# Supplementary material for: Some molecular aspects of larval development in Paralithodes camtschaticus
Source: PLoS One. 2025 Apr 29;20(4):e0322234. doi: 10.1371/journal.pone.0322234 (PMC12040194; doi:10.1371/journal.pone.0322234)
Supplement: S1 Table — (XLS) [file pone.0322234.s001.xls]

## Sheet: S1_Table
Sample	Metadata	Count	Avg len	%GC	Avg qual	%Contamination
SRR8608947	Stillman et al., 2020; whole larvae	9685439.0	94.2	43.0	35.2	10.0
SRR8608948	Stillman et al., 2020; whole larvae	8703194.0	94.3	44.0	35.2	12.8
SRR8608949	Stillman et al., 2020; whole larvae	7417145.0	93.8	44.0	35.3	11.5
SRR8608950	Stillman et al., 2020; whole larvae	8390360.0	94.4	43.0	35.3	11.2
SRR8608951	Stillman et al., 2020; whole larvae	5382061.0	94.4	43.0	35.2	12.0
SRR8608952	Stillman et al., 2020; whole larvae	6804614.0	94.2	44.0	35.2	12.6
SRR8608953	Stillman et al., 2020; whole larvae	5893191.0	94.4	44.0	35.2	14.4
SRR8608954	Stillman et al., 2020; whole larvae	8326676.0	94.3	43.0	35.2	10.4
SRR8608955	Stillman et al., 2020; whole larvae	56275.0	94.7	43.0	35.4	10.8
SRR8608956	Stillman et al., 2020; whole larvae	8696555.0	94.2	44.0	35.2	15.3
SRR8608957	Stillman et al., 2020; whole larvae	9014115.0	94.3	43.0	35.3	9.5
SRR8608958	Stillman et al., 2020; whole larvae	7737252.0	94.4	43.0	35.3	9.3
SRR8608959	Stillman et al., 2020; whole larvae	8487733.0	94.3	43.0	35.2	11.6
SRR8608960	Stillman et al., 2020; whole larvae	6569597.0	93.9	43.5	35.4	10.3
SRR8608961	Stillman et al., 2020; whole larvae	20801054.0	94.3	43.5	35.2	11.2
SRR8608962	Stillman et al., 2020; whole larvae	8641673.0	94.1	45.0	35.4	11.0
SRR8608963	Stillman et al., 2020; whole larvae	7434729.0	94.3	44.0	35.2	11.1
SRR8608964	Stillman et al., 2020; whole larvae	8463361.0	93.8	44.0	35.3	10.7
SRR8608965	Stillman et al., 2020; whole larvae	8827228.0	94.2	43.5	35.2	10.1
SRR8608966	Stillman et al., 2020; whole larvae	7368306.0	94.0	43.5	35.4	9.9
SRR8608967	Stillman et al., 2020; whole larvae	8971631.0	94.2	44.0	35.2	11.4
SRR8608968	Stillman et al., 2020; whole larvae	14786786.0	94.3	43.5	35.2	13.5
SRR8608969	Stillman et al., 2020; whole larvae	7777312.0	94.1	43.0	35.4	9.2
SRR8608970	Stillman et al., 2020; whole larvae	7694636.0	94.0	43.0	35.4	9.8
SRR8608971	Stillman et al., 2020; whole larvae	6849745.0	94.3	43.0	35.2	9.2
SRR8608972	Stillman et al., 2020; whole larvae	9725783.0	94.4	43.0	35.3	9.8
SRR8608973	Stillman et al., 2020; whole larvae	7126235.0	94.4	43.0	35.3	12.0
SRR8608974	Stillman et al., 2020; whole larvae	7296901.0	94.5	43.0	35.3	15.2
SRR8608975	Stillman et al., 2020; whole larvae	6596066.0	94.3	42.5	35.2	12.0
SRR8608976	Stillman et al., 2020; whole larvae	8178827.0	93.8	43.5	35.3	11.0
SRR8608977	Stillman et al., 2020; whole larvae	6883074.0	94.0	43.0	35.1	11.2
SRR8663655	Stillman et al., 2020; heart	8218854.0	94.8	40.0	35.6	26.7
SRR8663656	Stillman et al., 2020; anterior gill	7028242.0	95.2	42.0	35.6	8.8
SRR8663657	Stillman et al., 2020; cuticle	7026333.0	94.3	42.0	35.5	21.3
SRR8663658	Stillman et al., 2020; heart	7685708.0	95.9	41.0	35.8	27.0
SRR8663659	Stillman et al., 2020; anterior gill	9815755.0	95.0	42.0	35.5	6.3
SRR8663660	Stillman et al., 2020; heart	8436578.0	95.7	40.0	35.8	23.7
SRR8663661	Stillman et al., 2020; anterior gill	9669724.0	94.6	43.0	35.5	14.1
SRR8663662	Stillman et al., 2020; cuticle	8210713.0	95.2	41.5	35.7	4.3
SRR8663663	Stillman et al., 2020; cuticle	8346811.0	95.0	43.0	35.5	6.3
SRR8663664	Stillman et al., 2020; anterior gill	9402116.0	95.1	42.5	35.6	9.2
SRR8663665	Stillman et al., 2020; posterior gills	8280549.0	95.0	42.0	35.5	6.1
SRR8663666	Stillman et al., 2020; heart	5343.0	92.9	43.0	35.2	11.2
SRR8663667	Stillman et al., 2020; posterior gill	8583645.0	95.6	41.0	35.8	5.8
SRR8663668	Stillman et al., 2020; cuticle	10713422.0	95.2	43.0	35.6	6.2
SRR8663669	Stillman et al., 2020; posterior gills	7329943.0	95.5	43.0	35.7	13.0
SRR8663670	Stillman et al., 2020; heart	8589309.0	95.7	39.5	35.8	33.4
SRR8663671	Stillman et al., 2020; posterior gill	8238248.0	94.1	43.0	35.5	9.7
SRR8663672	Stillman et al., 2020; anterior gill	6581193.0	95.4	42.0	35.7	6.7
SRR8663673	Stillman et al., 2020; anterior gill	7685276.0	93.8	43.5	35.4	11.9
SRR8663674	Stillman et al., 2020; heart	8311688.0	95.7	40.0	35.8	22.2
SRR8663675	Stillman et al., 2020; heart	8422451.0	94.8	40.0	35.6	24.7
SRR8663676	Stillman et al., 2020; anterior gills	19518292.0	93.8	43.0	35.4	9.3
SRR8663677	Stillman et al., 2020; cuticle	8081076.0	95.2	43.5	35.5	15.9
SRR8663678	Stillman et al., 2020; anterior gill	7157640.0	95.5	42.0	35.7	8.3
SRR8663679	Stillman et al., 2020; cuticle	8126523.0	95.1	44.0	35.5	6.7
SRR8663680	Stillman et al., 2020; heart	9274768.0	95.3	41.5	35.6	21.5
SRR8663681	Stillman et al., 2020; cuticle	8872898.0	94.0	43.0	35.5	6.7
SRR8663682	Stillman et al., 2020; anterior gills	8043034.0	95.6	42.0	35.7	11.8
SRR8663683	Stillman et al., 2020; posterior gills	7708179.0	94.5	42.0	35.5	7.3
SRR8663684	Stillman et al., 2020; posterior gills	7772002.0	94.9	43.0	35.5	16.0
SRR8663685	Stillman et al., 2020; posterior gills	9206777.0	94.0	42.5	35.5	9.9
SRR8663686	Stillman et al., 2020; posterior gills	7335777.0	95.2	42.0	35.6	7.1
SRR8663687	Stillman et al., 2020; cuticle	7535282.0	94.2	42.5	35.5	9.9
SRR8663688	Stillman et al., 2020; heart	7998350.0	94.8	40.0	35.6	25.3
SRR8663689	Stillman et al., 2020; cuticle	9096419.0	95.1	42.0	35.6	4.9
SRR8663690	Stillman et al., 2020; posterior gills	8756080.0	94.2	42.0	35.5	12.5
SRR8663691	Stillman et al., 2020; anterior gill	8884145.0	94.0	42.5	35.5	9.4
SRR8782630	Stillman et al., 2020; whole crab (juvenile)	11571827.0	94.4	43.0	35.4	13.7
SRR8782631	Stillman et al., 2020; whole crab (juvenile)	4043349.0	94.0	43.0	35.3	13.0
SRR8782632	Stillman et al., 2020; whole crab (juvenile)	8376362.0	96.2	41.5	36.4	17.5
SRR8782633	Stillman et al., 2020; whole crab (juvenile)	7566216.0	94.5	43.0	35.4	15.4
SRR8782634	Stillman et al., 2020; whole crab (juvenile)	6562657.0	96.2	44.0	36.1	16.7
SRR8782635	Stillman et al., 2020; whole crab (juvenile)	7670533.0	94.4	43.0	35.4	13.0
SRR8782636	Stillman et al., 2020; whole crab (juvenile)	6996138.0	96.4	43.0	36.3	16.5
SRR8782637	Stillman et al., 2020; whole crab (juvenile)	6977549.0	96.4	43.0	36.3	13.0
SRR8782638	Stillman et al., 2020; whole crab (juvenile)	9266252.0	93.8	42.5	35.2	14.2
SRR8782639	Stillman et al., 2020; whole crab (juvenile)	5395617.0	96.7	43.0	36.3	13.0
SRR8782640	Stillman et al., 2020; whole crab (juvenile)	6317995.0	96.3	43.0	36.3	16.1
SRR8782641	Stillman et al., 2020; whole crab (juvenile)	10345454.0	94.4	43.0	35.4	11.2
SRR8782642	Stillman et al., 2020; whole crab (juvenile)	9053930.0	94.4	42.0	35.4	15.8
SRR8782643	Stillman et al., 2020; whole crab (juvenile)	10752205.0	96.6	43.0	36.3	13.9
SRR8782644	Stillman et al., 2020; whole crab (juvenile)	6766593.0	96.5	42.0	36.4	16.8
SRR8782645	Stillman et al., 2020; whole crab (juvenile)	7565674.0	93.9	42.0	35.3	16.1
SRR8782646	Stillman et al., 2020; whole crab (juvenile)	6793012.0	96.4	44.0	36.3	11.2
SRR8782647	Stillman et al., 2020; whole crab (juvenile)	7281975.0	94.7	43.0	35.4	14.2
SRR8782648	Stillman et al., 2020; whole crab (juvenile)	7815991.0	94.0	43.0	35.3	13.4
SRR8782649	Stillman et al., 2020; whole crab (juvenile)	11456382.0	94.6	43.0	35.4	14.2
SRR8782650	Stillman et al., 2020; whole crab (juvenile)	8791260.0	94.6	42.5	35.5	15.6
SRR8782651	Stillman et al., 2020; whole crab (juvenile)	8922594.0	94.3	43.0	35.4	13.5
SRR8782652	Stillman et al., 2020; whole crab (juvenile)	10071332.0	94.2	42.0	35.3	14.2
SRR8782653	Stillman et al., 2020; whole crab (juvenile)	9768166.0	94.3	43.0	35.3	13.4
SRR8782654	Stillman et al., 2020; whole crab (juvenile)	8220312.0	94.0	43.0	35.3	16.5
SRR8782655	Stillman et al., 2020; whole crab (juvenile)	10046487.0	96.5	43.0	36.4	15.4
SRR8782656	Stillman et al., 2020; whole crab (juvenile)	10836798.0	94.4	43.5	35.4	13.5
SRR8782657	Stillman et al., 2020; whole crab (juvenile)	7078157.0	94.3	43.0	35.4	12.4
SRR8782658	Stillman et al., 2020; whole crab (juvenile)	7936892.0	96.4	42.0	36.4	14.2
SRR8782659	Stillman et al., 2020; whole crab (juvenile)	7441817.0	96.5	43.0	36.3	12.5
SRR8782660	Stillman et al., 2020; whole crab (juvenile)	7787447.0	94.1	43.0	35.2	13.3
SRR8782661	Stillman et al., 2020; whole crab (juvenile)	8301571.0	96.3	43.0	36.3	16.0
SRR8782662	Stillman et al., 2020; whole crab (juvenile)	5711477.0	96.3	43.0	36.2	14.2
SRR8782663	Stillman et al., 2020; whole crab (juvenile)	7565197.0	96.5	43.0	36.3	16.9
SRR8782664	Stillman et al., 2020; whole crab (juvenile)	4291194.0	96.6	43.0	36.3	16.0
SRR8782665	Stillman et al., 2020; whole crab (juvenile)	8389650.0	93.8	43.0	35.3	11.7
SRR8782666	Stillman et al., 2020; whole crab (juvenile)	7150955.0	96.4	43.0	36.3	13.6
SRR8782667	Stillman et al., 2020; whole crab (juvenile)	7757392.0	94.4	42.5	35.4	14.7
SRR8782668	Stillman et al., 2020; whole crab (juvenile)	4260819.0	96.2	43.0	36.2	13.2
SRR8782669	Stillman et al., 2020; whole crab (juvenile)	8528003.0	96.6	42.0	36.4	17.4
SRR8782670	Stillman et al., 2020; whole crab (juvenile)	6323970.0	96.0	42.0	36.3	16.4
SRR8782671	Stillman et al., 2020; whole crab (juvenile)	4688831.0	96.5	43.0	36.3	12.4
SRR8782672	Stillman et al., 2020; whole crab (juvenile)	8308050.0	93.7	45.0	35.1	30.1
SRR8782673	Stillman et al., 2020; whole crab (juvenile)	8148427.0	94.6	43.0	35.4	13.7
SRR8782674	Stillman et al., 2020; whole crab (juvenile)	7107276.0	96.3	42.0	36.3	16.0
glaucothoe	Boyko et al., unpublished; whole larvae	24968921.0	94.9	50.0	36.5	3.1
juvenile	Boyko et al., unpublished; whole crab	24964394.0	94.0	49.0	36.4	6.5
zoeaI	Boyko et al., unpublished; whole larvae	36029694.0	94.5	47.0	36.4	5.6
zoeaIV	Boyko et al., unpublished; whole larvae	26263928.0	94.0	48.0	36.3	3.3
