# Supplementary material for: Some molecular aspects of larval development in Paralithodes camtschaticus
Source: PLoS One. 2025 Apr 29;20(4):e0322234. doi: 10.1371/journal.pone.0322234 (PMC12040194; doi:10.1371/journal.pone.0322234)
Supplement: S2 Table — (XLS) [file pone.0322234.s002.xls]

## Sheet: S2_Table
Pcam.gene0_i1_len1590.p1	rna-XM_050857892.1	530	514	rna-XM_050857892.1 gene-LOC126996944	537	76.72	99	N/A	N/A	7	529	13	514	0.0	687
Pcam.gene4545_i0_len1476.p1	rna-XM_050869504.1	492	559	rna-XM_050869504.1 gene-LOC127003090	497	65.19	97	N/A	N/A	14	491	120	559	6.48e-155	452
Pcam.gene142202_i0_len2241.p1	rna-XM_050839373.1	747	718	rna-XM_050839373.1 gene-LOC126985056	768	75.39	99	N/A	N/A	6	746	1	718	0.0	849
Pcam.gene142173_i0_len2256.p1	rna-XM_050845759.1	752	759	rna-XM_050845759.1 gene-LOC126988023	779	72.40	98	N/A	N/A	12	751	5	759	0.0	815
Pcam.gene29_i1_len2311.p1	rna-XM_050833088.1	456	372	rna-XM_050833088.1 gene-LOC126981654	180	66.67	39	N/A	N/A	244	423	1	178	2.11e-44	159
Pcam.gene9_i2_len3132.p1	rna-XM_050847824.1	1044	774	rna-XM_050847824.1 gene-LOC126989216	818	46.82	75	N/A	N/A	83	865	25	763	2.37e-81	281
Pcam.gene137455_i0_len1362.p1	rna-XM_050854774.1	454	761	rna-XM_050854774.1 gene-LOC126995286	450	61.56	99	N/A	N/A	1	449	318	760	2.88e-115	355
Pcam.gene145087_i0_len1788.p1	rna-XM_050834113.1	596	576	rna-XM_050834113.1 gene-LOC126982212	490	47.96	82	N/A	N/A	107	595	176	572	3.68e-78	258
Pcam.gene3054_i0_len1800.p1	rna-XM_050830735.1	600	220	rna-XM_050830735.1 gene-LOC126980632	161	78.88	27	N/A	N/A	439	599	62	220	2.44e-76	241
Pcam.gene869_i0_len4049.p1	rna-XM_050836988.1	1064	861	rna-XM_050836988.1 gene-LOC126983856	878	70.62	82	N/A	N/A	190	1063	1	859	0.0	916
Pcam.gene140907_i0_len1128.p1	rna-XM_050882992.1	376	319	rna-XM_050882992.1 gene-LOC127009678	140	57.14	37	N/A	N/A	213	350	27	165	1.44e-25	104
Pcam.gene138475_i0_len1071.p1	rna-XM_050852926.1	357	636	rna-XM_050852926.1 gene-LOC126993756	199	62.81	55	N/A	N/A	158	355	2	199	3.71e-53	185
Pcam.gene6948_i0_len3510.p1	rna-XM_050850096.1	1170	1577	rna-XM_050850096.1 gene-LOC126991322	1175	68.85	99	N/A	N/A	1	1169	375	1544	0.0	1237
Pcam.gene2035_i0_len1419.p1	rna-XM_050860626.1	473	462	rna-XM_050860626.1 gene-LOC126998658	472	93.86	99	N/A	N/A	1	472	1	462	0.0	874
Pcam.gene4895_i0_len1680.p1	rna-XM_050860827.1	560	524	rna-XM_050860827.1 gene-LOC126998787	453	79.69	81	N/A	N/A	27	478	1	448	0.0	588
Pcam.gene137319_i0_len1404.p1	rna-XM_050880828.1	468	306	rna-XM_050880828.1 gene-LOC127008610	313	89.14	67	N/A	N/A	156	467	1	306	0.0	517
Pcam.gene138825_i0_len984.p1	rna-XM_050840738.1	328	314	rna-XM_050840738.1 gene-LOC126985583	315	77.78	96	N/A	N/A	10	324	1	313	6.34e-148	418
Pcam.gene3556_i0_len990.p1	rna-XM_050831522.1	330	290	rna-XM_050831522.1 gene-LOC126980983	302	76.49	92	N/A	N/A	24	325	1	286	1.61e-137	391
Pcam.gene146047_i0_len2100.p1	rna-XM_050844626.1	700	687	rna-XM_050844626.1 gene-LOC126987558	679	81.59	97	N/A	N/A	8	684	1	677	0.0	971
Pcam.gene5422_i0_len1047.p1	rna-XM_050833615.1	349	326	rna-XM_050833615.1 gene-LOC126981934	299	73.58	86	N/A	N/A	48	346	23	320	5.25e-134	384
Pcam.gene4619_i0_len1107.p1	rna-XM_050833363.1	369	337	rna-XM_050833363.1 gene-LOC126981805	311	74.92	81	N/A	N/A	69	367	19	328	3.19e-130	376
Pcam.gene7405_i0_len1323.p1	rna-XM_050833403.1	441	352	rna-XM_050833403.1 gene-LOC126981829	302	85.76	68	N/A	N/A	138	439	26	327	1.71e-178	502
Pcam.gene7405_i0_len1323.p1	rna-XM_050833398.1	441	353	rna-XM_050833398.1 gene-LOC126981826	302	85.76	68	N/A	N/A	138	439	26	327	1.78e-178	502
Pcam.gene1003_i0_len1098.p1	rna-XM_050869529.1	366	414	rna-XM_050869529.1 gene-LOC127003122	282	61.70	86	N/A	N/A	83	363	155	411	1.07e-86	267
Pcam.gene1258_i0_len1368.p1	rna-XM_050878055.1	360	361	rna-XM_050878055.1 gene-LOC127007284	291	61.51	75	N/A	N/A	88	358	69	352	3.19e-88	269
Pcam.gene1258_i0_len1368.p1	rna-XM_050848038.1	360	319	rna-XM_050848038.1 gene-LOC126989443	290	58.62	76	N/A	N/A	86	357	31	312	5.96e-78	241
Pcam.gene1258_i0_len1368.p1	rna-XM_050878057.1	360	327	rna-XM_050878057.1 gene-LOC127007285	297	59.26	75	N/A	N/A	85	355	31	316	1.24e-88	269
Pcam.gene1258_i2_len846.p1	rna-XM_050846346.1	282	255	rna-XM_050846346.1 gene-LOC126988284	188	69.15	67	N/A	N/A	92	279	67	248	1.74e-67	210
Pcam.gene145537_i0_len1668.p1	rna-XM_050878598.1	556	645	rna-XM_050878598.1 gene-LOC127007500	171	59.06	31	N/A	N/A	300	469	326	485	4.40e-36	142
Pcam.gene7152_i1_len999.p1	rna-XM_050862002.1	333	196	rna-XM_050862002.1 gene-LOC126999417	144	57.64	60	N/A	N/A	5	146	54	193	1.46e-34	124
Pcam.gene117291_i0_len540.p1	rna-XM_050854830.1	180	458	rna-XM_050854830.1 gene-LOC126995352	161	61.49	93	N/A	N/A	19	176	296	456	2.09e-46	157
Pcam.gene118020_i0_len543.p1	rna-XM_050855422.1	181	169	rna-XM_050855422.1 gene-LOC126995656	168	51.19	92	N/A	N/A	11	176	1	167	2.06e-36	124
Pcam.gene7152_i0_len1281.p1	rna-XM_050861985.1	427	208	rna-XM_050861985.1 gene-LOC126999404	157	56.05	71	N/A	N/A	267	422	56	206	3.02e-33	124
Pcam.gene2748_i1_len525.p1	rna-XM_050829831.1	175	356	rna-XM_050829831.1 gene-LOC126980198	140	70.00	99	N/A	N/A	34	173	20	159	1.13e-52	171
Pcam.gene7152_i1_len999.p1	rna-XM_050862009.1	333	183	rna-XM_050862009.1 gene-LOC126999422	145	59.31	60	N/A	N/A	3	145	40	180	5.84e-30	112
Pcam.gene116256_i0_len522.p1	rna-XM_050843327.1	174	160	rna-XM_050843327.1 gene-LOC126986863	137	54.01	78	N/A	N/A	35	170	17	150	6.16e-31	109
Pcam.gene7152_i0_len1281.p1	rna-XM_050871629.1	427	323	rna-XM_050871629.1 gene-LOC127004161	160	59.38	77	N/A	N/A	267	426	155	309	8.07e-41	147
Pcam.gene117704_i0_len546.p1	rna-XM_050850449.1	182	164	rna-XM_050850449.1 gene-LOC126991766	158	58.86	83	N/A	N/A	27	177	7	163	5.28e-44	143
Pcam.gene117704_i0_len546.p1	rna-XM_050852947.1	182	164	rna-XM_050852947.1 gene-LOC126993788	158	59.49	83	N/A	N/A	27	177	7	163	2.45e-45	146
Pcam.gene117148_i0_len507.p1	rna-XM_050858852.1	169	167	rna-XM_050858852.1 gene-LOC126997638	146	71.23	83	N/A	N/A	29	168	21	165	1.56e-48	154
Pcam.gene139442_i0_len996.p1	rna-XM_050845714.1	332	314	rna-XM_050845714.1 gene-LOC126987993	304	73.68	91	N/A	N/A	28	330	14	314	7.14e-129	370
Pcam.gene7152_i0_len1281.p1	rna-XM_050871626.1	427	332	rna-XM_050871626.1 gene-LOC127004160	162	58.64	76	N/A	N/A	265	422	157	313	1.43e-40	147
Pcam.gene116190_i0_len522.p1	rna-XM_050858848.1	174	194	rna-XM_050858848.1 gene-LOC126997636	164	63.41	92	N/A	N/A	14	173	33	194	1.89e-48	155
Pcam.gene116256_i0_len522.p1	rna-XM_050852043.1	174	177	rna-XM_050852043.1 gene-LOC126993181	140	55.71	78	N/A	N/A	35	170	17	151	8.03e-31	109
Pcam.gene117148_i0_len507.p1	rna-XM_050858853.1	169	157	rna-XM_050858853.1 gene-LOC126997639	142	59.15	83	N/A	N/A	29	168	21	157	9.03e-30	106
Pcam.gene143714_i0_len3384.p1	rna-XM_050859438.1	1128	1240	rna-XM_050859438.1 gene-LOC126998061	1027	71.57	90	N/A	N/A	17	1028	1	1020	0.0	1160
Pcam.gene116256_i0_len522.p1	rna-XM_050856546.1	174	250	rna-XM_050856546.1 gene-LOC126996216	154	53.90	89	N/A	N/A	18	171	103	249	1.66e-32	116
Pcam.gene116256_i0_len522.p1	rna-XM_050880538.1	174	262	rna-XM_050880538.1 gene-LOC127008410	152	53.95	86	N/A	N/A	23	172	109	257	4.36e-32	115
Pcam.gene137882_i0_len1425.p1	rna-XM_050871333.1	475	225	rna-XM_050871333.1 gene-LOC127004052	145	77.93	30	N/A	N/A	329	470	81	225	1.25e-65	210
Pcam.gene137882_i0_len1425.p1	rna-XM_050849420.1	475	205	rna-XM_050849420.1 gene-LOC126990774	145	77.93	30	N/A	N/A	329	470	61	205	9.77e-67	213
Pcam.gene118174_i0_len528.p1	rna-XM_050845744.1	176	182	rna-XM_050845744.1 gene-LOC126988009	138	53.62	76	N/A	N/A	41	173	45	180	2.82e-23	90.5
Pcam.gene6646_i0_len885.p1	rna-XM_050855724.1	295	219	rna-XM_050855724.1 gene-LOC126995847	217	94.47	74	N/A	N/A	75	291	1	217	1.28e-144	405
Pcam.gene7233_i0_len2193.p1	rna-XM_050833497.1	731	711	rna-XM_050833497.1 gene-LOC126981881	711	92.55	95	N/A	N/A	39	730	1	711	0.0	1281
Pcam.gene14_i0_len3121.p1	rna-XM_050854782.1	976	809	rna-XM_050854782.1 gene-LOC126995293	467	83.51	48	N/A	N/A	457	923	1	467	0.0	653
Pcam.gene137455_i0_len1362.p1	rna-XM_050851161.1	454	850	rna-XM_050851161.1 gene-LOC126992423	450	47.78	99	N/A	N/A	1	449	500	847	1.01e-67	231
Pcam.gene143766_i0_len3136.p1	rna-XM_050844347.1	747	661	rna-XM_050844347.1 gene-LOC126987358	278	65.83	37	N/A	N/A	37	313	383	660	3.08e-86	285
Pcam.gene143766_i0_len3136.p1	rna-XM_050850797.1	747	559	rna-XM_050850797.1 gene-LOC126992140	322	66.46	43	N/A	N/A	37	357	226	547	7.54e-104	329
Pcam.gene1402_i0_len3147.p1	rna-XM_050852441.1	1049	684	rna-XM_050852441.1 gene-LOC126993379	723	57.68	68	N/A	N/A	300	1017	66	684	2.40e-179	538
Pcam.gene143766_i0_len3136.p1	rna-XM_050849001.1	747	449	rna-XM_050849001.1 gene-LOC126990380	307	67.43	41	N/A	N/A	37	342	143	449	6.62e-104	325
Pcam.gene56_i0_len3294.p1	rna-XM_050851056.1	1087	313	rna-XM_050851056.1 gene-LOC126992348	301	65.78	27	N/A	N/A	220	516	3	299	1.86e-61	212
Pcam.gene56_i0_len3294.p1	rna-XM_050851214.1	1087	313	rna-XM_050851214.1 gene-LOC126992462	301	66.11	27	N/A	N/A	220	516	3	299	1.54e-61	212
Pcam.gene869_i0_len4049.p1	rna-XM_050858271.1	1064	466	rna-XM_050858271.1 gene-LOC126997279	466	64.59	44	N/A	N/A	190	655	1	466	3.42e-137	421
Pcam.gene8233_i0_len3801.p1	rna-XM_050854106.1	1267	932	rna-XM_050854106.1 gene-LOC126994835	724	48.34	56	N/A	N/A	401	1114	61	760	1.49e-91	316
Pcam.gene56_i0_len3294.p1	rna-XM_050850921.1	1087	313	rna-XM_050850921.1 gene-LOC126992266	315	64.13	29	N/A	N/A	220	530	3	313	1.00e-61	213
Pcam.gene8233_i0_len3801.p1	rna-XM_050852262.1	1267	961	rna-XM_050852262.1 gene-LOC126993314	973	46.15	74	N/A	N/A	315	1256	28	954	2.34e-100	342
Pcam.gene143766_i0_len3136.p1	rna-XM_050844420.1	747	1105	rna-XM_050844420.1 gene-LOC126987454	488	64.75	65	N/A	N/A	37	522	591	1076	2.69e-153	474
Pcam.gene2338_i0_len5028.p1	rna-XM_050854363.1	1676	485	rna-XM_050854363.1 gene-LOC126995074	335	81.49	20	N/A	N/A	96	423	1	311	5.62e-154	479
Pcam.gene143766_i0_len3136.p1	rna-XM_050870997.1	747	1202	rna-XM_050870997.1 gene-LOC127003891	448	64.51	60	N/A	N/A	37	482	698	1143	5.54e-131	417
Pcam.gene143766_i0_len3136.p1	rna-XM_050844421.1	747	1074	rna-XM_050844421.1 gene-LOC126987455	359	66.30	48	N/A	N/A	37	394	700	1058	6.76e-112	363
Pcam.gene143766_i0_len3136.p1	rna-XM_050859587.1	747	1105	rna-XM_050859587.1 gene-LOC126998151	437	64.07	58	N/A	N/A	37	471	663	1096	1.57e-128	409
Pcam.gene8233_i0_len3801.p1	rna-XM_050835622.1	1267	1589	rna-XM_050835622.1 gene-LOC126983125	1100	43.27	85	N/A	N/A	19	1100	3	1027	7.61e-95	335
Pcam.gene8233_i0_len3801.p1	rna-XM_050865127.1	1267	492	rna-XM_050865127.1 gene-LOC127000951	515	48.74	40	N/A	N/A	138	649	2	492	5.22e-64	226
Pcam.gene8233_i0_len3801.p1	rna-XM_050859017.1	1267	492	rna-XM_050859017.1 gene-LOC126997803	515	48.74	40	N/A	N/A	138	649	2	492	1.20e-64	228
Pcam.gene95_i0_len2069.p1	rna-XM_050869527.1	397	301	rna-XM_050869527.1 gene-LOC127003116	296	76.35	75	N/A	N/A	19	314	1	296	6.60e-134	385
Pcam.gene143766_i0_len3136.p1	rna-XM_050850281.1	747	1015	rna-XM_050850281.1 gene-LOC126991544	722	44.46	95	N/A	N/A	39	745	250	907	9.67e-82	280
Pcam.gene137455_i0_len1362.p1	rna-XM_050852003.1	454	645	rna-XM_050852003.1 gene-LOC126993145	450	61.11	99	N/A	N/A	1	449	201	642	4.39e-124	374
Pcam.gene8233_i0_len3801.p1	rna-XM_050861478.1	1267	619	rna-XM_050861478.1 gene-LOC126999146	717	40.03	56	N/A	N/A	14	721	19	590	2.41e-53	197
Pcam.gene8233_i0_len3801.p1	rna-XM_050850043.1	1267	918	rna-XM_050850043.1 gene-LOC126991268	929	47.26	71	N/A	N/A	362	1266	31	918	2.03e-112	374
Pcam.gene8233_i0_len3801.p1	rna-XM_050868640.1	1267	918	rna-XM_050868640.1 gene-LOC127002559	929	47.36	71	N/A	N/A	362	1266	31	918	1.16e-113	377
Pcam.gene8233_i0_len3801.p1	rna-XM_050850495.1	1267	888	rna-XM_050850495.1 gene-LOC126991834	915	46.45	70	N/A	N/A	364	1256	2	881	2.10e-93	320
Pcam.gene137455_i0_len1362.p1	rna-XM_050832420.1	454	490	rna-XM_050832420.1 gene-LOC126981404	488	57.17	99	N/A	N/A	1	449	8	487	1.08e-119	358
Pcam.gene5559_i0_len912.p1	rna-XM_050879924.1	304	437	rna-XM_050879924.1 gene-LOC127008208	213	68.08	70	N/A	N/A	2	213	225	437	1.52e-78	245
Pcam.gene156015_i0_len969.p1	rna-XM_050853281.1	323	131	rna-XM_050853281.1 gene-LOC126994039	115	82.61	36	N/A	N/A	9	123	1	115	3.40e-47	155
Pcam.gene156015_i0_len969.p1	rna-XM_050881242.1	323	189	rna-XM_050881242.1 gene-LOC127008856	166	84.34	51	N/A	N/A	9	174	1	166	2.59e-81	244
Pcam.gene228_i1_len1758.p1	rna-XM_050881811.1	586	853	rna-XM_050881811.1 gene-LOC127009077	446	52.69	65	N/A	N/A	66	445	182	591	4.35e-58	208
Pcam.gene147415_i0_len1941.p1	rna-XM_050853379.1	647	601	rna-XM_050853379.1 gene-LOC126994138	601	92.18	93	N/A	N/A	46	646	1	601	0.0	1058
Pcam.gene1006_i0_len1707.p1	rna-XM_050870798.1	569	545	rna-XM_050870798.1 gene-LOC127003779	565	84.96	98	N/A	N/A	12	566	1	543	0.0	838
Pcam.gene564_i1_len2679.p1	rna-XM_050855452.1	893	832	rna-XM_050855452.1 gene-LOC126995681	843	91.70	93	N/A	N/A	61	892	1	832	0.0	1387
Pcam.gene145492_i0_len1581.p1	rna-XM_050872182.1	527	449	rna-XM_050872182.1 gene-LOC127004455	446	84.98	76	N/A	N/A	119	518	1	439	0.0	715
Pcam.gene3879_i0_len1938.p1	rna-XM_050871438.1	646	582	rna-XM_050871438.1 gene-LOC127004093	590	95.59	91	N/A	N/A	58	645	1	582	0.0	1094
Pcam.gene7765_i0_len2121.p1	rna-XM_050884612.1	707	857	rna-XM_050884612.1 gene-LOC127010442	711	87.90	99	N/A	N/A	1	706	155	857	0.0	1165
Pcam.gene4108_i0_len1467.p1	rna-XM_050859816.1	489	558	rna-XM_050859816.1 gene-LOC126998329	488	89.14	99	N/A	N/A	2	488	107	558	0.0	796
Pcam.gene141828_i0_len2841.p1	rna-XM_050829815.1	947	1262	rna-XM_050829815.1 gene-LOC126980192	205	64.39	18	N/A	N/A	517	686	657	861	2.17e-56	212
Pcam.gene3374_i0_len2024.p1	rna-XM_050863884.1	586	590	rna-XM_050863884.1 gene-LOC127000311	605	85.95	99	N/A	N/A	3	585	1	590	0.0	917
Pcam.gene515_i0_len2145.p1	rna-XM_050870123.1	715	671	rna-XM_050870123.1 gene-LOC127003430	709	80.82	95	N/A	N/A	39	714	1	671	0.0	950
Pcam.gene135560_i0_len1329.p1	rna-XM_050849814.1	443	439	rna-XM_050849814.1 gene-LOC126991110	350	92.57	74	N/A	N/A	26	351	1	350	0.0	654
Pcam.gene145747_i0_len1632.p1	rna-XM_050857715.1	544	600	rna-XM_050857715.1 gene-LOC126996843	457	80.74	77	N/A	N/A	119	536	70	517	0.0	635
Pcam.gene7987_i0_len2364.p1	rna-XM_050872648.1	788	778	rna-XM_050872648.1 gene-LOC127004622	724	83.56	90	N/A	N/A	78	787	82	778	0.0	1050
Pcam.gene141828_i0_len2841.p1	rna-XM_050874113.1	947	671	rna-XM_050874113.1 gene-LOC127005346	280	55.00	24	N/A	N/A	520	751	22	300	5.25e-47	179
Pcam.gene5014_i0_len1734.p1	rna-XM_050861625.1	578	559	rna-XM_050861625.1 gene-LOC126999239	571	86.87	97	N/A	N/A	20	577	1	559	0.0	862
Pcam.gene141724_i0_len3030.p1	rna-XM_050869251.1	1010	960	rna-XM_050869251.1 gene-LOC127002945	970	83.30	95	N/A	N/A	46	1009	16	960	0.0	1377
Pcam.gene146646_i0_len2160.p1	rna-XM_050847062.1	720	868	rna-XM_050847062.1 gene-LOC126988706	776	76.16	97	N/A	N/A	20	719	103	868	0.0	801
Pcam.gene136082_i0_len1272.p1	rna-XM_050879249.1	424	611	rna-XM_050879249.1 gene-LOC127007852	291	79.04	67	N/A	N/A	41	323	1	281	6.38e-128	382
Pcam.gene149243_i0_len672.p1	rna-XM_050875610.1	224	410	rna-XM_050875610.1 gene-LOC127006104	220	92.27	98	N/A	N/A	1	220	198	410	2.17e-135	385
Pcam.gene140809_i0_len1122.p1	rna-XM_050836776.1	374	382	rna-XM_050836776.1 gene-LOC126983725	359	63.79	80	N/A	N/A	38	336	1	352	3.11e-110	327
Pcam.gene145984_i0_len2061.p1	rna-XM_050836147.1	687	559	rna-XM_050836147.1 gene-LOC126983446	683	55.64	96	N/A	N/A	26	685	1	558	4.04e-143	429
Pcam.gene145984_i0_len2061.p1	rna-XM_050836148.1	687	545	rna-XM_050836148.1 gene-LOC126983447	672	55.36	94	N/A	N/A	37	685	1	544	8.07e-139	417
Pcam.gene142600_i0_len2400.p1	rna-XM_050882614.1	800	541	rna-XM_050882614.1 gene-LOC127009505	476	70.38	55	N/A	N/A	357	799	72	541	1.33e-146	441
Pcam.gene134855_i0_len1296.p1	rna-XM_050866613.1	432	496	rna-XM_050866613.1 gene-LOC127001650	122	56.56	28	N/A	N/A	228	349	60	162	3.69e-30	121
Pcam.gene145984_i0_len2061.p1	rna-XM_050854765.1	687	140	rna-XM_050854765.1 gene-LOC126995276	92	91.30	13	N/A	N/A	37	128	1	92	1.63e-55	185
Pcam.gene141373_i0_len2610.p1	rna-XM_050864182.1	870	1106	rna-XM_050864182.1 gene-LOC127000459	346	53.47	37	N/A	N/A	111	434	93	435	8.49e-57	211
Pcam.gene141373_i0_len2610.p1	rna-XM_050873422.1	870	811	rna-XM_050873422.1 gene-LOC127004998	827	68.44	88	N/A	N/A	108	869	56	811	0.0	805
Pcam.gene146456_i0_len2232.p1	rna-XM_050863321.1	744	745	rna-XM_050863321.1 gene-LOC126999981	735	80.54	98	N/A	N/A	16	742	15	744	0.0	1004
Pcam.gene136536_i0_len1497.p1	rna-XM_050844404.1	499	232	rna-XM_050844404.1 gene-LOC126987439	225	64.44	43	N/A	N/A	13	226	1	199	1.52e-64	208
Pcam.gene137768_i0_len1446.p1	rna-XM_050858585.1	482	620	rna-XM_050858585.1 gene-LOC126997481	474	81.43	96	N/A	N/A	19	481	166	620	0.0	641
Pcam.gene145984_i0_len2061.p1	rna-XM_050853286.1	687	122	rna-XM_050853286.1 gene-LOC126994047	119	76.47	17	N/A	N/A	37	155	1	106	1.70e-51	174
Pcam.gene141769_i0_len2844.p1	rna-XM_050875369.1	948	912	rna-XM_050875369.1 gene-LOC127005934	897	79.04	92	N/A	N/A	73	947	39	912	0.0	1070
Pcam.gene145492_i0_len1581.p1	rna-XM_050833755.1	527	161	rna-XM_050833755.1 gene-LOC126982038	76	59.21	14	N/A	N/A	190	264	6	80	1.49e-11	62.4
Pcam.gene142881_i0_len5151.p1	rna-XM_050874074.1	1717	814	rna-XM_050874074.1 gene-LOC127005279	231	61.90	21	N/A	N/A	1117	1333	398	628	4.68e-52	198
Pcam.gene5014_i0_len1734.p1	rna-XM_050851681.1	578	145	rna-XM_050851681.1 gene-LOC126992865	58	58.62	10	N/A	N/A	224	280	25	82	2.23e-08	53.1
Pcam.gene145684_i0_len1677.p1	rna-XM_050840725.1	559	693	rna-XM_050840725.1 gene-LOC126985579	133	59.40	21	N/A	N/A	132	250	38	168	3.90e-27	115
Pcam.gene192918_i0_len333.p1	rna-XM_050870808.1	111	176	rna-XM_050870808.1 gene-LOC127003781	97	78.35	86	N/A	N/A	10	105	1	95	9.73e-37	122
Pcam.gene134974_i0_len1305.p1	rna-XM_050836228.1	435	398	rna-XM_050836228.1 gene-LOC126983485	398	91.21	91	N/A	N/A	37	434	1	398	0.0	689
Pcam.gene144137_i0_len3990.p1	rna-XM_050872405.1	1330	986	rna-XM_050872405.1 gene-LOC127004560	989	79.68	74	N/A	N/A	3	982	1	926	0.0	1309
Pcam.gene2631_i0_len1845.p1	rna-XM_050834384.1	615	754	rna-XM_050834384.1 gene-LOC126982368	344	79.36	56	N/A	N/A	271	614	28	366	1.41e-161	480
Pcam.gene142602_i0_len2397.p1	rna-XM_050840069.1	799	796	rna-XM_050840069.1 gene-LOC126985315	767	97.78	96	N/A	N/A	35	798	30	796	0.0	1541
Pcam.gene142139_i0_len2358.p1	rna-XM_050842862.1	786	800	rna-XM_050842862.1 gene-LOC126986600	784	93.37	99	N/A	N/A	4	785	23	800	0.0	1445
Pcam.gene114160_i0_len432.p1	rna-XM_050873742.1	144	140	rna-XM_050873742.1 gene-LOC127005136	140	93.57	97	N/A	N/A	4	143	1	140	1.18e-88	254
Pcam.gene156237_i0_len951.p1	rna-XM_050870859.1	317	285	rna-XM_050870859.1 gene-LOC127003807	279	89.96	87	N/A	N/A	40	316	7	285	2.22e-170	473
Pcam.gene156237_i0_len951.p1	rna-XM_050870855.1	317	285	rna-XM_050870855.1 gene-LOC127003803	279	89.96	87	N/A	N/A	40	316	7	285	9.97e-171	474
Pcam.gene1009_i0_len20004.p1	rna-XM_050836955.1	6668	9770	rna-XM_050836955.1 gene-LOC126983825	6321	93.21	98	N/A	N/A	16	6313	2444	8759	0.0	11408
Pcam.gene2354_i0_len10665.p1	rna-XM_050846093.1	3555	20676	rna-XM_050846093.1 gene-LOC126988202	3493	92.36	99	N/A	N/A	63	3553	55	3542	0.0	6315
Pcam.gene816_i0_len14056.p1	rna-XM_050846151.1	4685	5519	rna-XM_050846151.1 gene-LOC126988204	1423	80.18	47	N/A	N/A	1813	3206	4127	5505	0.0	1766
Pcam.gene143431_i0_len5406.p1	rna-XM_050874752.1	1802	1558	rna-XM_050874752.1 gene-LOC127005665	1315	84.18	94	N/A	N/A	501	1802	1	1295	0.0	1952
Pcam.gene142772_i0_len4710.p1	rna-XM_050846082.1	1570	1405	rna-XM_050846082.1 gene-LOC126988194	1495	81.20	98	N/A	N/A	83	1569	1	1405	0.0	2060
Pcam.gene142904_i0_len4875.p1	rna-XM_050842410.1	1625	2061	rna-XM_050842410.1 gene-LOC126986357	1660	91.39	99	N/A	N/A	1	1620	332	1984	0.0	2795
Pcam.gene143477_i0_len6480.p1	rna-XM_050831437.1	2160	2199	rna-XM_050831437.1 gene-LOC126980959	2182	88.54	99	N/A	N/A	32	2159	24	2199	0.0	3511
Pcam.gene1023_i0_len5709.p1	rna-XM_050837596.1	1903	2085	rna-XM_050837596.1 gene-LOC126984177	1893	75.65	99	N/A	N/A	76	1902	279	2085	0.0	2428
Pcam.gene143082_i0_len4509.p1	rna-XM_050842273.1	1503	1403	rna-XM_050842273.1 gene-LOC126986295	313	92.97	42	N/A	N/A	35	347	54	366	0.0	599
Pcam.gene1484_i1_len8211.p1	rna-XM_050842219.1	2737	4462	rna-XM_050842219.1 gene-LOC126986248	2726	80.56	98	N/A	N/A	65	2733	1747	4459	0.0	3839
Pcam.gene143535_i0_len5913.p1	rna-XM_050878163.1	1971	2095	rna-XM_050878163.1 gene-LOC127007337	1975	77.72	95	N/A	N/A	50	1918	27	1982	0.0	2576
Pcam.gene2400_i0_len4671.p1	rna-XM_050874014.1	1557	1889	rna-XM_050874014.1 gene-LOC127005246	1541	72.10	97	N/A	N/A	4	1517	339	1853	0.0	1662
Pcam.gene2132_i0_len6423.p1	rna-XM_050863554.1	2141	1989	rna-XM_050863554.1 gene-LOC127000128	1978	70.37	91	N/A	N/A	181	2139	29	1885	0.0	2076
Pcam.gene143487_i0_len6321.p1	rna-XM_050859623.1	2107	1981	rna-XM_050859623.1 gene-LOC126998180	2093	73.48	98	N/A	N/A	40	2106	33	1981	0.0	2412
Pcam.gene2400_i0_len4671.p1	rna-XM_050868095.1	1557	1343	rna-XM_050868095.1 gene-LOC127002284	1159	81.10	83	N/A	N/A	19	1169	157	1301	0.0	1589
Pcam.gene6155_i0_len16386.p1	rna-XM_050867330.1	5462	5224	rna-XM_050867330.1 gene-LOC127002010	4970	65.77	97	N/A	N/A	613	5461	378	5224	0.0	4803
Pcam.gene142852_i0_len5010.p1	rna-XM_050881518.1	1670	2369	rna-XM_050881518.1 gene-LOC127008970	1535	81.11	91	N/A	N/A	151	1669	738	2232	0.0	2136
Pcam.gene143546_i0_len3336.p1	rna-XM_050841192.1	1112	2057	rna-XM_050841192.1 gene-LOC126985799	1188	73.48	98	N/A	N/A	10	1096	804	1958	0.0	1338
Pcam.gene7374_i0_len3951.p1	rna-XM_050863279.1	1317	1261	rna-XM_050863279.1 gene-LOC126999968	1266	90.60	96	N/A	N/A	51	1316	1	1261	0.0	2164
Pcam.gene3900_i0_len4482.p1	rna-XM_050849914.1	1494	1028	rna-XM_050849914.1 gene-LOC126991149	1040	88.56	72	N/A	N/A	143	1174	1	1027	0.0	1724
Pcam.gene2400_i0_len4671.p1	rna-XM_050873080.1	1557	652	rna-XM_050873080.1 gene-LOC127004878	675	70.81	66	N/A	N/A	909	1556	1	652	0.0	749
Pcam.gene3420_i0_len4329.p1	rna-XM_050859656.1	1443	1439	rna-XM_050859656.1 gene-LOC126998201	1451	91.45	99	N/A	N/A	21	1442	1	1439	0.0	2498
Pcam.gene4929_i0_len12300.p1	rna-XM_050846144.1	4100	6369	rna-XM_050846144.1 gene-LOC126988203	2767	82.29	68	N/A	N/A	11	2721	691	3447	0.0	3811
Pcam.gene143535_i0_len5913.p1	rna-XM_050837033.1	1971	2045	rna-XM_050837033.1 gene-LOC126983881	1620	53.46	80	N/A	N/A	56	1640	26	1580	0.0	1017
Pcam.gene5602_i0_len2688.p1	rna-XM_050860410.1	896	2106	rna-XM_050860410.1 gene-LOC126998583	832	89.54	92	N/A	N/A	72	894	72	903	0.0	1397
Pcam.gene2304_i0_len3978.p1	rna-XM_050839308.1	1326	1652	rna-XM_050839308.1 gene-LOC126985044	1113	78.53	83	N/A	N/A	220	1322	569	1649	0.0	1413
Pcam.gene142844_i0_len4587.p1	rna-XM_050877454.1	1529	3328	rna-XM_050877454.1 gene-LOC127006993	1636	55.07	99	N/A	N/A	6	1519	1791	3213	0.0	948
Pcam.gene142852_i0_len5010.p1	rna-XM_050881524.1	1670	2950	rna-XM_050881524.1 gene-LOC127008972	1539	85.06	91	N/A	N/A	150	1669	1351	2847	0.0	2349
Pcam.gene728_i0_len1914.p1	rna-XM_050872793.1	638	667	rna-XM_050872793.1 gene-LOC127004703	667	81.41	94	N/A	N/A	37	637	4	667	0.0	988
Pcam.gene142852_i0_len5010.p1	rna-XM_050881615.1	1670	1858	rna-XM_050881615.1 gene-LOC127009023	1552	79.32	91	N/A	N/A	155	1669	251	1762	0.0	2034
Pcam.gene831_i0_len1293.p1	rna-XM_050833121.1	431	403	rna-XM_050833121.1 gene-LOC126981675	389	92.03	87	N/A	N/A	56	430	15	403	0.0	713
Pcam.gene142117_i0_len2349.p1	rna-XM_050879783.1	783	1173	rna-XM_050879783.1 gene-LOC127008138	786	76.21	100	N/A	N/A	1	783	180	959	0.0	989
Pcam.gene1364_i0_len3246.p1	rna-XM_050834369.1	1082	804	rna-XM_050834369.1 gene-LOC126982353	713	93.97	66	N/A	N/A	330	1042	63	772	0.0	1331
Pcam.gene137675_i0_len1449.p1	rna-XM_050882859.1	483	472	rna-XM_050882859.1 gene-LOC127009626	476	81.72	98	N/A	N/A	8	482	14	472	0.0	658
Pcam.gene142467_i0_len2556.p1	rna-XM_050872355.1	852	304	rna-XM_050872355.1 gene-LOC127004477	287	89.90	34	N/A	N/A	7	293	1	287	1.77e-172	500
Pcam.gene2421_i0_len4707.p1	rna-XM_050882119.1	1569	1483	rna-XM_050882119.1 gene-LOC127009244	1497	82.30	95	N/A	N/A	81	1568	15	1483	0.0	2237
Pcam.gene5475_i0_len1116.p1	rna-XM_050881005.1	372	394	rna-XM_050881005.1 gene-LOC127008685	363	89.26	98	N/A	N/A	3	365	1	347	0.0	621
Pcam.gene144155_i0_len3564.p1	rna-XM_050832477.1	1188	1134	rna-XM_050832477.1 gene-LOC126981440	1188	55.39	97	N/A	N/A	13	1161	1	1110	0.0	690
Pcam.gene3855_i0_len4503.p1	rna-XM_050874820.1	1501	1427	rna-XM_050874820.1 gene-LOC127005703	1367	77.32	89	N/A	N/A	135	1472	60	1373	0.0	1712
Pcam.gene156234_i0_len951.p1	rna-XM_050835149.1	317	299	rna-XM_050835149.1 gene-LOC126982876	300	84.67	92	N/A	N/A	16	306	1	295	4.20e-165	461
Pcam.gene137675_i0_len1449.p1	rna-XM_050867187.1	483	464	rna-XM_050867187.1 gene-LOC127001935	469	72.49	97	N/A	N/A	11	478	3	463	0.0	524
Pcam.gene142110_i0_len2358.p1	rna-XM_050883980.1	786	681	rna-XM_050883980.1 gene-LOC127010136	537	81.56	68	N/A	N/A	18	554	1	517	0.0	705
Pcam.gene142483_i0_len2580.p1	rna-XM_050857354.1	860	612	rna-XM_050857354.1 gene-LOC126996657	574	78.22	66	N/A	N/A	5	574	1	557	0.0	761
Pcam.gene144052_i0_len4044.p1	rna-XM_050863012.1	1348	1726	rna-XM_050863012.1 gene-LOC126999887	711	64.98	66	N/A	N/A	7	703	1	651	0.0	667
Pcam.gene1364_i1_len2928.p1	rna-XM_050853530.1	976	885	rna-XM_050853530.1 gene-LOC126994246	960	68.85	95	N/A	N/A	7	937	1	885	0.0	1048
Pcam.gene145161_i0_len1602.p1	rna-XM_050854632.1	534	530	rna-XM_050854632.1 gene-LOC126995228	470	82.34	87	N/A	N/A	47	513	45	507	0.0	661
Pcam.gene145410_i0_len1569.p1	rna-XM_050855649.1	523	1390	rna-XM_050855649.1 gene-LOC126995804	510	75.69	97	N/A	N/A	11	519	1	509	0.0	665
Pcam.gene143668_i0_len3471.p1	rna-XM_050874778.1	1157	1112	rna-XM_050874778.1 gene-LOC127005683	1151	71.85	97	N/A	N/A	30	1156	20	1112	0.0	1203
Pcam.gene138135_i0_len1038.p1	rna-XM_050882221.1	346	346	rna-XM_050882221.1 gene-LOC127009280	328	93.90	95	N/A	N/A	19	345	19	346	0.0	608
Pcam.gene143654_i0_len3465.p1	rna-XM_050862293.1	1155	1155	rna-XM_050862293.1 gene-LOC126999552	1198	78.30	99	N/A	N/A	11	1154	1	1155	0.0	1522
Pcam.gene2074_i0_len1341.p1	rna-XM_050835325.1	447	411	rna-XM_050835325.1 gene-LOC126982968	387	93.28	87	N/A	N/A	60	446	27	411	0.0	670
Pcam.gene143198_i0_len6720.p1	rna-XM_050831615.1	2082	2226	rna-XM_050831615.1 gene-LOC126981013	1444	71.68	87	N/A	N/A	53	1490	37	1437	0.0	1374
Pcam.gene7223_i0_len4011.p1	rna-XM_050881122.1	1337	1349	rna-XM_050881122.1 gene-LOC127008756	1311	85.81	98	N/A	N/A	33	1336	48	1349	0.0	1971
Pcam.gene159186_i0_len801.p1	rna-XM_050854922.1	267	493	rna-XM_050854922.1 gene-LOC126995401	275	83.27	99	N/A	N/A	1	266	224	493	2.73e-155	441
Pcam.gene212_i2_len1944.p1	rna-XM_050881897.1	648	919	rna-XM_050881897.1 gene-LOC127009108	595	94.29	91	N/A	N/A	59	646	138	725	0.0	1062
Pcam.gene3521_i0_len1908.p1	rna-XM_050831646.1	636	639	rna-XM_050831646.1 gene-LOC126981020	616	87.82	94	N/A	N/A	7	603	1	615	0.0	1029
Pcam.gene142914_i0_len4821.p1	rna-XM_050859802.1	1607	1578	rna-XM_050859802.1 gene-LOC126998316	1171	57.81	70	N/A	N/A	116	1244	60	1192	0.0	834
Pcam.gene1351_i1_len2745.p1	rna-XM_050880617.1	915	452	rna-XM_050880617.1 gene-LOC127008472	376	95.48	41	N/A	N/A	31	405	24	396	0.0	711
Pcam.gene136910_i0_len1563.p1	rna-XM_050856542.1	521	500	rna-XM_050856542.1 gene-LOC126996214	425	67.53	81	N/A	N/A	67	486	7	427	2.49e-141	416
Pcam.gene144274_i0_len3750.p1	rna-XM_050862283.1	1250	1089	rna-XM_050862283.1 gene-LOC126999549	756	67.33	58	N/A	N/A	512	1232	370	1074	0.0	650
Pcam.gene2662_i0_len1851.p1	rna-XM_050859349.1	617	580	rna-XM_050859349.1 gene-LOC126998046	609	88.51	97	N/A	N/A	19	616	1	580	0.0	967
Pcam.gene143789_i0_len3162.p1	rna-XM_050876999.1	1054	999	rna-XM_050876999.1 gene-LOC127006732	1009	88.70	95	N/A	N/A	51	1053	1	999	0.0	1607
Pcam.gene2773_i0_len1773.p1	rna-XM_050859347.1	591	531	rna-XM_050859347.1 gene-LOC126998044	517	71.95	84	N/A	N/A	91	585	25	527	0.0	540
Pcam.gene135247_i0_len1338.p1	rna-XM_050838317.1	446	395	rna-XM_050838317.1 gene-LOC126984575	353	72.80	77	N/A	N/A	11	353	1	343	2.87e-143	414
Pcam.gene145748_i0_len1632.p1	rna-XM_050868894.1	544	514	rna-XM_050868894.1 gene-LOC127002769	514	93.97	94	N/A	N/A	33	543	2	514	0.0	931
Pcam.gene136471_i0_len1485.p1	rna-XM_050854026.1	495	454	rna-XM_050854026.1 gene-LOC126994736	484	75.41	96	N/A	N/A	20	494	1	454	0.0	591
Pcam.gene143131_i0_len4380.p1	rna-XM_050830114.1	1460	1378	rna-XM_050830114.1 gene-LOC126980349	803	81.69	92	N/A	N/A	13	793	1	774	0.0	1182
Pcam.gene138799_i0_len987.p1	rna-XM_050866001.1	329	299	rna-XM_050866001.1 gene-LOC127001470	297	97.98	90	N/A	N/A	30	326	1	297	0.0	587
Pcam.gene6868_i0_len2892.p1	rna-XM_050855040.1	964	672	rna-XM_050855040.1 gene-LOC126995467	284	84.86	29	N/A	N/A	678	959	388	671	6.81e-157	477
Pcam.gene142798_i0_len4548.p1	rna-XM_050871723.1	1516	1465	rna-XM_050871723.1 gene-LOC127004201	1442	84.54	94	N/A	N/A	90	1515	33	1465	0.0	2228
Pcam.gene145464_i0_len1593.p1	rna-XM_050883721.1	531	425	rna-XM_050883721.1 gene-LOC127010017	402	79.10	76	N/A	N/A	105	506	1	401	0.0	526
Pcam.gene142467_i0_len2556.p1	rna-XM_050864947.1	852	1224	rna-XM_050864947.1 gene-LOC127000852	264	66.67	62	N/A	N/A	10	270	228	488	1.68e-67	244
Pcam.gene146064_i0_len2112.p1	rna-XM_050877258.1	704	1439	rna-XM_050877258.1 gene-LOC127006915	618	67.64	89	N/A	N/A	87	704	1	526	0.0	661
Pcam.gene145464_i0_len1593.p1	rna-XM_050870853.1	531	370	rna-XM_050870853.1 gene-LOC127003798	367	71.93	69	N/A	N/A	105	471	1	360	6.40e-145	421
Pcam.gene6424_i0_len3171.p1	rna-XM_050834860.1	1057	1133	rna-XM_050834860.1 gene-LOC126982650	971	87.74	94	N/A	N/A	77	1044	1	969	0.0	1571
Pcam.gene146427_i0_len2178.p1	rna-XM_050847960.1	726	413	rna-XM_050847960.1 gene-LOC126989308	376	91.22	51	N/A	N/A	346	712	1	374	0.0	667
Pcam.gene142976_i0_len4275.p1	rna-XM_050856018.1	1425	1487	rna-XM_050856018.1 gene-LOC126996027	333	81.98	52	N/A	N/A	1038	1369	783	1113	3.34e-146	483
Pcam.gene144289_i0_len3723.p1	rna-XM_050857335.1	1241	1140	rna-XM_050857335.1 gene-LOC126996653	1191	56.17	95	N/A	N/A	52	1229	5	1122	0.0	691
Pcam.gene144518_i0_len1743.p1	rna-XM_050846607.1	581	1061	rna-XM_050846607.1 gene-LOC126988478	581	86.40	98	N/A	N/A	3	574	1	562	0.0	795
Pcam.gene141546_i0_len2649.p1	rna-XM_050856439.1	883	928	rna-XM_050856439.1 gene-LOC126996173	879	67.46	94	N/A	N/A	34	859	24	879	0.0	839
Pcam.gene2662_i0_len1851.p1	rna-XM_050841722.1	617	947	rna-XM_050841722.1 gene-LOC126986036	302	72.52	49	N/A	N/A	311	612	644	945	1.94e-101	329
Pcam.gene137619_i0_len1440.p1	rna-XM_050883359.1	480	974	rna-XM_050883359.1 gene-LOC127009878	493	81.74	100	N/A	N/A	1	480	33	509	0.0	726
Pcam.gene143561_i0_len3320.p1	rna-XM_050854997.1	1076	1089	rna-XM_050854997.1 gene-LOC126995445	960	80.21	87	N/A	N/A	37	975	31	990	0.0	1264
Pcam.gene146522_i0_len2211.p1	rna-XM_050855851.1	737	870	rna-XM_050855851.1 gene-LOC126995940	376	72.61	50	N/A	N/A	309	676	449	821	4.58e-130	406
Pcam.gene6591_i0_len3255.p1	rna-XM_050870915.1	1085	1468	rna-XM_050870915.1 gene-LOC127003840	1148	74.22	99	N/A	N/A	3	1084	345	1468	0.0	1305
Pcam.gene143561_i0_len3320.p1	rna-XM_050855003.1	1076	1088	rna-XM_050855003.1 gene-LOC126995450	1066	78.89	96	N/A	N/A	34	1069	19	1083	0.0	1313
Pcam.gene5213_i0_len1632.p1	rna-XM_050881590.1	544	492	rna-XM_050881590.1 gene-LOC127009012	491	97.96	90	N/A	N/A	55	542	1	491	0.0	981
Pcam.gene143708_i0_len3378.p1	rna-XM_050837940.1	1126	1301	rna-XM_050837940.1 gene-LOC126984328	505	85.94	80	N/A	N/A	23	499	1	497	0.0	812
Pcam.gene143561_i0_len3320.p1	rna-XM_050855001.1	1076	1104	rna-XM_050855001.1 gene-LOC126995449	1082	78.19	97	N/A	N/A	35	1075	25	1104	0.0	1340
Pcam.gene7331_i0_len4023.p1	rna-XM_050877202.1	1341	1358	rna-XM_050877202.1 gene-LOC127006847	1313	84.08	96	N/A	N/A	55	1340	65	1358	0.0	1878
Pcam.gene137270_i0_len1386.p1	rna-XM_050846302.1	462	432	rna-XM_050846302.1 gene-LOC126988252	342	87.13	74	N/A	N/A	108	449	1	339	0.0	557
Pcam.gene147445_i0_len1965.p1	rna-XM_050861254.1	655	622	rna-XM_050861254.1 gene-LOC126998961	645	82.48	94	N/A	N/A	39	654	1	622	0.0	925
Pcam.gene747_i2_len1488.p1	rna-XM_050859689.1	496	882	rna-XM_050859689.1 gene-LOC126998210	424	96.93	85	N/A	N/A	72	495	459	882	0.0	836
Pcam.gene137434_i0_len1359.p1	rna-XM_050879792.1	453	425	rna-XM_050879792.1 gene-LOC127008142	426	97.42	94	N/A	N/A	27	452	1	425	0.0	811
Pcam.gene142509_i0_len2535.p1	rna-XM_050858502.1	845	791	rna-XM_050858502.1 gene-LOC126997419	807	85.75	91	N/A	N/A	75	844	17	791	0.0	1340
Pcam.gene136479_i0_len1503.p1	rna-XM_050878296.1	501	435	rna-XM_050878296.1 gene-LOC127007384	402	79.35	79	N/A	N/A	57	453	2	400	0.0	551
Pcam.gene145464_i0_len1593.p1	rna-XM_050883365.1	531	413	rna-XM_050883365.1 gene-LOC127009886	376	73.40	70	N/A	N/A	103	472	1	370	1.16e-145	424
Pcam.gene5611_i1_len1683.p1	rna-XM_050873419.1	561	1336	rna-XM_050873419.1 gene-LOC127004997	365	98.08	65	N/A	N/A	196	560	973	1336	0.0	764
Pcam.gene7331_i0_len4023.p1	rna-XM_050877100.1	1341	1342	rna-XM_050877100.1 gene-LOC127006784	1317	83.22	96	N/A	N/A	55	1340	48	1342	0.0	1838
Pcam.gene142323_i0_len2277.p1	rna-XM_050842579.1	759	652	rna-XM_050842579.1 gene-LOC126986427	313	88.50	58	N/A	N/A	26	338	4	309	1.15e-174	516
Pcam.gene6325_i1_len2487.p1	rna-XM_050830733.1	829	769	rna-XM_050830733.1 gene-LOC126980630	800	75.25	94	N/A	N/A	53	828	46	769	0.0	884
Pcam.gene5475_i0_len1116.p1	rna-XM_050863893.1	372	481	rna-XM_050863893.1 gene-LOC127000315	279	55.56	73	N/A	N/A	22	294	150	423	5.00e-49	171
Pcam.gene581_i0_len9589.p1	rna-XM_050877077.1	2706	3247	rna-XM_050877077.1 gene-LOC127006773	2805	80.71	99	N/A	N/A	5	2702	494	3240	0.0	3820
Pcam.gene146727_i0_len2154.p1	rna-XM_050868846.1	718	671	rna-XM_050868846.1 gene-LOC127002740	681	82.09	94	N/A	N/A	9	686	1	654	0.0	986
Pcam.gene4307_i0_len5994.p1	rna-XM_050869605.1	1998	1990	rna-XM_050869605.1 gene-LOC127003224	2004	76.55	99	N/A	N/A	4	1990	1	1982	0.0	2387
Pcam.gene136606_i0_len1464.p1	rna-XM_050840723.1	488	485	rna-XM_050840723.1 gene-LOC126985574	489	88.14	99	N/A	N/A	2	487	1	485	0.0	779
Pcam.gene145902_i0_len1641.p1	rna-XM_050882251.1	547	538	rna-XM_050882251.1 gene-LOC127009300	539	92.58	95	N/A	N/A	26	546	1	538	0.0	949
Pcam.gene2396_i0_len3513.p1	rna-XM_050872157.1	1171	1259	rna-XM_050872157.1 gene-LOC127004440	1243	73.45	99	N/A	N/A	12	1167	1	1210	0.0	1398
Pcam.gene139728_i0_len1161.p1	rna-XM_050872076.1	387	365	rna-XM_050872076.1 gene-LOC127004390	364	93.41	94	N/A	N/A	21	383	1	363	0.0	682
Pcam.gene6081_i0_len2436.p1	rna-XM_050864118.1	812	701	rna-XM_050864118.1 gene-LOC127000413	704	92.90	84	N/A	N/A	128	811	1	701	0.0	1245
Pcam.gene136606_i0_len1464.p1	rna-XM_050849059.1	488	484	rna-XM_050849059.1 gene-LOC126990455	489	87.93	99	N/A	N/A	2	487	1	484	0.0	771
Pcam.gene8278_i0_len2277.p1	rna-XM_050873412.1	759	797	rna-XM_050873412.1 gene-LOC127004992	818	77.87	99	N/A	N/A	5	758	1	797	0.0	1092
Pcam.gene146299_i0_len2037.p1	rna-XM_050865633.1	679	663	rna-XM_050865633.1 gene-LOC127001271	680	76.18	99	N/A	N/A	10	678	1	663	0.0	847
Pcam.gene142599_i0_len2400.p1	rna-XM_050872687.1	800	890	rna-XM_050872687.1 gene-LOC127004637	802	91.65	99	N/A	N/A	1	799	98	890	0.0	1391
Pcam.gene141995_i0_len2340.p1	rna-XM_050857105.1	780	746	rna-XM_050857105.1 gene-LOC126996547	760	73.16	95	N/A	N/A	25	763	1	699	0.0	851
Pcam.gene145438_i0_len1587.p1	rna-XM_050844399.1	529	503	rna-XM_050844399.1 gene-LOC126987435	521	76.58	96	N/A	N/A	17	524	10	484	0.0	710
Pcam.gene145438_i0_len1587.p1	rna-XM_050843991.1	529	548	rna-XM_050843991.1 gene-LOC126987187	532	79.70	96	N/A	N/A	17	524	10	532	0.0	740
Pcam.gene1984_i1_len1509.p1	rna-XM_050859634.1	503	450	rna-XM_050859634.1 gene-LOC126998185	340	92.94	67	N/A	N/A	165	502	111	450	0.0	621
Pcam.gene7966_i0_len2334.p1	rna-XM_050870134.1	778	789	rna-XM_050870134.1 gene-LOC127003436	750	75.73	88	N/A	N/A	55	735	26	768	0.0	983
Pcam.gene145934_i0_len2076.p1	rna-XM_050830462.1	692	682	rna-XM_050830462.1 gene-LOC126980500	721	70.04	98	N/A	N/A	17	691	7	682	0.0	789
Pcam.gene1740_i1_len1818.p1	rna-XM_050844754.1	606	786	rna-XM_050844754.1 gene-LOC126987622	492	94.72	81	N/A	N/A	117	605	302	786	0.0	936
Pcam.gene141838_i0_len2841.p1	rna-XM_050864948.1	947	444	rna-XM_050864948.1 gene-LOC127000853	269	61.71	28	N/A	N/A	145	409	12	279	9.74e-65	224
Pcam.gene2174_i1_len5118.p1	rna-XM_050869692.1	1706	1737	rna-XM_050869692.1 gene-LOC127003266	1770	86.89	99	N/A	N/A	5	1705	1	1737	0.0	2617
Pcam.gene7242_i0_len2196.p1	rna-XM_050833991.1	732	682	rna-XM_050833991.1 gene-LOC126982141	708	91.53	97	N/A	N/A	25	731	1	682	0.0	1273
Pcam.gene5148_i0_len5619.p1	rna-XM_050844804.1	1873	1807	rna-XM_050844804.1 gene-LOC126987679	478	90.17	25	N/A	N/A	1396	1872	1340	1807	0.0	878
Pcam.gene139785_i0_len1140.p1	rna-XM_050877376.1	380	365	rna-XM_050877376.1 gene-LOC127006958	365	96.71	96	N/A	N/A	15	379	1	365	0.0	727
Pcam.gene142227_i0_len2253.p1	rna-XM_050884319.1	751	745	rna-XM_050884319.1 gene-LOC127010361	735	91.29	97	N/A	N/A	7	738	1	732	0.0	1289
Pcam.gene6856_i0_len2883.p1	rna-XM_050861074.1	961	948	rna-XM_050861074.1 gene-LOC126998882	964	85.58	99	N/A	N/A	14	960	1	948	0.0	1403
Pcam.gene2123_i0_len5535.p1	rna-XM_050862876.1	1845	1858	rna-XM_050862876.1 gene-LOC126999840	1805	88.09	97	N/A	N/A	60	1845	70	1801	0.0	3014
Pcam.gene142675_i0_len2481.p1	rna-XM_050848131.1	827	291	rna-XM_050848131.1 gene-LOC126989566	279	96.77	34	N/A	N/A	30	308	13	291	0.0	558
Pcam.gene4471_i0_len1500.p1	rna-XM_050869422.1	500	485	rna-XM_050869422.1 gene-LOC127003056	488	88.93	98	N/A	N/A	12	499	1	485	0.0	822
Pcam.gene138470_i0_len1071.p1	rna-XM_050875501.1	357	336	rna-XM_050875501.1 gene-LOC127006024	322	90.37	90	N/A	N/A	18	339	1	322	0.0	526
Pcam.gene138470_i0_len1071.p1	rna-XM_050853807.1	357	336	rna-XM_050853807.1 gene-LOC126994490	322	90.37	90	N/A	N/A	18	339	1	322	0.0	526
Pcam.gene141838_i0_len2841.p1	rna-XM_050854940.1	947	596	rna-XM_050854940.1 gene-LOC126995420	272	78.68	29	N/A	N/A	139	410	1	271	3.73e-119	375
Pcam.gene144964_i0_len1773.p1	rna-XM_050868667.1	591	569	rna-XM_050868667.1 gene-LOC127002581	562	95.73	95	N/A	N/A	7	567	1	562	0.0	1050
Pcam.gene6435_i0_len3165.p1	rna-XM_050854900.1	1055	836	rna-XM_050854900.1 gene-LOC126995389	632	76.42	83	N/A	N/A	455	1054	242	836	0.0	813
Pcam.gene144118_i0_len3999.p1	rna-XM_050881522.1	1333	1067	rna-XM_050881522.1 gene-LOC127008971	851	45.71	64	N/A	N/A	81	915	236	1066	1.52e-84	299
Pcam.gene142914_i0_len4821.p1	rna-XM_050864237.1	1607	1803	rna-XM_050864237.1 gene-LOC127000508	1180	56.27	72	N/A	N/A	116	1269	29	1144	0.0	820
Pcam.gene142832_i0_len4617.p1	rna-XM_050869231.1	1539	1510	rna-XM_050869231.1 gene-LOC127002915	1533	71.89	99	N/A	N/A	9	1537	9	1510	0.0	1721
Pcam.gene143298_i0_len8406.p1	rna-XM_050883951.1	2802	2408	rna-XM_050883951.1 gene-LOC127010118	1240	67.50	80	N/A	N/A	39	1247	23	1215	0.0	1305
Pcam.gene145161_i0_len1602.p1	rna-XM_050838445.1	534	445	rna-XM_050838445.1 gene-LOC126984617	428	83.41	80	N/A	N/A	86	511	2	422	0.0	618
Pcam.gene145464_i0_len1593.p1	rna-XM_050883714.1	531	520	rna-XM_050883714.1 gene-LOC127010011	497	69.42	93	N/A	N/A	15	510	12	489	2.97e-174	501
Pcam.gene7819_i0_len4071.p1	rna-XM_050874878.1	1357	1301	rna-XM_050874878.1 gene-LOC127005748	1279	88.04	94	N/A	N/A	79	1356	23	1301	0.0	2127
Pcam.gene125_i6_len3915.p1	rna-XM_050867925.1	1305	3797	rna-XM_050867925.1 gene-LOC127002211	1310	76.95	99	N/A	N/A	4	1302	972	2266	0.0	1679
Pcam.gene141989_i0_len2337.p1	rna-XM_050831109.1	779	838	rna-XM_050831109.1 gene-LOC126980831	734	75.75	94	N/A	N/A	12	741	1	722	0.0	888
Pcam.gene159381_i0_len789.p1	rna-XM_050882802.1	263	246	rna-XM_050882802.1 gene-LOC127009596	246	97.15	94	N/A	N/A	17	262	1	246	2.64e-177	487
Pcam.gene142736_i0_len2451.p1	rna-XM_050848026.1	817	1358	rna-XM_050848026.1 gene-LOC126989430	803	63.89	98	N/A	N/A	8	805	530	1265	0.0	697
Pcam.gene142736_i0_len2451.p1	rna-XM_050852072.1	817	837	rna-XM_050852072.1 gene-LOC126993204	765	57.52	93	N/A	N/A	9	769	103	750	0.0	556
Pcam.gene142736_i0_len2451.p1	rna-XM_050847719.1	817	931	rna-XM_050847719.1 gene-LOC126989161	640	58.59	78	N/A	N/A	134	769	251	802	3.72e-145	450
Pcam.gene146960_i0_len1866.p1	rna-XM_050845878.1	622	1219	rna-XM_050845878.1 gene-LOC126988072	586	68.43	91	N/A	N/A	5	573	205	769	0.0	581
Pcam.gene142736_i0_len2451.p1	rna-XM_050850800.1	817	1304	rna-XM_050850800.1 gene-LOC126992144	808	65.97	98	N/A	N/A	9	805	487	1282	0.0	755
Pcam.gene7976_i0_len1197.p1	rna-XM_050850103.1	399	893	rna-XM_050850103.1 gene-LOC126991325	329	75.38	82	N/A	N/A	9	336	286	614	3.22e-135	408
Pcam.gene4147_i0_len5944.p1	rna-XM_050858189.1	1478	613	rna-XM_050858189.1 gene-LOC126997136	301	75.75	35	N/A	N/A	125	425	2	301	1.40e-106	352
Pcam.gene6782_i0_len14316.p1	rna-XM_050853700.1	4772	2594	rna-XM_050853700.1 gene-LOC126994390	1705	80.41	76	N/A	N/A	1612	3292	13	1716	0.0	2320
Pcam.gene139709_i0_len1167.p1	rna-XM_050833051.1	389	722	rna-XM_050833051.1 gene-LOC126981613	246	78.86	63	N/A	N/A	125	370	1	246	9.67e-116	352
Pcam.gene159275_i0_len786.p1	rna-XM_050839283.1	262	262	rna-XM_050839283.1 gene-LOC126985035	256	98.05	98	N/A	N/A	6	261	7	262	2.09e-177	488
Pcam.gene139520_i0_len1002.p1	rna-XM_050864155.1	334	313	rna-XM_050864155.1 gene-LOC127000434	313	87.22	93	N/A	N/A	22	333	1	313	0.0	501
Pcam.gene14_i0_len3121.p1	rna-XM_050869923.1	976	328	rna-XM_050869923.1 gene-LOC127003376	307	78.83	31	N/A	N/A	668	974	22	328	3.57e-131	398
Pcam.gene14_i0_len3121.p1	rna-XM_050861699.1	976	422	rna-XM_050861699.1 gene-LOC126999291	289	76.82	30	N/A	N/A	684	972	132	420	9.37e-112	351
Pcam.gene145087_i0_len1788.p1	rna-XM_050844792.1	596	243	rna-XM_050844792.1 gene-LOC126987665	218	54.59	36	N/A	N/A	379	595	31	239	4.32e-33	126
Pcam.gene1010_i1_len11475.p1	rna-XM_050870148.1	3825	5241	rna-XM_050870148.1 gene-LOC127003446	1336	57.04	44	N/A	N/A	2077	3381	3606	4757	1.51e-175	612
Pcam.gene136879_i0_len1557.p1	rna-XM_050882984.1	519	705	rna-XM_050882984.1 gene-LOC127009676	486	91.15	93	N/A	N/A	33	517	1	459	0.0	756
Pcam.gene1484_i0_len14478.p1	rna-XM_050866755.1	4826	1198	rna-XM_050866755.1 gene-LOC127001706	224	55.36	21	N/A	N/A	1161	1379	79	289	1.51e-17	90.9
Pcam.gene147232_i0_len1914.p1	rna-XM_050879794.1	638	1081	rna-XM_050879794.1 gene-LOC127008144	388	66.49	59	N/A	N/A	261	637	705	1081	4.33e-127	400
Pcam.gene1010_i1_len11475.p1	rna-XM_050877230.1	3825	311	rna-XM_050877230.1 gene-LOC127006890	261	48.66	8	N/A	N/A	305	550	8	260	2.31e-07	55.5
Pcam.gene137804_i0_len1416.p1	rna-XM_050844301.1	472	423	rna-XM_050844301.1 gene-LOC126987331	417	48.92	77	N/A	N/A	102	466	4	417	3.93e-32	127
Pcam.gene140210_i0_len1170.p1	rna-XM_050830874.1	390	1721	rna-XM_050830874.1 gene-LOC126980705	244	63.52	69	N/A	N/A	133	366	1129	1350	7.54e-38	145
Pcam.gene116817_i0_len504.p1	rna-XM_050837951.1	168	814	rna-XM_050837951.1 gene-LOC126984339	125	56.80	86	N/A	N/A	41	165	488	612	1.28e-21	90.5
Pcam.gene689_i0_len1392.p1	rna-XM_050833758.1	464	200	rna-XM_050833758.1 gene-LOC126982040	194	76.29	42	N/A	N/A	63	256	7	200	7.04e-87	264
Pcam.gene8233_i0_len3801.p1	rna-XM_050849815.1	1267	559	rna-XM_050849815.1 gene-LOC126991114	265	56.98	20	N/A	N/A	540	794	100	363	5.62e-46	174
Pcam.gene8076_i0_len2322.p1	rna-XM_050883941.1	774	696	rna-XM_050883941.1 gene-LOC127009964	713	47.27	89	N/A	N/A	76	766	2	692	2.10e-90	298
Pcam.gene8233_i0_len3801.p1	rna-XM_050850500.1	1267	758	rna-XM_050850500.1 gene-LOC126991839	813	45.88	63	N/A	N/A	456	1256	17	751	1.85e-86	298
Pcam.gene149652_i0_len684.p1	rna-XM_050848362.1	228	149	rna-XM_050848362.1 gene-LOC126989755	132	73.48	58	N/A	N/A	80	211	2	129	4.05e-50	160
Pcam.gene145087_i0_len1788.p1	rna-XM_050832416.1	596	169	rna-XM_050832416.1 gene-LOC126981400	195	47.18	33	N/A	N/A	85	279	23	166	1.14e-29	114
Pcam.gene8233_i0_len3801.p1	rna-XM_050850613.1	1267	739	rna-XM_050850613.1 gene-LOC126991941	744	48.12	57	N/A	N/A	508	1232	26	720	1.17e-88	303
Pcam.gene121455_i0_len483.p1	rna-XM_050856660.1	161	127	rna-XM_050856660.1 gene-LOC126996284	91	72.53	56	N/A	N/A	1	90	41	127	1.74e-27	99.4
Pcam.gene8233_i0_len3801.p1	rna-XM_050853264.1	1267	1257	rna-XM_050853264.1 gene-LOC126994012	1303	43.75	99	N/A	N/A	14	1266	88	1257	7.29e-114	385
Pcam.gene143798_i0_len3111.p1	rna-XM_050868093.1	1037	790	rna-XM_050868093.1 gene-LOC127002281	486	51.85	47	N/A	N/A	440	925	10	415	6.74e-102	338
Pcam.gene143798_i0_len3111.p1	rna-XM_050868110.1	1037	539	rna-XM_050868110.1 gene-LOC127002297	314	58.92	30	N/A	N/A	612	925	2	276	1.66e-84	283
Pcam.gene1011_i1_len1308.p1	rna-XM_050874446.1	436	419	rna-XM_050874446.1 gene-LOC127005525	405	94.57	93	N/A	N/A	31	435	15	419	0.0	775
Pcam.gene135865_i0_len1203.p1	rna-XM_050860392.1	401	372	rna-XM_050860392.1 gene-LOC126998578	365	96.71	91	N/A	N/A	36	400	8	372	0.0	696
Pcam.gene1011_i2_len540.p1	rna-XM_050873230.1	180	176	rna-XM_050873230.1 gene-LOC127004937	176	92.61	98	N/A	N/A	4	179	1	176	2.70e-90	261
Pcam.gene1386_i0_len798.p1	rna-XM_050883055.1	266	219	rna-XM_050883055.1 gene-LOC127009712	173	84.39	65	N/A	N/A	93	265	45	217	9.34e-91	267
Pcam.gene159980_i0_len765.p1	rna-XM_050833267.1	255	181	rna-XM_050833267.1 gene-LOC126981745	151	92.05	59	N/A	N/A	97	247	22	172	6.42e-94	273
Pcam.gene3688_i0_len741.p1	rna-XM_050868584.1	247	172	rna-XM_050868584.1 gene-LOC127002514	172	98.84	70	N/A	N/A	75	246	1	172	2.76e-123	347
Pcam.gene158099_i0_len687.p1	rna-XM_050835270.1	229	223	rna-XM_050835270.1 gene-LOC126982944	208	78.37	83	N/A	N/A	20	209	1	202	5.85e-101	291
Pcam.gene159263_i0_len798.p1	rna-XM_050839863.1	266	258	rna-XM_050839863.1 gene-LOC126985245	254	88.98	95	N/A	N/A	13	265	10	258	1.44e-139	392
Pcam.gene3900_i1_len3669.p1	rna-XM_050856750.1	1223	331	rna-XM_050856750.1 gene-LOC126996381	136	78.68	18	N/A	N/A	250	376	50	184	1.82e-49	178
Pcam.gene3900_i1_len3669.p1	rna-XM_050856683.1	1223	446	rna-XM_050856683.1 gene-LOC126996303	269	65.80	18	N/A	N/A	163	376	34	299	1.67e-82	276
Pcam.gene146865_i0_len1932.p1	rna-XM_050840206.1	644	900	rna-XM_050840206.1 gene-LOC126985398	667	82.91	99	N/A	N/A	1	643	246	900	0.0	935
Pcam.gene5905_i0_len2739.p1	rna-XM_050866433.1	913	845	rna-XM_050866433.1 gene-LOC127001615	926	71.38	99	N/A	N/A	10	909	1	845	0.0	1060
Pcam.gene145139_i0_len1602.p1	rna-XM_050858567.1	534	475	rna-XM_050858567.1 gene-LOC126997467	533	63.79	98	N/A	N/A	11	533	1	475	9.31e-168	483
Pcam.gene135064_i0_len1278.p1	rna-XM_050830515.1	426	384	rna-XM_050830515.1 gene-LOC126980528	368	81.52	86	N/A	N/A	42	408	1	368	0.0	518
Pcam.gene4949_i0_len1731.p1	rna-XM_050865420.1	577	589	rna-XM_050865420.1 gene-LOC127001200	608	78.29	98	N/A	N/A	10	576	1	589	0.0	816
Pcam.gene5448_i0_len1443.p1	rna-XM_050860974.1	481	516	rna-XM_050860974.1 gene-LOC126998834	525	73.52	93	N/A	N/A	33	480	1	515	0.0	583
Pcam.gene671_i0_len3174.p1	rna-XM_050875431.1	1058	987	rna-XM_050875431.1 gene-LOC127005963	1014	85.01	96	N/A	N/A	46	1057	29	987	0.0	1585
Pcam.gene5594_i0_len2688.p1	rna-XM_050872637.1	896	896	rna-XM_050872637.1 gene-LOC127004618	954	73.38	99	N/A	N/A	7	895	1	896	0.0	1094
Pcam.gene2400_i0_len4671.p1	rna-XM_050874068.1	1557	1339	rna-XM_050874068.1 gene-LOC127005274	836	73.44	68	N/A	N/A	11	840	552	1336	0.0	985
Pcam.gene3371_i0_len4266.p1	rna-XM_050853683.1	1422	851	rna-XM_050853683.1 gene-LOC126994337	872	81.65	61	N/A	N/A	7	867	1	851	0.0	1274
Pcam.gene147154_i0_len1992.p1	rna-XM_050832196.1	664	1687	rna-XM_050832196.1 gene-LOC126981290	587	96.76	88	N/A	N/A	57	643	50	635	0.0	1147
Pcam.gene143431_i0_len5406.p1	rna-XM_050874108.1	1802	207	rna-XM_050874108.1 gene-LOC127005341	149	93.29	15	N/A	N/A	246	394	4	152	3.44e-73	242
Pcam.gene143946_i0_len3840.p1	rna-XM_050873783.1	1280	1128	rna-XM_050873783.1 gene-LOC127005150	1093	87.74	82	N/A	N/A	227	1280	2	1088	0.0	1825
Pcam.gene141339_i0_len2784.p1	rna-XM_050842592.1	928	855	rna-XM_050842592.1 gene-LOC126986442	850	73.65	91	N/A	N/A	78	925	45	854	0.0	1031
Pcam.gene141339_i0_len2784.p1	rna-XM_050842608.1	928	854	rna-XM_050842608.1 gene-LOC126986446	849	72.79	91	N/A	N/A	78	925	45	853	0.0	1023
Pcam.gene144966_i0_len1773.p1	rna-XM_050874342.1	591	580	rna-XM_050874342.1 gene-LOC127005458	338	92.01	56	N/A	N/A	182	512	73	410	0.0	620
Pcam.gene140489_i0_len1104.p1	rna-XM_050868999.1	368	494	rna-XM_050868999.1 gene-LOC127002795	330	88.18	85	N/A	N/A	35	348	20	348	0.0	560
Pcam.gene142914_i0_len4821.p1	rna-XM_050873250.1	1607	1725	rna-XM_050873250.1 gene-LOC127004947	1123	56.01	68	N/A	N/A	112	1205	52	1129	0.0	702
Pcam.gene145464_i0_len1593.p1	rna-XM_050840886.1	531	420	rna-XM_050840886.1 gene-LOC126985713	388	71.13	70	N/A	N/A	103	472	1	383	3.43e-142	416
Pcam.gene2861_i0_len1410.p1	rna-XM_050857905.1	470	462	rna-XM_050857905.1 gene-LOC126996950	345	88.70	73	N/A	N/A	40	384	27	369	0.0	569
Pcam.gene2400_i0_len4671.p1	rna-XM_050867297.1	1557	366	rna-XM_050867297.1 gene-LOC127001984	165	77.58	11	N/A	N/A	1205	1369	11	175	1.14e-57	204
Pcam.gene5980_i0_len2484.p1	rna-XM_050852973.1	828	817	rna-XM_050852973.1 gene-LOC126993833	767	80.05	91	N/A	N/A	77	827	58	817	0.0	1018
Pcam.gene5980_i0_len2484.p1	rna-XM_050830145.1	828	817	rna-XM_050830145.1 gene-LOC126980358	767	80.05	91	N/A	N/A	77	827	58	817	0.0	1018
Pcam.gene142551_i0_len2424.p1	rna-XM_050843519.1	808	1170	rna-XM_050843519.1 gene-LOC126986957	802	78.80	99	N/A	N/A	1	800	395	1170	0.0	1046
Pcam.gene3900_i1_len3669.p1	rna-XM_050851826.1	1223	379	rna-XM_050851826.1 gene-LOC126993000	375	59.73	45	N/A	N/A	346	707	33	379	1.64e-94	307
Pcam.gene141195_i0_len2736.p1	rna-XM_050879768.1	912	915	rna-XM_050879768.1 gene-LOC127008133	869	77.79	92	N/A	N/A	76	911	105	915	0.0	1106
Pcam.gene135234_i0_len1338.p1	rna-XM_050878723.1	446	364	rna-XM_050878723.1 gene-LOC127007553	325	89.23	73	N/A	N/A	44	368	10	316	0.0	525
Pcam.gene142914_i0_len4821.p1	rna-XM_050860344.1	1607	1536	rna-XM_050860344.1 gene-LOC126998559	1390	74.10	85	N/A	N/A	67	1426	43	1410	0.0	1620
Pcam.gene147508_i0_len1962.p1	rna-XM_050832966.1	654	583	rna-XM_050832966.1 gene-LOC126981568	596	80.20	91	N/A	N/A	62	653	1	583	0.0	805
Pcam.gene142213_i0_len2238.p1	rna-XM_050881121.1	746	822	rna-XM_050881121.1 gene-LOC127008755	694	84.73	92	N/A	N/A	46	731	42	725	0.0	983
Pcam.gene144245_i0_len3693.p1	rna-XM_050850871.1	1231	1227	rna-XM_050850871.1 gene-LOC126992214	1170	69.06	91	N/A	N/A	55	1179	56	1155	0.0	1236
Pcam.gene147454_i0_len1971.p1	rna-XM_050854445.1	657	848	rna-XM_050854445.1 gene-LOC126995157	562	91.81	85	N/A	N/A	95	655	60	621	0.0	959
Pcam.gene135234_i0_len1338.p1	rna-XM_050878722.1	446	421	rna-XM_050878722.1 gene-LOC127007552	376	90.43	84	N/A	N/A	35	409	15	390	0.0	613
Pcam.gene3900_i1_len3669.p1	rna-XM_050848128.1	1223	384	rna-XM_050848128.1 gene-LOC126989557	462	51.73	50	N/A	N/A	242	693	20	379	6.82e-84	278
Pcam.gene142914_i0_len4821.p1	rna-XM_050859872.1	1607	1488	rna-XM_050859872.1 gene-LOC126998354	1102	57.44	67	N/A	N/A	215	1257	1	1072	0.0	756
Pcam.gene135222_i0_len1344.p1	rna-XM_050883994.1	448	473	rna-XM_050883994.1 gene-LOC127010146	398	82.16	87	N/A	N/A	39	429	57	451	0.0	582
Pcam.gene144396_i0_len1719.p1	rna-XM_050856681.1	573	367	rna-XM_050856681.1 gene-LOC126996304	263	73.38	46	N/A	N/A	185	447	1	261	3.24e-104	318
Pcam.gene145143_i0_len1602.p1	rna-XM_050869403.1	534	555	rna-XM_050869403.1 gene-LOC127003041	534	58.80	96	N/A	N/A	23	533	24	555	2.19e-148	436
Pcam.gene146371_i0_len2193.p1	rna-XM_050859804.1	731	688	rna-XM_050859804.1 gene-LOC126998317	661	71.26	94	N/A	N/A	37	688	49	684	0.0	751
Pcam.gene137899_i0_len1428.p1	rna-XM_050863686.1	476	422	rna-XM_050863686.1 gene-LOC127000236	417	79.62	86	N/A	N/A	44	452	1	414	0.0	562
Pcam.gene144804_i0_len1800.p1	rna-XM_050833266.1	600	1161	rna-XM_050833266.1 gene-LOC126981744	634	65.93	99	N/A	N/A	1	598	431	1014	0.0	582
Pcam.gene135239_i0_len1338.p1	rna-XM_050839236.1	446	446	rna-XM_050839236.1 gene-LOC126985008	323	94.43	72	N/A	N/A	70	392	23	345	0.0	607
Pcam.gene137726_i0_len1443.p1	rna-XM_050845036.1	481	486	rna-XM_050845036.1 gene-LOC126987746	445	88.09	92	N/A	N/A	11	453	1	445	0.0	729
Pcam.gene6155_i1_len15963.p1	rna-XM_050867329.1	5321	252	rna-XM_050867329.1 gene-LOC127002008	233	62.23	70	N/A	N/A	680	912	1	228	9.08e-61	210
Pcam.gene137899_i0_len1428.p1	rna-XM_050864067.1	476	685	rna-XM_050864067.1 gene-LOC127000389	378	65.87	79	N/A	N/A	23	397	205	576	6.23e-121	368
Pcam.gene145161_i0_len1602.p1	rna-XM_050839186.1	534	522	rna-XM_050839186.1 gene-LOC126984874	472	83.26	85	N/A	N/A	56	511	40	498	0.0	694
Pcam.gene4364_i0_len7207.p1	rna-XM_050829833.1	1725	2460	rna-XM_050829833.1 gene-LOC126980200	1579	65.36	84	N/A	N/A	265	1707	885	2453	0.0	1583
Pcam.gene145424_i0_len1569.p1	rna-XM_050882510.1	523	518	rna-XM_050882510.1 gene-LOC127009417	450	77.56	74	N/A	N/A	73	460	1	449	0.0	604
Pcam.gene2861_i0_len1410.p1	rna-XM_050842556.1	470	486	rna-XM_050842556.1 gene-LOC126986413	301	70.76	64	N/A	N/A	55	353	30	329	1.70e-113	342
Pcam.gene137179_i0_len1389.p1	rna-XM_050878241.1	463	609	rna-XM_050878241.1 gene-LOC127007361	436	68.35	92	N/A	N/A	29	453	23	451	4.46e-136	404
Pcam.gene137075_i0_len1527.p1	rna-XM_050845591.1	509	456	rna-XM_050845591.1 gene-LOC126987943	466	56.01	90	N/A	N/A	53	508	28	456	4.23e-95	295
Pcam.gene8047_i0_len2310.p1	rna-XM_050843158.1	770	988	rna-XM_050843158.1 gene-LOC126986787	683	86.53	89	N/A	N/A	73	755	12	692	0.0	1071
Pcam.gene140276_i0_len1179.p1	rna-XM_050847729.1	393	413	rna-XM_050847729.1 gene-LOC126989180	341	95.01	87	N/A	N/A	52	392	74	413	0.0	656
Pcam.gene137139_i0_len1518.p1	rna-XM_050837253.1	506	447	rna-XM_050837253.1 gene-LOC126983973	440	70.45	87	N/A	N/A	67	505	13	447	2.44e-150	436
Pcam.gene141259_i0_len2793.p1	rna-XM_050857198.1	931	750	rna-XM_050857198.1 gene-LOC126996592	749	74.63	80	N/A	N/A	185	929	9	747	0.0	908
Pcam.gene142914_i0_len4821.p1	rna-XM_050832234.1	1607	1645	rna-XM_050832234.1 gene-LOC126981305	1076	55.58	66	N/A	N/A	115	1168	24	1071	0.0	698
Pcam.gene146926_i0_len1920.p1	rna-XM_050830728.1	640	437	rna-XM_050830728.1 gene-LOC126980625	378	81.48	59	N/A	N/A	201	577	4	377	0.0	534
Pcam.gene2281_i0_len4776.p1	rna-XM_050871779.1	1592	1525	rna-XM_050871779.1 gene-LOC127004232	1569	73.87	99	N/A	N/A	7	1575	3	1523	0.0	1922
Pcam.gene3900_i1_len3669.p1	rna-XM_050848057.1	1223	193	rna-XM_050848057.1 gene-LOC126989474	172	81.98	14	N/A	N/A	540	707	25	193	1.38e-74	245
Pcam.gene142914_i0_len4821.p1	rna-XM_050853011.1	1607	1935	rna-XM_050853011.1 gene-LOC126993875	1116	53.67	69	N/A	N/A	104	1214	25	1075	0.0	659
Pcam.gene3900_i1_len3669.p1	rna-XM_050855982.1	1223	315	rna-XM_050855982.1 gene-LOC126996003	346	64.16	37	N/A	N/A	163	484	7	310	1.43e-105	335
Pcam.gene142914_i0_len4821.p1	rna-XM_050845834.1	1607	1935	rna-XM_050845834.1 gene-LOC126988045	1116	53.41	69	N/A	N/A	104	1214	25	1075	0.0	658
Pcam.gene135239_i0_len1338.p1	rna-XM_050873181.1	446	443	rna-XM_050873181.1 gene-LOC127004930	302	65.23	67	N/A	N/A	82	381	2	302	2.40e-89	278
Pcam.gene3508_i0_len4578.p1	rna-XM_050869232.1	1526	1248	rna-XM_050869232.1 gene-LOC127002920	1261	72.32	82	N/A	N/A	272	1524	1	1248	0.0	1454
Pcam.gene3900_i1_len3669.p1	rna-XM_050852568.1	1223	475	rna-XM_050852568.1 gene-LOC126993444	305	55.41	40	N/A	N/A	346	646	192	457	1.01e-63	224
Pcam.gene143455_i0_len6270.p1	rna-XM_050837047.1	2090	1365	rna-XM_050837047.1 gene-LOC126983884	1042	41.17	48	N/A	N/A	363	1368	309	1253	7.12e-41	166
Pcam.gene146885_i0_len1917.p1	rna-XM_050877503.1	639	1139	rna-XM_050877503.1 gene-LOC127007023	574	76.31	90	N/A	N/A	66	639	2	569	0.0	726
Pcam.gene137095_i0_len1527.p1	rna-XM_050842546.1	509	523	rna-XM_050842546.1 gene-LOC126986405	504	68.25	94	N/A	N/A	30	508	31	519	0.0	540
Pcam.gene142998_i0_len4131.p1	rna-XM_050854088.1	1377	651	rna-XM_050854088.1 gene-LOC126994806	457	54.49	69	N/A	N/A	951	1376	196	650	3.21e-92	312
Pcam.gene1169_i0_len2403.p1	rna-XM_050869091.1	801	445	rna-XM_050869091.1 gene-LOC127002860	469	47.55	50	N/A	N/A	388	784	1	444	1.21e-55	197
Pcam.gene7528_i0_len2229.p1	rna-XM_050849530.1	743	267	rna-XM_050849530.1 gene-LOC126990888	256	46.09	27	N/A	N/A	377	575	1	251	2.38e-29	117
Pcam.gene1169_i1_len1800.p1	rna-XM_050850553.1	600	485	rna-XM_050850553.1 gene-LOC126991901	400	63.50	66	N/A	N/A	31	423	30	426	8.65e-110	337
Pcam.gene1169_i1_len1800.p1	rna-XM_050865985.1	600	717	rna-XM_050865985.1 gene-LOC127001458	550	56.73	82	N/A	N/A	31	522	30	573	6.28e-120	371
Pcam.gene146879_i0_len1914.p1	rna-XM_050861377.1	638	206	rna-XM_050861377.1 gene-LOC126999032	133	68.42	21	N/A	N/A	231	363	1	132	3.82e-44	156
Pcam.gene136119_i0_len1272.p1	rna-XM_050874776.1	424	1528	rna-XM_050874776.1 gene-LOC127005682	341	55.72	79	N/A	N/A	1	336	1154	1493	8.02e-59	207
Pcam.gene147150_i0_len1984.p1	rna-XM_050841759.1	442	1286	rna-XM_050841759.1 gene-LOC126986074	415	60.48	91	N/A	N/A	28	430	3	416	1.59e-91	301
Pcam.gene1014_i0_len1572.p1	rna-XM_050874578.1	524	520	rna-XM_050874578.1 gene-LOC127005612	520	93.46	99	N/A	N/A	4	523	1	520	0.0	943
Pcam.gene5135_i1_len1485.p1	rna-XM_050860211.1	495	491	rna-XM_050860211.1 gene-LOC126998479	491	90.84	99	N/A	N/A	4	494	1	491	0.0	820
Pcam.gene145564_i0_len1668.p1	rna-XM_050841335.1	556	507	rna-XM_050841335.1 gene-LOC126985858	507	89.35	91	N/A	N/A	49	555	1	507	0.0	861
Pcam.gene136409_i0_len1494.p1	rna-XM_050853477.1	498	484	rna-XM_050853477.1 gene-LOC126994198	480	89.17	96	N/A	N/A	17	496	5	484	0.0	785
Pcam.gene136409_i0_len1494.p1	rna-XM_050871777.1	498	484	rna-XM_050871777.1 gene-LOC127004231	480	89.17	96	N/A	N/A	17	496	5	484	0.0	785
Pcam.gene1209_i0_len2484.p1	rna-XM_050843852.1	828	827	rna-XM_050843852.1 gene-LOC126987128	830	88.19	99	N/A	N/A	3	827	1	827	0.0	1374
Pcam.gene145348_i0_len1572.p1	rna-XM_050858515.1	524	513	rna-XM_050858515.1 gene-LOC126997427	502	87.25	96	N/A	N/A	23	523	12	513	0.0	783
Pcam.gene145823_i0_len1626.p1	rna-XM_050862667.1	542	479	rna-XM_050862667.1 gene-LOC126999774	478	89.75	88	N/A	N/A	62	539	1	478	0.0	789
Pcam.gene5825_i0_len2781.p1	rna-XM_050861878.1	927	241	rna-XM_050861878.1 gene-LOC126999349	241	97.10	26	N/A	N/A	602	842	1	241	3.34e-162	473
Pcam.gene1190_i0_len1614.p1	rna-XM_050853385.1	538	522	rna-XM_050853385.1 gene-LOC126994114	534	91.20	99	N/A	N/A	4	537	1	522	0.0	945
Pcam.gene145916_i0_len1647.p1	rna-XM_050831681.1	549	538	rna-XM_050831681.1 gene-LOC126981040	538	94.42	97	N/A	N/A	14	548	1	538	0.0	968
Pcam.gene2456_i1_len1518.p1	rna-XM_050838408.1	506	457	rna-XM_050838408.1 gene-LOC126984620	456	76.97	90	N/A	N/A	7	462	1	456	0.0	570
Pcam.gene2456_i1_len1518.p1	rna-XM_050830804.1	506	499	rna-XM_050830804.1 gene-LOC126980676	496	84.27	98	N/A	N/A	7	502	1	496	0.0	709
Pcam.gene144956_i0_len1767.p1	rna-XM_050838503.1	589	567	rna-XM_050838503.1 gene-LOC126984642	567	90.65	96	N/A	N/A	22	588	1	567	0.0	971
Pcam.gene1355_i0_len1488.p1	rna-XM_050856391.1	496	503	rna-XM_050856391.1 gene-LOC126996164	491	87.78	99	N/A	N/A	7	496	6	496	0.0	795
Pcam.gene5825_i0_len2781.p1	rna-XM_050844458.1	927	581	rna-XM_050844458.1 gene-LOC126987494	581	93.29	63	N/A	N/A	8	588	1	581	0.0	1060
Pcam.gene142736_i0_len2451.p1	rna-XM_050850630.1	817	913	rna-XM_050850630.1 gene-LOC126991970	726	64.60	88	N/A	N/A	9	730	140	811	0.0	645
Pcam.gene910_i0_len4929.p1	rna-XM_050861779.1	1643	1544	rna-XM_050861779.1 gene-LOC126999322	1515	70.10	88	N/A	N/A	194	1641	78	1544	0.0	1674
Pcam.gene3639_i0_len4632.p1	rna-XM_050868652.1	1544	1491	rna-XM_050868652.1 gene-LOC127002571	1467	70.89	93	N/A	N/A	98	1540	66	1476	0.0	1741
Pcam.gene910_i0_len4929.p1	rna-XM_050849889.1	1643	1353	rna-XM_050849889.1 gene-LOC126991139	1115	64.22	85	N/A	N/A	123	1216	22	1040	0.0	1014
Pcam.gene3639_i0_len4632.p1	rna-XM_050848333.1	1544	779	rna-XM_050848333.1 gene-LOC126989720	737	78.83	47	N/A	N/A	151	877	39	775	0.0	1011
Pcam.gene3639_i0_len4632.p1	rna-XM_050853756.1	1544	1491	rna-XM_050853756.1 gene-LOC126994436	1472	70.86	93	N/A	N/A	98	1540	66	1476	0.0	1737
Pcam.gene5855_i0_len2709.p1	rna-XM_050853729.1	903	1340	rna-XM_050853729.1 gene-LOC126994417	903	78.52	99	N/A	N/A	1	902	458	1340	0.0	1280
Pcam.gene910_i0_len4929.p1	rna-XM_050850298.1	1643	730	rna-XM_050850298.1 gene-LOC126991577	776	73.32	46	N/A	N/A	866	1627	1	729	0.0	940
Pcam.gene144262_i0_len3687.p1	rna-XM_050852439.1	1229	746	rna-XM_050852439.1 gene-LOC126993377	759	82.21	61	N/A	N/A	4	756	1	746	0.0	1076
Pcam.gene1015_i0_len1812.p1	rna-XM_050832587.1	604	641	rna-XM_050832587.1 gene-LOC126981493	596	88.26	94	N/A	N/A	38	602	1	575	0.0	825
Pcam.gene145635_i0_len1677.p1	rna-XM_050874325.1	559	548	rna-XM_050874325.1 gene-LOC127005444	543	74.77	93	N/A	N/A	34	555	22	546	0.0	609
Pcam.gene477_i0_len1953.p1	rna-XM_050869851.1	651	649	rna-XM_050869851.1 gene-LOC127003337	651	98.31	99	N/A	N/A	2	650	1	649	0.0	1291
Pcam.gene5200_i0_len1638.p1	rna-XM_050858604.1	546	570	rna-XM_050858604.1 gene-LOC126997495	572	84.27	99	N/A	N/A	2	545	18	570	0.0	863
Pcam.gene138408_i0_len1068.p1	rna-XM_050838527.1	356	366	rna-XM_050838527.1 gene-LOC126984662	250	85.60	70	N/A	N/A	7	254	1	250	9.28e-131	378
Pcam.gene138408_i0_len1068.p1	rna-XM_050863472.1	356	321	rna-XM_050863472.1 gene-LOC127000060	248	91.53	70	N/A	N/A	7	254	1	246	5.12e-153	432
Pcam.gene6954_i0_len789.p1	rna-XM_050838249.1	263	413	rna-XM_050838249.1 gene-LOC126984531	257	89.88	96	N/A	N/A	11	263	1	247	1.34e-139	398
Pcam.gene1327_i1_len1278.p1	rna-XM_050842909.1	426	470	rna-XM_050842909.1 gene-LOC126986635	434	91.24	95	N/A	N/A	14	419	1	433	0.0	679
Pcam.gene138274_i0_len1029.p1	rna-XM_050860608.1	343	627	rna-XM_050860608.1 gene-LOC126998651	346	75.43	97	N/A	N/A	1	332	288	620	9.56e-149	432
Pcam.gene1600_i0_len1947.p1	rna-XM_050847588.1	649	539	rna-XM_050847588.1 gene-LOC126989039	627	63.80	92	N/A	N/A	52	648	1	539	0.0	558
Pcam.gene138197_i0_len1023.p1	rna-XM_050866646.1	341	308	rna-XM_050866646.1 gene-LOC127001668	314	92.99	92	N/A	N/A	27	340	2	308	0.0	565
Pcam.gene117307_i0_len540.p1	rna-XM_050854046.1	180	310	rna-XM_050854046.1 gene-LOC126994767	58	68.97	32	N/A	N/A	63	120	250	305	2.00e-13	66.6
Pcam.gene117307_i0_len540.p1	rna-XM_050854286.1	180	446	rna-XM_050854286.1 gene-LOC126995011	58	70.69	32	N/A	N/A	63	120	386	441	3.73e-14	68.9
Pcam.gene139029_i0_len969.p1	rna-XM_050852237.1	323	129	rna-XM_050852237.1 gene-LOC126993275	126	53.97	39	N/A	N/A	7	131	4	129	4.26e-11	59.3
Pcam.gene137663_i0_len1431.p1	rna-XM_050835008.1	477	213	rna-XM_050835008.1 gene-LOC126982716	236	47.88	53	N/A	N/A	171	406	23	191	7.96e-08	52.4
Pcam.gene2176_i0_len3360.p1	rna-XM_050835103.1	1052	458	rna-XM_050835103.1 gene-LOC126982828	281	74.73	45	N/A	N/A	771	1051	118	398	1.19e-118	372
Pcam.gene5311_i0_len1620.p1	rna-XM_050884441.1	540	537	rna-XM_050884441.1 gene-LOC127010404	538	89.78	99	N/A	N/A	4	539	1	537	0.0	845
Pcam.gene147150_i0_len1984.p1	rna-XM_050843826.1	442	886	rna-XM_050843826.1 gene-LOC126987109	409	64.79	93	N/A	N/A	22	430	288	690	8.56e-117	362
Pcam.gene136119_i0_len1272.p1	rna-XM_050878611.1	424	257	rna-XM_050878611.1 gene-LOC127007506	220	52.73	49	N/A	N/A	16	223	2	213	4.72e-36	132
Pcam.gene147150_i0_len1984.p1	rna-XM_050844671.1	442	735	rna-XM_050844671.1 gene-LOC126987579	402	59.45	88	N/A	N/A	41	430	12	403	2.36e-84	273
Pcam.gene147150_i0_len1984.p1	rna-XM_050849060.1	442	290	rna-XM_050849060.1 gene-LOC126990456	188	62.23	41	N/A	N/A	250	430	2	188	6.60e-40	144
Pcam.gene147150_i0_len1984.p1	rna-XM_050868099.1	442	373	rna-XM_050868099.1 gene-LOC127002287	188	62.77	41	N/A	N/A	250	430	2	188	1.27e-39	145
Pcam.gene147150_i0_len1984.p1	rna-XM_050874087.1	442	422	rna-XM_050874087.1 gene-LOC127005293	231	64.07	51	N/A	N/A	207	430	2	231	1.43e-56	192
Pcam.gene147150_i0_len1984.p1	rna-XM_050870692.1	442	423	rna-XM_050870692.1 gene-LOC127003732	399	60.40	88	N/A	N/A	41	430	12	403	2.65e-91	282
Pcam.gene147150_i0_len1984.p1	rna-XM_050839223.1	442	364	rna-XM_050839223.1 gene-LOC126984995	188	62.23	41	N/A	N/A	250	430	2	188	1.09e-40	148
Pcam.gene147150_i0_len1984.p1	rna-XM_050841688.1	442	379	rna-XM_050841688.1 gene-LOC126986003	188	61.70	41	N/A	N/A	250	430	2	188	7.42e-38	141
Pcam.gene147150_i0_len1984.p1	rna-XM_050841687.1	442	379	rna-XM_050841687.1 gene-LOC126986002	188	62.23	41	N/A	N/A	250	430	2	188	8.45e-39	143
Pcam.gene147150_i0_len1984.p1	rna-XM_050868677.1	442	301	rna-XM_050868677.1 gene-LOC127002593	190	62.63	41	N/A	N/A	250	430	2	187	5.61e-39	142
Pcam.gene147150_i0_len1984.p1	rna-XM_050877186.1	442	371	rna-XM_050877186.1 gene-LOC127006832	395	52.41	87	N/A	N/A	41	425	12	355	5.06e-67	218
Pcam.gene147150_i0_len1984.p1	rna-XM_050830717.1	442	241	rna-XM_050830717.1 gene-LOC126980615	188	63.30	41	N/A	N/A	250	430	2	187	4.26e-41	146
Pcam.gene147150_i0_len1984.p1	rna-XM_050859013.1	442	376	rna-XM_050859013.1 gene-LOC126997797	188	62.23	41	N/A	N/A	250	430	2	187	6.89e-40	146
Pcam.gene147150_i0_len1984.p1	rna-XM_050868758.1	442	617	rna-XM_050868758.1 gene-LOC127002700	407	56.27	90	N/A	N/A	31	430	3	391	4.57e-72	238
Pcam.gene147150_i0_len1984.p1	rna-XM_050833948.1	442	315	rna-XM_050833948.1 gene-LOC126982127	187	60.43	40	N/A	N/A	250	428	2	187	4.72e-35	132
Pcam.gene147150_i0_len1984.p1	rna-XM_050856702.1	442	493	rna-XM_050856702.1 gene-LOC126996333	247	69.64	76	N/A	N/A	184	430	83	329	7.15e-82	260
Pcam.gene136119_i0_len1272.p1	rna-XM_050865221.1	424	283	rna-XM_050865221.1 gene-LOC127001052	344	40.12	77	N/A	N/A	16	343	2	283	6.83e-18	83.2
Pcam.gene136119_i0_len1272.p1	rna-XM_050863544.1	424	284	rna-XM_050863544.1 gene-LOC127000124	305	40.33	69	N/A	N/A	16	306	2	248	1.60e-11	64.3
Pcam.gene146286_i0_len2040.p1	rna-XM_050849189.1	680	434	rna-XM_050849189.1 gene-LOC126990577	422	62.56	62	N/A	N/A	27	447	7	425	2.87e-122	370
Pcam.gene1018_i3_len4362.p1	rna-XM_050876943.1	1454	2229	rna-XM_050876943.1 gene-LOC127006715	1423	85.66	95	N/A	N/A	68	1453	839	2229	0.0	2040
Pcam.gene143019_i0_len4125.p1	rna-XM_050833832.1	1375	977	rna-XM_050833832.1 gene-LOC126982104	770	62.60	66	N/A	N/A	8	712	1	741	7.10e-179	556
Pcam.gene1018_i1_len7023.p1	rna-XM_050876964.1	2341	95	rna-XM_050876964.1 gene-LOC127006721	66	92.42	3	N/A	N/A	74	139	30	95	1.96e-33	124
Pcam.gene2595_i1_len1506.p1	rna-XM_050882639.1	502	1472	rna-XM_050882639.1 gene-LOC127009519	525	68.76	94	N/A	N/A	31	501	969	1472	2.14e-165	505
Pcam.gene195_i0_len6915.p1	rna-XM_050877221.1	2198	2430	rna-XM_050877221.1 gene-LOC127006888	1875	77.49	97	N/A	N/A	303	2162	465	2288	0.0	2423
Pcam.gene2897_i0_len12488.p1	rna-XM_050830709.1	3759	148	rna-XM_050830709.1 gene-LOC126980604	135	99.26	4	N/A	N/A	16	150	2	136	3.47e-83	270
Pcam.gene590_i0_len10170.p1	rna-XM_050863342.1	3390	3094	rna-XM_050863342.1 gene-LOC126999992	1997	95.64	92	N/A	N/A	1393	3389	1103	3094	0.0	3751
Pcam.gene146170_i0_len2034.p1	rna-XM_050855245.1	678	693	rna-XM_050855245.1 gene-LOC126995577	670	47.46	94	N/A	N/A	16	654	24	548	1.27e-79	266
Pcam.gene32_i1_len2804.p1	rna-XM_050869237.1	604	304	rna-XM_050869237.1 gene-LOC127002931	198	68.69	33	N/A	N/A	404	601	105	302	5.17e-69	225
Pcam.gene7_i0_len3981.p1	rna-XM_050848378.1	1082	304	rna-XM_050848378.1 gene-LOC126989767	299	78.26	28	N/A	N/A	755	1053	1	297	1.44e-123	380
Pcam.gene137353_i0_len1395.p1	rna-XM_050875511.1	465	444	rna-XM_050875511.1 gene-LOC127006056	428	66.82	93	N/A	N/A	24	451	13	440	4.66e-150	434
Pcam.gene137353_i0_len1395.p1	rna-XM_050865315.1	465	332	rna-XM_050865315.1 gene-LOC127001127	313	69.01	92	N/A	N/A	139	451	16	328	2.57e-110	328
Pcam.gene137353_i0_len1395.p1	rna-XM_050852893.1	465	412	rna-XM_050852893.1 gene-LOC126993704	402	65.67	92	N/A	N/A	24	425	13	410	7.22e-134	392
Pcam.gene139858_i0_len1137.p1	rna-XM_050833665.1	379	339	rna-XM_050833665.1 gene-LOC126981950	250	67.60	69	N/A	N/A	101	350	87	336	6.11e-84	258
Pcam.gene137353_i0_len1395.p1	rna-XM_050853394.1	465	360	rna-XM_050853394.1 gene-LOC126994144	343	67.64	92	N/A	N/A	83	425	16	358	1.49e-115	343
Pcam.gene137353_i0_len1395.p1	rna-XM_050830498.1	465	386	rna-XM_050830498.1 gene-LOC126980517	386	62.95	95	N/A	N/A	12	397	1	384	4.61e-122	360
Pcam.gene138596_i0_len1050.p1	rna-XM_050852086.1	350	324	rna-XM_050852086.1 gene-LOC126993214	308	64.61	99	N/A	N/A	37	343	15	322	1.21e-105	312
Pcam.gene146683_i0_len2148.p1	rna-XM_050853092.1	716	782	rna-XM_050853092.1 gene-LOC126993929	570	65.09	85	N/A	N/A	71	637	74	643	1.37e-163	490
Pcam.gene147049_i0_len1878.p1	rna-XM_050846388.1	626	532	rna-XM_050846388.1 gene-LOC126988331	446	66.37	79	N/A	N/A	157	598	82	527	2.53e-142	424
Pcam.gene135405_i0_len1320.p1	rna-XM_050865415.1	440	347	rna-XM_050865415.1 gene-LOC127001197	299	64.88	73	N/A	N/A	130	428	48	346	5.26e-101	305
Pcam.gene137353_i0_len1395.p1	rna-XM_050852915.1	465	552	rna-XM_050852915.1 gene-LOC126993741	427	68.85	92	N/A	N/A	24	450	13	439	6.55e-152	443
Pcam.gene137353_i0_len1395.p1	rna-XM_050850415.1	465	472	rna-XM_050850415.1 gene-LOC126991717	427	66.28	92	N/A	N/A	24	450	13	439	2.07e-143	418
Pcam.gene142506_i0_len2538.p1	rna-XM_050853091.1	846	857	rna-XM_050853091.1 gene-LOC126993928	678	60.18	89	N/A	N/A	78	748	44	694	4.10e-153	470
Pcam.gene138139_i0_len1038.p1	rna-XM_050833842.1	346	228	rna-XM_050833842.1 gene-LOC126982110	141	87.94	94	N/A	N/A	203	343	88	228	3.48e-72	223
Pcam.gene147081_i0_len1869.p1	rna-XM_050840425.1	623	565	rna-XM_050840425.1 gene-LOC126985471	627	73.05	98	N/A	N/A	11	622	1	565	0.0	799
Pcam.gene142506_i0_len2538.p1	rna-XM_050867237.1	846	665	rna-XM_050867237.1 gene-LOC127001964	665	56.99	88	N/A	N/A	84	744	24	664	7.82e-156	471
Pcam.gene138596_i0_len1050.p1	rna-XM_050843130.1	350	303	rna-XM_050843130.1 gene-LOC126986753	286	67.13	99	N/A	N/A	3	287	17	302	2.01e-99	295
Pcam.gene147049_i0_len1878.p1	rna-XM_050867279.1	626	487	rna-XM_050867279.1 gene-LOC127001977	445	66.52	83	N/A	N/A	154	598	38	482	2.07e-148	437
Pcam.gene139772_i0_len1143.p1	rna-XM_050851486.1	381	304	rna-XM_050851486.1 gene-LOC126992680	290	63.45	91	N/A	N/A	24	313	13	302	4.81e-97	291
Pcam.gene139772_i0_len1143.p1	rna-XM_050848288.1	381	304	rna-XM_050848288.1 gene-LOC126989679	290	63.45	91	N/A	N/A	24	313	13	302	5.30e-97	290
Pcam.gene146683_i0_len2148.p1	rna-XM_050870310.1	716	311	rna-XM_050870310.1 gene-LOC127003501	281	66.55	79	N/A	N/A	103	382	30	310	1.12e-82	264
Pcam.gene137353_i0_len1395.p1	rna-XM_050851449.1	465	360	rna-XM_050851449.1 gene-LOC126992651	346	63.29	92	N/A	N/A	24	369	13	358	2.46e-112	335
Pcam.gene137353_i0_len1395.p1	rna-XM_050848285.1	465	360	rna-XM_050848285.1 gene-LOC126989675	346	63.58	92	N/A	N/A	24	369	13	358	1.88e-113	338
Pcam.gene145700_i0_len1671.p1	rna-XM_050840418.1	557	534	rna-XM_050840418.1 gene-LOC126985466	556	89.03	99	N/A	N/A	2	556	1	534	0.0	939
Pcam.gene137353_i0_len1395.p1	rna-XM_050851523.1	465	477	rna-XM_050851523.1 gene-LOC126992713	372	63.17	95	N/A	N/A	31	402	20	391	1.09e-121	363
Pcam.gene139858_i0_len1137.p1	rna-XM_050843067.1	379	330	rna-XM_050843067.1 gene-LOC126986710	257	64.59	71	N/A	N/A	102	358	25	279	9.70e-73	229
Pcam.gene147049_i0_len1878.p1	rna-XM_050846560.1	626	343	rna-XM_050846560.1 gene-LOC126988439	323	69.66	62	N/A	N/A	249	571	21	343	5.38e-102	313
Pcam.gene146683_i0_len2148.p1	rna-XM_050852083.1	716	457	rna-XM_050852083.1 gene-LOC126993212	457	60.39	79	N/A	N/A	150	604	2	456	6.99e-117	358
Pcam.gene142101_i0_len2367.p1	rna-XM_050848289.1	789	282	rna-XM_050848289.1 gene-LOC126989680	282	53.55	39	N/A	N/A	423	704	1	264	2.86e-60	205
Pcam.gene135405_i0_len1320.p1	rna-XM_050854038.1	440	303	rna-XM_050854038.1 gene-LOC126994756	286	65.03	73	N/A	N/A	116	400	17	302	3.89e-98	295
Pcam.gene137353_i0_len1395.p1	rna-XM_050871701.1	465	425	rna-XM_050871701.1 gene-LOC127004193	402	64.43	97	N/A	N/A	24	425	23	424	5.14e-125	370
Pcam.gene137353_i0_len1395.p1	rna-XM_050851097.1	465	444	rna-XM_050851097.1 gene-LOC126992387	428	63.08	92	N/A	N/A	24	451	13	440	2.83e-142	414
Pcam.gene135405_i0_len1320.p1	rna-XM_050850811.1	440	360	rna-XM_050850811.1 gene-LOC126992150	314	68.15	72	N/A	N/A	124	437	26	339	2.56e-118	349
Pcam.gene147049_i0_len1878.p1	rna-XM_050874462.1	626	362	rna-XM_050874462.1 gene-LOC127005535	351	69.52	78	N/A	N/A	250	598	7	357	2.98e-117	353
Pcam.gene147351_i0_len1953.p1	rna-XM_050844378.1	651	366	rna-XM_050844378.1 gene-LOC126987401	338	70.41	66	N/A	N/A	178	515	27	364	1.10e-109	335
Pcam.gene137353_i0_len1395.p1	rna-XM_050847961.1	465	542	rna-XM_050847961.1 gene-LOC126989333	391	62.40	94	N/A	N/A	60	450	21	411	3.46e-119	358
Pcam.gene147351_i0_len1953.p1	rna-XM_050846718.1	651	364	rna-XM_050846718.1 gene-LOC126988517	307	65.15	60	N/A	N/A	156	462	27	332	7.04e-94	293
Pcam.gene147351_i0_len1953.p1	rna-XM_050844356.1	651	394	rna-XM_050844356.1 gene-LOC126987371	392	68.11	68	N/A	N/A	128	515	1	392	4.01e-115	350
Pcam.gene137353_i0_len1395.p1	rna-XM_050874435.1	465	503	rna-XM_050874435.1 gene-LOC127005516	430	62.56	92	N/A	N/A	21	450	41	470	1.74e-140	412
Pcam.gene153941_i0_len855.p1	rna-XM_050857770.1	285	400	rna-XM_050857770.1 gene-LOC126996859	173	63.01	61	N/A	N/A	113	284	56	228	3.25e-51	172
Pcam.gene139772_i0_len1143.p1	rna-XM_050831022.1	381	359	rna-XM_050831022.1 gene-LOC126980738	355	61.97	93	N/A	N/A	12	366	1	355	1.53e-114	337
Pcam.gene138596_i0_len1050.p1	rna-XM_050852701.1	350	310	rna-XM_050852701.1 gene-LOC126993559	286	64.69	99	N/A	N/A	3	287	17	302	3.94e-97	290
Pcam.gene137353_i0_len1395.p1	rna-XM_050853159.1	465	388	rna-XM_050853159.1 gene-LOC126993933	364	64.29	92	N/A	N/A	62	425	23	386	3.53e-118	351
Pcam.gene147081_i0_len1869.p1	rna-XM_050846392.1	623	434	rna-XM_050846392.1 gene-LOC126988335	315	60.00	75	N/A	N/A	56	367	89	402	5.24e-81	261
Pcam.gene147049_i0_len1878.p1	rna-XM_050847021.1	626	477	rna-XM_050847021.1 gene-LOC126988665	304	69.08	77	N/A	N/A	260	563	17	320	9.40e-105	325
Pcam.gene140136_i0_len1197.p1	rna-XM_050846559.1	399	372	rna-XM_050846559.1 gene-LOC126988438	286	61.89	72	N/A	N/A	111	396	69	351	2.62e-90	276
Pcam.gene137353_i0_len1395.p1	rna-XM_050848116.1	465	360	rna-XM_050848116.1 gene-LOC126989546	337	67.06	93	N/A	N/A	115	451	20	356	1.74e-116	345
Pcam.gene147351_i0_len1953.p1	rna-XM_050844302.1	651	422	rna-XM_050844302.1 gene-LOC126987332	391	68.03	64	N/A	N/A	125	515	31	420	2.59e-118	359
Pcam.gene147049_i0_len1878.p1	rna-XM_050831032.1	626	387	rna-XM_050831032.1 gene-LOC126980749	367	68.39	73	N/A	N/A	232	598	17	383	2.81e-121	364
Pcam.gene137353_i0_len1395.p1	rna-XM_050848286.1	465	360	rna-XM_050848286.1 gene-LOC126989677	346	62.14	92	N/A	N/A	24	369	13	358	2.38e-111	332
Pcam.gene142440_i0_len2496.p1	rna-XM_050844382.1	832	338	rna-XM_050844382.1 gene-LOC126987403	298	68.46	59	N/A	N/A	324	621	39	336	1.35e-96	304
Pcam.gene147049_i0_len1878.p1	rna-XM_050883289.1	626	408	rna-XM_050883289.1 gene-LOC127009860	396	68.43	75	N/A	N/A	203	598	7	402	2.36e-125	375
Pcam.gene137353_i0_len1395.p1	rna-XM_050873881.1	465	419	rna-XM_050873881.1 gene-LOC127005190	376	64.10	92	N/A	N/A	27	402	43	418	8.15e-122	361
Pcam.gene140270_i0_len1182.p1	rna-XM_050846935.1	394	279	rna-XM_050846935.1 gene-LOC126988592	224	62.50	64	N/A	N/A	136	358	28	251	8.58e-62	200
Pcam.gene137353_i0_len1395.p1	rna-XM_050831020.1	465	415	rna-XM_050831020.1 gene-LOC126980737	414	64.25	95	N/A	N/A	12	425	1	414	7.31e-138	402
Pcam.gene137353_i0_len1395.p1	rna-XM_050851397.1	465	453	rna-XM_050851397.1 gene-LOC126992586	428	64.95	97	N/A	N/A	24	451	23	450	1.70e-124	369
Pcam.gene147049_i0_len1878.p1	rna-XM_050852104.1	626	303	rna-XM_050852104.1 gene-LOC126993239	278	68.71	79	N/A	N/A	292	569	21	298	4.28e-93	288
Pcam.gene147049_i0_len1878.p1	rna-XM_050847368.1	626	303	rna-XM_050847368.1 gene-LOC126988949	278	68.71	79	N/A	N/A	292	569	21	298	4.28e-93	288
Pcam.gene147049_i0_len1878.p1	rna-XM_050846558.1	626	501	rna-XM_050846558.1 gene-LOC126988437	425	62.12	75	N/A	N/A	178	598	75	496	3.15e-116	355
Pcam.gene137353_i0_len1395.p1	rna-XM_050853164.1	465	360	rna-XM_050853164.1 gene-LOC126993934	346	63.58	92	N/A	N/A	24	369	13	358	9.28e-113	336
Pcam.gene147049_i0_len1878.p1	rna-XM_050846518.1	626	501	rna-XM_050846518.1 gene-LOC126988436	425	62.35	75	N/A	N/A	178	598	75	496	4.32e-117	358
Pcam.gene144577_i0_len1695.p1	rna-XM_050851556.1	565	595	rna-XM_050851556.1 gene-LOC126992739	485	50.72	85	N/A	N/A	127	548	49	526	8.58e-80	261
Pcam.gene142101_i0_len2367.p1	rna-XM_050847941.1	789	441	rna-XM_050847941.1 gene-LOC126989310	269	56.51	37	N/A	N/A	422	690	22	272	1.84e-64	221
Pcam.gene140136_i0_len1197.p1	rna-XM_050853876.1	399	332	rna-XM_050853876.1 gene-LOC126994545	286	60.14	72	N/A	N/A	111	396	26	311	8.20e-87	266
Pcam.gene147049_i0_len1878.p1	rna-XM_050849737.1	626	450	rna-XM_050849737.1 gene-LOC126991047	429	67.13	75	N/A	N/A	145	573	20	448	8.29e-129	386
Pcam.gene147049_i0_len1878.p1	rna-XM_050846715.1	626	464	rna-XM_050846715.1 gene-LOC126988515	371	61.73	79	N/A	N/A	242	612	45	414	4.28e-99	310
Pcam.gene135815_i0_len1209.p1	rna-XM_050840789.1	403	310	rna-XM_050840789.1 gene-LOC126985636	239	64.02	66	N/A	N/A	147	385	26	264	4.16e-75	235
Pcam.gene147049_i0_len1878.p1	rna-XM_050844376.1	626	450	rna-XM_050844376.1 gene-LOC126987397	429	67.60	73	N/A	N/A	145	573	20	448	3.15e-131	392
Pcam.gene138283_i0_len1029.p1	rna-XM_050846450.1	343	300	rna-XM_050846450.1 gene-LOC126988385	185	82.70	54	N/A	N/A	119	303	35	219	2.06e-89	270
Pcam.gene155673_i0_len942.p1	rna-XM_050853512.1	314	229	rna-XM_050853512.1 gene-LOC126994229	193	68.91	73	N/A	N/A	90	282	36	228	1.47e-65	205
Pcam.gene155673_i0_len942.p1	rna-XM_050834366.1	314	330	rna-XM_050834366.1 gene-LOC126982352	224	71.43	72	N/A	N/A	88	311	101	324	6.68e-74	230
Pcam.gene147351_i0_len1953.p1	rna-XM_050849951.1	651	394	rna-XM_050849951.1 gene-LOC126991180	363	68.60	63	N/A	N/A	178	539	27	389	3.33e-117	355
Pcam.gene135405_i0_len1320.p1	rna-XM_050831037.1	440	303	rna-XM_050831037.1 gene-LOC126980751	286	64.34	73	N/A	N/A	116	400	17	302	6.84e-93	282
Pcam.gene137353_i0_len1395.p1	rna-XM_050867529.1	465	469	rna-XM_050867529.1 gene-LOC127002077	391	64.45	99	N/A	N/A	35	425	61	451	2.19e-133	392
Pcam.gene135692_i0_len1233.p1	rna-XM_050839147.1	411	380	rna-XM_050839147.1 gene-LOC126984869	290	65.17	77	N/A	N/A	78	367	90	379	4.61e-89	274
Pcam.gene147081_i0_len1869.p1	rna-XM_050831033.1	623	331	rna-XM_050831033.1 gene-LOC126980750	317	68.14	77	N/A	N/A	43	358	14	330	7.70e-104	317
Pcam.gene156258_i0_len951.p1	rna-XM_050847934.1	317	276	rna-XM_050847934.1 gene-LOC126989302	256	60.94	99	N/A	N/A	30	285	21	275	2.56e-72	224
Pcam.gene140879_i0_len1134.p1	rna-XM_050833195.1	378	409	rna-XM_050833195.1 gene-LOC126981734	321	81.62	91	N/A	N/A	49	364	58	378	1.95e-152	435
Pcam.gene147049_i0_len1878.p1	rna-XM_050836376.1	626	517	rna-XM_050836376.1 gene-LOC126983575	460	68.04	86	N/A	N/A	166	623	22	476	5.07e-149	440
Pcam.gene138596_i0_len1050.p1	rna-XM_050849055.1	350	310	rna-XM_050849055.1 gene-LOC126990452	286	66.08	99	N/A	N/A	3	287	17	302	2.26e-98	293
Pcam.gene137353_i0_len1395.p1	rna-XM_050853104.1	465	472	rna-XM_050853104.1 gene-LOC126993931	429	63.64	92	N/A	N/A	23	451	40	468	6.62e-142	414
Pcam.gene147049_i0_len1878.p1	rna-XM_050865432.1	626	541	rna-XM_050865432.1 gene-LOC127001209	480	60.62	77	N/A	N/A	144	597	26	505	1.30e-125	381
Pcam.gene146683_i0_len2148.p1	rna-XM_050865316.1	716	544	rna-XM_050865316.1 gene-LOC127001129	486	64.40	86	N/A	N/A	132	607	37	522	3.02e-141	424
Pcam.gene137353_i0_len1395.p1	rna-XM_050841767.1	465	424	rna-XM_050841767.1 gene-LOC126986077	379	60.95	98	N/A	N/A	8	370	40	418	2.02e-107	325
Pcam.gene137353_i0_len1395.p1	rna-XM_050842420.1	465	332	rna-XM_050842420.1 gene-LOC126986365	311	63.99	92	N/A	N/A	31	341	20	330	4.36e-98	297
Pcam.gene145268_i0_len1623.p1	rna-XM_050870591.1	541	337	rna-XM_050870591.1 gene-LOC127003670	321	58.57	71	N/A	N/A	209	529	16	336	7.95e-82	258
Pcam.gene147049_i0_len1878.p1	rna-XM_050865319.1	626	495	rna-XM_050865319.1 gene-LOC127001133	458	63.97	79	N/A	N/A	145	598	28	485	9.31e-140	416
Pcam.gene138513_i0_len1074.p1	rna-XM_050852280.1	358	786	rna-XM_050852280.1 gene-LOC126993335	221	64.25	63	N/A	N/A	130	349	567	785	5.29e-62	211
Pcam.gene135284_i0_len1353.p1	rna-XM_050870590.1	451	352	rna-XM_050870590.1 gene-LOC127003669	312	59.62	75	N/A	N/A	2	313	40	351	2.47e-83	259
Pcam.gene159008_i0_len774.p1	rna-XM_050846461.1	258	303	rna-XM_050846461.1 gene-LOC126988397	256	62.11	99	N/A	N/A	1	256	29	284	3.14e-81	246
Pcam.gene147351_i0_len1953.p1	rna-XM_050849974.1	651	366	rna-XM_050849974.1 gene-LOC126991199	338	70.71	68	N/A	N/A	178	515	27	364	5.91e-107	327
Pcam.gene147049_i0_len1878.p1	rna-XM_050845910.1	626	359	rna-XM_050845910.1 gene-LOC126988103	339	69.62	82	N/A	N/A	260	598	17	355	3.45e-119	358
Pcam.gene137353_i0_len1395.p1	rna-XM_050852277.1	465	385	rna-XM_050852277.1 gene-LOC126993333	337	64.99	95	N/A	N/A	24	360	13	349	2.82e-119	353
Pcam.gene137353_i0_len1395.p1	rna-XM_050869307.1	465	359	rna-XM_050869307.1 gene-LOC127002980	342	64.33	95	N/A	N/A	84	425	17	358	2.00e-115	343
Pcam.gene137353_i0_len1395.p1	rna-XM_050848227.1	465	359	rna-XM_050848227.1 gene-LOC126989616	343	61.52	93	N/A	N/A	55	397	16	358	2.86e-101	306
Pcam.gene137353_i0_len1395.p1	rna-XM_050838906.1	465	425	rna-XM_050838906.1 gene-LOC126984799	402	66.92	97	N/A	N/A	24	425	23	424	5.48e-139	405
Pcam.gene142506_i0_len2538.p1	rna-XM_050851261.1	846	842	rna-XM_050851261.1 gene-LOC126992512	779	54.17	90	N/A	N/A	64	820	7	770	2.60e-157	480
Pcam.gene146683_i0_len2148.p1	rna-XM_050865345.1	716	551	rna-XM_050865345.1 gene-LOC127001142	486	63.17	88	N/A	N/A	132	607	37	522	4.34e-140	422
Pcam.gene137353_i0_len1395.p1	rna-XM_050851485.1	465	332	rna-XM_050851485.1 gene-LOC126992679	318	61.95	92	N/A	N/A	24	341	13	330	8.49e-103	309
Pcam.gene146742_i0_len1902.p1	rna-XM_050847966.1	634	337	rna-XM_050847966.1 gene-LOC126989336	337	58.46	63	N/A	N/A	147	483	9	333	6.61e-87	274
Pcam.gene6439_i0_len3141.p1	rna-XM_050874833.1	1047	671	rna-XM_050874833.1 gene-LOC127005718	699	60.80	66	N/A	N/A	344	1031	1	671	0.0	556
Pcam.gene6622_i0_len3321.p1	rna-XM_050854787.1	1107	422	rna-XM_050854787.1 gene-LOC126995298	474	53.38	42	N/A	N/A	181	650	3	413	1.28e-91	300
Pcam.gene6622_i1_len3213.p1	rna-XM_050851417.1	1071	365	rna-XM_050851417.1 gene-LOC126992603	368	48.91	34	N/A	N/A	145	511	3	310	1.60e-52	188
Pcam.gene6622_i1_len3213.p1	rna-XM_050854033.1	1071	472	rna-XM_050854033.1 gene-LOC126994748	506	48.22	47	N/A	N/A	8	511	3	414	1.86e-70	243
Pcam.gene6439_i0_len3141.p1	rna-XM_050849752.1	1047	472	rna-XM_050849752.1 gene-LOC126991056	520	55.19	49	N/A	N/A	16	527	3	458	4.54e-90	296
Pcam.gene6439_i1_len2427.p1	rna-XM_050875549.1	809	461	rna-XM_050875549.1 gene-LOC127006065	400	59.00	49	N/A	N/A	74	467	36	394	5.13e-84	275
Pcam.gene142736_i0_len2451.p1	rna-XM_050853263.1	817	598	rna-XM_050853263.1 gene-LOC126994011	492	63.62	60	N/A	N/A	9	496	132	584	1.76e-137	420
Pcam.gene50_i7_len3609.p1	rna-XM_050854396.1	1203	778	rna-XM_050854396.1 gene-LOC126995120	384	53.39	32	N/A	N/A	625	1003	311	686	1.23e-65	237
Pcam.gene142736_i0_len2451.p1	rna-XM_050848364.1	817	704	rna-XM_050848364.1 gene-LOC126989756	509	63.26	62	N/A	N/A	9	513	140	596	9.73e-138	424
Pcam.gene4066_i0_len1560.p1	rna-XM_050848532.1	520	665	rna-XM_050848532.1 gene-LOC126989931	473	63.64	90	N/A	N/A	1	468	258	664	1.64e-148	440
Pcam.gene50_i0_len4599.p1	rna-XM_050854906.1	1533	464	rna-XM_050854906.1 gene-LOC126995392	289	54.67	26	N/A	N/A	625	913	187	464	2.66e-56	203
Pcam.gene156245_i0_len951.p1	rna-XM_050858182.1	317	368	rna-XM_050858182.1 gene-LOC126997125	268	60.07	83	N/A	N/A	56	317	1	268	1.82e-70	223
Pcam.gene146960_i0_len1866.p1	rna-XM_050852962.1	622	607	rna-XM_050852962.1 gene-LOC126993819	368	59.78	59	N/A	N/A	5	368	216	551	1.54e-90	292
Pcam.gene142781_i0_len4803.p1	rna-XM_050851220.1	1601	216	rna-XM_050851220.1 gene-LOC126992471	218	48.62	13	N/A	N/A	918	1131	2	216	5.70e-24	101
Pcam.gene142781_i0_len4803.p1	rna-XM_050848207.1	1601	273	rna-XM_050848207.1 gene-LOC126989592	218	48.17	13	N/A	N/A	918	1131	2	216	1.53e-22	99.0
Pcam.gene6948_i0_len3510.p1	rna-XM_050854116.1	1170	187	rna-XM_050854116.1 gene-LOC126994850	179	68.16	15	N/A	N/A	949	1127	10	186	4.84e-57	194
Pcam.gene144329_i0_len3654.p1	rna-XM_050853701.1	1218	259	rna-XM_050853701.1 gene-LOC126994393	258	72.87	21	N/A	N/A	882	1138	1	258	1.88e-99	316
Pcam.gene142595_i0_len2430.p1	rna-XM_050847264.1	810	207	rna-XM_050847264.1 gene-LOC126988854	136	65.44	17	N/A	N/A	29	163	26	159	4.26e-29	115
Pcam.gene189925_i0_len303.p1	rna-XM_050855782.1	101	218	rna-XM_050855782.1 gene-LOC126995884	83	62.65	81	N/A	N/A	16	97	1	83	1.19e-19	79.3
Pcam.gene146960_i0_len1866.p1	rna-XM_050854181.1	622	421	rna-XM_050854181.1 gene-LOC126994908	369	58.54	59	N/A	N/A	5	370	37	389	2.23e-72	238
Pcam.gene910_i1_len4101.p1	rna-XM_050854180.1	1367	541	rna-XM_050854180.1 gene-LOC126994907	568	68.49	42	N/A	N/A	698	1265	1	498	0.0	653
Pcam.gene138475_i0_len1071.p1	rna-XM_050853345.1	357	374	rna-XM_050853345.1 gene-LOC126994097	79	58.23	22	N/A	N/A	273	351	7	85	2.25e-13	70.1
Pcam.gene4066_i0_len1560.p1	rna-XM_050853523.1	520	240	rna-XM_050853523.1 gene-LOC126994243	151	50.33	28	N/A	N/A	102	246	1	148	6.05e-15	74.3
Pcam.gene138475_i0_len1071.p1	rna-XM_050850549.1	357	394	rna-XM_050850549.1 gene-LOC126991899	79	59.49	22	N/A	N/A	273	351	7	85	2.98e-14	72.8
Pcam.gene910_i1_len4101.p1	rna-XM_050831058.1	1367	530	rna-XM_050831058.1 gene-LOC126980776	543	84.71	40	N/A	N/A	809	1351	1	529	0.0	874
Pcam.gene138475_i0_len1071.p1	rna-XM_050863689.1	357	533	rna-XM_050863689.1 gene-LOC127000239	77	63.64	22	N/A	N/A	276	352	3	79	1.47e-15	77.4
Pcam.gene910_i1_len4101.p1	rna-XM_050856338.1	1367	294	rna-XM_050856338.1 gene-LOC126996111	271	83.39	20	N/A	N/A	1052	1321	1	271	1.86e-138	424
Pcam.gene144250_i0_len3708.p1	rna-XM_050874061.1	1236	535	rna-XM_050874061.1 gene-LOC127005268	483	47.41	34	N/A	N/A	613	1037	28	499	7.70e-62	221
Pcam.gene520_i0_len4436.p1	rna-XM_050849379.1	1259	505	rna-XM_050849379.1 gene-LOC126990695	533	44.47	41	N/A	N/A	319	840	1	428	3.17e-56	203
Pcam.gene910_i1_len4101.p1	rna-XM_050868665.1	1367	294	rna-XM_050868665.1 gene-LOC127002583	271	83.03	20	N/A	N/A	1052	1321	1	271	2.02e-137	422
Pcam.gene192245_i0_len336.p1	rna-XM_050850277.1	112	103	rna-XM_050850277.1 gene-LOC126991536	103	100.00	92	N/A	N/A	9	111	1	103	4.35e-68	199
Pcam.gene192245_i0_len336.p1	rna-XM_050854373.1	112	103	rna-XM_050854373.1 gene-LOC126995086	103	100.00	92	N/A	N/A	9	111	1	103	1.73e-68	200
Pcam.gene192245_i0_len336.p1	rna-XM_050854372.1	112	103	rna-XM_050854372.1 gene-LOC126995085	103	100.00	92	N/A	N/A	9	111	1	103	1.73e-68	200
Pcam.gene192245_i0_len336.p1	rna-XM_050854371.1	112	103	rna-XM_050854371.1 gene-LOC126995084	103	100.00	92	N/A	N/A	9	111	1	103	1.73e-68	200
Pcam.gene192245_i0_len336.p1	rna-XM_050854365.1	112	103	rna-XM_050854365.1 gene-LOC126995076	103	100.00	92	N/A	N/A	9	111	1	103	1.73e-68	200
Pcam.gene192245_i0_len336.p1	rna-XM_050852866.1	112	103	rna-XM_050852866.1 gene-LOC126993695	103	100.00	92	N/A	N/A	9	111	1	103	1.73e-68	200
Pcam.gene192245_i0_len336.p1	rna-XM_050852868.1	112	103	rna-XM_050852868.1 gene-LOC126993697	103	100.00	92	N/A	N/A	9	111	1	103	1.73e-68	200
Pcam.gene192245_i0_len336.p1	rna-XM_050852867.1	112	103	rna-XM_050852867.1 gene-LOC126993696	103	100.00	92	N/A	N/A	9	111	1	103	1.73e-68	200
Pcam.gene192245_i0_len336.p1	rna-XM_050852870.1	112	103	rna-XM_050852870.1 gene-LOC126993699	103	100.00	92	N/A	N/A	9	111	1	103	1.73e-68	200
Pcam.gene192245_i0_len336.p1	rna-XM_050852869.1	112	103	rna-XM_050852869.1 gene-LOC126993698	103	100.00	92	N/A	N/A	9	111	1	103	1.73e-68	200
Pcam.gene192245_i0_len336.p1	rna-XM_050850952.1	112	103	rna-XM_050850952.1 gene-LOC126992292	103	100.00	92	N/A	N/A	9	111	1	103	1.73e-68	200
Pcam.gene192245_i0_len336.p1	rna-XM_050850946.1	112	103	rna-XM_050850946.1 gene-LOC126992290	103	100.00	92	N/A	N/A	9	111	1	103	1.73e-68	200
Pcam.gene192245_i0_len336.p1	rna-XM_050850955.1	112	103	rna-XM_050850955.1 gene-LOC126992295	103	100.00	92	N/A	N/A	9	111	1	103	1.73e-68	200
Pcam.gene192245_i0_len336.p1	rna-XM_050850958.1	112	103	rna-XM_050850958.1 gene-LOC126992297	103	100.00	92	N/A	N/A	9	111	1	103	1.73e-68	200
Pcam.gene192245_i0_len336.p1	rna-XM_050850957.1	112	103	rna-XM_050850957.1 gene-LOC126992296	103	100.00	92	N/A	N/A	9	111	1	103	1.73e-68	200
Pcam.gene192245_i0_len336.p1	rna-XM_050850953.1	112	103	rna-XM_050850953.1 gene-LOC126992293	103	100.00	92	N/A	N/A	9	111	1	103	1.73e-68	200
Pcam.gene192245_i0_len336.p1	rna-XM_050850954.1	112	103	rna-XM_050850954.1 gene-LOC126992294	103	100.00	92	N/A	N/A	9	111	1	103	1.73e-68	200
Pcam.gene192245_i0_len336.p1	rna-XM_050850948.1	112	103	rna-XM_050850948.1 gene-LOC126992291	103	100.00	92	N/A	N/A	9	111	1	103	1.73e-68	200
Pcam.gene192245_i0_len336.p1	rna-XM_050850959.1	112	103	rna-XM_050850959.1 gene-LOC126992298	103	100.00	92	N/A	N/A	9	111	1	103	1.73e-68	200
Pcam.gene192245_i0_len336.p1	rna-XM_050850275.1	112	103	rna-XM_050850275.1 gene-LOC126991535	103	100.00	92	N/A	N/A	9	111	1	103	1.73e-68	200
Pcam.gene192245_i0_len336.p1	rna-XM_050847816.1	112	103	rna-XM_050847816.1 gene-LOC126989211	86	96.51	77	N/A	N/A	26	111	18	103	1.90e-54	164
Pcam.gene1021_i0_len1617.p1	rna-XM_050880565.1	539	524	rna-XM_050880565.1 gene-LOC127008419	522	68.58	96	N/A	N/A	3	521	1	520	6.30e-179	513
Pcam.gene7427_i0_len2268.p1	rna-XM_050864660.1	756	951	rna-XM_050864660.1 gene-LOC127000684	833	80.31	97	N/A	N/A	7	743	4	830	0.0	1100
Pcam.gene144506_i0_len1734.p1	rna-XM_050835382.1	578	591	rna-XM_050835382.1 gene-LOC126982990	481	89.81	83	N/A	N/A	97	577	111	591	0.0	805
Pcam.gene4648_i0_len1521.p1	rna-XM_050872062.1	507	473	rna-XM_050872062.1 gene-LOC127004404	470	74.26	93	N/A	N/A	3	472	1	454	0.0	539
Pcam.gene145228_i0_len1599.p1	rna-XM_050874211.1	533	518	rna-XM_050874211.1 gene-LOC127005400	527	77.80	98	N/A	N/A	6	530	3	517	0.0	676
Pcam.gene147449_i0_len1965.p1	rna-XM_050832591.1	655	657	rna-XM_050832591.1 gene-LOC126981497	680	78.53	99	N/A	N/A	5	654	6	656	0.0	873
Pcam.gene2712_i0_len1764.p1	rna-XM_050877814.1	588	517	rna-XM_050877814.1 gene-LOC127007141	512	86.13	86	N/A	N/A	77	582	1	512	0.0	763
Pcam.gene142337_i0_len2289.p1	rna-XM_050839672.1	763	542	rna-XM_050839672.1 gene-LOC126985132	515	71.84	67	N/A	N/A	14	523	10	517	0.0	561
Pcam.gene147440_i0_len1965.p1	rna-XM_050839212.1	655	511	rna-XM_050839212.1 gene-LOC126984982	418	83.97	75	N/A	N/A	236	653	98	509	0.0	586
Pcam.gene144666_i0_len1713.p1	rna-XM_050867390.1	571	523	rna-XM_050867390.1 gene-LOC127002043	418	71.53	73	N/A	N/A	98	514	74	490	1.44e-159	465
Pcam.gene4173_i0_len1455.p1	rna-XM_050881513.1	485	526	rna-XM_050881513.1 gene-LOC127008969	474	59.28	97	N/A	N/A	13	484	56	526	5.09e-113	343
Pcam.gene144666_i0_len1713.p1	rna-XM_050880212.1	571	542	rna-XM_050880212.1 gene-LOC127008327	475	64.84	83	N/A	N/A	45	517	68	542	8.01e-154	451
Pcam.gene144534_i0_len1740.p1	rna-XM_050856875.1	580	548	rna-XM_050856875.1 gene-LOC126996440	524	62.02	90	N/A	N/A	40	561	17	535	9.83e-142	421
Pcam.gene136693_i0_len1473.p1	rna-XM_050871225.1	491	535	rna-XM_050871225.1 gene-LOC127004019	458	77.95	91	N/A	N/A	18	465	75	525	0.0	587
Pcam.gene144557_i0_len1689.p1	rna-XM_050864230.1	563	567	rna-XM_050864230.1 gene-LOC127000503	538	67.29	94	N/A	N/A	26	555	17	541	0.0	529
Pcam.gene144534_i0_len1740.p1	rna-XM_050878046.1	580	575	rna-XM_050878046.1 gene-LOC127007260	557	82.94	96	N/A	N/A	12	567	16	568	0.0	720
Pcam.gene136580_i0_len1461.p1	rna-XM_050847933.1	487	512	rna-XM_050847933.1 gene-LOC126989301	424	66.98	87	N/A	N/A	63	486	89	512	2.16e-146	428
Pcam.gene136580_i0_len1461.p1	rna-XM_050860709.1	487	515	rna-XM_050860709.1 gene-LOC126998720	462	65.58	95	N/A	N/A	23	484	25	485	4.79e-153	445
Pcam.gene136580_i0_len1461.p1	rna-XM_050861182.1	487	473	rna-XM_050861182.1 gene-LOC126998922	484	78.72	99	N/A	N/A	3	486	1	473	0.0	634
Pcam.gene146291_i0_len2040.p1	rna-XM_050865703.1	680	608	rna-XM_050865703.1 gene-LOC127001299	554	73.10	81	N/A	N/A	123	670	61	607	0.0	592
Pcam.gene136693_i0_len1473.p1	rna-XM_050871167.1	491	493	rna-XM_050871167.1 gene-LOC127004010	494	94.13	99	N/A	N/A	5	490	1	493	0.0	877
Pcam.gene136580_i0_len1461.p1	rna-XM_050834767.1	487	486	rna-XM_050834767.1 gene-LOC126982593	472	55.93	93	N/A	N/A	34	486	16	486	1.71e-93	291
Pcam.gene4173_i0_len1455.p1	rna-XM_050879239.1	485	484	rna-XM_050879239.1 gene-LOC127007845	484	86.16	99	N/A	N/A	2	483	1	483	0.0	737
Pcam.gene136832_i0_len1536.p1	rna-XM_050839835.1	512	506	rna-XM_050839835.1 gene-LOC126985220	470	68.72	88	N/A	N/A	59	511	39	506	4.23e-149	436
Pcam.gene144557_i0_len1689.p1	rna-XM_050862159.1	563	748	rna-XM_050862159.1 gene-LOC126999507	442	56.79	79	N/A	N/A	106	547	264	703	1.12e-90	294
Pcam.gene145392_i0_len1569.p1	rna-XM_050834464.1	523	492	rna-XM_050834464.1 gene-LOC126982417	496	53.83	95	N/A	N/A	27	522	12	492	1.39e-87	278
Pcam.gene135382_i0_len1350.p1	rna-XM_050858994.1	450	513	rna-XM_050858994.1 gene-LOC126997758	447	78.08	99	N/A	N/A	1	447	65	510	0.0	565
Pcam.gene2390_i0_len5865.p1	rna-XM_050836927.1	1955	2577	rna-XM_050836927.1 gene-LOC126983810	1566	88.25	91	N/A	N/A	445	1942	789	2308	0.0	2594
Pcam.gene143408_i0_len5178.p1	rna-XM_050876176.1	1726	1594	rna-XM_050876176.1 gene-LOC127006349	721	69.07	62	N/A	N/A	307	996	406	1091	0.0	669
Pcam.gene715_i0_len7977.p1	rna-XM_050855228.1	2659	2649	rna-XM_050855228.1 gene-LOC126995572	895	67.37	34	N/A	N/A	1803	2637	1522	2366	0.0	902
Pcam.gene144058_i0_len4020.p1	rna-XM_050845684.1	1340	900	rna-XM_050845684.1 gene-LOC126987981	938	86.35	70	N/A	N/A	404	1339	2	900	0.0	1414
Pcam.gene6140_i0_len7689.p1	rna-XM_050871444.1	2563	2552	rna-XM_050871444.1 gene-LOC127004096	872	91.17	97	N/A	N/A	1694	2562	1685	2552	0.0	1536
Pcam.gene143518_i0_len5734.p1	rna-XM_050875310.1	1053	1878	rna-XM_050875310.1 gene-LOC127005916	1040	74.62	95	N/A	N/A	48	1051	870	1877	0.0	1076
Pcam.gene7973_i0_len2337.p1	rna-XM_050877121.1	779	824	rna-XM_050877121.1 gene-LOC127006795	824	65.41	95	N/A	N/A	29	770	8	822	0.0	790
Pcam.gene146437_i0_len2226.p1	rna-XM_050881346.1	742	2186	rna-XM_050881346.1 gene-LOC127008889	698	81.38	93	N/A	N/A	19	710	1442	2094	0.0	1026
Pcam.gene991_i0_len5961.p1	rna-XM_050881744.1	1987	2013	rna-XM_050881744.1 gene-LOC127009053	1286	90.28	65	N/A	N/A	702	1986	752	2013	0.0	2132
Pcam.gene143398_i0_len5241.p1	rna-XM_050881460.1	1747	1893	rna-XM_050881460.1 gene-LOC127008947	790	71.52	44	N/A	N/A	957	1729	944	1710	0.0	853
Pcam.gene287_i2_len3390.p1	rna-XM_050836175.1	1130	1492	rna-XM_050836175.1 gene-LOC126983472	999	76.18	86	N/A	N/A	126	1101	512	1460	0.0	1155
Pcam.gene6150_i0_len3738.p1	rna-XM_050832510.1	1246	1457	rna-XM_050832510.1 gene-LOC126981458	949	94.20	76	N/A	N/A	304	1245	519	1457	0.0	1645
Pcam.gene143398_i0_len5241.p1	rna-XM_050848728.1	1747	658	rna-XM_050848728.1 gene-LOC126990171	587	56.73	32	N/A	N/A	1102	1666	79	654	4.81e-95	322
Pcam.gene2974_i0_len1815.p1	rna-XM_050858724.1	605	601	rna-XM_050858724.1 gene-LOC126997556	517	81.04	84	N/A	N/A	7	516	1	511	0.0	740
Pcam.gene143629_i0_len3309.p1	rna-XM_050843635.1	1103	3080	rna-XM_050843635.1 gene-LOC126987005	1100	83.36	98	N/A	N/A	15	1099	2024	3074	0.0	1565
Pcam.gene141485_i0_len2682.p1	rna-XM_050863816.1	894	914	rna-XM_050863816.1 gene-LOC127000288	853	90.74	94	N/A	N/A	21	863	1	844	0.0	1450
Pcam.gene2410_i0_len7245.p1	rna-XM_050835167.1	2415	2478	rna-XM_050835167.1 gene-LOC126982886	1887	75.30	91	N/A	N/A	214	2023	1	1813	0.0	2236
Pcam.gene144573_i0_len1698.p1	rna-XM_050866754.1	566	506	rna-XM_050866754.1 gene-LOC127001705	489	84.87	86	N/A	N/A	78	565	20	506	0.0	704
Pcam.gene142010_i0_len2316.p1	rna-XM_050851383.1	772	697	rna-XM_050851383.1 gene-LOC126992569	706	78.90	91	N/A	N/A	40	745	1	685	0.0	941
Pcam.gene142000_i0_len2340.p1	rna-XM_050854778.1	780	537	rna-XM_050854778.1 gene-LOC126995289	488	82.38	63	N/A	N/A	41	528	25	502	0.0	684
Pcam.gene142000_i0_len2340.p1	rna-XM_050881264.1	780	764	rna-XM_050881264.1 gene-LOC127008872	738	77.78	94	N/A	N/A	41	770	24	741	0.0	949
Pcam.gene1024_i2_len4449.p1	rna-XM_050849355.1	1483	1374	rna-XM_050849355.1 gene-LOC126990669	1379	90.43	92	N/A	N/A	112	1477	3	1367	0.0	2150
Pcam.gene144252_i0_len3708.p1	rna-XM_050830328.1	1236	1318	rna-XM_050830328.1 gene-LOC126980411	1187	89.05	95	N/A	N/A	61	1235	141	1318	0.0	1800
Pcam.gene2530_i0_len4674.p1	rna-XM_050869795.1	1558	1491	rna-XM_050869795.1 gene-LOC127003311	1510	87.48	94	N/A	N/A	89	1547	1	1481	0.0	2377
Pcam.gene7282_i0_len2148.p1	rna-XM_050855345.1	716	764	rna-XM_050855345.1 gene-LOC126995627	708	84.32	98	N/A	N/A	14	715	83	764	0.0	1088
Pcam.gene1913_i2_len1584.p1	rna-XM_050843208.1	528	473	rna-XM_050843208.1 gene-LOC126986824	495	81.82	92	N/A	N/A	40	527	1	473	0.0	756
Pcam.gene144041_i0_len3906.p1	rna-XM_050858040.1	1302	1336	rna-XM_050858040.1 gene-LOC126997008	1279	81.47	97	N/A	N/A	18	1277	1	1228	0.0	1820
Pcam.gene3547_i1_len3798.p1	rna-XM_050832302.1	1266	1397	rna-XM_050832302.1 gene-LOC126981323	1270	62.76	96	N/A	N/A	56	1265	214	1397	0.0	960
Pcam.gene115864_i0_len517.p1	rna-XM_050869358.1	143	136	rna-XM_050869358.1 gene-LOC127002999	127	76.38	85	N/A	N/A	21	141	5	131	2.38e-53	164
Pcam.gene1024_i0_len12763.p1	rna-XM_050849342.1	2588	2083	rna-XM_050849342.1 gene-LOC126990662	247	45.75	9	N/A	N/A	297	527	1839	2050	1.46e-09	63.9
Pcam.gene158480_i0_len696.p1	rna-XM_050866956.1	232	197	rna-XM_050866956.1 gene-LOC127001788	191	99.48	82	N/A	N/A	20	210	1	191	8.15e-136	379
Pcam.gene142775_i0_len4782.p1	rna-XM_050884193.1	1594	743	rna-XM_050884193.1 gene-LOC127010319	769	77.37	63	N/A	N/A	874	1593	2	743	0.0	941
Pcam.gene147036_i0_len1881.p1	rna-XM_050872885.1	627	1368	rna-XM_050872885.1 gene-LOC127004779	134	97.01	21	N/A	N/A	493	626	1235	1368	1.64e-74	259
Pcam.gene8086_i0_len2325.p1	rna-XM_050853814.1	775	741	rna-XM_050853814.1 gene-LOC126994496	758	87.73	95	N/A	N/A	36	774	1	741	0.0	1176
Pcam.gene8086_i0_len2325.p1	rna-XM_050875397.1	775	803	rna-XM_050875397.1 gene-LOC127005950	740	88.65	93	N/A	N/A	53	774	81	803	0.0	1172
Pcam.gene2527_i1_len4122.p1	rna-XM_050854450.1	1374	1563	rna-XM_050854450.1 gene-LOC126995166	1221	78.46	99	N/A	N/A	9	1152	84	1277	0.0	1397
Pcam.gene1024_i2_len4449.p1	rna-XM_050849325.1	1483	101	rna-XM_050849325.1 gene-LOC126990644	93	96.77	6	N/A	N/A	24	116	1	93	1.64e-58	196
Pcam.gene8076_i0_len2322.p1	rna-XM_050854105.1	774	707	rna-XM_050854105.1 gene-LOC126994834	588	42.69	74	N/A	N/A	124	698	1	518	5.43e-49	184
Pcam.gene8233_i0_len3801.p1	rna-XM_050849640.1	1267	780	rna-XM_050849640.1 gene-LOC126990993	737	50.07	57	N/A	N/A	508	1226	26	728	1.23e-93	318
Pcam.gene144372_i0_len1734.p1	rna-XM_050856733.1	578	611	rna-XM_050856733.1 gene-LOC126996360	447	48.55	77	N/A	N/A	59	501	134	579	3.71e-59	207
Pcam.gene8233_i0_len3801.p1	rna-XM_050835155.1	1267	732	rna-XM_050835155.1 gene-LOC126982877	667	46.33	51	N/A	N/A	495	1142	5	615	6.38e-80	278
Pcam.gene8233_i0_len3801.p1	rna-XM_050849629.1	1267	780	rna-XM_050849629.1 gene-LOC126990984	789	47.91	60	N/A	N/A	508	1266	26	780	5.96e-91	311
Pcam.gene8233_i0_len3801.p1	rna-XM_050849430.1	1267	758	rna-XM_050849430.1 gene-LOC126990784	792	46.84	61	N/A	N/A	495	1266	5	758	1.06e-88	304
Pcam.gene144372_i0_len1734.p1	rna-XM_050856645.1	578	457	rna-XM_050856645.1 gene-LOC126996269	287	53.66	48	N/A	N/A	155	430	175	456	1.76e-45	166
Pcam.gene144372_i0_len1734.p1	rna-XM_050868101.1	578	616	rna-XM_050868101.1 gene-LOC127002289	536	49.44	91	N/A	N/A	51	577	115	616	6.18e-71	239
Pcam.gene144372_i0_len1734.p1	rna-XM_050868648.1	578	788	rna-XM_050868648.1 gene-LOC127002567	486	55.97	83	N/A	N/A	47	523	305	787	4.62e-96	310
Pcam.gene144372_i0_len1734.p1	rna-XM_050837959.1	578	529	rna-XM_050837959.1 gene-LOC126984345	489	44.58	84	N/A	N/A	28	511	107	521	5.99e-58	202
Pcam.gene8233_i0_len3801.p1	rna-XM_050859358.1	1267	454	rna-XM_050859358.1 gene-LOC126997825	459	45.53	36	N/A	N/A	612	1062	5	440	1.78e-45	171
Pcam.gene144372_i0_len1734.p1	rna-XM_050850707.1	578	676	rna-XM_050850707.1 gene-LOC126992035	540	47.04	91	N/A	N/A	51	577	178	659	1.42e-70	239
Pcam.gene8233_i0_len3801.p1	rna-XM_050842832.1	1267	203	rna-XM_050842832.1 gene-LOC126986566	186	55.38	14	N/A	N/A	570	748	18	203	7.81e-30	117
Pcam.gene144372_i0_len1734.p1	rna-XM_050851165.1	578	632	rna-XM_050851165.1 gene-LOC126992427	492	53.46	83	N/A	N/A	51	530	125	607	2.54e-89	288
Pcam.gene144372_i0_len1734.p1	rna-XM_050859685.1	578	568	rna-XM_050859685.1 gene-LOC126998207	500	49.20	85	N/A	N/A	51	543	106	566	1.27e-69	234
Pcam.gene1027_i0_len1827.p1	rna-XM_050843831.1	573	715	rna-XM_050843831.1 gene-LOC126987115	212	58.02	63	N/A	N/A	104	302	111	317	1.22e-40	156
Pcam.gene1028_i0_len726.p1	rna-XM_050860643.1	242	213	rna-XM_050860643.1 gene-LOC126998668	213	97.65	88	N/A	N/A	29	241	1	213	6.29e-157	433
Pcam.gene2709_i0_len693.p1	rna-XM_050831775.1	231	215	rna-XM_050831775.1 gene-LOC126981085	215	99.53	93	N/A	N/A	16	230	1	215	2.90e-162	446
Pcam.gene157594_i0_len735.p1	rna-XM_050882085.1	245	218	rna-XM_050882085.1 gene-LOC127009223	218	96.79	89	N/A	N/A	27	244	1	218	2.42e-153	424
Pcam.gene150382_i0_len657.p1	rna-XM_050874408.1	219	210	rna-XM_050874408.1 gene-LOC127005502	209	94.26	95	N/A	N/A	10	218	2	210	7.19e-141	392
Pcam.gene157672_i0_len732.p1	rna-XM_050835553.1	244	204	rna-XM_050835553.1 gene-LOC126983071	198	96.97	81	N/A	N/A	46	243	9	204	8.16e-141	392
Pcam.gene1206_i0_len711.p1	rna-XM_050851825.1	237	216	rna-XM_050851825.1 gene-LOC126992978	217	88.94	90	N/A	N/A	23	236	1	216	8.03e-132	370
Pcam.gene157842_i0_len723.p1	rna-XM_050882237.1	241	203	rna-XM_050882237.1 gene-LOC127009290	203	94.09	84	N/A	N/A	39	240	1	203	1.10e-137	384
Pcam.gene157196_i0_len720.p1	rna-XM_050834669.1	240	244	rna-XM_050834669.1 gene-LOC126982532	215	98.60	90	N/A	N/A	25	239	30	244	1.21e-155	431
Pcam.gene157982_i0_len693.p1	rna-XM_050878556.1	231	227	rna-XM_050878556.1 gene-LOC127007482	222	96.85	96	N/A	N/A	8	229	6	227	1.00e-159	441
Pcam.gene157499_i0_len729.p1	rna-XM_050873016.1	243	220	rna-XM_050873016.1 gene-LOC127004836	220	90.91	90	N/A	N/A	24	242	1	220	3.53e-138	386
Pcam.gene7794_i0_len645.p1	rna-XM_050874775.1	215	211	rna-XM_050874775.1 gene-LOC127005680	212	96.70	99	N/A	N/A	3	214	1	211	5.61e-151	417
Pcam.gene138005_i0_len1038.p1	rna-XM_050841570.1	346	424	rna-XM_050841570.1 gene-LOC126985960	213	87.32	62	N/A	N/A	133	345	215	424	1.01e-120	354
Pcam.gene149882_i0_len675.p1	rna-XM_050864177.1	225	206	rna-XM_050864177.1 gene-LOC127000446	206	94.17	92	N/A	N/A	19	224	1	206	2.80e-136	380
Pcam.gene159475_i0_len744.p1	rna-XM_050861395.1	248	218	rna-XM_050861395.1 gene-LOC126999038	218	98.62	88	N/A	N/A	30	247	1	218	7.76e-161	444
Pcam.gene159035_i0_len771.p1	rna-XM_050856206.1	257	201	rna-XM_050856206.1 gene-LOC126996092	191	95.81	74	N/A	N/A	54	244	1	191	1.32e-132	372
Pcam.gene8188_i0_len675.p1	rna-XM_050880985.1	225	228	rna-XM_050880985.1 gene-LOC127008679	187	100.00	83	N/A	N/A	13	199	1	187	4.28e-138	385
Pcam.gene150062_i0_len651.p1	rna-XM_050868239.1	217	209	rna-XM_050868239.1 gene-LOC127002351	209	92.82	95	N/A	N/A	10	216	1	209	3.92e-134	374
Pcam.gene118892_i0_len477.p1	rna-XM_050847114.1	159	219	rna-XM_050847114.1 gene-LOC126988742	143	93.71	90	N/A	N/A	16	158	1	143	3.65e-96	276
Pcam.gene159829_i0_len738.p1	rna-XM_050855115.1	246	233	rna-XM_050855115.1 gene-LOC126995513	233	86.70	94	N/A	N/A	15	245	2	233	1.33e-138	388
Pcam.gene5220_i0_len714.p1	rna-XM_050844636.1	238	214	rna-XM_050844636.1 gene-LOC126987560	183	84.15	76	N/A	N/A	34	215	11	193	7.23e-88	258
Pcam.gene149557_i0_len681.p1	rna-XM_050856339.1	227	219	rna-XM_050856339.1 gene-LOC126996130	219	88.13	96	N/A	N/A	8	226	1	219	1.24e-132	371
Pcam.gene150092_i0_len651.p1	rna-XM_050871609.1	217	229	rna-XM_050871609.1 gene-LOC127004155	210	97.14	97	N/A	N/A	7	216	20	229	8.37e-152	420
Pcam.gene157889_i0_len690.p1	rna-XM_050862823.1	230	205	rna-XM_050862823.1 gene-LOC126999814	205	99.02	89	N/A	N/A	25	229	1	205	1.14e-151	419
Pcam.gene142072_i0_len2373.p1	rna-XM_050872283.1	791	761	rna-XM_050872283.1 gene-LOC127004502	757	76.62	95	N/A	N/A	43	790	28	761	0.0	912
Pcam.gene154779_i0_len810.p1	rna-XM_050843111.1	270	271	rna-XM_050843111.1 gene-LOC126986738	271	87.08	99	N/A	N/A	2	269	1	271	6.71e-156	434
Pcam.gene158223_i0_len690.p1	rna-XM_050866911.1	230	226	rna-XM_050866911.1 gene-LOC127001761	226	99.12	98	N/A	N/A	4	229	1	226	2.25e-160	442
Pcam.gene155952_i0_len957.p1	rna-XM_050830640.1	319	295	rna-XM_050830640.1 gene-LOC126980567	312	76.60	96	N/A	N/A	12	317	1	295	1.36e-149	421
Pcam.gene156752_i0_len915.p1	rna-XM_050875255.1	305	275	rna-XM_050875255.1 gene-LOC127005901	277	97.83	91	N/A	N/A	28	304	1	275	0.0	558
Pcam.gene149618_i0_len681.p1	rna-XM_050858153.1	227	215	rna-XM_050858153.1 gene-LOC126997096	215	95.81	95	N/A	N/A	12	226	1	215	5.36e-147	407
Pcam.gene3317_i0_len687.p1	rna-XM_050869482.1	229	196	rna-XM_050869482.1 gene-LOC127003069	189	96.30	83	N/A	N/A	40	228	10	196	2.87e-127	357
Pcam.gene154779_i0_len810.p1	rna-XM_050842827.1	270	211	rna-XM_050842827.1 gene-LOC126986560	181	90.06	67	N/A	N/A	2	181	1	181	2.99e-110	316
Pcam.gene144341_i0_len1728.p1	rna-XM_050857795.1	576	1645	rna-XM_050857795.1 gene-LOC126996879	493	51.12	65	N/A	N/A	1	372	152	626	4.50e-79	271
Pcam.gene159660_i0_len747.p1	rna-XM_050862707.1	249	362	rna-XM_050862707.1 gene-LOC126999792	206	97.09	83	N/A	N/A	43	248	157	362	8.55e-139	394
Pcam.gene158115_i0_len687.p1	rna-XM_050881124.1	229	222	rna-XM_050881124.1 gene-LOC127008757	215	90.23	94	N/A	N/A	14	228	8	216	5.27e-134	375
Pcam.gene150047_i0_len654.p1	rna-XM_050831320.1	218	206	rna-XM_050831320.1 gene-LOC126980908	206	98.54	94	N/A	N/A	12	217	1	206	2.59e-153	423
Pcam.gene156343_i0_len894.p1	rna-XM_050858508.1	298	750	rna-XM_050858508.1 gene-LOC126997423	248	88.71	82	N/A	N/A	54	297	503	750	4.14e-150	438
Pcam.gene148034_i0_len642.p1	rna-XM_050848687.1	214	203	rna-XM_050848687.1 gene-LOC126990127	201	81.09	93	N/A	N/A	16	213	1	201	1.15e-95	277
Pcam.gene130487_i0_len411.p1	rna-XM_050834756.1	137	187	rna-XM_050834756.1 gene-LOC126982584	120	86.67	86	N/A	N/A	19	136	68	187	1.46e-56	174
Pcam.gene158195_i0_len687.p1	rna-XM_050843285.1	229	224	rna-XM_050843285.1 gene-LOC126986843	225	90.22	98	N/A	N/A	4	228	1	224	3.29e-129	363
Pcam.gene149147_i0_len669.p1	rna-XM_050851533.1	223	215	rna-XM_050851533.1 gene-LOC126992726	215	99.53	96	N/A	N/A	8	222	1	215	4.18e-163	448
Pcam.gene149147_i0_len669.p1	rna-XM_050849117.1	223	215	rna-XM_050849117.1 gene-LOC126990521	215	99.53	96	N/A	N/A	8	222	1	215	4.18e-163	448
Pcam.gene149014_i0_len615.p1	rna-XM_050863022.1	205	202	rna-XM_050863022.1 gene-LOC126999896	202	95.05	99	N/A	N/A	3	204	1	202	1.05e-123	347
Pcam.gene2150_i0_len873.p1	rna-XM_050876917.1	291	270	rna-XM_050876917.1 gene-LOC127006704	286	86.71	98	N/A	N/A	5	290	1	270	2.73e-160	446
Pcam.gene6688_i0_len804.p1	rna-XM_050860160.1	268	257	rna-XM_050860160.1 gene-LOC126998456	250	90.40	92	N/A	N/A	22	267	17	257	1.61e-159	442
Pcam.gene153512_i0_len588.p1	rna-XM_050879353.1	196	187	rna-XM_050879353.1 gene-LOC127007899	187	97.86	95	N/A	N/A	9	195	1	187	6.18e-124	347
Pcam.gene148009_i0_len639.p1	rna-XM_050846027.1	213	199	rna-XM_050846027.1 gene-LOC126988161	106	66.98	50	N/A	N/A	107	212	10	107	1.22e-26	100
Pcam.gene150283_i0_len645.p1	rna-XM_050884615.1	215	195	rna-XM_050884615.1 gene-LOC127010444	195	100.00	91	N/A	N/A	20	214	1	195	2.37e-144	400
Pcam.gene2931_i0_len588.p1	rna-XM_050867141.1	196	193	rna-XM_050867141.1 gene-LOC127001907	193	98.45	98	N/A	N/A	4	195	1	193	1.24e-138	384
Pcam.gene147971_i0_len642.p1	rna-XM_050876399.1	214	247	rna-XM_050876399.1 gene-LOC127006448	206	90.78	96	N/A	N/A	4	209	40	245	1.10e-131	370
Pcam.gene151385_i0_len567.p1	rna-XM_050879238.1	189	182	rna-XM_050879238.1 gene-LOC127007844	182	92.31	96	N/A	N/A	7	188	1	182	8.95e-118	331
Pcam.gene157993_i0_len693.p1	rna-XM_050834343.1	231	212	rna-XM_050834343.1 gene-LOC126982334	208	83.17	90	N/A	N/A	21	228	1	208	1.49e-106	305
Pcam.gene153123_i0_len579.p1	rna-XM_050836382.1	193	258	rna-XM_050836382.1 gene-LOC126983558	189	90.48	98	N/A	N/A	4	192	72	258	1.31e-113	323
Pcam.gene135188_i0_len1344.p1	rna-XM_050884015.1	448	194	rna-XM_050884015.1 gene-LOC127010157	194	97.42	43	N/A	N/A	254	447	1	194	6.96e-126	362
Pcam.gene149813_i0_len675.p1	rna-XM_050870363.1	225	185	rna-XM_050870363.1 gene-LOC127003528	176	73.86	78	N/A	N/A	37	212	1	175	1.58e-72	218
Pcam.gene1480_i0_len1476.p1	rna-XM_050874564.1	492	464	rna-XM_050874564.1 gene-LOC127005608	482	86.51	94	N/A	N/A	29	491	1	464	0.0	702
Pcam.gene157960_i0_len690.p1	rna-XM_050869204.1	230	229	rna-XM_050869204.1 gene-LOC127002896	225	93.33	98	N/A	N/A	5	229	9	229	1.33e-136	382
Pcam.gene153123_i0_len579.p1	rna-XM_050848722.1	193	185	rna-XM_050848722.1 gene-LOC126990168	178	82.58	92	N/A	N/A	16	192	8	185	1.91e-86	252
Pcam.gene155284_i0_len834.p1	rna-XM_050842285.1	278	285	rna-XM_050842285.1 gene-LOC126986306	245	74.69	88	N/A	N/A	10	253	1	227	2.87e-91	271
Pcam.gene138018_i0_len1035.p1	rna-XM_050882998.1	345	325	rna-XM_050882998.1 gene-LOC127009680	338	86.09	98	N/A	N/A	8	344	1	325	0.0	510
Pcam.gene139313_i0_len1017.p1	rna-XM_050882548.1	339	272	rna-XM_050882548.1 gene-LOC127009460	235	89.79	68	N/A	N/A	107	338	39	272	3.41e-138	392
Pcam.gene141053_i0_len1107.p1	rna-XM_050879635.1	369	350	rna-XM_050879635.1 gene-LOC127008081	206	81.55	56	N/A	N/A	164	368	149	350	3.91e-87	266
Pcam.gene154844_i0_len816.p1	rna-XM_050856892.1	272	238	rna-XM_050856892.1 gene-LOC126996445	250	88.00	92	N/A	N/A	22	271	6	238	7.35e-149	415
Pcam.gene154677_i0_len867.p1	rna-XM_050857424.1	289	249	rna-XM_050857424.1 gene-LOC126996686	239	83.68	81	N/A	N/A	55	288	12	249	1.22e-124	355
Pcam.gene148009_i0_len639.p1	rna-XM_050846351.1	213	107	rna-XM_050846351.1 gene-LOC126988291	106	62.26	50	N/A	N/A	107	212	10	107	4.35e-27	99.4
Pcam.gene152672_i0_len591.p1	rna-XM_050849326.1	197	120	rna-XM_050849326.1 gene-LOC126990650	118	100.00	60	N/A	N/A	15	132	1	118	1.22e-83	243
Pcam.gene153123_i0_len579.p1	rna-XM_050848723.1	193	184	rna-XM_050848723.1 gene-LOC126990169	178	76.97	92	N/A	N/A	16	192	8	184	4.71e-73	218
Pcam.gene145551_i0_len1665.p1	rna-XM_050856984.1	555	592	rna-XM_050856984.1 gene-LOC126996484	557	76.48	96	N/A	N/A	17	551	2	526	0.0	612
Pcam.gene154448_i0_len876.p1	rna-XM_050835213.1	292	256	rna-XM_050835213.1 gene-LOC126982937	261	93.49	89	N/A	N/A	31	291	1	256	3.12e-157	438
Pcam.gene158744_i0_len777.p1	rna-XM_050870547.1	259	285	rna-XM_050870547.1 gene-LOC127003638	229	89.96	88	N/A	N/A	30	258	64	285	2.82e-139	392
Pcam.gene154562_i0_len861.p1	rna-XM_050877784.1	287	246	rna-XM_050877784.1 gene-LOC127007115	248	91.53	85	N/A	N/A	43	286	1	246	8.92e-155	431
Pcam.gene143694_i0_len3387.p1	rna-XM_050872594.1	1129	393	rna-XM_050872594.1 gene-LOC127004602	261	77.78	22	N/A	N/A	879	1125	135	390	2.01e-112	355
Pcam.gene139933_i0_len1143.p1	rna-XM_050842589.1	381	361	rna-XM_050842589.1 gene-LOC126986439	245	92.65	64	N/A	N/A	136	380	124	361	1.35e-159	452
Pcam.gene145508_i0_len1581.p1	rna-XM_050856899.1	527	688	rna-XM_050856899.1 gene-LOC126996447	179	77.65	34	N/A	N/A	31	209	132	303	1.68e-70	238
Pcam.gene142730_i0_len2460.p1	rna-XM_050840434.1	820	869	rna-XM_050840434.1 gene-LOC126985477	880	73.52	99	N/A	N/A	4	819	1	869	0.0	942
Pcam.gene154899_i0_len804.p1	rna-XM_050867709.1	268	238	rna-XM_050867709.1 gene-LOC127002124	225	93.33	84	N/A	N/A	43	267	14	238	4.45e-145	405
Pcam.gene148879_i0_len621.p1	rna-XM_050837128.1	207	175	rna-XM_050837128.1 gene-LOC126983915	175	99.43	85	N/A	N/A	32	206	1	175	6.33e-130	362
Pcam.gene154448_i0_len876.p1	rna-XM_050849052.1	292	257	rna-XM_050849052.1 gene-LOC126990444	261	93.49	89	N/A	N/A	31	291	1	257	2.04e-159	444
Pcam.gene148123_i0_len636.p1	rna-XM_050879254.1	212	209	rna-XM_050879254.1 gene-LOC127007855	194	95.36	92	N/A	N/A	18	211	16	209	2.52e-133	372
Pcam.gene2902_i1_len834.p1	rna-XM_050856898.1	278	231	rna-XM_050856898.1 gene-LOC126996446	232	81.47	83	N/A	N/A	46	277	1	231	2.36e-117	335
Pcam.gene147688_i0_len630.p1	rna-XM_050878882.1	210	202	rna-XM_050878882.1 gene-LOC127007675	202	98.51	96	N/A	N/A	8	209	1	202	1.23e-144	400
Pcam.gene151415_i0_len570.p1	rna-XM_050852042.1	190	311	rna-XM_050852042.1 gene-LOC126993176	203	77.34	94	N/A	N/A	10	188	1	203	1.44e-91	269
Pcam.gene143030_i0_len4198.p1	rna-XM_050850989.1	981	725	rna-XM_050850989.1 gene-LOC126992319	578	56.06	58	N/A	N/A	408	980	186	724	1.33e-127	403
Pcam.gene192_i7_len837.p1	rna-XM_050875491.1	279	170	rna-XM_050875491.1 gene-LOC127006007	163	77.30	58	N/A	N/A	116	278	13	170	7.35e-72	218
Pcam.gene2917_i0_len828.p1	rna-XM_050875448.1	276	267	rna-XM_050875448.1 gene-LOC127005969	265	79.62	96	N/A	N/A	10	274	7	266	3.40e-131	372
Pcam.gene192_i7_len837.p1	rna-XM_050875451.1	279	261	rna-XM_050875451.1 gene-LOC127005972	265	79.25	95	N/A	N/A	13	277	1	260	2.17e-137	387
Pcam.gene2917_i0_len828.p1	rna-XM_050875450.1	276	261	rna-XM_050875450.1 gene-LOC127005971	265	80.00	96	N/A	N/A	10	274	1	260	1.19e-140	395
Pcam.gene2917_i0_len828.p1	rna-XM_050875452.1	276	260	rna-XM_050875452.1 gene-LOC127005974	266	76.69	96	N/A	N/A	10	275	1	260	5.19e-119	341
Pcam.gene2917_i0_len828.p1	rna-XM_050875449.1	276	261	rna-XM_050875449.1 gene-LOC127005970	264	81.06	96	N/A	N/A	10	273	1	259	6.28e-135	381
Pcam.gene2917_i0_len828.p1	rna-XM_050875441.1	276	267	rna-XM_050875441.1 gene-LOC127005968	266	80.45	96	N/A	N/A	8	273	5	265	5.65e-135	381
Pcam.gene7718_i0_len858.p1	rna-XM_050859134.1	286	265	rna-XM_050859134.1 gene-LOC126997914	249	77.91	86	N/A	N/A	37	283	16	264	8.77e-118	338
Pcam.gene154840_i0_len816.p1	rna-XM_050861523.1	272	271	rna-XM_050861523.1 gene-LOC126999199	265	78.11	96	N/A	N/A	12	271	6	270	4.00e-126	359
Pcam.gene144574_i0_len1695.p1	rna-XM_050868378.1	565	645	rna-XM_050868378.1 gene-LOC127002433	591	70.39	99	N/A	N/A	1	562	83	644	0.0	650
Pcam.gene135927_i0_len1215.p1	rna-XM_050870902.1	405	405	rna-XM_050870902.1 gene-LOC127003830	330	76.97	80	N/A	N/A	8	330	1	330	3.13e-152	436
Pcam.gene137225_i0_len1383.p1	rna-XM_050861447.1	461	423	rna-XM_050861447.1 gene-LOC126999071	424	55.19	89	N/A	N/A	50	459	7	419	2.44e-89	278
Pcam.gene137225_i0_len1383.p1	rna-XM_050850117.1	461	423	rna-XM_050850117.1 gene-LOC126991356	424	54.25	89	N/A	N/A	50	459	7	419	2.11e-87	273
Pcam.gene137296_i0_len1401.p1	rna-XM_050832488.1	467	277	rna-XM_050832488.1 gene-LOC126981448	277	61.01	58	N/A	N/A	197	466	2	277	6.28e-72	228
Pcam.gene138755_i0_len1053.p1	rna-XM_050836236.1	351	289	rna-XM_050836236.1 gene-LOC126983493	268	69.78	75	N/A	N/A	77	341	24	287	9.46e-95	283
Pcam.gene146541_i0_len2136.p1	rna-XM_050879348.1	712	888	rna-XM_050879348.1 gene-LOC127007894	290	75.52	41	N/A	N/A	224	513	449	737	9.57e-124	389
Pcam.gene8023_i0_len1314.p1	rna-XM_050855471.1	438	349	rna-XM_050855471.1 gene-LOC126995687	270	63.33	61	N/A	N/A	172	437	81	345	8.18e-82	255
Pcam.gene7005_i0_len1278.p1	rna-XM_050856177.1	426	907	rna-XM_050856177.1 gene-LOC126996085	429	72.96	97	N/A	N/A	12	425	485	907	7.89e-173	506
Pcam.gene5967_i0_len2499.p1	rna-XM_050880829.1	833	621	rna-XM_050880829.1 gene-LOC127008612	411	59.12	49	N/A	N/A	424	830	240	618	3.95e-111	352
Pcam.gene143960_i0_len3831.p1	rna-XM_050864176.1	1277	1558	rna-XM_050864176.1 gene-LOC127000445	1267	72.69	97	N/A	N/A	33	1276	316	1558	0.0	1536
Pcam.gene143807_i0_len3105.p1	rna-XM_050844065.1	1035	1036	rna-XM_050844065.1 gene-LOC126987234	490	77.76	44	N/A	N/A	575	1034	570	1036	0.0	667
Pcam.gene156670_i0_len888.p1	rna-XM_050836294.1	296	297	rna-XM_050836294.1 gene-LOC126983533	277	74.73	93	N/A	N/A	21	295	20	295	6.05e-125	358
Pcam.gene146998_i0_len1845.p1	rna-XM_050876941.1	615	623	rna-XM_050876941.1 gene-LOC127006714	269	93.31	44	N/A	N/A	346	614	355	623	1.07e-175	512
Pcam.gene134845_i0_len1296.p1	rna-XM_050878422.1	432	327	rna-XM_050878422.1 gene-LOC127007425	323	77.09	74	N/A	N/A	111	430	1	322	1.42e-154	440
Pcam.gene155840_i0_len930.p1	rna-XM_050875502.1	310	283	rna-XM_050875502.1 gene-LOC127006026	281	67.62	89	N/A	N/A	25	300	8	283	2.04e-90	270
Pcam.gene154404_i0_len879.p1	rna-XM_050855926.1	293	332	rna-XM_050855926.1 gene-LOC126995973	250	54.80	76	N/A	N/A	65	287	67	311	1.38e-45	156
Pcam.gene5967_i0_len2499.p1	rna-XM_050880831.1	833	894	rna-XM_050880831.1 gene-LOC127008614	307	73.62	54	N/A	N/A	537	832	590	894	5.29e-121	386
Pcam.gene147524_i0_len1959.p1	rna-XM_050844414.1	507	536	rna-XM_050844414.1 gene-LOC126987449	446	64.13	87	N/A	N/A	58	498	115	533	6.37e-148	434
Pcam.gene147524_i0_len1959.p1	rna-XM_050844415.1	507	529	rna-XM_050844415.1 gene-LOC126987450	446	63.90	87	N/A	N/A	58	498	108	526	7.11e-148	433
Pcam.gene147524_i0_len1959.p1	rna-XM_050851005.1	507	476	rna-XM_050851005.1 gene-LOC126992328	446	63.90	87	N/A	N/A	58	498	55	473	2.80e-149	435
Pcam.gene136548_i0_len1494.p1	rna-XM_050866538.1	498	1598	rna-XM_050866538.1 gene-LOC127001637	268	67.54	62	N/A	N/A	191	458	1116	1380	1.10e-87	293
Pcam.gene4552_i0_len6534.p1	rna-XM_050884431.1	2178	1951	rna-XM_050884431.1 gene-LOC127010400	328	92.68	32	N/A	N/A	1849	2176	1624	1950	0.0	629
Pcam.gene136253_i0_len1152.p1	rna-XM_050837107.1	384	317	rna-XM_050837107.1 gene-LOC126983905	272	92.28	71	N/A	N/A	111	382	44	315	2.44e-179	500
Pcam.gene139438_i0_len996.p1	rna-XM_050858758.1	332	796	rna-XM_050858758.1 gene-LOC126997589	285	55.79	86	N/A	N/A	31	315	508	788	2.84e-66	222
Pcam.gene5967_i0_len2499.p1	rna-XM_050880833.1	833	833	rna-XM_050880833.1 gene-LOC127008615	791	59.04	89	N/A	N/A	92	832	86	833	0.0	641
Pcam.gene7512_i0_len942.p1	rna-XM_050833674.1	314	293	rna-XM_050833674.1 gene-LOC126981952	275	80.36	87	N/A	N/A	41	313	21	293	1.96e-132	377
Pcam.gene5049_i0_len1713.p1	rna-XM_050837269.1	571	642	rna-XM_050837269.1 gene-LOC126983984	470	78.72	78	N/A	N/A	124	570	183	642	0.0	640
Pcam.gene136147_i0_len1266.p1	rna-XM_050870131.1	422	377	rna-XM_050870131.1 gene-LOC127003433	363	62.53	82	N/A	N/A	68	412	16	375	1.05e-109	327
Pcam.gene147524_i0_len1959.p1	rna-XM_050865271.1	507	481	rna-XM_050865271.1 gene-LOC127001102	486	62.55	94	N/A	N/A	24	500	2	479	5.89e-154	447
Pcam.gene153917_i0_len852.p1	rna-XM_050845130.1	284	265	rna-XM_050845130.1 gene-LOC126987795	263	65.40	93	N/A	N/A	18	280	6	265	6.71e-88	262
Pcam.gene147524_i0_len1959.p1	rna-XM_050865273.1	507	481	rna-XM_050865273.1 gene-LOC127001103	486	62.76	94	N/A	N/A	24	500	2	479	1.52e-153	446
Pcam.gene3498_i0_len2004.p1	rna-XM_050880614.1	668	1092	rna-XM_050880614.1 gene-LOC127008468	297	82.83	44	N/A	N/A	374	667	797	1092	1.50e-141	440
Pcam.gene136380_i0_len1488.p1	rna-XM_050841300.1	496	539	rna-XM_050841300.1 gene-LOC126985845	473	60.25	89	N/A	N/A	56	495	71	539	1.57e-119	360
Pcam.gene137255_i0_len1386.p1	rna-XM_050858879.1	462	462	rna-XM_050858879.1 gene-LOC126997657	446	61.66	92	N/A	N/A	29	454	19	456	3.94e-128	379
Pcam.gene7924_i0_len2097.p1	rna-XM_050881942.1	699	601	rna-XM_050881942.1 gene-LOC127009157	433	87.99	61	N/A	N/A	198	625	162	594	0.0	708
Pcam.gene7319_i0_len4026.p1	rna-XM_050850026.1	1342	253	rna-XM_050850026.1 gene-LOC126991248	193	64.77	13	N/A	N/A	1164	1340	64	252	2.38e-57	198
Pcam.gene141209_i0_len2694.p1	rna-XM_050863558.1	898	682	rna-XM_050863558.1 gene-LOC127000168	702	51.57	98	N/A	N/A	241	896	67	682	1.08e-124	392
Pcam.gene145282_i0_len1620.p1	rna-XM_050884588.1	540	404	rna-XM_050884588.1 gene-LOC127010437	397	62.72	72	N/A	N/A	125	514	30	398	4.72e-122	364
Pcam.gene4552_i0_len6534.p1	rna-XM_050859021.1	2178	1154	rna-XM_050859021.1 gene-LOC126997808	293	56.31	29	N/A	N/A	1887	2173	111	391	3.34e-53	205
Pcam.gene7061_i0_len3431.p1	rna-XM_050867298.1	1137	741	rna-XM_050867298.1 gene-LOC127001986	742	78.71	65	N/A	N/A	329	1068	1	740	0.0	1004
Pcam.gene1031_i0_len411.p1	rna-XM_050837298.1	137	130	rna-XM_050837298.1 gene-LOC126983996	108	98.15	79	N/A	N/A	29	136	23	130	2.29e-72	212
Pcam.gene140079_i0_len1197.p1	rna-XM_050858191.1	399	182	rna-XM_050858191.1 gene-LOC126997138	168	60.71	41	N/A	N/A	122	283	13	180	1.06e-35	129
Pcam.gene140079_i0_len1197.p1	rna-XM_050858173.1	399	226	rna-XM_050858173.1 gene-LOC126997114	222	49.10	54	N/A	N/A	175	391	1	214	2.74e-30	115
Pcam.gene140079_i0_len1197.p1	rna-XM_050835092.1	399	233	rna-XM_050835092.1 gene-LOC126982766	222	51.35	54	N/A	N/A	175	391	1	221	4.00e-32	120
Pcam.gene3713_i1_len4386.p1	rna-XM_050845980.1	1462	2798	rna-XM_050845980.1 gene-LOC126988135	677	62.78	66	N/A	N/A	793	1447	2097	2727	1.29e-133	458
Pcam.gene1032_i0_len1623.p1	rna-XM_050866519.1	541	516	rna-XM_050866519.1 gene-LOC127001632	530	88.49	98	N/A	N/A	12	540	1	516	0.0	901
Pcam.gene137353_i0_len1395.p1	rna-XM_050838326.1	465	369	rna-XM_050838326.1 gene-LOC126984585	346	64.45	97	N/A	N/A	24	369	23	368	7.96e-112	334
Pcam.gene140793_i0_len1128.p1	rna-XM_050838321.1	376	329	rna-XM_050838321.1 gene-LOC126984583	327	63.91	96	N/A	N/A	10	336	2	328	1.85e-107	318
Pcam.gene140988_i0_len1113.p1	rna-XM_050880815.1	371	713	rna-XM_050880815.1 gene-LOC127008603	365	80.82	98	N/A	N/A	8	370	381	713	8.85e-176	505
Pcam.gene137353_i0_len1395.p1	rna-XM_050838343.1	465	431	rna-XM_050838343.1 gene-LOC126984591	344	62.79	95	N/A	N/A	26	369	87	430	1.91e-105	320
Pcam.gene137353_i0_len1395.p1	rna-XM_050839076.1	465	425	rna-XM_050839076.1 gene-LOC126984856	402	65.67	97	N/A	N/A	24	425	23	424	2.34e-128	378
Pcam.gene137353_i0_len1395.p1	rna-XM_050861698.1	465	509	rna-XM_050861698.1 gene-LOC126999290	441	62.81	97	N/A	N/A	14	454	40	480	1.10e-140	412
Pcam.gene137353_i0_len1395.p1	rna-XM_050838414.1	465	425	rna-XM_050838414.1 gene-LOC126984629	402	63.93	97	N/A	N/A	24	425	23	424	2.66e-116	347
Pcam.gene2820_i0_len4956.p1	rna-XM_050837680.1	1652	1237	rna-XM_050837680.1 gene-LOC126984190	487	77.62	42	N/A	N/A	650	1136	377	841	0.0	675
Pcam.gene141873_i0_len2919.p1	rna-XM_050851337.1	973	1254	rna-XM_050851337.1 gene-LOC126992526	901	57.60	96	N/A	N/A	80	972	172	1044	0.0	579
Pcam.gene142506_i0_len2538.p1	rna-XM_050847971.1	846	950	rna-XM_050847971.1 gene-LOC126989347	705	53.62	89	N/A	N/A	80	773	96	796	1.56e-145	452
Pcam.gene137353_i0_len1395.p1	rna-XM_050838507.1	465	341	rna-XM_050838507.1 gene-LOC126984643	318	66.35	97	N/A	N/A	24	341	23	340	1.25e-106	320
Pcam.gene137353_i0_len1395.p1	rna-XM_050838412.1	465	509	rna-XM_050838412.1 gene-LOC126984628	431	64.04	93	N/A	N/A	21	451	76	506	6.04e-126	375
Pcam.gene144004_i0_len3663.p1	rna-XM_050876880.1	1221	1176	rna-XM_050876880.1 gene-LOC127006685	1149	61.18	90	N/A	N/A	89	1184	86	1170	0.0	936
Pcam.gene143433_i0_len5310.p1	rna-XM_050862835.1	1770	1678	rna-XM_050862835.1 gene-LOC126999823	796	71.73	99	N/A	N/A	5	778	1	747	0.0	893
Pcam.gene139094_i0_len981.p1	rna-XM_050852405.1	327	172	rna-XM_050852405.1 gene-LOC126993341	168	68.45	59	N/A	N/A	151	318	2	168	2.08e-49	162
Pcam.gene142430_i0_len2505.p1	rna-XM_050865943.1	835	764	rna-XM_050865943.1 gene-LOC127001384	739	72.26	82	N/A	N/A	152	834	46	764	0.0	867
Pcam.gene146742_i0_len1902.p1	rna-XM_050844308.1	634	338	rna-XM_050844308.1 gene-LOC126987336	310	68.71	61	N/A	N/A	196	505	27	336	1.49e-101	312
Pcam.gene141157_i0_len2727.p1	rna-XM_050865924.1	909	763	rna-XM_050865924.1 gene-LOC127001376	739	72.40	77	N/A	N/A	205	908	47	763	0.0	804
Pcam.gene155673_i0_len942.p1	rna-XM_050867134.1	314	301	rna-XM_050867134.1 gene-LOC127001900	223	68.16	71	N/A	N/A	89	311	63	285	1.02e-75	234
Pcam.gene147049_i0_len1878.p1	rna-XM_050844349.1	626	562	rna-XM_050844349.1 gene-LOC126987360	482	67.63	75	N/A	N/A	128	598	48	529	9.56e-154	454
Pcam.gene137353_i0_len1395.p1	rna-XM_050838659.1	465	403	rna-XM_050838659.1 gene-LOC126984709	375	62.93	97	N/A	N/A	24	397	23	397	2.22e-113	339
Pcam.gene137353_i0_len1395.p1	rna-XM_050861700.1	465	397	rna-XM_050861700.1 gene-LOC126999292	361	65.37	92	N/A	N/A	65	425	36	396	7.19e-110	330
Pcam.gene140128_i0_len1191.p1	rna-XM_050852389.1	397	312	rna-XM_050852389.1 gene-LOC126993340	328	60.98	90	N/A	N/A	36	362	2	311	1.03e-93	283
Pcam.gene144116_i0_len3870.p1	rna-XM_050858309.1	1290	1131	rna-XM_050858309.1 gene-LOC126997306	960	71.04	71	N/A	N/A	335	1249	171	1101	0.0	1038
Pcam.gene147351_i0_len1953.p1	rna-XM_050844346.1	651	338	rna-XM_050844346.1 gene-LOC126987356	310	70.65	68	N/A	N/A	178	487	27	336	2.05e-100	310
Pcam.gene143475_i0_len6390.p1	rna-XM_050884429.1	2130	2127	rna-XM_050884429.1 gene-LOC127010399	2182	69.71	99	N/A	N/A	12	2129	87	2127	0.0	2288
Pcam.gene3343_i0_len1233.p1	rna-XM_050851266.1	411	347	rna-XM_050851266.1 gene-LOC126992514	277	56.68	68	N/A	N/A	132	408	26	302	1.84e-71	228
Pcam.gene137353_i0_len1395.p1	rna-XM_050848287.1	465	332	rna-XM_050848287.1 gene-LOC126989678	310	64.52	92	N/A	N/A	60	369	21	330	8.10e-104	312
Pcam.gene137353_i0_len1395.p1	rna-XM_050838279.1	465	358	rna-XM_050838279.1 gene-LOC126984545	307	67.43	99	N/A	N/A	63	369	34	340	1.47e-99	302
Pcam.gene137353_i0_len1395.p1	rna-XM_050844329.1	465	718	rna-XM_050844329.1 gene-LOC126987347	415	65.78	93	N/A	N/A	36	450	183	597	2.12e-137	411
Pcam.gene139772_i0_len1143.p1	rna-XM_050851197.1	381	358	rna-XM_050851197.1 gene-LOC126992447	318	64.15	96	N/A	N/A	24	341	40	357	1.83e-96	291
Pcam.gene147351_i0_len1953.p1	rna-XM_050857362.1	651	358	rna-XM_050857362.1 gene-LOC126996661	307	66.45	65	N/A	N/A	209	515	51	357	5.34e-88	278
Pcam.gene140066_i0_len1197.p1	rna-XM_050838880.1	399	392	rna-XM_050838880.1 gene-LOC126984783	233	65.67	78	N/A	N/A	108	338	159	391	2.94e-72	231
Pcam.gene147351_i0_len1953.p1	rna-XM_050844367.1	651	338	rna-XM_050844367.1 gene-LOC126987383	310	70.65	68	N/A	N/A	178	487	27	336	1.62e-100	310
Pcam.gene140196_i0_len1176.p1	rna-XM_050846563.1	392	304	rna-XM_050846563.1 gene-LOC126988443	294	57.48	76	N/A	N/A	93	386	11	302	7.38e-61	198
Pcam.gene147049_i0_len1878.p1	rna-XM_050865451.1	626	562	rna-XM_050865451.1 gene-LOC127001220	463	69.11	78	N/A	N/A	154	616	57	514	3.42e-142	424
Pcam.gene137353_i0_len1395.p1	rna-XM_050845926.1	465	479	rna-XM_050845926.1 gene-LOC126988121	462	60.61	97	N/A	N/A	1	451	17	476	1.58e-134	396
Pcam.gene146683_i0_len2148.p1	rna-XM_050842416.1	716	584	rna-XM_050842416.1 gene-LOC126986361	560	61.79	84	N/A	N/A	76	632	23	582	7.28e-141	425
Pcam.gene10330_i0_len210.p1	rna-XM_050846354.1	70	141	rna-XM_050846354.1 gene-LOC126988293	62	70.97	100	N/A	N/A	1	62	78	139	1.01e-16	68.6
Pcam.gene147049_i0_len1878.p1	rna-XM_050849944.1	626	506	rna-XM_050849944.1 gene-LOC126991178	454	67.62	78	N/A	N/A	145	598	20	473	3.09e-141	420
Pcam.gene137432_i0_len1359.p1	rna-XM_050838250.1	453	186	rna-XM_050838250.1 gene-LOC126984536	176	61.36	45	N/A	N/A	109	284	11	186	1.06e-47	162
Pcam.gene138943_i0_len990.p1	rna-XM_050847964.1	330	265	rna-XM_050847964.1 gene-LOC126989335	154	62.99	52	N/A	N/A	168	321	107	260	1.27e-41	145
Pcam.gene143917_i0_len3210.p1	rna-XM_050837365.1	1070	1075	rna-XM_050837365.1 gene-LOC126984024	1094	82.91	99	N/A	N/A	3	1069	1	1075	0.0	1542
Pcam.gene147351_i0_len1953.p1	rna-XM_050844353.1	651	338	rna-XM_050844353.1 gene-LOC126987368	310	70.32	68	N/A	N/A	178	487	27	336	7.41e-100	308
Pcam.gene144896_i0_len1827.p1	rna-XM_050830730.1	609	458	rna-XM_050830730.1 gene-LOC126980627	460	70.43	72	N/A	N/A	22	462	6	455	5.42e-171	493
Pcam.gene147179_i0_len1977.p1	rna-XM_050851848.1	659	313	rna-XM_050851848.1 gene-LOC126993022	280	65.00	47	N/A	N/A	215	494	33	312	3.44e-83	264
Pcam.gene145895_i0_len1644.p1	rna-XM_050861981.1	548	501	rna-XM_050861981.1 gene-LOC126999403	530	71.51	95	N/A	N/A	21	538	11	492	0.0	582
Pcam.gene146426_i0_len2181.p1	rna-XM_050829837.1	727	856	rna-XM_050829837.1 gene-LOC126980203	677	74.00	90	N/A	N/A	73	726	214	856	0.0	719
Pcam.gene141891_i0_len2931.p1	rna-XM_050832364.1	977	960	rna-XM_050832364.1 gene-LOC126981349	991	66.30	99	N/A	N/A	10	976	11	937	0.0	938
Pcam.gene4950_i0_len1728.p1	rna-XM_050864204.1	576	615	rna-XM_050864204.1 gene-LOC127000481	632	69.78	99	N/A	N/A	4	575	1	615	0.0	725
Pcam.gene142948_i0_len4230.p1	rna-XM_050832672.1	1410	2095	rna-XM_050832672.1 gene-LOC126981518	1421	83.46	99	N/A	N/A	14	1403	692	2095	0.0	2123
Pcam.gene147351_i0_len1953.p1	rna-XM_050844305.1	651	394	rna-XM_050844305.1 gene-LOC126987334	392	67.09	63	N/A	N/A	128	515	1	392	6.20e-112	341
Pcam.gene144094_i0_len3948.p1	rna-XM_050860988.1	1316	1373	rna-XM_050860988.1 gene-LOC126998841	1402	73.04	97	N/A	N/A	31	1313	1	1372	0.0	1534
Pcam.gene142877_i0_len5127.p1	rna-XM_050859273.1	1709	1606	rna-XM_050859273.1 gene-LOC126998001	1680	46.31	93	N/A	N/A	117	1685	103	1605	0.0	672
Pcam.gene145543_i0_len1668.p1	rna-XM_050838734.1	556	313	rna-XM_050838734.1 gene-LOC126984729	279	64.16	55	N/A	N/A	256	534	34	309	3.55e-79	251
Pcam.gene137353_i0_len1395.p1	rna-XM_050847963.1	465	507	rna-XM_050847963.1 gene-LOC126989334	433	61.89	92	N/A	N/A	22	450	67	499	1.08e-135	400
Pcam.gene137353_i0_len1395.p1	rna-XM_050836453.1	465	518	rna-XM_050836453.1 gene-LOC126983618	418	62.68	92	N/A	N/A	26	443	29	446	8.72e-142	416
Pcam.gene2758_i1_len1770.p1	rna-XM_050869531.1	590	433	rna-XM_050869531.1 gene-LOC127003131	221	56.11	37	N/A	N/A	322	541	109	325	1.63e-38	146
Pcam.gene2758_i1_len1770.p1	rna-XM_050848792.1	590	621	rna-XM_050848792.1 gene-LOC126990233	523	49.90	88	N/A	N/A	28	545	3	517	1.88e-73	246
Pcam.gene137364_i0_len1395.p1	rna-XM_050856629.1	465	686	rna-XM_050856629.1 gene-LOC126996254	448	47.32	96	N/A	N/A	12	450	152	586	1.73e-41	156
Pcam.gene153031_i0_len603.p1	rna-XM_050848145.1	201	837	rna-XM_050848145.1 gene-LOC126989573	176	63.64	88	N/A	N/A	24	199	264	439	2.02e-35	131
Pcam.gene7461_i1_len3087.p1	rna-XM_050859448.1	1029	2948	rna-XM_050859448.1 gene-LOC126998071	1044	85.44	98	N/A	N/A	16	1028	1562	2579	0.0	1480
Pcam.gene137462_i0_len1359.p1	rna-XM_050884087.1	453	632	rna-XM_050884087.1 gene-LOC127010209	413	46.97	99	N/A	N/A	1	409	249	621	1.14e-44	164
Pcam.gene1033_i0_len6165.p1	rna-XM_050876154.1	2055	862	rna-XM_050876154.1 gene-LOC127006330	301	41.20	16	N/A	N/A	190	469	257	543	7.73e-12	70.5
Pcam.gene137126_i0_len1521.p1	rna-XM_050853625.1	507	1372	rna-XM_050853625.1 gene-LOC126994297	175	84.57	34	N/A	N/A	336	506	1202	1372	7.44e-82	276
Pcam.gene141420_i0_len2580.p1	rna-XM_050869546.1	860	746	rna-XM_050869546.1 gene-LOC127003154	147	43.54	17	N/A	N/A	652	795	515	657	7.26e-23	104
Pcam.gene8168_i0_len3768.p1	rna-XM_050844397.1	1256	6100	rna-XM_050844397.1 gene-LOC126987430	660	38.48	50	N/A	N/A	516	1147	841	1485	3.96e-15	80.9
Pcam.gene6231_i0_len3627.p1	rna-XM_050871849.1	1209	1023	rna-XM_050871849.1 gene-LOC127004287	396	63.13	30	N/A	N/A	802	1160	611	991	2.91e-85	299
Pcam.gene146328_i0_len2046.p1	rna-XM_050877907.1	682	667	rna-XM_050877907.1 gene-LOC127007193	523	45.12	74	N/A	N/A	70	573	38	523	8.10e-45	170
Pcam.gene6298_i0_len10179.p1	rna-XM_050831835.1	3393	3107	rna-XM_050831835.1 gene-LOC126981123	1620	78.83	88	N/A	N/A	1764	3378	1312	2903	0.0	2152
Pcam.gene3352_i0_len13299.p1	rna-XM_050851267.1	4433	1737	rna-XM_050851267.1 gene-LOC126992518	172	52.33	6	N/A	N/A	2511	2646	813	978	3.16e-13	76.6
Pcam.gene2989_i1_len1011.p1	rna-XM_050876398.1	337	463	rna-XM_050876398.1 gene-LOC127006446	119	49.58	47	N/A	N/A	122	233	80	197	2.23e-13	70.5
Pcam.gene137364_i0_len1395.p1	rna-XM_050854792.1	465	169	rna-XM_050854792.1 gene-LOC126995303	167	40.12	77	N/A	N/A	130	296	1	167	2.68e-21	90.5
Pcam.gene140079_i0_len1197.p1	rna-XM_050848995.1	399	198	rna-XM_050848995.1 gene-LOC126990373	194	68.56	49	N/A	N/A	199	392	1	194	9.86e-65	205
Pcam.gene140079_i0_len1197.p1	rna-XM_050831407.1	399	267	rna-XM_050831407.1 gene-LOC126980953	168	57.74	40	N/A	N/A	175	335	1	168	2.33e-29	114
Pcam.gene428_i0_len1617.p1	rna-XM_050853087.1	539	353	rna-XM_050853087.1 gene-LOC126993921	334	62.57	61	N/A	N/A	66	396	26	353	4.08e-98	301
Pcam.gene141945_i0_len2898.p1	rna-XM_050871829.1	966	354	rna-XM_050871829.1 gene-LOC127004265	358	62.01	36	N/A	N/A	163	514	1	351	3.67e-87	283
Pcam.gene141945_i0_len2898.p1	rna-XM_050850900.1	966	322	rna-XM_050850900.1 gene-LOC126992241	318	59.43	33	N/A	N/A	202	517	1	316	6.18e-68	229
Pcam.gene1036_i0_len1563.p1	rna-XM_050833857.1	521	618	rna-XM_050833857.1 gene-LOC126982111	385	69.87	73	N/A	N/A	139	516	238	611	2.63e-117	358
Pcam.gene3678_i0_len1890.p1	rna-XM_050876568.1	630	1668	rna-XM_050876568.1 gene-LOC127006572	173	80.35	72	N/A	N/A	333	505	554	726	2.76e-76	265
Pcam.gene814_i0_len13824.p1	rna-XM_050875033.1	4608	4646	rna-XM_050875033.1 gene-LOC127005843	4613	91.29	99	N/A	N/A	9	4607	44	4646	0.0	8090
Pcam.gene144007_i0_len3750.p1	rna-XM_050859852.1	1250	901	rna-XM_050859852.1 gene-LOC126998345	957	51.31	87	N/A	N/A	306	1216	23	895	0.0	602
Pcam.gene3912_i1_len4038.p1	rna-XM_050853533.1	1346	390	rna-XM_050853533.1 gene-LOC126994258	285	55.44	34	N/A	N/A	574	837	105	384	8.78e-51	184
Pcam.gene143209_i0_len6525.p1	rna-XM_050863712.1	2175	1248	rna-XM_050863712.1 gene-LOC127000262	1243	76.27	56	N/A	N/A	351	1570	1	1225	0.0	1615
Pcam.gene7716_i1_len1884.p1	rna-XM_050848812.1	628	411	rna-XM_050848812.1 gene-LOC126990265	312	49.68	95	N/A	N/A	212	506	107	387	3.96e-47	171
Pcam.gene7716_i1_len1884.p1	rna-XM_050848230.1	628	332	rna-XM_050848230.1 gene-LOC126989619	326	48.47	95	N/A	N/A	198	506	21	308	6.09e-48	171
Pcam.gene3912_i1_len4038.p1	rna-XM_050849421.1	1346	377	rna-XM_050849421.1 gene-LOC126990776	286	50.70	33	N/A	N/A	532	799	107	377	8.40e-41	155
Pcam.gene1592_i0_len1938.p1	rna-XM_050860345.1	646	778	rna-XM_050860345.1 gene-LOC126998560	369	47.43	75	N/A	N/A	151	468	205	570	7.80e-50	185
Pcam.gene7716_i1_len1884.p1	rna-XM_050853340.1	628	174	rna-XM_050853340.1 gene-LOC126994092	76	61.84	24	N/A	N/A	33	108	98	173	1.53e-14	71.6
Pcam.gene143427_i0_len5409.p1	rna-XM_050853027.1	1793	1957	rna-XM_050853027.1 gene-LOC126993889	1809	77.61	99	N/A	N/A	1	1779	142	1944	0.0	2403
Pcam.gene143427_i0_len5409.p1	rna-XM_050852993.1	1793	1958	rna-XM_050852993.1 gene-LOC126993854	1809	77.72	99	N/A	N/A	1	1779	142	1945	0.0	2412
Pcam.gene7716_i0_len2055.p1	rna-XM_050849725.1	685	364	rna-XM_050849725.1 gene-LOC126991036	226	57.08	85	N/A	N/A	355	563	119	340	8.96e-45	164
Pcam.gene142870_i0_len4995.p1	rna-XM_050836357.1	1665	1670	rna-XM_050836357.1 gene-LOC126983561	1662	81.89	98	N/A	N/A	22	1652	21	1658	0.0	2298
Pcam.gene143485_i0_len6315.p1	rna-XM_050835202.1	2105	4881	rna-XM_050835202.1 gene-LOC126982920	2068	75.53	98	N/A	N/A	54	2105	57	2070	0.0	2659
Pcam.gene7051_i0_len3015.p1	rna-XM_050875555.1	1005	987	rna-XM_050875555.1 gene-LOC127006071	994	84.81	98	N/A	N/A	23	1004	6	987	0.0	1523
Pcam.gene814_i0_len13824.p1	rna-XM_050859828.1	4608	2891	rna-XM_050859828.1 gene-LOC126998332	1708	41.04	95	N/A	N/A	135	1715	1091	2668	2.61e-131	466
Pcam.gene7716_i1_len1884.p1	rna-XM_050854331.1	628	272	rna-XM_050854331.1 gene-LOC126995023	174	52.30	95	N/A	N/A	273	446	102	265	1.07e-29	118
Pcam.gene151_i0_len3799.p1	rna-XM_050855034.1	960	1367	rna-XM_050855034.1 gene-LOC126995466	835	57.60	84	N/A	N/A	19	822	417	1238	0.0	647
Pcam.gene3912_i1_len4038.p1	rna-XM_050845403.1	1346	219	rna-XM_050845403.1 gene-LOC126987901	120	60.83	34	N/A	N/A	648	764	99	217	9.93e-21	92.0
Pcam.gene820_i0_len2649.p1	rna-XM_050852548.1	883	897	rna-XM_050852548.1 gene-LOC126993431	860	68.95	96	N/A	N/A	28	879	10	856	0.0	919
Pcam.gene5145_i0_len5640.p1	rna-XM_050845640.1	1880	2314	rna-XM_050845640.1 gene-LOC126987966	1595	60.88	99	N/A	N/A	338	1879	835	2314	0.0	1246
Pcam.gene143659_i0_len3440.p1	rna-XM_050870649.1	1038	661	rna-XM_050870649.1 gene-LOC127003713	384	83.07	36	N/A	N/A	580	955	1	382	3.55e-179	537
Pcam.gene143659_i0_len3440.p1	rna-XM_050870667.1	1038	661	rna-XM_050870667.1 gene-LOC127003720	384	83.07	36	N/A	N/A	580	955	1	382	4.45e-179	536
Pcam.gene141468_i0_len2661.p1	rna-XM_050880384.1	887	880	rna-XM_050880384.1 gene-LOC127008378	869	70.08	97	N/A	N/A	30	886	33	880	0.0	972
Pcam.gene1422_i1_len2493.p1	rna-XM_050829836.1	831	1076	rna-XM_050829836.1 gene-LOC126980202	626	83.07	89	N/A	N/A	1	626	75	697	0.0	973
Pcam.gene142496_i0_len2571.p1	rna-XM_050876669.1	857	904	rna-XM_050876669.1 gene-LOC127006593	779	63.80	90	N/A	N/A	71	840	111	885	0.0	717
Pcam.gene7716_i0_len2055.p1	rna-XM_050867723.1	685	466	rna-XM_050867723.1 gene-LOC127002131	374	52.14	97	N/A	N/A	301	641	95	466	8.60e-63	216
Pcam.gene143755_i0_len3132.p1	rna-XM_050877255.1	1044	1622	rna-XM_050877255.1 gene-LOC127006914	1139	61.63	99	N/A	N/A	1	1042	506	1621	0.0	903
Pcam.gene117307_i0_len540.p1	rna-XM_050853212.1	180	593	rna-XM_050853212.1 gene-LOC126993994	61	68.85	34	N/A	N/A	63	123	533	591	5.83e-14	68.6
Pcam.gene117307_i0_len540.p1	rna-XM_050881733.1	180	335	rna-XM_050881733.1 gene-LOC127009047	58	68.97	32	N/A	N/A	63	120	275	330	1.41e-13	67.0
Pcam.gene117441_i0_len540.p1	rna-XM_050863483.1	180	176	rna-XM_050863483.1 gene-LOC127000065	77	85.71	43	N/A	N/A	100	176	99	175	1.38e-37	127
Pcam.gene117441_i0_len540.p1	rna-XM_050863548.1	180	230	rna-XM_050863548.1 gene-LOC127000129	77	85.71	43	N/A	N/A	100	176	153	229	2.80e-37	128
Pcam.gene148494_i0_len612.p1	rna-XM_050880103.1	204	172	rna-XM_050880103.1 gene-LOC127008294	84	82.14	41	N/A	N/A	118	201	98	171	2.12e-29	107
Pcam.gene6311_i1_len306.p1	rna-XM_050879969.1	102	180	rna-XM_050879969.1 gene-LOC127008218	77	87.01	75	N/A	N/A	16	92	106	178	4.05e-30	105
Pcam.gene116918_i0_len510.p1	rna-XM_050873849.1	170	131	rna-XM_050873849.1 gene-LOC127005175	151	68.21	87	N/A	N/A	16	163	1	128	3.07e-45	144
Pcam.gene141037_i0_len1107.p1	rna-XM_050865122.1	369	357	rna-XM_050865122.1 gene-LOC127000946	251	59.76	86	N/A	N/A	90	333	116	357	9.17e-61	199
Pcam.gene118023_i0_len543.p1	rna-XM_050864306.1	181	135	rna-XM_050864306.1 gene-LOC127000542	159	72.33	88	N/A	N/A	13	171	2	135	2.36e-55	171
Pcam.gene3024_i0_len735.p1	rna-XM_050858487.1	245	286	rna-XM_050858487.1 gene-LOC126997412	269	66.91	96	N/A	N/A	6	240	27	283	1.53e-65	204
Pcam.gene116198_i0_len522.p1	rna-XM_050833065.1	174	295	rna-XM_050833065.1 gene-LOC126981628	110	88.18	66	N/A	N/A	58	167	170	279	1.07e-54	174
Pcam.gene110117_i0_len438.p1	rna-XM_050833064.1	146	293	rna-XM_050833064.1 gene-LOC126981627	104	86.54	71	N/A	N/A	34	137	170	272	1.47e-52	167
Pcam.gene141037_i0_len1107.p1	rna-XM_050864272.1	369	175	rna-XM_050864272.1 gene-LOC127000531	112	77.68	30	N/A	N/A	223	333	65	175	1.43e-43	148
Pcam.gene141037_i0_len1107.p1	rna-XM_050864262.1	369	201	rna-XM_050864262.1 gene-LOC127000525	155	69.68	86	N/A	N/A	215	368	24	177	1.26e-53	175
Pcam.gene141037_i0_len1107.p1	rna-XM_050864268.1	369	194	rna-XM_050864268.1 gene-LOC127000529	155	69.68	79	N/A	N/A	215	368	24	177	2.47e-53	174
Pcam.gene118023_i0_len543.p1	rna-XM_050864303.1	181	146	rna-XM_050864303.1 gene-LOC127000540	110	83.64	61	N/A	N/A	67	176	40	144	2.74e-48	153
Pcam.gene116198_i0_len522.p1	rna-XM_050833287.1	174	125	rna-XM_050833287.1 gene-LOC126981760	120	85.00	69	N/A	N/A	52	171	1	116	4.62e-61	184
Pcam.gene116255_i0_len522.p1	rna-XM_050833295.1	174	185	rna-XM_050833295.1 gene-LOC126981767	150	68.67	79	N/A	N/A	22	159	2	148	1.59e-43	142
Pcam.gene8284_i0_len561.p1	rna-XM_050864289.1	178	149	rna-XM_050864289.1 gene-LOC127000539	161	74.53	90	N/A	N/A	13	173	3	147	6.25e-48	152
Pcam.gene150776_i0_len564.p1	rna-XM_050831088.1	188	168	rna-XM_050831088.1 gene-LOC126980802	165	61.82	87	N/A	N/A	5	168	1	146	2.31e-38	129
Pcam.gene116193_i0_len522.p1	rna-XM_050844437.1	174	141	rna-XM_050844437.1 gene-LOC126987466	116	72.41	67	N/A	N/A	22	137	3	109	9.86e-39	129
Pcam.gene8284_i0_len561.p1	rna-XM_050864381.1	178	161	rna-XM_050864381.1 gene-LOC127000563	163	73.62	92	N/A	N/A	13	175	3	154	4.06e-52	163
Pcam.gene116193_i0_len522.p1	rna-XM_050850468.1	174	141	rna-XM_050850468.1 gene-LOC126991799	116	72.41	67	N/A	N/A	22	137	3	109	2.99e-38	127
Pcam.gene110553_i0_len441.p1	rna-XM_050864323.1	147	132	rna-XM_050864323.1 gene-LOC127000554	90	87.78	61	N/A	N/A	33	122	21	110	1.99e-47	149
Pcam.gene5595_i0_len549.p1	rna-XM_050873850.1	183	134	rna-XM_050873850.1 gene-LOC127005176	134	68.66	67	N/A	N/A	15	136	1	134	1.12e-38	129
Pcam.gene8284_i0_len561.p1	rna-XM_050864370.1	178	161	rna-XM_050864370.1 gene-LOC127000561	163	73.62	92	N/A	N/A	13	175	3	154	4.67e-53	166
Pcam.gene8284_i0_len561.p1	rna-XM_050864342.1	178	161	rna-XM_050864342.1 gene-LOC127000558	164	75.00	92	N/A	N/A	12	175	2	154	1.22e-55	172
Pcam.gene116193_i0_len522.p1	rna-XM_050851231.1	174	163	rna-XM_050851231.1 gene-LOC126992483	154	73.38	86	N/A	N/A	20	168	12	160	6.14e-56	173
Pcam.gene159244_i0_len798.p1	rna-XM_050833293.1	266	314	rna-XM_050833293.1 gene-LOC126981765	183	61.75	67	N/A	N/A	24	202	1	177	3.80e-36	130
Pcam.gene150915_i0_len561.p1	rna-XM_050849175.1	187	109	rna-XM_050849175.1 gene-LOC126990563	93	83.87	48	N/A	N/A	91	179	15	107	3.72e-39	129
Pcam.gene119024_i0_len477.p1	rna-XM_050833281.1	159	137	rna-XM_050833281.1 gene-LOC126981758	102	82.35	64	N/A	N/A	49	150	21	122	3.64e-49	154
Pcam.gene121200_i0_len498.p1	rna-XM_050864325.1	166	114	rna-XM_050864325.1 gene-LOC127000556	82	81.71	49	N/A	N/A	62	143	35	112	1.27e-34	117
Pcam.gene116193_i0_len522.p1	rna-XM_050844529.1	174	178	rna-XM_050844529.1 gene-LOC126987527	113	84.07	64	N/A	N/A	57	168	67	175	1.71e-52	165
Pcam.gene119024_i0_len477.p1	rna-XM_050833280.1	159	142	rna-XM_050833280.1 gene-LOC126981756	102	81.37	64	N/A	N/A	49	150	21	122	2.14e-48	152
Pcam.gene112179_i0_len459.p1	rna-XM_050864315.1	153	118	rna-XM_050864315.1 gene-LOC127000549	72	87.50	47	N/A	N/A	22	93	33	104	5.89e-34	115
Pcam.gene112179_i0_len459.p1	rna-XM_050865125.1	153	132	rna-XM_050865125.1 gene-LOC127000948	72	87.50	47	N/A	N/A	22	93	47	118	1.69e-34	117
Pcam.gene148615_i0_len606.p1	rna-XM_050849330.1	202	180	rna-XM_050849330.1 gene-LOC126990654	161	70.19	75	N/A	N/A	43	194	22	178	1.02e-47	154
Pcam.gene150935_i0_len564.p1	rna-XM_050849332.1	188	167	rna-XM_050849332.1 gene-LOC126990656	141	73.05	71	N/A	N/A	46	179	26	164	1.62e-47	152
Pcam.gene148615_i0_len606.p1	rna-XM_050849331.1	202	167	rna-XM_050849331.1 gene-LOC126990655	144	72.92	64	N/A	N/A	65	194	22	165	4.25e-47	152
Pcam.gene138671_i0_len1056.p1	rna-XM_050833277.1	352	535	rna-XM_050833277.1 gene-LOC126981754	316	50.95	80	N/A	N/A	3	285	1	286	2.24e-40	148
Pcam.gene112179_i0_len459.p1	rna-XM_050864317.1	153	128	rna-XM_050864317.1 gene-LOC127000551	72	87.50	47	N/A	N/A	22	93	43	114	3.56e-34	115
Pcam.gene8284_i0_len561.p1	rna-XM_050864328.1	178	168	rna-XM_050864328.1 gene-LOC127000557	139	74.82	78	N/A	N/A	12	150	2	131	7.16e-48	153
Pcam.gene112179_i0_len459.p1	rna-XM_050864313.1	153	118	rna-XM_050864313.1 gene-LOC127000548	72	87.50	47	N/A	N/A	22	93	33	104	7.90e-34	114
Pcam.gene112179_i0_len459.p1	rna-XM_050865123.1	153	126	rna-XM_050865123.1 gene-LOC127000947	72	87.50	47	N/A	N/A	22	93	41	112	5.25e-34	115
Pcam.gene112179_i0_len459.p1	rna-XM_050864312.1	153	118	rna-XM_050864312.1 gene-LOC127000547	72	88.89	47	N/A	N/A	22	93	33	104	4.03e-35	118
Pcam.gene112179_i0_len459.p1	rna-XM_050864308.1	153	118	rna-XM_050864308.1 gene-LOC127000545	72	88.89	47	N/A	N/A	22	93	33	104	4.03e-35	118
Pcam.gene147279_i0_len1998.p1	rna-XM_050864255.1	666	354	rna-XM_050864255.1 gene-LOC127000520	76	82.89	11	N/A	N/A	502	575	222	297	1.42e-26	111
Pcam.gene150776_i0_len564.p1	rna-XM_050831095.1	188	152	rna-XM_050831095.1 gene-LOC126980814	103	69.90	52	N/A	N/A	56	152	44	146	3.65e-38	128
Pcam.gene151891_i0_len549.p1	rna-XM_050844448.1	183	188	rna-XM_050844448.1 gene-LOC126987480	114	72.81	59	N/A	N/A	23	130	47	154	1.61e-42	140
Pcam.gene112179_i0_len459.p1	rna-XM_050864309.1	153	118	rna-XM_050864309.1 gene-LOC127000546	72	86.11	47	N/A	N/A	22	93	33	104	1.59e-33	114
Pcam.gene111862_i0_len453.p1	rna-XM_050864322.1	151	133	rna-XM_050864322.1 gene-LOC127000553	99	82.83	66	N/A	N/A	27	125	20	118	5.11e-47	148
Pcam.gene112179_i0_len459.p1	rna-XM_050864316.1	153	118	rna-XM_050864316.1 gene-LOC127000550	72	86.11	47	N/A	N/A	22	93	33	104	2.86e-33	113
Pcam.gene153572_i0_len588.p1	rna-XM_050833278.1	196	164	rna-XM_050833278.1 gene-LOC126981755	170	74.12	85	N/A	N/A	23	189	1	164	3.01e-63	192
Pcam.gene118023_i0_len543.p1	rna-XM_050864284.1	181	156	rna-XM_050864284.1 gene-LOC127000537	136	70.59	67	N/A	N/A	55	176	27	154	1.44e-44	144
Pcam.gene115922_i0_len513.p1	rna-XM_050864283.1	171	166	rna-XM_050864283.1 gene-LOC127000536	130	76.92	72	N/A	N/A	41	163	38	166	6.47e-46	147
Pcam.gene8284_i0_len561.p1	rna-XM_050864382.1	178	154	rna-XM_050864382.1 gene-LOC127000564	163	73.01	92	N/A	N/A	13	175	3	154	1.13e-53	167
Pcam.gene8284_i0_len561.p1	rna-XM_050872983.1	178	139	rna-XM_050872983.1 gene-LOC127004815	132	71.21	74	N/A	N/A	33	164	23	137	3.95e-43	140
Pcam.gene5595_i0_len549.p1	rna-XM_050872937.1	183	131	rna-XM_050872937.1 gene-LOC127004803	92	83.70	46	N/A	N/A	49	133	39	130	3.94e-41	135
Pcam.gene112179_i0_len459.p1	rna-XM_050864307.1	153	118	rna-XM_050864307.1 gene-LOC127000543	72	87.50	47	N/A	N/A	22	93	33	104	1.34e-34	116
Pcam.gene8284_i0_len561.p1	rna-XM_050872980.1	178	133	rna-XM_050872980.1 gene-LOC127004814	155	64.52	87	N/A	N/A	10	164	1	131	3.36e-43	140
Pcam.gene111295_i0_len459.p1	rna-XM_050833283.1	153	127	rna-XM_050833283.1 gene-LOC126981759	91	79.12	59	N/A	N/A	54	144	25	114	3.81e-37	123
Pcam.gene8284_i0_len561.p1	rna-XM_050874094.1	178	460	rna-XM_050874094.1 gene-LOC127005304	88	80.68	49	N/A	N/A	67	154	72	158	2.07e-30	114
Pcam.gene148615_i0_len606.p1	rna-XM_050864260.1	202	226	rna-XM_050864260.1 gene-LOC127000524	200	72.00	95	N/A	N/A	8	198	4	196	1.29e-60	188
Pcam.gene118023_i0_len543.p1	rna-XM_050872990.1	181	127	rna-XM_050872990.1 gene-LOC127004817	126	68.25	70	N/A	N/A	42	167	10	125	2.03e-40	132
Pcam.gene120644_i0_len498.p1	rna-XM_050864279.1	166	175	rna-XM_050864279.1 gene-LOC127000533	88	82.95	53	N/A	N/A	56	143	87	172	3.95e-38	128
Pcam.gene120644_i0_len498.p1	rna-XM_050864281.1	166	175	rna-XM_050864281.1 gene-LOC127000534	88	81.82	53	N/A	N/A	56	143	87	172	1.60e-37	126
Pcam.gene135855_i0_len1203.p1	rna-XM_050873808.1	401	221	rna-XM_050873808.1 gene-LOC127005165	272	58.09	65	N/A	N/A	6	267	1	221	4.16e-61	196
Pcam.gene141037_i0_len1107.p1	rna-XM_050864266.1	369	199	rna-XM_050864266.1 gene-LOC127000527	77	83.12	20	N/A	N/A	230	304	58	134	2.54e-30	114
Pcam.gene111862_i0_len453.p1	rna-XM_050864318.1	151	147	rna-XM_050864318.1 gene-LOC127000552	92	83.70	61	N/A	N/A	27	118	20	111	1.99e-45	145
Pcam.gene5595_i0_len549.p1	rna-XM_050873821.1	183	177	rna-XM_050873821.1 gene-LOC127005170	143	74.83	78	N/A	N/A	38	179	44	176	1.74e-47	152
Pcam.gene159244_i0_len798.p1	rna-XM_050833294.1	266	226	rna-XM_050833294.1 gene-LOC126981766	129	69.77	45	N/A	N/A	133	251	57	185	3.83e-36	128
Pcam.gene118023_i0_len543.p1	rna-XM_050864305.1	181	139	rna-XM_050864305.1 gene-LOC127000541	119	76.47	61	N/A	N/A	64	174	19	135	1.02e-39	131
Pcam.gene8284_i0_len561.p1	rna-XM_050864383.1	178	154	rna-XM_050864383.1 gene-LOC127000565	142	75.35	80	N/A	N/A	34	175	22	154	4.31e-47	150
Pcam.gene8284_i0_len561.p1	rna-XM_050864264.1	178	200	rna-XM_050864264.1 gene-LOC127000526	109	71.56	61	N/A	N/A	59	167	93	199	3.70e-37	127
Pcam.gene133444_i0_len387.p1	rna-XM_050873844.1	129	152	rna-XM_050873844.1 gene-LOC127005173	70	88.57	54	N/A	N/A	44	113	64	133	9.42e-34	114
Pcam.gene157765_i0_len720.p1	rna-XM_050850467.1	240	152	rna-XM_050850467.1 gene-LOC126991798	140	74.29	58	N/A	N/A	55	194	23	150	7.69e-51	162
Pcam.gene157765_i0_len720.p1	rna-XM_050844530.1	240	152	rna-XM_050844530.1 gene-LOC126987528	140	75.00	58	N/A	N/A	55	194	23	150	1.24e-51	164
Pcam.gene120644_i0_len498.p1	rna-XM_050864282.1	166	171	rna-XM_050864282.1 gene-LOC127000535	88	82.95	53	N/A	N/A	56	143	83	168	3.80e-37	125
Pcam.gene119119_i0_len474.p1	rna-XM_050883409.1	158	103	rna-XM_050883409.1 gene-LOC127009889	101	71.29	64	N/A	N/A	45	145	1	100	1.33e-31	108
Pcam.gene3024_i0_len735.p1	rna-XM_050878714.1	245	458	rna-XM_050878714.1 gene-LOC127007544	72	70.83	29	N/A	N/A	127	198	387	457	2.24e-18	83.2
Pcam.gene120644_i0_len498.p1	rna-XM_050864269.1	166	179	rna-XM_050864269.1 gene-LOC127000530	88	82.95	53	N/A	N/A	56	143	91	176	1.14e-37	127
Pcam.gene133444_i0_len387.p1	rna-XM_050873822.1	129	165	rna-XM_050873822.1 gene-LOC127005171	77	83.12	60	N/A	N/A	44	120	66	142	5.10e-34	115
Pcam.gene126164_i0_len348.p1	rna-XM_050870081.1	116	111	rna-XM_050870081.1 gene-LOC127003417	113	76.99	95	N/A	N/A	6	115	1	111	2.09e-45	142
Pcam.gene116918_i0_len510.p1	rna-XM_050873848.1	170	147	rna-XM_050873848.1 gene-LOC127005174	163	65.64	91	N/A	N/A	16	169	1	147	1.08e-34	118
Pcam.gene3010_i0_len1404.p1	rna-XM_050851127.1	468	722	rna-XM_050851127.1 gene-LOC126992399	80	62.50	16	N/A	N/A	393	467	643	722	6.16e-18	86.3
Pcam.gene1727_i0_len585.p1	rna-XM_050833351.1	195	135	rna-XM_050833351.1 gene-LOC126981796	86	87.21	44	N/A	N/A	86	171	21	106	1.27e-43	142
Pcam.gene142113_i0_len2358.p1	rna-XM_050874655.1	786	613	rna-XM_050874655.1 gene-LOC127005640	68	83.82	9	N/A	N/A	122	189	204	271	1.74e-25	111
Pcam.gene5595_i0_len549.p1	rna-XM_050873812.1	183	535	rna-XM_050873812.1 gene-LOC127005168	103	66.99	56	N/A	N/A	40	142	47	147	6.45e-27	105
Pcam.gene112179_i0_len459.p1	rna-XM_050864324.1	153	127	rna-XM_050864324.1 gene-LOC127000555	98	71.43	63	N/A	N/A	22	118	33	127	2.86e-33	113
Pcam.gene4030_i0_len624.p1	rna-XM_050872936.1	208	270	rna-XM_050872936.1 gene-LOC127004802	116	62.93	56	N/A	N/A	82	197	22	123	8.35e-24	95.1
Pcam.gene141787_i0_len2874.p1	rna-XM_050836989.1	958	617	rna-XM_050836989.1 gene-LOC126983859	71	87.32	7	N/A	N/A	57	127	8	78	6.05e-26	113
Pcam.gene129016_i0_len399.p1	rna-XM_050872984.1	133	127	rna-XM_050872984.1 gene-LOC127004816	135	76.30	98	N/A	N/A	3	132	1	127	1.10e-46	147
Pcam.gene141787_i0_len2874.p1	rna-XM_050853472.1	958	635	rna-XM_050853472.1 gene-LOC126994192	95	74.74	10	N/A	N/A	33	127	12	100	5.07e-26	114
Pcam.gene2614_i1_len300.p1	rna-XM_050872938.1	100	136	rna-XM_050872938.1 gene-LOC127004804	67	83.58	67	N/A	N/A	8	74	48	114	6.61e-30	103
Pcam.gene121703_i0_len489.p1	rna-XM_050864257.1	163	238	rna-XM_050864257.1 gene-LOC127000522	79	75.95	48	N/A	N/A	68	146	91	168	1.10e-28	105
Pcam.gene1727_i2_len438.p1	rna-XM_050833344.1	146	136	rna-XM_050833344.1 gene-LOC126981791	84	89.29	58	N/A	N/A	37	120	21	104	3.55e-38	126
Pcam.gene116918_i0_len510.p1	rna-XM_050872977.1	170	127	rna-XM_050872977.1 gene-LOC127004812	154	67.53	91	N/A	N/A	16	169	1	125	1.62e-46	147
Pcam.gene116918_i0_len510.p1	rna-XM_050872957.1	170	127	rna-XM_050872957.1 gene-LOC127004806	154	67.53	91	N/A	N/A	16	169	1	125	1.62e-46	147
Pcam.gene111695_i0_len453.p1	rna-XM_050836288.1	151	127	rna-XM_050836288.1 gene-LOC126983527	69	79.71	46	N/A	N/A	69	137	53	120	1.36e-28	101
Pcam.gene122643_i0_len366.p1	rna-XM_050874083.1	122	576	rna-XM_050874083.1 gene-LOC127005289	122	60.66	98	N/A	N/A	1	120	40	154	1.34e-27	105
Pcam.gene1727_i0_len585.p1	rna-XM_050833352.1	195	129	rna-XM_050833352.1 gene-LOC126981797	106	82.08	54	N/A	N/A	67	171	1	106	4.08e-47	150
Pcam.gene118404_i0_len525.p1	rna-XM_050872974.1	175	197	rna-XM_050872974.1 gene-LOC127004810	127	70.08	63	N/A	N/A	64	174	71	197	2.92e-41	137
Pcam.gene118404_i0_len525.p1	rna-XM_050872991.1	175	126	rna-XM_050872991.1 gene-LOC127004818	159	61.64	91	N/A	N/A	16	174	1	126	1.42e-45	145
Pcam.gene145990_i0_len2064.p1	rna-XM_050875144.1	688	725	rna-XM_050875144.1 gene-LOC127005853	72	97.22	39	N/A	N/A	557	628	400	471	3.14e-37	148
Pcam.gene143989_i0_len3873.p1	rna-XM_050858904.1	1291	1123	rna-XM_050858904.1 gene-LOC126997676	139	64.75	19	N/A	N/A	804	922	665	796	2.77e-34	142
Pcam.gene7365_i0_len1341.p1	rna-XM_050870408.1	447	431	rna-XM_050870408.1 gene-LOC127003545	404	68.32	89	N/A	N/A	51	446	34	431	6.13e-139	405
Pcam.gene144546_i0_len1692.p1	rna-XM_050856641.1	564	407	rna-XM_050856641.1 gene-LOC126996264	324	72.53	57	N/A	N/A	143	463	18	339	1.85e-134	397
Pcam.gene6126_i0_len2478.p1	rna-XM_050841808.1	826	405	rna-XM_050841808.1 gene-LOC126986100	278	74.46	33	N/A	N/A	271	546	112	387	5.34e-110	342
Pcam.gene6126_i0_len2478.p1	rna-XM_050853918.1	826	664	rna-XM_050853918.1 gene-LOC126994607	651	67.90	78	N/A	N/A	184	824	32	663	0.0	641
Pcam.gene146677_i0_len2166.p1	rna-XM_050854410.1	722	339	rna-XM_050854410.1 gene-LOC126995135	324	65.43	45	N/A	N/A	227	549	4	322	1.32e-102	317
Pcam.gene141832_i0_len2838.p1	rna-XM_050861227.1	946	350	rna-XM_050861227.1 gene-LOC126998940	336	70.83	36	N/A	N/A	510	845	1	295	1.78e-128	391
Pcam.gene137455_i0_len1362.p1	rna-XM_050854790.1	454	218	rna-XM_050854790.1 gene-LOC126995301	217	60.37	48	N/A	N/A	234	449	1	215	4.28e-58	190
Pcam.gene137455_i0_len1362.p1	rna-XM_050853437.1	454	218	rna-XM_050853437.1 gene-LOC126994183	217	60.83	48	N/A	N/A	234	449	1	215	3.01e-58	190
Pcam.gene3310_i0_len2019.p1	rna-XM_050837303.1	673	652	rna-XM_050837303.1 gene-LOC126984004	671	84.65	99	N/A	N/A	6	670	1	650	0.0	1006
Pcam.gene146484_i0_len2208.p1	rna-XM_050877156.1	736	687	rna-XM_050877156.1 gene-LOC127006811	627	74.80	85	N/A	N/A	63	689	36	631	0.0	768
Pcam.gene1043_i0_len4824.p1	rna-XM_050841815.1	1608	1800	rna-XM_050841815.1 gene-LOC126986109	1492	69.24	88	N/A	N/A	26	1382	5	1422	0.0	1420
Pcam.gene7425_i0_len2262.p1	rna-XM_050876836.1	754	713	rna-XM_050876836.1 gene-LOC127006664	738	87.80	96	N/A	N/A	29	753	1	713	0.0	1171
Pcam.gene146155_i0_len2028.p1	rna-XM_050835880.1	676	661	rna-XM_050835880.1 gene-LOC126983246	678	91.15	99	N/A	N/A	4	675	1	661	0.0	1077
Pcam.gene139610_i0_len1158.p1	rna-XM_050842150.1	386	645	rna-XM_050842150.1 gene-LOC126986196	352	95.17	91	N/A	N/A	24	374	1	351	0.0	665
Pcam.gene144334_i0_len3660.p1	rna-XM_050854843.1	1220	975	rna-XM_050854843.1 gene-LOC126995363	620	68.87	49	N/A	N/A	97	694	1	584	0.0	624
Pcam.gene2193_i0_len4035.p1	rna-XM_050855532.1	1345	1361	rna-XM_050855532.1 gene-LOC126995711	1306	64.32	93	N/A	N/A	93	1343	139	1352	0.0	1034
Pcam.gene2223_i0_len4698.p1	rna-XM_050856568.1	1566	3451	rna-XM_050856568.1 gene-LOC126996226	1527	67.65	97	N/A	N/A	54	1566	749	2197	0.0	1639
Pcam.gene137146_i0_len1518.p1	rna-XM_050836596.1	506	489	rna-XM_050836596.1 gene-LOC126983661	475	83.16	94	N/A	N/A	31	505	17	489	0.0	697
Pcam.gene137146_i0_len1518.p1	rna-XM_050882918.1	506	418	rna-XM_050882918.1 gene-LOC127009655	416	74.28	82	N/A	N/A	15	430	1	415	0.0	539
Pcam.gene137146_i0_len1518.p1	rna-XM_050860029.1	506	431	rna-XM_050860029.1 gene-LOC126998398	387	75.71	75	N/A	N/A	31	412	31	415	0.0	521
Pcam.gene3548_i0_len1383.p1	rna-XM_050884678.1	461	476	rna-XM_050884678.1 gene-LOC127010466	380	89.74	82	N/A	N/A	16	395	35	413	0.0	626
Pcam.gene137146_i0_len1518.p1	rna-XM_050850197.1	506	403	rna-XM_050850197.1 gene-LOC126991427	383	74.93	76	N/A	N/A	35	417	1	381	5.73e-170	485
Pcam.gene143866_i0_len3231.p1	rna-XM_050855658.1	1077	1015	rna-XM_050855658.1 gene-LOC126995807	1023	87.39	94	N/A	N/A	65	1075	1	1015	0.0	1650
Pcam.gene147442_i0_len1869.p1	rna-XM_050846789.1	623	691	rna-XM_050846789.1 gene-LOC126988538	498	61.45	76	N/A	N/A	45	516	62	550	5.61e-138	418
Pcam.gene141305_i0_len2784.p1	rna-XM_050844735.1	928	860	rna-XM_050844735.1 gene-LOC126987613	527	71.16	67	N/A	N/A	197	720	133	619	0.0	626
Pcam.gene1813_i0_len1911.p1	rna-XM_050834667.1	637	652	rna-XM_050834667.1 gene-LOC126982531	391	77.75	61	N/A	N/A	43	431	28	418	0.0	529
Pcam.gene3438_i0_len1995.p1	rna-XM_050854960.1	665	625	rna-XM_050854960.1 gene-LOC126995432	395	80.25	59	N/A	N/A	39	433	13	401	0.0	564
Pcam.gene4739_i0_len1689.p1	rna-XM_050870690.1	563	534	rna-XM_050870690.1 gene-LOC127003730	525	76.38	93	N/A	N/A	35	557	17	530	0.0	701
Pcam.gene4276_i0_len5979.p1	rna-XM_050878542.1	1993	2837	rna-XM_050878542.1 gene-LOC127007474	1268	63.72	59	N/A	N/A	61	1237	30	1222	0.0	1098
Pcam.gene4739_i0_len1689.p1	rna-XM_050875417.1	563	631	rna-XM_050875417.1 gene-LOC127005958	523	65.01	92	N/A	N/A	43	562	44	525	0.0	556
Pcam.gene137410_i0_len1365.p1	rna-XM_050880216.1	455	407	rna-XM_050880216.1 gene-LOC127008331	389	60.41	84	N/A	N/A	51	434	25	404	5.87e-101	307
Pcam.gene1044_i0_len1398.p1	rna-XM_050859288.1	466	468	rna-XM_050859288.1 gene-LOC126998009	473	72.73	99	N/A	N/A	6	465	1	467	0.0	514
Pcam.gene1045_i0_len1056.p1	rna-XM_050880849.1	352	348	rna-XM_050880849.1 gene-LOC127008619	349	79.08	99	N/A	N/A	5	351	1	348	3.04e-160	452
Pcam.gene1045_i0_len1056.p1	rna-XM_050880845.1	352	348	rna-XM_050880845.1 gene-LOC127008618	349	78.51	99	N/A	N/A	5	351	1	348	2.63e-153	434
Pcam.gene5525_i0_len1119.p1	rna-XM_050881058.1	373	349	rna-XM_050881058.1 gene-LOC127008715	347	90.49	93	N/A	N/A	26	372	1	347	0.0	610
Pcam.gene140492_i0_len1104.p1	rna-XM_050850626.1	368	341	rna-XM_050850626.1 gene-LOC126991963	339	74.34	92	N/A	N/A	30	367	3	341	3.33e-148	422
Pcam.gene140492_i0_len1104.p1	rna-XM_050841735.1	368	341	rna-XM_050841735.1 gene-LOC126986056	339	74.34	92	N/A	N/A	30	367	3	341	3.33e-148	422
Pcam.gene140726_i0_len1083.p1	rna-XM_050860727.1	361	419	rna-XM_050860727.1 gene-LOC126998738	349	75.07	96	N/A	N/A	16	360	72	419	2.80e-146	419
Pcam.gene140726_i0_len1083.p1	rna-XM_050860729.1	361	341	rna-XM_050860729.1 gene-LOC126998739	338	74.85	93	N/A	N/A	27	360	4	341	2.68e-144	411
Pcam.gene140492_i0_len1104.p1	rna-XM_050860731.1	368	340	rna-XM_050860731.1 gene-LOC126998741	339	75.22	92	N/A	N/A	30	367	2	340	1.10e-148	423
Pcam.gene138494_i0_len1074.p1	rna-XM_050836493.1	358	339	rna-XM_050836493.1 gene-LOC126983628	349	68.77	97	N/A	N/A	10	356	1	339	1.09e-125	364
Pcam.gene136370_i0_len1248.p1	rna-XM_050870627.1	416	344	rna-XM_050870627.1 gene-LOC127003701	340	69.12	81	N/A	N/A	77	414	3	340	1.56e-126	369
Pcam.gene136370_i0_len1248.p1	rna-XM_050848312.1	416	344	rna-XM_050848312.1 gene-LOC126989695	340	68.53	81	N/A	N/A	77	414	3	340	1.32e-123	361
Pcam.gene136370_i0_len1248.p1	rna-XM_050848336.1	416	344	rna-XM_050848336.1 gene-LOC126989723	340	68.53	81	N/A	N/A	77	414	3	340	1.04e-123	361
Pcam.gene136370_i0_len1248.p1	rna-XM_050853920.1	416	344	rna-XM_050853920.1 gene-LOC126994609	340	68.53	81	N/A	N/A	77	414	3	340	2.75e-124	363
Pcam.gene136370_i0_len1248.p1	rna-XM_050848055.1	416	344	rna-XM_050848055.1 gene-LOC126989472	340	68.53	81	N/A	N/A	77	414	3	340	2.99e-123	360
Pcam.gene136370_i0_len1248.p1	rna-XM_050850831.1	416	344	rna-XM_050850831.1 gene-LOC126992171	338	69.53	81	N/A	N/A	79	414	5	340	1.74e-124	363
Pcam.gene136370_i0_len1248.p1	rna-XM_050848056.1	416	344	rna-XM_050848056.1 gene-LOC126989473	340	68.53	81	N/A	N/A	77	414	3	340	2.44e-122	358
Pcam.gene136370_i0_len1248.p1	rna-XM_050862761.1	416	344	rna-XM_050862761.1 gene-LOC126999800	340	68.24	81	N/A	N/A	77	414	3	340	1.60e-119	351
Pcam.gene138067_i0_len1032.p1	rna-XM_050863530.1	344	702	rna-XM_050863530.1 gene-LOC127000111	343	69.10	99	N/A	N/A	5	342	1	340	6.17e-119	358
Pcam.gene6115_i0_len1170.p1	rna-XM_050853919.1	390	349	rna-XM_050853919.1 gene-LOC126994608	345	65.22	85	N/A	N/A	12	342	3	343	1.30e-113	335
Pcam.gene136370_i0_len1248.p1	rna-XM_050837955.1	416	381	rna-XM_050837955.1 gene-LOC126984341	377	61.80	81	N/A	N/A	77	414	3	377	3.27e-114	338
Pcam.gene140371_i0_len1095.p1	rna-XM_050870765.1	365	340	rna-XM_050870765.1 gene-LOC127003759	342	65.50	94	N/A	N/A	21	362	3	336	4.42e-109	322
Pcam.gene138644_i0_len1047.p1	rna-XM_050854799.1	349	596	rna-XM_050854799.1 gene-LOC126995310	343	64.43	98	N/A	N/A	6	347	259	595	2.57e-105	320
Pcam.gene136370_i0_len1248.p1	rna-XM_050848332.1	416	260	rna-XM_050848332.1 gene-LOC126989716	238	65.97	57	N/A	N/A	177	414	21	256	1.72e-78	243
Pcam.gene140661_i0_len1086.p1	rna-XM_050847603.1	362	335	rna-XM_050847603.1 gene-LOC126989019	334	67.66	92	N/A	N/A	29	360	1	334	5.09e-123	357
Pcam.gene140661_i0_len1086.p1	rna-XM_050830484.1	362	383	rna-XM_050830484.1 gene-LOC126980509	328	61.59	90	N/A	N/A	32	356	55	374	2.75e-92	281
Pcam.gene1437_i0_len1080.p1	rna-XM_050863401.1	360	329	rna-XM_050863401.1 gene-LOC127000015	332	75.00	92	N/A	N/A	28	359	3	328	8.52e-148	420
Pcam.gene138644_i0_len1047.p1	rna-XM_050852968.1	349	194	rna-XM_050852968.1 gene-LOC126993826	200	65.50	57	N/A	N/A	150	347	1	193	2.15e-63	199
Pcam.gene1437_i0_len1080.p1	rna-XM_050862994.1	360	329	rna-XM_050862994.1 gene-LOC126999876	329	72.64	91	N/A	N/A	30	358	5	329	1.30e-138	396
Pcam.gene6115_i0_len1170.p1	rna-XM_050848059.1	390	182	rna-XM_050848059.1 gene-LOC126989476	177	71.19	45	N/A	N/A	175	351	1	176	7.45e-64	202
Pcam.gene2264_i0_len1239.p1	rna-XM_050871868.1	413	399	rna-XM_050871868.1 gene-LOC127004276	341	85.92	83	N/A	N/A	69	409	50	390	0.0	523
Pcam.gene8232_i0_len675.p1	rna-XM_050839855.1	225	204	rna-XM_050839855.1 gene-LOC126985242	202	96.04	90	N/A	N/A	14	215	1	202	1.97e-129	363
Pcam.gene689_i0_len1392.p1	rna-XM_050834020.1	464	380	rna-XM_050834020.1 gene-LOC126982178	286	76.92	62	N/A	N/A	91	376	1	286	2.19e-114	341
Pcam.gene7526_i0_len2232.p1	rna-XM_050865214.1	744	439	rna-XM_050865214.1 gene-LOC127001045	376	71.28	51	N/A	N/A	54	429	1	375	4.68e-150	444
Pcam.gene7526_i0_len2232.p1	rna-XM_050872195.1	744	341	rna-XM_050872195.1 gene-LOC127004456	346	73.41	46	N/A	N/A	12	356	2	341	4.47e-133	397
Pcam.gene7526_i0_len2232.p1	rna-XM_050850198.1	744	337	rna-XM_050850198.1 gene-LOC126991430	329	69.30	44	N/A	N/A	188	516	9	337	8.04e-118	357
Pcam.gene7403_i0_len1323.p1	rna-XM_050833019.1	441	411	rna-XM_050833019.1 gene-LOC126981590	408	95.59	92	N/A	N/A	32	438	1	408	0.0	764
Pcam.gene4517_i0_len1497.p1	rna-XM_050842432.1	499	445	rna-XM_050842432.1 gene-LOC126986374	425	87.29	85	N/A	N/A	74	498	1	389	0.0	735
Pcam.gene143471_i0_len6399.p1	rna-XM_050837507.1	2133	2307	rna-XM_050837507.1 gene-LOC126984122	1701	75.84	80	N/A	N/A	436	2132	618	2307	0.0	1773
Pcam.gene143415_i0_len5235.p1	rna-XM_050857154.1	1745	1705	rna-XM_050857154.1 gene-LOC126996567	1743	83.53	99	N/A	N/A	6	1744	1	1705	0.0	1906
Pcam.gene4906_i0_len5379.p1	rna-XM_050837775.1	1793	1735	rna-XM_050837775.1 gene-LOC126984226	1691	70.43	94	N/A	N/A	33	1718	21	1696	0.0	1478
Pcam.gene137220_i0_len1389.p1	rna-XM_050880957.1	463	1013	rna-XM_050880957.1 gene-LOC127008658	445	80.45	94	N/A	N/A	30	462	33	475	0.0	563
Pcam.gene1048_i1_len1023.p1	rna-XM_050836725.1	341	285	rna-XM_050836725.1 gene-LOC126983694	165	92.12	48	N/A	N/A	92	256	14	176	3.26e-84	256
Pcam.gene5906_i0_len2736.p1	rna-XM_050836712.1	912	758	rna-XM_050836712.1 gene-LOC126983685	338	74.85	53	N/A	N/A	127	418	29	365	6.44e-125	395
Pcam.gene140002_i0_len1188.p1	rna-XM_050861914.1	396	386	rna-XM_050861914.1 gene-LOC126999367	403	78.16	99	N/A	N/A	3	395	1	386	2.98e-167	473
Pcam.gene4497_i0_len1497.p1	rna-XM_050846213.1	499	1506	rna-XM_050846213.1 gene-LOC126988217	395	66.33	77	N/A	N/A	109	494	1105	1496	1.14e-89	299
Pcam.gene2398_i1_len3699.p1	rna-XM_050863541.1	1233	1601	rna-XM_050863541.1 gene-LOC127000121	1196	60.54	97	N/A	N/A	44	1229	22	1074	0.0	868
Pcam.gene2398_i1_len3699.p1	rna-XM_050862712.1	1233	1302	rna-XM_050862712.1 gene-LOC126999796	837	62.84	97	N/A	N/A	43	867	21	790	0.0	663
Pcam.gene1140_i0_len1299.p1	rna-XM_050881535.1	433	414	rna-XM_050881535.1 gene-LOC127008981	441	70.29	98	N/A	N/A	10	432	1	414	5.71e-152	437
Pcam.gene143770_i0_len3171.p1	rna-XM_050863039.1	1057	1024	rna-XM_050863039.1 gene-LOC126999903	1066	62.20	97	N/A	N/A	18	1046	23	1022	0.0	751
Pcam.gene145330_i0_len1524.p1	rna-XM_050862575.1	508	2352	rna-XM_050862575.1 gene-LOC126999736	499	69.94	89	N/A	N/A	46	498	25	510	1.23e-142	452
Pcam.gene143430_i0_len5403.p1	rna-XM_050861905.1	1801	1688	rna-XM_050861905.1 gene-LOC126999362	241	79.67	27	N/A	N/A	72	300	1	240	3.71e-83	303
Pcam.gene159620_i0_len747.p1	rna-XM_050846206.1	249	355	rna-XM_050846206.1 gene-LOC126988214	155	78.06	62	N/A	N/A	96	249	66	220	7.90e-49	164
Pcam.gene143884_i0_len3246.p1	rna-XM_050849088.1	1082	1053	rna-XM_050849088.1 gene-LOC126990496	1055	88.06	96	N/A	N/A	38	1080	1	1050	0.0	1764
Pcam.gene143884_i0_len3246.p1	rna-XM_050874219.1	1082	1053	rna-XM_050874219.1 gene-LOC127005405	1055	88.06	96	N/A	N/A	38	1080	1	1050	0.0	1765
Pcam.gene104_i0_len2064.p1	rna-XM_050872500.1	688	650	rna-XM_050872500.1 gene-LOC127004599	488	84.63	70	N/A	N/A	10	494	1	467	0.0	728
Pcam.gene362_i2_len1521.p1	rna-XM_050872538.1	507	524	rna-XM_050872538.1 gene-LOC127004601	457	78.56	89	N/A	N/A	38	489	1	426	0.0	606
Pcam.gene4357_i0_len1482.p1	rna-XM_050884515.1	494	483	rna-XM_050884515.1 gene-LOC127010426	505	70.50	99	N/A	N/A	6	493	1	483	3.51e-170	488
Pcam.gene138803_i0_len987.p1	rna-XM_050866818.1	329	525	rna-XM_050866818.1 gene-LOC127001722	305	76.72	91	N/A	N/A	19	316	1	296	1.01e-123	364
Pcam.gene456_i2_len1470.p1	rna-XM_050841819.1	490	675	rna-XM_050841819.1 gene-LOC126986112	463	77.11	92	N/A	N/A	13	461	1	452	0.0	529
Pcam.gene1158_i0_len1611.p1	rna-XM_050836088.1	537	576	rna-XM_050836088.1 gene-LOC126983360	557	80.43	99	N/A	N/A	1	536	35	576	0.0	741
Pcam.gene4575_i1_len1332.p1	rna-XM_050866380.1	444	448	rna-XM_050866380.1 gene-LOC127001591	457	61.71	98	N/A	N/A	3	435	6	446	3.22e-129	380
Pcam.gene203_i3_len1587.p1	rna-XM_050831282.1	529	520	rna-XM_050831282.1 gene-LOC126980901	487	72.48	84	N/A	N/A	72	517	1	486	0.0	559
Pcam.gene154_i0_len2532.p1	rna-XM_050830851.1	844	832	rna-XM_050830851.1 gene-LOC126980703	859	78.93	99	N/A	N/A	6	843	1	832	0.0	1116
Pcam.gene140952_i0_len1131.p1	rna-XM_050830886.1	377	353	rna-XM_050830886.1 gene-LOC126980708	377	66.31	99	N/A	N/A	5	376	1	353	1.73e-131	380
Pcam.gene2047_i0_len1674.p1	rna-XM_050866127.1	558	538	rna-XM_050866127.1 gene-LOC127001520	574	58.54	98	N/A	N/A	7	554	1	537	1.77e-133	399
Pcam.gene136120_i0_len1272.p1	rna-XM_050866917.1	424	361	rna-XM_050866917.1 gene-LOC127001767	347	72.91	81	N/A	N/A	61	402	4	330	1.55e-124	364
Pcam.gene155135_i0_len831.p1	rna-XM_050830757.1	277	855	rna-XM_050830757.1 gene-LOC126980664	282	81.56	99	N/A	N/A	4	277	1	282	6.36e-116	352
Pcam.gene1751_i0_len1842.p1	rna-XM_050843476.1	614	492	rna-XM_050843476.1 gene-LOC126986944	321	73.52	73	N/A	N/A	298	613	181	492	9.33e-90	286
Pcam.gene223_i0_len1695.p1	rna-XM_050843456.1	565	707	rna-XM_050843456.1 gene-LOC126986937	467	75.16	85	N/A	N/A	4	454	18	440	2.03e-172	504
Pcam.gene152976_i0_len600.p1	rna-XM_050843483.1	200	491	rna-XM_050843483.1 gene-LOC126986945	183	97.81	92	N/A	N/A	17	199	310	491	1.54e-128	370
Pcam.gene135649_i0_len1218.p1	rna-XM_050838253.1	406	667	rna-XM_050838253.1 gene-LOC126984539	148	79.73	50	N/A	N/A	4	147	2	148	1.61e-58	201
Pcam.gene146407_i0_len2181.p1	rna-XM_050863087.1	727	514	rna-XM_050863087.1 gene-LOC126999925	143	79.72	42	N/A	N/A	30	167	1	143	2.24e-60	211
Pcam.gene146708_i0_len2157.p1	rna-XM_050867343.1	719	642	rna-XM_050867343.1 gene-LOC127002023	703	59.32	95	N/A	N/A	6	689	2	574	1.49e-177	521
Pcam.gene140148_i0_len1194.p1	rna-XM_050832480.1	398	534	rna-XM_050832480.1 gene-LOC126981442	391	86.96	98	N/A	N/A	8	397	155	534	0.0	612
Pcam.gene4510_i0_len1497.p1	rna-XM_050857918.1	499	807	rna-XM_050857918.1 gene-LOC126996962	385	77.40	76	N/A	N/A	28	404	26	380	3.48e-174	510
Pcam.gene145620_i0_len1662.p1	rna-XM_050859912.1	554	549	rna-XM_050859912.1 gene-LOC126998371	183	64.48	30	N/A	N/A	16	182	1	175	1.07e-45	168
Pcam.gene138437_i0_len1062.p1	rna-XM_050833944.1	354	644	rna-XM_050833944.1 gene-LOC126982122	343	85.13	94	N/A	N/A	22	353	308	644	0.0	545
Pcam.gene114522_i0_len435.p1	rna-XM_050858565.1	145	126	rna-XM_050858565.1 gene-LOC126997463	126	100.00	87	N/A	N/A	19	144	1	126	9.79e-94	266
Pcam.gene7651_i0_len2073.p1	rna-XM_050876324.1	691	696	rna-XM_050876324.1 gene-LOC127006383	716	68.02	94	N/A	N/A	44	690	1	696	0.0	651
Pcam.gene145137_i0_len1602.p1	rna-XM_050835475.1	534	541	rna-XM_050835475.1 gene-LOC126983039	559	70.66	99	N/A	N/A	5	533	1	541	0.0	602
Pcam.gene211_i3_len1386.p1	rna-XM_050883858.1	462	511	rna-XM_050883858.1 gene-LOC127010059	391	84.91	81	N/A	N/A	9	383	1	385	0.0	575
Pcam.gene141763_i0_len2859.p1	rna-XM_050838390.1	953	268	rna-XM_050838390.1 gene-LOC126984601	270	87.41	28	N/A	N/A	12	280	1	266	3.51e-126	382
Pcam.gene142014_i0_len2307.p1	rna-XM_050878608.1	769	761	rna-XM_050878608.1 gene-LOC127007503	803	71.73	99	N/A	N/A	4	768	48	761	0.0	955
Pcam.gene135968_i0_len1212.p1	rna-XM_050879066.1	404	577	rna-XM_050879066.1 gene-LOC127007772	407	71.25	98	N/A	N/A	11	404	3	386	4.76e-149	434
Pcam.gene885_i0_len2034.p1	rna-XM_050860839.1	678	636	rna-XM_050860839.1 gene-LOC126998795	545	75.60	76	N/A	N/A	1	517	1	527	0.0	650
Pcam.gene144604_i0_len1683.p1	rna-XM_050863046.1	561	497	rna-XM_050863046.1 gene-LOC126999905	554	51.81	91	N/A	N/A	52	560	1	497	1.87e-103	320
Pcam.gene1677_i0_len1026.p1	rna-XM_050879060.1	342	613	rna-XM_050879060.1 gene-LOC127007771	353	58.92	94	N/A	N/A	15	336	293	609	5.88e-87	273
Pcam.gene158707_i0_len780.p1	rna-XM_050838222.1	260	495	rna-XM_050838222.1 gene-LOC126984504	171	94.74	65	N/A	N/A	58	227	17	187	3.71e-106	316
Pcam.gene141728_i0_len3042.p1	rna-XM_050872935.1	1014	736	rna-XM_050872935.1 gene-LOC127004800	157	71.97	24	N/A	N/A	768	905	544	700	3.63e-54	201
Pcam.gene136284_i0_len1251.p1	rna-XM_050860796.1	417	551	rna-XM_050860796.1 gene-LOC126998771	297	90.24	69	N/A	N/A	21	309	7	303	3.09e-165	475
Pcam.gene6552_i1_len3048.p1	rna-XM_050867427.1	1016	977	rna-XM_050867427.1 gene-LOC127002057	991	77.80	94	N/A	N/A	65	1015	11	977	0.0	1164
Pcam.gene135910_i0_len1215.p1	rna-XM_050858382.1	405	401	rna-XM_050858382.1 gene-LOC126997338	409	75.31	97	N/A	N/A	14	404	5	401	1.67e-171	484
Pcam.gene3146_i0_len1989.p1	rna-XM_050843882.1	663	657	rna-XM_050843882.1 gene-LOC126987151	360	58.61	86	N/A	N/A	354	661	327	656	3.47e-90	293
Pcam.gene147074_i0_len1881.p1	rna-XM_050876752.1	627	692	rna-XM_050876752.1 gene-LOC127006629	358	82.96	55	N/A	N/A	19	365	36	388	7.09e-177	518
Pcam.gene275_i1_len1572.p1	rna-XM_050836318.1	524	601	rna-XM_050836318.1 gene-LOC126983546	424	78.77	90	N/A	N/A	20	413	28	424	0.0	590
Pcam.gene4084_i0_len1563.p1	rna-XM_050852682.1	521	584	rna-XM_050852682.1 gene-LOC126993538	503	80.91	96	N/A	N/A	17	516	30	523	0.0	658
Pcam.gene422_i0_len1905.p1	rna-XM_050831863.1	635	552	rna-XM_050831863.1 gene-LOC126981151	569	84.01	87	N/A	N/A	80	633	1	551	0.0	781
Pcam.gene3667_i0_len1383.p1	rna-XM_050848444.1	461	450	rna-XM_050848444.1 gene-LOC126989822	455	82.86	98	N/A	N/A	10	460	1	450	0.0	632
Pcam.gene3667_i0_len1383.p1	rna-XM_050874366.1	461	450	rna-XM_050874366.1 gene-LOC127005475	455	82.86	98	N/A	N/A	10	460	1	450	0.0	632
Pcam.gene151865_i0_len549.p1	rna-XM_050872258.1	183	388	rna-XM_050872258.1 gene-LOC127004486	155	98.06	85	N/A	N/A	16	170	13	167	1.71e-99	292
Pcam.gene145033_i0_len1761.p1	rna-XM_050862639.1	587	406	rna-XM_050862639.1 gene-LOC126999770	403	68.49	66	N/A	N/A	9	396	5	397	9.81e-149	434
Pcam.gene145042_i0_len1791.p1	rna-XM_050858035.1	597	556	rna-XM_050858035.1 gene-LOC126997003	597	74.20	99	N/A	N/A	4	596	1	556	0.0	679
Pcam.gene1721_i0_len1878.p1	rna-XM_050843878.1	626	713	rna-XM_050843878.1 gene-LOC126987149	303	93.73	87	N/A	N/A	274	576	354	653	0.0	572
Pcam.gene151865_i0_len549.p1	rna-XM_050872255.1	183	187	rna-XM_050872255.1 gene-LOC127004485	150	90.00	82	N/A	N/A	16	165	13	156	2.43e-92	266
Pcam.gene146301_i0_len2040.p1	rna-XM_050871555.1	680	751	rna-XM_050871555.1 gene-LOC127004141	670	87.31	96	N/A	N/A	24	679	96	751	0.0	999
Pcam.gene456_i4_len1308.p1	rna-XM_050853279.1	436	151	rna-XM_050853279.1 gene-LOC126994032	143	74.13	33	N/A	N/A	81	223	1	138	1.75e-40	141
Pcam.gene147392_i0_len1935.p1	rna-XM_050859863.1	645	468	rna-XM_050859863.1 gene-LOC126998352	161	59.01	35	N/A	N/A	21	181	28	181	3.94e-34	135
Pcam.gene142242_i0_len2247.p1	rna-XM_050882743.1	749	699	rna-XM_050882743.1 gene-LOC127009558	748	72.73	99	N/A	N/A	8	748	1	699	0.0	853
Pcam.gene159360_i0_len786.p1	rna-XM_050840276.1	262	612	rna-XM_050840276.1 gene-LOC126985420	265	77.36	97	N/A	N/A	2	254	66	323	1.01e-110	331
Pcam.gene144643_i0_len1710.p1	rna-XM_050872752.1	570	510	rna-XM_050872752.1 gene-LOC127004667	572	63.46	99	N/A	N/A	1	569	2	510	3.35e-157	459
Pcam.gene457_i0_len2256.p1	rna-XM_050868874.1	752	723	rna-XM_050868874.1 gene-LOC127002750	763	69.07	99	N/A	N/A	9	751	1	723	0.0	749
Pcam.gene134792_i0_len1302.p1	rna-XM_050868753.1	434	408	rna-XM_050868753.1 gene-LOC127002692	431	82.83	99	N/A	N/A	5	433	1	408	0.0	605
Pcam.gene136865_i0_len1536.p1	rna-XM_050879617.1	512	527	rna-XM_050879617.1 gene-LOC127008071	508	83.86	99	N/A	N/A	1	508	33	522	0.0	723
Pcam.gene143465_i0_len6207.p1	rna-XM_050865182.1	2069	1744	rna-XM_050865182.1 gene-LOC127001007	109	84.40	5	N/A	N/A	420	528	311	419	6.16e-44	176
Pcam.gene141662_i0_len3081.p1	rna-XM_050851516.1	1027	924	rna-XM_050851516.1 gene-LOC126992707	395	62.78	49	N/A	N/A	648	1026	542	924	1.92e-106	353
Pcam.gene137605_i0_len1440.p1	rna-XM_050879943.1	480	328	rna-XM_050879943.1 gene-LOC127008220	388	57.47	80	N/A	N/A	31	416	9	325	4.91e-92	282
Pcam.gene549_i1_len2475.p1	rna-XM_050868889.1	825	896	rna-XM_050868889.1 gene-LOC127002754	855	66.43	96	N/A	N/A	30	822	89	894	0.0	766
Pcam.gene140989_i0_len1113.p1	rna-XM_050865805.1	371	572	rna-XM_050865805.1 gene-LOC127001325	284	59.86	73	N/A	N/A	99	370	308	572	8.08e-55	189
Pcam.gene534_i0_len2109.p1	rna-XM_050863149.1	703	712	rna-XM_050863149.1 gene-LOC126999955	746	74.13	99	N/A	N/A	4	702	1	712	0.0	850
Pcam.gene147186_i0_len1977.p1	rna-XM_050838214.1	659	621	rna-XM_050838214.1 gene-LOC126984499	593	80.27	89	N/A	N/A	71	658	29	621	0.0	868
Pcam.gene144840_i0_len1836.p1	rna-XM_050877476.1	612	605	rna-XM_050877476.1 gene-LOC127007007	605	97.85	99	N/A	N/A	7	611	1	605	0.0	1179
Pcam.gene141380_i0_len2628.p1	rna-XM_050848714.1	876	777	rna-XM_050848714.1 gene-LOC126990163	356	58.71	58	N/A	N/A	247	554	229	578	6.63e-71	249
Pcam.gene456_i2_len1470.p1	rna-XM_050853278.1	490	181	rna-XM_050853278.1 gene-LOC126994028	154	68.18	30	N/A	N/A	304	448	1	151	1.59e-45	157
Pcam.gene154137_i0_len843.p1	rna-XM_050840424.1	281	489	rna-XM_050840424.1 gene-LOC126985468	230	81.74	82	N/A	N/A	6	235	218	442	5.68e-111	328
Pcam.gene143083_i0_len4512.p1	rna-XM_050881989.1	1504	1312	rna-XM_050881989.1 gene-LOC127009179	339	87.91	85	N/A	N/A	2	339	1	338	2.07e-170	547
Pcam.gene140247_i0_len1170.p1	rna-XM_050884097.1	390	386	rna-XM_050884097.1 gene-LOC127010220	180	68.33	40	N/A	N/A	115	270	170	342	1.75e-64	210
Pcam.gene141845_i0_len2832.p1	rna-XM_050878851.1	944	823	rna-XM_050878851.1 gene-LOC127007650	844	87.56	89	N/A	N/A	102	943	1	823	0.0	1294
Pcam.gene150876_i0_len567.p1	rna-XM_050857708.1	189	482	rna-XM_050857708.1 gene-LOC126996835	57	89.47	30	N/A	N/A	32	88	387	443	1.91e-29	112
Pcam.gene144558_i0_len1692.p1	rna-XM_050883703.1	564	547	rna-XM_050883703.1 gene-LOC127010004	558	70.79	95	N/A	N/A	29	563	21	547	0.0	522
Pcam.gene143591_i0_len3354.p1	rna-XM_050856963.1	1118	1362	rna-XM_050856963.1 gene-LOC126996478	631	71.79	65	N/A	N/A	538	1117	745	1362	0.0	591
Pcam.gene141798_i0_len2868.p1	rna-XM_050840341.1	956	963	rna-XM_050840341.1 gene-LOC126985452	967	86.66	99	N/A	N/A	7	955	1	963	0.0	1346
Pcam.gene141729_i0_len3054.p1	rna-XM_050841453.1	1018	1016	rna-XM_050841453.1 gene-LOC126985901	1033	68.05	97	N/A	N/A	28	1011	1	1014	0.0	1006
Pcam.gene2971_i0_len1812.p1	rna-XM_050878572.1	604	606	rna-XM_050878572.1 gene-LOC127007488	606	88.45	99	N/A	N/A	4	603	1	606	0.0	1010
Pcam.gene147462_i0_len1971.p1	rna-XM_050862890.1	657	616	rna-XM_050862890.1 gene-LOC126999842	627	96.33	95	N/A	N/A	30	656	4	616	0.0	1219
Pcam.gene146177_i0_len2034.p1	rna-XM_050845224.1	678	709	rna-XM_050845224.1 gene-LOC126987830	600	88.67	88	N/A	N/A	83	677	112	709	0.0	964
Pcam.gene131151_i0_len405.p1	rna-XM_050853273.1	135	173	rna-XM_050853273.1 gene-LOC126994024	113	78.76	82	N/A	N/A	21	131	65	170	5.60e-43	139
Pcam.gene145010_i0_len1755.p1	rna-XM_050879509.1	585	583	rna-XM_050879509.1 gene-LOC127007962	583	95.88	99	N/A	N/A	3	584	1	583	0.0	1110
Pcam.gene141556_i0_len2997.p1	rna-XM_050869931.1	999	919	rna-XM_050869931.1 gene-LOC127003378	948	73.73	91	N/A	N/A	87	998	9	919	0.0	1051
Pcam.gene141189_i0_len2754.p1	rna-XM_050845233.1	918	801	rna-XM_050845233.1 gene-LOC126987838	507	67.65	85	N/A	N/A	422	917	366	801	0.0	555
Pcam.gene131777_i0_len381.p1	rna-XM_050880053.1	127	692	rna-XM_050880053.1 gene-LOC127008270	127	81.10	100	N/A	N/A	1	127	412	538	1.99e-53	177
Pcam.gene129714_i0_len396.p1	rna-XM_050863570.1	132	550	rna-XM_050863570.1 gene-LOC127000178	77	97.40	58	N/A	N/A	1	77	424	500	1.71e-47	159
Pcam.gene307_i5_len1401.p1	rna-XM_050830903.1	467	513	rna-XM_050830903.1 gene-LOC126980715	518	68.34	98	N/A	N/A	3	458	1	487	0.0	525
Pcam.gene5199_i0_len1638.p1	rna-XM_050831115.1	546	507	rna-XM_050831115.1 gene-LOC126980838	516	74.61	91	N/A	N/A	47	541	5	504	0.0	591
Pcam.gene450_i3_len1368.p1	rna-XM_050866511.1	456	460	rna-XM_050866511.1 gene-LOC127001628	464	57.33	98	N/A	N/A	6	452	1	441	2.90e-104	317
Pcam.gene145165_i0_len1605.p1	rna-XM_050834280.1	535	529	rna-XM_050834280.1 gene-LOC126982283	526	66.35	95	N/A	N/A	14	520	1	506	5.61e-175	503
Pcam.gene139927_i0_len1143.p1	rna-XM_050842602.1	381	987	rna-XM_050842602.1 gene-LOC126986445	171	66.67	64	N/A	N/A	42	212	34	204	1.11e-57	202
Pcam.gene141288_i0_len2814.p1	rna-XM_050830316.1	938	1073	rna-XM_050830316.1 gene-LOC126980404	972	62.65	98	N/A	N/A	21	937	199	1073	0.0	808
Pcam.gene139927_i0_len1143.p1	rna-XM_050842598.1	381	940	rna-XM_050842598.1 gene-LOC126986443	171	67.25	64	N/A	N/A	42	212	35	205	1.45e-57	201
Pcam.gene143385_i0_len5538.p1	rna-XM_050844457.1	1846	1761	rna-XM_050844457.1 gene-LOC126987492	1127	57.05	59	N/A	N/A	259	1349	215	1254	1.89e-175	578
Pcam.gene136978_i0_len1515.p1	rna-XM_050857069.1	505	343	rna-XM_050857069.1 gene-LOC126996523	275	75.64	63	N/A	N/A	241	504	89	343	8.39e-112	334
Pcam.gene150876_i0_len567.p1	rna-XM_050857707.1	189	517	rna-XM_050857707.1 gene-LOC126996834	99	58.59	52	N/A	N/A	32	129	53	150	3.59e-22	92.4
Pcam.gene142331_i0_len2286.p1	rna-XM_050860292.1	762	700	rna-XM_050860292.1 gene-LOC126998531	734	84.20	96	N/A	N/A	30	761	1	700	0.0	986
Pcam.gene1174_i2_len858.p1	rna-XM_050859713.1	286	235	rna-XM_050859713.1 gene-LOC126998224	119	79.83	37	N/A	N/A	180	285	117	235	1.30e-54	176
Pcam.gene141664_i0_len3075.p1	rna-XM_050839867.1	1025	1004	rna-XM_050839867.1 gene-LOC126985248	921	56.13	84	N/A	N/A	165	1023	143	1004	0.0	643
Pcam.gene145273_i0_len1623.p1	rna-XM_050876842.1	541	947	rna-XM_050876842.1 gene-LOC127006667	531	87.01	98	N/A	N/A	12	539	411	933	0.0	862
Pcam.gene141169_i0_len2721.p1	rna-XM_050838730.1	907	514	rna-XM_050838730.1 gene-LOC126984722	290	64.14	36	N/A	N/A	623	903	262	514	2.60e-90	295
Pcam.gene161631_i0_len261.p1	rna-XM_050843160.1	87	230	rna-XM_050843160.1 gene-LOC126986790	79	89.87	91	N/A	N/A	8	86	152	230	3.33e-41	134
Pcam.gene142811_i0_len4530.p1	rna-XM_050869382.1	1510	1641	rna-XM_050869382.1 gene-LOC127003022	1584	64.77	98	N/A	N/A	25	1508	98	1640	0.0	1488
Pcam.gene113372_i0_len414.p1	rna-XM_050831078.1	138	129	rna-XM_050831078.1 gene-LOC126980794	115	81.74	83	N/A	N/A	17	131	15	129	1.94e-54	166
Pcam.gene120748_i0_len492.p1	rna-XM_050830895.1	164	152	rna-XM_050830895.1 gene-LOC126980710	85	75.29	68	N/A	N/A	51	135	57	141	1.75e-34	118
Pcam.gene142319_i0_len2277.p1	rna-XM_050878260.1	759	1018	rna-XM_050878260.1 gene-LOC127007368	804	64.80	99	N/A	N/A	9	758	294	1018	0.0	721
Pcam.gene145985_i0_len2061.p1	rna-XM_050873039.1	687	833	rna-XM_050873039.1 gene-LOC127004861	296	86.82	43	N/A	N/A	269	562	488	777	8.16e-167	499
Pcam.gene4569_i0_len1209.p1	rna-XM_050857203.1	403	390	rna-XM_050857203.1 gene-LOC126996595	317	75.39	79	N/A	N/A	2	318	26	302	9.53e-151	431
Pcam.gene4346_i0_len1485.p1	rna-XM_050845274.1	495	485	rna-XM_050845274.1 gene-LOC126987847	469	97.87	95	N/A	N/A	27	494	18	485	0.0	919
Pcam.gene141545_i0_len2649.p1	rna-XM_050868154.1	883	770	rna-XM_050868154.1 gene-LOC127002328	541	74.12	61	N/A	N/A	345	882	264	769	0.0	630
Pcam.gene143000_i0_len4128.p1	rna-XM_050848293.1	1376	1322	rna-XM_050848293.1 gene-LOC126989689	518	83.20	88	N/A	N/A	16	511	1	512	0.0	754
Pcam.gene4287_i1_len1452.p1	rna-XM_050872604.1	484	550	rna-XM_050872604.1 gene-LOC127004605	222	90.99	44	N/A	N/A	3	216	1	222	1.24e-138	409
Pcam.gene141891_i0_len2931.p1	rna-XM_050848065.1	977	1057	rna-XM_050848065.1 gene-LOC126989465	209	53.11	21	N/A	N/A	24	230	611	818	7.85e-36	147
Pcam.gene146978_i0_len1848.p1	rna-XM_050838739.1	616	447	rna-XM_050838739.1 gene-LOC126984728	362	76.24	59	N/A	N/A	254	615	115	447	1.63e-158	461
Pcam.gene6991_i0_len3006.p1	rna-XM_050861929.1	1002	990	rna-XM_050861929.1 gene-LOC126999381	979	77.83	93	N/A	N/A	43	976	1	944	0.0	1253
Pcam.gene145550_i0_len1665.p1	rna-XM_050879515.1	555	648	rna-XM_050879515.1 gene-LOC127007970	588	53.57	96	N/A	N/A	22	554	126	648	2.36e-96	306
Pcam.gene327_i4_len1407.p1	rna-XM_050884653.1	469	498	rna-XM_050884653.1 gene-LOC127010458	457	71.77	93	N/A	N/A	17	451	1	444	7.15e-156	451
Pcam.gene146449_i0_len2223.p1	rna-XM_050866198.1	741	1043	rna-XM_050866198.1 gene-LOC127001556	745	82.15	98	N/A	N/A	14	740	322	1043	0.0	1141
Pcam.gene147166_i0_len1989.p1	rna-XM_050836724.1	663	793	rna-XM_050836724.1 gene-LOC126983693	256	66.02	37	N/A	N/A	150	392	541	778	8.30e-79	266
Pcam.gene142195_i0_len2268.p1	rna-XM_050845566.1	756	668	rna-XM_050845566.1 gene-LOC126987930	746	58.85	97	N/A	N/A	23	755	1	668	0.0	622
Pcam.gene136537_i0_len1497.p1	rna-XM_050849419.1	499	454	rna-XM_050849419.1 gene-LOC126990773	461	80.91	90	N/A	N/A	50	498	1	454	0.0	659
Pcam.gene136537_i0_len1497.p1	rna-XM_050871332.1	499	454	rna-XM_050871332.1 gene-LOC127004051	461	80.91	90	N/A	N/A	50	498	1	454	0.0	659
Pcam.gene145658_i0_len1677.p1	rna-XM_050858967.1	559	590	rna-XM_050858967.1 gene-LOC126997720	476	74.58	83	N/A	N/A	34	497	29	489	0.0	583
Pcam.gene152848_i0_len606.p1	rna-XM_050850028.1	202	461	rna-XM_050850028.1 gene-LOC126991250	168	69.05	79	N/A	N/A	42	201	303	461	1.73e-62	200
Pcam.gene137353_i0_len1395.p1	rna-XM_050847956.1	465	415	rna-XM_050847956.1 gene-LOC126989321	414	62.08	95	N/A	N/A	12	425	1	414	4.84e-134	392
Pcam.gene135405_i0_len1320.p1	rna-XM_050847653.1	440	331	rna-XM_050847653.1 gene-LOC126989075	314	65.29	73	N/A	N/A	116	428	17	330	3.28e-105	315
Pcam.gene143515_i0_len5760.p1	rna-XM_050863077.1	1920	1756	rna-XM_050863077.1 gene-LOC126999916	1875	59.20	94	N/A	N/A	8	1808	3	1712	0.0	1416
Pcam.gene156825_i0_len924.p1	rna-XM_050830415.1	308	640	rna-XM_050830415.1 gene-LOC126980480	268	92.91	86	N/A	N/A	43	307	375	640	1.58e-155	449
Pcam.gene144685_i0_len1626.p1	rna-XM_050861933.1	542	667	rna-XM_050861933.1 gene-LOC126999386	519	76.49	91	N/A	N/A	25	517	45	540	0.0	611
Pcam.gene145702_i0_len1671.p1	rna-XM_050830513.1	557	542	rna-XM_050830513.1 gene-LOC126980468	562	80.07	98	N/A	N/A	9	556	3	542	0.0	750
Pcam.gene142537_i0_len2541.p1	rna-XM_050851126.1	847	828	rna-XM_050851126.1 gene-LOC126992398	888	64.41	99	N/A	N/A	9	846	1	828	0.0	869
Pcam.gene146363_i0_len2203.p2	rna-XM_050875687.1	386	872	rna-XM_050875687.1 gene-LOC127006153	299	87.63	74	N/A	N/A	102	385	580	872	4.78e-176	512
Pcam.gene2465_i0_len4716.p1	rna-XM_050843191.1	1572	1575	rna-XM_050843191.1 gene-LOC126986820	1641	66.00	98	N/A	N/A	32	1571	17	1575	0.0	1583
Pcam.gene142860_i0_len4968.p1	rna-XM_050875919.1	1656	1576	rna-XM_050875919.1 gene-LOC127006272	1346	87.96	80	N/A	N/A	306	1625	219	1546	0.0	2049
Pcam.gene137432_i0_len1359.p1	rna-XM_050846862.1	453	220	rna-XM_050846862.1 gene-LOC126988546	217	57.14	48	N/A	N/A	88	304	5	218	1.18e-46	160
Pcam.gene142057_i0_len2376.p1	rna-XM_050844142.1	792	1213	rna-XM_050844142.1 gene-LOC126985513	774	61.37	96	N/A	N/A	10	770	512	1193	0.0	609
Pcam.gene147051_i0_len1878.p1	rna-XM_050877114.1	626	766	rna-XM_050877114.1 gene-LOC127006791	635	73.54	94	N/A	N/A	37	625	137	766	0.0	697
Pcam.gene146083_i0_len2088.p1	rna-XM_050830038.1	696	751	rna-XM_050830038.1 gene-LOC126980304	729	65.02	99	N/A	N/A	5	693	8	720	0.0	669
Pcam.gene8190_i1_len2316.p1	rna-XM_050838058.1	772	747	rna-XM_050838058.1 gene-LOC126984437	689	59.80	86	N/A	N/A	27	687	16	661	9.16e-178	527
Pcam.gene144638_i0_len1686.p1	rna-XM_050860684.1	562	368	rna-XM_050860684.1 gene-LOC126998683	322	51.24	57	N/A	N/A	151	466	40	359	2.09e-52	182
Pcam.gene142947_i0_len4227.p1	rna-XM_050876922.1	1409	1626	rna-XM_050876922.1 gene-LOC127006706	1486	74.83	99	N/A	N/A	3	1408	161	1626	0.0	1631
Pcam.gene159203_i0_len801.p1	rna-XM_050863089.1	267	411	rna-XM_050863089.1 gene-LOC126999927	248	83.87	91	N/A	N/A	5	246	1	245	2.52e-135	387
Pcam.gene142002_i0_len2313.p1	rna-XM_050851497.1	771	141	rna-XM_050851497.1 gene-LOC126992693	133	57.14	18	N/A	N/A	620	752	7	139	5.69e-33	123
Pcam.gene142101_i0_len2367.p1	rna-XM_050848290.1	789	283	rna-XM_050848290.1 gene-LOC126989683	225	59.11	41	N/A	N/A	424	648	53	259	8.21e-62	209
Pcam.gene147049_i0_len1878.p1	rna-XM_050847051.1	626	303	rna-XM_050847051.1 gene-LOC126988693	278	67.99	82	N/A	N/A	292	569	21	298	7.13e-96	296
Pcam.gene3265_i0_len1143.p1	rna-XM_050836311.1	381	357	rna-XM_050836311.1 gene-LOC126983544	357	96.64	93	N/A	N/A	28	380	1	357	0.0	690
Pcam.gene142839_i0_len4575.p1	rna-XM_050834620.1	1525	862	rna-XM_050834620.1 gene-LOC126982516	479	65.34	31	N/A	N/A	89	559	74	543	4.29e-156	496
Pcam.gene3714_i1_len4344.p1	rna-XM_050866700.1	1448	1481	rna-XM_050866700.1 gene-LOC127001686	1475	79.19	98	N/A	N/A	25	1447	1	1452	0.0	1767
Pcam.gene143110_i0_len4308.p1	rna-XM_050862433.1	1436	1740	rna-XM_050862433.1 gene-LOC126999693	602	54.98	37	N/A	N/A	96	633	411	990	9.29e-105	368
Pcam.gene141473_i0_len2664.p1	rna-XM_050834998.1	888	967	rna-XM_050834998.1 gene-LOC126982715	395	79.75	65	N/A	N/A	478	867	284	668	0.0	564
Pcam.gene142475_i0_len2577.p1	rna-XM_050861354.1	859	765	rna-XM_050861354.1 gene-LOC126999025	797	78.67	91	N/A	N/A	80	858	3	765	0.0	935
Pcam.gene142796_i0_len4746.p1	rna-XM_050884604.1	1582	1370	rna-XM_050884604.1 gene-LOC127010441	937	62.75	82	N/A	N/A	49	933	48	957	0.0	833
Pcam.gene146474_i0_len2229.p1	rna-XM_050875879.1	743	767	rna-XM_050875879.1 gene-LOC127006248	458	89.52	60	N/A	N/A	299	742	310	767	0.0	803
Pcam.gene4266_i1_len3045.p1	rna-XM_050838049.1	1015	982	rna-XM_050838049.1 gene-LOC126984430	931	76.05	89	N/A	N/A	18	925	1	891	0.0	1064
Pcam.gene137432_i0_len1359.p1	rna-XM_050829799.1	453	696	rna-XM_050829799.1 gene-LOC127010431	318	61.32	67	N/A	N/A	26	329	31	309	6.09e-89	285
Pcam.gene142669_i0_len2469.p1	rna-XM_050846325.1	823	765	rna-XM_050846325.1 gene-LOC126988268	826	70.94	98	N/A	N/A	18	822	26	765	0.0	880
Pcam.gene4346_i0_len1485.p1	rna-XM_050839467.1	495	295	rna-XM_050839467.1 gene-LOC126985073	82	65.85	17	N/A	N/A	359	440	165	246	4.33e-25	104
Pcam.gene136594_i0_len1461.p1	rna-XM_050862190.1	487	444	rna-XM_050862190.1 gene-LOC126999524	459	87.80	94	N/A	N/A	31	486	1	444	0.0	693
Pcam.gene146683_i0_len2148.p1	rna-XM_050846453.1	716	331	rna-XM_050846453.1 gene-LOC126988388	315	63.49	80	N/A	N/A	125	437	16	330	3.15e-84	269
Pcam.gene4411_i0_len6978.p1	rna-XM_050872050.1	2326	1393	rna-XM_050872050.1 gene-LOC127004398	396	66.67	22	N/A	N/A	1443	1837	927	1277	2.59e-133	456
Pcam.gene138596_i0_len1050.p1	rna-XM_050846717.1	350	384	rna-XM_050846717.1 gene-LOC126988516	348	58.33	99	N/A	N/A	2	349	16	360	8.80e-91	276
Pcam.gene136909_i0_len1563.p1	rna-XM_050869627.1	521	473	rna-XM_050869627.1 gene-LOC127003233	493	75.46	94	N/A	N/A	31	520	1	473	0.0	618
Pcam.gene146702_i0_len2145.p1	rna-XM_050831387.1	715	659	rna-XM_050831387.1 gene-LOC126980930	697	81.92	95	N/A	N/A	33	714	4	659	0.0	1036
Pcam.gene147359_i0_len1953.p1	rna-XM_050877930.1	651	637	rna-XM_050877930.1 gene-LOC127007226	591	87.99	90	N/A	N/A	8	596	1	574	0.0	977
Pcam.gene2140_i1_len1092.p1	rna-XM_050840959.1	364	325	rna-XM_050840959.1 gene-LOC126985724	318	94.34	86	N/A	N/A	18	331	1	318	0.0	605
Pcam.gene2140_i1_len1092.p1	rna-XM_050852672.1	364	343	rna-XM_050852672.1 gene-LOC126993531	344	94.77	93	N/A	N/A	24	363	1	343	0.0	659
Pcam.gene1478_i0_len1524.p1	rna-XM_050842136.1	508	512	rna-XM_050842136.1 gene-LOC126986188	527	80.83	98	N/A	N/A	7	506	1	511	0.0	728
Pcam.gene1050_i0_len444.p1	rna-XM_050879346.1	148	142	rna-XM_050879346.1 gene-LOC127007892	119	89.92	80	N/A	N/A	27	145	23	141	3.12e-66	197
Pcam.gene159321_i0_len783.p1	rna-XM_050880729.1	261	262	rna-XM_050880729.1 gene-LOC127008555	253	68.77	95	N/A	N/A	12	260	6	258	1.03e-94	278
Pcam.gene562_i1_len2307.p1	rna-XM_050854154.1	769	127	rna-XM_050854154.1 gene-LOC126994887	122	81.15	16	N/A	N/A	218	339	6	127	2.72e-56	188
Pcam.gene562_i1_len2307.p1	rna-XM_050848501.1	769	127	rna-XM_050848501.1 gene-LOC126989877	122	81.15	16	N/A	N/A	218	339	6	127	3.43e-56	187
Pcam.gene562_i0_len2475.p1	rna-XM_050854355.1	825	712	rna-XM_050854355.1 gene-LOC126995062	720	64.03	85	N/A	N/A	120	824	6	712	0.0	637
Pcam.gene562_i0_len2475.p1	rna-XM_050849292.1	825	593	rna-XM_050849292.1 gene-LOC126990604	596	63.59	71	N/A	N/A	243	824	9	593	6.93e-177	521
Pcam.gene562_i1_len2307.p1	rna-XM_050850224.1	769	244	rna-XM_050850224.1 gene-LOC126991467	239	72.80	31	N/A	N/A	105	342	6	242	1.13e-93	291
Pcam.gene159321_i0_len783.p1	rna-XM_050881100.1	261	163	rna-XM_050881100.1 gene-LOC127008745	163	89.57	62	N/A	N/A	98	260	1	163	1.32e-93	272
Pcam.gene562_i1_len2307.p1	rna-XM_050853731.1	769	304	rna-XM_050853731.1 gene-LOC126994420	305	65.57	39	N/A	N/A	41	342	15	302	1.09e-93	294
Pcam.gene562_i1_len2307.p1	rna-XM_050848578.1	769	925	rna-XM_050848578.1 gene-LOC126989984	412	72.09	71	N/A	N/A	105	512	6	414	3.10e-167	506
Pcam.gene562_i0_len2475.p1	rna-XM_050848829.1	825	1131	rna-XM_050848829.1 gene-LOC126990276	515	65.24	89	N/A	N/A	24	527	1	498	8.91e-166	510
Pcam.gene562_i1_len2307.p1	rna-XM_050851856.1	769	830	rna-XM_050851856.1 gene-LOC126993051	493	65.72	64	N/A	N/A	24	512	1	474	1.34e-170	511
Pcam.gene562_i0_len2475.p1	rna-XM_050847654.1	825	1112	rna-XM_050847654.1 gene-LOC126989081	515	65.24	89	N/A	N/A	24	527	1	498	5.16e-166	510
Pcam.gene562_i1_len2307.p1	rna-XM_050853658.1	769	544	rna-XM_050853658.1 gene-LOC126994328	412	71.84	53	N/A	N/A	105	512	6	414	1.69e-170	501
Pcam.gene562_i1_len2307.p1	rna-XM_050869583.1	769	419	rna-XM_050869583.1 gene-LOC127003208	412	71.36	53	N/A	N/A	105	512	6	414	6.26e-169	493
Pcam.gene562_i1_len2307.p1	rna-XM_050854029.1	769	458	rna-XM_050854029.1 gene-LOC126994742	475	65.47	61	N/A	N/A	24	495	1	453	3.68e-163	479
Pcam.gene562_i1_len2307.p1	rna-XM_050850406.1	769	236	rna-XM_050850406.1 gene-LOC126991701	237	73.42	31	N/A	N/A	108	342	1	234	5.12e-93	290
Pcam.gene562_i1_len2307.p1	rna-XM_050833918.1	769	551	rna-XM_050833918.1 gene-LOC126982117	500	66.00	64	N/A	N/A	24	515	1	489	1.79e-170	501
Pcam.gene562_i1_len2307.p1	rna-XM_050831057.1	769	672	rna-XM_050831057.1 gene-LOC126980775	298	74.83	38	N/A	N/A	218	512	6	302	1.07e-128	398
Pcam.gene562_i0_len2475.p1	rna-XM_050849284.1	825	871	rna-XM_050849284.1 gene-LOC126990599	508	64.76	89	N/A	N/A	24	527	1	486	7.92e-169	510
Pcam.gene562_i1_len2307.p1	rna-XM_050849364.1	769	446	rna-XM_050849364.1 gene-LOC126990680	412	72.33	53	N/A	N/A	105	512	6	414	7.03e-172	501
Pcam.gene562_i0_len2475.p1	rna-XM_050849962.1	825	806	rna-XM_050849962.1 gene-LOC126991189	584	62.33	70	N/A	N/A	245	824	265	806	5.85e-170	511
Pcam.gene159321_i0_len783.p1	rna-XM_050881099.1	261	259	rna-XM_050881099.1 gene-LOC127008744	254	83.86	95	N/A	N/A	12	260	6	259	4.92e-143	401
Pcam.gene562_i1_len2307.p1	rna-XM_050858166.1	769	722	rna-XM_050858166.1 gene-LOC126997104	540	60.00	64	N/A	N/A	24	512	1	530	3.02e-155	468
Pcam.gene562_i1_len2307.p1	rna-XM_050865228.1	769	479	rna-XM_050865228.1 gene-LOC127001058	412	63.59	53	N/A	N/A	105	512	6	369	1.45e-136	412
Pcam.gene562_i1_len2307.p1	rna-XM_050848704.1	769	560	rna-XM_050848704.1 gene-LOC126990142	412	72.33	53	N/A	N/A	105	512	6	414	3.61e-170	501
Pcam.gene135572_i0_len1329.p1	rna-XM_050860640.1	443	421	rna-XM_050860640.1 gene-LOC126998664	426	69.01	96	N/A	N/A	19	442	6	421	5.94e-162	462
Pcam.gene562_i0_len2475.p1	rna-XM_050850814.1	825	202	rna-XM_050850814.1 gene-LOC126992158	192	72.40	23	N/A	N/A	120	310	6	195	2.59e-69	227
Pcam.gene562_i1_len2307.p1	rna-XM_050879215.1	769	286	rna-XM_050879215.1 gene-LOC127007822	244	65.16	31	N/A	N/A	54	295	53	279	4.55e-68	226
Pcam.gene562_i0_len2475.p1	rna-XM_050858792.1	825	795	rna-XM_050858792.1 gene-LOC126997609	832	62.74	97	N/A	N/A	24	824	1	795	0.0	736
Pcam.gene562_i1_len2307.p1	rna-XM_050848276.1	769	310	rna-XM_050848276.1 gene-LOC126989672	308	72.08	40	N/A	N/A	105	411	6	307	1.85e-124	374
Pcam.gene562_i1_len2307.p1	rna-XM_050850071.1	769	274	rna-XM_050850071.1 gene-LOC126991293	281	61.57	35	N/A	N/A	24	295	1	267	8.78e-69	227
Pcam.gene136733_i0_len1470.p1	rna-XM_050871662.1	490	473	rna-XM_050871662.1 gene-LOC127004180	480	76.46	98	N/A	N/A	10	489	1	463	0.0	650
Pcam.gene136701_i0_len1476.p1	rna-XM_050862029.1	492	459	rna-XM_050862029.1 gene-LOC126999440	439	79.73	89	N/A	N/A	54	491	21	459	0.0	623
Pcam.gene137943_i0_len1419.p1	rna-XM_050865813.1	473	474	rna-XM_050865813.1 gene-LOC127001323	438	62.79	91	N/A	N/A	40	471	55	473	6.91e-140	410
Pcam.gene155711_i0_len930.p1	rna-XM_050860642.1	310	309	rna-XM_050860642.1 gene-LOC126998666	310	61.29	97	N/A	N/A	7	307	4	293	1.41e-85	259
Pcam.gene153896_i0_len852.p1	rna-XM_050834990.1	284	253	rna-XM_050834990.1 gene-LOC126982705	228	87.28	80	N/A	N/A	52	279	17	244	3.07e-136	384
Pcam.gene153896_i0_len852.p1	rna-XM_050834992.1	284	253	rna-XM_050834992.1 gene-LOC126982706	223	91.03	79	N/A	N/A	57	279	22	244	8.01e-142	399
Pcam.gene136701_i0_len1476.p1	rna-XM_050837522.1	492	452	rna-XM_050837522.1 gene-LOC126984148	442	59.95	87	N/A	N/A	62	491	25	452	6.98e-125	371
Pcam.gene140530_i0_len1098.p1	rna-XM_050872232.1	366	366	rna-XM_050872232.1 gene-LOC127004476	277	72.92	76	N/A	N/A	49	325	61	328	3.28e-112	331
Pcam.gene135572_i0_len1329.p1	rna-XM_050850795.1	443	260	rna-XM_050850795.1 gene-LOC126992137	197	53.30	43	N/A	N/A	124	313	32	228	1.40e-32	124
Pcam.gene135572_i0_len1329.p1	rna-XM_050881904.1	443	260	rna-XM_050881904.1 gene-LOC127009118	197	53.30	43	N/A	N/A	124	313	32	228	1.40e-32	124
Pcam.gene135572_i0_len1329.p1	rna-XM_050876411.1	443	345	rna-XM_050876411.1 gene-LOC127006467	199	52.26	42	N/A	N/A	127	313	119	314	2.08e-32	125
Pcam.gene7134_i0_len3450.p1	rna-XM_050842146.1	1150	1071	rna-XM_050842146.1 gene-LOC126986194	885	96.38	81	N/A	N/A	267	1149	191	1071	0.0	1717
Pcam.gene2109_i0_len759.p1	rna-XM_050834969.1	253	259	rna-XM_050834969.1 gene-LOC126982692	189	65.61	74	N/A	N/A	63	250	61	248	6.18e-59	187
Pcam.gene159321_i0_len783.p1	rna-XM_050843132.1	261	361	rna-XM_050843132.1 gene-LOC126986751	208	49.52	75	N/A	N/A	64	260	122	327	4.73e-25	101
Pcam.gene4898_i0_len723.p1	rna-XM_050860391.1	241	402	rna-XM_050860391.1 gene-LOC126998577	207	48.31	80	N/A	N/A	49	241	179	378	7.99e-27	106
Pcam.gene156193_i0_len954.p1	rna-XM_050855805.1	318	261	rna-XM_050855805.1 gene-LOC126995912	263	71.48	83	N/A	N/A	50	312	1	259	2.18e-109	318
Pcam.gene562_i1_len2307.p1	rna-XM_050858872.1	769	1097	rna-XM_050858872.1 gene-LOC126997653	376	60.90	66	N/A	N/A	138	512	66	440	1.57e-108	356
Pcam.gene4642_i0_len6795.p1	rna-XM_050874135.1	2265	1583	rna-XM_050874135.1 gene-LOC127005357	473	79.70	31	N/A	N/A	303	773	48	514	0.0	717
Pcam.gene1051_i1_len684.p1	rna-XM_050878421.1	228	191	rna-XM_050878421.1 gene-LOC127007423	190	83.16	83	N/A	N/A	37	226	1	190	5.52e-96	278
Pcam.gene1278_i0_len3012.p1	rna-XM_050866705.1	1004	1139	rna-XM_050866705.1 gene-LOC127001687	455	78.02	53	N/A	N/A	31	483	23	477	0.0	623
Pcam.gene7782_i0_len756.p1	rna-XM_050854222.1	252	184	rna-XM_050854222.1 gene-LOC126994958	132	79.55	52	N/A	N/A	118	249	45	175	1.26e-61	191
Pcam.gene1052_i0_len4836.p1	rna-XM_050876893.1	1612	1632	rna-XM_050876893.1 gene-LOC127006691	1566	83.78	97	N/A	N/A	54	1611	94	1632	0.0	1365
Pcam.gene5655_i0_len2616.p1	rna-XM_050837785.1	872	3052	rna-XM_050837785.1 gene-LOC126984230	945	46.77	99	N/A	N/A	12	871	1	881	3.35e-106	361
Pcam.gene1052_i1_len4629.p1	rna-XM_050858250.1	1543	468	rna-XM_050858250.1 gene-LOC126997253	253	38.74	67	N/A	N/A	338	577	57	304	6.79e-16	82.0
Pcam.gene141186_i0_len2748.p1	rna-XM_050859441.1	916	1074	rna-XM_050859441.1 gene-LOC126998065	398	67.09	40	N/A	N/A	1	368	159	556	2.07e-83	290
Pcam.gene3785_i0_len1947.p1	rna-XM_050839199.1	445	595	rna-XM_050839199.1 gene-LOC126984968	449	90.65	99	N/A	N/A	1	440	97	545	2.78e-119	360
Pcam.gene143897_i0_len3195.p1	rna-XM_050861689.1	1065	994	rna-XM_050861689.1 gene-LOC126999283	278	79.14	86	N/A	N/A	24	300	18	291	1.07e-119	392
Pcam.gene386_i0_len3042.p1	rna-XM_050841712.1	1014	2568	rna-XM_050841712.1 gene-LOC126986025	258	50.39	55	N/A	N/A	763	1009	2315	2566	7.31e-35	144
Pcam.gene157723_i0_len723.p1	rna-XM_050836899.1	241	305	rna-XM_050836899.1 gene-LOC126983791	127	66.93	53	N/A	N/A	111	237	60	186	5.59e-41	142
Pcam.gene144111_i0_len3924.p1	rna-XM_050836157.1	1308	1511	rna-XM_050836157.1 gene-LOC126983458	234	80.77	53	N/A	N/A	66	296	45	278	2.63e-92	327
Pcam.gene157723_i0_len723.p1	rna-XM_050836925.1	241	309	rna-XM_050836925.1 gene-LOC126983805	127	67.72	53	N/A	N/A	111	237	60	186	3.41e-41	142
Pcam.gene145953_i0_len2073.p1	rna-XM_050833531.1	691	863	rna-XM_050833531.1 gene-LOC126981897	193	44.04	26	N/A	N/A	421	602	573	750	3.84e-09	59.7
Pcam.gene145944_i0_len2076.p1	rna-XM_050838252.1	692	671	rna-XM_050838252.1 gene-LOC126984538	662	85.35	94	N/A	N/A	39	691	12	671	0.0	1011
Pcam.gene6772_i0_len900.p1	rna-XM_050872196.1	300	201	rna-XM_050872196.1 gene-LOC127004457	191	64.40	64	N/A	N/A	100	290	5	192	3.66e-54	174
Pcam.gene6772_i0_len900.p1	rna-XM_050872205.1	300	204	rna-XM_050872205.1 gene-LOC127004463	200	67.50	66	N/A	N/A	99	297	4	202	2.25e-51	167
Pcam.gene148122_i0_len636.p1	rna-XM_050866944.1	212	205	rna-XM_050866944.1 gene-LOC127001785	205	91.22	97	N/A	N/A	7	211	1	205	3.99e-116	328
Pcam.gene148122_i0_len636.p1	rna-XM_050849572.1	212	214	rna-XM_050849572.1 gene-LOC126990948	210	89.05	99	N/A	N/A	2	211	6	214	1.80e-113	322
Pcam.gene3436_i1_len672.p1	rna-XM_050863210.1	224	184	rna-XM_050863210.1 gene-LOC126999958	184	98.91	82	N/A	N/A	40	223	1	184	7.99e-125	350
Pcam.gene145236_i0_len1606.p1	rna-XM_050854756.1	471	185	rna-XM_050854756.1 gene-LOC126995265	183	76.50	39	N/A	N/A	254	436	3	185	7.66e-81	248
Pcam.gene1053_i0_len1608.p1	rna-XM_050840850.1	536	521	rna-XM_050840850.1 gene-LOC126985694	506	87.35	94	N/A	N/A	30	535	13	517	0.0	826
Pcam.gene1053_i0_len1608.p1	rna-XM_050866959.1	536	519	rna-XM_050866959.1 gene-LOC127001790	507	73.77	94	N/A	N/A	31	534	15	517	0.0	612
Pcam.gene1053_i0_len1608.p1	rna-XM_050840778.1	536	618	rna-XM_050840778.1 gene-LOC126985622	503	70.58	94	N/A	N/A	33	534	28	516	0.0	567
Pcam.gene145587_i0_len1659.p1	rna-XM_050869132.1	553	521	rna-XM_050869132.1 gene-LOC127002877	506	82.02	92	N/A	N/A	47	552	19	521	0.0	726
Pcam.gene145587_i0_len1659.p1	rna-XM_050869296.1	553	521	rna-XM_050869296.1 gene-LOC127002974	506	82.02	92	N/A	N/A	47	552	19	521	0.0	726
Pcam.gene144595_i0_len1683.p1	rna-XM_050869122.1	561	540	rna-XM_050869122.1 gene-LOC127002872	531	84.75	95	N/A	N/A	30	560	10	529	0.0	809
Pcam.gene136248_i0_len1236.p1	rna-XM_050838211.1	412	527	rna-XM_050838211.1 gene-LOC126984493	407	87.22	99	N/A	N/A	5	410	121	526	0.0	650
Pcam.gene144595_i0_len1683.p1	rna-XM_050869286.1	561	541	rna-XM_050869286.1 gene-LOC127002965	531	84.75	95	N/A	N/A	30	560	10	530	0.0	809
Pcam.gene145906_i0_len1641.p1	rna-XM_050833335.1	547	497	rna-XM_050833335.1 gene-LOC126981786	496	74.80	90	N/A	N/A	53	546	6	497	0.0	600
Pcam.gene145906_i0_len1641.p1	rna-XM_050834676.1	547	497	rna-XM_050834676.1 gene-LOC126982537	483	74.33	88	N/A	N/A	66	546	19	497	0.0	561
Pcam.gene137045_i0_len1509.p1	rna-XM_050860968.1	503	500	rna-XM_050860968.1 gene-LOC126998831	486	72.22	95	N/A	N/A	22	501	19	500	0.0	544
Pcam.gene145906_i0_len1641.p1	rna-XM_050861085.1	547	499	rna-XM_050861085.1 gene-LOC126998887	503	70.38	91	N/A	N/A	50	546	3	499	0.0	523
Pcam.gene145646_i0_len1677.p1	rna-XM_050877497.1	559	540	rna-XM_050877497.1 gene-LOC127007018	526	69.20	92	N/A	N/A	43	557	20	540	0.0	556
Pcam.gene5212_i0_len1632.p1	rna-XM_050861083.1	544	501	rna-XM_050861083.1 gene-LOC126998886	486	69.55	88	N/A	N/A	62	538	16	499	0.0	518
Pcam.gene145646_i0_len1677.p1	rna-XM_050877499.1	559	527	rna-XM_050877499.1 gene-LOC127007019	510	69.22	90	N/A	N/A	56	557	20	527	0.0	542
Pcam.gene145252_i0_len1614.p1	rna-XM_050877443.1	538	525	rna-XM_050877443.1 gene-LOC127006989	515	76.31	96	N/A	N/A	22	536	17	524	0.0	626
Pcam.gene145906_i0_len1641.p1	rna-XM_050860962.1	547	502	rna-XM_050860962.1 gene-LOC126998829	504	72.22	91	N/A	N/A	50	546	3	502	0.0	535
Pcam.gene144368_i0_len1734.p1	rna-XM_050879711.1	578	860	rna-XM_050879711.1 gene-LOC127008107	443	68.62	89	N/A	N/A	131	567	408	843	3.57e-140	427
Pcam.gene145906_i0_len1641.p1	rna-XM_050860965.1	547	502	rna-XM_050860965.1 gene-LOC126998830	504	72.42	91	N/A	N/A	50	546	3	502	0.0	541
Pcam.gene145906_i0_len1641.p1	rna-XM_050860961.1	547	502	rna-XM_050860961.1 gene-LOC126998828	504	72.42	91	N/A	N/A	50	546	3	502	0.0	539
Pcam.gene145906_i0_len1641.p1	rna-XM_050861228.1	547	499	rna-XM_050861228.1 gene-LOC126998943	502	72.71	90	N/A	N/A	50	544	3	498	0.0	539
Pcam.gene145610_i0_len1662.p1	rna-XM_050877566.1	554	519	rna-XM_050877566.1 gene-LOC127007050	524	75.76	94	N/A	N/A	33	552	8	518	0.0	630
Pcam.gene8164_i0_len2424.p1	rna-XM_050857523.1	808	583	rna-XM_050857523.1 gene-LOC126996739	615	73.82	73	N/A	N/A	218	805	24	581	0.0	770
Pcam.gene4379_i0_len1515.p1	rna-XM_050838815.1	505	507	rna-XM_050838815.1 gene-LOC126984755	469	69.30	93	N/A	N/A	36	503	34	500	3.43e-170	489
Pcam.gene145906_i0_len1641.p1	rna-XM_050848868.1	547	255	rna-XM_050848868.1 gene-LOC126990300	258	77.52	47	N/A	N/A	290	546	2	255	2.81e-97	295
Pcam.gene145370_i0_len1578.p1	rna-XM_050858549.1	526	510	rna-XM_050858549.1 gene-LOC126997458	500	68.20	94	N/A	N/A	31	525	14	510	1.09e-179	514
Pcam.gene145179_i0_len1602.p1	rna-XM_050841089.1	534	502	rna-XM_050841089.1 gene-LOC126985761	484	75.62	91	N/A	N/A	46	529	18	501	0.0	595
Pcam.gene1295_i0_len1479.p1	rna-XM_050878602.1	493	491	rna-XM_050878602.1 gene-LOC127007502	469	73.99	95	N/A	N/A	25	492	22	490	0.0	567
Pcam.gene145179_i0_len1602.p1	rna-XM_050841034.1	534	502	rna-XM_050841034.1 gene-LOC126985756	484	77.69	91	N/A	N/A	46	529	18	501	0.0	622
Pcam.gene137080_i0_len1527.p1	rna-XM_050845670.1	509	545	rna-XM_050845670.1 gene-LOC126987972	469	87.85	92	N/A	N/A	36	504	72	540	0.0	765
Pcam.gene145672_i0_len1680.p1	rna-XM_050871681.1	560	555	rna-XM_050871681.1 gene-LOC127004187	541	73.38	95	N/A	N/A	17	549	12	547	0.0	623
Pcam.gene137111_i0_len1530.p1	rna-XM_050844563.1	510	519	rna-XM_050844563.1 gene-LOC126987539	482	79.05	94	N/A	N/A	27	506	16	497	0.0	658
Pcam.gene136412_i0_len1491.p1	rna-XM_050856132.1	497	484	rna-XM_050856132.1 gene-LOC126996066	466	80.26	94	N/A	N/A	30	495	18	483	0.0	623
Pcam.gene4379_i0_len1515.p1	rna-XM_050838787.1	505	548	rna-XM_050838787.1 gene-LOC126984741	486	67.08	93	N/A	N/A	36	503	34	517	3.63e-163	473
Pcam.gene1295_i0_len1479.p1	rna-XM_050878607.1	493	491	rna-XM_050878607.1 gene-LOC127007504	469	76.76	95	N/A	N/A	25	492	22	490	0.0	580
Pcam.gene142632_i0_len2415.p1	rna-XM_050873239.1	805	538	rna-XM_050873239.1 gene-LOC127004940	507	74.95	61	N/A	N/A	310	804	53	538	0.0	615
Pcam.gene143842_i0_len3180.p1	rna-XM_050831264.1	1060	604	rna-XM_050831264.1 gene-LOC126980890	255	74.12	59	N/A	N/A	612	863	293	546	2.10e-84	285
Pcam.gene1295_i0_len1479.p1	rna-XM_050839479.1	493	492	rna-XM_050839479.1 gene-LOC126985078	487	71.87	99	N/A	N/A	7	492	5	490	0.0	566
Pcam.gene145510_i0_len1581.p1	rna-XM_050843691.1	527	524	rna-XM_050843691.1 gene-LOC126987037	522	80.08	99	N/A	N/A	5	526	6	524	0.0	738
Pcam.gene1295_i0_len1479.p1	rna-XM_050839474.1	493	491	rna-XM_050839474.1 gene-LOC126985077	487	71.87	99	N/A	N/A	7	492	5	490	0.0	568
Pcam.gene136450_i0_len1482.p1	rna-XM_050845087.1	494	489	rna-XM_050845087.1 gene-LOC126987775	464	67.67	94	N/A	N/A	30	492	25	488	4.88e-157	455
Pcam.gene145791_i0_len1626.p1	rna-XM_050836400.1	542	525	rna-XM_050836400.1 gene-LOC126983591	516	83.53	95	N/A	N/A	28	541	10	525	0.0	752
Pcam.gene136450_i0_len1482.p1	rna-XM_050845111.1	494	489	rna-XM_050845111.1 gene-LOC126987786	463	68.03	94	N/A	N/A	31	492	26	488	2.73e-158	458
Pcam.gene1295_i0_len1479.p1	rna-XM_050869950.1	493	491	rna-XM_050869950.1 gene-LOC127003389	488	76.43	98	N/A	N/A	8	492	5	490	0.0	600
Pcam.gene1295_i0_len1479.p1	rna-XM_050839482.1	493	491	rna-XM_050839482.1 gene-LOC126985079	487	71.25	99	N/A	N/A	7	492	5	490	0.0	556
Pcam.gene5378_i0_len1659.p1	rna-XM_050834616.1	553	520	rna-XM_050834616.1 gene-LOC126982510	517	81.04	92	N/A	N/A	44	552	5	520	0.0	726
Pcam.gene4101_i0_len1467.p1	rna-XM_050882466.1	489	488	rna-XM_050882466.1 gene-LOC127009397	487	75.98	99	N/A	N/A	3	488	1	487	0.0	601
Pcam.gene4101_i0_len1467.p1	rna-XM_050882480.1	489	488	rna-XM_050882480.1 gene-LOC127009403	487	75.98	99	N/A	N/A	3	488	1	487	0.0	598
Pcam.gene136412_i0_len1491.p1	rna-XM_050834393.1	497	477	rna-XM_050834393.1 gene-LOC126982377	488	64.55	98	N/A	N/A	11	496	1	477	5.23e-147	429
Pcam.gene144368_i0_len1734.p1	rna-XM_050851679.1	578	653	rna-XM_050851679.1 gene-LOC126992862	144	85.42	54	N/A	N/A	53	196	44	187	1.83e-73	246
Pcam.gene1367_i0_len1269.p1	rna-XM_050878974.1	423	423	rna-XM_050878974.1 gene-LOC127007725	419	88.78	99	N/A	N/A	4	422	4	422	0.0	737
Pcam.gene134985_i0_len1281.p1	rna-XM_050859703.1	427	410	rna-XM_050859703.1 gene-LOC126998213	410	98.29	96	N/A	N/A	17	426	1	410	0.0	829
Pcam.gene2296_i0_len3708.p1	rna-XM_050838596.1	1236	1228	rna-XM_050838596.1 gene-LOC126984699	1232	93.67	99	N/A	N/A	7	1235	1	1228	0.0	2219
Pcam.gene7145_i0_len3444.p1	rna-XM_050837710.1	1148	1336	rna-XM_050837710.1 gene-LOC126984202	865	95.03	79	N/A	N/A	2	865	35	898	0.0	1663
Pcam.gene137924_i0_len1419.p1	rna-XM_050879742.1	473	472	rna-XM_050879742.1 gene-LOC127008124	474	91.14	99	N/A	N/A	3	472	1	472	0.0	825
Pcam.gene141986_i0_len2346.p1	rna-XM_050874769.1	782	724	rna-XM_050874769.1 gene-LOC127005676	651	94.01	83	N/A	N/A	134	781	74	724	0.0	1143
Pcam.gene137731_i0_len1443.p1	rna-XM_050868718.1	481	924	rna-XM_050868718.1 gene-LOC127002671	465	81.51	97	N/A	N/A	12	476	467	920	0.0	642
Pcam.gene135133_i0_len1293.p1	rna-XM_050869776.1	431	446	rna-XM_050869776.1 gene-LOC127003298	441	67.80	99	N/A	N/A	5	430	7	435	4.81e-163	466
Pcam.gene146302_i0_len2040.p1	rna-XM_050854481.1	680	648	rna-XM_050854481.1 gene-LOC126995178	675	82.67	99	N/A	N/A	10	679	1	648	0.0	912
Pcam.gene4326_i0_len1098.p1	rna-XM_050861250.1	366	354	rna-XM_050861250.1 gene-LOC126998958	354	98.02	97	N/A	N/A	12	365	1	354	0.0	707
Pcam.gene7883_i0_len2088.p1	rna-XM_050861747.1	696	673	rna-XM_050861747.1 gene-LOC126999306	686	93.00	99	N/A	N/A	10	695	1	673	0.0	1244
Pcam.gene144107_i0_len3909.p1	rna-XM_050838923.1	1303	906	rna-XM_050838923.1 gene-LOC126984802	932	82.51	67	N/A	N/A	425	1302	1	906	0.0	1396
Pcam.gene893_i0_len5346.p1	rna-XM_050877475.1	1782	1949	rna-XM_050877475.1 gene-LOC127007002	1740	78.10	96	N/A	N/A	58	1763	33	1598	0.0	2338
Pcam.gene139085_i0_len978.p1	rna-XM_050832325.1	326	324	rna-XM_050832325.1 gene-LOC126981324	324	98.15	99	N/A	N/A	3	325	1	324	0.0	628
Pcam.gene135243_i0_len1338.p1	rna-XM_050881963.1	446	416	rna-XM_050881963.1 gene-LOC127009168	421	78.38	93	N/A	N/A	30	443	1	416	0.0	571
Pcam.gene146689_i0_len2148.p1	rna-XM_050842906.1	716	684	rna-XM_050842906.1 gene-LOC126986633	686	96.06	95	N/A	N/A	33	715	1	684	0.0	1261
Pcam.gene144564_i0_len1695.p1	rna-XM_050853369.1	565	553	rna-XM_050853369.1 gene-LOC126994061	555	90.63	98	N/A	N/A	10	564	1	553	0.0	975
Pcam.gene2982_i0_len1818.p1	rna-XM_050860821.1	606	559	rna-XM_050860821.1 gene-LOC126998783	559	97.32	92	N/A	N/A	6	564	1	558	0.0	1092
Pcam.gene141886_i0_len2943.p1	rna-XM_050858055.1	981	822	rna-XM_050858055.1 gene-LOC126997026	961	60.87	97	N/A	N/A	34	980	1	822	0.0	781
Pcam.gene1300_i0_len1275.p1	rna-XM_050851422.1	425	505	rna-XM_050851422.1 gene-LOC126992614	339	78.17	80	N/A	N/A	49	386	130	467	2.02e-164	471
Pcam.gene136872_i0_len1536.p1	rna-XM_050881309.1	512	514	rna-XM_050881309.1 gene-LOC127008874	514	89.69	99	N/A	N/A	3	511	1	514	0.0	872
Pcam.gene140424_i0_len1089.p1	rna-XM_050863964.1	363	346	rna-XM_050863964.1 gene-LOC127000347	346	96.24	95	N/A	N/A	18	362	1	346	0.0	665
Pcam.gene143932_i0_len3213.p1	rna-XM_050884469.1	1071	1029	rna-XM_050884469.1 gene-LOC127010412	1053	76.45	97	N/A	N/A	13	1053	1	1024	0.0	1226
Pcam.gene137156_i0_len1524.p1	rna-XM_050860504.1	508	464	rna-XM_050860504.1 gene-LOC126998598	466	81.33	91	N/A	N/A	47	507	1	464	0.0	611
Pcam.gene8125_i0_len3777.p1	rna-XM_050882971.1	1259	1243	rna-XM_050882971.1 gene-LOC127009675	1362	70.63	99	N/A	N/A	3	1258	1	1243	0.0	1484
Pcam.gene139311_i0_len1017.p1	rna-XM_050835337.1	339	303	rna-XM_050835337.1 gene-LOC126982972	297	91.92	88	N/A	N/A	35	331	3	299	0.0	511
Pcam.gene142700_i0_len2442.p1	rna-XM_050834917.1	814	814	rna-XM_050834917.1 gene-LOC126982655	698	82.38	84	N/A	N/A	127	813	129	814	0.0	1052
Pcam.gene138568_i0_len1050.p1	rna-XM_050855450.1	350	418	rna-XM_050855450.1 gene-LOC126995676	344	90.41	97	N/A	N/A	10	349	80	418	0.0	560
Pcam.gene136843_i0_len1533.p1	rna-XM_050850731.1	511	505	rna-XM_050850731.1 gene-LOC126992049	505	99.41	99	N/A	N/A	6	510	1	505	0.0	1023
Pcam.gene136843_i0_len1533.p1	rna-XM_050853819.1	511	505	rna-XM_050853819.1 gene-LOC126994503	505	99.41	99	N/A	N/A	6	510	1	505	0.0	1023
Pcam.gene1342_i0_len1494.p1	rna-XM_050873448.1	498	505	rna-XM_050873448.1 gene-LOC127005015	500	97.00	99	N/A	N/A	2	497	7	505	0.0	981
Pcam.gene136850_i0_len1536.p1	rna-XM_050834705.1	512	521	rna-XM_050834705.1 gene-LOC126982559	485	90.10	95	N/A	N/A	27	511	37	521	0.0	832
Pcam.gene142397_i0_len2517.p1	rna-XM_050878666.1	839	788	rna-XM_050878666.1 gene-LOC127007526	789	81.12	94	N/A	N/A	53	838	4	788	0.0	1110
Pcam.gene145873_i0_len1653.p1	rna-XM_050844400.1	551	364	rna-XM_050844400.1 gene-LOC126987436	145	56.55	26	N/A	N/A	138	282	1	138	1.86e-28	116
Pcam.gene146374_i0_len2196.p1	rna-XM_050841328.1	732	737	rna-XM_050841328.1 gene-LOC126985856	673	81.28	90	N/A	N/A	42	703	82	720	0.0	999
Pcam.gene2532_i0_len1866.p1	rna-XM_050837038.1	622	608	rna-XM_050837038.1 gene-LOC126983882	592	72.47	95	N/A	N/A	29	620	29	608	0.0	688
Pcam.gene1208_i1_len1695.p1	rna-XM_050867334.1	565	222	rna-XM_050867334.1 gene-LOC127002012	184	97.28	33	N/A	N/A	159	342	39	222	1.17e-127	372
Pcam.gene144295_i0_len3633.p1	rna-XM_050846608.1	1211	726	rna-XM_050846608.1 gene-LOC126988479	659	59.18	52	N/A	N/A	582	1208	114	724	7.15e-159	491
Pcam.gene4512_i0_len1098.p1	rna-XM_050859532.1	366	313	rna-XM_050859532.1 gene-LOC126998123	313	88.18	85	N/A	N/A	54	365	1	313	1.99e-175	489
Pcam.gene184_i1_len30576.p1	rna-XM_050878328.1	10192	10452	rna-XM_050878328.1 gene-LOC127007397	6502	78.79	99	N/A	N/A	3709	10191	4000	10452	0.0	8511
Pcam.gene1921_i0_len933.p1	rna-XM_050845726.1	311	247	rna-XM_050845726.1 gene-LOC126987999	247	98.79	79	N/A	N/A	64	310	1	247	0.0	498
Pcam.gene1307_i0_len900.p1	rna-XM_050856001.1	300	266	rna-XM_050856001.1 gene-LOC126996014	266	97.74	88	N/A	N/A	37	299	1	266	0.0	523
Pcam.gene159407_i0_len792.p1	rna-XM_050846854.1	264	256	rna-XM_050846854.1 gene-LOC126988545	256	82.03	97	N/A	N/A	9	263	1	256	1.06e-128	365
Pcam.gene155659_i0_len939.p1	rna-XM_050876826.1	313	247	rna-XM_050876826.1 gene-LOC127006659	235	79.15	75	N/A	N/A	36	270	1	235	4.74e-102	299
Pcam.gene153985_i0_len849.p1	rna-XM_050842880.1	283	146	rna-XM_050842880.1 gene-LOC126986614	120	75.00	42	N/A	N/A	29	148	20	139	2.73e-40	136
Pcam.gene153985_i0_len849.p1	rna-XM_050842878.1	283	276	rna-XM_050842878.1 gene-LOC126986612	257	74.32	90	N/A	N/A	29	282	20	276	8.60e-101	295
Pcam.gene153985_i0_len849.p1	rna-XM_050842877.1	283	276	rna-XM_050842877.1 gene-LOC126986611	257	73.54	90	N/A	N/A	29	282	20	276	4.87e-101	296
Pcam.gene153985_i0_len849.p1	rna-XM_050842879.1	283	256	rna-XM_050842879.1 gene-LOC126986613	256	72.66	89	N/A	N/A	30	282	1	256	5.76e-101	295
Pcam.gene5597_i0_len909.p1	rna-XM_050868090.1	303	758	rna-XM_050868090.1 gene-LOC127002278	253	81.03	83	N/A	N/A	51	300	1	253	1.78e-109	334
Pcam.gene156682_i0_len918.p1	rna-XM_050840781.1	306	280	rna-XM_050840781.1 gene-LOC126985623	262	85.50	86	N/A	N/A	44	305	18	279	1.01e-143	405
Pcam.gene155008_i0_len807.p1	rna-XM_050860737.1	269	263	rna-XM_050860737.1 gene-LOC126998745	263	87.45	97	N/A	N/A	7	268	2	263	6.26e-151	421
Pcam.gene5597_i0_len909.p1	rna-XM_050867124.1	303	252	rna-XM_050867124.1 gene-LOC127001892	253	82.61	83	N/A	N/A	51	301	1	251	8.16e-120	343
Pcam.gene153985_i0_len849.p1	rna-XM_050842808.1	283	515	rna-XM_050842808.1 gene-LOC126986541	254	71.65	89	N/A	N/A	30	279	1	254	1.18e-88	272
Pcam.gene5597_i0_len909.p1	rna-XM_050867058.1	303	266	rna-XM_050867058.1 gene-LOC127001874	254	81.50	83	N/A	N/A	49	300	11	264	8.26e-121	347
Pcam.gene5597_i0_len909.p1	rna-XM_050867048.1	303	266	rna-XM_050867048.1 gene-LOC127001867	254	82.28	83	N/A	N/A	49	300	11	264	5.09e-124	355
Pcam.gene5597_i0_len909.p1	rna-XM_050868088.1	303	275	rna-XM_050868088.1 gene-LOC127002276	240	80.83	79	N/A	N/A	49	286	29	268	4.12e-110	320
Pcam.gene1881_i0_len948.p1	rna-XM_050862265.1	316	310	rna-XM_050862265.1 gene-LOC126999541	304	80.26	96	N/A	N/A	10	313	5	308	1.12e-144	409
Pcam.gene5597_i0_len909.p1	rna-XM_050867057.1	303	254	rna-XM_050867057.1 gene-LOC127001873	253	79.84	83	N/A	N/A	51	301	1	253	8.61e-116	333
Pcam.gene5597_i0_len909.p1	rna-XM_050875647.1	303	285	rna-XM_050875647.1 gene-LOC127006126	265	75.85	87	N/A	N/A	37	299	21	283	4.18e-108	315
Pcam.gene5597_i0_len909.p1	rna-XM_050867055.1	303	254	rna-XM_050867055.1 gene-LOC127001869	253	80.63	83	N/A	N/A	51	301	1	253	1.18e-118	341
Pcam.gene6951_i0_len791.p1	rna-XM_050836884.1	190	134	rna-XM_050836884.1 gene-LOC126983782	134	96.27	71	N/A	N/A	56	189	1	134	1.97e-88	255
Pcam.gene6136_i0_len2454.p1	rna-XM_050872619.1	818	777	rna-XM_050872619.1 gene-LOC127004610	644	87.42	78	N/A	N/A	22	663	1	630	0.0	1056
Pcam.gene143190_i0_len7656.p1	rna-XM_050831562.1	2552	5679	rna-XM_050831562.1 gene-LOC126981009	2507	80.65	96	N/A	N/A	27	2477	3166	5626	0.0	3007
Pcam.gene142760_i0_len4644.p1	rna-XM_050832231.1	1548	1816	rna-XM_050832231.1 gene-LOC126981302	1552	92.85	99	N/A	N/A	1	1546	268	1814	0.0	2754
Pcam.gene1056_i2_len4956.p1	rna-XM_050850743.1	1652	1382	rna-XM_050850743.1 gene-LOC126992063	767	50.72	49	N/A	N/A	139	887	192	930	5.31e-76	278
Pcam.gene144191_i0_len3510.p1	rna-XM_050856541.1	1170	1360	rna-XM_050856541.1 gene-LOC126996213	1084	57.56	94	N/A	N/A	110	1166	341	1359	0.0	753
Pcam.gene142997_i0_len4131.p1	rna-XM_050850739.1	1377	893	rna-XM_050850739.1 gene-LOC126992059	991	43.59	76	N/A	N/A	119	1100	1	885	1.12e-72	261
Pcam.gene142997_i0_len4131.p1	rna-XM_050850740.1	1377	1484	rna-XM_050850740.1 gene-LOC126992060	1087	42.50	78	N/A	N/A	72	1103	407	1417	2.16e-72	266
Pcam.gene144305_i0_len3624.p1	rna-XM_050834497.1	1208	1200	rna-XM_050834497.1 gene-LOC126982459	1209	95.70	99	N/A	N/A	5	1207	1	1200	0.0	2264
Pcam.gene142790_i0_len4719.p1	rna-XM_050850253.1	1573	1597	rna-XM_050850253.1 gene-LOC126991499	1584	87.44	98	N/A	N/A	5	1543	1	1575	0.0	2329
Pcam.gene7259_i0_len8385.p1	rna-XM_050847480.1	2795	1287	rna-XM_050847480.1 gene-LOC126989008	960	70.62	32	N/A	N/A	16	910	33	984	0.0	1049
Pcam.gene1413_i0_len9609.p1	rna-XM_050830752.1	3203	3189	rna-XM_050830752.1 gene-LOC126980663	3331	80.04	99	N/A	N/A	2	3202	1	3189	0.0	4101
Pcam.gene142997_i0_len4131.p1	rna-XM_050860795.1	1377	1354	rna-XM_050860795.1 gene-LOC126998767	1365	86.01	99	N/A	N/A	13	1376	2	1354	0.0	2042
Pcam.gene144504_i0_len1734.p1	rna-XM_050835602.1	578	643	rna-XM_050835602.1 gene-LOC126983103	535	47.48	94	N/A	N/A	31	562	69	571	5.71e-60	210
Pcam.gene6182_i0_len3642.p1	rna-XM_050840499.1	1214	1204	rna-XM_050840499.1 gene-LOC126985506	1212	83.09	98	N/A	N/A	30	1213	3	1204	0.0	1735
Pcam.gene142952_i0_len4227.p1	rna-XM_050835099.1	1409	786	rna-XM_050835099.1 gene-LOC126982826	664	80.12	47	N/A	N/A	67	728	80	733	0.0	939
Pcam.gene144197_i0_len3519.p1	rna-XM_050850741.1	1173	472	rna-XM_050850741.1 gene-LOC126992061	444	49.32	46	N/A	N/A	113	536	49	467	2.15e-47	176
Pcam.gene144191_i0_len3510.p1	rna-XM_050865369.1	1170	1175	rna-XM_050865369.1 gene-LOC127001158	1125	71.02	96	N/A	N/A	52	1169	62	1173	0.0	1180
Pcam.gene144306_i0_len3618.p1	rna-XM_050876654.1	1206	1179	rna-XM_050876654.1 gene-LOC127006585	1195	86.44	99	N/A	N/A	14	1205	1	1178	0.0	1874
Pcam.gene144191_i0_len3510.p1	rna-XM_050862113.1	1170	1166	rna-XM_050862113.1 gene-LOC126999482	1006	50.20	84	N/A	N/A	97	1081	73	1022	3.01e-151	483
Pcam.gene142952_i0_len4227.p1	rna-XM_050835158.1	1409	865	rna-XM_050835158.1 gene-LOC126982880	714	71.29	59	N/A	N/A	262	961	1	703	0.0	808
Pcam.gene153_i1_len5856.p1	rna-XM_050874468.1	1952	2192	rna-XM_050874468.1 gene-LOC127005543	1549	84.38	78	N/A	N/A	391	1914	294	1799	0.0	2298
Pcam.gene134984_i0_len1307.p1	rna-XM_050842249.1	314	354	rna-XM_050842249.1 gene-LOC126986285	295	69.15	93	N/A	N/A	19	310	60	354	6.22e-105	310
Pcam.gene144210_i0_len3507.p1	rna-XM_050840717.1	1169	1192	rna-XM_050840717.1 gene-LOC126985569	1169	74.94	97	N/A	N/A	12	1140	3	1158	0.0	1351
Pcam.gene6774_i0_len3495.p1	rna-XM_050846403.1	1165	1201	rna-XM_050846403.1 gene-LOC126988344	500	63.00	48	N/A	N/A	574	1050	701	1195	5.33e-131	429
Pcam.gene143143_i0_len4356.p1	rna-XM_050852896.1	1452	1270	rna-XM_050852896.1 gene-LOC126993713	1285	73.93	84	N/A	N/A	7	1224	19	1267	0.0	1543
Pcam.gene141767_i0_len2847.p1	rna-XM_050872390.1	949	941	rna-XM_050872390.1 gene-LOC127004552	919	81.72	96	N/A	N/A	17	923	1	870	0.0	1278
Pcam.gene3148_i0_len1989.p1	rna-XM_050871666.1	663	563	rna-XM_050871666.1 gene-LOC127004183	537	64.43	81	N/A	N/A	71	605	35	563	0.0	528
Pcam.gene143722_i0_len3424.p1	rna-XM_050858694.1	887	1109	rna-XM_050858694.1 gene-LOC126997540	734	55.59	80	N/A	N/A	68	779	77	790	5.46e-130	417
Pcam.gene144197_i0_len3519.p1	rna-XM_050850744.1	1173	563	rna-XM_050850744.1 gene-LOC126992064	498	47.39	43	N/A	N/A	113	588	15	484	2.38e-45	172
Pcam.gene137683_i0_len1413.p1	rna-XM_050854446.1	471	1203	rna-XM_050854446.1 gene-LOC126995159	329	83.28	69	N/A	N/A	145	471	827	1151	2.59e-160	484
Pcam.gene7596_i1_len1677.p1	rna-XM_050853297.1	559	857	rna-XM_050853297.1 gene-LOC126994055	641	43.99	99	N/A	N/A	5	559	58	691	5.16e-71	243
Pcam.gene136762_i0_len1473.p1	rna-XM_050831152.1	491	469	rna-XM_050831152.1 gene-LOC126980850	469	92.32	94	N/A	N/A	31	490	1	469	0.0	751
Pcam.gene145180_i0_len1605.p1	rna-XM_050840881.1	535	524	rna-XM_050840881.1 gene-LOC126985709	521	73.32	97	N/A	N/A	13	531	1	519	0.0	578
Pcam.gene143889_i0_len3255.p1	rna-XM_050843313.1	1085	2165	rna-XM_050843313.1 gene-LOC126986861	504	92.66	89	N/A	N/A	16	515	20	521	0.0	917
Pcam.gene142132_i0_len2361.p1	rna-XM_050864224.1	787	758	rna-XM_050864224.1 gene-LOC127000489	785	80.76	98	N/A	N/A	18	786	1	758	0.0	1044
Pcam.gene117708_i0_len546.p1	rna-XM_050870142.1	182	691	rna-XM_050870142.1 gene-LOC127003442	180	81.11	99	N/A	N/A	2	181	1	180	5.19e-86	266
Pcam.gene144504_i0_len1734.p1	rna-XM_050835651.1	578	373	rna-XM_050835651.1 gene-LOC126983155	324	47.22	86	N/A	N/A	112	434	3	279	5.87e-36	138
Pcam.gene135954_i0_len1209.p1	rna-XM_050837682.1	403	405	rna-XM_050837682.1 gene-LOC126984191	372	65.59	92	N/A	N/A	33	402	36	403	5.96e-108	323
Pcam.gene7197_i0_len4020.p1	rna-XM_050848147.1	1340	320	rna-XM_050848147.1 gene-LOC126989577	257	50.19	24	N/A	N/A	57	312	15	265	3.13e-34	134
Pcam.gene144197_i0_len3519.p1	rna-XM_050850742.1	1173	279	rna-XM_050850742.1 gene-LOC126992062	291	52.23	41	N/A	N/A	120	406	2	277	8.56e-37	140
Pcam.gene146558_i0_len2139.p1	rna-XM_050860337.1	713	658	rna-XM_050860337.1 gene-LOC126998548	686	60.20	95	N/A	N/A	33	711	5	654	4.90e-172	507
Pcam.gene2337_i2_len4032.p1	rna-XM_050837480.1	1344	1663	rna-XM_050837480.1 gene-LOC126984080	1200	63.50	85	N/A	N/A	200	1344	477	1564	0.0	981
Pcam.gene158112_i0_len687.p1	rna-XM_050848149.1	229	266	rna-XM_050848149.1 gene-LOC126989579	219	52.05	98	N/A	N/A	7	223	2	214	1.34e-33	121
Pcam.gene336_i0_len4266.p1	rna-XM_050863868.1	1422	1521	rna-XM_050863868.1 gene-LOC127000308	1309	92.13	97	N/A	N/A	124	1421	222	1521	0.0	2220
Pcam.gene143441_i0_len5319.p1	rna-XM_050859604.1	1773	1178	rna-XM_050859604.1 gene-LOC126998162	528	74.05	40	N/A	N/A	1238	1760	639	1165	0.0	603
Pcam.gene3102_i0_len1980.p1	rna-XM_050852989.1	660	648	rna-XM_050852989.1 gene-LOC126993846	511	46.77	66	N/A	N/A	13	446	55	562	1.11e-65	228
Pcam.gene143776_i0_len3177.p1	rna-XM_050835379.1	1059	1003	rna-XM_050835379.1 gene-LOC126982988	1055	83.70	99	N/A	N/A	6	1058	1	1003	0.0	1610
Pcam.gene3102_i0_len1980.p1	rna-XM_050847814.1	660	603	rna-XM_050847814.1 gene-LOC126989207	482	45.02	63	N/A	N/A	32	446	2	479	8.18e-44	166
Pcam.gene143164_i0_len7176.p1	rna-XM_050881234.1	2392	1812	rna-XM_050881234.1 gene-LOC127008853	877	83.24	53	N/A	N/A	1492	2341	953	1812	0.0	1442
Pcam.gene7596_i0_len4185.p1	rna-XM_050854018.1	1395	512	rna-XM_050854018.1 gene-LOC126994732	408	47.79	31	N/A	N/A	41	436	9	408	1.84e-48	181
Pcam.gene7596_i0_len4185.p1	rna-XM_050850370.1	1395	548	rna-XM_050850370.1 gene-LOC126991669	439	46.70	34	N/A	N/A	44	470	36	466	2.79e-46	175
Pcam.gene7596_i0_len4185.p1	rna-XM_050849181.1	1395	595	rna-XM_050849181.1 gene-LOC126990570	415	50.12	37	N/A	N/A	1	403	49	456	3.84e-56	206
Pcam.gene7596_i0_len4185.p1	rna-XM_050850997.1	1395	536	rna-XM_050850997.1 gene-LOC126992324	470	48.94	33	N/A	N/A	1	457	36	496	8.13e-57	206
Pcam.gene160119_i0_len750.p1	rna-XM_050829996.1	250	227	rna-XM_050829996.1 gene-LOC126980284	212	78.30	85	N/A	N/A	32	243	11	222	1.50e-99	289
Pcam.gene140061_i0_len1197.p1	rna-XM_050868828.1	399	383	rna-XM_050868828.1 gene-LOC127002733	383	85.90	96	N/A	N/A	16	398	1	383	0.0	540
Pcam.gene7596_i0_len4185.p1	rna-XM_050848337.1	1395	516	rna-XM_050848337.1 gene-LOC126989725	439	46.47	34	N/A	N/A	44	470	3	433	1.70e-48	181
Pcam.gene144504_i0_len1734.p1	rna-XM_050863578.1	578	320	rna-XM_050863578.1 gene-LOC127000151	316	52.53	93	N/A	N/A	130	439	1	310	1.93e-49	173
Pcam.gene146903_i0_len1917.p1	rna-XM_050871636.1	639	634	rna-XM_050871636.1 gene-LOC127004164	620	96.45	97	N/A	N/A	20	638	15	634	0.0	1195
Pcam.gene7596_i0_len4185.p1	rna-XM_050851245.1	1395	446	rna-XM_050851245.1 gene-LOC126992488	403	48.64	31	N/A	N/A	13	403	1	396	2.62e-51	187
Pcam.gene1435_i1_len2736.p1	rna-XM_050865979.1	912	452	rna-XM_050865979.1 gene-LOC127001452	438	64.38	39	N/A	N/A	4	360	1	409	1.08e-130	400
Pcam.gene144213_i0_len3504.p1	rna-XM_050879492.1	1168	1227	rna-XM_050879492.1 gene-LOC127007948	1215	54.98	97	N/A	N/A	22	1149	23	1208	0.0	733
Pcam.gene5866_i1_len2655.p1	rna-XM_050847297.1	885	856	rna-XM_050847297.1 gene-LOC126988913	879	63.48	97	N/A	N/A	5	861	1	840	0.0	723
Pcam.gene4947_i0_len1731.p1	rna-XM_050870856.1	577	529	rna-XM_050870856.1 gene-LOC127003804	567	87.13	98	N/A	N/A	10	576	1	529	0.0	866
Pcam.gene144489_i0_len1752.p1	rna-XM_050869847.1	584	736	rna-XM_050869847.1 gene-LOC127003336	417	92.09	71	N/A	N/A	15	429	1	417	0.0	756
Pcam.gene134821_i0_len1302.p1	rna-XM_050854883.1	434	1419	rna-XM_050854883.1 gene-LOC126995377	367	82.29	79	N/A	N/A	77	420	581	945	3.35e-174	524
Pcam.gene827_i0_len2589.p1	rna-XM_050876533.1	863	1227	rna-XM_050876533.1 gene-LOC127006556	424	88.68	83	N/A	N/A	31	454	1	407	0.0	728
Pcam.gene143147_i0_len7386.p1	rna-XM_050878937.1	2462	2360	rna-XM_050878937.1 gene-LOC127007705	2532	58.65	99	N/A	N/A	6	2461	1	2360	0.0	1511
Pcam.gene147371_i0_len1950.p1	rna-XM_050830592.1	650	639	rna-XM_050830592.1 gene-LOC126980553	661	60.97	99	N/A	N/A	9	649	13	639	1.97e-165	488
Pcam.gene136387_i0_len1488.p1	rna-XM_050856925.1	496	705	rna-XM_050856925.1 gene-LOC126996460	470	93.19	95	N/A	N/A	13	482	1	469	0.0	844
Pcam.gene141559_i0_len2994.p1	rna-XM_050840885.1	998	972	rna-XM_050840885.1 gene-LOC126985711	987	80.34	97	N/A	N/A	23	990	1	947	0.0	1399
Pcam.gene143867_i0_len3246.p1	rna-XM_050860942.1	1082	615	rna-XM_050860942.1 gene-LOC126998821	614	98.37	71	N/A	N/A	12	623	1	614	0.0	1233
Pcam.gene808_i0_len870.p1	rna-XM_050871992.1	290	275	rna-XM_050871992.1 gene-LOC127004368	265	76.23	91	N/A	N/A	25	289	11	275	2.69e-110	320
Pcam.gene144249_i0_len3711.p1	rna-XM_050875007.1	1237	1016	rna-XM_050875007.1 gene-LOC127005834	917	69.36	71	N/A	N/A	10	891	10	909	0.0	961
Pcam.gene144213_i0_len3504.p1	rna-XM_050835640.1	1168	635	rna-XM_050835640.1 gene-LOC126983144	633	50.87	53	N/A	N/A	106	728	3	596	8.55e-95	316
Pcam.gene144923_i0_len1833.p1	rna-XM_050845703.1	611	588	rna-XM_050845703.1 gene-LOC126987986	605	73.88	98	N/A	N/A	15	610	4	588	0.0	688
Pcam.gene142728_i0_len2454.p1	rna-XM_050878016.1	818	804	rna-XM_050878016.1 gene-LOC127007265	800	82.75	97	N/A	N/A	17	812	1	799	0.0	1201
Pcam.gene5764_i0_len3543.p1	rna-XM_050875826.1	1181	1451	rna-XM_050875826.1 gene-LOC127006221	898	80.51	91	N/A	N/A	327	1161	534	1429	0.0	1259
Pcam.gene7525_i0_len2233.p2	rna-XM_050857902.1	397	489	rna-XM_050857902.1 gene-LOC126996948	238	58.82	59	N/A	N/A	163	395	251	484	1.04e-38	144
Pcam.gene141802_i0_len2844.p1	rna-XM_050869115.1	948	1247	rna-XM_050869115.1 gene-LOC127002871	1022	61.55	96	N/A	N/A	39	942	123	1138	0.0	779
Pcam.gene147169_i0_len1989.p1	rna-XM_050858431.1	663	640	rna-XM_050858431.1 gene-LOC126997369	640	92.50	97	N/A	N/A	23	662	1	640	0.0	1165
Pcam.gene7596_i0_len4185.p1	rna-XM_050850179.1	1395	373	rna-XM_050850179.1 gene-LOC126991411	323	49.85	34	N/A	N/A	1	314	32	347	1.42e-37	145
Pcam.gene5073_i0_len5193.p1	rna-XM_050856010.1	1731	1687	rna-XM_050856010.1 gene-LOC126996022	1182	58.12	91	N/A	N/A	5	1097	1	1085	0.0	736
Pcam.gene146859_i0_len1932.p1	rna-XM_050861909.1	644	640	rna-XM_050861909.1 gene-LOC126999364	643	91.91	99	N/A	N/A	3	643	1	640	0.0	1139
Pcam.gene144172_i0_len3612.p1	rna-XM_050850182.1	1204	309	rna-XM_050850182.1 gene-LOC126991415	189	55.03	15	N/A	N/A	72	256	8	194	6.37e-26	109
Pcam.gene3320_i0_len4299.p1	rna-XM_050844977.1	1433	891	rna-XM_050844977.1 gene-LOC126987734	698	37.68	45	N/A	N/A	301	939	228	886	4.44e-26	116
Pcam.gene7525_i0_len2233.p2	rna-XM_050857899.1	397	489	rna-XM_050857899.1 gene-LOC126996946	238	59.66	59	N/A	N/A	163	395	251	484	1.46e-40	149
Pcam.gene6911_i0_len3522.p1	rna-XM_050863878.1	1174	1197	rna-XM_050863878.1 gene-LOC127000310	1205	84.56	99	N/A	N/A	14	1173	1	1197	0.0	1856
Pcam.gene7673_i0_len750.p1	rna-XM_050883689.1	250	232	rna-XM_050883689.1 gene-LOC127009990	194	87.11	78	N/A	N/A	56	249	39	232	5.80e-99	288
Pcam.gene158214_i0_len690.p1	rna-XM_050849171.1	230	191	rna-XM_050849171.1 gene-LOC126990557	179	53.07	99	N/A	N/A	34	211	3	178	3.52e-25	97.4
Pcam.gene144213_i0_len3504.p1	rna-XM_050833470.1	1168	1491	rna-XM_050833470.1 gene-LOC126981876	1185	52.49	96	N/A	N/A	31	1150	276	1433	0.0	642
Pcam.gene7596_i0_len4185.p1	rna-XM_050851999.1	1395	355	rna-XM_050851999.1 gene-LOC126993139	336	49.11	33	N/A	N/A	13	339	1	329	1.61e-40	153
Pcam.gene143318_i0_len8103.p1	rna-XM_050849452.1	2701	2540	rna-XM_050849452.1 gene-LOC126990811	2601	73.63	95	N/A	N/A	37	2602	1	2459	0.0	3181
Pcam.gene144390_i0_len1722.p1	rna-XM_050868798.1	574	591	rna-XM_050868798.1 gene-LOC127002714	568	81.69	99	N/A	N/A	6	573	38	591	0.0	843
Pcam.gene141630_i0_len2976.p1	rna-XM_050842418.1	992	917	rna-XM_050842418.1 gene-LOC126986363	884	56.33	99	N/A	N/A	13	787	1	877	5.20e-153	476
Pcam.gene2568_i0_len1869.p1	rna-XM_050871353.1	623	666	rna-XM_050871353.1 gene-LOC127004059	474	72.57	89	N/A	N/A	17	485	17	462	3.77e-174	510
Pcam.gene3102_i0_len1980.p1	rna-XM_050849183.1	660	326	rna-XM_050849183.1 gene-LOC126990572	208	51.92	55	N/A	N/A	244	444	42	247	2.86e-27	112
Pcam.gene7677_i0_len1368.p1	rna-XM_050856171.1	456	449	rna-XM_050856171.1 gene-LOC126996080	449	95.99	98	N/A	N/A	7	455	1	449	0.0	854
Pcam.gene144213_i0_len3504.p1	rna-XM_050879884.1	1168	1484	rna-XM_050879884.1 gene-LOC127008193	1181	54.95	93	N/A	N/A	64	1150	288	1449	0.0	734
Pcam.gene2322_i0_len3534.p1	rna-XM_050843526.1	1178	1241	rna-XM_050843526.1 gene-LOC126986964	1201	73.61	99	N/A	N/A	12	1176	37	1149	0.0	1389
Pcam.gene141660_i0_len3078.p1	rna-XM_050875889.1	1026	728	rna-XM_050875889.1 gene-LOC127006255	249	71.89	41	N/A	N/A	776	1024	476	724	1.37e-85	291
Pcam.gene147007_i0_len1851.p1	rna-XM_050860190.1	617	560	rna-XM_050860190.1 gene-LOC126998472	549	70.13	82	N/A	N/A	103	609	22	556	0.0	584
Pcam.gene3621_i0_len1884.p1	rna-XM_050854652.1	628	643	rna-XM_050854652.1 gene-LOC126995238	640	87.50	99	N/A	N/A	1	624	3	640	0.0	1042
Pcam.gene145606_i0_len1656.p1	rna-XM_050864250.1	552	502	rna-XM_050864250.1 gene-LOC127000513	502	91.24	91	N/A	N/A	52	551	1	502	0.0	800
Pcam.gene145755_i0_len1632.p1	rna-XM_050862152.1	544	511	rna-XM_050862152.1 gene-LOC126999505	507	95.66	91	N/A	N/A	47	543	5	511	0.0	993
Pcam.gene1057_i0_len1428.p1	rna-XM_050867420.1	476	503	rna-XM_050867420.1 gene-LOC127002054	474	76.79	98	N/A	N/A	3	469	29	500	0.0	590
Pcam.gene4112_i0_len1113.p1	rna-XM_050874144.1	371	341	rna-XM_050874144.1 gene-LOC127005359	309	89.64	83	N/A	N/A	56	364	1	309	0.0	511
Pcam.gene2839_i0_len732.p1	rna-XM_050871479.1	244	204	rna-XM_050871479.1 gene-LOC127004110	204	92.65	84	N/A	N/A	40	243	1	204	2.57e-126	355
Pcam.gene1058_i0_len1416.p1	rna-XM_050879318.1	472	507	rna-XM_050879318.1 gene-LOC127007879	515	78.25	93	N/A	N/A	31	471	1	507	0.0	740
Pcam.gene144414_i0_len1716.p1	rna-XM_050878387.1	572	1365	rna-XM_050878387.1 gene-LOC127007409	541	91.50	93	N/A	N/A	39	571	825	1365	0.0	981
Pcam.gene135762_i0_len1230.p1	rna-XM_050833206.1	410	830	rna-XM_050833206.1 gene-LOC126981738	156	92.31	81	N/A	N/A	19	174	1	156	1.99e-82	269
Pcam.gene1752_i0_len1842.p1	rna-XM_050884411.1	614	579	rna-XM_050884411.1 gene-LOC127010394	603	77.61	95	N/A	N/A	32	613	1	579	0.0	758
Pcam.gene6217_i0_len1173.p1	rna-XM_050868898.1	391	482	rna-XM_050868898.1 gene-LOC127002773	143	97.90	37	N/A	N/A	8	150	1	143	4.88e-97	297
Pcam.gene137947_i0_len1422.p1	rna-XM_050863438.1	474	670	rna-XM_050863438.1 gene-LOC127000029	445	89.44	93	N/A	N/A	10	450	1	444	0.0	688
Pcam.gene144414_i0_len1716.p1	rna-XM_050852070.1	572	569	rna-XM_050852070.1 gene-LOC126993202	404	91.09	85	N/A	N/A	87	479	2	405	0.0	705
Pcam.gene139995_i0_len1191.p1	rna-XM_050831940.1	397	477	rna-XM_050831940.1 gene-LOC126981193	347	81.27	83	N/A	N/A	30	358	1	340	8.03e-145	419
Pcam.gene144260_i0_len3690.p1	rna-XM_050873442.1	1230	1201	rna-XM_050873442.1 gene-LOC127005012	1204	75.91	96	N/A	N/A	54	1229	38	1201	0.0	1551
Pcam.gene143022_i0_len4179.p1	rna-XM_050870841.1	1393	2611	rna-XM_050870841.1 gene-LOC127003793	1381	82.40	97	N/A	N/A	47	1392	884	2249	0.0	1725
Pcam.gene145194_i0_len1596.p1	rna-XM_050880733.1	532	996	rna-XM_050880733.1 gene-LOC127008558	545	62.75	97	N/A	N/A	6	519	460	948	3.23e-111	353
Pcam.gene32618_i0_len231.p1	rna-XM_050869040.1	77	211	rna-XM_050869040.1 gene-LOC127002820	77	92.21	100	N/A	N/A	1	77	126	202	4.68e-44	140
Pcam.gene141851_i0_len2835.p1	rna-XM_050853763.1	945	637	rna-XM_050853763.1 gene-LOC126994445	571	72.15	59	N/A	N/A	392	944	80	637	0.0	624
Pcam.gene141547_i0_len2649.p1	rna-XM_050830750.1	883	674	rna-XM_050830750.1 gene-LOC126980658	400	72.25	45	N/A	N/A	412	810	269	667	6.91e-167	501
Pcam.gene141547_i0_len2649.p1	rna-XM_050848291.1	883	396	rna-XM_050848291.1 gene-LOC126989685	399	72.43	45	N/A	N/A	486	882	1	396	3.50e-166	488
Pcam.gene141547_i0_len2649.p1	rna-XM_050859012.1	883	738	rna-XM_050859012.1 gene-LOC126997796	472	70.13	53	N/A	N/A	412	882	269	738	0.0	572
Pcam.gene142593_i0_len2430.p1	rna-XM_050840109.1	810	911	rna-XM_050840109.1 gene-LOC126985350	539	51.95	65	N/A	N/A	280	809	407	911	1.12e-90	305
Pcam.gene143785_i0_len3159.p1	rna-XM_050832501.1	881	829	rna-XM_050832501.1 gene-LOC126981456	516	46.32	58	N/A	N/A	372	878	345	829	3.81e-50	190
Pcam.gene3394_i0_len978.p1	rna-XM_050861662.1	326	267	rna-XM_050861662.1 gene-LOC126999266	199	97.99	97	N/A	N/A	1	199	6	204	8.50e-141	398
Pcam.gene1291_i0_len3102.p1	rna-XM_050870760.1	1034	1014	rna-XM_050870760.1 gene-LOC127003756	1002	84.83	96	N/A	N/A	37	1029	18	1009	0.0	1489
Pcam.gene143805_i0_len3105.p1	rna-XM_050843435.1	1035	1015	rna-XM_050843435.1 gene-LOC126986922	1026	72.22	99	N/A	N/A	13	1033	5	1014	0.0	1215
Pcam.gene5912_i0_len2742.p1	rna-XM_050882623.1	914	887	rna-XM_050882623.1 gene-LOC127009506	865	93.41	95	N/A	N/A	46	910	20	884	0.0	1583
Pcam.gene1291_i1_len3060.p1	rna-XM_050868598.1	1020	688	rna-XM_050868598.1 gene-LOC127002528	689	86.65	68	N/A	N/A	35	723	1	688	0.0	1046
Pcam.gene141823_i0_len2820.p1	rna-XM_050835116.1	940	875	rna-XM_050835116.1 gene-LOC126982843	903	75.53	96	N/A	N/A	34	936	7	874	0.0	1184
Pcam.gene143805_i0_len3105.p1	rna-XM_050829948.1	1035	965	rna-XM_050829948.1 gene-LOC126980262	927	68.50	89	N/A	N/A	105	1026	67	963	0.0	986
Pcam.gene6364_i0_len3126.p1	rna-XM_050843432.1	1042	1036	rna-XM_050843432.1 gene-LOC126986921	1024	77.93	98	N/A	N/A	17	1035	9	1024	0.0	1353
Pcam.gene143805_i0_len3105.p1	rna-XM_050843430.1	1035	1097	rna-XM_050843430.1 gene-LOC126986920	1040	79.71	97	N/A	N/A	32	1034	64	1097	0.0	1500
Pcam.gene6522_i0_len3087.p1	rna-XM_050832626.1	1029	1056	rna-XM_050832626.1 gene-LOC126981512	885	78.87	86	N/A	N/A	140	1021	173	1055	0.0	1206
Pcam.gene7048_i0_len3024.p1	rna-XM_050832615.1	1008	1030	rna-XM_050832615.1 gene-LOC126981509	1027	74.88	99	N/A	N/A	4	1003	1	1027	0.0	1285
Pcam.gene6425_i0_len3168.p1	rna-XM_050843438.1	1056	957	rna-XM_050843438.1 gene-LOC126986923	1002	68.76	95	N/A	N/A	54	1055	51	957	0.0	1091
Pcam.gene143805_i0_len3105.p1	rna-XM_050843429.1	1035	1103	rna-XM_050843429.1 gene-LOC126986918	913	59.04	87	N/A	N/A	133	1030	193	1099	0.0	722
Pcam.gene6718_i0_len1185.p1	rna-XM_050874058.1	395	373	rna-XM_050874058.1 gene-LOC127005265	371	72.78	88	N/A	N/A	46	393	6	372	3.14e-147	421
Pcam.gene6718_i0_len1185.p1	rna-XM_050830936.1	395	370	rna-XM_050830936.1 gene-LOC126980719	368	77.45	88	N/A	N/A	46	393	6	369	9.22e-163	461
Pcam.gene136030_i0_len1257.p1	rna-XM_050866732.1	419	438	rna-XM_050866732.1 gene-LOC127001697	410	59.02	96	N/A	N/A	18	418	32	433	7.09e-103	311
Pcam.gene136030_i0_len1257.p1	rna-XM_050866742.1	419	432	rna-XM_050866742.1 gene-LOC127001699	345	62.90	80	N/A	N/A	83	418	95	427	1.71e-97	298
Pcam.gene115891_i0_len513.p1	rna-XM_050845797.1	171	536	rna-XM_050845797.1 gene-LOC126988037	165	73.33	96	N/A	N/A	2	165	361	525	9.00e-69	217
Pcam.gene136030_i0_len1257.p1	rna-XM_050866736.1	419	438	rna-XM_050866736.1 gene-LOC127001698	412	58.50	96	N/A	N/A	15	418	29	433	5.77e-103	312
Pcam.gene115891_i0_len513.p1	rna-XM_050845827.1	171	421	rna-XM_050845827.1 gene-LOC126988039	167	71.26	97	N/A	N/A	2	167	246	412	6.91e-68	211
Pcam.gene145952_i0_len2073.p1	rna-XM_050839492.1	691	632	rna-XM_050839492.1 gene-LOC126985083	567	95.41	82	N/A	N/A	126	690	66	632	0.0	1055
Pcam.gene4838_i0_len1434.p1	rna-XM_050838017.1	478	464	rna-XM_050838017.1 gene-LOC126984385	462	98.27	97	N/A	N/A	12	473	3	464	0.0	929
Pcam.gene1578_i0_len1752.p1	rna-XM_050868186.1	584	546	rna-XM_050868186.1 gene-LOC127002344	546	95.24	93	N/A	N/A	39	583	1	546	0.0	1010
Pcam.gene3028_i0_len1017.p1	rna-XM_050872163.1	339	333	rna-XM_050872163.1 gene-LOC127004444	333	74.17	98	N/A	N/A	6	338	3	333	3.31e-139	397
Pcam.gene136497_i0_len1503.p1	rna-XM_050860326.1	501	492	rna-XM_050860326.1 gene-LOC126998545	492	88.01	98	N/A	N/A	9	500	1	492	0.0	763
Pcam.gene157961_i0_len690.p1	rna-XM_050839072.1	230	430	rna-XM_050839072.1 gene-LOC126984848	228	84.21	99	N/A	N/A	2	229	203	430	1.36e-112	328
Pcam.gene1061_i0_len1809.p1	rna-XM_050831234.1	603	690	rna-XM_050831234.1 gene-LOC126980880	622	78.94	97	N/A	N/A	17	602	77	690	0.0	829
Pcam.gene159068_i0_len774.p1	rna-XM_050832703.1	258	253	rna-XM_050832703.1 gene-LOC126981521	253	99.60	98	N/A	N/A	5	257	1	253	0.0	516
Pcam.gene146109_i0_len2097.p1	rna-XM_050866408.1	699	698	rna-XM_050866408.1 gene-LOC127001604	696	89.94	98	N/A	N/A	10	696	1	696	0.0	1213
Pcam.gene146109_i0_len2097.p1	rna-XM_050865696.1	699	697	rna-XM_050865696.1 gene-LOC127001297	696	89.51	98	N/A	N/A	10	696	1	695	0.0	1201
Pcam.gene1062_i1_len1599.p1	rna-XM_050858019.1	533	582	rna-XM_050858019.1 gene-LOC126996997	234	80.77	36	N/A	N/A	4	195	1	234	1.26e-115	353
Pcam.gene1063_i1_len1809.p1	rna-XM_050873037.1	603	608	rna-XM_050873037.1 gene-LOC127004860	626	77.00	99	N/A	N/A	1	601	1	589	0.0	821
Pcam.gene136849_i0_len1533.p1	rna-XM_050852567.1	511	532	rna-XM_050852567.1 gene-LOC126993440	512	82.03	97	N/A	N/A	13	510	14	525	0.0	724
Pcam.gene135471_i0_len1317.p1	rna-XM_050858483.1	439	425	rna-XM_050858483.1 gene-LOC126997409	414	75.60	94	N/A	N/A	12	424	1	411	4.39e-168	478
Pcam.gene144381_i0_len1728.p1	rna-XM_050858520.1	576	549	rna-XM_050858520.1 gene-LOC126997431	544	76.65	94	N/A	N/A	25	568	17	548	0.0	685
Pcam.gene6103_i0_len2439.p1	rna-XM_050875845.1	716	755	rna-XM_050875845.1 gene-LOC127006232	705	84.82	98	N/A	N/A	15	715	91	755	0.0	1004
Pcam.gene484_i0_len2013.p1	rna-XM_050869348.1	671	648	rna-XM_050869348.1 gene-LOC127002997	617	89.47	92	N/A	N/A	55	670	48	648	0.0	1039
Pcam.gene144293_i0_len3639.p1	rna-XM_050872916.1	1213	987	rna-XM_050872916.1 gene-LOC127004786	275	72.00	43	N/A	N/A	563	832	442	715	6.75e-87	303
Pcam.gene146949_i0_len1857.p1	rna-XM_050866714.1	619	587	rna-XM_050866714.1 gene-LOC127001690	581	86.06	94	N/A	N/A	30	609	1	579	0.0	822
Pcam.gene141799_i0_len2865.p1	rna-XM_050872200.1	955	753	rna-XM_050872200.1 gene-LOC127004461	679	81.89	70	N/A	N/A	267	937	59	734	0.0	885
Pcam.gene146894_i0_len1911.p1	rna-XM_050870930.1	637	621	rna-XM_050870930.1 gene-LOC127003846	621	94.69	97	N/A	N/A	16	636	1	621	0.0	1110
Pcam.gene158767_i0_len777.p1	rna-XM_050857017.1	259	634	rna-XM_050857017.1 gene-LOC126996498	250	85.20	97	N/A	N/A	9	258	302	551	4.26e-129	379
Pcam.gene142690_i0_len2472.p1	rna-XM_050856043.1	824	795	rna-XM_050856043.1 gene-LOC126996040	810	79.26	97	N/A	N/A	27	822	8	794	0.0	1000
Pcam.gene143637_i0_len3300.p1	rna-XM_050834033.1	1100	1036	rna-XM_050834033.1 gene-LOC126982185	947	88.70	86	N/A	N/A	153	1099	128	1036	0.0	1492
Pcam.gene6103_i0_len2439.p1	rna-XM_050837426.1	716	760	rna-XM_050837426.1 gene-LOC126984051	562	59.07	77	N/A	N/A	93	646	229	732	3.23e-134	413
Pcam.gene142639_i0_len2403.p1	rna-XM_050883761.1	801	782	rna-XM_050883761.1 gene-LOC127010043	677	97.34	85	N/A	N/A	124	800	107	782	0.0	1242
Pcam.gene8183_i0_len2385.p1	rna-XM_050879048.1	795	795	rna-XM_050879048.1 gene-LOC127007765	803	85.93	99	N/A	N/A	4	794	31	795	0.0	1241
Pcam.gene5983_i0_len2481.p1	rna-XM_050874212.1	827	792	rna-XM_050874212.1 gene-LOC127005401	773	82.28	93	N/A	N/A	59	826	26	792	0.0	960
Pcam.gene137661_i0_len1434.p1	rna-XM_050857357.1	478	526	rna-XM_050857357.1 gene-LOC126996660	462	76.19	97	N/A	N/A	15	476	65	525	0.0	570
Pcam.gene146772_i0_len1908.p1	rna-XM_050860750.1	636	646	rna-XM_050860750.1 gene-LOC126998749	611	85.11	95	N/A	N/A	3	609	1	608	0.0	877
Pcam.gene144690_i0_len1701.p1	rna-XM_050855365.1	567	334	rna-XM_050855365.1 gene-LOC126995634	332	91.27	59	N/A	N/A	7	338	1	332	0.0	541
Pcam.gene1331_i0_len1521.p1	rna-XM_050841737.1	507	516	rna-XM_050841737.1 gene-LOC126986057	450	88.89	89	N/A	N/A	16	465	15	464	0.0	691
Pcam.gene4358_i0_len1509.p1	rna-XM_050884055.1	503	458	rna-XM_050884055.1 gene-LOC127010175	415	94.94	83	N/A	N/A	48	462	7	421	0.0	741
Pcam.gene10646_i0_len210.p1	rna-XM_050873478.1	70	821	rna-XM_050873478.1 gene-LOC127005017	69	59.42	99	N/A	N/A	1	69	127	195	2.56e-14	65.1
Pcam.gene155738_i0_len927.p1	rna-XM_050832567.1	309	302	rna-XM_050832567.1 gene-LOC126981484	302	95.70	97	N/A	N/A	9	308	1	302	0.0	570
Pcam.gene156056_i0_len963.p1	rna-XM_050883059.1	321	304	rna-XM_050883059.1 gene-LOC127009714	304	81.25	95	N/A	N/A	6	309	1	302	5.96e-156	438
Pcam.gene155984_i0_len963.p1	rna-XM_050844496.1	321	344	rna-XM_050844496.1 gene-LOC126987507	318	80.19	99	N/A	N/A	3	320	27	344	1.70e-158	446
Pcam.gene156122_i0_len951.p1	rna-XM_050833360.1	317	289	rna-XM_050833360.1 gene-LOC126981793	291	55.67	87	N/A	N/A	40	315	2	288	1.37e-62	199
Pcam.gene156122_i0_len951.p1	rna-XM_050854989.1	317	364	rna-XM_050854989.1 gene-LOC126995440	257	85.21	81	N/A	N/A	31	287	1	257	1.79e-142	406
Pcam.gene138469_i0_len1071.p1	rna-XM_050849774.1	357	243	rna-XM_050849774.1 gene-LOC126991079	218	50.46	61	N/A	N/A	35	250	6	221	1.37e-32	121
Pcam.gene3970_i0_len1113.p1	rna-XM_050882898.1	371	351	rna-XM_050882898.1 gene-LOC127009646	349	96.28	94	N/A	N/A	22	370	4	351	0.0	650
Pcam.gene3990_i1_len1563.p1	rna-XM_050841372.1	521	909	rna-XM_050841372.1 gene-LOC126985880	509	90.77	97	N/A	N/A	17	520	404	909	0.0	849
Pcam.gene139655_i0_len1152.p1	rna-XM_050855819.1	384	407	rna-XM_050855819.1 gene-LOC126995919	351	98.58	91	N/A	N/A	14	364	1	349	0.0	711
Pcam.gene138880_i0_len990.p1	rna-XM_050873228.1	330	261	rna-XM_050873228.1 gene-LOC127004935	260	92.31	79	N/A	N/A	69	328	1	260	5.34e-167	464
Pcam.gene135906_i0_len1215.p1	rna-XM_050832086.1	405	415	rna-XM_050832086.1 gene-LOC126981229	415	87.71	98	N/A	N/A	9	404	1	415	0.0	681
Pcam.gene140205_i0_len1173.p1	rna-XM_050871560.1	391	382	rna-XM_050871560.1 gene-LOC127004142	382	97.64	97	N/A	N/A	10	390	1	382	0.0	743
Pcam.gene136353_i0_len1248.p1	rna-XM_050841366.1	416	437	rna-XM_050841366.1 gene-LOC126985878	438	92.24	99	N/A	N/A	5	415	1	437	0.0	809
Pcam.gene1164_i0_len927.p1	rna-XM_050879800.1	309	299	rna-XM_050879800.1 gene-LOC127008146	293	97.95	95	N/A	N/A	16	308	7	299	0.0	585
Pcam.gene143135_i0_len4350.p1	rna-XM_050862911.1	1450	1419	rna-XM_050862911.1 gene-LOC126999850	1453	77.70	98	N/A	N/A	36	1449	1	1419	0.0	1759
Pcam.gene5232_i0_len1635.p1	rna-XM_050869759.1	545	464	rna-XM_050869759.1 gene-LOC127003290	470	93.83	86	N/A	N/A	75	544	1	464	0.0	843
Pcam.gene136867_i0_len1536.p1	rna-XM_050865921.1	512	508	rna-XM_050865921.1 gene-LOC127001374	508	91.14	99	N/A	N/A	6	511	1	508	0.0	875
Pcam.gene2828_i0_len1749.p1	rna-XM_050865352.1	583	533	rna-XM_050865352.1 gene-LOC127001147	578	79.07	98	N/A	N/A	14	582	1	533	0.0	785
Pcam.gene140852_i0_len1122.p1	rna-XM_050867549.1	374	365	rna-XM_050867549.1 gene-LOC127002089	365	97.81	98	N/A	N/A	6	370	1	365	0.0	728
Pcam.gene145719_i0_len1674.p1	rna-XM_050834355.1	558	376	rna-XM_050834355.1 gene-LOC126982340	362	80.66	63	N/A	N/A	198	547	7	365	1.23e-167	480
Pcam.gene147505_i0_len1962.p1	rna-XM_050836380.1	654	660	rna-XM_050836380.1 gene-LOC126983581	660	87.27	96	N/A	N/A	27	653	1	660	0.0	1066
Pcam.gene4153_i0_len1455.p1	rna-XM_050847229.1	485	476	rna-XM_050847229.1 gene-LOC126988804	492	89.84	97	N/A	N/A	13	484	1	476	0.0	870
Pcam.gene4864_i0_len1119.p1	rna-XM_050881496.1	373	396	rna-XM_050881496.1 gene-LOC127008963	362	98.62	97	N/A	N/A	11	372	35	396	0.0	742
Pcam.gene141979_i0_len2346.p1	rna-XM_050874280.1	782	842	rna-XM_050874280.1 gene-LOC127005433	794	82.37	99	N/A	N/A	8	781	76	842	0.0	1077
Pcam.gene2987_i0_len1815.p1	rna-XM_050872093.1	605	459	rna-XM_050872093.1 gene-LOC127004423	462	90.69	71	N/A	N/A	174	604	1	459	0.0	844
Pcam.gene639_i0_len4374.p1	rna-XM_050878175.1	1458	1409	rna-XM_050878175.1 gene-LOC127007342	782	94.12	60	N/A	N/A	235	1010	143	921	0.0	1351
Pcam.gene143693_i0_len3438.p1	rna-XM_050856028.1	1146	1075	rna-XM_050856028.1 gene-LOC126996033	423	89.60	66	N/A	N/A	725	1145	668	1075	0.0	785
Pcam.gene142525_i0_len2550.p1	rna-XM_050861901.1	850	732	rna-XM_050861901.1 gene-LOC126999358	653	65.39	78	N/A	N/A	24	655	26	611	0.0	609
Pcam.gene147365_i0_len1950.p1	rna-XM_050862709.1	650	1188	rna-XM_050862709.1 gene-LOC126999794	584	88.18	90	N/A	N/A	60	642	221	786	0.0	881
Pcam.gene6885_i0_len2826.p1	rna-XM_050864719.1	942	926	rna-XM_050864719.1 gene-LOC127000708	981	70.74	99	N/A	N/A	3	941	1	926	0.0	987
Pcam.gene8058_i0_len2331.p1	rna-XM_050860386.1	777	765	rna-XM_050860386.1 gene-LOC126998572	741	81.38	94	N/A	N/A	45	776	31	765	0.0	1029
Pcam.gene1067_i0_len1428.p1	rna-XM_050832519.1	476	368	rna-XM_050832519.1 gene-LOC126981460	351	52.42	72	N/A	N/A	132	475	74	367	6.51e-71	229
Pcam.gene135205_i0_len1341.p1	rna-XM_050839228.1	447	456	rna-XM_050839228.1 gene-LOC126985003	388	79.38	84	N/A	N/A	9	384	1	382	0.0	513
Pcam.gene1989_i0_len2100.p1	rna-XM_050883028.1	700	478	rna-XM_050883028.1 gene-LOC127009698	416	64.42	59	N/A	N/A	283	696	117	476	2.09e-136	409
Pcam.gene1989_i0_len2100.p1	rna-XM_050880920.1	700	501	rna-XM_050880920.1 gene-LOC127008640	466	61.37	66	N/A	N/A	234	696	88	498	8.09e-124	377
Pcam.gene155888_i0_len960.p1	rna-XM_050874064.1	320	303	rna-XM_050874064.1 gene-LOC127005271	302	70.86	91	N/A	N/A	28	319	9	303	2.55e-111	325
Pcam.gene1615_i2_len1563.p1	rna-XM_050884458.1	521	456	rna-XM_050884458.1 gene-LOC127010410	339	61.36	64	N/A	N/A	181	515	112	449	4.49e-87	275
Pcam.gene1615_i0_len1773.p1	rna-XM_050855822.1	591	410	rna-XM_050855822.1 gene-LOC126995922	401	55.11	66	N/A	N/A	195	583	5	401	3.79e-79	255
Pcam.gene1615_i0_len1773.p1	rna-XM_050855821.1	591	411	rna-XM_050855821.1 gene-LOC126995921	401	54.61	66	N/A	N/A	195	583	5	402	2.61e-80	258
Pcam.gene136028_i0_len1263.p1	rna-XM_050853704.1	421	330	rna-XM_050853704.1 gene-LOC126994397	273	68.86	64	N/A	N/A	146	416	60	330	3.24e-102	306
Pcam.gene155888_i0_len960.p1	rna-XM_050878239.1	320	336	rna-XM_050878239.1 gene-LOC127007360	314	70.06	95	N/A	N/A	17	319	28	336	1.10e-107	317
Pcam.gene137579_i0_len1437.p1	rna-XM_050836161.1	479	663	rna-XM_050836161.1 gene-LOC126983463	374	60.70	72	N/A	N/A	113	457	305	660	4.25e-103	322
Pcam.gene146256_i0_len2052.p1	rna-XM_050859500.1	684	404	rna-XM_050859500.1 gene-LOC126998105	328	59.45	48	N/A	N/A	351	678	110	399	2.54e-89	284
Pcam.gene8095_i0_len1170.p1	rna-XM_050860680.1	390	447	rna-XM_050860680.1 gene-LOC126998679	285	54.39	73	N/A	N/A	107	389	148	430	1.53e-55	188
Pcam.gene142387_i0_len2517.p1	rna-XM_050833542.1	839	805	rna-XM_050833542.1 gene-LOC126981900	159	81.13	36	N/A	N/A	530	688	353	510	1.48e-65	234
Pcam.gene135015_i0_len1284.p1	rna-XM_050875618.1	428	414	rna-XM_050875618.1 gene-LOC127006110	261	66.28	58	N/A	N/A	148	395	136	395	8.77e-83	259
Pcam.gene155888_i0_len960.p1	rna-XM_050851453.1	320	322	rna-XM_050851453.1 gene-LOC126992654	311	69.13	97	N/A	N/A	10	318	11	321	2.26e-119	346
Pcam.gene4086_i0_len1077.p1	rna-XM_050874453.1	359	353	rna-XM_050874453.1 gene-LOC127005529	349	73.64	94	N/A	N/A	21	358	8	353	1.28e-148	423
Pcam.gene140693_i0_len1089.p1	rna-XM_050874449.1	363	359	rna-XM_050874449.1 gene-LOC127005527	367	64.85	96	N/A	N/A	13	359	1	358	1.65e-113	334
Pcam.gene155888_i0_len960.p1	rna-XM_050878740.1	320	183	rna-XM_050878740.1 gene-LOC127007569	184	75.00	57	N/A	N/A	137	319	3	183	5.44e-69	213
Pcam.gene136726_i0_len1473.p1	rna-XM_050860064.1	491	417	rna-XM_050860064.1 gene-LOC126998410	395	49.37	78	N/A	N/A	106	486	113	412	1.31e-75	243
Pcam.gene135912_i0_len1215.p1	rna-XM_050860958.1	405	341	rna-XM_050860958.1 gene-LOC126998826	277	68.23	68	N/A	N/A	117	391	52	328	3.44e-89	273
Pcam.gene136478_i0_len1503.p1	rna-XM_050868995.1	501	483	rna-XM_050868995.1 gene-LOC127002790	476	69.33	92	N/A	N/A	31	493	1	472	5.59e-180	513
Pcam.gene155888_i0_len960.p1	rna-XM_050853182.1	320	234	rna-XM_050853182.1 gene-LOC126993954	233	77.68	73	N/A	N/A	87	318	1	233	1.31e-111	323
Pcam.gene137606_i0_len1440.p1	rna-XM_050851567.1	480	372	rna-XM_050851567.1 gene-LOC126992755	276	54.71	54	N/A	N/A	213	473	105	369	2.26e-51	178
Pcam.gene137606_i0_len1440.p1	rna-XM_050880363.1	480	450	rna-XM_050880363.1 gene-LOC127008365	475	65.89	98	N/A	N/A	11	478	1	439	1.20e-164	472
Pcam.gene155888_i0_len960.p1	rna-XM_050853170.1	320	123	rna-XM_050853170.1 gene-LOC126993941	123	78.05	38	N/A	N/A	195	317	1	123	1.34e-59	186
Pcam.gene146122_i0_len2094.p1	rna-XM_050851028.1	698	144	rna-XM_050851028.1 gene-LOC126992339	142	55.63	20	N/A	N/A	555	694	1	142	1.70e-27	108
Pcam.gene4347_i0_len1485.p1	rna-XM_050830243.1	495	418	rna-XM_050830243.1 gene-LOC126980381	467	65.10	94	N/A	N/A	18	483	1	412	3.61e-149	432
Pcam.gene155888_i0_len960.p1	rna-XM_050853174.1	320	337	rna-XM_050853174.1 gene-LOC126993946	317	60.25	85	N/A	N/A	48	319	24	335	1.21e-95	286
Pcam.gene135912_i0_len1215.p1	rna-XM_050860956.1	405	419	rna-XM_050860956.1 gene-LOC126998825	276	64.49	67	N/A	N/A	114	385	122	397	7.47e-71	228
Pcam.gene154338_i0_len876.p1	rna-XM_050877228.1	292	410	rna-XM_050877228.1 gene-LOC127006889	289	50.52	97	N/A	N/A	6	288	125	408	1.81e-57	189
Pcam.gene160216_i0_len756.p1	rna-XM_050850896.1	252	263	rna-XM_050850896.1 gene-LOC126992233	243	54.73	96	N/A	N/A	7	248	21	261	2.45e-56	180
Pcam.gene146858_i0_len1932.p1	rna-XM_050876436.1	644	403	rna-XM_050876436.1 gene-LOC127006497	290	43.45	45	N/A	N/A	202	488	76	313	1.87e-33	132
Pcam.gene154338_i0_len876.p1	rna-XM_050834158.1	292	284	rna-XM_050834158.1 gene-LOC126982221	284	53.87	97	N/A	N/A	7	289	2	283	1.05e-62	199
Pcam.gene155888_i0_len960.p1	rna-XM_050853179.1	320	293	rna-XM_050853179.1 gene-LOC126993952	291	62.54	88	N/A	N/A	37	319	17	291	3.03e-94	281
Pcam.gene1068_i2_len1188.p1	rna-XM_050853509.1	396	252	rna-XM_050853509.1 gene-LOC126994222	254	96.06	79	N/A	N/A	143	395	1	252	1.21e-175	489
Pcam.gene1746_i0_len1860.p1	rna-XM_050864193.1	620	662	rna-XM_050864193.1 gene-LOC127000477	669	82.96	99	N/A	N/A	7	619	1	662	0.0	939
Pcam.gene4280_i0_len1590.p1	rna-XM_050866146.1	530	489	rna-XM_050866146.1 gene-LOC127001524	264	97.35	50	N/A	N/A	36	298	13	276	2.17e-158	459
Pcam.gene139671_i0_len1164.p1	rna-XM_050861376.1	388	418	rna-XM_050861376.1 gene-LOC126999033	381	90.81	97	N/A	N/A	11	387	47	418	0.0	574
Pcam.gene109509_i0_len444.p1	rna-XM_050839172.1	148	599	rna-XM_050839172.1 gene-LOC126984873	146	94.52	97	N/A	N/A	4	147	455	599	2.13e-89	271
Pcam.gene142327_i0_len2289.p1	rna-XM_050833776.1	763	745	rna-XM_050833776.1 gene-LOC126982061	752	86.70	98	N/A	N/A	14	761	8	745	0.0	1211
Pcam.gene139213_i0_len1011.p1	rna-XM_050878903.1	337	292	rna-XM_050878903.1 gene-LOC127007685	295	91.86	88	N/A	N/A	42	336	1	292	0.0	506
Pcam.gene1633_i1_len918.p1	rna-XM_050871887.1	306	317	rna-XM_050871887.1 gene-LOC127004335	317	88.96	98	N/A	N/A	6	305	1	317	9.48e-178	493
Pcam.gene146736_i0_len1905.p1	rna-XM_050884305.1	635	602	rna-XM_050884305.1 gene-LOC127010341	420	79.52	63	N/A	N/A	230	632	186	599	0.0	539
Pcam.gene5357_i0_len1218.p1	rna-XM_050840283.1	406	532	rna-XM_050840283.1 gene-LOC126985421	270	56.67	62	N/A	N/A	10	260	262	510	1.70e-59	201
Pcam.gene121966_i0_len489.p1	rna-XM_050884278.1	163	474	rna-XM_050884278.1 gene-LOC127010343	148	70.27	91	N/A	N/A	9	156	327	466	5.36e-39	137
Pcam.gene7248_i1_len906.p1	rna-XM_050855217.1	302	286	rna-XM_050855217.1 gene-LOC126995563	285	97.89	94	N/A	N/A	17	301	1	285	0.0	565
Pcam.gene156798_i0_len921.p1	rna-XM_050863335.1	307	290	rna-XM_050863335.1 gene-LOC126999986	325	72.00	98	N/A	N/A	7	306	1	290	1.51e-110	322
Pcam.gene3911_i0_len615.p1	rna-XM_050851431.1	205	247	rna-XM_050851431.1 gene-LOC126992618	100	100.00	49	N/A	N/A	4	103	2	101	1.03e-66	204
Pcam.gene2777_i1_len1239.p1	rna-XM_050880946.1	413	385	rna-XM_050880946.1 gene-LOC127008646	385	97.40	92	N/A	N/A	32	412	1	385	0.0	754
Pcam.gene3911_i0_len615.p1	rna-XM_050870558.1	205	240	rna-XM_050870558.1 gene-LOC127003653	100	100.00	49	N/A	N/A	4	103	2	101	8.39e-67	204
Pcam.gene1754_i0_len1854.p1	rna-XM_050858525.1	618	581	rna-XM_050858525.1 gene-LOC126997438	608	87.83	97	N/A	N/A	18	617	1	581	0.0	979
Pcam.gene142265_i0_len2292.p1	rna-XM_050866048.1	764	722	rna-XM_050866048.1 gene-LOC127001488	763	68.02	98	N/A	N/A	13	763	1	722	0.0	694
Pcam.gene2539_i0_len1134.p1	rna-XM_050880375.1	378	387	rna-XM_050880375.1 gene-LOC127008375	209	85.65	54	N/A	N/A	6	209	1	191	1.76e-110	328
Pcam.gene141471_i0_len2661.p1	rna-XM_050842916.1	887	858	rna-XM_050842916.1 gene-LOC126986636	864	79.40	97	N/A	N/A	31	886	1	857	0.0	1038
Pcam.gene5357_i0_len1218.p1	rna-XM_050839740.1	406	271	rna-XM_050839740.1 gene-LOC126985185	267	95.13	66	N/A	N/A	4	269	1	265	3.42e-162	456
Pcam.gene147523_i0_len1959.p1	rna-XM_050881583.1	653	420	rna-XM_050881583.1 gene-LOC127009005	278	75.18	43	N/A	N/A	5	282	1	271	1.18e-88	282
Pcam.gene144425_i0_len1722.p1	rna-XM_050863019.1	574	547	rna-XM_050863019.1 gene-LOC126999890	465	80.00	80	N/A	N/A	8	468	1	456	0.0	608
Pcam.gene138647_i0_len1047.p1	rna-XM_050867408.1	349	340	rna-XM_050867408.1 gene-LOC127002045	331	61.33	94	N/A	N/A	11	339	1	312	2.29e-73	230
Pcam.gene157258_i0_len717.p1	rna-XM_050866995.1	239	231	rna-XM_050866995.1 gene-LOC127001802	116	100.00	49	N/A	N/A	2	117	1	116	5.51e-66	203
Pcam.gene7674_i0_len2043.p1	rna-XM_050859542.1	681	759	rna-XM_050859542.1 gene-LOC126998133	708	84.46	99	N/A	N/A	1	680	61	759	0.0	900
Pcam.gene7831_i0_len2121.p1	rna-XM_050858739.1	707	980	rna-XM_050858739.1 gene-LOC126997572	685	93.72	94	N/A	N/A	31	697	28	708	0.0	1134
Pcam.gene7434_i0_len2266.p1	rna-XM_050869210.1	712	955	rna-XM_050869210.1 gene-LOC127002900	637	76.14	87	N/A	N/A	48	669	42	668	0.0	789
Pcam.gene149436_i0_len666.p1	rna-XM_050844101.1	222	223	rna-XM_050844101.1 gene-LOC126987264	220	80.45	96	N/A	N/A	9	221	11	223	4.51e-96	279
Pcam.gene137105_i0_len1530.p1	rna-XM_050882836.1	510	490	rna-XM_050882836.1 gene-LOC127009614	490	96.12	96	N/A	N/A	20	509	1	490	0.0	745
Pcam.gene145756_i0_len1632.p1	rna-XM_050856870.1	544	501	rna-XM_050856870.1 gene-LOC126996439	453	92.94	80	N/A	N/A	108	543	56	501	0.0	788
Pcam.gene1069_i0_len1578.p1	rna-XM_050877836.1	526	493	rna-XM_050877836.1 gene-LOC127007153	455	90.55	85	N/A	N/A	80	525	40	493	0.0	770
Pcam.gene144527_i0_len1743.p1	rna-XM_050877451.1	581	577	rna-XM_050877451.1 gene-LOC127006991	533	75.23	90	N/A	N/A	53	573	65	574	0.0	684
Pcam.gene1069_i1_len1527.p1	rna-XM_050877842.1	509	290	rna-XM_050877842.1 gene-LOC127007154	290	92.41	57	N/A	N/A	217	505	1	290	0.0	512
Pcam.gene139804_i0_len1143.p1	rna-XM_050848663.1	381	163	rna-XM_050848663.1 gene-LOC126990112	134	93.28	35	N/A	N/A	96	229	30	163	4.54e-87	260
Pcam.gene144785_i0_len1818.p1	rna-XM_050874240.1	606	542	rna-XM_050874240.1 gene-LOC127005418	536	80.04	87	N/A	N/A	78	605	35	542	0.0	771
Pcam.gene144785_i0_len1818.p1	rna-XM_050849109.1	606	542	rna-XM_050849109.1 gene-LOC126990511	533	80.49	87	N/A	N/A	81	605	38	542	0.0	772
Pcam.gene136697_i0_len1476.p1	rna-XM_050875016.1	492	615	rna-XM_050875016.1 gene-LOC127005836	509	58.35	87	N/A	N/A	61	489	105	611	3.97e-138	411
Pcam.gene136697_i0_len1476.p1	rna-XM_050875025.1	492	600	rna-XM_050875025.1 gene-LOC127005837	493	59.84	87	N/A	N/A	62	489	107	596	2.04e-137	408
Pcam.gene137317_i0_len1404.p1	rna-XM_050864778.1	468	512	rna-XM_050864778.1 gene-LOC127000748	450	89.78	96	N/A	N/A	21	467	63	512	0.0	769
Pcam.gene136391_i0_len1488.p1	rna-XM_050844534.1	496	518	rna-XM_050844534.1 gene-LOC126987530	461	95.44	93	N/A	N/A	35	494	59	517	0.0	845
Pcam.gene136110_i0_len1275.p1	rna-XM_050851088.1	425	654	rna-XM_050851088.1 gene-LOC126992373	374	82.35	94	N/A	N/A	23	383	130	499	0.0	541
Pcam.gene136697_i0_len1476.p1	rna-XM_050870551.1	492	435	rna-XM_050870551.1 gene-LOC127003641	437	89.70	87	N/A	N/A	62	491	6	435	0.0	729
Pcam.gene139235_i0_len1008.p1	rna-XM_050859009.1	336	368	rna-XM_050859009.1 gene-LOC126997793	251	98.80	75	N/A	N/A	86	336	27	277	0.0	509
Pcam.gene136110_i0_len1275.p1	rna-XM_050834250.1	425	450	rna-XM_050834250.1 gene-LOC126982268	392	96.17	92	N/A	N/A	33	424	59	450	0.0	756
Pcam.gene135136_i0_len1287.p1	rna-XM_050836445.1	429	392	rna-XM_050836445.1 gene-LOC126983612	409	58.44	95	N/A	N/A	23	428	15	392	6.78e-98	298
Pcam.gene7855_i0_len1356.p1	rna-XM_050877110.1	452	461	rna-XM_050877110.1 gene-LOC127006790	432	69.21	85	N/A	N/A	57	439	27	447	7.75e-170	484
Pcam.gene142950_i0_len4224.p1	rna-XM_050856032.1	1408	1274	rna-XM_050856032.1 gene-LOC126996034	826	79.78	65	N/A	N/A	595	1407	463	1274	0.0	1135
Pcam.gene136110_i0_len1275.p1	rna-XM_050843851.1	425	435	rna-XM_050843851.1 gene-LOC126987131	405	74.57	89	N/A	N/A	46	424	55	435	1.75e-175	497
Pcam.gene147057_i0_len1884.p1	rna-XM_050861297.1	628	574	rna-XM_050861297.1 gene-LOC126998989	365	86.30	72	N/A	N/A	29	386	16	377	0.0	568
Pcam.gene145849_i0_len1650.p1	rna-XM_050846629.1	550	628	rna-XM_050846629.1 gene-LOC126988485	477	73.79	79	N/A	N/A	57	489	82	541	0.0	565
Pcam.gene987_i0_len1590.p1	rna-XM_050874504.1	530	331	rna-XM_050874504.1 gene-LOC127005568	331	91.24	62	N/A	N/A	199	529	1	331	0.0	568
Pcam.gene137123_i0_len1530.p1	rna-XM_050884020.1	510	591	rna-XM_050884020.1 gene-LOC127010160	344	83.14	84	N/A	N/A	29	370	23	359	0.0	523
Pcam.gene147127_i0_len1986.p1	rna-XM_050850464.1	662	591	rna-XM_050850464.1 gene-LOC126991795	593	76.90	85	N/A	N/A	92	655	1	583	0.0	739
Pcam.gene147127_i0_len1986.p1	rna-XM_050844531.1	662	591	rna-XM_050844531.1 gene-LOC126987529	593	76.90	85	N/A	N/A	92	655	1	583	0.0	739
Pcam.gene135750_i0_len1227.p1	rna-XM_050852210.1	409	516	rna-XM_050852210.1 gene-LOC126993261	387	83.72	93	N/A	N/A	9	388	3	388	0.0	587
Pcam.gene142950_i0_len4224.p1	rna-XM_050875994.1	1408	481	rna-XM_050875994.1 gene-LOC127006283	419	49.88	26	N/A	N/A	1029	1400	50	448	4.98e-67	234
Pcam.gene135136_i0_len1287.p1	rna-XM_050836159.1	429	375	rna-XM_050836159.1 gene-LOC126983460	412	53.16	95	N/A	N/A	23	428	15	375	2.53e-71	229
Pcam.gene136705_i0_len1479.p1	rna-XM_050830273.1	493	498	rna-XM_050830273.1 gene-LOC126980391	435	75.86	84	N/A	N/A	80	491	64	498	0.0	541
Pcam.gene141257_i0_len2796.p1	rna-XM_050839747.1	932	399	rna-XM_050839747.1 gene-LOC126985191	319	72.73	34	N/A	N/A	340	656	29	344	6.58e-108	339
Pcam.gene145308_i0_len1608.p1	rna-XM_050856710.1	536	250	rna-XM_050856710.1 gene-LOC126996340	239	77.82	43	N/A	N/A	208	435	1	239	2.47e-99	300
Pcam.gene136705_i0_len1479.p1	rna-XM_050830737.1	493	500	rna-XM_050830737.1 gene-LOC126980635	430	68.37	82	N/A	N/A	81	482	57	476	2.06e-131	390
Pcam.gene134968_i0_len1308.p1	rna-XM_050834905.1	436	304	rna-XM_050834905.1 gene-LOC126982653	313	62.62	71	N/A	N/A	124	433	1	298	9.24e-85	261
Pcam.gene141249_i0_len2709.p1	rna-XM_050884173.1	903	896	rna-XM_050884173.1 gene-LOC127010309	875	72.80	95	N/A	N/A	42	902	37	896	0.0	1040
Pcam.gene141941_i0_len2901.p1	rna-XM_050870960.1	967	808	rna-XM_050870960.1 gene-LOC127003862	821	71.74	84	N/A	N/A	150	966	1	805	0.0	924
Pcam.gene140044_i0_len1188.p1	rna-XM_050844510.1	396	387	rna-XM_050844510.1 gene-LOC126987514	391	70.59	97	N/A	N/A	12	395	1	387	1.47e-151	433
Pcam.gene137048_i0_len1509.p1	rna-XM_050880001.1	503	521	rna-XM_050880001.1 gene-LOC127008251	507	88.56	96	N/A	N/A	19	502	19	521	0.0	840
Pcam.gene146733_i0_len1905.p1	rna-XM_050869811.1	635	943	rna-XM_050869811.1 gene-LOC127003316	636	66.35	98	N/A	N/A	3	625	312	938	0.0	628
Pcam.gene141463_i0_len2673.p1	rna-XM_050850125.1	891	895	rna-XM_050850125.1 gene-LOC126991371	871	80.60	96	N/A	N/A	38	889	26	894	0.0	1258
Pcam.gene141463_i0_len2673.p1	rna-XM_050849558.1	891	894	rna-XM_050849558.1 gene-LOC126990921	871	80.14	96	N/A	N/A	38	889	26	893	0.0	1243
Pcam.gene141228_i0_len2694.p1	rna-XM_050870794.1	898	875	rna-XM_050870794.1 gene-LOC127003775	856	64.02	94	N/A	N/A	55	897	33	875	0.0	804
Pcam.gene141463_i0_len2673.p1	rna-XM_050850676.1	891	1065	rna-XM_050850676.1 gene-LOC126992007	840	80.48	92	N/A	N/A	69	889	227	1064	0.0	1206
Pcam.gene141487_i0_len2688.p1	rna-XM_050858228.1	896	880	rna-XM_050858228.1 gene-LOC126997196	850	65.53	94	N/A	N/A	56	893	37	878	0.0	793
Pcam.gene141205_i0_len2718.p1	rna-XM_050871027.1	906	871	rna-XM_050871027.1 gene-LOC127003927	881	80.25	96	N/A	N/A	34	905	11	864	0.0	1212
Pcam.gene5948_i0_len2733.p1	rna-XM_050883118.1	911	883	rna-XM_050883118.1 gene-LOC127009737	658	45.29	69	N/A	N/A	169	796	193	807	1.07e-63	231
Pcam.gene145520_i0_len1584.p1	rna-XM_050850856.1	528	475	rna-XM_050850856.1 gene-LOC126992197	446	91.48	82	N/A	N/A	48	479	1	446	0.0	798
Pcam.gene145520_i0_len1584.p1	rna-XM_050881003.1	528	507	rna-XM_050881003.1 gene-LOC127008684	463	91.58	85	N/A	N/A	30	479	16	478	0.0	830
Pcam.gene142153_i0_len2262.p1	rna-XM_050834328.1	754	278	rna-XM_050834328.1 gene-LOC126982329	301	67.77	40	N/A	N/A	453	752	1	277	3.21e-99	307
Pcam.gene5948_i0_len2733.p1	rna-XM_050858237.1	911	916	rna-XM_050858237.1 gene-LOC126997239	915	82.30	99	N/A	N/A	1	908	10	915	0.0	1297
Pcam.gene141463_i0_len2673.p1	rna-XM_050842398.1	891	894	rna-XM_050842398.1 gene-LOC126986351	877	72.86	96	N/A	N/A	34	887	15	891	0.0	954
Pcam.gene145520_i0_len1584.p1	rna-XM_050880728.1	528	479	rna-XM_050880728.1 gene-LOC127008554	451	88.91	82	N/A	N/A	48	479	1	450	0.0	754
Pcam.gene141228_i0_len2694.p1	rna-XM_050860556.1	898	902	rna-XM_050860556.1 gene-LOC126998623	878	67.65	94	N/A	N/A	55	897	28	896	0.0	897
Pcam.gene134968_i0_len1308.p1	rna-XM_050872805.1	436	241	rna-XM_050872805.1 gene-LOC127004715	246	66.26	53	N/A	N/A	201	431	1	241	1.59e-78	243
Pcam.gene141243_i0_len2706.p1	rna-XM_050877899.1	902	689	rna-XM_050877899.1 gene-LOC127007185	683	68.23	75	N/A	N/A	161	837	4	682	0.0	676
Pcam.gene141463_i0_len2673.p1	rna-XM_050849556.1	891	874	rna-XM_050849556.1 gene-LOC126990918	867	79.70	97	N/A	N/A	28	887	11	872	0.0	1189
Pcam.gene141463_i0_len2673.p1	rna-XM_050848453.1	891	931	rna-XM_050848453.1 gene-LOC126989828	741	78.68	97	N/A	N/A	154	887	194	929	0.0	1003
Pcam.gene141243_i0_len2706.p1	rna-XM_050862208.1	902	895	rna-XM_050862208.1 gene-LOC126999539	891	91.47	99	N/A	N/A	13	901	5	895	0.0	1531
Pcam.gene146733_i0_len1905.p1	rna-XM_050879907.1	635	965	rna-XM_050879907.1 gene-LOC127008201	635	74.33	99	N/A	N/A	3	634	344	963	0.0	764
Pcam.gene141205_i0_len2718.p1	rna-XM_050855266.1	906	915	rna-XM_050855266.1 gene-LOC126995387	941	69.93	99	N/A	N/A	6	905	4	915	0.0	1030
Pcam.gene144740_i0_len1815.p1	rna-XM_050874713.1	605	579	rna-XM_050874713.1 gene-LOC127005650	465	90.11	76	N/A	N/A	66	523	11	463	0.0	785
Pcam.gene142339_i0_len2286.p1	rna-XM_050862802.1	762	1247	rna-XM_050862802.1 gene-LOC126999809	601	72.38	78	N/A	N/A	82	678	643	1222	0.0	684
Pcam.gene142822_i0_len4572.p1	rna-XM_050840793.1	1524	796	rna-XM_050840793.1 gene-LOC126985640	797	76.91	52	N/A	N/A	734	1523	1	796	0.0	1039
Pcam.gene141941_i0_len2901.p1	rna-XM_050860787.1	967	871	rna-XM_050860787.1 gene-LOC126998765	873	59.91	90	N/A	N/A	93	963	14	865	0.0	690
Pcam.gene141439_i0_len2601.p1	rna-XM_050874509.1	867	860	rna-XM_050874509.1 gene-LOC127005572	864	81.71	99	N/A	N/A	11	866	3	860	0.0	1268
Pcam.gene141427_i0_len2586.p1	rna-XM_050837116.1	862	630	rna-XM_050837116.1 gene-LOC126983908	620	63.55	71	N/A	N/A	246	858	1	615	0.0	567
Pcam.gene137011_i0_len1518.p1	rna-XM_050829830.1	506	979	rna-XM_050829830.1 gene-LOC126980197	465	77.42	92	N/A	N/A	42	506	117	581	0.0	595
Pcam.gene145892_i0_len1644.p1	rna-XM_050874825.1	548	934	rna-XM_050874825.1 gene-LOC127005707	517	73.50	94	N/A	N/A	30	546	42	544	0.0	669
Pcam.gene141170_i0_len2721.p1	rna-XM_050834642.1	907	871	rna-XM_050834642.1 gene-LOC126982520	847	74.38	93	N/A	N/A	59	902	47	869	0.0	1010
Pcam.gene141228_i0_len2694.p1	rna-XM_050867024.1	898	675	rna-XM_050867024.1 gene-LOC127001822	682	73.46	75	N/A	N/A	226	896	4	673	0.0	826
Pcam.gene141463_i0_len2673.p1	rna-XM_050842905.1	891	872	rna-XM_050842905.1 gene-LOC126986631	857	60.56	95	N/A	N/A	43	886	21	870	0.0	694
Pcam.gene145798_i0_len1623.p1	rna-XM_050831246.1	541	521	rna-XM_050831246.1 gene-LOC126980885	534	92.88	98	N/A	N/A	11	540	1	521	0.0	949
Pcam.gene141463_i0_len2673.p1	rna-XM_050872796.1	891	848	rna-XM_050872796.1 gene-LOC127004704	766	48.04	78	N/A	N/A	177	874	79	836	2.19e-109	356
Pcam.gene142496_i0_len2571.p1	rna-XM_050865976.1	857	1453	rna-XM_050865976.1 gene-LOC127001449	812	76.97	92	N/A	N/A	67	855	642	1452	0.0	1066
Pcam.gene141397_i0_len2622.p1	rna-XM_050843570.1	874	862	rna-XM_050843570.1 gene-LOC126986985	806	45.04	89	N/A	N/A	88	867	91	862	1.80e-73	258
Pcam.gene8239_i0_len2394.p1	rna-XM_050883349.1	798	682	rna-XM_050883349.1 gene-LOC127009872	629	72.66	78	N/A	N/A	160	784	16	633	0.0	734
Pcam.gene8239_i0_len2394.p1	rna-XM_050848559.1	798	654	rna-XM_050848559.1 gene-LOC126989965	629	72.81	78	N/A	N/A	160	784	16	633	0.0	736
Pcam.gene141427_i0_len2586.p1	rna-XM_050835669.1	862	675	rna-XM_050835669.1 gene-LOC126983173	679	61.12	78	N/A	N/A	190	860	1	674	3.21e-175	521
Pcam.gene141397_i0_len2622.p1	rna-XM_050864238.1	874	811	rna-XM_050864238.1 gene-LOC127000509	816	42.65	91	N/A	N/A	69	867	50	803	8.67e-63	226
Pcam.gene4954_i0_len1731.p1	rna-XM_050853544.1	577	570	rna-XM_050853544.1 gene-LOC126994259	560	86.43	95	N/A	N/A	18	568	1	556	0.0	910
Pcam.gene144433_i0_len1719.p1	rna-XM_050873996.1	573	840	rna-XM_050873996.1 gene-LOC127005238	576	63.37	99	N/A	N/A	1	569	268	837	1.97e-158	473
Pcam.gene145457_i0_len1587.p1	rna-XM_050831072.1	529	513	rna-XM_050831072.1 gene-LOC126980789	503	91.65	95	N/A	N/A	24	526	34	512	0.0	898
Pcam.gene8239_i0_len2394.p1	rna-XM_050883350.1	798	955	rna-XM_050883350.1 gene-LOC127009873	792	62.37	94	N/A	N/A	23	775	36	815	0.0	671
Pcam.gene146014_i0_len2070.p1	rna-XM_050831248.1	690	446	rna-XM_050831248.1 gene-LOC126980887	438	96.12	63	N/A	N/A	256	689	9	446	0.0	834
Pcam.gene141463_i0_len2673.p1	rna-XM_050871846.1	891	725	rna-XM_050871846.1 gene-LOC127004285	744	48.52	80	N/A	N/A	170	881	22	720	1.52e-105	342
Pcam.gene135493_i0_len1332.p1	rna-XM_050853567.1	444	492	rna-XM_050853567.1 gene-LOC126994277	448	82.59	99	N/A	N/A	1	443	71	492	0.0	677
Pcam.gene144770_i0_len1821.p1	rna-XM_050853593.1	607	470	rna-XM_050853593.1 gene-LOC126994290	471	92.78	76	N/A	N/A	147	606	1	470	0.0	841
Pcam.gene141427_i0_len2586.p1	rna-XM_050836958.1	862	907	rna-XM_050836958.1 gene-LOC126983828	873	74.68	97	N/A	N/A	23	861	33	905	0.0	1038
Pcam.gene137536_i0_len1368.p1	rna-XM_050832080.1	456	425	rna-XM_050832080.1 gene-LOC126981223	404	59.65	86	N/A	N/A	64	455	33	425	2.46e-80	254
Pcam.gene137536_i0_len1368.p1	rna-XM_050879879.1	456	428	rna-XM_050879879.1 gene-LOC127008191	410	65.61	88	N/A	N/A	53	455	23	428	1.65e-112	337
Pcam.gene141487_i0_len2688.p1	rna-XM_050859287.1	896	860	rna-XM_050859287.1 gene-LOC126998007	845	86.04	94	N/A	N/A	52	894	17	859	0.0	1321
Pcam.gene144936_i0_len1830.p1	rna-XM_050858208.1	610	160	rna-XM_050858208.1 gene-LOC126997159	158	68.35	23	N/A	N/A	464	605	1	157	8.25e-44	153
Pcam.gene141338_i0_len2784.p1	rna-XM_050836139.1	928	731	rna-XM_050836139.1 gene-LOC126983432	731	54.86	73	N/A	N/A	247	923	23	727	4.19e-153	468
Pcam.gene137397_i0_len1365.p1	rna-XM_050879905.1	455	460	rna-XM_050879905.1 gene-LOC127008198	463	73.22	97	N/A	N/A	12	454	2	460	0.0	525
Pcam.gene141338_i0_len2784.p1	rna-XM_050874088.1	928	317	rna-XM_050874088.1 gene-LOC127005294	337	57.27	35	N/A	N/A	601	927	2	315	1.76e-58	202
Pcam.gene1098_i0_len2511.p1	rna-XM_050855561.1	837	1164	rna-XM_050855561.1 gene-LOC126995722	770	43.90	87	N/A	N/A	105	836	353	1085	5.04e-59	218
Pcam.gene3974_i0_len1578.p1	rna-XM_050882395.1	526	493	rna-XM_050882395.1 gene-LOC127009372	499	84.77	86	N/A	N/A	70	521	1	492	0.0	815
Pcam.gene3974_i0_len1578.p1	rna-XM_050855813.1	526	522	rna-XM_050855813.1 gene-LOC126995917	506	73.72	85	N/A	N/A	70	514	1	504	0.0	617
Pcam.gene146540_i0_len2136.p1	rna-XM_050847990.1	712	157	rna-XM_050847990.1 gene-LOC126989382	156	68.59	22	N/A	N/A	555	710	1	156	2.17e-44	156
Pcam.gene145520_i0_len1584.p1	rna-XM_050848588.1	528	347	rna-XM_050848588.1 gene-LOC126990006	348	78.74	62	N/A	N/A	193	521	1	335	2.36e-162	464
Pcam.gene141427_i0_len2586.p1	rna-XM_050835628.1	862	264	rna-XM_050835628.1 gene-LOC126983131	253	68.77	29	N/A	N/A	615	860	21	263	1.15e-51	181
Pcam.gene3149_i0_len1989.p1	rna-XM_050883745.1	663	440	rna-XM_050883745.1 gene-LOC127010030	407	64.13	59	N/A	N/A	274	662	38	439	1.45e-90	288
Pcam.gene143639_i0_len3303.p1	rna-XM_050863490.1	1101	536	rna-XM_050863490.1 gene-LOC127000074	369	58.81	32	N/A	N/A	314	662	217	535	3.84e-52	192
Pcam.gene1071_i0_len2568.p1	rna-XM_050883094.1	856	776	rna-XM_050883094.1 gene-LOC127009721	780	65.90	90	N/A	N/A	17	788	1	732	0.0	624
Pcam.gene143255_i0_len11190.p1	rna-XM_050869754.1	3730	3720	rna-XM_050869754.1 gene-LOC127003288	3724	82.06	99	N/A	N/A	26	3729	1	3720	0.0	5299
Pcam.gene14_i1_len2777.p1	rna-XM_050870583.1	592	826	rna-XM_050870583.1 gene-LOC127003666	518	68.15	85	N/A	N/A	32	535	1	515	0.0	559
Pcam.gene14_i1_len2777.p1	rna-XM_050853288.1	592	311	rna-XM_050853288.1 gene-LOC126994048	291	72.85	49	N/A	N/A	44	334	8	298	2.44e-126	373
Pcam.gene14_i1_len2777.p1	rna-XM_050859812.1	592	357	rna-XM_050859812.1 gene-LOC126998326	294	75.51	50	N/A	N/A	43	336	46	335	1.79e-127	378
Pcam.gene118903_i0_len477.p1	rna-XM_050862131.1	159	112	rna-XM_050862131.1 gene-LOC126999487	96	69.79	58	N/A	N/A	66	157	15	110	3.22e-33	113
Pcam.gene133493_i0_len390.p1	rna-XM_050882602.1	130	191	rna-XM_050882602.1 gene-LOC127009495	86	61.63	65	N/A	N/A	44	128	106	186	7.56e-21	82.8
Pcam.gene1944_i0_len651.p1	rna-XM_050870161.1	217	230	rna-XM_050870161.1 gene-LOC127003453	49	79.59	23	N/A	N/A	161	209	170	218	3.40e-19	82.0
Pcam.gene45_i2_len3275.p1	rna-XM_050869571.1	1048	382	rna-XM_050869571.1 gene-LOC127003199	150	70.00	25	N/A	N/A	216	365	225	373	6.34e-37	143
Pcam.gene1074_i0_len2520.p1	rna-XM_050861248.1	840	840	rna-XM_050861248.1 gene-LOC126998957	842	88.36	99	N/A	N/A	9	839	1	840	0.0	1424
Pcam.gene6337_i1_len2526.p1	rna-XM_050864198.1	842	836	rna-XM_050864198.1 gene-LOC127000479	838	87.23	99	N/A	N/A	9	840	1	835	0.0	1365
Pcam.gene137856_i0_len1410.p1	rna-XM_050868699.1	470	416	rna-XM_050868699.1 gene-LOC127002635	404	80.20	86	N/A	N/A	55	458	18	415	0.0	585
Pcam.gene136221_i0_len1242.p1	rna-XM_050881227.1	414	514	rna-XM_050881227.1 gene-LOC127008852	316	93.67	76	N/A	N/A	75	390	154	469	0.0	567
Pcam.gene147731_i0_len624.p1	rna-XM_050872090.1	208	193	rna-XM_050872090.1 gene-LOC127004421	163	97.55	78	N/A	N/A	45	207	31	193	6.27e-99	284
Pcam.gene1075_i2_len609.p1	rna-XM_050878866.1	203	160	rna-XM_050878866.1 gene-LOC127007660	156	81.41	75	N/A	N/A	46	198	1	156	4.75e-82	240
Pcam.gene1075_i1_len804.p1	rna-XM_050879212.1	268	254	rna-XM_050879212.1 gene-LOC127007824	262	69.08	98	N/A	N/A	6	267	1	254	1.27e-82	248
Pcam.gene1075_i1_len804.p1	rna-XM_050850514.1	268	253	rna-XM_050850514.1 gene-LOC126991866	262	69.08	98	N/A	N/A	6	267	1	253	4.96e-81	244
Pcam.gene1503_i0_len2901.p1	rna-XM_050863652.1	967	1339	rna-XM_050863652.1 gene-LOC127000227	995	79.20	92	N/A	N/A	69	957	346	1314	0.0	1363
Pcam.gene145846_i0_len1650.p1	rna-XM_050861854.1	550	544	rna-XM_050861854.1 gene-LOC126999337	514	72.76	93	N/A	N/A	37	549	47	544	0.0	551
Pcam.gene146885_i0_len1917.p1	rna-XM_050875655.1	639	1005	rna-XM_050875655.1 gene-LOC127006128	609	61.41	95	N/A	N/A	32	639	23	622	0.0	545
Pcam.gene142696_i0_len2475.p1	rna-XM_050868711.1	825	576	rna-XM_050868711.1 gene-LOC127002669	527	80.83	63	N/A	N/A	298	819	37	554	0.0	739
Pcam.gene141332_i0_len2781.p1	rna-XM_050877216.1	927	1119	rna-XM_050877216.1 gene-LOC127006883	578	62.46	62	N/A	N/A	3	576	26	589	3.19e-159	496
Pcam.gene141750_i0_len3048.p1	rna-XM_050847037.1	1016	978	rna-XM_050847037.1 gene-LOC126988683	1035	68.02	99	N/A	N/A	9	1015	1	978	0.0	1024
Pcam.gene6543_i0_len3081.p1	rna-XM_050865832.1	1027	984	rna-XM_050865832.1 gene-LOC127001340	1023	75.27	97	N/A	N/A	34	1026	6	982	0.0	1260
Pcam.gene140489_i0_len1104.p1	rna-XM_050859723.1	368	399	rna-XM_050859723.1 gene-LOC126998235	179	45.25	46	N/A	N/A	55	225	190	366	6.70e-16	78.2
Pcam.gene152980_i0_len600.p1	rna-XM_050882607.1	200	160	rna-XM_050882607.1 gene-LOC127009497	144	90.28	72	N/A	N/A	55	198	17	159	7.67e-87	252
Pcam.gene3900_i1_len3669.p1	rna-XM_050853693.1	1223	187	rna-XM_050853693.1 gene-LOC126994382	102	84.31	22	N/A	N/A	248	348	64	163	6.27e-41	149
Pcam.gene145464_i0_len1593.p1	rna-XM_050883997.1	531	595	rna-XM_050883997.1 gene-LOC127010152	338	57.40	60	N/A	N/A	73	392	71	401	2.20e-61	211
Pcam.gene135354_i0_len1347.p1	rna-XM_050858204.1	449	440	rna-XM_050858204.1 gene-LOC126997154	358	87.99	80	N/A	N/A	63	420	28	383	0.0	538
Pcam.gene134989_i0_len1281.p1	rna-XM_050833449.1	427	401	rna-XM_050833449.1 gene-LOC126981856	401	86.03	93	N/A	N/A	31	426	1	401	0.0	604
Pcam.gene1077_i0_len2622.p1	rna-XM_050853337.1	874	389	rna-XM_050853337.1 gene-LOC126994087	373	50.94	37	N/A	N/A	4	329	1	371	2.99e-52	187
Pcam.gene1077_i0_len2622.p1	rna-XM_050849299.1	874	326	rna-XM_050849299.1 gene-LOC126990614	328	47.26	32	N/A	N/A	4	284	1	326	1.82e-36	140
Pcam.gene132295_i0_len381.p1	rna-XM_050853321.1	127	369	rna-XM_050853321.1 gene-LOC126994077	113	63.72	87	N/A	N/A	17	126	1	113	1.27e-29	109
Pcam.gene143642_i0_len3300.p1	rna-XM_050867873.1	1100	817	rna-XM_050867873.1 gene-LOC127002185	494	83.20	49	N/A	N/A	564	1054	219	712	0.0	750
Pcam.gene137813_i0_len1413.p1	rna-XM_050883728.1	471	769	rna-XM_050883728.1 gene-LOC127010023	97	63.92	20	N/A	N/A	12	106	1	95	2.60e-19	90.9
Pcam.gene138169_i0_len1041.p1	rna-XM_050867010.1	347	626	rna-XM_050867010.1 gene-LOC127001805	325	49.54	93	N/A	N/A	11	331	83	404	7.56e-36	137
Pcam.gene137813_i0_len1413.p1	rna-XM_050849407.1	471	206	rna-XM_050849407.1 gene-LOC126990744	100	62.00	20	N/A	N/A	12	107	1	100	3.83e-20	88.2
Pcam.gene137813_i0_len1413.p1	rna-XM_050861466.1	471	478	rna-XM_050861466.1 gene-LOC126999137	100	62.00	20	N/A	N/A	12	107	1	100	4.68e-19	89.4
Pcam.gene145891_i0_len1644.p1	rna-XM_050853824.1	548	373	rna-XM_050853824.1 gene-LOC126994507	72	75.00	13	N/A	N/A	111	182	216	287	4.27e-21	94.7
Pcam.gene118838_i0_len531.p1	rna-XM_050843641.1	177	308	rna-XM_050843641.1 gene-LOC126987007	103	66.02	58	N/A	N/A	13	114	1	100	4.04e-24	95.5
Pcam.gene141498_i0_len2679.p1	rna-XM_050840250.1	893	937	rna-XM_050840250.1 gene-LOC126985410	444	51.13	47	N/A	N/A	227	650	503	933	8.38e-70	249
Pcam.gene141625_i0_len2946.p1	rna-XM_050869050.1	982	488	rna-XM_050869050.1 gene-LOC127002827	97	76.29	26	N/A	N/A	36	131	1	95	4.72e-33	134
Pcam.gene141625_i0_len2946.p1	rna-XM_050841760.1	982	546	rna-XM_050841760.1 gene-LOC126986076	277	50.54	24	N/A	N/A	36	270	2	267	1.82e-32	133
Pcam.gene141625_i0_len2946.p1	rna-XM_050851169.1	982	579	rna-XM_050851169.1 gene-LOC126992431	251	54.18	39	N/A	N/A	36	268	1	238	1.47e-38	152
Pcam.gene4248_i0_len1578.p1	rna-XM_050833395.1	526	1077	rna-XM_050833395.1 gene-LOC126981820	364	39.01	48	N/A	N/A	11	264	703	1062	2.70e-17	85.1
Pcam.gene137833_i0_len1407.p1	rna-XM_050847094.1	469	757	rna-XM_050847094.1 gene-LOC126988733	198	50.00	42	N/A	N/A	150	344	486	678	1.97e-20	94.4
Pcam.gene1080_i0_len612.p1	rna-XM_050877273.1	204	165	rna-XM_050877273.1 gene-LOC127006925	153	98.04	75	N/A	N/A	51	203	13	165	7.01e-102	291
Pcam.gene905_i0_len528.p1	rna-XM_050856057.1	176	165	rna-XM_050856057.1 gene-LOC126996045	165	97.58	94	N/A	N/A	11	175	1	165	9.86e-110	309
Pcam.gene1081_i0_len2520.p1	rna-XM_050833809.1	840	908	rna-XM_050833809.1 gene-LOC126982076	771	75.36	92	N/A	N/A	45	814	25	751	0.0	1023
Pcam.gene135398_i0_len1320.p1	rna-XM_050834682.1	440	489	rna-XM_050834682.1 gene-LOC126982542	200	84.50	75	N/A	N/A	102	299	1	199	2.43e-102	313
Pcam.gene2384_i0_len7167.p1	rna-XM_050837198.1	2330	2906	rna-XM_050837198.1 gene-LOC126983946	2096	67.13	88	N/A	N/A	137	2187	282	2335	0.0	2096
Pcam.gene143236_i0_len6786.p1	rna-XM_050864232.1	2262	2184	rna-XM_050864232.1 gene-LOC127000504	2082	83.48	94	N/A	N/A	178	2247	92	2133	0.0	3086
Pcam.gene133262_i0_len390.p1	rna-XM_050865816.1	130	277	rna-XM_050865816.1 gene-LOC127001332	76	60.53	58	N/A	N/A	36	111	46	118	6.64e-19	79.3
Pcam.gene2925_i0_len591.p1	rna-XM_050882300.1	197	176	rna-XM_050882300.1 gene-LOC127009328	173	69.36	88	N/A	N/A	21	193	4	169	6.46e-60	184
Pcam.gene374_i0_len3366.p1	rna-XM_050864208.1	1122	1528	rna-XM_050864208.1 gene-LOC127000488	786	52.93	94	N/A	N/A	63	777	212	986	3.02e-162	520
Pcam.gene144315_i0_len3651.p1	rna-XM_050884405.1	1217	914	rna-XM_050884405.1 gene-LOC127010392	913	52.90	88	N/A	N/A	39	899	8	913	0.0	618
Pcam.gene144315_i0_len3651.p1	rna-XM_050864217.1	1217	772	rna-XM_050864217.1 gene-LOC127000490	692	55.92	97	N/A	N/A	35	699	7	691	2.43e-160	497
Pcam.gene135456_i0_len1314.p1	rna-XM_050858427.1	438	367	rna-XM_050858427.1 gene-LOC126997361	146	47.26	29	N/A	N/A	265	393	200	345	9.52e-16	78.2
Pcam.gene143378_i0_len5694.p1	rna-XM_050881325.1	1898	1916	rna-XM_050881325.1 gene-LOC127008882	1067	82.57	56	N/A	N/A	22	1088	31	1076	0.0	1688
Pcam.gene1082_i1_len1569.p1	rna-XM_050871860.1	523	289	rna-XM_050871860.1 gene-LOC127004299	273	95.60	52	N/A	N/A	14	285	1	273	1.30e-164	468
Pcam.gene2385_i0_len5118.p1	rna-XM_050871227.1	1706	2357	rna-XM_050871227.1 gene-LOC127004021	1713	91.77	100	N/A	N/A	1	1706	348	2044	0.0	2629
Pcam.gene1083_i0_len2592.p1	rna-XM_050831410.1	864	825	rna-XM_050831410.1 gene-LOC126980954	842	85.63	94	N/A	N/A	51	863	1	825	0.0	1229
Pcam.gene137909_i0_len1425.p1	rna-XM_050872641.1	475	573	rna-XM_050872641.1 gene-LOC127004620	366	94.26	76	N/A	N/A	14	372	17	382	0.0	598
Pcam.gene138109_i0_len1044.p1	rna-XM_050866438.1	348	401	rna-XM_050866438.1 gene-LOC127001616	345	91.30	99	N/A	N/A	3	347	59	401	0.0	559
Pcam.gene1084_i0_len2571.p1	rna-XM_050861358.1	857	1038	rna-XM_050861358.1 gene-LOC126999031	930	55.91	96	N/A	N/A	30	853	168	1037	0.0	567
Pcam.gene3963_i0_len1113.p1	rna-XM_050847235.1	371	362	rna-XM_050847235.1 gene-LOC126988807	366	82.24	98	N/A	N/A	6	370	1	362	0.0	511
Pcam.gene1133_i0_len2614.p1	rna-XM_050867162.1	864	439	rna-XM_050867162.1 gene-LOC127001915	441	67.57	49	N/A	N/A	73	493	1	439	2.02e-150	449
Pcam.gene138268_i0_len1020.p1	rna-XM_050869510.1	340	122	rna-XM_050869510.1 gene-LOC127003097	112	71.43	33	N/A	N/A	100	211	1	108	1.66e-35	125
Pcam.gene115891_i0_len513.p1	rna-XM_050845823.1	171	448	rna-XM_050845823.1 gene-LOC126988038	198	62.12	99	N/A	N/A	2	170	245	442	5.78e-61	194
Pcam.gene143766_i0_len3136.p1	rna-XM_050831885.1	747	412	rna-XM_050831885.1 gene-LOC126981168	190	62.63	25	N/A	N/A	37	225	223	412	9.92e-48	174
Pcam.gene143766_i0_len3136.p1	rna-XM_050844419.1	747	897	rna-XM_050844419.1 gene-LOC126987453	190	62.63	25	N/A	N/A	37	225	708	897	2.91e-45	174
Pcam.gene145087_i0_len1788.p1	rna-XM_050849002.1	596	130	rna-XM_050849002.1 gene-LOC126990381	121	63.64	20	N/A	N/A	31	151	7	126	1.30e-30	115
Pcam.gene143766_i0_len3136.p1	rna-XM_050850286.1	747	620	rna-XM_050850286.1 gene-LOC126991549	99	62.63	13	N/A	N/A	128	224	522	620	1.86e-17	86.3
Pcam.gene62_i1_len3162.p1	rna-XM_050829843.1	1054	520	rna-XM_050829843.1 gene-LOC126980208	507	43.39	47	N/A	N/A	111	605	7	484	3.97e-35	140
Pcam.gene5988_i1_len2250.p1	rna-XM_050865322.1	750	1075	rna-XM_050865322.1 gene-LOC127001132	451	64.30	85	N/A	N/A	376	749	628	1075	1.09e-151	469
Pcam.gene8281_i0_len2277.p1	rna-XM_050860544.1	759	3178	rna-XM_050860544.1 gene-LOC126998622	676	67.31	93	N/A	N/A	133	758	2543	3178	0.0	610
Pcam.gene6846_i0_len2886.p1	rna-XM_050844454.1	962	1042	rna-XM_050844454.1 gene-LOC126987488	771	94.81	80	N/A	N/A	194	961	273	1042	0.0	1473
Pcam.gene139330_i0_len1014.p1	rna-XM_050840136.1	338	497	rna-XM_050840136.1 gene-LOC126985362	337	83.98	99	N/A	N/A	1	337	178	497	0.0	533
Pcam.gene2837_i0_len1758.p1	rna-XM_050858362.1	586	1258	rna-XM_050858362.1 gene-LOC126997334	343	88.05	92	N/A	N/A	252	585	916	1258	0.0	612
Pcam.gene841_i0_len2787.p1	rna-XM_050848208.1	929	210	rna-XM_050848208.1 gene-LOC126989593	171	92.98	37	N/A	N/A	758	927	39	209	5.85e-106	326
Pcam.gene145936_i0_len2076.p1	rna-XM_050858716.1	692	1078	rna-XM_050858716.1 gene-LOC126997550	726	69.97	99	N/A	N/A	3	687	162	858	0.0	763
Pcam.gene138538_i0_len1068.p1	rna-XM_050836104.1	356	495	rna-XM_050836104.1 gene-LOC126983369	342	94.15	96	N/A	N/A	14	355	154	495	0.0	657
Pcam.gene6982_i0_len2994.p1	rna-XM_050845359.1	998	936	rna-XM_050845359.1 gene-LOC126987885	883	77.80	86	N/A	N/A	10	863	1	846	0.0	932
Pcam.gene7732_i0_len975.p1	rna-XM_050883019.1	325	606	rna-XM_050883019.1 gene-LOC127009693	286	99.30	88	N/A	N/A	39	324	321	606	0.0	594
Pcam.gene841_i0_len2787.p1	rna-XM_050844459.1	929	344	rna-XM_050844459.1 gene-LOC126987495	293	96.93	38	N/A	N/A	635	927	51	343	0.0	602
Pcam.gene8208_i0_len2373.p1	rna-XM_050857297.1	791	775	rna-XM_050857297.1 gene-LOC126996625	796	86.43	99	N/A	N/A	6	790	3	775	0.0	1274
Pcam.gene148347_i0_len612.p1	rna-XM_050877748.1	204	377	rna-XM_050877748.1 gene-LOC127007118	201	90.05	99	N/A	N/A	3	203	178	377	7.35e-99	291
Pcam.gene135352_i0_len1347.p1	rna-XM_050860793.1	449	430	rna-XM_050860793.1 gene-LOC126998768	437	81.46	93	N/A	N/A	30	448	36	430	0.0	640
Pcam.gene4584_i0_len1542.p1	rna-XM_050860788.1	514	473	rna-XM_050860788.1 gene-LOC126998766	485	78.56	89	N/A	N/A	57	513	1	473	0.0	650
Pcam.gene136218_i0_len1245.p1	rna-XM_050830340.1	415	400	rna-XM_050830340.1 gene-LOC126980427	405	92.59	97	N/A	N/A	12	414	1	400	0.0	705
Pcam.gene152969_i0_len597.p1	rna-XM_050864043.1	199	272	rna-XM_050864043.1 gene-LOC127000378	167	96.41	84	N/A	N/A	25	191	1	167	4.10e-118	335
Pcam.gene154150_i0_len837.p1	rna-XM_050861772.1	279	467	rna-XM_050861772.1 gene-LOC126999320	254	83.86	87	N/A	N/A	18	261	1	253	1.88e-119	349
Pcam.gene159745_i0_len738.p1	rna-XM_050859344.1	246	340	rna-XM_050859344.1 gene-LOC126998042	245	99.59	99	N/A	N/A	1	245	96	340	0.0	514
Pcam.gene141613_i0_len2958.p1	rna-XM_050881928.1	986	992	rna-XM_050881928.1 gene-LOC127009154	395	67.09	40	N/A	N/A	592	983	610	989	5.71e-131	420
Pcam.gene4534_i0_len1086.p1	rna-XM_050859348.1	362	371	rna-XM_050859348.1 gene-LOC126998045	269	95.17	74	N/A	N/A	93	361	103	371	1.19e-171	482
Pcam.gene117154_i0_len507.p1	rna-XM_050853089.1	169	247	rna-XM_050853089.1 gene-LOC126993924	140	99.29	83	N/A	N/A	30	169	1	140	7.02e-105	300
Pcam.gene4654_i0_len1092.p1	rna-XM_050861776.1	364	335	rna-XM_050861776.1 gene-LOC126999321	337	93.47	93	N/A	N/A	27	363	1	335	0.0	619
Pcam.gene136523_i0_len1506.p1	rna-XM_050830734.1	502	524	rna-XM_050830734.1 gene-LOC126980631	534	78.46	99	N/A	N/A	7	501	1	524	0.0	730
Pcam.gene136523_i0_len1506.p1	rna-XM_050851352.1	502	505	rna-XM_050851352.1 gene-LOC126992539	511	86.89	99	N/A	N/A	7	501	1	505	0.0	802
Pcam.gene137809_i0_len1416.p1	rna-XM_050865926.1	472	456	rna-XM_050865926.1 gene-LOC127001377	423	87.71	88	N/A	N/A	55	471	37	456	0.0	632
Pcam.gene1088_i0_len1578.p1	rna-XM_050876529.1	526	529	rna-XM_050876529.1 gene-LOC127006554	554	72.74	98	N/A	N/A	9	525	1	529	0.0	585
Pcam.gene8041_i0_len2304.p1	rna-XM_050837408.1	768	805	rna-XM_050837408.1 gene-LOC126984045	810	82.96	99	N/A	N/A	4	767	13	805	0.0	1134
Pcam.gene141609_i0_len2955.p1	rna-XM_050866868.1	985	1623	rna-XM_050866868.1 gene-LOC127001740	970	81.34	97	N/A	N/A	23	976	1	941	0.0	1303
Pcam.gene708_i0_len2967.p1	rna-XM_050842580.1	989	340	rna-XM_050842580.1 gene-LOC126986428	242	63.22	24	N/A	N/A	692	928	4	238	7.00e-56	196
Pcam.gene3603_i0_len1884.p1	rna-XM_050839690.1	628	545	rna-XM_050839690.1 gene-LOC126985137	614	70.36	98	N/A	N/A	15	627	1	545	0.0	679
Pcam.gene141213_i0_len2700.p1	rna-XM_050882167.1	900	1441	rna-XM_050882167.1 gene-LOC127009269	727	46.49	93	N/A	N/A	221	884	328	1029	4.63e-72	259
Pcam.gene1090_i0_len1461.p1	rna-XM_050835450.1	487	505	rna-XM_050835450.1 gene-LOC126983027	253	77.87	52	N/A	N/A	236	486	258	505	9.26e-100	308
Pcam.gene144689_i0_len1707.p1	rna-XM_050855219.1	569	554	rna-XM_050855219.1 gene-LOC126995565	249	86.35	43	N/A	N/A	46	291	25	273	5.81e-121	367
Pcam.gene156815_i0_len924.p1	rna-XM_050863358.1	308	290	rna-XM_050863358.1 gene-LOC126999998	279	69.18	88	N/A	N/A	37	307	22	290	7.41e-101	297
Pcam.gene140372_i0_len1095.p1	rna-XM_050862381.1	365	373	rna-XM_050862381.1 gene-LOC126999606	348	82.76	90	N/A	N/A	35	364	44	373	6.26e-175	490
Pcam.gene193170_i0_len333.p1	rna-XM_050884466.1	111	95	rna-XM_050884466.1 gene-LOC127010396	92	85.87	83	N/A	N/A	19	110	1	92	2.95e-45	141
Pcam.gene1092_i0_len1173.p1	rna-XM_050876756.1	391	408	rna-XM_050876756.1 gene-LOC127006633	408	78.43	97	N/A	N/A	11	390	10	408	3.41e-177	499
Pcam.gene1861_i0_len2241.p1	rna-XM_050882084.1	747	791	rna-XM_050882084.1 gene-LOC127009226	679	87.78	90	N/A	N/A	74	746	117	791	0.0	1075
Pcam.gene120743_i0_len492.p1	rna-XM_050874352.1	164	130	rna-XM_050874352.1 gene-LOC127005461	129	73.64	79	N/A	N/A	34	162	1	129	6.60e-53	164
Pcam.gene157323_i0_len708.p1	rna-XM_050842901.1	236	212	rna-XM_050842901.1 gene-LOC126986628	212	77.83	89	N/A	N/A	10	220	1	212	3.07e-96	280
Pcam.gene72_i0_len1126.p1	rna-XM_050872636.1	334	240	rna-XM_050872636.1 gene-LOC127004617	240	87.92	72	N/A	N/A	94	333	1	240	6.52e-141	398
Pcam.gene4037_i0_len1080.p1	rna-XM_050870686.1	360	342	rna-XM_050870686.1 gene-LOC127003728	340	89.12	94	N/A	N/A	21	359	3	342	0.0	570
Pcam.gene3544_i0_len990.p1	rna-XM_050871247.1	330	345	rna-XM_050871247.1 gene-LOC127004025	310	83.87	94	N/A	N/A	21	329	36	345	6.48e-168	470
Pcam.gene4792_i0_len1701.p1	rna-XM_050862490.1	567	658	rna-XM_050862490.1 gene-LOC126999720	567	77.95	99	N/A	N/A	30	566	101	658	0.0	748
Pcam.gene4718_i0_len1524.p1	rna-XM_050863564.1	508	399	rna-XM_050863564.1 gene-LOC127000173	345	66.38	68	N/A	N/A	146	488	71	394	4.96e-118	352
Pcam.gene136561_i0_len1500.p1	rna-XM_050880929.1	500	452	rna-XM_050880929.1 gene-LOC127008644	453	82.78	91	N/A	N/A	47	499	1	452	0.0	680
Pcam.gene4718_i0_len1524.p1	rna-XM_050835062.1	508	499	rna-XM_050835062.1 gene-LOC126982744	423	77.78	81	N/A	N/A	77	488	48	464	0.0	577
Pcam.gene2547_i0_len1386.p1	rna-XM_050832429.1	462	466	rna-XM_050832429.1 gene-LOC126981419	447	84.12	97	N/A	N/A	15	461	20	466	0.0	708
Pcam.gene136760_i0_len1473.p1	rna-XM_050833002.1	491	448	rna-XM_050833002.1 gene-LOC126981583	453	83.89	92	N/A	N/A	39	490	1	448	0.0	695
Pcam.gene138015_i0_len1035.p1	rna-XM_050851522.1	345	331	rna-XM_050851522.1 gene-LOC126992711	314	85.35	91	N/A	N/A	31	344	17	328	0.0	518
Pcam.gene140399_i0_len1095.p1	rna-XM_050879554.1	365	282	rna-XM_050879554.1 gene-LOC127008020	342	45.32	89	N/A	N/A	14	333	3	282	6.23e-25	102
Pcam.gene149157_i0_len669.p1	rna-XM_050868737.1	223	256	rna-XM_050868737.1 gene-LOC127002680	219	58.45	95	N/A	N/A	3	214	38	256	7.56e-53	170
Pcam.gene149157_i0_len669.p1	rna-XM_050831404.1	223	259	rna-XM_050831404.1 gene-LOC126980948	219	59.36	95	N/A	N/A	3	214	41	259	3.47e-53	171
Pcam.gene149157_i0_len669.p1	rna-XM_050868741.1	223	249	rna-XM_050868741.1 gene-LOC127002683	219	57.08	95	N/A	N/A	3	214	31	249	2.53e-52	169
Pcam.gene149157_i0_len669.p1	rna-XM_050856220.1	223	251	rna-XM_050856220.1 gene-LOC126996097	222	56.31	96	N/A	N/A	1	213	30	250	8.91e-49	159
Pcam.gene149157_i0_len669.p1	rna-XM_050868739.1	223	251	rna-XM_050868739.1 gene-LOC127002682	219	60.27	95	N/A	N/A	3	214	33	251	1.36e-55	177
Pcam.gene149157_i0_len669.p1	rna-XM_050868738.1	223	256	rna-XM_050868738.1 gene-LOC127002681	220	61.36	95	N/A	N/A	3	214	37	256	1.21e-54	175
Pcam.gene149157_i0_len669.p1	rna-XM_050856219.1	223	344	rna-XM_050856219.1 gene-LOC126996096	220	56.36	96	N/A	N/A	1	213	124	343	1.87e-46	156
Pcam.gene1245_i0_len1116.p1	rna-XM_050861357.1	372	339	rna-XM_050861357.1 gene-LOC126999029	325	81.54	87	N/A	N/A	42	366	14	338	4.62e-166	467
Pcam.gene1245_i0_len1116.p1	rna-XM_050874377.1	372	321	rna-XM_050874377.1 gene-LOC127005478	296	69.93	79	N/A	N/A	60	353	11	306	4.69e-93	281
Pcam.gene138971_i0_len972.p1	rna-XM_050852850.1	324	313	rna-XM_050852850.1 gene-LOC126993676	307	83.71	95	N/A	N/A	8	314	2	308	2.07e-158	444
Pcam.gene1245_i0_len1116.p1	rna-XM_050861356.1	372	386	rna-XM_050861356.1 gene-LOC126999028	326	87.42	88	N/A	N/A	45	370	60	385	0.0	516
Pcam.gene136219_i0_len1242.p1	rna-XM_050870912.1	414	323	rna-XM_050870912.1 gene-LOC127003835	280	66.43	68	N/A	N/A	72	351	39	316	2.34e-92	281
[truncated: 15,513 more rows]
