# Supplementary material for: Some molecular aspects of larval development in Paralithodes camtschaticus
Source: PLoS One. 2025 Apr 29;20(4):e0322234. doi: 10.1371/journal.pone.0322234 (PMC12040194; doi:10.1371/journal.pone.0322234)
Supplement: S3 Table — (XLS) [file pone.0322234.s003.xls]

## Sheet: S3_Table
g63814.t1	rna-XM_050849189.1	621	434	rna-XM_050849189.1 gene-LOC126990577	429	63.64	69	N/A	N/A	1	426	1	423	1.86e-129	387
g68602.t1	rna-XM_050856641.1	707	407	rna-XM_050856641.1 gene-LOC126996264	320	72.81	45	N/A	N/A	121	437	22	339	1.68e-127	384
g15536.t1	rna-XM_050849079.1	639	266	rna-XM_050849079.1 gene-LOC126990484	195	59.49	29	N/A	N/A	243	427	65	257	2.36e-45	161
g15536.t1	rna-XM_050854167.1	639	267	rna-XM_050854167.1 gene-LOC126994900	196	60.20	29	N/A	N/A	243	427	65	258	5.93e-46	163
g109211.t1	rna-XM_050853514.1	652	487	rna-XM_050853514.1 gene-LOC126994232	465	61.08	71	N/A	N/A	82	543	3	458	1.82e-123	374
g109211.t1	rna-XM_050856702.1	652	493	rna-XM_050856702.1 gene-LOC126996333	399	64.41	74	N/A	N/A	238	633	83	477	7.77e-114	350
g109211.t1	rna-XM_050843826.1	652	886	rna-XM_050843826.1 gene-LOC126987109	624	58.65	94	N/A	N/A	23	636	245	848	1.38e-146	447
g39315.t1	rna-XM_050841759.1	631	1286	rna-XM_050841759.1 gene-LOC126986074	626	56.23	96	N/A	N/A	1	605	1	603	7.82e-126	401
g109211.t1	rna-XM_050844671.1	652	735	rna-XM_050844671.1 gene-LOC126987579	476	59.45	71	N/A	N/A	95	556	12	476	1.32e-102	328
g109211.t1	rna-XM_050874087.1	652	422	rna-XM_050874087.1 gene-LOC127005293	306	64.05	46	N/A	N/A	260	556	1	304	1.18e-76	251
g88406.t1	rna-XM_050850553.1	694	485	rna-XM_050850553.1 gene-LOC126991901	396	61.62	57	N/A	N/A	29	424	19	404	1.71e-111	345
g25528.t1	rna-XM_050865985.1	652	717	rna-XM_050865985.1 gene-LOC127001458	695	53.53	98	N/A	N/A	6	641	30	716	1.30e-130	400
g109211.t1	rna-XM_050870692.1	652	423	rna-XM_050870692.1 gene-LOC127003732	419	60.38	63	N/A	N/A	95	502	12	423	1.70e-98	308
g109211.t1	rna-XM_050839223.1	652	364	rna-XM_050839223.1 gene-LOC126984995	266	62.03	39	N/A	N/A	304	560	2	265	6.69e-61	207
g109211.t1	rna-XM_050830717.1	652	241	rna-XM_050830717.1 gene-LOC126980615	243	62.96	36	N/A	N/A	304	537	2	241	1.24e-57	194
g109211.t1	rna-XM_050859013.1	652	376	rna-XM_050859013.1 gene-LOC126997797	266	62.41	39	N/A	N/A	304	560	2	264	1.01e-61	209
g109211.t1	rna-XM_050841688.1	652	379	rna-XM_050841688.1 gene-LOC126986003	262	61.45	39	N/A	N/A	304	556	2	261	1.29e-56	196
g109211.t1	rna-XM_050868099.1	652	373	rna-XM_050868099.1 gene-LOC127002287	262	63.36	39	N/A	N/A	304	556	2	261	5.14e-61	207
g109211.t1	rna-XM_050849060.1	652	290	rna-XM_050849060.1 gene-LOC126990456	262	62.98	39	N/A	N/A	304	556	2	261	9.72e-62	207
g109211.t1	rna-XM_050841687.1	652	379	rna-XM_050841687.1 gene-LOC126986002	262	62.21	39	N/A	N/A	304	556	2	261	1.19e-58	201
g109211.t1	rna-XM_050868677.1	652	301	rna-XM_050868677.1 gene-LOC127002593	264	62.88	39	N/A	N/A	304	556	2	260	3.59e-58	197
g109211.t1	rna-XM_050868758.1	652	617	rna-XM_050868758.1 gene-LOC127002700	481	56.34	72	N/A	N/A	85	556	3	456	2.69e-83	274
g109211.t1	rna-XM_050833948.1	652	315	rna-XM_050833948.1 gene-LOC126982127	261	59.77	39	N/A	N/A	304	556	2	256	1.92e-48	172
g75695.t1	rna-XM_050861377.1	694	206	rna-XM_050861377.1 gene-LOC126999032	133	68.42	19	N/A	N/A	292	424	1	132	5.08e-44	156
g6046.t1	rna-XM_050869091.1	487	445	rna-XM_050869091.1 gene-LOC127002860	452	51.99	80	N/A	N/A	85	475	1	439	3.20e-69	227
g109211.t1	rna-XM_050854786.1	652	596	rna-XM_050854786.1 gene-LOC126995297	568	53.52	84	N/A	N/A	94	643	8	561	6.81e-88	285
g39315.t1	rna-XM_050874776.1	631	1528	rna-XM_050874776.1 gene-LOC127005682	609	55.17	94	N/A	N/A	6	600	901	1493	1.78e-109	360
g28247.t1	rna-XM_050830008.1	854	875	rna-XM_050830008.1 gene-LOC126980292	901	75.47	99	N/A	N/A	2	853	15	874	0.0	1082
g109211.t1	rna-XM_050878611.1	652	257	rna-XM_050878611.1 gene-LOC127007506	218	60.09	32	N/A	N/A	346	556	1	216	2.72e-43	155
g63444.t1	rna-XM_050877186.1	459	371	rna-XM_050877186.1 gene-LOC127006832	364	52.75	78	N/A	N/A	30	389	21	333	8.50e-66	215
g28247.t1	rna-XM_050830235.1	854	1057	rna-XM_050830235.1 gene-LOC126980376	292	48.29	48	N/A	N/A	448	733	708	986	4.58e-33	137
g109211.t1	rna-XM_050855294.1	652	435	rna-XM_050855294.1 gene-LOC126995598	422	54.03	64	N/A	N/A	202	618	38	434	9.31e-78	254
g29449.t1	rna-XM_050856632.1	743	302	rna-XM_050856632.1 gene-LOC126996257	247	59.51	31	N/A	N/A	274	506	18	258	1.19e-47	170
g6046.t1	rna-XM_050849530.1	487	267	rna-XM_050849530.1 gene-LOC126990888	262	49.24	43	N/A	N/A	131	338	1	258	7.68e-39	141
g30.t1	rna-XM_050871002.1	68	202	rna-XM_050871002.1 gene-LOC127003894	71	84.51	99	N/A	N/A	1	67	93	163	3.31e-29	102
g12.t1	rna-XM_050872752.1	461	510	rna-XM_050872752.1 gene-LOC127004667	293	70.65	63	N/A	N/A	1	291	1	273	7.43e-85	269
g2282.t1	rna-XM_050883858.1	337	511	rna-XM_050883858.1 gene-LOC127010059	304	89.47	85	N/A	N/A	1	288	1	302	1.71e-171	486
g46890.t1	rna-XM_050838390.1	274	268	rna-XM_050838390.1 gene-LOC126984601	272	87.50	99	N/A	N/A	1	271	1	268	9.33e-134	378
g71202.t1	rna-XM_050833944.1	332	644	rna-XM_050833944.1 gene-LOC126982122	342	85.09	99	N/A	N/A	1	331	309	644	0.0	545
g132234.t1	rna-XM_050838222.1	221	495	rna-XM_050838222.1 gene-LOC126984504	110	90.91	49	N/A	N/A	1	109	79	188	7.10e-58	189
g97649.t1	rna-XM_050852682.1	277	584	rna-XM_050852682.1 gene-LOC126993538	280	81.07	100	N/A	N/A	1	277	170	443	1.05e-103	313
g2282.t3	rna-XM_050836318.1	137	601	rna-XM_050836318.1 gene-LOC126983546	126	79.37	91	N/A	N/A	5	128	41	166	1.41e-52	174
g81074.t1	rna-XM_050858382.1	193	401	rna-XM_050858382.1 gene-LOC126997338	205	70.24	98	N/A	N/A	3	192	206	401	2.15e-67	211
g2282.t3	rna-XM_050848444.1	137	450	rna-XM_050848444.1 gene-LOC126989822	122	75.41	89	N/A	N/A	2	123	3	124	9.55e-49	161
g2282.t3	rna-XM_050874366.1	137	450	rna-XM_050874366.1 gene-LOC127005475	122	75.41	89	N/A	N/A	2	123	3	124	9.55e-49	161
g3972.t1	rna-XM_050871555.1	307	751	rna-XM_050871555.1 gene-LOC127004141	301	90.03	98	N/A	N/A	7	306	453	751	1.58e-180	516
g150952.t2	rna-XM_050858565.1	127	126	rna-XM_050858565.1 gene-LOC126997463	126	100.00	99	N/A	N/A	1	126	1	126	1.42e-93	265
g14274.t2	rna-XM_050878608.1	199	761	rna-XM_050878608.1 gene-LOC127007503	195	72.82	85	N/A	N/A	1	170	362	551	7.21e-80	252
g56331.t1	rna-XM_050860796.1	263	551	rna-XM_050860796.1 gene-LOC126998771	235	87.23	86	N/A	N/A	36	262	317	551	3.37e-104	313
g70732.t1	rna-XM_050831115.1	319	507	rna-XM_050831115.1 gene-LOC126980838	332	68.37	95	N/A	N/A	1	303	1	326	5.80e-104	313
g70732.t1	rna-XM_050866380.1	319	448	rna-XM_050866380.1 gene-LOC127001591	352	55.11	97	N/A	N/A	1	309	11	348	5.44e-83	257
g26670.t2	rna-XM_050867427.1	1015	977	rna-XM_050867427.1 gene-LOC127002057	1017	76.79	96	N/A	N/A	38	1014	1	977	0.0	1170
g130764.t1	rna-XM_050831863.1	232	552	rna-XM_050831863.1 gene-LOC126981151	243	74.07	100	N/A	N/A	1	232	127	351	7.74e-72	228
g25329.t1	rna-XM_050866917.1	368	361	rna-XM_050866917.1 gene-LOC127001767	347	72.91	93	N/A	N/A	5	346	4	330	9.38e-126	365
g97457.t1	rna-XM_050843878.1	225	713	rna-XM_050843878.1 gene-LOC126987149	199	89.45	88	N/A	N/A	26	224	66	251	1.52e-117	350
g28685.t1	rna-XM_050843483.1	383	491	rna-XM_050843483.1 gene-LOC126986945	343	78.13	89	N/A	N/A	1	339	10	336	7.54e-130	381
g6735.t1	rna-XM_050843476.1	304	492	rna-XM_050843476.1 gene-LOC126986944	135	85.19	44	N/A	N/A	1	135	18	151	4.15e-68	219
g859.t2	rna-XM_050866818.1	293	525	rna-XM_050866818.1 gene-LOC127001722	150	86.67	51	N/A	N/A	1	149	1	150	7.01e-79	248
g26942.t1	rna-XM_050866511.1	757	460	rna-XM_050866511.1 gene-LOC127001628	247	67.21	32	N/A	N/A	3	248	1	236	6.90e-71	239
g24473.t1	rna-XM_050835475.1	342	541	rna-XM_050835475.1 gene-LOC126983039	364	63.74	98	N/A	N/A	2	335	29	376	1.85e-94	290
g9327.t1	rna-XM_050858035.1	1322	556	rna-XM_050858035.1 gene-LOC126997003	316	74.05	41	N/A	N/A	1	316	1	281	1.58e-118	380
g3828.t1	rna-XM_050830851.1	487	832	rna-XM_050830851.1 gene-LOC126980703	506	77.67	99	N/A	N/A	1	486	335	832	0.0	669
g139471.t1	rna-XM_050857918.1	277	807	rna-XM_050857918.1 gene-LOC126996962	276	82.97	97	N/A	N/A	8	276	26	294	2.64e-136	403
g54892.t1	rna-XM_050879060.1	614	613	rna-XM_050879060.1 gene-LOC127007771	658	61.55	99	N/A	N/A	1	608	5	609	4.18e-175	510
g8863.t2	rna-XM_050831282.1	280	520	rna-XM_050831282.1 gene-LOC126980901	285	76.49	97	N/A	N/A	1	272	61	344	4.30e-108	322
g110010.t1	rna-XM_050868874.1	321	723	rna-XM_050868874.1 gene-LOC127002750	293	72.35	89	N/A	N/A	1	285	1	282	1.76e-99	308
g859.t2	rna-XM_050830903.1	293	513	rna-XM_050830903.1 gene-LOC126980715	286	79.02	96	N/A	N/A	1	282	1	255	1.82e-121	357
g21263.t1	rna-XM_050863149.1	328	712	rna-XM_050863149.1 gene-LOC126999955	331	81.27	97	N/A	N/A	10	327	387	712	1.32e-152	444
g4881.t4	rna-XM_050830757.1	241	855	rna-XM_050830757.1 gene-LOC126980664	235	81.70	94	N/A	N/A	1	227	1	235	7.78e-95	295
g1475.t1	rna-XM_050832480.1	238	534	rna-XM_050832480.1 gene-LOC126981442	230	83.04	96	N/A	N/A	1	229	8	217	2.26e-115	340
g6134.t1	rna-XM_050865182.1	2047	1744	rna-XM_050865182.1 gene-LOC127001007	109	84.40	5	N/A	N/A	398	506	311	419	5.20e-44	176
g78911.t2	rna-XM_050884653.1	293	498	rna-XM_050884653.1 gene-LOC127010458	298	80.20	100	N/A	N/A	1	293	1	290	4.13e-130	378
g63801.t1	rna-XM_050879617.1	358	527	rna-XM_050879617.1 gene-LOC127008071	321	87.54	90	N/A	N/A	3	323	128	440	1.12e-171	488
g25043.t1	rna-XM_050834280.1	536	529	rna-XM_050834280.1 gene-LOC126982283	526	66.35	95	N/A	N/A	1	507	1	506	4.53e-175	504
g6735.t1	rna-XM_050843456.1	304	707	rna-XM_050843456.1 gene-LOC126986937	304	82.24	95	N/A	N/A	1	288	21	315	2.90e-126	375
g116771.t1	rna-XM_050876752.1	396	692	rna-XM_050876752.1 gene-LOC127006629	308	82.47	75	N/A	N/A	1	297	86	388	1.07e-143	424
g125989.t2	rna-XM_050860839.1	325	636	rna-XM_050860839.1 gene-LOC126998795	104	97.12	57	N/A	N/A	1	104	424	527	3.17e-60	202
g44743.t1	rna-XM_050830886.1	265	353	rna-XM_050830886.1 gene-LOC126980708	223	70.40	84	N/A	N/A	2	224	3	209	6.86e-82	249
g18657.t1	rna-XM_050876324.1	264	696	rna-XM_050876324.1 gene-LOC127006383	187	91.98	70	N/A	N/A	1	185	1	183	2.13e-107	325
g115384.t1	rna-XM_050884515.1	214	483	rna-XM_050884515.1 gene-LOC127010426	209	79.90	95	N/A	N/A	1	203	1	205	1.69e-88	268
g354.t2	rna-XM_050841819.1	424	675	rna-XM_050841819.1 gene-LOC126986112	370	80.27	86	N/A	N/A	1	364	1	359	3.01e-150	441
g43588.t1	rna-XM_050882743.1	742	699	rna-XM_050882743.1 gene-LOC127009558	748	72.73	99	N/A	N/A	1	741	1	699	0.0	853
g110823.t2	rna-XM_050838253.1	224	667	rna-XM_050838253.1 gene-LOC126984539	148	79.73	64	N/A	N/A	3	146	2	148	1.86e-61	202
g130357.t1	rna-XM_050867343.1	106	642	rna-XM_050867343.1 gene-LOC127002023	98	95.92	92	N/A	N/A	1	98	7	103	2.02e-59	191
g43673.t2	rna-XM_050872538.1	350	524	rna-XM_050872538.1 gene-LOC127004601	355	80.00	90	N/A	N/A	2	315	1	353	1.11e-170	485
g8093.t1	rna-XM_050836088.1	256	576	rna-XM_050836088.1 gene-LOC126983360	253	82.21	98	N/A	N/A	1	250	86	333	1.99e-119	352
g129969.t2	rna-XM_050872500.1	345	650	rna-XM_050872500.1 gene-LOC127004599	348	88.79	100	N/A	N/A	1	345	27	364	0.0	529
g85009.t1	rna-XM_050872604.1	55	550	rna-XM_050872604.1 gene-LOC127004605	55	98.18	100	N/A	N/A	1	55	1	55	4.64e-32	114
g82623.t1	rna-XM_050863087.1	540	514	rna-XM_050863087.1 gene-LOC126999925	143	79.72	26	N/A	N/A	1	138	1	143	2.90e-62	212
g22213.t1	rna-XM_050879066.1	577	577	rna-XM_050879066.1 gene-LOC127007772	583	71.18	96	N/A	N/A	1	555	6	555	0.0	608
g4100.t1	rna-XM_050843882.1	578	657	rna-XM_050843882.1 gene-LOC126987151	296	61.15	78	N/A	N/A	4	265	6	293	1.70e-67	231
g83513.t2	rna-XM_050872258.1	116	388	rna-XM_050872258.1 gene-LOC127004486	116	99.14	100	N/A	N/A	1	116	27	142	2.48e-82	245
g34750.t1	rna-XM_050866127.1	412	538	rna-XM_050866127.1 gene-LOC127001520	383	65.54	88	N/A	N/A	1	363	1	368	4.95e-101	310
g83513.t2	rna-XM_050872255.1	116	187	rna-XM_050872255.1 gene-LOC127004485	116	99.14	100	N/A	N/A	1	116	27	142	4.73e-82	238
g43795.t1	rna-XM_050863046.1	264	497	rna-XM_050863046.1 gene-LOC126999905	256	48.83	97	N/A	N/A	8	263	291	497	6.28e-37	135
g19519.t4	rna-XM_050868753.1	371	408	rna-XM_050868753.1 gene-LOC127002692	358	84.64	96	N/A	N/A	1	356	1	352	0.0	511
g76359.t1	rna-XM_050862639.1	309	406	rna-XM_050862639.1 gene-LOC126999770	83	90.36	27	N/A	N/A	36	118	315	397	4.56e-49	167
g66500.t1	rna-XM_050859863.1	250	468	rna-XM_050859863.1 gene-LOC126998352	133	59.40	53	N/A	N/A	35	167	56	181	6.22e-28	110
g89938.t1	rna-XM_050879943.1	313	328	rna-XM_050879943.1 gene-LOC127008220	192	71.35	59	N/A	N/A	1	184	33	215	4.60e-68	215
g15162.t1	rna-XM_050859912.1	274	549	rna-XM_050859912.1 gene-LOC126998371	183	64.48	61	N/A	N/A	1	167	1	175	7.78e-50	171
g66065.t2	rna-XM_050840276.1	266	612	rna-XM_050840276.1 gene-LOC126985420	202	76.73	74	N/A	N/A	55	251	19	202	3.90e-85	265
g21536.t1	rna-XM_050851516.1	907	924	rna-XM_050851516.1 gene-LOC126992707	395	62.78	42	N/A	N/A	528	906	542	924	1.45e-107	353
g94061.t1	rna-XM_050868889.1	318	896	rna-XM_050868889.1 gene-LOC127002754	322	74.22	99	N/A	N/A	1	317	540	839	3.12e-122	371
g51447.t1	rna-XM_050872935.1	480	736	rna-XM_050872935.1 gene-LOC127004800	157	71.97	29	N/A	N/A	234	371	544	700	1.59e-57	202
g22213.t1	rna-XM_050865805.1	577	572	rna-XM_050865805.1 gene-LOC127001325	115	59.13	20	N/A	N/A	4	117	49	163	2.53e-19	91.3
g72937.t1	rna-XM_050848714.1	88	777	rna-XM_050848714.1 gene-LOC126990163	88	93.18	100	N/A	N/A	1	88	1	88	1.27e-48	163
g61696.t1	rna-XM_050881989.1	707	1312	rna-XM_050881989.1 gene-LOC127009179	504	61.51	89	N/A	N/A	224	703	347	817	9.07e-118	382
g58915.t1	rna-XM_050878572.1	310	606	rna-XM_050878572.1 gene-LOC127007488	301	90.70	97	N/A	N/A	9	309	306	606	0.0	541
g43143.t1	rna-XM_050862706.1	284	484	rna-XM_050862706.1 gene-LOC126999791	285	75.44	99	N/A	N/A	2	283	217	484	5.89e-119	349
g18778.t1	rna-XM_050862890.1	486	616	rna-XM_050862890.1 gene-LOC126999842	486	62.96	99	N/A	N/A	1	485	125	609	2.38e-147	434
g118612.t1	rna-XM_050854774.1	776	761	rna-XM_050854774.1 gene-LOC126995286	350	82.86	69	N/A	N/A	399	747	334	683	5.85e-179	531
g118612.t1	rna-XM_050847824.1	776	774	rna-XM_050847824.1 gene-LOC126989216	339	61.36	76	N/A	N/A	1	336	1	293	4.50e-91	302
g118612.t1	rna-XM_050852003.1	776	645	rna-XM_050852003.1 gene-LOC126993145	447	72.71	53	N/A	N/A	336	747	119	565	5.03e-178	525
g118612.t1	rna-XM_050832420.1	776	490	rna-XM_050832420.1 gene-LOC126981404	387	71.83	45	N/A	N/A	399	747	24	410	2.29e-150	448
g118612.t1	rna-XM_050851161.1	776	850	rna-XM_050851161.1 gene-LOC126992423	457	54.05	88	N/A	N/A	336	747	408	770	6.02e-102	333
g24419.t1	rna-XM_050851214.1	884	313	rna-XM_050851214.1 gene-LOC126992462	299	65.89	34	N/A	N/A	13	309	3	299	1.80e-62	213
g24419.t1	rna-XM_050851056.1	884	313	rna-XM_050851056.1 gene-LOC126992348	299	65.55	34	N/A	N/A	13	309	3	299	2.57e-62	213
g97072.t1	rna-XM_050850921.1	698	313	rna-XM_050850921.1 gene-LOC126992266	315	63.81	45	N/A	N/A	13	323	3	313	2.84e-63	213
g97217.t1	rna-XM_050835622.1	1242	1589	rna-XM_050835622.1 gene-LOC126983125	1174	53.32	94	N/A	N/A	10	1175	1	1137	0.0	712
g61523.t1	rna-XM_050844420.1	1222	1105	rna-XM_050844420.1 gene-LOC126987454	670	48.81	53	N/A	N/A	288	931	462	1096	2.50e-65	241
g52761.t1	rna-XM_050833088.1	857	372	rna-XM_050833088.1 gene-LOC126981654	403	54.34	47	N/A	N/A	455	856	1	370	5.10e-68	230
g61523.t1	rna-XM_050859587.1	1222	1105	rna-XM_050859587.1 gene-LOC126998151	595	47.73	47	N/A	N/A	288	861	534	1092	2.11e-48	188
g27105.t1	rna-XM_050836988.1	718	861	rna-XM_050836988.1 gene-LOC126983856	715	72.31	99	N/A	N/A	2	712	127	822	0.0	769
g61523.t1	rna-XM_050870997.1	1222	1202	rna-XM_050870997.1 gene-LOC127003891	611	48.28	48	N/A	N/A	288	876	569	1143	1.89e-53	204
g90829.t1	rna-XM_050850281.1	1589	1015	rna-XM_050850281.1 gene-LOC126991544	871	50.86	54	N/A	N/A	642	1506	204	1011	3.85e-153	494
g61523.t1	rna-XM_050844421.1	1222	1074	rna-XM_050844421.1 gene-LOC126987455	508	49.41	40	N/A	N/A	288	780	571	1051	2.36e-48	187
g90829.t1	rna-XM_050852262.1	1589	961	rna-XM_050852262.1 gene-LOC126993314	936	54.27	58	N/A	N/A	614	1540	1	926	0.0	613
g97217.t1	rna-XM_050854106.1	1242	932	rna-XM_050854106.1 gene-LOC126994835	833	53.78	66	N/A	N/A	379	1201	61	878	2.66e-175	542
g107551.t1	rna-XM_050868640.1	1673	918	rna-XM_050868640.1 gene-LOC127002559	924	55.63	55	N/A	N/A	741	1652	2	913	0.0	595
g107551.t1	rna-XM_050850043.1	1673	918	rna-XM_050850043.1 gene-LOC126991268	924	55.52	55	N/A	N/A	741	1652	2	913	0.0	593
g61523.t1	rna-XM_050849001.1	1222	449	rna-XM_050849001.1 gene-LOC126990380	457	50.33	36	N/A	N/A	284	725	10	445	2.18e-47	176
g97217.t1	rna-XM_050853264.1	1242	1257	rna-XM_050853264.1 gene-LOC126994012	1248	54.49	99	N/A	N/A	7	1241	88	1257	0.0	785
g19341.t2	rna-XM_050854782.1	891	809	rna-XM_050854782.1 gene-LOC126995293	466	83.69	52	N/A	N/A	372	837	1	466	0.0	657
g61488.t1	rna-XM_050850797.1	1248	559	rna-XM_050850797.1 gene-LOC126992140	472	50.64	37	N/A	N/A	289	748	95	547	6.46e-48	180
g90829.t1	rna-XM_050850495.1	1589	888	rna-XM_050850495.1 gene-LOC126991834	856	53.50	53	N/A	N/A	693	1540	6	853	9.41e-171	537
g97217.t1	rna-XM_050868648.1	1242	788	rna-XM_050868648.1 gene-LOC127002567	783	59.51	62	N/A	N/A	413	1187	15	787	0.0	597
g95255.t1	rna-XM_050850396.1	1370	478	rna-XM_050850396.1 gene-LOC126991681	492	65.04	34	N/A	N/A	900	1365	1	475	1.61e-139	435
g95255.t1	rna-XM_050840506.1	1370	400	rna-XM_050840506.1 gene-LOC126985515	400	65.25	28	N/A	N/A	900	1276	1	395	1.33e-117	373
g97217.t1	rna-XM_050849640.1	1242	780	rna-XM_050849640.1 gene-LOC126990993	768	57.29	61	N/A	N/A	484	1241	24	780	9.66e-174	533
g97217.t1	rna-XM_050849629.1	1242	780	rna-XM_050849629.1 gene-LOC126990984	768	57.29	61	N/A	N/A	484	1241	24	780	3.39e-176	539
g25996.t1	rna-XM_050854790.1	428	218	rna-XM_050854790.1 gene-LOC126995301	152	75.00	36	N/A	N/A	276	427	1	152	6.23e-57	186
g25318.t1	rna-XM_050853437.1	324	218	rna-XM_050853437.1 gene-LOC126994183	217	60.37	67	N/A	N/A	104	319	1	215	2.50e-58	186
g95255.t1	rna-XM_050883144.1	1370	499	rna-XM_050883144.1 gene-LOC127009788	479	64.72	33	N/A	N/A	913	1365	35	496	8.04e-135	423
g90829.t1	rna-XM_050849430.1	1589	758	rna-XM_050849430.1 gene-LOC126990784	728	56.73	46	N/A	N/A	821	1545	5	728	3.65e-155	491
g63447.t1	rna-XM_050883941.1	1066	696	rna-XM_050883941.1 gene-LOC127009964	669	57.10	62	N/A	N/A	356	1017	1	662	3.78e-149	461
g74439.t1	rna-XM_050849815.1	1071	559	rna-XM_050849815.1 gene-LOC126991114	229	50.22	21	N/A	N/A	764	988	99	310	8.32e-28	119
g90829.t1	rna-XM_050835155.1	1589	732	rna-XM_050835155.1 gene-LOC126982877	680	53.09	42	N/A	N/A	821	1492	5	641	2.89e-130	422
g110520.t1	rna-XM_050844347.1	168	661	rna-XM_050844347.1 gene-LOC126987358	164	64.02	97	N/A	N/A	1	163	434	597	1.03e-42	149
g11658.t1	rna-XM_050852441.1	954	684	rna-XM_050852441.1 gene-LOC126993379	725	59.17	76	N/A	N/A	212	933	66	684	0.0	581
g97217.t1	rna-XM_050850613.1	1242	739	rna-XM_050850613.1 gene-LOC126991941	742	57.68	59	N/A	N/A	461	1196	1	720	4.78e-174	532
g63447.t1	rna-XM_050850500.1	1066	758	rna-XM_050850500.1 gene-LOC126991839	803	51.18	74	N/A	N/A	273	1065	31	758	1.76e-156	482
g97217.t1	rna-XM_050850707.1	1242	676	rna-XM_050850707.1 gene-LOC126992035	721	52.15	57	N/A	N/A	532	1241	1	659	7.51e-127	405
g33630.t1	rna-XM_050868110.1	1676	539	rna-XM_050868110.1 gene-LOC127002297	582	51.89	34	N/A	N/A	1021	1595	1	513	6.95e-107	352
g19341.t2	rna-XM_050869527.1	891	301	rna-XM_050869527.1 gene-LOC127003116	296	77.03	33	N/A	N/A	193	488	1	296	4.78e-127	384
g95255.t1	rna-XM_050853058.1	1370	432	rna-XM_050853058.1 gene-LOC126993898	446	63.23	31	N/A	N/A	946	1365	1	429	1.47e-115	369
g95255.t1	rna-XM_050849948.1	1370	432	rna-XM_050849948.1 gene-LOC126991179	446	63.23	31	N/A	N/A	946	1365	1	429	4.72e-116	370
g95255.t1	rna-XM_050847695.1	1370	429	rna-XM_050847695.1 gene-LOC126989122	440	62.95	30	N/A	N/A	952	1365	4	426	3.82e-113	362
g118612.t1	rna-XM_050832421.1	776	513	rna-XM_050832421.1 gene-LOC126981406	339	72.57	51	N/A	N/A	1	336	1	335	4.69e-132	401
g95255.t1	rna-XM_050849963.1	1370	431	rna-XM_050849963.1 gene-LOC126991193	448	61.83	31	N/A	N/A	946	1365	1	428	4.50e-109	351
g95255.t1	rna-XM_050858461.1	1370	431	rna-XM_050858461.1 gene-LOC126997396	443	62.75	31	N/A	N/A	946	1365	1	428	6.51e-112	358
g90829.t1	rna-XM_050865127.1	1589	492	rna-XM_050865127.1 gene-LOC127000951	499	64.93	31	N/A	N/A	480	976	1	492	4.36e-141	443
g90829.t1	rna-XM_050859017.1	1589	492	rna-XM_050859017.1 gene-LOC126997803	499	64.73	31	N/A	N/A	480	976	1	492	7.36e-141	442
g46145.t1	rna-XM_050834113.1	395	576	rna-XM_050834113.1 gene-LOC126982212	303	54.46	76	N/A	N/A	68	369	176	430	1.43e-66	221
g84445.t1	rna-XM_050838946.1	460	483	rna-XM_050838946.1 gene-LOC126984816	473	65.75	99	N/A	N/A	1	459	2	470	9.50e-139	407
g32938.t1	rna-XM_050854363.1	239	485	rna-XM_050854363.1 gene-LOC126995074	241	80.91	96	N/A	N/A	8	237	1	224	7.28e-112	329
g27105.t1	rna-XM_050858271.1	718	466	rna-XM_050858271.1 gene-LOC126997279	339	69.03	47	N/A	N/A	3	341	128	466	4.62e-110	341
g145633.t1	rna-XM_050868093.1	721	790	rna-XM_050868093.1 gene-LOC127002281	694	53.17	95	N/A	N/A	19	705	110	712	8.94e-134	413
g121610.t1	rna-XM_050854105.1	714	707	rna-XM_050854105.1 gene-LOC126994834	577	49.05	81	N/A	N/A	61	636	1	518	4.76e-93	304
g25572.t1	rna-XM_050856733.1	1556	611	rna-XM_050856733.1 gene-LOC126996360	585	52.65	37	N/A	N/A	897	1479	1	579	6.21e-98	328
g93067.t1	rna-XM_050861478.1	1477	619	rna-XM_050861478.1 gene-LOC126999146	706	52.69	48	N/A	N/A	475	1176	19	592	8.36e-135	429
g40118.t1	rna-XM_050879924.1	496	437	rna-XM_050879924.1 gene-LOC127008208	181	73.48	36	N/A	N/A	317	494	257	437	3.91e-66	219
g107551.t1	rna-XM_050843408.1	1673	428	rna-XM_050843408.1 gene-LOC126986910	429	51.52	26	N/A	N/A	583	1010	11	423	2.95e-75	257
g125251.t1	rna-XM_050856645.1	703	457	rna-XM_050856645.1 gene-LOC126996269	502	53.39	70	N/A	N/A	63	555	2	456	1.21e-98	311
g97217.t1	rna-XM_050868101.1	1242	616	rna-XM_050868101.1 gene-LOC127002289	659	53.57	52	N/A	N/A	596	1241	1	616	7.21e-111	360
g90655.t1	rna-XM_050842832.1	423	203	rna-XM_050842832.1 gene-LOC126986566	187	64.71	44	N/A	N/A	65	250	17	203	7.28e-51	170
g48054.t2	rna-XM_050835348.1	185	1192	rna-XM_050835348.1 gene-LOC126982977	116	81.03	62	N/A	N/A	1	115	598	713	5.87e-48	166
g46145.t1	rna-XM_050856660.1	395	127	rna-XM_050856660.1 gene-LOC126996284	91	64.84	23	N/A	N/A	155	245	41	127	2.66e-22	91.3
g8982.t1	rna-XM_050835103.1	978	458	rna-XM_050835103.1 gene-LOC126982828	338	75.44	52	N/A	N/A	638	975	118	455	2.28e-150	453
g83803.t1	rna-XM_050854756.1	282	185	rna-XM_050854756.1 gene-LOC126995265	182	75.27	65	N/A	N/A	88	269	4	185	1.32e-80	241
g7520.t1	rna-XM_050869237.1	218	304	rna-XM_050869237.1 gene-LOC127002931	203	71.92	93	N/A	N/A	6	208	99	301	9.64e-73	222
g151678.t1	rna-XM_050848378.1	327	304	rna-XM_050848378.1 gene-LOC126989767	257	85.21	79	N/A	N/A	71	327	9	263	1.86e-136	389
g161751.t1	rna-XM_050831407.1	140	267	rna-XM_050831407.1 gene-LOC126980953	131	58.02	94	N/A	N/A	9	139	29	159	7.72e-24	92.8
g75507.t1	rna-XM_050855245.1	718	693	rna-XM_050855245.1 gene-LOC126995577	670	47.46	89	N/A	N/A	80	718	24	548	1.78e-78	265
g60311.t1	rna-XM_050858191.1	174	182	rna-XM_050858191.1 gene-LOC126997138	146	52.05	84	N/A	N/A	16	161	35	180	1.46e-25	96.3
g134225.t1	rna-XM_050848995.1	153	198	rna-XM_050848995.1 gene-LOC126990373	112	65.18	73	N/A	N/A	1	112	56	166	4.36e-29	105
g35178.t1	rna-XM_050844792.1	987	243	rna-XM_050844792.1 gene-LOC126987665	194	50.52	19	N/A	N/A	778	962	27	212	3.74e-19	87.8
g2.t1	rna-XM_050872314.1	189	520	rna-XM_050872314.1 gene-LOC127004509	139	88.49	74	N/A	N/A	1	139	111	249	3.83e-69	218
g2.t1	rna-XM_050850508.1	189	526	rna-XM_050850508.1 gene-LOC126991857	139	88.49	74	N/A	N/A	1	139	115	253	3.42e-69	218
g2.t4	rna-XM_050869544.1	410	321	rna-XM_050869544.1 gene-LOC127003148	247	38.06	68	N/A	N/A	44	283	33	279	2.70e-12	67.0
g29426.t1	rna-XM_050838721.1	256	572	rna-XM_050838721.1 gene-LOC126984715	265	76.98	99	N/A	N/A	1	255	308	572	3.02e-102	308
g48.t3	rna-XM_050868718.1	181	924	rna-XM_050868718.1 gene-LOC127002671	175	90.86	97	N/A	N/A	6	180	437	611	3.33e-95	295
g49499.t1	rna-XM_050848792.1	574	621	rna-XM_050848792.1 gene-LOC126990233	523	50.29	90	N/A	N/A	24	541	3	517	5.90e-75	249
g99931.t1	rna-XM_050872301.1	38	338	rna-XM_050872301.1 gene-LOC127004508	38	86.84	97	N/A	N/A	1	37	5	42	5.75e-14	62.4
g161751.t1	rna-XM_050869014.1	140	223	rna-XM_050869014.1 gene-LOC127002809	132	63.64	93	N/A	N/A	10	139	13	144	2.01e-31	111
g60311.t1	rna-XM_050858173.1	174	226	rna-XM_050858173.1 gene-LOC126997114	100	59.00	57	N/A	N/A	63	162	21	115	6.31e-17	74.7
g145531.t1	rna-XM_050859659.1	356	460	rna-XM_050859659.1 gene-LOC126998200	209	64.11	58	N/A	N/A	84	290	244	447	4.90e-57	191
g16017.t1	rna-XM_050833758.1	454	200	rna-XM_050833758.1 gene-LOC126982040	194	76.29	43	N/A	N/A	53	246	7	200	5.40e-87	264
g48807.t1	rna-XM_050834020.1	443	380	rna-XM_050834020.1 gene-LOC126982178	286	77.27	65	N/A	N/A	97	382	1	286	9.04e-116	343
g95349.t1	rna-XM_050850198.1	843	337	rna-XM_050850198.1 gene-LOC126991430	329	75.68	39	N/A	N/A	347	675	9	337	4.20e-138	412
g12394.t1	rna-XM_050848362.1	323	149	rna-XM_050848362.1 gene-LOC126989755	134	73.13	41	N/A	N/A	23	156	2	131	2.07e-48	159
g85839.t1	rna-XM_050848213.1	727	440	rna-XM_050848213.1 gene-LOC126989596	414	80.92	57	N/A	N/A	303	715	7	420	0.0	603
g64416.t1	rna-XM_050847931.1	1251	771	rna-XM_050847931.1 gene-LOC126989293	718	82.59	57	N/A	N/A	442	1159	1	716	0.0	1039
g47878.t1	rna-XM_050860719.1	176	363	rna-XM_050860719.1 gene-LOC126998691	170	46.47	80	N/A	N/A	36	175	199	363	3.23e-18	80.1
g130937.t1	rna-XM_050849298.1	549	455	rna-XM_050849298.1 gene-LOC126990612	439	53.30	79	N/A	N/A	109	544	1	428	1.53e-91	288
g130937.t1	rna-XM_050852684.1	549	406	rna-XM_050852684.1 gene-LOC126993545	403	56.08	73	N/A	N/A	26	426	1	398	4.57e-93	290
g46993.t1	rna-XM_050837926.1	613	911	rna-XM_050837926.1 gene-LOC126984298	616	72.08	99	N/A	N/A	1	612	65	674	0.0	656
g63447.t1	rna-XM_050848504.1	1066	476	rna-XM_050848504.1 gene-LOC126989883	448	51.34	42	N/A	N/A	447	891	8	414	3.63e-80	270
g25572.t1	rna-XM_050847708.1	1556	615	rna-XM_050847708.1 gene-LOC126989142	538	54.09	34	N/A	N/A	937	1472	46	579	1.56e-99	333
g90374.t1	rna-XM_050867162.1	828	439	rna-XM_050867162.1 gene-LOC127001915	443	69.30	53	N/A	N/A	19	460	1	439	2.38e-164	483
g151678.t1	rna-XM_050848328.1	327	185	rna-XM_050848328.1 gene-LOC126989713	29	96.55	9	N/A	N/A	205	233	13	41	1.07e-10	59.7
g161751.t1	rna-XM_050846369.1	140	148	rna-XM_050846369.1 gene-LOC126988313	90	68.89	64	N/A	N/A	7	96	18	107	1.32e-21	84.0
g161751.t1	rna-XM_050846368.1	140	148	rna-XM_050846368.1 gene-LOC126988312	90	68.89	64	N/A	N/A	7	96	18	107	1.18e-21	84.3
g45961.t1	rna-XM_050869923.1	478	328	rna-XM_050869923.1 gene-LOC127003376	307	77.85	64	N/A	N/A	170	476	22	328	7.74e-136	394
g140423.t1	rna-XM_050853674.1	679	206	rna-XM_050853674.1 gene-LOC126994346	106	60.38	15	N/A	N/A	181	285	2	107	1.70e-23	98.6
g70763.t1	rna-XM_050859358.1	902	454	rna-XM_050859358.1 gene-LOC126997825	457	51.42	51	N/A	N/A	247	702	1	454	1.27e-83	276
g65418.t1	rna-XM_050835101.1	142	177	rna-XM_050835101.1 gene-LOC126982829	135	48.15	91	N/A	N/A	2	130	50	177	4.81e-13	62.4
g97217.t1	rna-XM_050847666.1	1242	604	rna-XM_050847666.1 gene-LOC126989089	628	49.20	50	N/A	N/A	623	1240	18	591	2.68e-96	320
g148224.t1	rna-XM_050839220.1	361	679	rna-XM_050839220.1 gene-LOC126984991	293	46.08	88	N/A	N/A	19	298	312	591	5.38e-23	100
g114255.t1	rna-XM_050869510.1	272	122	rna-XM_050869510.1 gene-LOC127003097	100	75.00	37	N/A	N/A	171	270	1	100	2.66e-41	138
g972.t1	rna-XM_050870583.1	479	826	rna-XM_050870583.1 gene-LOC127003666	396	78.28	83	N/A	N/A	36	431	13	408	0.0	539
g88740.t2	rna-XM_050859812.1	479	357	rna-XM_050859812.1 gene-LOC126998326	294	74.83	61	N/A	N/A	175	468	46	335	1.47e-125	369
g88740.t2	rna-XM_050853288.1	479	311	rna-XM_050853288.1 gene-LOC126994048	290	72.41	61	N/A	N/A	176	465	8	297	3.14e-124	364
g8893.t1	rna-XM_050850481.1	777	368	rna-XM_050850481.1 gene-LOC126991812	275	65.09	35	N/A	N/A	494	768	2	273	6.66e-69	231
g8893.t1	rna-XM_050883112.1	777	302	rna-XM_050883112.1 gene-LOC127009733	228	63.60	29	N/A	N/A	542	769	17	242	3.48e-45	164
g73431.t1	rna-XM_050871829.1	566	354	rna-XM_050871829.1 gene-LOC127004265	362	44.75	62	N/A	N/A	8	358	15	351	3.59e-28	115
g50279.t1	rna-XM_050869052.1	995	317	rna-XM_050869052.1 gene-LOC127002828	323	58.82	32	N/A	N/A	1	323	1	317	8.36e-62	213
g118905.t1	rna-XM_050865160.1	836	354	rna-XM_050865160.1 gene-LOC127000986	324	72.53	39	N/A	N/A	354	677	31	354	1.58e-133	401
g56640.t1	rna-XM_050849672.1	448	352	rna-XM_050849672.1 gene-LOC126990996	305	55.41	65	N/A	N/A	8	297	31	331	7.10e-52	178
g27105.t1	rna-XM_050839693.1	718	382	rna-XM_050839693.1 gene-LOC126985138	227	64.32	32	N/A	N/A	3	229	156	382	6.52e-57	198
g23696.t1	rna-XM_050853087.1	147	353	rna-XM_050853087.1 gene-LOC126993921	139	63.31	95	N/A	N/A	1	139	184	316	1.21e-34	123
g95585.t1	rna-XM_050850900.1	623	322	rna-XM_050850900.1 gene-LOC126992241	325	45.23	51	N/A	N/A	63	379	10	316	3.25e-26	109
g118905.t1	rna-XM_050835093.1	836	470	rna-XM_050835093.1 gene-LOC126982782	330	60.61	39	N/A	N/A	354	683	138	465	1.17e-92	299
g136128.t1	rna-XM_050835343.1	916	204	rna-XM_050835343.1 gene-LOC126982974	203	55.17	22	N/A	N/A	241	443	1	203	2.21e-45	161
g118905.t1	rna-XM_050874100.1	836	460	rna-XM_050874100.1 gene-LOC127005333	270	65.19	32	N/A	N/A	354	623	146	414	8.95e-84	275
g31238.t1	rna-XM_050832325.1	402	324	rna-XM_050832325.1 gene-LOC126981324	321	48.91	79	N/A	N/A	86	400	10	320	6.34e-38	139
g144830.t1	rna-XM_050853369.1	159	553	rna-XM_050853369.1 gene-LOC126994061	157	89.81	97	N/A	N/A	1	155	366	522	3.39e-86	262
g72847.t3	rna-XM_050858055.1	150	822	rna-XM_050858055.1 gene-LOC126997026	150	98.67	100	N/A	N/A	1	150	412	561	3.02e-97	296
g33518.t1	rna-XM_050838923.1	453	906	rna-XM_050838923.1 gene-LOC126984802	505	71.49	99	N/A	N/A	1	452	427	906	0.0	553
g9536.t1	rna-XM_050851422.1	137	505	rna-XM_050851422.1 gene-LOC126992614	111	81.98	80	N/A	N/A	12	121	164	274	4.36e-48	160
g64825.t1	rna-XM_050881309.1	419	514	rna-XM_050881309.1 gene-LOC127008874	418	91.39	99	N/A	N/A	1	418	97	514	0.0	745
g21979.t1	rna-XM_050874769.1	326	724	rna-XM_050874769.1 gene-LOC127005676	326	94.79	99	N/A	N/A	1	325	399	724	0.0	612
g26285.t1	rna-XM_050847009.1	598	2285	rna-XM_050847009.1 gene-LOC126988642	610	74.43	98	N/A	N/A	14	598	739	1298	0.0	682
g31238.t1	rna-XM_050871054.1	402	568	rna-XM_050871054.1 gene-LOC127003973	400	97.50	99	N/A	N/A	2	401	169	568	0.0	800
g8494.t2	rna-XM_050860821.1	118	559	rna-XM_050860821.1 gene-LOC126998783	117	99.15	99	N/A	N/A	1	117	363	479	7.80e-78	238
g80209.t1	rna-XM_050838758.1	542	1408	rna-XM_050838758.1 gene-LOC126984706	517	90.72	95	N/A	N/A	26	542	456	968	0.0	911
g28237.t1	rna-XM_050851377.1	421	396	rna-XM_050851377.1 gene-LOC126992558	294	72.45	70	N/A	N/A	17	310	1	293	9.33e-126	369
g28237.t1	rna-XM_050851302.1	421	509	rna-XM_050851302.1 gene-LOC126992519	299	70.90	71	N/A	N/A	12	310	104	401	2.07e-125	372
g28237.t1	rna-XM_050851383.1	421	697	rna-XM_050851383.1 gene-LOC126992569	299	71.24	71	N/A	N/A	12	310	314	611	2.08e-122	370
g28237.t1	rna-XM_050881264.1	421	764	rna-XM_050881264.1 gene-LOC127008872	299	71.91	71	N/A	N/A	12	310	349	646	8.83e-125	378
g28237.t1	rna-XM_050834174.1	421	348	rna-XM_050834174.1 gene-LOC126982222	297	71.38	71	N/A	N/A	17	313	1	296	1.86e-125	366
g37072.t1	rna-XM_050854778.1	488	537	rna-XM_050854778.1 gene-LOC126995289	489	49.90	99	N/A	N/A	7	487	36	503	8.91e-75	244
g28237.t1	rna-XM_050851078.1	421	771	rna-XM_050851078.1 gene-LOC126992366	302	71.19	72	N/A	N/A	12	313	371	670	6.76e-121	369
g28237.t1	rna-XM_050851270.1	421	691	rna-XM_050851270.1 gene-LOC126992516	299	72.58	71	N/A	N/A	12	310	295	592	6.55e-127	382
g28237.t1	rna-XM_050853396.1	421	246	rna-XM_050853396.1 gene-LOC126994145	155	63.23	37	N/A	N/A	13	167	90	241	1.60e-42	149
g28237.t1	rna-XM_050854759.1	421	443	rna-XM_050854759.1 gene-LOC126995271	311	72.99	73	N/A	N/A	11	318	5	313	2.45e-130	382
g28237.t1	rna-XM_050854784.1	421	610	rna-XM_050854784.1 gene-LOC126995295	307	72.64	72	N/A	N/A	12	315	173	477	1.07e-125	376
g28237.t1	rna-XM_050850124.1	421	746	rna-XM_050850124.1 gene-LOC126991365	312	68.27	74	N/A	N/A	12	323	352	663	5.05e-110	340
g28237.t1	rna-XM_050849138.1	421	275	rna-XM_050849138.1 gene-LOC126990539	274	72.63	65	N/A	N/A	9	282	2	275	3.52e-110	325
g28237.t1	rna-XM_050849555.1	421	441	rna-XM_050849555.1 gene-LOC126990917	293	70.99	70	N/A	N/A	12	304	44	336	2.06e-113	339
g28237.t1	rna-XM_050835140.1	421	600	rna-XM_050835140.1 gene-LOC126982865	304	70.07	72	N/A	N/A	3	306	178	481	8.43e-112	340
g19524.t1	rna-XM_050843863.1	852	833	rna-XM_050843863.1 gene-LOC126987138	579	52.85	67	N/A	N/A	4	571	99	655	5.97e-103	337
g32500.t1	rna-XM_050843158.1	876	988	rna-XM_050843158.1 gene-LOC126986787	585	56.92	63	N/A	N/A	1	556	67	649	1.05e-139	439
g33880.t1	rna-XM_050875655.1	496	1005	rna-XM_050875655.1 gene-LOC127006128	517	61.12	99	N/A	N/A	1	491	160	655	1.56e-140	429
g57826.t1	rna-XM_050878712.1	604	928	rna-XM_050878712.1 gene-LOC127007542	638	77.12	99	N/A	N/A	1	603	323	928	0.0	793
g32500.t1	rna-XM_050877333.1	876	972	rna-XM_050877333.1 gene-LOC127006935	557	60.68	63	N/A	N/A	2	554	92	648	6.94e-145	452
g32500.t1	rna-XM_050849777.1	876	916	rna-XM_050849777.1 gene-LOC126991081	532	57.14	60	N/A	N/A	27	554	107	594	1.17e-118	382
g19524.t1	rna-XM_050833266.1	852	1161	rna-XM_050833266.1 gene-LOC126981744	547	53.75	64	N/A	N/A	3	547	166	709	6.56e-123	398
g116766.t1	rna-XM_050840304.1	568	1263	rna-XM_050840304.1 gene-LOC126985437	670	49.10	98	N/A	N/A	11	567	701	1263	1.07e-71	249
g34648.t1	rna-XM_050851829.1	517	651	rna-XM_050851829.1 gene-LOC126993008	442	65.38	80	N/A	N/A	1	416	157	574	4.24e-115	353
g32500.t1	rna-XM_050856741.1	876	308	rna-XM_050856741.1 gene-LOC126996371	300	55.67	39	N/A	N/A	58	357	1	291	1.05e-56	197
g63695.t1	rna-XM_050878709.1	317	1002	rna-XM_050878709.1 gene-LOC127007540	285	74.74	90	N/A	N/A	30	314	570	854	8.14e-117	359
g19524.t1	rna-XM_050856573.1	852	907	rna-XM_050856573.1 gene-LOC126996227	573	58.99	65	N/A	N/A	11	562	90	662	9.13e-150	462
g63695.t1	rna-XM_050878676.1	317	1070	rna-XM_050878676.1 gene-LOC127007530	287	68.64	90	N/A	N/A	31	316	353	636	1.01e-93	299
g19524.t1	rna-XM_050882629.1	852	845	rna-XM_050882629.1 gene-LOC127009513	595	53.28	63	N/A	N/A	11	550	94	685	1.31e-126	400
g19524.t1	rna-XM_050874854.1	852	917	rna-XM_050874854.1 gene-LOC127005742	637	59.50	73	N/A	N/A	11	629	71	694	5.91e-162	495
g32500.t1	rna-XM_050861497.1	876	1064	rna-XM_050861497.1 gene-LOC126999169	542	54.80	60	N/A	N/A	21	546	136	671	9.94e-105	348
g37072.t1	rna-XM_050875453.1	488	1006	rna-XM_050875453.1 gene-LOC127005976	483	80.54	99	N/A	N/A	6	488	1	481	0.0	695
g19524.t1	rna-XM_050837517.1	852	1017	rna-XM_050837517.1 gene-LOC126984141	572	59.62	64	N/A	N/A	5	553	78	645	2.17e-149	465
g73084.t1	rna-XM_050877826.1	516	920	rna-XM_050877826.1 gene-LOC127007147	485	83.71	93	N/A	N/A	13	493	414	886	0.0	707
g19524.t1	rna-XM_050835448.1	852	988	rna-XM_050835448.1 gene-LOC126983024	575	80.52	67	N/A	N/A	5	579	291	864	0.0	800
g19524.t1	rna-XM_050840848.1	852	1035	rna-XM_050840848.1 gene-LOC126985691	703	67.00	81	N/A	N/A	11	698	152	853	0.0	691
g19524.t1	rna-XM_050835513.1	852	834	rna-XM_050835513.1 gene-LOC126983053	551	74.41	65	N/A	N/A	11	561	82	629	0.0	663
g32500.t1	rna-XM_050842807.1	876	837	rna-XM_050842807.1 gene-LOC126986540	554	63.00	63	N/A	N/A	8	557	63	613	6.76e-160	488
g63695.t1	rna-XM_050878411.1	317	899	rna-XM_050878411.1 gene-LOC127007417	305	74.43	95	N/A	N/A	15	314	329	630	1.32e-121	369
g32500.t1	rna-XM_050832442.1	876	972	rna-XM_050832442.1 gene-LOC126981426	573	51.83	61	N/A	N/A	1	538	93	658	2.22e-103	342
g109608.t1	rna-XM_050877504.1	468	1470	rna-XM_050877504.1 gene-LOC127007024	412	74.03	85	N/A	N/A	2	400	615	1018	2.56e-144	447
g39534.t1	rna-XM_050877216.1	930	1119	rna-XM_050877216.1 gene-LOC127006883	391	68.54	41	N/A	N/A	105	482	212	601	4.11e-121	395
g211.t1	rna-XM_050854777.1	1208	321	rna-XM_050854777.1 gene-LOC126995288	188	77.66	15	N/A	N/A	5	190	121	308	2.19e-71	241
g211.t1	rna-XM_050853401.1	1208	326	rna-XM_050853401.1 gene-LOC126994151	198	76.26	16	N/A	N/A	5	200	66	256	4.41e-71	240
g211.t1	rna-XM_050834188.1	1208	446	rna-XM_050834188.1 gene-LOC126982241	180	81.11	15	N/A	N/A	5	182	121	300	5.28e-65	227
g211.t1	rna-XM_050854773.1	1208	526	rna-XM_050854773.1 gene-LOC126995284	180	78.33	15	N/A	N/A	5	182	121	300	1.78e-58	210
g211.t1	rna-XM_050836825.1	1208	316	rna-XM_050836825.1 gene-LOC126983746	173	72.25	14	N/A	N/A	5	172	120	292	9.14e-53	187
g211.t1	rna-XM_050848622.1	1208	233	rna-XM_050848622.1 gene-LOC126990057	128	77.34	10	N/A	N/A	5	130	106	233	4.68e-41	150
g33644.t1	rna-XM_050835098.1	142	177	rna-XM_050835098.1 gene-LOC126982825	99	84.85	70	N/A	N/A	1	99	71	169	7.32e-46	147
g45513.t1	rna-XM_050853668.1	466	1201	rna-XM_050853668.1 gene-LOC126994336	417	72.42	89	N/A	N/A	54	466	61	475	1.94e-164	495
g19524.t1	rna-XM_050831109.1	852	838	rna-XM_050831109.1 gene-LOC126980831	532	53.76	60	N/A	N/A	34	541	129	659	1.84e-112	363
g19524.t1	rna-XM_050878000.1	852	842	rna-XM_050878000.1 gene-LOC127007258	567	52.38	66	N/A	N/A	4	563	48	608	1.98e-109	355
g45513.t1	rna-XM_050847032.1	466	1315	rna-XM_050847032.1 gene-LOC126988677	301	78.07	65	N/A	N/A	166	466	33	299	2.13e-136	424
g37072.t1	rna-XM_050875455.1	488	925	rna-XM_050875455.1 gene-LOC127005979	483	82.61	99	N/A	N/A	6	488	1	481	0.0	710
g32500.t1	rna-XM_050835474.1	876	946	rna-XM_050835474.1 gene-LOC126983036	708	73.31	79	N/A	N/A	2	695	60	762	0.0	802
g19524.t1	rna-XM_050837882.1	852	788	rna-XM_050837882.1 gene-LOC126984263	608	48.36	64	N/A	N/A	11	553	37	638	2.99e-93	310
g32500.t1	rna-XM_050848028.1	876	945	rna-XM_050848028.1 gene-LOC126989431	577	54.59	62	N/A	N/A	2	544	60	634	1.54e-121	390
g45513.t1	rna-XM_050865832.1	466	984	rna-XM_050865832.1 gene-LOC127001340	433	80.83	92	N/A	N/A	38	466	20	452	0.0	598
g45513.t1	rna-XM_050847037.1	466	978	rna-XM_050847037.1 gene-LOC126988683	461	71.15	98	N/A	N/A	8	466	1	455	2.11e-174	514
g90854.t2	rna-XM_050871976.1	337	860	rna-XM_050871976.1 gene-LOC127004360	328	79.27	96	N/A	N/A	9	331	321	646	7.60e-145	429
g37907.t1	rna-XM_050878716.1	573	987	rna-XM_050878716.1 gene-LOC127007547	647	64.76	99	N/A	N/A	1	572	382	987	0.0	608
g45513.t1	rna-XM_050850606.1	466	304	rna-XM_050850606.1 gene-LOC126991936	312	46.79	67	N/A	N/A	59	369	1	304	1.59e-40	147
g32500.t1	rna-XM_050843166.1	876	910	rna-XM_050843166.1 gene-LOC126986795	594	54.88	62	N/A	N/A	1	544	74	666	2.40e-127	405
g63695.t1	rna-XM_050878499.1	317	809	rna-XM_050878499.1 gene-LOC127007456	284	73.94	90	N/A	N/A	31	314	307	590	3.44e-114	348
g19524.t1	rna-XM_050865978.1	852	783	rna-XM_050865978.1 gene-LOC127001451	613	50.73	69	N/A	N/A	23	611	76	668	2.41e-108	350
g37072.t1	rna-XM_050854404.1	488	372	rna-XM_050854404.1 gene-LOC126995128	374	47.33	74	N/A	N/A	4	366	4	361	4.43e-59	198
g32500.t1	rna-XM_050860390.1	876	985	rna-XM_050860390.1 gene-LOC126998575	616	52.76	62	N/A	N/A	2	544	79	686	3.89e-124	398
g68080.t1	rna-XM_050866068.1	343	1215	rna-XM_050866068.1 gene-LOC127001497	328	68.90	95	N/A	N/A	2	328	509	826	4.43e-108	341
g63695.t1	rna-XM_050839570.1	317	1195	rna-XM_050839570.1 gene-LOC126985107	288	81.25	91	N/A	N/A	31	317	349	636	6.32e-137	416
g19938.t1	rna-XM_050864237.1	1195	1803	rna-XM_050864237.1 gene-LOC127000508	617	61.43	72	N/A	N/A	6	616	29	634	4.26e-159	518
g113358.t3	rna-XM_050854787.1	1118	422	rna-XM_050854787.1 gene-LOC126995298	465	52.04	41	N/A	N/A	76	537	17	415	6.72e-83	276
g113358.t3	rna-XM_050851417.1	1118	365	rna-XM_050851417.1 gene-LOC126992603	359	48.75	32	N/A	N/A	76	431	17	309	3.03e-48	176
g68125.t1	rna-XM_050854033.1	1572	472	rna-XM_050854033.1 gene-LOC126994748	505	45.74	32	N/A	N/A	1	502	20	413	4.05e-55	199
g122193.t1	rna-XM_050875549.1	631	461	rna-XM_050875549.1 gene-LOC127006065	385	60.52	60	N/A	N/A	66	441	35	394	7.68e-87	278
g102413.t1	rna-XM_050849752.1	604	472	rna-XM_050849752.1 gene-LOC126991056	519	55.11	84	N/A	N/A	4	512	3	458	6.38e-94	296
g135282.t1	rna-XM_050858182.1	391	368	rna-XM_050858182.1 gene-LOC126997125	312	66.03	79	N/A	N/A	84	391	9	307	1.98e-95	289
g48260.t1	rna-XM_050848026.1	1079	1358	rna-XM_050848026.1 gene-LOC126989430	1209	47.97	98	N/A	N/A	10	1069	154	1356	0.0	580
g135282.t1	rna-XM_050852962.1	391	607	rna-XM_050852962.1 gene-LOC126993819	333	64.26	84	N/A	N/A	65	391	82	402	7.92e-98	303
g88407.t1	rna-XM_050845878.1	1078	1219	rna-XM_050845878.1 gene-LOC126988072	1101	45.05	91	N/A	N/A	69	1045	57	1107	7.53e-122	403
g89509.t1	rna-XM_050850800.1	1410	1304	rna-XM_050850800.1 gene-LOC126992144	1291	50.97	85	N/A	N/A	116	1317	15	1288	0.0	706
g38967.t1	rna-XM_050874833.1	1429	671	rna-XM_050874833.1 gene-LOC127005718	645	61.40	44	N/A	N/A	332	965	1	617	4.45e-175	537
g135282.t1	rna-XM_050854181.1	391	421	rna-XM_050854181.1 gene-LOC126994908	232	64.22	59	N/A	N/A	161	391	2	226	2.17e-59	198
g45437.t1	rna-XM_050854282.1	1489	388	rna-XM_050854282.1 gene-LOC126995010	378	74.87	25	N/A	N/A	14	388	17	387	3.71e-144	446
g94921.t1	rna-XM_050847681.1	1519	598	rna-XM_050847681.1 gene-LOC126989107	610	54.43	39	N/A	N/A	772	1368	1	598	1.65e-98	329
g64972.t1	rna-XM_050838814.1	727	535	rna-XM_050838814.1 gene-LOC126984757	547	59.41	73	N/A	N/A	165	698	2	533	2.93e-124	380
g32075.t1	rna-XM_050850475.1	712	537	rna-XM_050850475.1 gene-LOC126991789	450	58.22	63	N/A	N/A	256	703	26	475	9.90e-112	348
g46993.t1	rna-XM_050850490.1	613	541	rna-XM_050850490.1 gene-LOC126991822	374	77.01	61	N/A	N/A	241	612	3	375	2.62e-152	449
g64972.t1	rna-XM_050849513.1	727	342	rna-XM_050849513.1 gene-LOC126990860	331	63.75	45	N/A	N/A	235	561	2	325	4.93e-77	251
g46993.t1	rna-XM_050883167.1	613	541	rna-XM_050883167.1 gene-LOC127009805	374	76.20	61	N/A	N/A	241	612	3	375	1.41e-143	427
g57107.t1	rna-XM_050850300.1	964	811	rna-XM_050850300.1 gene-LOC126991592	452	77.43	46	N/A	N/A	3	449	365	811	0.0	585
g57107.t1	rna-XM_050833734.1	964	546	rna-XM_050833734.1 gene-LOC126982013	256	59.38	26	N/A	N/A	23	272	293	544	2.90e-51	189
g28444.t1	rna-XM_050849302.1	951	429	rna-XM_050849302.1 gene-LOC126990619	313	57.83	33	N/A	N/A	600	910	6	314	9.96e-74	249
g64972.t1	rna-XM_050851833.1	727	1106	rna-XM_050851833.1 gene-LOC126993011	385	54.03	62	N/A	N/A	60	434	26	389	2.17e-58	214
g129033.t1	rna-XM_050864633.1	344	495	rna-XM_050864633.1 gene-LOC127000660	304	54.28	86	N/A	N/A	2	298	3	276	9.42e-69	223
g92151.t1	rna-XM_050854245.1	1005	441	rna-XM_050854245.1 gene-LOC126994969	402	47.01	38	N/A	N/A	73	450	87	438	1.05e-37	147
g54051.t1	rna-XM_050840958.1	506	531	rna-XM_050840958.1 gene-LOC126985722	187	66.31	36	N/A	N/A	39	218	345	531	2.63e-58	201
g80501.t1	rna-XM_050847021.1	631	477	rna-XM_050847021.1 gene-LOC126988665	300	65.67	62	N/A	N/A	193	492	21	320	8.63e-102	317
g46145.t1	rna-XM_050832416.1	395	169	rna-XM_050832416.1 gene-LOC126981400	206	47.57	52	N/A	N/A	35	240	12	166	4.52e-31	116
g206.t1	rna-XM_050848009.1	452	240	rna-XM_050848009.1 gene-LOC126989416	223	69.96	48	N/A	N/A	31	249	1	213	2.12e-83	256
g36944.t1	rna-XM_050868711.1	300	576	rna-XM_050868711.1 gene-LOC127002669	265	75.09	85	N/A	N/A	16	270	306	561	3.09e-100	305
g68080.t1	rna-XM_050863805.1	343	688	rna-XM_050863805.1 gene-LOC127000281	340	65.00	99	N/A	N/A	2	341	18	348	2.17e-102	315
g139465.t1	rna-XM_050833050.1	206	305	rna-XM_050833050.1 gene-LOC126981611	139	71.22	67	N/A	N/A	1	137	75	213	7.74e-46	153
g21248.t1	rna-XM_050835088.1	206	726	rna-XM_050835088.1 gene-LOC126982756	200	73.50	97	N/A	N/A	7	206	312	505	1.09e-80	254
g68080.t1	rna-XM_050849988.1	343	977	rna-XM_050849988.1 gene-LOC126991209	340	65.00	99	N/A	N/A	2	341	323	651	1.95e-95	303
g16463.t1	rna-XM_050866055.1	520	1325	rna-XM_050866055.1 gene-LOC127001493	464	65.95	81	N/A	N/A	11	430	797	1255	6.97e-143	443
g101257.t1	rna-XM_050856740.1	123	246	rna-XM_050856740.1 gene-LOC126996370	123	82.11	100	N/A	N/A	1	123	91	213	2.20e-48	154
g19524.t1	rna-XM_050844806.1	852	821	rna-XM_050844806.1 gene-LOC126987680	493	59.43	58	N/A	N/A	99	589	2	488	2.66e-115	370
g119178.t1	rna-XM_050878730.1	253	1034	rna-XM_050878730.1 gene-LOC127007559	260	67.31	100	N/A	N/A	1	253	434	693	2.66e-92	292
g12039.t4	rna-XM_050836078.1	920	1573	rna-XM_050836078.1 gene-LOC126983353	549	62.30	58	N/A	N/A	43	578	546	1046	1.47e-130	428
g109608.t1	rna-XM_050877512.1	468	1275	rna-XM_050877512.1 gene-LOC127007026	459	66.23	91	N/A	N/A	2	427	614	1060	7.00e-129	403
g33880.t1	rna-XM_050877895.1	496	1266	rna-XM_050877895.1 gene-LOC127007181	520	60.19	99	N/A	N/A	3	495	158	661	7.04e-128	401
g39534.t1	rna-XM_050877503.1	930	1139	rna-XM_050877503.1 gene-LOC127007023	853	69.87	89	N/A	N/A	105	929	304	1139	0.0	790
g39534.t1	rna-XM_050877896.1	930	902	rna-XM_050877896.1 gene-LOC127007182	392	66.84	40	N/A	N/A	111	483	1	389	8.33e-122	391
g73319.t1	rna-XM_050875492.1	570	223	rna-XM_050875492.1 gene-LOC127006009	100	72.00	17	N/A	N/A	97	192	112	211	3.48e-35	131
g109608.t1	rna-XM_050877891.1	468	968	rna-XM_050877891.1 gene-LOC127007174	490	63.06	98	N/A	N/A	4	462	440	904	2.58e-122	379
g108329.t1	rna-XM_050857671.1	98	612	rna-XM_050857671.1 gene-LOC126996811	97	83.51	99	N/A	N/A	2	98	40	133	8.97e-46	154
g43741.t1	rna-XM_050877917.1	173	184	rna-XM_050877917.1 gene-LOC127007203	160	78.75	91	N/A	N/A	14	171	25	183	9.59e-71	211
g131614.t1	rna-XM_050881122.1	258	1349	rna-XM_050881122.1 gene-LOC127008756	258	90.70	100	N/A	N/A	1	258	207	464	4.79e-152	457
g32500.t1	rna-XM_050858206.1	876	1073	rna-XM_050858206.1 gene-LOC126997157	620	46.61	63	N/A	N/A	21	576	93	702	7.75e-71	253
g94048.t1	rna-XM_050849505.1	90	149	rna-XM_050849505.1 gene-LOC126990851	65	76.92	72	N/A	N/A	26	90	1	64	6.71e-25	90.5
g19524.t1	rna-XM_050858768.1	852	931	rna-XM_050858768.1 gene-LOC126997594	349	53.58	39	N/A	N/A	34	363	124	463	5.49e-51	193
g88597.t1	rna-XM_050850662.1	625	324	rna-XM_050850662.1 gene-LOC126991996	320	60.62	51	N/A	N/A	233	549	11	324	7.14e-83	263
g88597.t1	rna-XM_050853094.1	625	517	rna-XM_050853094.1 gene-LOC126993930	519	61.66	82	N/A	N/A	38	549	1	517	2.52e-133	400
g88597.t1	rna-XM_050853309.1	625	432	rna-XM_050853309.1 gene-LOC126994066	434	59.22	69	N/A	N/A	120	549	1	432	9.17e-95	297
g88597.t1	rna-XM_050858238.1	625	262	rna-XM_050858238.1 gene-LOC126997240	253	58.10	40	N/A	N/A	225	475	2	254	1.85e-53	183
g71939.t1	rna-XM_050850252.1	1750	323	rna-XM_050850252.1 gene-LOC126991498	240	60.42	14	N/A	N/A	1419	1657	11	250	1.51e-48	176
g85040.t1	rna-XM_050850989.1	1770	725	rna-XM_050850989.1 gene-LOC126992319	578	55.88	41	N/A	N/A	1197	1769	186	724	3.18e-121	399
g88597.t1	rna-XM_050874751.1	625	145	rna-XM_050874751.1 gene-LOC127005662	145	66.21	23	N/A	N/A	383	527	1	145	1.79e-45	157
g88597.t1	rna-XM_050831856.1	625	178	rna-XM_050831856.1 gene-LOC126981137	179	59.78	28	N/A	N/A	373	549	2	178	5.15e-40	144
g27887.t1	rna-XM_050835189.1	604	149	rna-XM_050835189.1 gene-LOC126982909	129	68.22	21	N/A	N/A	471	596	1	128	5.60e-34	126
g97217.t1	rna-XM_050872722.1	1242	298	rna-XM_050872722.1 gene-LOC127004658	300	53.33	24	N/A	N/A	944	1241	1	298	1.61e-44	163
g97217.t1	rna-XM_050862143.1	1242	416	rna-XM_050862143.1 gene-LOC126999496	423	49.65	33	N/A	N/A	828	1241	1	416	8.46e-57	202
g42607.t1	rna-XM_050879728.1	1383	262	rna-XM_050879728.1 gene-LOC127008119	177	46.89	13	N/A	N/A	1029	1204	2	175	1.55e-15	78.2
g90622.t1	rna-XM_050852079.1	499	362	rna-XM_050852079.1 gene-LOC126993210	270	57.41	54	N/A	N/A	187	454	74	339	2.59e-56	191
g125251.t1	rna-XM_050834478.1	703	466	rna-XM_050834478.1 gene-LOC126982433	442	51.58	63	N/A	N/A	157	597	4	432	5.52e-75	249
g97217.t1	rna-XM_050851165.1	1242	632	rna-XM_050851165.1 gene-LOC126992427	605	55.54	48	N/A	N/A	602	1196	17	609	1.64e-120	387
g97217.t1	rna-XM_050872709.1	1242	566	rna-XM_050872709.1 gene-LOC127004653	556	53.60	44	N/A	N/A	648	1196	4	538	3.07e-106	346
g97217.t1	rna-XM_050859685.1	1242	568	rna-XM_050859685.1 gene-LOC126998207	604	53.31	48	N/A	N/A	613	1207	9	566	5.26e-105	343
g25572.t1	rna-XM_050848458.1	1556	574	rna-XM_050848458.1 gene-LOC126989836	518	54.63	33	N/A	N/A	937	1446	59	566	2.85e-98	328
g131761.t1	rna-XM_050848269.1	976	384	rna-XM_050848269.1 gene-LOC126989660	388	50.00	37	N/A	N/A	447	811	1	376	1.25e-58	206
g89369.t1	rna-XM_050853763.1	649	637	rna-XM_050853763.1 gene-LOC126994445	649	65.02	98	N/A	N/A	14	648	2	637	0.0	626
g120942.t1	rna-XM_050853918.1	667	664	rna-XM_050853918.1 gene-LOC126994607	652	67.94	96	N/A	N/A	24	665	31	663	0.0	645
g47730.t1	rna-XM_050861227.1	1683	350	rna-XM_050861227.1 gene-LOC126998940	336	70.54	33	N/A	N/A	1273	1608	1	295	1.04e-126	399
g68968.t1	rna-XM_050859012.1	892	738	rna-XM_050859012.1 gene-LOC126997796	472	70.76	53	N/A	N/A	421	891	269	738	0.0	577
g146443.t1	rna-XM_050848291.1	425	396	rna-XM_050848291.1 gene-LOC126989685	399	72.93	93	N/A	N/A	28	424	1	396	1.21e-174	493
g67715.t1	rna-XM_050856714.1	929	268	rna-XM_050856714.1 gene-LOC126996345	273	71.43	29	N/A	N/A	658	928	1	268	4.20e-96	303
g3953.t1	rna-XM_050830750.1	852	674	rna-XM_050830750.1 gene-LOC126980658	404	72.52	47	N/A	N/A	404	806	269	671	7.90e-170	507
g115172.t1	rna-XM_050840109.1	623	911	rna-XM_050840109.1 gene-LOC126985350	539	52.13	85	N/A	N/A	93	622	407	911	7.32e-91	300
g152291.t1	rna-XM_050854410.1	510	339	rna-XM_050854410.1 gene-LOC126995135	322	66.46	63	N/A	N/A	136	456	4	322	6.89e-107	322
g47730.t1	rna-XM_050841808.1	1683	405	rna-XM_050841808.1 gene-LOC126986100	286	73.43	32	N/A	N/A	1135	1418	104	387	4.08e-111	358
g14179.t1	rna-XM_050849724.1	1478	300	rna-XM_050849724.1 gene-LOC126991034	311	50.80	41	N/A	N/A	655	958	5	299	6.23e-31	124
g86969.t1	rna-XM_050858307.1	642	648	rna-XM_050858307.1 gene-LOC126997303	671	47.69	99	N/A	N/A	5	638	11	648	2.34e-88	288
g86969.t1	rna-XM_050871159.1	642	648	rna-XM_050871159.1 gene-LOC127004007	671	47.69	99	N/A	N/A	5	638	11	648	2.82e-88	288
g90521.t1	rna-XM_050852991.1	584	610	rna-XM_050852991.1 gene-LOC126993850	499	48.30	84	N/A	N/A	92	579	158	607	2.89e-60	210
g38055.t1	rna-XM_050848807.1	688	388	rna-XM_050848807.1 gene-LOC126990257	417	50.60	58	N/A	N/A	286	682	1	386	4.73e-47	171
g90694.t1	rna-XM_050853343.1	448	278	rna-XM_050853343.1 gene-LOC126994095	250	55.20	56	N/A	N/A	165	414	1	226	1.24e-49	170
g90521.t1	rna-XM_050852963.1	584	640	rna-XM_050852963.1 gene-LOC126993820	589	49.58	97	N/A	N/A	13	581	83	640	7.97e-82	268
g79165.t1	rna-XM_050832501.1	615	829	rna-XM_050832501.1 gene-LOC126981456	632	43.83	99	N/A	N/A	2	613	226	828	3.84e-55	200
g41810.t1	rna-XM_050843491.1	399	181	rna-XM_050843491.1 gene-LOC126986948	176	54.55	44	N/A	N/A	163	336	3	157	1.12e-21	91.3
g46986.t1	rna-XM_050868655.1	625	583	rna-XM_050868655.1 gene-LOC127002574	388	59.02	60	N/A	N/A	13	385	104	489	2.82e-86	280
g79165.t1	rna-XM_050868691.1	615	619	rna-XM_050868691.1 gene-LOC127002621	605	69.92	97	N/A	N/A	17	612	26	614	0.0	685
g38055.t1	rna-XM_050853899.1	688	398	rna-XM_050853899.1 gene-LOC126994575	308	55.19	42	N/A	N/A	182	469	74	373	8.10e-50	178
g79165.t1	rna-XM_050848805.1	615	619	rna-XM_050848805.1 gene-LOC126990256	605	69.59	97	N/A	N/A	17	612	26	614	0.0	682
g127896.t1	rna-XM_050859005.1	832	284	rna-XM_050859005.1 gene-LOC126997788	268	46.27	30	N/A	N/A	480	728	1	250	1.90e-28	115
g73.t1	rna-XM_050842709.1	696	669	rna-XM_050842709.1 gene-LOC126986482	699	83.98	99	N/A	N/A	1	695	1	669	0.0	1013
g113300.t1	rna-XM_050853344.1	615	547	rna-XM_050853344.1 gene-LOC126994096	525	81.14	85	N/A	N/A	17	539	20	538	0.0	735
g53510.t1	rna-XM_050849012.1	668	691	rna-XM_050849012.1 gene-LOC126990391	617	54.29	88	N/A	N/A	78	664	96	690	5.55e-134	409
g155843.t1	rna-XM_050851753.1	497	505	rna-XM_050851753.1 gene-LOC126992918	439	42.60	82	N/A	N/A	4	413	92	503	1.10e-35	138
g73.t1	rna-XM_050851782.1	696	698	rna-XM_050851782.1 gene-LOC126992954	712	71.49	99	N/A	N/A	1	695	1	698	0.0	798
g80099.t1	rna-XM_050841794.1	681	741	rna-XM_050841794.1 gene-LOC126986084	609	55.50	85	N/A	N/A	99	677	144	740	3.57e-154	463
g69.t1	rna-XM_050832382.1	506	523	rna-XM_050832382.1 gene-LOC126981358	505	76.63	99	N/A	N/A	2	503	22	523	0.0	649
g45246.t1	rna-XM_050841685.1	1272	298	rna-XM_050841685.1 gene-LOC126986000	63	71.43	5	N/A	N/A	390	448	233	295	2.49e-14	75.1
g73.t1	rna-XM_050850410.1	696	443	rna-XM_050850410.1 gene-LOC126991707	440	81.82	63	N/A	N/A	257	695	5	443	0.0	662
g90521.t1	rna-XM_050850451.1	584	503	rna-XM_050850451.1 gene-LOC126991771	448	52.01	76	N/A	N/A	3	444	3	415	1.50e-68	230
g41810.t1	rna-XM_050850356.1	399	142	rna-XM_050850356.1 gene-LOC126991653	161	52.80	40	N/A	N/A	163	321	3	142	7.89e-16	73.6
g73.t1	rna-XM_050843551.1	696	761	rna-XM_050843551.1 gene-LOC126986973	539	79.96	90	N/A	N/A	158	695	224	761	0.0	776
g101495.t1	rna-XM_050852641.1	608	429	rna-XM_050852641.1 gene-LOC126993502	379	51.72	60	N/A	N/A	59	420	67	426	7.69e-53	186
g41810.t1	rna-XM_050843530.1	399	178	rna-XM_050843530.1 gene-LOC126986963	157	52.23	39	N/A	N/A	163	317	41	176	2.48e-14	70.5
g46986.t1	rna-XM_050848820.1	625	400	rna-XM_050848820.1 gene-LOC126990268	290	58.62	44	N/A	N/A	13	289	104	392	2.21e-64	217
g75559.t1	rna-XM_050849917.1	594	423	rna-XM_050849917.1 gene-LOC126991151	328	76.52	55	N/A	N/A	169	496	100	423	8.83e-146	427
g126026.t1	rna-XM_050831888.1	447	364	rna-XM_050831888.1 gene-LOC126981172	394	64.97	88	N/A	N/A	11	404	1	317	6.18e-136	394
g86969.t1	rna-XM_050870577.1	642	639	rna-XM_050870577.1 gene-LOC127003663	518	50.19	78	N/A	N/A	136	637	138	628	4.07e-76	255
g75559.t1	rna-XM_050849913.1	594	369	rna-XM_050849913.1 gene-LOC126991143	328	76.52	55	N/A	N/A	169	496	46	369	7.28e-146	426
g73.t1	rna-XM_050849899.1	696	549	rna-XM_050849899.1 gene-LOC126991141	554	68.95	77	N/A	N/A	1	536	1	540	0.0	557
g79165.t1	rna-XM_050854263.1	615	564	rna-XM_050854263.1 gene-LOC126994987	528	76.52	86	N/A	N/A	88	614	23	548	0.0	679
g86969.t1	rna-XM_050880793.1	642	517	rna-XM_050880793.1 gene-LOC127008581	579	44.56	89	N/A	N/A	71	639	1	517	6.29e-54	192
g73.t1	rna-XM_050831890.1	696	378	rna-XM_050831890.1 gene-LOC126981173	391	65.22	56	N/A	N/A	307	695	1	378	2.59e-125	377
g90521.t1	rna-XM_050847692.1	584	368	rna-XM_050847692.1 gene-LOC126989121	382	48.95	65	N/A	N/A	204	580	1	368	8.45e-43	157
g79165.t1	rna-XM_050849006.1	615	628	rna-XM_050849006.1 gene-LOC126990384	613	71.29	99	N/A	N/A	6	612	8	613	0.0	674
g66109.t1	rna-XM_050847978.1	613	594	rna-XM_050847978.1 gene-LOC126989350	558	45.34	88	N/A	N/A	72	610	93	594	1.85e-57	203
g156628.t1	rna-XM_050869531.1	316	433	rna-XM_050869531.1 gene-LOC127003131	221	57.47	70	N/A	N/A	48	267	109	325	2.05e-42	151
g87455.t1	rna-XM_050831748.1	470	610	rna-XM_050831748.1 gene-LOC126981068	468	72.65	99	N/A	N/A	4	468	137	603	0.0	530
g60540.t1	rna-XM_050832992.1	346	561	rna-XM_050832992.1 gene-LOC126981579	350	81.14	99	N/A	N/A	2	345	81	430	1.02e-163	468
g60540.t1	rna-XM_050833005.1	346	556	rna-XM_050833005.1 gene-LOC126981584	348	79.89	99	N/A	N/A	2	345	81	425	1.16e-156	450
g87455.t1	rna-XM_050831833.1	470	615	rna-XM_050831833.1 gene-LOC126981121	452	63.27	95	N/A	N/A	4	450	69	520	5.60e-126	379
g87455.t1	rna-XM_050856133.1	470	616	rna-XM_050856133.1 gene-LOC126996067	448	62.72	95	N/A	N/A	4	450	154	595	3.81e-122	369
g87455.t1	rna-XM_050856136.1	470	578	rna-XM_050856136.1 gene-LOC126996068	447	63.09	95	N/A	N/A	5	450	117	557	5.08e-121	365
g54709.t1	rna-XM_050833666.1	311	587	rna-XM_050833666.1 gene-LOC126981938	320	79.06	98	N/A	N/A	1	304	104	423	2.14e-137	400
g87455.t1	rna-XM_050849561.1	470	534	rna-XM_050849561.1 gene-LOC126990926	456	59.65	95	N/A	N/A	15	461	77	527	1.64e-112	342
g87455.t1	rna-XM_050841814.1	470	596	rna-XM_050841814.1 gene-LOC126986107	435	62.53	91	N/A	N/A	21	450	127	561	9.03e-107	328
g87455.t1	rna-XM_050858865.1	470	571	rna-XM_050858865.1 gene-LOC126997646	439	57.18	92	N/A	N/A	19	451	98	532	8.51e-93	292
g43736.t1	rna-XM_050876564.1	307	582	rna-XM_050876564.1 gene-LOC127006568	277	83.39	90	N/A	N/A	30	306	3	279	8.24e-148	427
g87455.t1	rna-XM_050871334.1	470	619	rna-XM_050871334.1 gene-LOC127004054	449	55.90	94	N/A	N/A	20	460	149	594	2.47e-85	274
g65530.t1	rna-XM_050863506.1	301	387	rna-XM_050863506.1 gene-LOC127000083	297	73.74	99	N/A	N/A	1	297	94	367	3.77e-106	314
g29028.t3	rna-XM_050844453.1	453	670	rna-XM_050844453.1 gene-LOC126987487	442	56.33	91	N/A	N/A	19	430	227	666	2.30e-89	285
g38643.t1	rna-XM_050870706.1	439	653	rna-XM_050870706.1 gene-LOC127003739	386	61.40	79	N/A	N/A	1	347	191	576	3.24e-111	341
g29028.t3	rna-XM_050872171.1	453	577	rna-XM_050872171.1 gene-LOC127004446	444	59.23	94	N/A	N/A	10	434	134	577	1.30e-94	296
g111161.t1	rna-XM_050871735.1	300	663	rna-XM_050871735.1 gene-LOC127004215	293	75.43	98	N/A	N/A	1	293	308	592	7.17e-117	350
g29028.t3	rna-XM_050869572.1	453	516	rna-XM_050869572.1 gene-LOC127003200	454	62.56	96	N/A	N/A	4	438	37	490	9.42e-123	367
g111161.t1	rna-XM_050871738.1	300	596	rna-XM_050871738.1 gene-LOC127004216	293	76.79	98	N/A	N/A	1	293	242	525	9.06e-120	355
g29028.t3	rna-XM_050856799.1	453	611	rna-XM_050856799.1 gene-LOC126996407	433	81.76	95	N/A	N/A	3	434	79	509	0.0	545
g29409.t1	rna-XM_050862620.1	556	571	rna-XM_050862620.1 gene-LOC126999759	559	54.56	97	N/A	N/A	7	545	8	547	2.54e-85	275
g38643.t1	rna-XM_050853960.1	439	598	rna-XM_050853960.1 gene-LOC126994672	374	56.68	79	N/A	N/A	1	347	165	538	6.47e-83	266
g38643.t1	rna-XM_050857333.1	439	598	rna-XM_050857333.1 gene-LOC126996644	374	56.68	79	N/A	N/A	1	347	165	538	6.82e-83	266
g38643.t1	rna-XM_050847208.1	439	600	rna-XM_050847208.1 gene-LOC126988796	374	56.68	79	N/A	N/A	1	347	172	545	2.93e-84	269
g29028.t3	rna-XM_050862836.1	453	554	rna-XM_050862836.1 gene-LOC126999824	441	56.24	95	N/A	N/A	6	434	97	532	1.74e-87	277
g84856.t2	rna-XM_050871782.1	209	550	rna-XM_050871782.1 gene-LOC127004234	194	80.41	93	N/A	N/A	1	194	327	516	2.09e-87	267
g84856.t2	rna-XM_050853474.1	209	551	rna-XM_050853474.1 gene-LOC126994197	194	80.41	93	N/A	N/A	1	194	328	517	2.47e-87	267
g26874.t1	rna-XM_050877930.1	501	637	rna-XM_050877930.1 gene-LOC127007226	411	92.21	82	N/A	N/A	1	409	169	574	0.0	723
g29409.t1	rna-XM_050874405.1	556	338	rna-XM_050874405.1 gene-LOC127005499	335	51.04	59	N/A	N/A	219	545	1	325	7.45e-45	161
g26874.t1	rna-XM_050831387.1	501	659	rna-XM_050831387.1 gene-LOC126980930	388	66.75	77	N/A	N/A	2	388	198	584	5.47e-122	371
g59468.t2	rna-XM_050857326.1	438	602	rna-XM_050857326.1 gene-LOC126996638	433	85.45	99	N/A	N/A	1	433	171	599	0.0	655
g44061.t2	rna-XM_050857030.1	348	347	rna-XM_050857030.1 gene-LOC126996502	310	55.16	89	N/A	N/A	1	309	25	324	8.16e-65	208
g59468.t2	rna-XM_050864234.1	438	573	rna-XM_050864234.1 gene-LOC127000506	414	61.59	94	N/A	N/A	1	413	167	573	5.62e-105	322
g27952.t1	rna-XM_050884408.1	585	574	rna-XM_050884408.1 gene-LOC127010393	569	53.25	94	N/A	N/A	33	584	6	569	6.69e-103	322
g38643.t1	rna-XM_050837493.1	439	367	rna-XM_050837493.1 gene-LOC126984084	354	57.34	73	N/A	N/A	33	353	1	354	1.01e-79	250
g29028.t3	rna-XM_050879025.1	453	557	rna-XM_050879025.1 gene-LOC127007756	434	50.23	93	N/A	N/A	25	444	109	541	9.05e-67	223
g38643.t1	rna-XM_050841377.1	439	660	rna-XM_050841377.1 gene-LOC126985882	393	53.18	79	N/A	N/A	1	348	194	586	1.85e-64	218
g27952.t1	rna-XM_050875123.1	585	583	rna-XM_050875123.1 gene-LOC127005849	546	52.75	91	N/A	N/A	33	564	35	567	3.13e-95	302
g60540.t2	rna-XM_050875475.1	368	253	rna-XM_050875475.1 gene-LOC127005994	155	59.35	42	N/A	N/A	68	222	87	241	6.40e-36	130
g27952.t1	rna-XM_050833139.1	585	569	rna-XM_050833139.1 gene-LOC126981707	542	54.61	91	N/A	N/A	33	564	9	543	1.55e-93	297
g121464.t1	rna-XM_050847293.1	111	226	rna-XM_050847293.1 gene-LOC126988904	107	80.37	95	N/A	N/A	1	106	108	214	8.28e-41	134
g27952.t1	rna-XM_050873107.1	585	928	rna-XM_050873107.1 gene-LOC127004893	399	49.37	64	N/A	N/A	132	503	530	928	6.68e-41	158
g136414.t1	rna-XM_050866209.1	76	914	rna-XM_050866209.1 gene-LOC127001561	75	81.33	99	N/A	N/A	2	76	153	227	1.25e-29	108
g40911.t2	rna-XM_050872630.1	136	508	rna-XM_050872630.1 gene-LOC127004615	116	79.31	85	N/A	N/A	21	136	3	118	7.70e-55	178
g49698.t1	rna-XM_050832082.1	660	615	rna-XM_050832082.1 gene-LOC126981227	330	55.76	76	N/A	N/A	75	403	117	436	5.20e-60	211
g71896.t1	rna-XM_050839672.1	658	542	rna-XM_050839672.1 gene-LOC126985132	418	73.68	64	N/A	N/A	1	418	107	517	3.87e-162	476
g39563.t1	rna-XM_050872402.1	268	201	rna-XM_050872402.1 gene-LOC127004556	197	68.53	74	N/A	N/A	71	267	8	200	1.67e-65	202
g51770.t1	rna-XM_050861182.1	395	473	rna-XM_050861182.1 gene-LOC126998922	389	80.21	98	N/A	N/A	6	394	85	473	0.0	526
g102312.t1	rna-XM_050872062.1	293	473	rna-XM_050872062.1 gene-LOC127004404	286	73.08	98	N/A	N/A	7	292	6	284	1.58e-101	305
g122023.t1	rna-XM_050862159.1	442	748	rna-XM_050862159.1 gene-LOC126999507	433	56.12	97	N/A	N/A	3	430	276	704	6.72e-82	267
g8771.t1	rna-XM_050857035.1	278	117	rna-XM_050857035.1 gene-LOC126996506	95	72.63	34	N/A	N/A	157	251	2	96	4.22e-30	109
g53437.t1	rna-XM_050856875.1	323	548	rna-XM_050856875.1 gene-LOC126996440	324	63.89	100	N/A	N/A	1	323	172	495	7.45e-99	301
g49698.t1	rna-XM_050875029.1	660	696	rna-XM_050875029.1 gene-LOC127005838	665	85.86	99	N/A	N/A	1	659	34	696	0.0	986
g32559.t1	rna-XM_050858497.1	175	811	rna-XM_050858497.1 gene-LOC126997416	179	64.25	97	N/A	N/A	1	169	194	370	5.22e-47	162
g87456.t1	rna-XM_050859563.1	137	826	rna-XM_050859563.1 gene-LOC126998140	84	80.95	61	N/A	N/A	2	85	320	403	7.21e-35	127
g87457.t1	rna-XM_050850933.1	573	622	rna-XM_050850933.1 gene-LOC126992275	580	69.83	98	N/A	N/A	4	567	5	583	0.0	602
g87457.t1	rna-XM_050869247.1	573	617	rna-XM_050869247.1 gene-LOC127002941	585	67.86	98	N/A	N/A	4	567	3	578	0.0	536
g87457.t1	rna-XM_050850894.1	573	456	rna-XM_050850894.1 gene-LOC126992232	422	67.30	65	N/A	N/A	42	416	1	422	4.11e-145	426
g87457.t1	rna-XM_050831086.1	573	339	rna-XM_050831086.1 gene-LOC126980804	345	74.20	59	N/A	N/A	110	446	1	335	1.05e-141	413
g92551.t1	rna-XM_050850778.1	765	397	rna-XM_050850778.1 gene-LOC126992107	368	64.95	42	N/A	N/A	4	326	3	370	1.63e-116	357
g87457.t1	rna-XM_050848651.1	573	279	rna-XM_050848651.1 gene-LOC126990096	242	66.12	41	N/A	N/A	333	567	1	241	3.06e-63	208
g42197.t1	rna-XM_050851667.1	604	765	rna-XM_050851667.1 gene-LOC126992839	516	90.50	85	N/A	N/A	1	511	174	689	0.0	876
g42197.t1	rna-XM_050831760.1	604	659	rna-XM_050831760.1 gene-LOC126981075	516	71.12	81	N/A	N/A	17	508	71	579	0.0	526
g36031.t1	rna-XM_050841802.1	716	950	rna-XM_050841802.1 gene-LOC126986094	676	54.59	92	N/A	N/A	45	702	284	929	1.78e-125	396
g36031.t1	rna-XM_050880772.1	716	722	rna-XM_050880772.1 gene-LOC127008570	676	54.88	92	N/A	N/A	45	702	56	701	1.98e-128	397
g64956.t1	rna-XM_050853016.1	637	550	rna-XM_050853016.1 gene-LOC126993880	561	59.00	87	N/A	N/A	73	627	1	534	2.18e-139	417
g64956.t1	rna-XM_050856737.1	637	518	rna-XM_050856737.1 gene-LOC126996364	539	57.70	84	N/A	N/A	73	605	1	512	1.62e-128	388
g35650.t1	rna-XM_050867129.1	689	873	rna-XM_050867129.1 gene-LOC127001896	717	71.69	98	N/A	N/A	12	684	6	697	0.0	833
g65520.t1	rna-XM_050849063.1	422	273	rna-XM_050849063.1 gene-LOC126990459	252	71.03	59	N/A	N/A	166	416	1	249	1.92e-89	271
g35650.t1	rna-XM_050841684.1	689	740	rna-XM_050841684.1 gene-LOC126985999	693	55.41	93	N/A	N/A	43	683	60	727	6.97e-151	455
g87460.t1	rna-XM_050861095.1	136	479	rna-XM_050861095.1 gene-LOC126998892	95	96.84	70	N/A	N/A	1	95	22	116	4.22e-61	194
g80359.t1	rna-XM_050851384.1	431	201	rna-XM_050851384.1 gene-LOC126992573	181	75.14	42	N/A	N/A	13	193	19	199	8.76e-74	229
g123183.t1	rna-XM_050856687.1	451	415	rna-XM_050856687.1 gene-LOC126996313	407	73.46	88	N/A	N/A	53	450	11	415	2.59e-176	499
g75975.t1	rna-XM_050837909.1	416	349	rna-XM_050837909.1 gene-LOC126984281	349	79.94	84	N/A	N/A	64	412	1	349	2.52e-177	498
g50992.t1	rna-XM_050869502.1	451	191	rna-XM_050869502.1 gene-LOC127003083	186	84.95	41	N/A	N/A	76	261	2	187	4.66e-94	281
g50992.t1	rna-XM_050846349.1	451	259	rna-XM_050846349.1 gene-LOC126988287	259	79.92	57	N/A	N/A	76	334	2	258	5.20e-121	353
g11398.t1	rna-XM_050861505.1	451	432	rna-XM_050861505.1 gene-LOC126999176	387	76.49	86	N/A	N/A	65	450	49	432	4.44e-180	509
g50992.t1	rna-XM_050843150.1	451	261	rna-XM_050843150.1 gene-LOC126986780	259	81.47	57	N/A	N/A	76	334	2	260	1.14e-129	375
g75975.t1	rna-XM_050852000.1	416	416	rna-XM_050852000.1 gene-LOC126993140	388	61.60	93	N/A	N/A	23	408	30	409	4.07e-111	332
g75975.t1	rna-XM_050841807.1	416	416	rna-XM_050841807.1 gene-LOC126986099	388	61.60	93	N/A	N/A	23	408	30	409	4.07e-111	332
g44946.t1	rna-XM_050833759.1	429	396	rna-XM_050833759.1 gene-LOC126982041	335	65.97	78	N/A	N/A	51	385	39	357	4.96e-107	321
g75975.t1	rna-XM_050841686.1	416	435	rna-XM_050841686.1 gene-LOC126986001	388	63.92	92	N/A	N/A	27	409	42	428	2.47e-116	346
g60357.t1	rna-XM_050858236.1	407	447	rna-XM_050858236.1 gene-LOC126997237	358	65.92	87	N/A	N/A	27	381	42	398	4.41e-117	348
g11021.t2	rna-XM_050859822.1	349	426	rna-XM_050859822.1 gene-LOC126998330	348	70.98	99	N/A	N/A	1	348	71	418	9.56e-131	380
g50992.t1	rna-XM_050868646.1	451	261	rna-XM_050868646.1 gene-LOC127002564	278	73.02	62	N/A	N/A	76	353	2	248	3.77e-117	343
g9827.t1	rna-XM_050851496.1	325	223	rna-XM_050851496.1 gene-LOC126992692	200	65.00	62	N/A	N/A	35	234	22	221	3.11e-59	189
g75975.t1	rna-XM_050870209.1	416	423	rna-XM_050870209.1 gene-LOC127003473	384	65.62	92	N/A	N/A	29	410	35	415	2.24e-129	379
g75975.t1	rna-XM_050861512.1	416	400	rna-XM_050861512.1 gene-LOC126999182	384	65.36	92	N/A	N/A	29	410	12	392	1.60e-129	378
g44946.t1	rna-XM_050870984.1	429	352	rna-XM_050870984.1 gene-LOC127003878	325	71.38	75	N/A	N/A	62	384	1	323	2.73e-118	348
g11021.t2	rna-XM_050861532.1	349	417	rna-XM_050861532.1 gene-LOC126999202	346	65.03	99	N/A	N/A	3	348	64	409	6.91e-115	339
g75975.t1	rna-XM_050862378.1	416	401	rna-XM_050862378.1 gene-LOC126999591	393	61.32	94	N/A	N/A	19	409	5	394	2.26e-116	345
g50992.t1	rna-XM_050851896.1	451	445	rna-XM_050851896.1 gene-LOC126993066	400	63.00	86	N/A	N/A	65	450	42	440	4.53e-116	347
g75975.t1	rna-XM_050852044.1	416	369	rna-XM_050852044.1 gene-LOC126993183	365	63.01	87	N/A	N/A	47	409	1	364	7.47e-113	335
g100744.t1	rna-XM_050882573.1	480	530	rna-XM_050882573.1 gene-LOC127009475	351	64.10	73	N/A	N/A	16	366	130	479	1.44e-95	298
g44946.t1	rna-XM_050868647.1	429	349	rna-XM_050868647.1 gene-LOC127002565	342	64.62	80	N/A	N/A	87	428	1	340	6.90e-107	319
g75975.t1	rna-XM_050850598.1	416	419	rna-XM_050850598.1 gene-LOC126991924	391	59.34	93	N/A	N/A	24	409	30	415	1.36e-99	302
g75975.t1	rna-XM_050850486.1	416	419	rna-XM_050850486.1 gene-LOC126991817	391	59.34	93	N/A	N/A	24	409	30	415	1.36e-99	302
g58554.t1	rna-XM_050848582.1	344	193	rna-XM_050848582.1 gene-LOC126989989	192	71.88	56	N/A	N/A	25	216	1	192	1.44e-69	215
g44946.t1	rna-XM_050868637.1	429	341	rna-XM_050868637.1 gene-LOC127002554	302	65.23	70	N/A	N/A	87	388	1	300	7.57e-95	288
g54924.t1	rna-XM_050861471.1	439	176	rna-XM_050861471.1 gene-LOC126999141	172	72.67	39	N/A	N/A	115	286	5	176	3.07e-63	201
g55912.t1	rna-XM_050844795.1	377	342	rna-XM_050844795.1 gene-LOC126987668	342	68.42	91	N/A	N/A	33	374	1	341	1.75e-126	367
g59862.t1	rna-XM_050833694.1	333	179	rna-XM_050833694.1 gene-LOC126981792	176	72.73	52	N/A	N/A	110	283	2	177	4.97e-67	207
g44946.t1	rna-XM_050870998.1	429	334	rna-XM_050870998.1 gene-LOC127003892	326	64.72	76	N/A	N/A	103	428	2	324	2.22e-105	315
g44946.t1	rna-XM_050847271.1	429	334	rna-XM_050847271.1 gene-LOC126988879	326	65.03	76	N/A	N/A	103	428	2	324	2.73e-106	317
g44946.t1	rna-XM_050849013.1	429	300	rna-XM_050849013.1 gene-LOC126990392	326	55.83	76	N/A	N/A	103	428	2	290	2.84e-82	254
g11398.t1	rna-XM_050878708.1	451	392	rna-XM_050878708.1 gene-LOC127007539	390	58.97	86	N/A	N/A	63	450	23	392	5.07e-88	273
g44946.t1	rna-XM_050859735.1	429	327	rna-XM_050859735.1 gene-LOC126998251	326	69.94	76	N/A	N/A	103	428	2	325	5.92e-120	352
g95227.t1	rna-XM_050844515.1	451	370	rna-XM_050844515.1 gene-LOC126987518	323	60.99	71	N/A	N/A	66	387	26	343	3.05e-78	247
g95227.t1	rna-XM_050831891.1	451	332	rna-XM_050831891.1 gene-LOC126981174	304	60.53	67	N/A	N/A	66	368	26	324	1.07e-70	226
g44946.t1	rna-XM_050868643.1	429	327	rna-XM_050868643.1 gene-LOC127002561	326	69.02	76	N/A	N/A	103	428	2	325	1.63e-116	343
g44946.t1	rna-XM_050849370.1	429	311	rna-XM_050849370.1 gene-LOC126990686	326	60.12	76	N/A	N/A	103	428	2	303	6.32e-90	275
g23946.t1	rna-XM_050849882.1	486	388	rna-XM_050849882.1 gene-LOC126991132	335	58.51	65	N/A	N/A	6	320	57	384	1.01e-72	234
g23946.t1	rna-XM_050850109.1	486	388	rna-XM_050850109.1 gene-LOC126991344	331	58.01	65	N/A	N/A	6	320	57	384	9.59e-73	234
g23946.t1	rna-XM_050854884.1	486	349	rna-XM_050854884.1 gene-LOC126995378	286	65.38	57	N/A	N/A	6	282	13	296	4.66e-77	244
g32567.t1	rna-XM_050835387.1	142	1567	rna-XM_050835387.1 gene-LOC126982994	118	97.46	83	N/A	N/A	1	118	829	946	6.65e-66	216
g77562.t1	rna-XM_050841169.1	463	1647	rna-XM_050841169.1 gene-LOC126985784	166	76.51	58	N/A	N/A	292	457	1328	1493	2.09e-61	216
g77562.t1	rna-XM_050839902.1	463	1451	rna-XM_050839902.1 gene-LOC126985269	477	63.94	99	N/A	N/A	1	461	825	1260	1.88e-135	423
g77562.t1	rna-XM_050879856.1	463	1174	rna-XM_050879856.1 gene-LOC127008171	488	59.63	99	N/A	N/A	3	461	661	1122	1.62e-122	384
g77562.t1	rna-XM_050834941.1	463	1332	rna-XM_050834941.1 gene-LOC126982677	490	58.37	99	N/A	N/A	1	461	816	1276	3.05e-112	359
g77562.t1	rna-XM_050854111.1	463	765	rna-XM_050854111.1 gene-LOC126994840	462	56.49	98	N/A	N/A	3	457	190	568	2.42e-105	330
g17645.t1	rna-XM_050877022.1	2332	899	rna-XM_050877022.1 gene-LOC127006741	395	52.15	16	N/A	N/A	1871	2236	474	860	2.89e-61	228
g17645.t1	rna-XM_050860008.1	2332	1434	rna-XM_050860008.1 gene-LOC126998388	402	50.75	16	N/A	N/A	1887	2256	777	1167	8.84e-59	224
g110019.t1	rna-XM_050877185.1	1265	1597	rna-XM_050877185.1 gene-LOC127006831	425	56.00	28	N/A	N/A	906	1260	857	1255	7.47e-63	235
g26255.t5	rna-XM_050859549.1	188	722	rna-XM_050859549.1 gene-LOC126998135	186	92.47	98	N/A	N/A	1	185	447	632	2.32e-110	330
g27941.t2	rna-XM_050878886.1	1348	1471	rna-XM_050878886.1 gene-LOC127007678	1349	86.88	99	N/A	N/A	12	1347	143	1471	0.0	2225
g17645.t1	rna-XM_050883951.1	2332	2408	rna-XM_050883951.1 gene-LOC127010118	1174	67.72	93	N/A	N/A	1	1144	87	1215	0.0	1236
g17645.t1	rna-XM_050835446.1	2332	1585	rna-XM_050835446.1 gene-LOC126983025	346	61.85	15	N/A	N/A	1894	2236	912	1249	5.99e-83	303
g65393.t1	rna-XM_050862343.1	1003	1776	rna-XM_050862343.1 gene-LOC126999574	858	64.45	93	N/A	N/A	1	823	790	1579	0.0	594
g107822.t1	rna-XM_050842202.1	366	1072	rna-XM_050842202.1 gene-LOC126986235	279	60.93	73	N/A	N/A	67	332	767	1039	3.99e-72	242
g57117.t1	rna-XM_050858856.1	1240	2196	rna-XM_050858856.1 gene-LOC126997641	527	55.41	57	N/A	N/A	751	1238	1237	1724	1.71e-83	300
g24756.t2	rna-XM_050873344.1	167	1105	rna-XM_050873344.1 gene-LOC127004977	156	81.41	93	N/A	N/A	3	158	487	642	5.32e-74	239
g8308.t2	rna-XM_050831876.1	305	436	rna-XM_050831876.1 gene-LOC126981160	302	84.44	99	N/A	N/A	3	304	152	436	1.90e-165	466
g107822.t1	rna-XM_050881903.1	366	909	rna-XM_050881903.1 gene-LOC127009117	315	63.49	84	N/A	N/A	7	315	465	778	5.78e-93	296
g2948.t1	rna-XM_050835856.1	252	532	rna-XM_050835856.1 gene-LOC126983224	254	75.20	99	N/A	N/A	1	251	300	532	3.07e-117	345
g37551.t1	rna-XM_050871857.1	583	615	rna-XM_050871857.1 gene-LOC127004294	604	83.77	99	N/A	N/A	1	582	28	615	0.0	932
g74939.t3	rna-XM_050835859.1	167	545	rna-XM_050835859.1 gene-LOC126983227	164	85.37	98	N/A	N/A	1	164	317	478	1.33e-79	245
g27292.t1	rna-XM_050874927.1	340	469	rna-XM_050874927.1 gene-LOC127005805	181	91.71	53	N/A	N/A	1	181	265	444	9.17e-111	330
g74939.t3	rna-XM_050880059.1	167	503	rna-XM_050880059.1 gene-LOC127008273	166	72.29	99	N/A	N/A	1	165	272	435	4.22e-62	199
g10687.t2	rna-XM_050874139.1	1093	1508	rna-XM_050874139.1 gene-LOC127005358	1107	85.82	99	N/A	N/A	3	1092	411	1508	0.0	1734
g24970.t1	rna-XM_050879664.1	264	570	rna-XM_050879664.1 gene-LOC127008091	242	69.42	91	N/A	N/A	23	263	337	570	3.30e-86	267
g16216.t1	rna-XM_050871842.1	328	968	rna-XM_050871842.1 gene-LOC127004280	298	61.74	89	N/A	N/A	14	306	660	937	2.24e-76	251
g16101.t1	rna-XM_050849565.1	1097	1291	rna-XM_050849565.1 gene-LOC126990924	268	54.48	24	N/A	N/A	679	943	1018	1269	2.16e-45	178
g27941.t4	rna-XM_050861951.1	1199	863	rna-XM_050861951.1 gene-LOC126999393	263	65.02	22	N/A	N/A	603	862	595	852	1.77e-63	233
g8308.t2	rna-XM_050880066.1	305	576	rna-XM_050880066.1 gene-LOC127008274	252	61.90	81	N/A	N/A	43	289	304	552	2.93e-62	206
g8308.t2	rna-XM_050875718.1	305	563	rna-XM_050875718.1 gene-LOC127006172	256	63.28	82	N/A	N/A	43	293	290	545	1.23e-69	225
g10687.t2	rna-XM_050874853.1	1093	1338	rna-XM_050874853.1 gene-LOC127005741	1092	59.98	95	N/A	N/A	3	1044	270	1305	0.0	816
g64360.t1	rna-XM_050871962.1	292	933	rna-XM_050871962.1 gene-LOC127004359	262	99.24	90	N/A	N/A	31	292	528	789	0.0	543
g107822.t1	rna-XM_050870122.1	366	744	rna-XM_050870122.1 gene-LOC127003428	362	88.40	99	N/A	N/A	4	365	396	744	0.0	623
g63771.t3	rna-XM_050830711.1	679	989	rna-XM_050830711.1 gene-LOC126980607	753	56.84	99	N/A	N/A	1	677	284	987	0.0	546
g24970.t1	rna-XM_050875330.1	264	631	rna-XM_050875330.1 gene-LOC127005925	241	95.02	91	N/A	N/A	23	263	392	631	1.03e-160	459
g57117.t1	rna-XM_050882167.1	1240	1441	rna-XM_050882167.1 gene-LOC127009269	446	52.02	43	N/A	N/A	813	1237	909	1312	1.42e-53	205
g47068.t1	rna-XM_050860153.1	332	1269	rna-XM_050860153.1 gene-LOC126998453	281	76.51	83	N/A	N/A	58	332	801	1073	7.16e-93	300
g16216.t1	rna-XM_050883690.1	328	988	rna-XM_050883690.1 gene-LOC127009993	343	65.60	97	N/A	N/A	8	325	644	986	1.63e-106	332
g16216.t1	rna-XM_050866194.1	328	924	rna-XM_050866194.1 gene-LOC127001553	327	94.80	99	N/A	N/A	1	327	604	924	0.0	624
g120221.t1	rna-XM_050883582.1	349	1005	rna-XM_050883582.1 gene-LOC127009968	365	88.22	100	N/A	N/A	1	349	153	512	0.0	580
g18000.t1	rna-XM_050831184.1	370	773	rna-XM_050831184.1 gene-LOC126980861	355	73.24	96	N/A	N/A	3	356	2	355	3.56e-140	416
g67559.t1	rna-XM_050870098.1	183	1376	rna-XM_050870098.1 gene-LOC127003419	181	78.45	97	N/A	N/A	6	183	1	181	2.36e-71	233
g87397.t1	rna-XM_050830261.1	672	949	rna-XM_050830261.1 gene-LOC126980387	674	73.44	99	N/A	N/A	1	669	312	947	0.0	768
g2398.t2	rna-XM_050865859.1	2158	2845	rna-XM_050865859.1 gene-LOC127001361	589	60.78	60	N/A	N/A	1	525	452	985	1.15e-123	437
g63771.t3	rna-XM_050829810.1	679	924	rna-XM_050829810.1 gene-LOC126980191	687	70.45	99	N/A	N/A	1	678	249	923	0.0	733
g50851.t1	rna-XM_050864475.1	561	1178	rna-XM_050864475.1 gene-LOC127000592	559	67.98	92	N/A	N/A	45	560	667	1178	4.67e-159	484
g57117.t1	rna-XM_050853991.1	1240	984	rna-XM_050853991.1 gene-LOC126994694	552	46.56	69	N/A	N/A	689	1178	469	977	5.45e-56	211
g51308.t2	rna-XM_050883006.1	895	1163	rna-XM_050883006.1 gene-LOC127009688	863	71.26	93	N/A	N/A	1	830	380	1163	0.0	932
g24888.t1	rna-XM_050843519.1	115	1170	rna-XM_050843519.1 gene-LOC126986957	100	87.00	87	N/A	N/A	3	102	1071	1170	6.33e-47	160
g62315.t1	rna-XM_050864948.1	181	444	rna-XM_050864948.1 gene-LOC127000853	181	83.43	100	N/A	N/A	1	181	5	185	2.89e-91	273
g103388.t2	rna-XM_050864928.1	172	828	rna-XM_050864928.1 gene-LOC127000841	171	96.49	99	N/A	N/A	1	171	658	828	1.15e-114	343
g16727.t1	rna-XM_050876724.1	577	906	rna-XM_050876724.1 gene-LOC127006616	529	56.52	87	N/A	N/A	1	471	285	749	1.32e-97	317
g28106.t1	rna-XM_050872355.1	1212	304	rna-XM_050872355.1 gene-LOC127004477	191	68.59	16	N/A	N/A	1	189	77	266	3.54e-56	197
g27895.t1	rna-XM_050863012.1	1219	1726	rna-XM_050863012.1 gene-LOC126999887	628	63.06	66	N/A	N/A	1	614	84	651	7.64e-175	561
g80507.t1	rna-XM_050834369.1	339	804	rna-XM_050834369.1 gene-LOC126982353	317	60.25	95	N/A	N/A	26	337	124	425	8.53e-72	237
g491.t1	rna-XM_050872390.1	331	941	rna-XM_050872390.1 gene-LOC127004552	314	88.22	95	N/A	N/A	1	314	418	705	6.30e-175	509
g16143.t8	rna-XM_050854900.1	138	836	rna-XM_050854900.1 gene-LOC126995389	131	99.24	95	N/A	N/A	1	131	261	391	3.94e-88	273
g2391.t1	rna-XM_050882859.1	966	472	rna-XM_050882859.1 gene-LOC127009626	262	70.23	27	N/A	N/A	698	959	199	459	9.83e-86	283
g128509.t1	rna-XM_050849059.1	303	484	rna-XM_050849059.1 gene-LOC126990455	303	92.08	100	N/A	N/A	1	303	1	302	0.0	542
g46299.t1	rna-XM_050857354.1	707	612	rna-XM_050857354.1 gene-LOC126996657	425	71.76	60	N/A	N/A	1	421	150	557	2.00e-160	476
g21018.t1	rna-XM_050882251.1	710	538	rna-XM_050882251.1 gene-LOC127009300	323	63.47	45	N/A	N/A	13	329	22	340	8.18e-85	277
g2391.t1	rna-XM_050859347.1	966	531	rna-XM_050859347.1 gene-LOC126998044	298	66.78	31	N/A	N/A	666	963	225	522	5.77e-87	288
g2391.t1	rna-XM_050859349.1	966	580	rna-XM_050859349.1 gene-LOC126998046	301	70.76	31	N/A	N/A	663	963	276	576	3.48e-101	328
g2391.t1	rna-XM_050867187.1	966	464	rna-XM_050867187.1 gene-LOC127001935	284	66.20	29	N/A	N/A	664	947	160	442	7.27e-85	280
g16967.t1	rna-XM_050877805.1	160	1023	rna-XM_050877805.1 gene-LOC127007139	109	89.91	68	N/A	N/A	30	137	885	993	1.34e-47	164
g80507.t1	rna-XM_050833991.1	339	682	rna-XM_050833991.1 gene-LOC126982141	315	66.03	93	N/A	N/A	25	339	343	647	3.34e-100	309
g16967.t1	rna-XM_050877914.1	160	960	rna-XM_050877914.1 gene-LOC127007200	109	89.91	68	N/A	N/A	30	137	822	930	3.19e-48	166
g23136.t1	rna-XM_050855040.1	302	672	rna-XM_050855040.1 gene-LOC126995467	258	80.62	85	N/A	N/A	32	289	398	655	1.39e-125	373
g59446.t2	rna-XM_050835325.1	727	411	rna-XM_050835325.1 gene-LOC126982968	288	73.61	39	N/A	N/A	1	286	58	344	1.28e-109	338
g139841.t1	rna-XM_050840404.1	145	806	rna-XM_050840404.1 gene-LOC126985465	145	97.93	100	N/A	N/A	1	145	278	422	2.78e-96	293
g25530.t1	rna-XM_050881897.1	616	919	rna-XM_050881897.1 gene-LOC127009108	295	72.20	47	N/A	N/A	1	292	170	452	3.84e-98	320
g7789.t1	rna-XM_050869422.1	147	485	rna-XM_050869422.1 gene-LOC127003056	146	95.89	99	N/A	N/A	1	146	340	485	8.06e-90	269
g113.t1	rna-XM_050839562.1	376	1051	rna-XM_050839562.1 gene-LOC126985105	246	55.69	60	N/A	N/A	146	369	505	742	2.40e-42	157
g35055.t1	rna-XM_050839679.1	347	529	rna-XM_050839679.1 gene-LOC126985135	351	95.73	99	N/A	N/A	2	346	179	529	0.0	688
g2391.t1	rna-XM_050841722.1	966	947	rna-XM_050841722.1 gene-LOC126986036	306	98.04	63	N/A	N/A	660	965	642	947	0.0	619
g85068.t1	rna-XM_050830462.1	173	682	rna-XM_050830462.1 gene-LOC126980500	173	98.84	100	N/A	N/A	1	173	30	202	1.65e-120	354
g104089.t1	rna-XM_050865352.1	223	533	rna-XM_050865352.1 gene-LOC127001147	222	93.69	99	N/A	N/A	1	222	98	318	3.61e-147	420
g10072.t3	rna-XM_050868894.1	249	514	rna-XM_050868894.1 gene-LOC127002769	229	96.07	91	N/A	N/A	1	226	108	336	7.63e-153	435
g105993.t1	rna-XM_050844804.1	1421	1807	rna-XM_050844804.1 gene-LOC126987679	929	53.61	63	N/A	N/A	1	893	1	859	1.37e-111	389
g98490.t1	rna-XM_050871560.1	234	382	rna-XM_050871560.1 gene-LOC127004142	162	85.19	69	N/A	N/A	1	162	198	357	3.93e-78	239
g57484.t1	rna-XM_050855560.1	360	1106	rna-XM_050855560.1 gene-LOC126995721	172	94.19	71	N/A	N/A	189	360	489	660	7.37e-103	326
g124986.t1	rna-XM_050846405.1	186	1093	rna-XM_050846405.1 gene-LOC126988346	221	72.40	100	N/A	N/A	1	186	1	221	8.16e-86	272
g47533.t1	rna-XM_050879800.1	300	299	rna-XM_050879800.1 gene-LOC127008146	290	71.72	96	N/A	N/A	6	293	9	295	1.20e-108	317
g1300.t1	rna-XM_050854940.1	945	596	rna-XM_050854940.1 gene-LOC126995420	272	78.68	29	N/A	N/A	137	408	1	271	3.49e-119	375
g80507.t1	rna-XM_050854922.1	339	493	rna-XM_050854922.1 gene-LOC126995401	320	60.62	93	N/A	N/A	25	339	70	378	3.34e-79	249
g80507.t1	rna-XM_050884319.1	339	745	rna-XM_050884319.1 gene-LOC127010361	320	70.00	94	N/A	N/A	19	337	401	711	2.53e-118	358
g28149.t1	rna-XM_050867549.1	111	365	rna-XM_050867549.1 gene-LOC127002089	80	98.75	72	N/A	N/A	1	80	148	227	6.87e-57	179
g22409.t2	rna-XM_050870134.1	356	789	rna-XM_050870134.1 gene-LOC127003436	356	95.51	99	N/A	N/A	1	355	436	789	0.0	665
g83551.t1	rna-XM_050864118.1	458	701	rna-XM_050864118.1 gene-LOC127000413	463	93.95	100	N/A	N/A	1	458	120	580	0.0	819
g21255.t2	rna-XM_050833121.1	507	403	rna-XM_050833121.1 gene-LOC126981675	267	59.55	50	N/A	N/A	75	329	21	282	1.70e-50	177
g21590.t1	rna-XM_050842579.1	404	652	rna-XM_050842579.1 gene-LOC126986427	249	90.76	62	N/A	N/A	2	250	65	309	7.16e-143	421
g47533.t1	rna-XM_050834355.1	300	376	rna-XM_050834355.1 gene-LOC126982340	225	62.67	74	N/A	N/A	75	297	25	242	2.17e-57	188
g51229.t2	rna-XM_050835082.1	189	1539	rna-XM_050835082.1 gene-LOC126982754	184	97.83	97	N/A	N/A	1	184	1278	1461	6.37e-109	340
g80507.t1	rna-XM_050865633.1	339	663	rna-XM_050865633.1 gene-LOC127001271	310	65.16	91	N/A	N/A	25	333	327	626	4.38e-97	300
g27667.t1	rna-XM_050872794.1	554	1600	rna-XM_050872794.1 gene-LOC127004672	552	96.20	99	N/A	N/A	2	553	337	883	0.0	1067
g20917.t1	rna-XM_050832477.1	483	1134	rna-XM_050832477.1 gene-LOC126981440	221	83.26	94	N/A	N/A	4	223	12	232	3.92e-103	332
g51308.t2	rna-XM_050879851.1	895	773	rna-XM_050879851.1 gene-LOC127008168	156	50.00	17	N/A	N/A	30	177	590	743	4.11e-16	82.8
g26867.t1	rna-XM_050831646.1	317	639	rna-XM_050831646.1 gene-LOC126981020	316	91.46	99	N/A	N/A	1	316	1	316	0.0	558
g47533.t1	rna-XM_050841372.1	300	909	rna-XM_050841372.1 gene-LOC126985880	286	66.78	94	N/A	N/A	7	287	550	835	6.75e-74	243
g112546.t3	rna-XM_050835337.1	117	303	rna-XM_050835337.1 gene-LOC126982972	113	95.58	97	N/A	N/A	1	113	29	141	8.27e-70	211
g15498.t4	rna-XM_050877282.1	1848	9338	rna-XM_050877282.1 gene-LOC127006931	1838	95.38	99	N/A	N/A	1	1838	5989	7825	0.0	3355
g58356.t1	rna-XM_050879880.1	236	1786	rna-XM_050879880.1 gene-LOC127008192	235	75.74	99	N/A	N/A	1	235	402	622	1.55e-80	262
g135282.t1	rna-XM_050848421.1	391	223	rna-XM_050848421.1 gene-LOC126989809	149	67.11	37	N/A	N/A	63	206	76	221	9.72e-43	148
g87471.t1	rna-XM_050872723.1	124	222	rna-XM_050872723.1 gene-LOC127004659	61	77.05	49	N/A	N/A	64	124	46	106	1.40e-16	72.0
g115118.t1	rna-XM_050881902.1	476	487	rna-XM_050881902.1 gene-LOC127009116	437	44.16	98	N/A	N/A	6	442	22	446	3.33e-45	164
g56351.t1	rna-XM_050858250.1	171	468	rna-XM_050858250.1 gene-LOC126997253	174	53.45	95	N/A	N/A	6	168	136	302	1.80e-19	84.0
g127210.t1	rna-XM_050837248.1	129	763	rna-XM_050837248.1 gene-LOC126983972	107	84.11	82	N/A	N/A	1	106	47	153	8.50e-50	168
g130121.t1	rna-XM_050837247.1	114	939	rna-XM_050837247.1 gene-LOC126983970	114	87.72	100	N/A	N/A	1	114	356	469	2.42e-55	184
g99516.t1	rna-XM_050837151.1	519	960	rna-XM_050837151.1 gene-LOC126983926	164	59.15	32	N/A	N/A	34	197	331	448	3.10e-44	167
g73553.t1	rna-XM_050851882.1	353	324	rna-XM_050851882.1 gene-LOC126993057	331	48.64	92	N/A	N/A	15	339	15	313	2.60e-43	152
g73553.t1	rna-XM_050859041.1	353	324	rna-XM_050859041.1 gene-LOC126997833	331	48.64	92	N/A	N/A	15	339	15	313	9.00e-43	150
g52600.t1	rna-XM_050850432.1	464	480	rna-XM_050850432.1 gene-LOC126991737	180	59.44	39	N/A	N/A	163	341	292	469	5.85e-33	130
g99225.t1	rna-XM_050852346.1	462	370	rna-XM_050852346.1 gene-LOC126993337	181	59.67	39	N/A	N/A	161	340	190	368	2.22e-33	129
g99501.t1	rna-XM_050836843.1	463	356	rna-XM_050836843.1 gene-LOC126983763	335	51.04	69	N/A	N/A	15	335	27	353	1.32e-37	140
g79165.t1	rna-XM_050868497.1	615	621	rna-XM_050868497.1 gene-LOC127002489	607	69.69	97	N/A	N/A	17	612	26	616	0.0	681
g32574.t2	rna-XM_050833454.1	456	713	rna-XM_050833454.1 gene-LOC126981860	397	84.38	99	N/A	N/A	64	455	319	713	0.0	577
g13692.t8	rna-XM_050880881.1	1600	2012	rna-XM_050880881.1 gene-LOC127008624	899	69.30	66	N/A	N/A	647	1507	974	1814	0.0	748
g152435.t1	rna-XM_050855834.1	372	1862	rna-XM_050855834.1 gene-LOC126995933	361	78.95	95	N/A	N/A	7	360	1489	1843	8.14e-140	436
g81316.t2	rna-XM_050836259.1	190	851	rna-XM_050836259.1 gene-LOC126983507	130	90.00	68	N/A	N/A	49	178	597	726	1.03e-67	221
g45723.t7	rna-XM_050843490.1	1030	3494	rna-XM_050843490.1 gene-LOC126986951	1032	77.42	97	N/A	N/A	1	1004	2117	3079	0.0	1288
g82879.t1	rna-XM_050879329.1	1346	1963	rna-XM_050879329.1 gene-LOC127007884	1158	69.86	93	N/A	N/A	291	1346	537	1634	0.0	1133
g47571.t2	rna-XM_050876637.1	207	491	rna-XM_050876637.1 gene-LOC127006580	206	92.23	99	N/A	N/A	1	206	1	193	9.16e-134	384
g92279.t1	rna-XM_050847479.1	1222	2089	rna-XM_050847479.1 gene-LOC126989006	279	72.76	55	N/A	N/A	5	256	57	313	7.01e-97	341
g112737.t1	rna-XM_050846292.1	1302	3579	rna-XM_050846292.1 gene-LOC126988248	1179	55.30	86	N/A	N/A	140	1265	446	1419	0.0	675
g18625.t1	rna-XM_050868302.1	275	603	rna-XM_050868302.1 gene-LOC127002411	234	99.15	85	N/A	N/A	41	274	370	603	1.95e-176	499
g32576.t2	rna-XM_050843128.1	298	353	rna-XM_050843128.1 gene-LOC126986750	224	85.71	75	N/A	N/A	1	223	1	224	1.59e-113	331
g32591.t1	rna-XM_050867895.1	151	295	rna-XM_050867895.1 gene-LOC127002196	141	83.69	93	N/A	N/A	1	141	1	141	5.30e-77	230
g16376.t1	rna-XM_050830460.1	977	1442	rna-XM_050830460.1 gene-LOC126980494	973	80.06	99	N/A	N/A	1	969	382	1309	0.0	1317
g3370.t1	rna-XM_050859534.1	178	281	rna-XM_050859534.1 gene-LOC126998125	73	65.75	41	N/A	N/A	1	73	177	236	6.32e-17	75.9
g71748.t1	rna-XM_050869795.1	262	1491	rna-XM_050869795.1 gene-LOC127003311	253	92.49	97	N/A	N/A	10	262	1098	1349	1.53e-151	458
g133374.t1	rna-XM_050856678.1	232	157	rna-XM_050856678.1 gene-LOC126996300	157	42.68	68	N/A	N/A	47	203	12	157	1.58e-20	84.3
g7745.t3	rna-XM_050843673.1	149	657	rna-XM_050843673.1 gene-LOC126987026	139	92.09	93	N/A	N/A	1	139	347	485	4.13e-80	248
g87492.t1	rna-XM_050839745.1	97	737	rna-XM_050839745.1 gene-LOC126985189	95	93.68	98	N/A	N/A	2	96	140	234	7.83e-46	155
g87493.t1	rna-XM_050840061.1	363	950	rna-XM_050840061.1 gene-LOC126985310	364	79.40	99	N/A	N/A	4	363	49	411	1.77e-155	461
g72940.t1	rna-XM_050861287.1	234	904	rna-XM_050861287.1 gene-LOC126998982	213	97.18	91	N/A	N/A	1	213	242	454	5.14e-141	416
g269.t4	rna-XM_050830113.1	621	867	rna-XM_050830113.1 gene-LOC126980347	596	79.87	93	N/A	N/A	41	617	35	619	0.0	771
g54626.t2	rna-XM_050835839.1	529	830	rna-XM_050835839.1 gene-LOC126983216	550	53.09	92	N/A	N/A	40	528	114	646	3.71e-95	306
g34236.t6	rna-XM_050865062.1	278	821	rna-XM_050865062.1 gene-LOC127000919	224	98.66	81	N/A	N/A	1	224	311	534	5.50e-151	441
g54626.t2	rna-XM_050870941.1	529	732	rna-XM_050870941.1 gene-LOC127003854	515	57.28	93	N/A	N/A	38	528	132	638	4.26e-103	325
g2017.t11	rna-XM_050839279.1	243	721	rna-XM_050839279.1 gene-LOC126985033	227	98.68	93	N/A	N/A	1	227	308	534	3.07e-148	430
g54626.t2	rna-XM_050864933.1	529	849	rna-XM_050864933.1 gene-LOC127000844	529	96.03	100	N/A	N/A	1	529	218	746	0.0	1014
g127541.t1	rna-XM_050876210.1	152	378	rna-XM_050876210.1 gene-LOC127006352	199	56.28	96	N/A	N/A	1	146	175	373	4.79e-40	137
g16365.t2	rna-XM_050876018.1	469	3514	rna-XM_050876018.1 gene-LOC127006305	304	94.74	86	N/A	N/A	17	320	1753	2056	0.0	570
g48564.t1	rna-XM_050849437.1	263	581	rna-XM_050849437.1 gene-LOC126990801	264	50.38	90	N/A	N/A	5	241	90	337	1.43e-36	135
g121469.t1	rna-XM_050876556.1	286	534	rna-XM_050876556.1 gene-LOC127006562	270	72.59	93	N/A	N/A	8	273	30	298	4.10e-89	274
g17274.t3	rna-XM_050878983.1	511	580	rna-XM_050878983.1 gene-LOC127007734	513	69.40	99	N/A	N/A	1	510	73	580	0.0	537
g65960.t1	rna-XM_050852742.1	593	549	rna-XM_050852742.1 gene-LOC126993596	546	45.97	86	N/A	N/A	47	555	31	540	4.46e-76	251
g15344.t1	rna-XM_050860028.1	576	548	rna-XM_050860028.1 gene-LOC126998396	595	46.55	98	N/A	N/A	5	571	5	544	2.68e-66	225
g86593.t3	rna-XM_050883163.1	509	554	rna-XM_050883163.1 gene-LOC127009802	540	49.26	99	N/A	N/A	2	506	27	554	3.84e-78	254
g29371.t1	rna-XM_050848674.1	565	560	rna-XM_050848674.1 gene-LOC126990125	564	46.81	98	N/A	N/A	2	555	11	521	1.28e-85	276
g48242.t1	rna-XM_050866639.1	235	1017	rna-XM_050866639.1 gene-LOC127001663	211	68.72	89	N/A	N/A	26	233	812	1016	4.42e-64	214
g49740.t1	rna-XM_050883165.1	524	541	rna-XM_050883165.1 gene-LOC127009804	532	49.44	95	N/A	N/A	26	521	25	541	3.70e-82	265
g49740.t1	rna-XM_050884081.1	524	546	rna-XM_050884081.1 gene-LOC127010202	538	49.26	95	N/A	N/A	26	521	24	544	5.72e-83	267
g86593.t3	rna-XM_050875891.1	509	600	rna-XM_050875891.1 gene-LOC127006256	547	50.27	99	N/A	N/A	2	506	81	598	1.57e-80	262
g29371.t1	rna-XM_050848220.1	565	590	rna-XM_050848220.1 gene-LOC126989605	566	48.23	97	N/A	N/A	2	551	10	548	1.68e-81	266
g49740.t1	rna-XM_050883154.1	524	568	rna-XM_050883154.1 gene-LOC127009799	561	46.35	95	N/A	N/A	26	521	25	568	2.71e-74	245
g49740.t1	rna-XM_050861802.1	524	514	rna-XM_050861802.1 gene-LOC126999334	521	52.98	95	N/A	N/A	26	521	6	512	7.42e-96	300
g86593.t3	rna-XM_050861865.1	509	543	rna-XM_050861865.1 gene-LOC126999340	530	48.87	99	N/A	N/A	2	506	28	543	9.41e-77	250
g49740.t1	rna-XM_050847779.1	524	543	rna-XM_050847779.1 gene-LOC126989192	545	48.99	95	N/A	N/A	26	521	11	543	3.23e-85	273
g49740.t1	rna-XM_050883502.1	524	587	rna-XM_050883502.1 gene-LOC127009951	431	50.81	94	N/A	N/A	107	521	174	587	2.73e-63	216
g29371.t1	rna-XM_050852822.1	565	553	rna-XM_050852822.1 gene-LOC126993661	551	50.64	97	N/A	N/A	2	551	9	512	8.98e-88	281
g65960.t1	rna-XM_050884080.1	593	480	rna-XM_050884080.1 gene-LOC127010201	535	46.36	88	N/A	N/A	34	555	9	471	5.19e-65	220
g49740.t1	rna-XM_050883168.1	524	413	rna-XM_050883168.1 gene-LOC127009806	429	51.52	78	N/A	N/A	111	521	1	413	8.71e-62	207
g49740.t1	rna-XM_050883215.1	524	559	rna-XM_050883215.1 gene-LOC127009847	524	48.85	93	N/A	N/A	37	521	4	515	7.71e-75	246
g49740.t1	rna-XM_050848692.1	524	472	rna-XM_050848692.1 gene-LOC126990135	450	48.44	80	N/A	N/A	104	521	33	472	2.40e-61	208
g49740.t1	rna-XM_050859143.1	524	544	rna-XM_050859143.1 gene-LOC126997917	535	49.53	95	N/A	N/A	26	521	24	544	1.17e-80	261
g86593.t3	rna-XM_050849472.1	509	545	rna-XM_050849472.1 gene-LOC126990829	537	50.09	99	N/A	N/A	2	506	28	545	1.71e-80	260
g29371.t1	rna-XM_050852775.1	565	558	rna-XM_050852775.1 gene-LOC126993603	564	46.63	98	N/A	N/A	2	555	11	520	1.18e-82	268
g86593.t3	rna-XM_050853624.1	509	285	rna-XM_050853624.1 gene-LOC126994296	246	52.44	47	N/A	N/A	270	506	48	285	1.29e-40	147
g55092.t2	rna-XM_050844717.1	309	320	rna-XM_050844717.1 gene-LOC126987602	326	66.87	99	N/A	N/A	1	308	1	320	5.04e-117	339
g49740.t1	rna-XM_050883219.1	524	532	rna-XM_050883219.1 gene-LOC127009850	532	49.25	95	N/A	N/A	26	521	25	530	2.01e-82	265
g86593.t3	rna-XM_050859156.1	509	545	rna-XM_050859156.1 gene-LOC126997924	529	50.09	99	N/A	N/A	2	506	28	543	2.56e-77	252
g49740.t1	rna-XM_050883561.1	524	539	rna-XM_050883561.1 gene-LOC127009953	548	48.54	95	N/A	N/A	24	521	18	539	7.10e-83	267
g49740.t1	rna-XM_050883216.1	524	549	rna-XM_050883216.1 gene-LOC127009848	542	48.52	95	N/A	N/A	26	521	25	549	1.42e-77	253
g49740.t1	rna-XM_050861890.1	524	543	rna-XM_050861890.1 gene-LOC126999354	535	49.91	95	N/A	N/A	26	521	25	543	9.27e-78	253
g29371.t1	rna-XM_050874548.1	565	584	rna-XM_050874548.1 gene-LOC127005594	568	50.35	98	N/A	N/A	2	555	9	545	5.58e-85	275
g25839.t1	rna-XM_050854407.1	469	876	rna-XM_050854407.1 gene-LOC126995131	236	56.36	48	N/A	N/A	170	393	2	236	5.10e-41	156
g29371.t1	rna-XM_050847669.1	565	553	rna-XM_050847669.1 gene-LOC126989093	557	47.22	98	N/A	N/A	2	557	15	517	1.46e-82	268
g29371.t1	rna-XM_050837933.1	565	506	rna-XM_050837933.1 gene-LOC126984308	475	46.11	77	N/A	N/A	119	554	1	465	1.08e-56	197
g49740.t1	rna-XM_050883209.1	524	592	rna-XM_050883209.1 gene-LOC127009843	536	48.51	95	N/A	N/A	26	521	25	548	1.70e-78	257
g49740.t1	rna-XM_050852940.1	524	560	rna-XM_050852940.1 gene-LOC126993781	571	47.29	97	N/A	N/A	14	521	1	560	2.21e-79	258
g29371.t1	rna-XM_050833115.1	565	1065	rna-XM_050833115.1 gene-LOC126981695	418	47.85	95	N/A	N/A	2	416	9	357	3.34e-44	168
g29371.t1	rna-XM_050849953.1	565	625	rna-XM_050849953.1 gene-LOC126991187	592	46.79	98	N/A	N/A	2	554	11	584	5.37e-82	268
g49740.t1	rna-XM_050883148.1	524	546	rna-XM_050883148.1 gene-LOC127009793	539	49.91	95	N/A	N/A	26	521	25	546	5.32e-81	262
g49740.t1	rna-XM_050847871.1	524	541	rna-XM_050847871.1 gene-LOC126989245	542	48.71	95	N/A	N/A	26	521	12	541	1.46e-83	268
g29371.t1	rna-XM_050850567.1	565	559	rna-XM_050850567.1 gene-LOC126991910	554	48.01	98	N/A	N/A	2	555	10	520	1.15e-83	271
g49740.t1	rna-XM_050883220.1	524	532	rna-XM_050883220.1 gene-LOC127009851	522	50.57	95	N/A	N/A	26	521	24	530	6.45e-82	264
g25839.t1	rna-XM_050874598.1	469	900	rna-XM_050874598.1 gene-LOC127005619	253	56.52	51	N/A	N/A	153	393	9	260	4.18e-46	171
g29371.t1	rna-XM_050850427.1	565	552	rna-XM_050850427.1 gene-LOC126991736	557	47.22	98	N/A	N/A	2	557	11	516	1.82e-82	267
g86593.t3	rna-XM_050883161.1	509	559	rna-XM_050883161.1 gene-LOC127009801	547	50.09	99	N/A	N/A	2	506	28	559	3.07e-85	273
g49740.t1	rna-XM_050883273.1	524	550	rna-XM_050883273.1 gene-LOC127009852	544	49.08	95	N/A	N/A	26	521	25	550	4.84e-82	265
g86593.t3	rna-XM_050880635.1	509	521	rna-XM_050880635.1 gene-LOC127008518	517	47.39	99	N/A	N/A	2	506	15	519	7.42e-56	194
g49740.t1	rna-XM_050883210.1	524	452	rna-XM_050883210.1 gene-LOC127009844	427	49.88	79	N/A	N/A	107	521	37	452	6.66e-57	196
g86593.t3	rna-XM_050849468.1	509	559	rna-XM_050849468.1 gene-LOC126990826	544	50.00	99	N/A	N/A	2	506	28	559	1.55e-83	268
g86593.t3	rna-XM_050883217.1	509	547	rna-XM_050883217.1 gene-LOC127009849	534	48.88	99	N/A	N/A	2	506	28	547	3.53e-69	231
g75380.t2	rna-XM_050860023.1	372	982	rna-XM_050860023.1 gene-LOC126998395	348	67.24	93	N/A	N/A	3	347	611	938	9.25e-119	366
g86593.t3	rna-XM_050883276.1	509	544	rna-XM_050883276.1 gene-LOC127009857	533	50.84	99	N/A	N/A	2	506	28	544	2.78e-86	275
g35441.t2	rna-XM_050848725.1	255	265	rna-XM_050848725.1 gene-LOC126990173	245	55.51	95	N/A	N/A	11	252	31	265	1.32e-46	155
g29371.t1	rna-XM_050852209.1	565	560	rna-XM_050852209.1 gene-LOC126993259	553	48.46	98	N/A	N/A	2	552	10	519	9.19e-86	276
g111946.t1	rna-XM_050868652.1	1518	1491	rna-XM_050868652.1 gene-LOC127002571	1455	71.41	95	N/A	N/A	80	1514	66	1476	0.0	1758
g111946.t1	rna-XM_050853756.1	1518	1491	rna-XM_050853756.1 gene-LOC126994436	1460	71.37	95	N/A	N/A	80	1514	66	1476	0.0	1754
g60548.t1	rna-XM_050861779.1	1584	1544	rna-XM_050861779.1 gene-LOC126999322	1578	68.63	95	N/A	N/A	73	1582	29	1542	0.0	1683
g74063.t1	rna-XM_050848333.1	1456	779	rna-XM_050848333.1 gene-LOC126989720	756	78.04	52	N/A	N/A	100	851	20	775	0.0	1026
g100294.t1	rna-XM_050831058.1	1307	530	rna-XM_050831058.1 gene-LOC126980776	540	85.37	41	N/A	N/A	767	1306	1	530	0.0	876
g110822.t1	rna-XM_050850298.1	1610	730	rna-XM_050850298.1 gene-LOC126991577	776	73.32	47	N/A	N/A	833	1594	1	729	0.0	944
g122146.t1	rna-XM_050849856.1	1193	968	rna-XM_050849856.1 gene-LOC126991118	818	75.06	68	N/A	N/A	130	946	175	968	0.0	1041
g74063.t1	rna-XM_050849889.1	1456	1353	rna-XM_050849889.1 gene-LOC126991139	1397	63.28	94	N/A	N/A	80	1452	73	1338	0.0	1350
g84723.t1	rna-XM_050852720.1	1559	452	rna-XM_050852720.1 gene-LOC126993586	444	76.35	28	N/A	N/A	1100	1543	15	451	0.0	590
g30283.t1	rna-XM_050854180.1	1293	541	rna-XM_050854180.1 gene-LOC126994907	542	71.59	42	N/A	N/A	135	676	1	498	0.0	661
g41640.t1	rna-XM_050856338.1	1374	294	rna-XM_050856338.1 gene-LOC126996111	271	83.03	20	N/A	N/A	1059	1328	1	271	1.50e-139	427
g41640.t1	rna-XM_050868665.1	1374	294	rna-XM_050868665.1 gene-LOC127002583	271	82.66	20	N/A	N/A	1059	1328	1	271	1.08e-138	425
g60548.t1	rna-XM_050847434.1	1584	304	rna-XM_050847434.1 gene-LOC126988980	310	76.45	20	N/A	N/A	1262	1571	1	303	1.94e-136	423
g68739.t1	rna-XM_050848078.1	1344	304	rna-XM_050848078.1 gene-LOC126989497	310	76.13	23	N/A	N/A	1019	1328	1	303	5.19e-137	421
g60548.t1	rna-XM_050855723.1	1584	304	rna-XM_050855723.1 gene-LOC126995845	310	76.13	20	N/A	N/A	1262	1571	1	303	1.03e-135	421
g84723.t1	rna-XM_050850832.1	1559	275	rna-XM_050850832.1 gene-LOC126992173	310	67.74	20	N/A	N/A	1234	1543	1	274	7.57e-113	357
g107705.t1	rna-XM_050853729.1	869	1340	rna-XM_050853729.1 gene-LOC126994417	652	62.12	89	N/A	N/A	128	775	630	1274	0.0	573
g92462.t1	rna-XM_050854779.1	1215	208	rna-XM_050854779.1 gene-LOC126995290	218	79.36	18	N/A	N/A	982	1199	1	207	1.88e-102	322
g92462.t1	rna-XM_050854153.1	1215	208	rna-XM_050854153.1 gene-LOC126994886	218	79.36	18	N/A	N/A	982	1199	1	207	6.76e-102	320
g107874.t1	rna-XM_050869498.1	1562	206	rna-XM_050869498.1 gene-LOC127003073	203	81.28	13	N/A	N/A	1359	1555	1	203	2.37e-99	317
g39997.t1	rna-XM_050850777.1	1485	154	rna-XM_050850777.1 gene-LOC126992106	153	86.93	10	N/A	N/A	1253	1405	1	153	5.57e-82	265
g78961.t1	rna-XM_050850096.1	1628	1577	rna-XM_050850096.1 gene-LOC126991322	1506	63.48	90	N/A	N/A	163	1627	81	1577	0.0	1349
g66016.t1	rna-XM_050853701.1	1031	259	rna-XM_050853701.1 gene-LOC126994393	258	72.87	25	N/A	N/A	690	946	1	258	4.59e-102	320
g124523.t1	rna-XM_050855841.1	549	349	rna-XM_050855841.1 gene-LOC126995934	300	55.00	53	N/A	N/A	195	487	1	299	2.42e-60	202
g150850.t1	rna-XM_050847719.1	608	931	rna-XM_050847719.1 gene-LOC126989161	617	58.18	99	N/A	N/A	1	607	334	926	9.81e-146	444
g63697.t1	rna-XM_050852072.1	1039	837	rna-XM_050852072.1 gene-LOC126993204	906	47.90	86	N/A	N/A	99	993	68	837	5.29e-154	477
g89509.t1	rna-XM_050850630.1	1410	913	rna-XM_050850630.1 gene-LOC126991970	828	53.02	64	N/A	N/A	426	1240	66	811	7.06e-160	505
g64092.t1	rna-XM_050835096.1	1414	131	rna-XM_050835096.1 gene-LOC126982822	120	57.50	8	N/A	N/A	1253	1360	5	124	6.35e-27	107
g61689.t1	rna-XM_050833051.1	1782	722	rna-XM_050833051.1 gene-LOC126981613	647	47.45	35	N/A	N/A	792	1422	1	598	1.58e-85	296
g131787.t1	rna-XM_050858189.1	973	613	rna-XM_050858189.1 gene-LOC126997136	593	56.83	57	N/A	N/A	168	724	2	589	6.71e-133	413
g105631.t1	rna-XM_050850103.1	348	893	rna-XM_050850103.1 gene-LOC126991325	295	71.86	85	N/A	N/A	53	347	270	564	1.05e-113	350
g60009.t1	rna-XM_050852439.1	987	746	rna-XM_050852439.1 gene-LOC126993377	759	82.35	76	N/A	N/A	1	753	1	746	0.0	1081
g84074.t1	rna-XM_050874061.1	1403	535	rna-XM_050874061.1 gene-LOC127005268	484	48.14	30	N/A	N/A	767	1191	28	499	5.85e-62	221
g102492.t1	rna-XM_050854031.1	978	150	rna-XM_050854031.1 gene-LOC126994747	132	83.33	13	N/A	N/A	702	833	1	132	1.77e-63	211
g97073.t1	rna-XM_050854906.1	841	464	rna-XM_050854906.1 gene-LOC126995392	318	56.60	35	N/A	N/A	354	651	135	444	2.14e-60	212
g97073.t1	rna-XM_050854396.1	841	778	rna-XM_050854396.1 gene-LOC126995120	387	55.56	45	N/A	N/A	384	765	309	686	3.96e-66	235
g23543.t2	rna-XM_050853700.1	1849	2594	rna-XM_050853700.1 gene-LOC126994390	839	81.17	65	N/A	N/A	1	834	878	1716	0.0	1197
g116035.t1	rna-XM_050848364.1	781	704	rna-XM_050848364.1 gene-LOC126989756	590	50.34	75	N/A	N/A	53	635	66	595	5.53e-99	321
g122553.t1	rna-XM_050847264.1	433	207	rna-XM_050847264.1 gene-LOC126988854	136	64.71	31	N/A	N/A	115	249	26	159	1.29e-30	116
g63697.t1	rna-XM_050848532.1	1039	665	rna-XM_050848532.1 gene-LOC126989931	651	45.78	61	N/A	N/A	99	736	153	665	7.48e-83	282
g101394.t1	rna-XM_050852926.1	1427	636	rna-XM_050852926.1 gene-LOC126993756	297	49.16	19	N/A	N/A	1084	1359	1	294	5.80e-32	133
g60009.t1	rna-XM_050881207.1	987	301	rna-XM_050881207.1 gene-LOC127008809	268	62.31	27	N/A	N/A	1	265	1	242	7.91e-71	237
g32579.t2	rna-XM_050836731.1	105	888	rna-XM_050836731.1 gene-LOC126983697	72	98.61	69	N/A	N/A	19	90	477	548	6.18e-42	145
g53514.t3	rna-XM_050880874.1	164	618	rna-XM_050880874.1 gene-LOC127008623	161	85.71	98	N/A	N/A	1	161	273	426	1.12e-79	247
g88066.t1	rna-XM_050865002.1	120	452	rna-XM_050865002.1 gene-LOC127000888	79	82.28	66	N/A	N/A	5	83	306	383	3.53e-32	117
g60029.t1	rna-XM_050882910.1	163	1623	rna-XM_050882910.1 gene-LOC127009651	157	78.34	96	N/A	N/A	1	157	243	393	9.09e-63	207
g87501.t3	rna-XM_050833825.1	81	319	rna-XM_050833825.1 gene-LOC126982094	82	48.78	99	N/A	N/A	1	80	1	76	1.12e-07	46.6
g152228.t1	rna-XM_050833822.1	79	531	rna-XM_050833822.1 gene-LOC126982090	78	67.95	99	N/A	N/A	2	79	3	78	2.09e-22	88.6
g116035.t1	rna-XM_050853263.1	781	598	rna-XM_050853263.1 gene-LOC126994011	575	52.00	73	N/A	N/A	53	619	58	584	1.65e-106	338
g141401.t1	rna-XM_050849379.1	802	505	rna-XM_050849379.1 gene-LOC126990695	510	46.27	62	N/A	N/A	75	574	1	420	9.26e-59	207
g109654.t1	rna-XM_050883972.1	324	2297	rna-XM_050883972.1 gene-LOC127010127	343	68.22	99	N/A	N/A	1	321	1118	1453	8.77e-108	344
g135282.t1	rna-XM_050865396.1	391	437	rna-XM_050865396.1 gene-LOC127001185	182	62.64	47	N/A	N/A	210	391	1	168	7.01e-41	149
g30363.t1	rna-XM_050852928.1	1276	828	rna-XM_050852928.1 gene-LOC126993763	723	57.54	55	N/A	N/A	559	1266	1	690	4.81e-165	513
g30363.t1	rna-XM_050872872.1	1276	2061	rna-XM_050872872.1 gene-LOC127004764	1275	77.10	99	N/A	N/A	3	1275	639	1905	0.0	1662
g2213.t2	rna-XM_050878148.1	1141	1369	rna-XM_050878148.1 gene-LOC127007330	1139	84.81	98	N/A	N/A	20	1140	249	1369	0.0	1756
g87510.t1	rna-XM_050846992.1	161	420	rna-XM_050846992.1 gene-LOC126988626	54	90.74	34	N/A	N/A	93	146	265	318	1.26e-23	95.1
g122127.t1	rna-XM_050847239.1	394	308	rna-XM_050847239.1 gene-LOC126988809	212	80.66	53	N/A	N/A	187	393	97	308	6.44e-96	288
g95255.t1	rna-XM_050859038.1	1370	325	rna-XM_050859038.1 gene-LOC126997831	338	61.54	23	N/A	N/A	1054	1365	2	322	1.32e-80	268
g17185.t1	rna-XM_050830838.1	872	192	rna-XM_050830838.1 gene-LOC126980697	98	62.24	11	N/A	N/A	771	868	5	96	9.86e-14	70.5
g84445.t1	rna-XM_050879620.1	460	357	rna-XM_050879620.1 gene-LOC127008067	354	68.08	77	N/A	N/A	105	457	4	354	3.38e-114	339
g84445.t1	rna-XM_050856623.1	460	302	rna-XM_050856623.1 gene-LOC126996251	301	67.44	65	N/A	N/A	158	457	2	299	3.19e-92	281
g49499.t1	rna-XM_050838030.1	574	438	rna-XM_050838030.1 gene-LOC126984394	434	44.93	74	N/A	N/A	81	502	12	433	2.37e-42	157
g18343.t1	rna-XM_050848990.1	712	1023	rna-XM_050848990.1 gene-LOC126990367	695	75.11	97	N/A	N/A	1	690	321	1006	0.0	843
g41198.t1	rna-XM_050848329.1	637	478	rna-XM_050848329.1 gene-LOC126989717	489	59.51	76	N/A	N/A	145	627	1	462	1.03e-117	359
g140009.t1	rna-XM_050857417.1	270	290	rna-XM_050857417.1 gene-LOC126996678	271	64.21	99	N/A	N/A	1	269	32	289	5.44e-80	242
g140009.t1	rna-XM_050868599.1	270	205	rna-XM_050868599.1 gene-LOC127002530	180	61.11	66	N/A	N/A	92	269	38	204	5.00e-43	145
g140009.t1	rna-XM_050868144.1	270	235	rna-XM_050868144.1 gene-LOC127002325	190	64.21	70	N/A	N/A	65	254	32	215	2.02e-49	162
g1125.t1	rna-XM_050883459.1	3743	4348	rna-XM_050883459.1 gene-LOC127009926	3817	61.20	99	N/A	N/A	7	3738	511	4252	0.0	2995
g1125.t1	rna-XM_050883366.1	3743	2434	rna-XM_050883366.1 gene-LOC127009887	1502	60.45	52	N/A	N/A	7	1477	926	2412	0.0	1194
g30899.t1	rna-XM_050858756.1	3849	3750	rna-XM_050858756.1 gene-LOC126997588	3851	60.61	97	N/A	N/A	93	3842	5	3745	0.0	2942
g1125.t4	rna-XM_050884088.1	3642	2281	rna-XM_050884088.1 gene-LOC127010210	2359	59.81	77	N/A	N/A	1329	3629	1	2271	0.0	1748
g18343.t1	rna-XM_050831017.1	712	405	rna-XM_050831017.1 gene-LOC126980731	397	70.28	55	N/A	N/A	299	690	1	388	3.78e-146	432
g105494.t1	rna-XM_050831812.1	260	545	rna-XM_050831812.1 gene-LOC126981108	260	90.00	100	N/A	N/A	1	260	97	350	1.46e-153	438
g32597.t1	rna-XM_050847955.1	859	874	rna-XM_050847955.1 gene-LOC126989323	66	92.42	13	N/A	N/A	702	767	257	322	1.89e-24	109
g5986.t3	rna-XM_050855090.1	219	1359	rna-XM_050855090.1 gene-LOC126995500	218	90.37	99	N/A	N/A	1	218	298	511	2.85e-121	373
g131761.t1	rna-XM_050837959.1	976	529	rna-XM_050837959.1 gene-LOC126984345	552	49.46	56	N/A	N/A	364	909	1	521	1.20e-86	288
g83372.t1	rna-XM_050848507.1	1605	550	rna-XM_050848507.1 gene-LOC126989887	569	54.48	35	N/A	N/A	349	916	16	523	9.42e-121	390
g93067.t1	rna-XM_050844422.1	1477	698	rna-XM_050844422.1 gene-LOC126987456	445	56.40	30	N/A	N/A	467	906	261	698	7.53e-84	290
g93067.t1	rna-XM_050877179.1	1477	520	rna-XM_050877179.1 gene-LOC127006826	243	58.44	16	N/A	N/A	475	715	265	506	3.96e-47	177
g118776.t1	rna-XM_050850286.1	1213	620	rna-XM_050850286.1 gene-LOC126991549	97	73.20	14	N/A	N/A	451	547	524	620	3.68e-26	115
g90521.t1	rna-XM_050858187.1	584	444	rna-XM_050858187.1 gene-LOC126997132	370	52.43	61	N/A	N/A	49	405	100	443	2.27e-61	209
g113300.t1	rna-XM_050850457.1	615	351	rna-XM_050850457.1 gene-LOC126991780	327	87.77	53	N/A	N/A	124	450	1	327	0.0	531
g69.t1	rna-XM_050849067.1	506	472	rna-XM_050849067.1 gene-LOC126990461	395	86.33	78	N/A	N/A	26	419	52	445	0.0	636
g46986.t1	rna-XM_050883360.1	625	417	rna-XM_050883360.1 gene-LOC127009879	287	57.49	44	N/A	N/A	13	287	108	394	4.43e-62	211
g90521.t1	rna-XM_050853408.1	584	495	rna-XM_050853408.1 gene-LOC126994156	400	52.25	66	N/A	N/A	36	421	92	480	1.84e-52	186
g79165.t1	rna-XM_050853322.1	615	573	rna-XM_050853322.1 gene-LOC126994078	549	71.22	88	N/A	N/A	6	548	8	548	0.0	591
g90521.t1	rna-XM_050857458.1	584	415	rna-XM_050857458.1 gene-LOC126996702	275	51.64	46	N/A	N/A	70	338	144	409	1.31e-36	140
g46986.t1	rna-XM_050840250.1	625	937	rna-XM_050840250.1 gene-LOC126985410	389	49.87	59	N/A	N/A	14	382	557	933	7.59e-57	206
g90959.t1	rna-XM_050852040.1	600	469	rna-XM_050852040.1 gene-LOC126993178	435	68.51	72	N/A	N/A	7	438	20	438	5.31e-164	476
g71.t1	rna-XM_050841800.1	648	447	rna-XM_050841800.1 gene-LOC126986090	450	71.11	69	N/A	N/A	198	645	1	446	1.18e-170	494
g71.t1	rna-XM_050841799.1	648	447	rna-XM_050841799.1 gene-LOC126986089	450	71.11	69	N/A	N/A	198	645	1	446	1.18e-170	494
g122652.t1	rna-XM_050865983.1	573	579	rna-XM_050865983.1 gene-LOC127001456	450	57.78	76	N/A	N/A	78	515	95	541	2.38e-102	320
g50295.t1	rna-XM_050867873.1	821	817	rna-XM_050867873.1 gene-LOC127002185	494	83.20	65	N/A	N/A	285	775	219	712	0.0	751
g86969.t1	rna-XM_050848597.1	642	550	rna-XM_050848597.1 gene-LOC126990023	383	49.87	58	N/A	N/A	138	507	140	508	1.45e-49	181
g157035.t1	rna-XM_050850825.1	437	349	rna-XM_050850825.1 gene-LOC126992167	265	48.68	59	N/A	N/A	99	357	93	348	1.85e-31	122
g43520.t1	rna-XM_050881193.1	871	331	rna-XM_050881193.1 gene-LOC127008793	214	48.60	25	N/A	N/A	370	583	120	315	3.85e-26	110
g157035.t1	rna-XM_050853280.1	437	527	rna-XM_050853280.1 gene-LOC126994034	450	77.11	98	N/A	N/A	5	434	7	455	0.0	563
g79165.t1	rna-XM_050869059.1	615	462	rna-XM_050869059.1 gene-LOC127002840	398	69.85	65	N/A	N/A	58	455	69	454	7.01e-141	417
g79165.t1	rna-XM_050865138.1	615	401	rna-XM_050865138.1 gene-LOC127000965	341	68.62	55	N/A	N/A	58	394	69	397	4.64e-115	348
g69.t1	rna-XM_050848098.1	506	295	rna-XM_050848098.1 gene-LOC126989518	295	84.07	58	N/A	N/A	210	503	1	295	7.63e-160	455
g75891.t1	rna-XM_050843291.1	664	341	rna-XM_050843291.1 gene-LOC126986847	268	51.87	37	N/A	N/A	229	476	69	314	5.15e-28	115
g87523.t1	rna-XM_050862187.1	224	230	rna-XM_050862187.1 gene-LOC126999519	47	76.60	21	N/A	N/A	178	223	185	229	6.09e-12	62.8
g143509.t1	rna-XM_050850962.1	213	274	rna-XM_050850962.1 gene-LOC126992300	196	53.06	92	N/A	N/A	10	204	59	245	2.93e-25	99.0
g143509.t1	rna-XM_050872781.1	213	274	rna-XM_050872781.1 gene-LOC127004692	196	53.06	92	N/A	N/A	10	204	59	245	2.93e-25	99.0
g86646.t1	rna-XM_050876709.1	355	274	rna-XM_050876709.1 gene-LOC127006611	196	49.49	54	N/A	N/A	10	200	21	208	1.05e-22	95.9
g86646.t1	rna-XM_050876581.1	355	274	rna-XM_050876581.1 gene-LOC127006576	199	50.75	54	N/A	N/A	10	200	21	208	1.01e-23	98.6
g79221.t1	rna-XM_050872788.1	258	274	rna-XM_050872788.1 gene-LOC127004698	254	45.28	96	N/A	N/A	7	254	11	250	4.77e-24	97.1
g79221.t1	rna-XM_050872075.1	258	274	rna-XM_050872075.1 gene-LOC127004413	254	45.28	96	N/A	N/A	7	254	11	250	4.77e-24	97.1
g79221.t1	rna-XM_050853939.1	258	274	rna-XM_050853939.1 gene-LOC126994635	254	46.06	96	N/A	N/A	7	254	11	250	1.06e-24	99.0
g79221.t1	rna-XM_050853940.1	258	274	rna-XM_050853940.1 gene-LOC126994636	254	46.06	96	N/A	N/A	7	254	11	250	1.06e-24	99.0
g89476.t1	rna-XM_050872785.1	285	304	rna-XM_050872785.1 gene-LOC127004696	236	44.07	83	N/A	N/A	25	260	53	274	3.78e-23	95.9
g31996.t1	rna-XM_050849283.1	333	233	rna-XM_050849283.1 gene-LOC126990597	149	49.66	44	N/A	N/A	132	278	44	182	5.55e-16	75.9
g31996.t1	rna-XM_050851897.1	333	254	rna-XM_050851897.1 gene-LOC126993068	194	48.45	58	N/A	N/A	132	323	44	221	6.06e-21	90.1
g86646.t1	rna-XM_050852438.1	355	277	rna-XM_050852438.1 gene-LOC126993376	200	48.50	55	N/A	N/A	5	200	16	208	1.05e-21	92.8
g79221.t1	rna-XM_050872783.1	258	274	rna-XM_050872783.1 gene-LOC127004694	254	46.06	96	N/A	N/A	7	254	11	250	2.62e-24	97.8
g86646.t1	rna-XM_050874859.1	355	248	rna-XM_050874859.1 gene-LOC127005747	200	48.50	55	N/A	N/A	5	200	16	208	2.99e-21	91.3
g31996.t1	rna-XM_050850663.1	333	254	rna-XM_050850663.1 gene-LOC126991998	194	48.45	58	N/A	N/A	132	323	44	221	1.57e-20	89.0
g31996.t1	rna-XM_050850786.1	333	254	rna-XM_050850786.1 gene-LOC126992117	194	48.45	58	N/A	N/A	132	323	44	221	1.41e-20	89.0
g31996.t1	rna-XM_050848502.1	333	277	rna-XM_050848502.1 gene-LOC126989878	184	49.46	54	N/A	N/A	95	274	28	201	2.99e-21	91.3
g31996.t1	rna-XM_050853628.1	333	277	rna-XM_050853628.1 gene-LOC126994298	233	47.64	69	N/A	N/A	95	323	28	244	5.04e-24	99.0
g45042.t3	rna-XM_050834476.1	116	245	rna-XM_050834476.1 gene-LOC126982431	113	91.15	97	N/A	N/A	4	116	2	113	1.63e-67	202
g45718.t1	rna-XM_050855732.1	285	323	rna-XM_050855732.1 gene-LOC126995851	267	45.32	92	N/A	N/A	2	264	18	255	1.54e-26	105
g31996.t1	rna-XM_050876579.1	333	274	rna-XM_050876579.1 gene-LOC127006575	244	47.54	71	N/A	N/A	95	332	28	253	2.84e-24	99.8
g86646.t1	rna-XM_050849414.1	355	297	rna-XM_050849414.1 gene-LOC126990753	199	49.75	54	N/A	N/A	10	200	44	231	2.78e-22	95.1
g6944.t1	rna-XM_050843438.1	786	957	rna-XM_050843438.1 gene-LOC126986923	844	58.29	99	N/A	N/A	1	782	126	954	0.0	691
g6944.t1	rna-XM_050843432.1	786	1036	rna-XM_050843432.1 gene-LOC126986921	828	70.29	99	N/A	N/A	2	782	198	1020	0.0	954
g6944.t1	rna-XM_050843429.1	786	1103	rna-XM_050843429.1 gene-LOC126986918	832	53.97	99	N/A	N/A	4	778	278	1094	0.0	595
g6944.t1	rna-XM_050843435.1	786	1015	rna-XM_050843435.1 gene-LOC126986922	821	75.27	99	N/A	N/A	2	784	199	1014	0.0	1057
g6944.t1	rna-XM_050843430.1	786	1097	rna-XM_050843430.1 gene-LOC126986920	858	70.51	99	N/A	N/A	4	782	242	1094	0.0	1009
g6944.t1	rna-XM_050832615.1	786	1030	rna-XM_050832615.1 gene-LOC126981509	833	66.39	99	N/A	N/A	2	785	203	1030	0.0	864
g6944.t1	rna-XM_050829948.1	786	965	rna-XM_050829948.1 gene-LOC126980262	826	63.68	99	N/A	N/A	1	779	157	965	0.0	773
g6944.t1	rna-XM_050832626.1	786	1056	rna-XM_050832626.1 gene-LOC126981512	825	66.06	99	N/A	N/A	1	776	239	1056	0.0	853
g134489.t1	rna-XM_050858977.1	736	591	rna-XM_050858977.1 gene-LOC126997731	536	60.07	70	N/A	N/A	214	727	50	580	3.72e-132	403
g85641.t1	rna-XM_050854350.1	715	510	rna-XM_050854350.1 gene-LOC126995058	507	62.13	70	N/A	N/A	2	500	3	508	6.80e-143	427
g66967.t1	rna-XM_050835028.1	580	592	rna-XM_050835028.1 gene-LOC126982728	288	81.60	81	N/A	N/A	225	473	305	592	1.17e-158	466
g116605.t1	rna-XM_050848531.1	740	685	rna-XM_050848531.1 gene-LOC126989930	601	58.40	80	N/A	N/A	4	594	38	624	1.60e-129	400
g132061.t1	rna-XM_050856891.1	648	309	rna-XM_050856891.1 gene-LOC126996444	288	59.03	43	N/A	N/A	357	633	14	298	1.69e-69	228
g50671.t1	rna-XM_050844791.1	169	410	rna-XM_050844791.1 gene-LOC126987664	169	88.76	100	N/A	N/A	1	169	158	326	6.41e-92	273
g71191.t1	rna-XM_050875263.1	88	1457	rna-XM_050875263.1 gene-LOC127005904	87	96.55	99	N/A	N/A	1	87	456	542	2.81e-51	171
g56706.t1	rna-XM_050853524.1	64	355	rna-XM_050853524.1 gene-LOC126994244	56	98.21	88	N/A	N/A	9	64	124	179	3.06e-33	115
g87535.t1	rna-XM_050854182.1	188	350	rna-XM_050854182.1 gene-LOC126994909	178	73.60	95	N/A	N/A	2	179	24	201	6.65e-75	228
g87535.t1	rna-XM_050851199.1	188	399	rna-XM_050851199.1 gene-LOC126992448	180	66.67	94	N/A	N/A	4	179	77	256	1.75e-57	185
g87535.t1	rna-XM_050832371.1	188	166	rna-XM_050832371.1 gene-LOC126981354	156	55.13	69	N/A	N/A	17	145	7	158	6.08e-35	120
g85067.t5	rna-XM_050879235.1	122	357	rna-XM_050879235.1 gene-LOC127007842	99	71.72	81	N/A	N/A	5	103	127	225	3.98e-29	107
g96730.t1	rna-XM_050850108.1	213	224	rna-XM_050850108.1 gene-LOC126991339	214	72.43	99	N/A	N/A	1	212	37	224	3.63e-86	253
g21150.t1	rna-XM_050870545.1	225	190	rna-XM_050870545.1 gene-LOC127003636	137	60.58	57	N/A	N/A	93	221	57	188	4.79e-29	107
g21150.t1	rna-XM_050870160.1	225	195	rna-XM_050870160.1 gene-LOC127003452	87	72.41	39	N/A	N/A	135	221	107	193	4.35e-28	105
g104337.t1	rna-XM_050870159.1	252	201	rna-XM_050870159.1 gene-LOC127003451	82	80.49	32	N/A	N/A	163	243	116	197	3.33e-28	106
g104337.t1	rna-XM_050882602.1	252	191	rna-XM_050882602.1 gene-LOC127009495	81	55.56	32	N/A	N/A	160	240	104	183	2.54e-17	77.0
g114785.t1	rna-XM_050882603.1	105	120	rna-XM_050882603.1 gene-LOC127009496	101	50.50	91	N/A	N/A	4	99	12	112	8.66e-19	74.7
g83754.t1	rna-XM_050870161.1	226	230	rna-XM_050870161.1 gene-LOC127003453	49	79.59	22	N/A	N/A	170	218	170	218	2.42e-19	82.8
g21150.t1	rna-XM_050870158.1	225	144	rna-XM_050870158.1 gene-LOC127003448	86	76.74	38	N/A	N/A	133	218	22	107	1.43e-21	86.7
g21150.t1	rna-XM_050882598.1	225	102	rna-XM_050882598.1 gene-LOC127009493	79	59.49	34	N/A	N/A	140	215	23	97	4.20e-13	63.2
g21150.t1	rna-XM_050882597.1	225	102	rna-XM_050882597.1 gene-LOC127009492	79	62.03	34	N/A	N/A	140	215	23	97	4.30e-14	65.5
g145053.t1	rna-XM_050870436.1	231	228	rna-XM_050870436.1 gene-LOC127003563	248	39.52	97	N/A	N/A	8	230	5	226	1.19e-13	67.4
g20886.t1	rna-XM_050862131.1	150	112	rna-XM_050862131.1 gene-LOC126999487	96	69.79	61	N/A	N/A	57	148	15	110	1.49e-33	114
g32603.t3	rna-XM_050876152.1	239	503	rna-XM_050876152.1 gene-LOC127006318	228	66.67	95	N/A	N/A	12	239	69	295	6.85e-69	219
g118000.t1	rna-XM_050882138.1	151	457	rna-XM_050882138.1 gene-LOC127009256	150	84.67	99	N/A	N/A	1	150	111	260	1.62e-81	247
g22237.t1	rna-XM_050842258.1	454	553	rna-XM_050842258.1 gene-LOC126986287	313	55.91	67	N/A	N/A	150	453	244	553	5.29e-78	252
g22237.t1	rna-XM_050865136.1	454	367	rna-XM_050865136.1 gene-LOC127000964	286	53.50	59	N/A	N/A	185	453	84	367	9.12e-59	196
g32478.t1	rna-XM_050859807.1	382	282	rna-XM_050859807.1 gene-LOC126998320	298	60.40	78	N/A	N/A	85	381	26	282	3.38e-91	275
g32478.t1	rna-XM_050859808.1	382	286	rna-XM_050859808.1 gene-LOC126998321	228	68.42	59	N/A	N/A	85	311	33	257	7.47e-85	259
g42568.t2	rna-XM_050865849.1	786	2091	rna-XM_050865849.1 gene-LOC127001357	684	53.80	86	N/A	N/A	108	785	1431	2091	2.60e-127	419
g25529.t1	rna-XM_050832968.1	322	659	rna-XM_050832968.1 gene-LOC126981569	321	93.15	99	N/A	N/A	1	321	206	526	0.0	598
g42568.t2	rna-XM_050857117.1	786	766	rna-XM_050857117.1 gene-LOC126996559	775	51.61	97	N/A	N/A	21	785	45	766	1.13e-140	432
g42568.t2	rna-XM_050882604.1	786	795	rna-XM_050882604.1 gene-LOC127009499	775	52.90	98	N/A	N/A	16	785	46	795	1.63e-149	456
g42568.t2	rna-XM_050861132.1	786	931	rna-XM_050861132.1 gene-LOC126998907	722	54.99	90	N/A	N/A	76	785	228	931	4.93e-150	462
g42568.t2	rna-XM_050849051.1	786	782	rna-XM_050849051.1 gene-LOC126990443	782	76.85	99	N/A	N/A	5	785	18	782	0.0	1040
g42568.t2	rna-XM_050835210.1	786	781	rna-XM_050835210.1 gene-LOC126982933	782	76.85	99	N/A	N/A	5	785	18	781	0.0	1033
g42568.t2	rna-XM_050835209.1	786	839	rna-XM_050835209.1 gene-LOC126982932	825	75.64	99	N/A	N/A	5	785	18	839	0.0	1093
g42568.t2	rna-XM_050879261.1	786	869	rna-XM_050879261.1 gene-LOC127007857	727	51.58	88	N/A	N/A	96	785	144	869	6.39e-126	397
g113174.t1	rna-XM_050850730.1	121	894	rna-XM_050850730.1 gene-LOC126992048	118	75.42	98	N/A	N/A	2	119	513	630	3.50e-43	149
g113174.t1	rna-XM_050853795.1	121	1024	rna-XM_050853795.1 gene-LOC126994475	118	75.42	98	N/A	N/A	2	119	643	760	2.78e-43	150
g3956.t1	rna-XM_050871437.1	915	861	rna-XM_050871437.1 gene-LOC127004092	794	66.62	85	N/A	N/A	137	914	88	861	0.0	767
g38880.t1	rna-XM_050832123.1	426	1102	rna-XM_050832123.1 gene-LOC126981247	441	51.02	99	N/A	N/A	1	421	412	840	2.95e-61	214
g38880.t1	rna-XM_050857601.1	426	1042	rna-XM_050857601.1 gene-LOC126996767	420	51.90	97	N/A	N/A	1	412	345	745	6.88e-54	192
g121383.t1	rna-XM_050857603.1	72	127	rna-XM_050857603.1 gene-LOC126996768	69	60.87	96	N/A	N/A	4	72	34	97	6.88e-12	55.8
g73932.t1	rna-XM_050853648.1	692	362	rna-XM_050853648.1 gene-LOC126994322	276	46.38	37	N/A	N/A	217	475	89	349	7.10e-25	106
g73932.t1	rna-XM_050851730.1	692	498	rna-XM_050851730.1 gene-LOC126992900	150	50.67	20	N/A	N/A	220	358	90	239	1.66e-15	79.3
g138659.t2	rna-XM_050859725.1	129	478	rna-XM_050859725.1 gene-LOC126998237	130	89.23	100	N/A	N/A	1	129	131	260	2.04e-69	215
g138659.t2	rna-XM_050859732.1	129	497	rna-XM_050859732.1 gene-LOC126998245	130	89.23	100	N/A	N/A	1	129	149	278	5.31e-69	214
g41990.t1	rna-XM_050883490.1	247	1154	rna-XM_050883490.1 gene-LOC127009947	270	40.37	98	N/A	N/A	8	246	878	1147	1.98e-24	101
g63284.t1	rna-XM_050878732.1	407	137	rna-XM_050878732.1 gene-LOC127007562	115	47.83	42	N/A	N/A	131	245	13	127	1.68e-23	95.1
g150806.t1	rna-XM_050843153.1	143	2360	rna-XM_050843153.1 gene-LOC126986782	142	50.00	99	N/A	N/A	4	141	1276	1417	1.04e-28	109
g53668.t1	rna-XM_050876802.1	190	730	rna-XM_050876802.1 gene-LOC127006649	189	79.89	99	N/A	N/A	1	189	532	706	3.37e-86	268
g159157.t1	rna-XM_050878727.1	150	190	rna-XM_050878727.1 gene-LOC127007556	148	37.16	99	N/A	N/A	3	150	29	173	7.30e-19	78.6
g109836.t1	rna-XM_050856122.1	62	248	rna-XM_050856122.1 gene-LOC126996062	62	88.71	100	N/A	N/A	1	62	41	102	4.28e-22	84.3
g26071.t1	rna-XM_050843200.1	217	888	rna-XM_050843200.1 gene-LOC126986823	216	92.59	99	N/A	N/A	1	216	673	888	5.89e-135	399
g87550.t3	rna-XM_050876321.1	291	366	rna-XM_050876321.1 gene-LOC127006381	279	63.80	96	N/A	N/A	3	280	9	286	2.23e-82	252
g28816.t1	rna-XM_050851256.1	375	629	rna-XM_050851256.1 gene-LOC126992499	293	66.89	78	N/A	N/A	1	293	293	585	2.74e-101	312
g30363.t1	rna-XM_050842824.1	1276	923	rna-XM_050842824.1 gene-LOC126986557	700	57.29	64	N/A	N/A	576	1267	109	776	1.73e-157	496
g91199.t1	rna-XM_050851066.1	1372	569	rna-XM_050851066.1 gene-LOC126992359	559	50.27	40	N/A	N/A	785	1333	3	531	3.99e-77	266
g43458.t1	rna-XM_050849356.1	1157	840	rna-XM_050849356.1 gene-LOC126990672	845	53.96	72	N/A	N/A	293	1126	6	827	3.15e-169	521
g127861.t1	rna-XM_050830149.1	191	2104	rna-XM_050830149.1 gene-LOC126980361	191	96.86	100	N/A	N/A	1	191	1504	1694	7.42e-124	384
g32612.t1	rna-XM_050834118.1	579	591	rna-XM_050834118.1 gene-LOC126982217	622	66.08	98	N/A	N/A	6	573	33	582	2.36e-137	411
g16237.t1	rna-XM_050864728.1	172	1088	rna-XM_050864728.1 gene-LOC127000710	123	93.50	72	N/A	N/A	44	166	25	146	3.63e-64	212
g42208.t1	rna-XM_050860410.1	260	2106	rna-XM_050860410.1 gene-LOC126998583	262	91.22	100	N/A	N/A	1	260	494	755	1.79e-144	446
g32182.t3	rna-XM_050837596.1	1323	2085	rna-XM_050837596.1 gene-LOC126984177	1192	47.40	84	N/A	N/A	3	1112	451	1617	1.43e-170	558
g63635.t1	rna-XM_050848253.1	978	1249	rna-XM_050848253.1 gene-LOC126989659	183	51.91	19	N/A	N/A	801	978	234	415	5.16e-21	99.4
g32182.t2	rna-XM_050863554.1	1303	1989	rna-XM_050863554.1 gene-LOC127000128	1300	50.15	97	N/A	N/A	2	1269	477	1760	0.0	644
g94558.t3	rna-XM_050874752.1	345	1558	rna-XM_050874752.1 gene-LOC127005665	312	94.55	90	N/A	N/A	26	337	952	1263	0.0	570
g32182.t3	rna-XM_050842410.1	1323	2061	rna-XM_050842410.1 gene-LOC126986357	1178	48.30	85	N/A	N/A	3	1123	503	1665	0.0	603
g7986.t2	rna-XM_050831437.1	523	2199	rna-XM_050831437.1 gene-LOC126980959	525	91.24	99	N/A	N/A	3	519	1495	2018	0.0	872
g1595.t7	rna-XM_050868095.1	457	1343	rna-XM_050868095.1 gene-LOC127002284	453	78.37	98	N/A	N/A	5	453	808	1259	0.0	577
g31895.t1	rna-XM_050849914.1	734	1028	rna-XM_050849914.1 gene-LOC126991149	769	71.52	99	N/A	N/A	8	734	58	802	0.0	889
g63635.t1	rna-XM_050881522.1	978	1067	rna-XM_050881522.1 gene-LOC127008971	183	53.01	20	N/A	N/A	801	978	234	414	7.22e-21	98.6
g12180.t1	rna-XM_050841192.1	860	2057	rna-XM_050841192.1 gene-LOC126985799	960	73.23	99	N/A	N/A	8	859	1100	2057	0.0	1052
g87819.t2	rna-XM_050874014.1	526	1889	rna-XM_050874014.1 gene-LOC127005246	532	83.08	100	N/A	N/A	1	526	799	1328	0.0	761
g48647.t1	rna-XM_050878163.1	499	2095	rna-XM_050878163.1 gene-LOC127007337	499	78.56	99	N/A	N/A	1	497	1292	1784	0.0	650
g1595.t15	rna-XM_050873080.1	703	652	rna-XM_050873080.1 gene-LOC127004878	668	71.11	91	N/A	N/A	13	653	1	645	0.0	736
g31922.t1	rna-XM_050849075.1	594	137	rna-XM_050849075.1 gene-LOC126990474	138	84.78	23	N/A	N/A	299	436	3	137	3.18e-65	209
g31922.t1	rna-XM_050856013.1	594	140	rna-XM_050856013.1 gene-LOC126996020	127	88.19	21	N/A	N/A	301	427	1	127	4.82e-67	214
g6617.t1	rna-XM_050837033.1	785	2045	rna-XM_050837033.1 gene-LOC126983881	871	66.02	99	N/A	N/A	1	784	1230	2045	0.0	740
g32182.t2	rna-XM_050881524.1	1303	2950	rna-XM_050881524.1 gene-LOC127008972	1312	88.11	100	N/A	N/A	1	1303	1417	2718	0.0	2112
g31922.t1	rna-XM_050851826.1	594	379	rna-XM_050851826.1 gene-LOC126993000	371	60.11	72	N/A	N/A	79	436	37	379	7.24e-100	308
g31922.t1	rna-XM_050852096.1	594	206	rna-XM_050852096.1 gene-LOC126993229	137	84.67	23	N/A	N/A	299	435	3	136	3.12e-64	209
g45648.t1	rna-XM_050859623.1	1338	1981	rna-XM_050859623.1 gene-LOC126998180	1358	72.39	99	N/A	N/A	2	1337	761	1981	0.0	1521
g24125.t1	rna-XM_050873783.1	818	1128	rna-XM_050873783.1 gene-LOC127005150	828	89.37	99	N/A	N/A	1	817	306	1128	0.0	1415
g31922.t1	rna-XM_050853697.1	594	137	rna-XM_050853697.1 gene-LOC126994383	138	84.06	23	N/A	N/A	299	436	3	137	2.47e-64	207
g31922.t1	rna-XM_050848057.1	594	193	rna-XM_050848057.1 gene-LOC126989474	172	81.98	28	N/A	N/A	269	436	25	193	1.14e-78	246
g31922.t1	rna-XM_050850225.1	594	133	rna-XM_050850225.1 gene-LOC126991468	122	81.97	21	N/A	N/A	299	420	3	124	1.64e-52	175
g31922.t1	rna-XM_050853931.1	594	156	rna-XM_050853931.1 gene-LOC126994623	127	85.83	21	N/A	N/A	301	427	1	127	2.11e-64	207
g31895.t2	rna-XM_050848128.1	715	384	rna-XM_050848128.1 gene-LOC126989557	337	60.24	56	N/A	N/A	218	543	70	379	3.31e-85	273
g31922.t1	rna-XM_050852923.1	594	176	rna-XM_050852923.1 gene-LOC126993753	151	77.48	25	N/A	N/A	299	449	3	150	2.51e-62	203
g32182.t2	rna-XM_050881615.1	1303	1858	rna-XM_050881615.1 gene-LOC127009023	1323	82.69	100	N/A	N/A	1	1303	315	1625	0.0	1870
g30109.t1	rna-XM_050869231.1	1269	1510	rna-XM_050869231.1 gene-LOC127002915	1266	70.62	99	N/A	N/A	1	1262	222	1475	0.0	1387
g20477.t2	rna-XM_050853490.1	610	273	rna-XM_050853490.1 gene-LOC126994204	274	64.96	76	N/A	N/A	116	389	6	264	2.46e-85	267
g30160.t1	rna-XM_050871779.1	1269	1525	rna-XM_050871779.1 gene-LOC127004232	1254	58.45	98	N/A	N/A	1	1239	220	1460	0.0	891
g97200.t1	rna-XM_050871780.1	367	595	rna-XM_050871780.1 gene-LOC127004233	364	63.46	99	N/A	N/A	5	366	242	594	9.54e-109	330
g30160.t1	rna-XM_050869232.1	1269	1248	rna-XM_050869232.1 gene-LOC127002920	1226	72.43	96	N/A	N/A	45	1262	1	1213	0.0	1417
g32182.t2	rna-XM_050881518.1	1303	2369	rna-XM_050881518.1 gene-LOC127008970	1308	85.02	100	N/A	N/A	1	1303	807	2102	0.0	1962
g51655.t1	rna-XM_050837300.1	304	624	rna-XM_050837300.1 gene-LOC126984002	195	47.69	62	N/A	N/A	35	223	445	624	5.11e-16	77.8
g110520.t1	rna-XM_050831885.1	168	412	rna-XM_050831885.1 gene-LOC126981168	139	64.03	82	N/A	N/A	1	138	274	412	4.51e-36	128
g54427.t1	rna-XM_050844419.1	464	897	rna-XM_050844419.1 gene-LOC126987453	209	55.02	45	N/A	N/A	132	339	121	328	1.17e-44	167
g92329.t1	rna-XM_050857459.1	928	168	rna-XM_050857459.1 gene-LOC126996704	169	78.70	18	N/A	N/A	15	183	2	166	1.06e-70	231
g105928.t1	rna-XM_050855802.1	580	316	rna-XM_050855802.1 gene-LOC126995908	313	56.23	52	N/A	N/A	189	492	7	316	1.42e-59	200
g7898.t1	rna-XM_050835092.1	296	233	rna-XM_050835092.1 gene-LOC126982766	191	48.69	64	N/A	N/A	84	271	14	202	8.13e-18	80.5
g45961.t1	rna-XM_050861699.1	478	422	rna-XM_050861699.1 gene-LOC126999291	289	75.78	60	N/A	N/A	186	474	132	420	3.33e-116	347
g63444.t1	rna-XM_050870521.1	459	376	rna-XM_050870521.1 gene-LOC127003615	298	55.03	64	N/A	N/A	30	324	21	276	2.51e-54	185
g109211.t1	rna-XM_050870592.1	652	271	rna-XM_050870592.1 gene-LOC127003671	260	55.38	37	N/A	N/A	49	287	18	271	6.39e-49	172
g107938.t1	rna-XM_050869154.1	660	838	rna-XM_050869154.1 gene-LOC127002891	663	78.43	99	N/A	N/A	1	657	123	780	0.0	860
g109211.t1	rna-XM_050833126.1	652	545	rna-XM_050833126.1 gene-LOC126981698	241	45.64	37	N/A	N/A	257	494	122	355	1.58e-16	82.8
g75940.t1	rna-XM_050833067.1	410	839	rna-XM_050833067.1 gene-LOC126981629	294	52.72	90	N/A	N/A	91	370	410	703	8.61e-21	94.7
g33969.t1	rna-XM_050865275.1	1014	707	rna-XM_050865275.1 gene-LOC127001105	363	75.21	36	N/A	N/A	512	874	51	413	7.86e-158	482
g6121.t1	rna-XM_050855842.1	116	1730	rna-XM_050855842.1 gene-LOC126995938	113	95.58	97	N/A	N/A	1	113	875	986	3.59e-64	209
g75545.t1	rna-XM_050837067.1	208	624	rna-XM_050837067.1 gene-LOC126983875	207	85.99	99	N/A	N/A	1	207	256	462	1.92e-110	328
g87563.t1	rna-XM_050831424.1	210	348	rna-XM_050831424.1 gene-LOC126980956	210	86.19	99	N/A	N/A	4	210	18	226	5.31e-104	303
g50917.t2	rna-XM_050877636.1	116	298	rna-XM_050877636.1 gene-LOC127007084	92	86.96	79	N/A	N/A	1	92	172	263	8.47e-46	149
g57115.t3	rna-XM_050842878.1	227	276	rna-XM_050842878.1 gene-LOC126986612	204	64.22	84	N/A	N/A	16	205	29	232	2.09e-54	175
g57115.t3	rna-XM_050842877.1	227	276	rna-XM_050842877.1 gene-LOC126986611	204	64.71	84	N/A	N/A	16	205	29	232	1.41e-55	178
g57115.t2	rna-XM_050842879.1	189	256	rna-XM_050842879.1 gene-LOC126986613	183	69.40	96	N/A	N/A	8	189	1	183	1.97e-55	176
g57115.t3	rna-XM_050842808.1	227	515	rna-XM_050842808.1 gene-LOC126986541	198	64.14	86	N/A	N/A	16	211	9	206	7.89e-49	166
g893.t2	rna-XM_050835979.1	167	423	rna-XM_050835979.1 gene-LOC126983287	140	92.14	84	N/A	N/A	7	146	62	201	1.13e-87	262
g57115.t3	rna-XM_050876826.1	227	247	rna-XM_050876826.1 gene-LOC127006659	209	68.90	92	N/A	N/A	13	220	1	205	4.85e-52	168
g57115.t3	rna-XM_050842880.1	227	146	rna-XM_050842880.1 gene-LOC126986614	111	72.97	49	N/A	N/A	16	126	29	139	1.72e-35	122
g71899.t1	rna-XM_050858577.1	177	372	rna-XM_050858577.1 gene-LOC126997473	128	82.03	72	N/A	N/A	3	130	48	175	1.75e-55	179
g19633.t3	rna-XM_050860737.1	146	263	rna-XM_050860737.1 gene-LOC126998745	145	80.69	99	N/A	N/A	1	145	118	262	7.71e-68	205
g51125.t3	rna-XM_050861160.1	166	371	rna-XM_050861160.1 gene-LOC126998915	166	92.17	100	N/A	N/A	1	166	64	229	3.05e-93	275
g21090.t1	rna-XM_050879670.1	376	345	rna-XM_050879670.1 gene-LOC127008094	228	57.46	60	N/A	N/A	97	322	62	286	1.56e-34	130
g101196.t2	rna-XM_050868090.1	117	758	rna-XM_050868090.1 gene-LOC127002278	100	83.00	85	N/A	N/A	1	100	1	100	2.08e-40	141
g101196.t2	rna-XM_050875647.1	117	285	rna-XM_050875647.1 gene-LOC127006126	100	80.00	85	N/A	N/A	1	100	37	136	5.72e-41	136
g101196.t2	rna-XM_050875650.1	117	249	rna-XM_050875650.1 gene-LOC127006127	100	80.00	85	N/A	N/A	1	100	1	100	2.81e-41	136
g101196.t2	rna-XM_050867123.1	117	254	rna-XM_050867123.1 gene-LOC127001891	100	81.00	85	N/A	N/A	1	100	1	100	1.22e-42	140
g135881.t1	rna-XM_050840781.1	55	280	rna-XM_050840781.1 gene-LOC126985623	55	94.55	100	N/A	N/A	1	55	137	191	4.69e-28	100
g14730.t3	rna-XM_050831737.1	81	349	rna-XM_050831737.1 gene-LOC126981063	80	95.00	99	N/A	N/A	1	80	254	333	3.62e-46	150
g101196.t2	rna-XM_050868088.1	117	275	rna-XM_050868088.1 gene-LOC127002276	100	82.00	85	N/A	N/A	1	100	31	130	1.37e-41	137
g108964.t1	rna-XM_050882522.1	252	1095	rna-XM_050882522.1 gene-LOC127009427	246	65.85	96	N/A	N/A	10	251	488	721	8.47e-64	214
g26983.t1	rna-XM_050861331.1	161	747	rna-XM_050861331.1 gene-LOC126999011	130	94.62	81	N/A	N/A	25	154	117	246	8.20e-82	255
g101196.t2	rna-XM_050867124.1	117	252	rna-XM_050867124.1 gene-LOC127001892	100	83.00	85	N/A	N/A	1	100	1	100	1.04e-43	142
g35842.t1	rna-XM_050853510.1	201	732	rna-XM_050853510.1 gene-LOC126994225	198	59.60	96	N/A	N/A	1	193	138	335	2.92e-34	127
g108964.t1	rna-XM_050847075.1	252	325	rna-XM_050847075.1 gene-LOC126988714	254	72.05	99	N/A	N/A	2	251	77	325	6.19e-90	268
g101196.t2	rna-XM_050867048.1	117	266	rna-XM_050867048.1 gene-LOC127001867	100	83.00	85	N/A	N/A	1	100	13	112	3.68e-43	141
g101196.t2	rna-XM_050867058.1	117	266	rna-XM_050867058.1 gene-LOC127001874	100	83.00	85	N/A	N/A	1	100	13	112	2.47e-43	142
g101196.t2	rna-XM_050867057.1	117	254	rna-XM_050867057.1 gene-LOC127001873	100	82.00	85	N/A	N/A	1	100	1	100	9.21e-42	137
g78878.t1	rna-XM_050846854.1	134	256	rna-XM_050846854.1 gene-LOC126988545	132	84.85	99	N/A	N/A	1	132	123	254	5.38e-63	192
g12657.t1	rna-XM_050861357.1	183	339	rna-XM_050861357.1 gene-LOC126999029	182	77.47	99	N/A	N/A	1	182	158	339	3.51e-81	243
g101196.t2	rna-XM_050867055.1	117	254	rna-XM_050867055.1 gene-LOC127001869	100	82.00	85	N/A	N/A	1	100	1	100	1.05e-41	137
g108040.t2	rna-XM_050880771.1	101	912	rna-XM_050880771.1 gene-LOC127008569	91	92.31	90	N/A	N/A	1	91	572	662	5.12e-47	159
g2225.t1	rna-XM_050864899.1	210	4217	rna-XM_050864899.1 gene-LOC127000835	189	98.41	90	N/A	N/A	1	189	2887	3075	1.96e-117	367
g94668.t1	rna-XM_050832422.1	1114	701	rna-XM_050832422.1 gene-LOC126981407	639	56.34	57	N/A	N/A	2	632	22	625	2.85e-124	397
g94668.t1	rna-XM_050855794.1	1114	323	rna-XM_050855794.1 gene-LOC126995898	324	72.53	29	N/A	N/A	135	457	2	323	3.14e-123	380
g7781.t1	rna-XM_050831397.1	1124	571	rna-XM_050831397.1 gene-LOC126980939	531	44.82	46	N/A	N/A	228	742	100	563	1.60e-32	134
g20381.t3	rna-XM_050863966.1	223	1196	rna-XM_050863966.1 gene-LOC127000348	213	95.77	95	N/A	N/A	11	222	668	876	5.31e-117	359
g87573.t1	rna-XM_050876424.1	151	172	rna-XM_050876424.1 gene-LOC127006482	150	72.67	99	N/A	N/A	1	150	32	172	3.48e-60	183
g32672.t1	rna-XM_050840536.1	1343	1539	rna-XM_050840536.1 gene-LOC126985526	1361	86.04	99	N/A	N/A	1	1342	182	1539	0.0	2039
g79711.t1	rna-XM_050862138.1	1339	1359	rna-XM_050862138.1 gene-LOC126999492	1309	85.10	96	N/A	N/A	1	1289	13	1310	0.0	1957
g102109.t1	rna-XM_050876769.1	1196	1197	rna-XM_050876769.1 gene-LOC127006635	1198	91.90	99	N/A	N/A	1	1195	1	1197	0.0	2046
g39995.t1	rna-XM_050857700.1	1220	1240	rna-XM_050857700.1 gene-LOC126996831	1200	87.83	98	N/A	N/A	28	1219	46	1240	0.0	1903
g49891.t1	rna-XM_050836292.1	1401	1350	rna-XM_050836292.1 gene-LOC126983530	1374	79.11	98	N/A	N/A	33	1400	18	1350	0.0	1692
g79711.t1	rna-XM_050864528.1	1339	686	rna-XM_050864528.1 gene-LOC127000601	604	49.34	56	N/A	N/A	214	757	86	684	3.00e-94	318
g92817.t1	rna-XM_050878071.1	679	1013	rna-XM_050878071.1 gene-LOC127007293	660	57.27	96	N/A	N/A	23	675	51	696	5.20e-124	392
g27123.t2	rna-XM_050878058.1	733	888	rna-XM_050878058.1 gene-LOC127007286	680	54.85	92	N/A	N/A	49	723	52	686	9.87e-127	398
g14781.t1	rna-XM_050841690.1	2062	1417	rna-XM_050841690.1 gene-LOC126986004	938	70.47	61	N/A	N/A	33	959	23	957	0.0	942
g115397.t1	rna-XM_050880974.1	251	714	rna-XM_050880974.1 gene-LOC127008671	244	70.49	97	N/A	N/A	2	245	213	456	8.01e-83	261
g98848.t1	rna-XM_050834646.1	1023	1332	rna-XM_050834646.1 gene-LOC126982524	1012	80.34	99	N/A	N/A	12	1023	1	1006	0.0	1228
g70880.t1	rna-XM_050870538.1	309	1445	rna-XM_050870538.1 gene-LOC127003630	305	96.07	99	N/A	N/A	5	309	701	1005	0.0	594
g16117.t2	rna-XM_050855037.1	231	486	rna-XM_050855037.1 gene-LOC126995468	210	77.62	91	N/A	N/A	1	210	202	406	2.33e-83	256
g48694.t1	rna-XM_050874353.1	1355	1354	rna-XM_050874353.1 gene-LOC127005463	1326	75.04	97	N/A	N/A	45	1354	30	1354	0.0	1491
g101453.t1	rna-XM_050874354.1	1024	1341	rna-XM_050874354.1 gene-LOC127005464	990	86.57	97	N/A	N/A	29	1018	27	1016	0.0	1435
g13441.t1	rna-XM_050840259.1	919	1072	rna-XM_050840259.1 gene-LOC126985417	900	84.67	98	N/A	N/A	3	902	160	1059	0.0	1345
g17801.t1	rna-XM_050874778.1	997	1112	rna-XM_050874778.1 gene-LOC127005683	1020	71.37	99	N/A	N/A	1	996	151	1112	0.0	1044
g99939.t1	rna-XM_050856786.1	893	700	rna-XM_050856786.1 gene-LOC126996402	636	77.83	70	N/A	N/A	53	678	48	683	0.0	755
g16117.t2	rna-XM_050855116.1	231	569	rna-XM_050855116.1 gene-LOC126995517	203	90.64	88	N/A	N/A	1	203	240	442	4.04e-120	352
g133995.t1	rna-XM_050860052.1	415	527	rna-XM_050860052.1 gene-LOC126998407	414	75.85	99	N/A	N/A	1	414	1	412	2.04e-167	479
g12118.t2	rna-XM_050873522.1	1154	1339	rna-XM_050873522.1 gene-LOC127005057	1145	90.39	99	N/A	N/A	13	1153	197	1339	0.0	1792
g24337.t2	rna-XM_050832411.1	491	1433	rna-XM_050832411.1 gene-LOC126981393	414	88.89	99	N/A	N/A	1	414	802	1215	0.0	722
g56553.t1	rna-XM_050845232.1	703	712	rna-XM_050845232.1 gene-LOC126987837	678	80.38	95	N/A	N/A	4	674	9	683	0.0	855
g14209.t1	rna-XM_050882791.1	527	599	rna-XM_050882791.1 gene-LOC127009564	515	89.51	98	N/A	N/A	12	526	86	599	0.0	815
g81582.t1	rna-XM_050840140.1	512	636	rna-XM_050840140.1 gene-LOC126985364	517	79.30	99	N/A	N/A	1	511	138	636	0.0	650
g63601.t1	rna-XM_050847396.1	1200	1045	rna-XM_050847396.1 gene-LOC126988963	962	86.28	89	N/A	N/A	1	962	84	1045	0.0	1425
g44802.t2	rna-XM_050834289.1	726	859	rna-XM_050834289.1 gene-LOC126982294	755	69.27	99	N/A	N/A	1	725	138	859	0.0	656
g98206.t1	rna-XM_050850712.1	740	682	rna-XM_050850712.1 gene-LOC126992043	610	79.18	82	N/A	N/A	36	644	28	636	0.0	811
g24267.t1	rna-XM_050870899.1	259	405	rna-XM_050870899.1 gene-LOC127003828	186	86.56	72	N/A	N/A	1	186	189	374	4.38e-103	305
g63318.t1	rna-XM_050858104.1	907	1286	rna-XM_050858104.1 gene-LOC126997063	901	92.56	99	N/A	N/A	1	901	186	1086	0.0	1544
g153785.t1	rna-XM_050857082.1	408	503	rna-XM_050857082.1 gene-LOC126996535	411	74.94	99	N/A	N/A	1	407	1	411	8.21e-169	482
g108051.t1	rna-XM_050860794.1	643	652	rna-XM_050860794.1 gene-LOC126998769	615	84.07	95	N/A	N/A	16	629	30	642	0.0	832
g25977.t1	rna-XM_050831000.1	535	619	rna-XM_050831000.1 gene-LOC126980723	500	79.80	93	N/A	N/A	35	534	120	619	0.0	687
g17933.t1	rna-XM_050841378.1	709	1005	rna-XM_050841378.1 gene-LOC126985859	673	72.36	95	N/A	N/A	20	692	20	688	0.0	762
g74761.t1	rna-XM_050855034.1	228	1367	rna-XM_050855034.1 gene-LOC126995466	211	70.14	93	N/A	N/A	1	211	977	1183	1.99e-76	250
g33091.t1	rna-XM_050863996.1	780	1404	rna-XM_050863996.1 gene-LOC127000362	871	64.52	99	N/A	N/A	4	779	551	1404	0.0	786
g108327.t1	rna-XM_050858770.1	649	651	rna-XM_050858770.1 gene-LOC126997596	635	79.69	98	N/A	N/A	16	648	21	651	0.0	798
g33091.t1	rna-XM_050861647.1	780	1268	rna-XM_050861647.1 gene-LOC126999257	588	88.27	74	N/A	N/A	45	625	602	1183	0.0	933
g153559.t1	rna-XM_050867827.1	411	503	rna-XM_050867827.1 gene-LOC127002165	411	83.45	100	N/A	N/A	1	411	1	410	0.0	525
g45917.t1	rna-XM_050849316.1	362	354	rna-XM_050849316.1 gene-LOC126990629	353	86.12	97	N/A	N/A	1	350	1	351	0.0	526
g118019.t1	rna-XM_050855669.1	454	538	rna-XM_050855669.1 gene-LOC126995823	454	84.58	100	N/A	N/A	1	454	69	520	0.0	665
g91024.t1	rna-XM_050831558.1	753	820	rna-XM_050831558.1 gene-LOC126981006	761	78.06	97	N/A	N/A	1	733	84	806	0.0	970
g119693.t1	rna-XM_050871266.1	715	719	rna-XM_050871266.1 gene-LOC127004037	700	84.29	97	N/A	N/A	23	714	25	719	0.0	1040
g88061.t1	rna-XM_050867121.1	382	779	rna-XM_050867121.1 gene-LOC127001885	346	60.40	87	N/A	N/A	7	337	403	746	5.80e-77	252
g58669.t1	rna-XM_050853947.1	617	918	rna-XM_050853947.1 gene-LOC126994641	618	83.01	99	N/A	N/A	1	615	1	616	0.0	853
g58669.t1	rna-XM_050853944.1	617	918	rna-XM_050853944.1 gene-LOC126994640	618	83.17	99	N/A	N/A	1	615	1	616	0.0	857
g3899.t3	rna-XM_050879475.1	622	1995	rna-XM_050879475.1 gene-LOC127007947	320	74.06	49	N/A	N/A	1	306	879	1177	9.97e-117	382
g63556.t1	rna-XM_050830389.1	180	478	rna-XM_050830389.1 gene-LOC126980465	149	63.76	83	N/A	N/A	27	175	68	214	3.54e-33	122
g96290.t1	rna-XM_050853942.1	580	1116	rna-XM_050853942.1 gene-LOC126994639	593	78.92	100	N/A	N/A	1	580	31	623	0.0	759
g86959.t1	rna-XM_050865837.1	590	1004	rna-XM_050865837.1 gene-LOC127001346	607	76.11	100	N/A	N/A	1	590	1	607	0.0	729
g34802.t1	rna-XM_050882119.1	404	1483	rna-XM_050882119.1 gene-LOC127009244	379	86.81	94	N/A	N/A	1	379	937	1315	0.0	635
g42833.t1	rna-XM_050859239.1	557	1283	rna-XM_050859239.1 gene-LOC126997978	526	92.40	94	N/A	N/A	1	522	629	1147	0.0	896
g53074.t1	rna-XM_050860386.1	167	765	rna-XM_050860386.1 gene-LOC126998572	167	88.02	100	N/A	N/A	1	167	271	437	1.14e-85	266
g61876.t1	rna-XM_050857775.1	163	946	rna-XM_050857775.1 gene-LOC126996861	101	85.15	62	N/A	N/A	62	162	846	946	5.66e-44	154
g3572.t5	rna-XM_050856606.1	203	631	rna-XM_050856606.1 gene-LOC126996240	182	93.96	95	N/A	N/A	20	201	265	446	3.29e-94	286
g99939.t1	rna-XM_050834552.1	893	534	rna-XM_050834552.1 gene-LOC126982492	401	44.64	42	N/A	N/A	269	644	122	505	3.58e-25	110
g65271.t2	rna-XM_050851982.1	261	1674	rna-XM_050851982.1 gene-LOC126993123	261	91.95	100	N/A	N/A	1	261	1	261	3.81e-155	471
g87789.t1	rna-XM_050884183.1	808	851	rna-XM_050884183.1 gene-LOC127010311	795	65.41	97	N/A	N/A	1	787	111	846	0.0	710
g114403.t1	rna-XM_050879854.1	652	680	rna-XM_050879854.1 gene-LOC127008169	687	57.06	97	N/A	N/A	22	651	19	680	1.56e-166	492
g96290.t1	rna-XM_050853941.1	580	906	rna-XM_050853941.1 gene-LOC126994637	540	77.78	91	N/A	N/A	54	580	1	540	0.0	661
g16220.t1	rna-XM_050873547.1	1583	1997	rna-XM_050873547.1 gene-LOC127005069	1463	69.51	86	N/A	N/A	1	1362	445	1889	0.0	1475
g65271.t2	rna-XM_050879541.1	261	1647	rna-XM_050879541.1 gene-LOC127007997	261	89.27	100	N/A	N/A	1	261	1	258	7.22e-145	442
g4896.t3	rna-XM_050877829.1	207	522	rna-XM_050877829.1 gene-LOC127007149	206	75.73	99	N/A	N/A	1	205	1	206	3.10e-73	229
g91779.t2	rna-XM_050830664.1	131	1014	rna-XM_050830664.1 gene-LOC126980579	132	59.09	100	N/A	N/A	1	131	361	492	1.71e-31	117
g30607.t4	rna-XM_050869935.1	446	984	rna-XM_050869935.1 gene-LOC127003382	396	79.80	87	N/A	N/A	59	445	602	984	3.74e-172	508
g147513.t2	rna-XM_050849598.1	310	352	rna-XM_050849598.1 gene-LOC126990965	293	60.41	93	N/A	N/A	23	310	19	304	1.24e-70	222
g18567.t2	rna-XM_050865418.1	138	240	rna-XM_050865418.1 gene-LOC127001198	116	91.38	84	N/A	N/A	1	116	1	116	5.12e-59	182
g72381.t2	rna-XM_050849623.1	311	368	rna-XM_050849623.1 gene-LOC126990979	299	59.53	95	N/A	N/A	15	310	19	317	5.91e-73	229
g117421.t1	rna-XM_050851017.1	71	297	rna-XM_050851017.1 gene-LOC126992332	71	71.83	100	N/A	N/A	1	71	82	152	2.39e-19	78.2
g72381.t2	rna-XM_050849615.1	311	368	rna-XM_050849615.1 gene-LOC126990974	299	59.20	95	N/A	N/A	15	310	19	317	4.87e-71	224
g106731.t1	rna-XM_050856670.1	162	1406	rna-XM_050856670.1 gene-LOC126996293	161	88.20	99	N/A	N/A	1	161	1076	1236	1.59e-76	247
g88061.t1	rna-XM_050869719.1	382	792	rna-XM_050869719.1 gene-LOC127003276	373	78.55	95	N/A	N/A	7	370	421	792	2.55e-172	499
g115917.t1	rna-XM_050867717.1	188	532	rna-XM_050867717.1 gene-LOC127002128	116	68.10	61	N/A	N/A	1	115	311	423	1.88e-27	107
g88061.t1	rna-XM_050876364.1	382	747	rna-XM_050876364.1 gene-LOC127006410	324	88.27	84	N/A	N/A	7	325	420	742	0.0	526
g88061.t1	rna-XM_050869523.1	382	748	rna-XM_050869523.1 gene-LOC127003109	383	85.64	98	N/A	N/A	7	382	373	747	0.0	584
g124657.t1	rna-XM_050860224.1	226	314	rna-XM_050860224.1 gene-LOC126998487	235	43.40	93	N/A	N/A	6	216	73	307	1.16e-22	93.2
g20201.t1	rna-XM_050841699.1	225	279	rna-XM_050841699.1 gene-LOC126986014	137	57.66	58	N/A	N/A	54	184	7	143	4.30e-30	112
g147513.t2	rna-XM_050832363.1	310	348	rna-XM_050832363.1 gene-LOC126981348	283	51.94	91	N/A	N/A	28	309	27	299	3.26e-37	135
g147513.t2	rna-XM_050849710.1	310	341	rna-XM_050849710.1 gene-LOC126991018	285	59.65	92	N/A	N/A	26	309	18	293	6.78e-55	181
g29834.t1	rna-XM_050854747.1	506	1193	rna-XM_050854747.1 gene-LOC126995252	314	84.39	62	N/A	N/A	1	314	786	1099	2.10e-153	468
g88061.t1	rna-XM_050835129.1	382	795	rna-XM_050835129.1 gene-LOC126982860	383	85.64	98	N/A	N/A	7	382	420	794	0.0	586
g98823.t1	rna-XM_050882017.1	237	353	rna-XM_050882017.1 gene-LOC127009192	230	51.74	97	N/A	N/A	7	236	42	271	5.27e-37	132
g40578.t1	rna-XM_050866438.1	331	401	rna-XM_050866438.1 gene-LOC127001616	330	93.33	99	N/A	N/A	1	330	73	401	0.0	556
g147513.t2	rna-XM_050849602.1	310	350	rna-XM_050849602.1 gene-LOC126990966	304	58.55	98	N/A	N/A	8	310	11	300	3.60e-70	221
g24257.t2	rna-XM_050857891.1	359	622	rna-XM_050857891.1 gene-LOC126996943	392	67.09	93	N/A	N/A	26	359	90	481	5.12e-133	392
g118905.t1	rna-XM_050849002.1	836	130	rna-XM_050849002.1 gene-LOC126990381	124	64.52	15	N/A	N/A	578	701	4	126	1.68e-31	119
g118905.t1	rna-XM_050842073.1	836	427	rna-XM_050842073.1 gene-LOC126985992	160	64.38	31	N/A	N/A	354	513	132	291	1.13e-46	172
g118905.t1	rna-XM_050829843.1	836	520	rna-XM_050829843.1 gene-LOC126980208	339	62.54	41	N/A	N/A	354	692	146	484	2.15e-104	332
g41033.t1	rna-XM_050840062.1	269	263	rna-XM_050840062.1 gene-LOC126985311	255	68.24	95	N/A	N/A	14	268	9	263	9.49e-92	271
g41033.t1	rna-XM_050852605.1	269	282	rna-XM_050852605.1 gene-LOC126993467	230	59.57	86	N/A	N/A	39	268	53	282	6.78e-67	209
g41033.t1	rna-XM_050853989.1	269	265	rna-XM_050853989.1 gene-LOC126994679	269	63.57	99	N/A	N/A	1	268	1	265	3.68e-73	224
g41033.t1	rna-XM_050884170.1	269	274	rna-XM_050884170.1 gene-LOC127010306	256	71.09	95	N/A	N/A	13	268	7	259	1.22e-90	269
g46704.t1	rna-XM_050834002.1	168	625	rna-XM_050834002.1 gene-LOC126982161	157	80.25	93	N/A	N/A	1	157	194	348	1.27e-71	226
g74247.t1	rna-XM_050858188.1	439	625	rna-XM_050858188.1 gene-LOC126997135	178	60.11	41	N/A	N/A	49	226	68	238	2.69e-40	152
g127733.t1	rna-XM_050850496.1	429	452	rna-XM_050850496.1 gene-LOC126991835	152	44.74	35	N/A	N/A	168	319	1	122	4.60e-14	73.6
g119527.t1	rna-XM_050857182.1	85	273	rna-XM_050857182.1 gene-LOC126996582	78	73.08	92	N/A	N/A	1	78	196	273	6.25e-27	98.6
g21165.t2	rna-XM_050874970.1	368	1078	rna-XM_050874970.1 gene-LOC127005820	341	79.18	98	N/A	N/A	24	362	127	460	1.26e-139	423
g60130.t1	rna-XM_050851220.1	705	216	rna-XM_050851220.1 gene-LOC126992471	219	47.95	30	N/A	N/A	22	235	2	216	9.65e-24	99.8
g68125.t1	rna-XM_050848207.1	1572	273	rna-XM_050848207.1 gene-LOC126989592	179	50.84	11	N/A	N/A	892	1066	2	179	1.55e-22	99.0
g126225.t1	rna-XM_050855782.1	553	218	rna-XM_050855782.1 gene-LOC126995884	198	60.61	35	N/A	N/A	44	238	1	196	1.09e-46	162
g82674.t1	rna-XM_050863689.1	566	533	rna-XM_050863689.1 gene-LOC127000239	79	63.29	14	N/A	N/A	119	197	1	79	1.22e-12	70.1
g68125.t1	rna-XM_050853523.1	1572	240	rna-XM_050853523.1 gene-LOC126994243	154	50.65	10	N/A	N/A	924	1073	2	152	6.10e-13	70.1
g131360.t1	rna-XM_050854116.1	992	187	rna-XM_050854116.1 gene-LOC126994850	181	66.85	18	N/A	N/A	734	914	8	186	7.68e-60	202
g97073.t1	rna-XM_050853345.1	841	374	rna-XM_050853345.1 gene-LOC126994097	190	44.21	19	N/A	N/A	574	734	10	198	3.45e-12	68.6
g97073.t1	rna-XM_050850549.1	841	394	rna-XM_050850549.1 gene-LOC126991899	190	44.74	19	N/A	N/A	574	734	10	198	1.15e-12	70.5
g22406.t1	rna-XM_050831081.1	483	377	rna-XM_050831081.1 gene-LOC126980796	245	84.90	47	N/A	N/A	71	295	128	372	1.39e-134	393
g23469.t2	rna-XM_050840783.1	140	272	rna-XM_050840783.1 gene-LOC126985628	111	99.10	79	N/A	N/A	29	139	78	188	2.59e-67	204
g87590.t1	rna-XM_050856936.1	424	659	rna-XM_050856936.1 gene-LOC126996467	464	45.91	98	N/A	N/A	11	424	12	434	9.52e-40	150
g28816.t1	rna-XM_050831052.1	375	314	rna-XM_050831052.1 gene-LOC126980771	268	69.40	71	N/A	N/A	2	268	46	311	1.65e-96	290
g35150.t1	rna-XM_050850837.1	654	346	rna-XM_050850837.1 gene-LOC126992176	342	79.82	51	N/A	N/A	2	337	6	343	5.30e-146	427
g35150.t1	rna-XM_050848466.1	654	346	rna-XM_050848466.1 gene-LOC126989848	342	79.82	51	N/A	N/A	2	337	6	343	1.24e-145	426
g60780.t1	rna-XM_050861543.1	1468	940	rna-XM_050861543.1 gene-LOC126999214	545	68.44	37	N/A	N/A	924	1467	1	534	1.06e-163	517
g30363.t1	rna-XM_050847670.1	1276	339	rna-XM_050847670.1 gene-LOC126989094	333	70.87	26	N/A	N/A	731	1063	1	329	8.52e-121	377
g3681.t1	rna-XM_050874797.1	170	322	rna-XM_050874797.1 gene-LOC127005689	169	73.96	99	N/A	N/A	1	169	164	320	8.47e-61	190
g3681.t1	rna-XM_050850349.1	170	320	rna-XM_050850349.1 gene-LOC126991639	169	73.96	99	N/A	N/A	1	169	162	318	6.25e-61	191
g112753.t1	rna-XM_050878178.1	127	276	rna-XM_050878178.1 gene-LOC127007343	92	92.39	72	N/A	N/A	1	92	35	126	1.37e-50	161
g148575.t1	rna-XM_050882897.1	300	405	rna-XM_050882897.1 gene-LOC127009645	292	86.30	97	N/A	N/A	11	300	1	288	1.04e-159	450
g58234.t2	rna-XM_050832220.1	228	1391	rna-XM_050832220.1 gene-LOC126981298	228	96.93	99	N/A	N/A	1	227	721	948	1.24e-135	412
g112787.t1	rna-XM_050870418.1	181	1586	rna-XM_050870418.1 gene-LOC127003552	181	97.24	100	N/A	N/A	1	181	538	718	3.86e-116	360
g87599.t1	rna-XM_050884102.1	408	260	rna-XM_050884102.1 gene-LOC127010224	175	72.00	43	N/A	N/A	10	184	30	204	5.45e-63	202
g87599.t1	rna-XM_050863528.1	408	274	rna-XM_050863528.1 gene-LOC127000110	176	68.18	43	N/A	N/A	11	184	9	184	4.50e-59	193
g87599.t1	rna-XM_050844235.1	408	277	rna-XM_050844235.1 gene-LOC126987323	157	70.70	38	N/A	N/A	11	167	25	181	3.03e-50	170
g87599.t1	rna-XM_050834463.1	408	159	rna-XM_050834463.1 gene-LOC126982416	114	80.70	28	N/A	N/A	11	124	13	126	1.04e-47	159
g87599.t1	rna-XM_050877219.1	408	287	rna-XM_050877219.1 gene-LOC127006887	160	64.38	39	N/A	N/A	15	174	31	189	1.70e-46	160
g41483.t1	rna-XM_050880984.1	263	330	rna-XM_050880984.1 gene-LOC127008677	213	52.58	81	N/A	N/A	5	217	76	285	2.95e-36	130
g33011.t1	rna-XM_050841398.1	146	302	rna-XM_050841398.1 gene-LOC126985886	117	70.09	80	N/A	N/A	1	117	155	271	1.13e-44	147
g41483.t1	rna-XM_050864884.1	263	288	rna-XM_050864884.1 gene-LOC127000826	213	57.75	81	N/A	N/A	4	216	22	232	2.41e-42	145
g41483.t1	rna-XM_050870537.1	263	281	rna-XM_050870537.1 gene-LOC127003629	247	55.87	93	N/A	N/A	1	244	11	253	5.39e-50	165
g43322.t1	rna-XM_050860092.1	360	301	rna-XM_050860092.1 gene-LOC126998425	218	58.26	60	N/A	N/A	5	221	27	241	4.57e-45	156
g41483.t1	rna-XM_050869600.1	263	274	rna-XM_050869600.1 gene-LOC127003221	252	54.76	96	N/A	N/A	3	254	25	273	2.39e-50	166
g43322.t1	rna-XM_050881197.1	360	271	rna-XM_050881197.1 gene-LOC127008797	246	57.72	68	N/A	N/A	2	247	9	251	1.29e-54	180
g60826.t1	rna-XM_050837822.1	228	282	rna-XM_050837822.1 gene-LOC126984247	218	61.47	94	N/A	N/A	1	214	29	243	3.72e-60	190
g60826.t1	rna-XM_050854168.1	228	292	rna-XM_050854168.1 gene-LOC126994901	230	66.09	99	N/A	N/A	2	228	34	262	4.38e-76	231
g41483.t1	rna-XM_050869924.1	263	280	rna-XM_050869924.1 gene-LOC127003377	248	57.66	92	N/A	N/A	5	246	24	268	8.77e-53	172
g34038.t2	rna-XM_050863514.1	223	313	rna-XM_050863514.1 gene-LOC127000092	214	66.82	95	N/A	N/A	12	223	13	226	6.15e-75	228
g44365.t1	rna-XM_050878219.1	335	329	rna-XM_050878219.1 gene-LOC127007352	202	55.94	60	N/A	N/A	80	281	72	270	5.52e-37	135
g41483.t1	rna-XM_050860701.1	263	270	rna-XM_050860701.1 gene-LOC126998712	251	78.88	95	N/A	N/A	2	252	8	258	6.61e-121	345
g43322.t1	rna-XM_050833075.1	360	309	rna-XM_050833075.1 gene-LOC126981638	227	58.15	63	N/A	N/A	5	231	34	257	2.84e-42	149
g81768.t1	rna-XM_050831384.1	220	284	rna-XM_050831384.1 gene-LOC126980928	178	64.04	81	N/A	N/A	2	179	90	262	2.07e-50	165
g43322.t1	rna-XM_050859189.1	360	317	rna-XM_050859189.1 gene-LOC126997936	239	59.41	65	N/A	N/A	1	234	24	257	1.76e-46	160
g111753.t1	rna-XM_050850461.1	166	284	rna-XM_050850461.1 gene-LOC126991787	161	58.39	96	N/A	N/A	5	164	3	157	8.10e-35	122
g44365.t1	rna-XM_050837880.1	335	284	rna-XM_050837880.1 gene-LOC126984262	252	51.19	75	N/A	N/A	70	320	20	262	3.24e-37	134
g7688.t1	rna-XM_050829982.1	164	327	rna-XM_050829982.1 gene-LOC126980279	151	68.21	92	N/A	N/A	9	159	73	223	5.56e-52	167
g43322.t1	rna-XM_050860702.1	360	278	rna-XM_050860702.1 gene-LOC126998713	222	64.41	61	N/A	N/A	1	221	15	234	1.86e-66	211
g143769.t1	rna-XM_050858162.1	165	314	rna-XM_050858162.1 gene-LOC126997100	158	59.49	96	N/A	N/A	1	158	19	174	3.90e-35	124
g44365.t1	rna-XM_050875214.1	335	298	rna-XM_050875214.1 gene-LOC127005883	277	47.65	77	N/A	N/A	70	327	25	298	4.27e-34	126
g111753.t1	rna-XM_050858174.1	166	244	rna-XM_050858174.1 gene-LOC126997116	163	56.44	98	N/A	N/A	3	164	19	175	2.10e-32	115
g46720.t1	rna-XM_050862382.1	169	290	rna-XM_050862382.1 gene-LOC126999607	167	72.46	99	N/A	N/A	1	167	93	257	2.78e-64	198
g46720.t1	rna-XM_050861791.1	169	296	rna-XM_050861791.1 gene-LOC126999327	168	73.81	99	N/A	N/A	1	168	99	264	1.28e-66	204
g46720.t1	rna-XM_050863616.1	169	319	rna-XM_050863616.1 gene-LOC127000203	194	59.79	98	N/A	N/A	4	169	103	295	2.44e-53	171
g44365.t1	rna-XM_050877335.1	335	269	rna-XM_050877335.1 gene-LOC127006942	215	50.23	64	N/A	N/A	73	286	7	216	1.31e-31	119
g81768.t1	rna-XM_050877551.1	220	191	rna-XM_050877551.1 gene-LOC127007041	150	58.00	68	N/A	N/A	1	150	1	149	1.66e-35	124
g46720.t1	rna-XM_050863629.1	169	317	rna-XM_050863629.1 gene-LOC127000212	184	59.24	99	N/A	N/A	1	167	97	280	4.19e-49	160
g139153.t1	rna-XM_050836710.1	114	291	rna-XM_050836710.1 gene-LOC126983681	114	88.60	100	N/A	N/A	1	114	21	134	1.61e-63	194
g31407.t1	rna-XM_050879859.1	288	284	rna-XM_050879859.1 gene-LOC127008179	261	79.31	90	N/A	N/A	26	285	22	282	2.43e-128	366
g40934.t1	rna-XM_050833740.1	191	194	rna-XM_050833740.1 gene-LOC126982020	168	70.24	86	N/A	N/A	3	167	27	193	3.35e-52	165
g60826.t1	rna-XM_050884652.1	228	184	rna-XM_050884652.1 gene-LOC127010457	151	68.21	66	N/A	N/A	77	227	2	152	7.16e-49	158
g31407.t1	rna-XM_050852144.1	288	282	rna-XM_050852144.1 gene-LOC126993245	262	76.72	91	N/A	N/A	26	287	22	282	4.34e-125	357
g31407.t1	rna-XM_050879858.1	288	283	rna-XM_050879858.1 gene-LOC127008176	262	77.48	91	N/A	N/A	26	287	22	283	1.20e-127	364
g31407.t1	rna-XM_050852621.1	288	284	rna-XM_050852621.1 gene-LOC126993480	261	77.01	90	N/A	N/A	26	285	22	282	7.59e-121	347
g40934.t1	rna-XM_050882264.1	191	202	rna-XM_050882264.1 gene-LOC127009312	185	53.51	95	N/A	N/A	9	189	23	202	2.76e-28	104
g81768.t1	rna-XM_050865181.1	220	817	rna-XM_050865181.1 gene-LOC127001006	182	60.44	77	N/A	N/A	1	169	610	791	8.77e-41	147
g31407.t1	rna-XM_050879717.1	288	325	rna-XM_050879717.1 gene-LOC127008110	248	70.97	86	N/A	N/A	26	272	62	308	9.66e-97	287
g41483.t1	rna-XM_050831132.1	263	360	rna-XM_050831132.1 gene-LOC126980840	198	51.52	74	N/A	N/A	4	198	20	215	2.34e-21	91.3
g31407.t1	rna-XM_050870956.1	288	289	rna-XM_050870956.1 gene-LOC127003861	264	76.89	91	N/A	N/A	25	287	21	283	5.26e-124	355
g31407.t1	rna-XM_050879723.1	288	400	rna-XM_050879723.1 gene-LOC127008116	118	83.90	41	N/A	N/A	25	142	95	212	9.22e-57	187
g27440.t2	rna-XM_050879760.1	499	2041	rna-XM_050879760.1 gene-LOC127008130	488	77.05	98	N/A	N/A	1	481	198	656	0.0	617
g23543.t2	rna-XM_050857419.1	1849	1915	rna-XM_050857419.1 gene-LOC126996680	1577	84.84	99	N/A	N/A	283	1849	3	1575	0.0	2362
g23543.t2	rna-XM_050852956.1	1849	1886	rna-XM_050852956.1 gene-LOC126993800	1741	84.55	99	N/A	N/A	117	1849	2	1736	0.0	2612
g23543.t2	rna-XM_050848876.1	1849	2041	rna-XM_050848876.1 gene-LOC126990307	1743	83.59	99	N/A	N/A	117	1849	2	1729	0.0	2557
g23543.t2	rna-XM_050852102.1	1849	2067	rna-XM_050852102.1 gene-LOC126993237	1741	84.72	99	N/A	N/A	117	1849	2	1739	0.0	2622
g23543.t2	rna-XM_050853785.1	1849	2200	rna-XM_050853785.1 gene-LOC126994470	1857	83.52	100	N/A	N/A	1	1849	7	1858	0.0	2750
g23543.t2	rna-XM_050848025.1	1849	1842	rna-XM_050848025.1 gene-LOC126989426	1503	86.23	99	N/A	N/A	348	1849	1	1501	0.0	2310
g23543.t2	rna-XM_050861513.1	1849	2085	rna-XM_050861513.1 gene-LOC126999183	1741	84.66	99	N/A	N/A	117	1849	2	1739	0.0	2626
g23543.t2	rna-XM_050853778.1	1849	3119	rna-XM_050853778.1 gene-LOC126994466	1857	83.31	100	N/A	N/A	1	1849	1121	2973	0.0	2753
g23543.t2	rna-XM_050850437.1	1849	749	rna-XM_050850437.1 gene-LOC126991748	735	80.14	63	N/A	N/A	46	773	17	749	0.0	1027
g23543.t1	rna-XM_050848104.1	1662	292	rna-XM_050848104.1 gene-LOC126989529	292	84.93	57	N/A	N/A	168	459	1	292	9.87e-143	441
g23543.t2	rna-XM_050844790.1	1849	1406	rna-XM_050844790.1 gene-LOC126987663	776	80.15	65	N/A	N/A	1	771	575	1350	0.0	1092
g23543.t2	rna-XM_050865265.1	1849	3456	rna-XM_050865265.1 gene-LOC127001089	1855	84.47	100	N/A	N/A	1	1849	1185	3038	0.0	2785
g23543.t2	rna-XM_050850126.1	1849	645	rna-XM_050850126.1 gene-LOC126991372	591	81.22	58	N/A	N/A	188	771	1	589	0.0	832
g23543.t2	rna-XM_050847245.1	1849	4826	rna-XM_050847245.1 gene-LOC126988823	1858	84.28	100	N/A	N/A	1	1849	2537	4391	0.0	2783
g23543.t2	rna-XM_050865209.1	1849	467	rna-XM_050865209.1 gene-LOC127001039	466	81.97	61	N/A	N/A	188	648	1	466	0.0	668
g68595.t1	rna-XM_050865268.1	1204	1168	rna-XM_050865268.1 gene-LOC127001095	1095	84.75	90	N/A	N/A	20	1107	52	1143	0.0	1591
g68595.t1	rna-XM_050854326.1	1204	1106	rna-XM_050854326.1 gene-LOC126995019	1043	84.95	91	N/A	N/A	30	1065	60	1100	0.0	1513
g23543.t2	rna-XM_050845911.1	1849	2087	rna-XM_050845911.1 gene-LOC126988104	1748	83.70	99	N/A	N/A	124	1849	1	1745	0.0	2590
g23543.t2	rna-XM_050833976.1	1849	989	rna-XM_050833976.1 gene-LOC126982135	771	75.75	66	N/A	N/A	1	771	208	933	0.0	993
g68595.t1	rna-XM_050849383.1	1204	1150	rna-XM_050849383.1 gene-LOC126990698	1083	84.49	89	N/A	N/A	30	1105	60	1141	0.0	1565
g68595.t1	rna-XM_050852899.1	1204	1072	rna-XM_050852899.1 gene-LOC126993721	1030	81.07	91	N/A	N/A	30	1052	60	1042	0.0	1385
g68595.t1	rna-XM_050849159.1	1204	1142	rna-XM_050849159.1 gene-LOC126990552	1085	84.42	90	N/A	N/A	30	1107	60	1138	0.0	1555
g68595.t1	rna-XM_050853773.1	1204	1145	rna-XM_050853773.1 gene-LOC126994461	1085	83.69	90	N/A	N/A	30	1107	65	1137	0.0	1535
g68595.t1	rna-XM_050850251.1	1204	1150	rna-XM_050850251.1 gene-LOC126991495	1081	84.46	89	N/A	N/A	32	1105	62	1141	0.0	1565
g68595.t1	rna-XM_050851674.1	1204	1150	rna-XM_050851674.1 gene-LOC126992856	1081	84.64	89	N/A	N/A	32	1105	62	1141	0.0	1566
g23543.t2	rna-XM_050851194.1	1849	315	rna-XM_050851194.1 gene-LOC126992443	275	90.18	59	N/A	N/A	729	1003	2	276	9.25e-135	422
g23543.t2	rna-XM_050851188.1	1849	2085	rna-XM_050851188.1 gene-LOC126992436	1741	84.32	99	N/A	N/A	117	1849	2	1739	0.0	2596
g23543.t2	rna-XM_050851495.1	1849	1455	rna-XM_050851495.1 gene-LOC126992691	1122	86.72	98	N/A	N/A	729	1849	2	1121	0.0	1729
g23543.t2	rna-XM_050848744.1	1849	240	rna-XM_050848744.1 gene-LOC126990192	218	79.36	57	N/A	N/A	283	493	3	218	5.11e-94	303
g68595.t1	rna-XM_050858171.1	1204	282	rna-XM_050858171.1 gene-LOC126997112	278	81.29	67	N/A	N/A	223	500	2	278	1.84e-128	394
g23543.t2	rna-XM_050848873.1	1849	212	rna-XM_050848873.1 gene-LOC126990304	211	83.41	49	N/A	N/A	436	646	2	212	4.06e-94	303
g23543.t2	rna-XM_050865256.1	1849	1356	rna-XM_050865256.1 gene-LOC127001086	1151	86.45	98	N/A	N/A	700	1849	3	1149	0.0	1768
g62170.t1	rna-XM_050865964.1	1742	1786	rna-XM_050865964.1 gene-LOC127001436	1704	95.66	98	N/A	N/A	41	1742	72	1773	0.0	3118
g23543.t2	rna-XM_050850129.1	1849	547	rna-XM_050850129.1 gene-LOC126991376	417	81.29	61	N/A	N/A	355	771	1	415	0.0	573
g72357.t1	rna-XM_050841326.1	878	3358	rna-XM_050841326.1 gene-LOC126985855	878	94.99	100	N/A	N/A	1	878	1142	2017	0.0	1597
g31451.t5	rna-XM_050866360.1	1837	3220	rna-XM_050866360.1 gene-LOC127001579	1830	94.64	99	N/A	N/A	1	1830	615	2443	0.0	3409
g67793.t1	rna-XM_050882624.1	481	1773	rna-XM_050882624.1 gene-LOC127009508	546	64.29	100	N/A	N/A	1	481	151	693	2.52e-159	493
g75511.t1	rna-XM_050861730.1	1119	3430	rna-XM_050861730.1 gene-LOC126999297	1108	87.45	99	N/A	N/A	1	1107	2010	3113	0.0	1795
g23543.t2	rna-XM_050853770.1	1849	210	rna-XM_050853770.1 gene-LOC126994458	119	77.31	31	N/A	N/A	398	516	95	209	2.39e-40	148
g23543.t2	rna-XM_050877232.1	1849	208	rna-XM_050877232.1 gene-LOC127006891	119	77.31	31	N/A	N/A	398	516	93	207	2.25e-40	148
g23111.t2	rna-XM_050871067.1	780	1941	rna-XM_050871067.1 gene-LOC127003984	747	86.35	100	N/A	N/A	35	780	434	1180	0.0	1127
g67793.t1	rna-XM_050882856.1	481	1622	rna-XM_050882856.1 gene-LOC127009625	481	79.42	99	N/A	N/A	5	480	2	479	0.0	632
g17242.t9	rna-XM_050830833.1	1050	1795	rna-XM_050830833.1 gene-LOC126980694	1081	52.54	99	N/A	N/A	1	1049	346	1391	0.0	663
g147199.t1	rna-XM_050858343.1	68	644	rna-XM_050858343.1 gene-LOC126997321	68	64.71	100	N/A	N/A	1	68	192	259	1.07e-14	66.2
g23543.t2	rna-XM_050850426.1	1849	240	rna-XM_050850426.1 gene-LOC126991735	201	88.06	56	N/A	N/A	803	1003	1	201	9.49e-85	277
g36395.t1	rna-XM_050859762.1	1172	1227	rna-XM_050859762.1 gene-LOC126998285	1140	90.18	97	N/A	N/A	1	1134	1	1140	0.0	1830
g53255.t1	rna-XM_050852101.1	720	903	rna-XM_050852101.1 gene-LOC126993236	549	73.41	99	N/A	N/A	183	720	2	549	0.0	636
g90179.t2	rna-XM_050861731.1	1114	1311	rna-XM_050861731.1 gene-LOC126999298	1091	88.36	98	N/A	N/A	26	1113	32	1121	0.0	1762
g41363.t3	rna-XM_050854242.1	409	458	rna-XM_050854242.1 gene-LOC126994967	361	80.06	86	N/A	N/A	52	403	3	363	1.02e-163	467
g23543.t2	rna-XM_050848745.1	1849	357	rna-XM_050848745.1 gene-LOC126990194	320	75.31	55	N/A	N/A	520	836	23	341	3.13e-115	369
g45993.t1	rna-XM_050851840.1	544	1052	rna-XM_050851840.1 gene-LOC126993014	470	75.96	99	N/A	N/A	1	463	537	1005	0.0	614
g23543.t2	rna-XM_050870555.1	1849	157	rna-XM_050870555.1 gene-LOC127003651	146	85.62	48	N/A	N/A	855	1000	2	147	3.19e-63	212
g67793.t1	rna-XM_050883484.1	481	1895	rna-XM_050883484.1 gene-LOC127009945	510	68.43	100	N/A	N/A	1	481	158	664	6.40e-174	534
g67793.t1	rna-XM_050884095.1	481	1868	rna-XM_050884095.1 gene-LOC127010217	512	67.77	100	N/A	N/A	1	481	114	622	1.25e-172	530
g103168.t1	rna-XM_050847929.1	260	349	rna-XM_050847929.1 gene-LOC126989286	260	80.00	100	N/A	N/A	1	260	47	306	2.01e-124	357
g148519.t1	rna-XM_050850867.1	151	144	rna-XM_050850867.1 gene-LOC126992208	133	80.45	88	N/A	N/A	12	144	1	133	2.75e-61	185
g41363.t3	rna-XM_050850128.1	409	621	rna-XM_050850128.1 gene-LOC126991374	276	86.23	71	N/A	N/A	128	403	93	368	3.53e-134	397
g12469.t1	rna-XM_050860593.1	1516	2337	rna-XM_050860593.1 gene-LOC126998643	1535	64.76	96	N/A	N/A	3	1463	821	2269	0.0	1325
g23543.t2	rna-XM_050850860.1	1849	307	rna-XM_050850860.1 gene-LOC126992202	300	80.33	63	N/A	N/A	188	480	1	298	7.18e-135	422
g148519.t1	rna-XM_050851251.1	151	202	rna-XM_050851251.1 gene-LOC126992493	144	81.94	95	N/A	N/A	1	144	48	191	9.32e-68	203
g148519.t1	rna-XM_050848642.1	151	208	rna-XM_050848642.1 gene-LOC126990084	144	81.94	95	N/A	N/A	1	144	54	197	1.55e-67	203
g148519.t1	rna-XM_050847989.1	151	144	rna-XM_050847989.1 gene-LOC126989387	133	80.45	88	N/A	N/A	12	144	1	133	1.89e-60	183
g148519.t1	rna-XM_050835626.1	151	249	rna-XM_050835626.1 gene-LOC126983128	144	81.94	95	N/A	N/A	1	144	95	238	3.54e-66	201
g50671.t1	rna-XM_050854184.1	169	424	rna-XM_050854184.1 gene-LOC126994913	169	86.98	100	N/A	N/A	1	169	231	399	3.82e-87	261
g67793.t1	rna-XM_050859599.1	481	420	rna-XM_050859599.1 gene-LOC126998159	251	68.53	88	N/A	N/A	1	235	157	407	5.96e-86	270
g54628.t1	rna-XM_050851184.1	720	452	rna-XM_050851184.1 gene-LOC126992435	183	85.25	99	N/A	N/A	8	188	250	432	3.44e-85	276
g53255.t1	rna-XM_050850637.1	720	704	rna-XM_050850637.1 gene-LOC126991990	519	72.06	99	N/A	N/A	213	720	13	530	0.0	603
g48470.t2	rna-XM_050879810.1	594	1834	rna-XM_050879810.1 gene-LOC127008154	636	80.66	100	N/A	N/A	1	594	42	677	0.0	858
g45993.t1	rna-XM_050851440.1	544	1283	rna-XM_050851440.1 gene-LOC126992647	551	76.95	100	N/A	N/A	1	544	725	1274	0.0	730
g45993.t1	rna-XM_050851192.1	544	634	rna-XM_050851192.1 gene-LOC126992442	470	67.66	99	N/A	N/A	1	463	146	590	4.10e-175	508
g45993.t1	rna-XM_050852901.1	544	655	rna-XM_050852901.1 gene-LOC126993726	339	76.70	99	N/A	N/A	1	339	193	530	7.99e-156	459
g103168.t1	rna-XM_050850638.1	260	541	rna-XM_050850638.1 gene-LOC126991992	207	82.13	99	N/A	N/A	54	260	50	256	2.61e-96	292
g45993.t1	rna-XM_050848024.1	544	543	rna-XM_050848024.1 gene-LOC126989424	369	69.92	99	N/A	N/A	1	369	193	532	2.67e-149	439
g103168.t1	rna-XM_050853904.1	260	387	rna-XM_050853904.1 gene-LOC126994578	207	81.64	99	N/A	N/A	54	260	50	256	1.16e-97	290
g103168.t1	rna-XM_050861468.1	260	508	rna-XM_050861468.1 gene-LOC126999139	268	77.99	100	N/A	N/A	1	260	137	404	7.76e-121	353
g70791.t1	rna-XM_050869238.1	640	1866	rna-XM_050869238.1 gene-LOC127002935	646	73.99	99	N/A	N/A	1	639	1017	1655	0.0	728
g53255.t1	rna-XM_050846341.1	720	970	rna-XM_050846341.1 gene-LOC126988278	519	72.64	99	N/A	N/A	213	720	12	529	0.0	588
g23543.t2	rna-XM_050848872.1	1849	192	rna-XM_050848872.1 gene-LOC126990303	189	77.25	54	N/A	N/A	270	453	4	192	4.90e-79	258
g53255.t1	rna-XM_050853774.1	720	1359	rna-XM_050853774.1 gene-LOC126994462	726	76.31	99	N/A	N/A	8	720	345	1069	0.0	899
g41363.t5	rna-XM_050849381.1	220	156	rna-XM_050849381.1 gene-LOC126990697	143	81.12	65	N/A	N/A	3	145	14	156	7.45e-63	192
g70791.t1	rna-XM_050869540.1	640	1779	rna-XM_050869540.1 gene-LOC127003143	646	74.61	99	N/A	N/A	1	638	914	1552	0.0	735
g45993.t1	rna-XM_050846345.1	544	464	rna-XM_050846345.1 gene-LOC126988283	339	76.40	99	N/A	N/A	1	339	119	456	4.37e-157	456
g45993.t1	rna-XM_050850866.1	544	432	rna-XM_050850866.1 gene-LOC126992207	339	76.70	99	N/A	N/A	1	339	87	424	6.87e-158	457
g12469.t1	rna-XM_050856868.1	1516	1927	rna-XM_050856868.1 gene-LOC126996438	1218	50.25	84	N/A	N/A	3	1192	261	1389	0.0	642
g41363.t3	rna-XM_050865153.1	409	802	rna-XM_050865153.1 gene-LOC127000980	412	78.40	99	N/A	N/A	1	403	158	569	1.06e-179	520
g82250.t1	rna-XM_050859472.1	410	1570	rna-XM_050859472.1 gene-LOC126998091	247	83.81	62	N/A	N/A	154	397	164	410	4.39e-109	350
g54628.t1	rna-XM_050864776.1	720	430	rna-XM_050864776.1 gene-LOC127000742	296	82.43	99	N/A	N/A	8	301	113	407	2.59e-138	413
g53255.t1	rna-XM_050850133.1	720	466	rna-XM_050850133.1 gene-LOC126991381	348	79.60	99	N/A	N/A	8	353	59	405	1.25e-155	459
g53255.t1	rna-XM_050853193.1	720	1200	rna-XM_050853193.1 gene-LOC126993972	726	76.58	99	N/A	N/A	8	720	449	1173	0.0	900
g12469.t1	rna-XM_050865706.1	1516	2609	rna-XM_050865706.1 gene-LOC127001300	1223	68.52	97	N/A	N/A	1	1193	978	2190	0.0	1253
g53255.t1	rna-XM_050865211.1	720	1383	rna-XM_050865211.1 gene-LOC127001041	673	76.08	99	N/A	N/A	61	720	1	672	0.0	830
g12469.t1	rna-XM_050859799.1	1516	1545	rna-XM_050859799.1 gene-LOC126998312	1274	63.27	78	N/A	N/A	78	1254	131	1358	0.0	1216
g12469.t1	rna-XM_050884082.1	1516	1799	rna-XM_050884082.1 gene-LOC127010203	1277	47.69	98	N/A	N/A	2	1192	190	1406	0.0	615
g54628.t1	rna-XM_050833053.1	720	619	rna-XM_050833053.1 gene-LOC126981615	218	84.40	99	N/A	N/A	8	223	386	603	1.15e-100	322
g54628.t1	rna-XM_050847925.1	720	562	rna-XM_050847925.1 gene-LOC126989282	347	76.37	92	N/A	N/A	9	353	165	501	1.18e-140	424
g12469.t1	rna-XM_050882916.1	1516	1568	rna-XM_050882916.1 gene-LOC127009654	1190	72.44	98	N/A	N/A	24	1193	2	1174	0.0	1362
g12469.t1	rna-XM_050860131.1	1516	2234	rna-XM_050860131.1 gene-LOC126998447	1209	73.28	88	N/A	N/A	3	1193	668	1845	0.0	1343
g17242.t9	rna-XM_050839714.1	1050	1715	rna-XM_050839714.1 gene-LOC126985149	1049	97.33	99	N/A	N/A	1	1049	364	1412	0.0	2072
g23543.t2	rna-XM_050850127.1	1849	881	rna-XM_050850127.1 gene-LOC126991373	846	49.76	63	N/A	N/A	47	819	5	823	4.56e-132	435
g17242.t9	rna-XM_050867147.1	1050	1737	rna-XM_050867147.1 gene-LOC127001913	1092	50.82	99	N/A	N/A	3	1046	372	1436	0.0	582
g23543.t2	rna-XM_050854247.1	1849	293	rna-XM_050854247.1 gene-LOC126994972	260	77.31	58	N/A	N/A	15	274	27	286	1.31e-109	350
g148519.t1	rna-XM_050850827.1	151	207	rna-XM_050850827.1 gene-LOC126992168	144	80.56	95	N/A	N/A	1	144	48	191	1.61e-65	198
g12469.t1	rna-XM_050870849.1	1516	2352	rna-XM_050870849.1 gene-LOC127003796	1370	63.07	93	N/A	N/A	6	1287	739	2060	0.0	1228
g12469.t1	rna-XM_050859800.1	1516	2206	rna-XM_050859800.1 gene-LOC126998314	621	63.77	78	N/A	N/A	1	567	584	1203	8.36e-167	554
g44124.t1	rna-XM_050881910.1	669	2259	rna-XM_050881910.1 gene-LOC127009123	372	75.81	92	N/A	N/A	40	410	116	487	1.18e-131	427
g44124.t1	rna-XM_050848062.1	669	2279	rna-XM_050848062.1 gene-LOC126989488	372	75.81	92	N/A	N/A	40	410	116	487	1.14e-131	428
g71182.t1	rna-XM_050865157.1	558	2023	rna-XM_050865157.1 gene-LOC127000983	555	70.45	99	N/A	N/A	1	553	235	776	0.0	575
g12469.t1	rna-XM_050860069.1	1516	2478	rna-XM_050860069.1 gene-LOC126998416	1219	66.86	82	N/A	N/A	1	1192	903	2065	0.0	1241
g54628.t1	rna-XM_050856739.1	720	416	rna-XM_050856739.1 gene-LOC126996369	184	84.24	91	N/A	N/A	8	189	113	296	5.50e-84	271
g54628.t1	rna-XM_050833990.1	720	219	rna-XM_050833990.1 gene-LOC126982138	208	82.69	57	N/A	N/A	18	223	1	204	8.33e-94	290
g54628.t1	rna-XM_050854241.1	720	193	rna-XM_050854241.1 gene-LOC126994966	173	84.39	67	N/A	N/A	18	188	1	173	3.55e-80	253
g12469.t1	rna-XM_050882744.1	1516	2146	rna-XM_050882744.1 gene-LOC127009559	1420	66.20	88	N/A	N/A	3	1338	647	2018	0.0	1316
g50671.t1	rna-XM_050852103.1	169	504	rna-XM_050852103.1 gene-LOC126993238	169	87.57	100	N/A	N/A	1	169	213	381	7.58e-89	268
g54628.t1	rna-XM_050847927.1	720	150	rna-XM_050847927.1 gene-LOC126989284	130	83.85	18	N/A	N/A	61	188	1	130	1.26e-57	192
g53255.t1	rna-XM_050851202.1	720	688	rna-XM_050851202.1 gene-LOC126992453	588	72.62	99	N/A	N/A	8	574	113	685	0.0	676
g23543.t2	rna-XM_050852240.1	1849	1074	rna-XM_050852240.1 gene-LOC126993281	914	83.15	96	N/A	N/A	937	1849	71	975	0.0	1344
g68392.t1	rna-XM_050849529.1	279	162	rna-XM_050849529.1 gene-LOC126990887	186	61.29	67	N/A	N/A	1	186	5	150	7.95e-58	182
g17242.t9	rna-XM_050867541.1	1050	1757	rna-XM_050867541.1 gene-LOC127002088	1096	51.19	99	N/A	N/A	2	1049	350	1427	0.0	615
g68392.t1	rna-XM_050851259.1	279	279	rna-XM_050851259.1 gene-LOC126992508	186	60.75	67	N/A	N/A	1	186	122	267	6.71e-56	181
g63017.t1	rna-XM_050853685.1	341	702	rna-XM_050853685.1 gene-LOC126994373	340	66.47	99	N/A	N/A	2	341	141	474	5.96e-102	314
g63017.t1	rna-XM_050848596.1	341	638	rna-XM_050848596.1 gene-LOC126990019	341	67.74	99	N/A	N/A	2	341	235	573	3.77e-108	328
g68392.t1	rna-XM_050834470.1	279	346	rna-XM_050834470.1 gene-LOC126982424	281	66.19	100	N/A	N/A	1	279	109	345	3.35e-100	296
g68392.t1	rna-XM_050853633.1	279	334	rna-XM_050853633.1 gene-LOC126994302	245	66.12	88	N/A	N/A	1	245	113	315	8.65e-86	259
g63017.t1	rna-XM_050851776.1	341	650	rna-XM_050851776.1 gene-LOC126992946	341	67.45	99	N/A	N/A	2	341	165	502	1.08e-104	320
g70791.t1	rna-XM_050878710.1	640	2225	rna-XM_050878710.1 gene-LOC127007538	652	84.66	100	N/A	N/A	1	640	1159	1809	0.0	926
g78422.t1	rna-XM_050841758.1	809	387	rna-XM_050841758.1 gene-LOC126986070	376	81.12	46	N/A	N/A	5	379	7	382	2.40e-180	522
g23972.t1	rna-XM_050866411.1	275	493	rna-XM_050866411.1 gene-LOC127001605	271	63.84	99	N/A	N/A	4	274	231	491	1.16e-73	233
g23972.t1	rna-XM_050866116.1	275	475	rna-XM_050866116.1 gene-LOC127001513	240	46.67	85	N/A	N/A	41	273	252	475	1.29e-27	110
g51655.t1	rna-XM_050837047.1	304	1365	rna-XM_050837047.1 gene-LOC126983884	317	47.00	99	N/A	N/A	1	302	945	1248	3.33e-30	120
g80184.t1	rna-XM_050848252.1	191	1363	rna-XM_050848252.1 gene-LOC126989658	188	50.00	98	N/A	N/A	2	188	324	509	5.17e-25	100
g88069.t1	rna-XM_050862192.1	176	417	rna-XM_050862192.1 gene-LOC126999525	179	83.24	99	N/A	N/A	1	175	239	417	2.20e-87	261
g88069.t1	rna-XM_050854921.1	176	593	rna-XM_050854921.1 gene-LOC126995405	156	65.38	86	N/A	N/A	1	152	353	506	1.37e-40	143
g33074.t3	rna-XM_050872464.1	367	506	rna-XM_050872464.1 gene-LOC127004583	109	79.82	45	N/A	N/A	259	367	222	330	2.84e-37	140
g87610.t1	rna-XM_050878156.1	140	248	rna-XM_050878156.1 gene-LOC127007334	115	62.61	82	N/A	N/A	1	115	85	199	4.68e-36	124
g32650.t1	rna-XM_050875323.1	84	92	rna-XM_050875323.1 gene-LOC127005923	72	66.67	86	N/A	N/A	12	83	21	92	4.49e-23	84.0
g32650.t1	rna-XM_050875317.1	84	129	rna-XM_050875317.1 gene-LOC127005921	73	61.64	86	N/A	N/A	12	83	57	129	1.60e-19	75.9
g35010.t1	rna-XM_050864176.1	1124	1558	rna-XM_050864176.1 gene-LOC127000445	964	71.27	90	N/A	N/A	179	1123	440	1379	0.0	1131
g51123.t2	rna-XM_050878542.1	194	2837	rna-XM_050878542.1 gene-LOC127007474	185	91.89	94	N/A	N/A	1	182	242	426	7.77e-107	335
g58899.t1	rna-XM_050854960.1	744	625	rna-XM_050854960.1 gene-LOC126995432	391	56.78	75	N/A	N/A	116	491	18	401	2.31e-78	263
g33875.t1	rna-XM_050875370.1	2948	3039	rna-XM_050875370.1 gene-LOC127005937	559	45.62	58	N/A	N/A	367	896	216	728	1.13e-30	133
g34960.t1	rna-XM_050882305.1	197	353	rna-XM_050882305.1 gene-LOC127009336	191	98.95	97	N/A	N/A	1	191	137	327	2.25e-135	382
g126187.t2	rna-XM_050830469.1	99	397	rna-XM_050830469.1 gene-LOC126980504	97	100.00	98	N/A	N/A	1	97	109	205	7.95e-68	207
g17338.t1	rna-XM_050864780.1	151	353	rna-XM_050864780.1 gene-LOC127000751	149	83.89	99	N/A	N/A	1	149	44	192	1.07e-81	244
g118905.t1	rna-XM_050850554.1	836	428	rna-XM_050850554.1 gene-LOC126991903	319	63.32	38	N/A	N/A	354	672	102	420	2.30e-99	315
g8893.t1	rna-XM_050869571.1	777	382	rna-XM_050869571.1 gene-LOC127003199	150	70.00	19	N/A	N/A	592	741	225	373	5.30e-36	140
g122914.t1	rna-XM_050835637.1	465	220	rna-XM_050835637.1 gene-LOC126983139	218	83.94	47	N/A	N/A	246	463	2	219	8.87e-114	333
g107594.t1	rna-XM_050848463.1	674	207	rna-XM_050848463.1 gene-LOC126989842	206	85.92	30	N/A	N/A	467	670	1	206	1.06e-109	329
g107594.t1	rna-XM_050847926.1	674	271	rna-XM_050847926.1 gene-LOC126989283	268	85.07	39	N/A	N/A	405	670	3	270	2.70e-149	433
g107594.t1	rna-XM_050867044.1	674	207	rna-XM_050867044.1 gene-LOC127001848	206	84.95	30	N/A	N/A	467	670	1	206	1.40e-108	326
g107594.t1	rna-XM_050848143.1	674	390	rna-XM_050848143.1 gene-LOC126989570	389	81.49	57	N/A	N/A	284	670	1	389	0.0	560
g107594.t1	rna-XM_050850620.1	674	207	rna-XM_050850620.1 gene-LOC126991951	206	84.47	30	N/A	N/A	467	670	1	206	1.99e-107	323
g107594.t1	rna-XM_050852039.1	674	352	rna-XM_050852039.1 gene-LOC126993177	351	81.20	52	N/A	N/A	322	670	1	351	2.00e-178	511
g107594.t1	rna-XM_050867299.1	674	389	rna-XM_050867299.1 gene-LOC127001988	389	80.46	57	N/A	N/A	284	670	1	388	0.0	548
g107594.t1	rna-XM_050848457.1	674	390	rna-XM_050848457.1 gene-LOC126989834	389	79.69	57	N/A	N/A	284	670	1	389	0.0	550
g85643.t1	rna-XM_050858178.1	844	619	rna-XM_050858178.1 gene-LOC126997120	618	77.18	73	N/A	N/A	227	842	1	618	0.0	808
g26207.t1	rna-XM_050864656.1	208	134	rna-XM_050864656.1 gene-LOC127000680	133	84.96	63	N/A	N/A	74	204	1	133	7.33e-70	209
g122914.t1	rna-XM_050852643.1	465	126	rna-XM_050852643.1 gene-LOC126993508	125	85.60	27	N/A	N/A	339	463	1	125	1.25e-60	193
g57186.t1	rna-XM_050867298.1	844	741	rna-XM_050867298.1 gene-LOC127001986	742	78.57	88	N/A	N/A	36	775	1	740	0.0	1009
g28128.t2	rna-XM_050867418.1	484	1350	rna-XM_050867418.1 gene-LOC127002053	430	67.44	88	N/A	N/A	1	428	145	571	5.22e-149	458
g28128.t2	rna-XM_050833122.1	484	586	rna-XM_050833122.1 gene-LOC126981697	487	90.76	99	N/A	N/A	1	481	100	586	0.0	870
g28128.t2	rna-XM_050833261.1	484	614	rna-XM_050833261.1 gene-LOC126981740	474	77.85	98	N/A	N/A	2	475	132	600	0.0	627
g28128.t2	rna-XM_050862022.1	484	603	rna-XM_050862022.1 gene-LOC126999436	484	57.02	96	N/A	N/A	1	467	122	594	2.99e-113	346
g45251.t1	rna-XM_050854993.1	477	608	rna-XM_050854993.1 gene-LOC126995442	477	81.34	100	N/A	N/A	1	477	1	435	0.0	734
g23700.t2	rna-XM_050837303.1	268	652	rna-XM_050837303.1 gene-LOC126984004	276	79.71	99	N/A	N/A	1	264	379	649	7.40e-131	384
g103681.t1	rna-XM_050876881.1	215	613	rna-XM_050876881.1 gene-LOC127006686	215	96.74	100	N/A	N/A	1	215	348	562	1.18e-153	439
g36448.t5	rna-XM_050869211.1	463	610	rna-XM_050869211.1 gene-LOC127002901	455	71.21	97	N/A	N/A	2	452	7	404	0.0	559
g64985.t1	rna-XM_050863699.1	412	616	rna-XM_050863699.1 gene-LOC127000251	408	92.89	99	N/A	N/A	1	408	207	614	0.0	748
g45251.t1	rna-XM_050830512.1	477	349	rna-XM_050830512.1 gene-LOC126980527	223	69.06	45	N/A	N/A	140	355	130	349	9.43e-65	212
g36448.t4	rna-XM_050851389.1	341	584	rna-XM_050851389.1 gene-LOC126992581	292	67.81	85	N/A	N/A	4	293	132	419	1.25e-96	297
g36448.t4	rna-XM_050845219.1	341	541	rna-XM_050845219.1 gene-LOC126987821	292	65.07	85	N/A	N/A	4	293	90	376	1.72e-87	272
g23414.t1	rna-XM_050850886.1	734	773	rna-XM_050850886.1 gene-LOC126992225	179	52.51	23	N/A	N/A	430	596	467	644	1.62e-22	102
g84074.t1	rna-XM_050858296.1	1403	796	rna-XM_050858296.1 gene-LOC126997298	177	57.06	12	N/A	N/A	431	596	491	667	2.07e-27	120
g84074.t1	rna-XM_050853084.1	1403	792	rna-XM_050853084.1 gene-LOC126993919	176	56.82	12	N/A	N/A	431	596	488	663	8.25e-26	115
g84074.t1	rna-XM_050856123.1	1403	497	rna-XM_050856123.1 gene-LOC126996064	178	51.69	12	N/A	N/A	431	596	192	368	1.38e-23	106
g84074.t1	rna-XM_050853354.1	1403	836	rna-XM_050853354.1 gene-LOC126994111	178	53.37	12	N/A	N/A	431	596	530	707	1.96e-22	104
g65962.t1	rna-XM_050833098.1	691	842	rna-XM_050833098.1 gene-LOC126981672	177	53.67	24	N/A	N/A	237	402	538	713	4.51e-26	114
g84074.t1	rna-XM_050859235.1	1403	835	rna-XM_050859235.1 gene-LOC126997973	178	51.12	12	N/A	N/A	431	596	530	706	1.79e-22	104
g84074.t1	rna-XM_050883211.1	1403	852	rna-XM_050883211.1 gene-LOC127009845	178	53.37	12	N/A	N/A	431	596	549	725	1.64e-21	101
g65962.t1	rna-XM_050880707.1	691	497	rna-XM_050880707.1 gene-LOC127008538	178	50.56	24	N/A	N/A	237	402	192	368	4.84e-22	99.8
g116517.t1	rna-XM_050835276.1	499	363	rna-XM_050835276.1 gene-LOC126982947	223	46.64	45	N/A	N/A	133	355	178	361	3.74e-25	106
g84074.t1	rna-XM_050865344.1	1403	751	rna-XM_050865344.1 gene-LOC127001141	178	51.12	12	N/A	N/A	431	596	560	736	3.27e-22	103
g87620.t1	rna-XM_050852473.1	498	571	rna-XM_050852473.1 gene-LOC126993424	138	72.46	28	N/A	N/A	1	138	398	534	8.76e-31	125
g14348.t2	rna-XM_050873688.1	163	562	rna-XM_050873688.1 gene-LOC127005119	148	67.57	91	N/A	N/A	1	148	1	147	2.38e-35	128
g87621.t1	rna-XM_050857154.1	162	1705	rna-XM_050857154.1 gene-LOC126996567	135	97.78	83	N/A	N/A	7	141	1520	1654	1.05e-89	285
g30426.t3	rna-XM_050876893.1	359	1632	rna-XM_050876893.1 gene-LOC127006691	221	91.86	99	N/A	N/A	137	357	1365	1585	2.87e-130	407
g94420.t1	rna-XM_050878936.1	236	317	rna-XM_050878936.1 gene-LOC127007704	236	92.37	100	N/A	N/A	1	236	21	256	9.02e-157	437
g85310.t1	rna-XM_050864160.1	102	386	rna-XM_050864160.1 gene-LOC127000437	98	90.82	96	N/A	N/A	4	101	95	192	9.11e-53	169
g106500.t2	rna-XM_050875382.1	179	499	rna-XM_050875382.1 gene-LOC127005941	179	89.94	100	N/A	N/A	1	179	257	435	4.89e-103	304
g15280.t2	rna-XM_050878826.1	676	1087	rna-XM_050878826.1 gene-LOC127007641	659	54.17	95	N/A	N/A	8	652	23	640	6.07e-117	375
g68392.t1	rna-XM_050869512.1	279	736	rna-XM_050869512.1 gene-LOC127003099	279	76.34	100	N/A	N/A	1	279	21	299	1.22e-117	353
g17242.t9	rna-XM_050868113.1	1050	1766	rna-XM_050868113.1 gene-LOC127002299	1083	51.52	99	N/A	N/A	3	1046	404	1461	0.0	594
g28220.t1	rna-XM_050836880.1	1138	1683	rna-XM_050836880.1 gene-LOC126983781	1263	60.17	99	N/A	N/A	1	1133	479	1678	0.0	845
g17242.t9	rna-XM_050867173.1	1050	1732	rna-XM_050867173.1 gene-LOC127001928	1091	50.14	99	N/A	N/A	3	1046	390	1453	0.0	608
g17242.t9	rna-XM_050867169.1	1050	1740	rna-XM_050867169.1 gene-LOC127001926	1093	50.69	99	N/A	N/A	3	1046	350	1415	0.0	598
g17242.t9	rna-XM_050868092.1	1050	1712	rna-XM_050868092.1 gene-LOC127002280	1100	50.45	99	N/A	N/A	3	1046	342	1409	0.0	595
g78641.t2	rna-XM_050853207.1	124	165	rna-XM_050853207.1 gene-LOC126993981	124	77.42	100	N/A	N/A	1	124	22	145	9.88e-57	173
g50671.t1	rna-XM_050848746.1	169	260	rna-XM_050848746.1 gene-LOC126990195	160	88.75	95	N/A	N/A	10	169	1	160	8.84e-87	254
g114418.t1	rna-XM_050848107.1	1105	128	rna-XM_050848107.1 gene-LOC126989531	126	81.75	49	N/A	N/A	980	1105	1	126	2.63e-55	187
g34697.t1	rna-XM_050847615.1	315	301	rna-XM_050847615.1 gene-LOC126989065	296	72.64	91	N/A	N/A	29	315	10	300	1.77e-123	355
g41363.t3	rna-XM_050849341.1	409	133	rna-XM_050849341.1 gene-LOC126990664	131	86.26	32	N/A	N/A	241	371	1	131	5.11e-64	201
g41363.t3	rna-XM_050852722.1	409	205	rna-XM_050852722.1 gene-LOC126993588	163	87.12	40	N/A	N/A	241	403	1	163	2.76e-81	248
g41363.t3	rna-XM_050849770.1	409	205	rna-XM_050849770.1 gene-LOC126991075	163	87.12	40	N/A	N/A	241	403	1	163	2.95e-81	248
g129629.t1	rna-XM_050860788.1	83	473	rna-XM_050860788.1 gene-LOC126998766	80	85.00	94	N/A	N/A	6	83	265	344	1.86e-36	127
g129629.t1	rna-XM_050860793.1	83	430	rna-XM_050860793.1 gene-LOC126998768	83	95.18	100	N/A	N/A	1	83	186	268	6.93e-48	156
g154572.t1	rna-XM_050861772.1	79	467	rna-XM_050861772.1 gene-LOC126999320	81	77.78	100	N/A	N/A	1	79	98	177	3.25e-33	118
g138288.t1	rna-XM_050859344.1	176	340	rna-XM_050859344.1 gene-LOC126998042	149	94.63	84	N/A	N/A	9	155	139	287	8.54e-92	270
g138288.t1	rna-XM_050859348.1	176	371	rna-XM_050859348.1 gene-LOC126998045	168	93.45	95	N/A	N/A	9	176	167	334	2.54e-105	306
g19768.t1	rna-XM_050865926.1	288	456	rna-XM_050865926.1 gene-LOC127001377	256	73.83	99	N/A	N/A	55	287	204	456	3.34e-85	262
g78297.t1	rna-XM_050877748.1	158	377	rna-XM_050877748.1 gene-LOC127007118	127	99.21	80	N/A	N/A	1	127	80	206	9.98e-90	265
g22482.t1	rna-XM_050851352.1	155	505	rna-XM_050851352.1 gene-LOC126992539	154	98.70	99	N/A	N/A	1	154	352	505	7.06e-90	270
g22482.t1	rna-XM_050830734.1	155	524	rna-XM_050830734.1 gene-LOC126980631	154	98.70	99	N/A	N/A	1	154	371	524	1.32e-89	270
g98495.t1	rna-XM_050861776.1	110	335	rna-XM_050861776.1 gene-LOC126999321	74	94.59	67	N/A	N/A	36	109	262	335	2.39e-40	135
g78793.t1	rna-XM_050864043.1	85	272	rna-XM_050864043.1 gene-LOC127000378	73	100.00	86	N/A	N/A	1	73	1	73	1.72e-48	154
g151646.t1	rna-XM_050830340.1	154	400	rna-XM_050830340.1 gene-LOC126980427	152	92.11	98	N/A	N/A	4	154	59	207	2.68e-80	242
g78793.t1	rna-XM_050853089.1	85	247	rna-XM_050853089.1 gene-LOC126993924	74	82.43	86	N/A	N/A	1	73	1	74	2.99e-33	114
g33969.t1	rna-XM_050855246.1	1014	806	rna-XM_050855246.1 gene-LOC126995578	370	79.46	36	N/A	N/A	508	877	44	413	2.62e-168	513
g93407.t1	rna-XM_050882992.1	453	319	rna-XM_050882992.1 gene-LOC127009678	146	60.96	32	N/A	N/A	104	248	50	194	1.04e-30	120
g56777.t1	rna-XM_050850230.1	402	234	rna-XM_050850230.1 gene-LOC126991475	139	58.27	35	N/A	N/A	132	270	38	168	6.48e-28	109
g52905.t1	rna-XM_050857674.1	574	599	rna-XM_050857674.1 gene-LOC126996812	305	51.48	53	N/A	N/A	160	461	242	534	8.07e-49	178
g98347.t1	rna-XM_050855271.1	453	353	rna-XM_050855271.1 gene-LOC126995584	289	51.21	61	N/A	N/A	59	336	51	324	5.79e-24	102
g132531.t1	rna-XM_050843749.1	359	183	rna-XM_050843749.1 gene-LOC126987082	143	61.54	36	N/A	N/A	57	185	1	143	2.66e-34	124
g102408.t1	rna-XM_050841797.1	212	450	rna-XM_050841797.1 gene-LOC126986088	93	60.22	43	N/A	N/A	43	133	48	140	3.75e-16	75.9
g102408.t1	rna-XM_050835643.1	212	462	rna-XM_050835643.1 gene-LOC126983146	93	60.22	43	N/A	N/A	43	133	60	152	4.51e-16	75.5
g102408.t1	rna-XM_050841796.1	212	450	rna-XM_050841796.1 gene-LOC126986087	93	59.14	43	N/A	N/A	43	133	48	140	1.08e-15	74.3
g91386.t1	rna-XM_050866528.1	482	658	rna-XM_050866528.1 gene-LOC127001634	136	67.65	28	N/A	N/A	108	243	154	286	2.20e-38	147
g143107.t1	rna-XM_050876363.1	285	555	rna-XM_050876363.1 gene-LOC127006409	100	62.00	35	N/A	N/A	111	209	81	179	2.85e-15	75.1
g55793.t2	rna-XM_050831385.1	394	832	rna-XM_050831385.1 gene-LOC126980913	148	75.00	37	N/A	N/A	128	272	259	405	4.83e-35	136
g55148.t1	rna-XM_050868645.1	504	585	rna-XM_050868645.1 gene-LOC127002563	371	48.52	69	N/A	N/A	25	371	138	485	2.38e-39	150
g93553.t1	rna-XM_050841779.1	449	776	rna-XM_050841779.1 gene-LOC126986081	308	59.42	65	N/A	N/A	108	399	312	616	7.42e-60	208
g51365.t2	rna-XM_050870985.1	484	672	rna-XM_050870985.1 gene-LOC127003879	248	44.35	46	N/A	N/A	212	434	256	496	5.24e-16	80.5
g152302.t1	rna-XM_050845044.1	254	468	rna-XM_050845044.1 gene-LOC126987752	246	44.72	91	N/A	N/A	14	245	10	236	3.03e-20	89.0
g152302.t1	rna-XM_050852046.1	254	520	rna-XM_050852046.1 gene-LOC126993184	246	43.90	91	N/A	N/A	14	245	10	236	4.28e-19	85.9
g143107.t1	rna-XM_050877901.1	285	384	rna-XM_050877901.1 gene-LOC127007187	117	54.70	40	N/A	N/A	114	228	226	342	2.65e-10	60.1
g59286.t1	rna-XM_050849004.1	329	444	rna-XM_050849004.1 gene-LOC126990383	102	58.82	30	N/A	N/A	162	261	71	171	6.90e-12	65.5
g87631.t1	rna-XM_050882163.1	156	579	rna-XM_050882163.1 gene-LOC127009267	139	84.89	89	N/A	N/A	1	139	123	261	5.47e-74	231
g110994.t2	rna-XM_050879605.1	238	629	rna-XM_050879605.1 gene-LOC127008066	235	68.94	99	N/A	N/A	2	236	269	491	1.15e-65	214
g96186.t1	rna-XM_050838720.1	115	611	rna-XM_050838720.1 gene-LOC126984713	115	80.87	100	N/A	N/A	1	115	111	225	2.75e-50	167
g91205.t1	rna-XM_050881043.1	388	2753	rna-XM_050881043.1 gene-LOC127008705	386	71.76	99	N/A	N/A	1	385	261	643	1.56e-147	461
g87635.t1	rna-XM_050864128.1	88	519	rna-XM_050864128.1 gene-LOC127000418	72	83.33	82	N/A	N/A	2	73	1	72	2.44e-30	110
g87638.t1	rna-XM_050860526.1	511	1278	rna-XM_050860526.1 gene-LOC126998612	261	91.57	51	N/A	N/A	1	261	343	603	1.15e-155	476
g43043.t1	rna-XM_050830787.1	596	1376	rna-XM_050830787.1 gene-LOC126980671	364	85.99	61	N/A	N/A	235	595	1013	1376	0.0	564
g49524.t1	rna-XM_050866327.1	325	1363	rna-XM_050866327.1 gene-LOC127001571	325	69.54	100	N/A	N/A	1	325	677	1001	3.47e-118	370
g33112.t1	rna-XM_050852745.1	196	1247	rna-XM_050852745.1 gene-LOC126993598	181	88.95	92	N/A	N/A	15	195	383	563	9.51e-88	280
g33112.t1	rna-XM_050852773.1	196	1154	rna-XM_050852773.1 gene-LOC126993602	181	88.95	92	N/A	N/A	15	195	287	467	4.56e-88	280
g33112.t1	rna-XM_050847668.1	196	840	rna-XM_050847668.1 gene-LOC126989092	181	76.24	92	N/A	N/A	15	195	161	320	1.13e-63	210
g34690.t1	rna-XM_050844162.1	760	954	rna-XM_050844162.1 gene-LOC126987295	756	90.34	99	N/A	N/A	1	756	173	928	0.0	1297
g37260.t3	rna-XM_050873491.1	535	985	rna-XM_050873491.1 gene-LOC127005044	535	91.96	100	N/A	N/A	1	535	155	686	0.0	922
g34690.t1	rna-XM_050844137.1	760	1022	rna-XM_050844137.1 gene-LOC126987285	757	96.04	99	N/A	N/A	1	756	239	995	0.0	1439
g53301.t2	rna-XM_050879207.1	361	865	rna-XM_050879207.1 gene-LOC127007816	311	93.25	86	N/A	N/A	52	361	257	566	0.0	549
g40181.t1	rna-XM_050874380.1	214	278	rna-XM_050874380.1 gene-LOC127005482	187	87.17	87	N/A	N/A	1	187	68	254	7.93e-110	315
g40181.t1	rna-XM_050856140.1	214	323	rna-XM_050856140.1 gene-LOC126996070	181	83.43	85	N/A	N/A	1	181	99	279	1.18e-101	296
g93587.t1	rna-XM_050853400.1	332	313	rna-XM_050853400.1 gene-LOC126994150	281	40.21	77	N/A	N/A	73	326	66	309	2.24e-16	78.2
g93587.t1	rna-XM_050844239.1	332	403	rna-XM_050844239.1 gene-LOC126987327	269	42.01	80	N/A	N/A	60	326	176	399	2.72e-17	81.6
g32667.t1	rna-XM_050882515.1	265	578	rna-XM_050882515.1 gene-LOC127009421	246	50.41	89	N/A	N/A	28	261	55	280	1.87e-35	132
g49101.t1	rna-XM_050882155.1	238	258	rna-XM_050882155.1 gene-LOC127009263	238	48.32	97	N/A	N/A	5	236	30	255	5.89e-37	130
g49101.t1	rna-XM_050882150.1	238	317	rna-XM_050882150.1 gene-LOC127009262	234	48.29	97	N/A	N/A	5	236	89	314	2.16e-35	127
g32667.t1	rna-XM_050869859.1	265	320	rna-XM_050869859.1 gene-LOC127003342	267	40.82	88	N/A	N/A	29	260	59	320	2.30e-22	93.6
g49101.t1	rna-XM_050858988.1	238	233	rna-XM_050858988.1 gene-LOC126997752	170	44.12	70	N/A	N/A	23	188	25	190	4.28e-15	71.6
g49101.t1	rna-XM_050862593.1	238	237	rna-XM_050862593.1 gene-LOC126999743	161	45.34	68	N/A	N/A	25	185	29	183	5.40e-13	65.9
g87649.t1	rna-XM_050882073.1	315	411	rna-XM_050882073.1 gene-LOC127009213	313	74.76	99	N/A	N/A	1	313	103	410	4.57e-135	389
g95602.t3	rna-XM_050829852.1	359	345	rna-XM_050829852.1 gene-LOC126980219	253	51.78	69	N/A	N/A	64	311	58	309	2.60e-40	145
g67138.t1	rna-XM_050850212.1	316	222	rna-XM_050850212.1 gene-LOC126991451	187	51.87	59	N/A	N/A	119	305	2	181	9.01e-29	110
g95602.t3	rna-XM_050876410.1	359	344	rna-XM_050876410.1 gene-LOC127006466	253	51.78	69	N/A	N/A	64	311	58	308	4.34e-39	141
g95602.t3	rna-XM_050839177.1	359	343	rna-XM_050839177.1 gene-LOC126984881	339	48.97	92	N/A	N/A	28	357	21	342	1.57e-40	145
g95602.t3	rna-XM_050850504.1	359	340	rna-XM_050850504.1 gene-LOC126991848	312	50.00	84	N/A	N/A	28	330	21	330	1.88e-39	142
g95602.t3	rna-XM_050851676.1	359	343	rna-XM_050851676.1 gene-LOC126992858	339	48.67	92	N/A	N/A	28	357	21	342	8.70e-40	143
g95602.t3	rna-XM_050831207.1	359	344	rna-XM_050831207.1 gene-LOC126980870	252	50.79	69	N/A	N/A	64	311	58	308	8.95e-38	138
g95602.t3	rna-XM_050835127.1	359	356	rna-XM_050835127.1 gene-LOC126982856	354	56.78	98	N/A	N/A	6	357	15	356	2.03e-76	239
g95602.t2	rna-XM_050858974.1	301	231	rna-XM_050858974.1 gene-LOC126997727	194	51.03	63	N/A	N/A	65	253	3	195	9.70e-31	115
g95602.t2	rna-XM_050875548.1	301	227	rna-XM_050875548.1 gene-LOC127006060	191	51.31	62	N/A	N/A	68	253	2	191	4.08e-30	113
g95602.t3	rna-XM_050870658.1	359	366	rna-XM_050870658.1 gene-LOC127003715	350	65.14	97	N/A	N/A	11	357	21	366	4.28e-96	290
g95602.t3	rna-XM_050850423.1	359	282	rna-XM_050850423.1 gene-LOC126991725	292	57.19	81	N/A	N/A	67	357	3	282	2.73e-64	205
g95602.t3	rna-XM_050849366.1	359	342	rna-XM_050849366.1 gene-LOC126990682	338	48.52	92	N/A	N/A	28	357	21	341	4.51e-40	144
g95602.t3	rna-XM_050861633.1	359	220	rna-XM_050861633.1 gene-LOC126999232	194	51.03	53	N/A	N/A	123	311	3	195	6.75e-30	114
g95602.t3	rna-XM_050843595.1	359	366	rna-XM_050843595.1 gene-LOC126986997	342	61.40	95	N/A	N/A	17	357	33	366	9.37e-94	283
g95602.t3	rna-XM_050877047.1	359	281	rna-XM_050877047.1 gene-LOC127006763	292	57.19	81	N/A	N/A	67	357	3	281	4.04e-63	202
g95602.t3	rna-XM_050844344.1	359	344	rna-XM_050844344.1 gene-LOC126987354	337	49.85	91	N/A	N/A	12	339	10	338	3.48e-39	142
g95602.t3	rna-XM_050849739.1	359	344	rna-XM_050849739.1 gene-LOC126991048	337	50.15	91	N/A	N/A	12	339	10	338	2.42e-39	142
g23946.t1	rna-XM_050843050.1	486	357	rna-XM_050843050.1 gene-LOC126986693	339	60.47	65	N/A	N/A	6	321	18	354	3.33e-82	258
g23946.t1	rna-XM_050878781.1	486	357	rna-XM_050878781.1 gene-LOC127007629	338	60.65	65	N/A	N/A	6	320	18	353	1.88e-84	264
g23946.t1	rna-XM_050850610.1	486	357	rna-XM_050850610.1 gene-LOC126991938	338	60.65	65	N/A	N/A	6	320	18	353	5.94e-84	263
g23946.t1	rna-XM_050879409.1	486	357	rna-XM_050879409.1 gene-LOC127007920	338	60.65	65	N/A	N/A	6	320	18	353	9.16e-85	265
g95602.t3	rna-XM_050843705.1	359	584	rna-XM_050843705.1 gene-LOC126987040	337	61.42	94	N/A	N/A	22	357	256	584	1.83e-89	280
g23946.t1	rna-XM_050845962.1	486	357	rna-XM_050845962.1 gene-LOC126988124	338	60.36	65	N/A	N/A	6	320	18	353	2.65e-82	258
g95602.t3	rna-XM_050833056.1	359	332	rna-XM_050833056.1 gene-LOC126981620	292	64.38	81	N/A	N/A	17	307	33	324	8.17e-90	272
g95602.t3	rna-XM_050849980.1	359	341	rna-XM_050849980.1 gene-LOC126991205	308	51.30	84	N/A	N/A	5	307	7	303	1.80e-39	142
g95602.t3	rna-XM_050849454.1	359	251	rna-XM_050849454.1 gene-LOC126990816	266	49.62	72	N/A	N/A	99	357	1	250	2.71e-33	124
g95602.t3	rna-XM_050882961.1	359	354	rna-XM_050882961.1 gene-LOC127009673	297	61.95	82	N/A	N/A	20	313	27	321	3.62e-76	238
g23946.t1	rna-XM_050831028.1	486	351	rna-XM_050831028.1 gene-LOC126980739	333	61.56	65	N/A	N/A	6	320	18	347	2.50e-88	274
g95602.t3	rna-XM_050848607.1	359	351	rna-XM_050848607.1 gene-LOC126990043	308	50.97	84	N/A	N/A	5	307	21	317	1.27e-38	140
g23946.t1	rna-XM_050852264.1	486	348	rna-XM_050852264.1 gene-LOC126993315	336	62.50	66	N/A	N/A	2	320	14	347	1.18e-89	277
g23946.t1	rna-XM_050850051.1	486	281	rna-XM_050850051.1 gene-LOC126991281	274	57.66	53	N/A	N/A	70	329	7	278	2.53e-60	199
g23946.t1	rna-XM_050847254.1	486	351	rna-XM_050847254.1 gene-LOC126988836	333	62.46	65	N/A	N/A	6	320	18	347	3.51e-90	278
g95602.t2	rna-XM_050854221.1	301	217	rna-XM_050854221.1 gene-LOC126994957	169	51.48	55	N/A	N/A	89	253	14	181	2.78e-25	100
g23946.t1	rna-XM_050853299.1	486	351	rna-XM_050853299.1 gene-LOC126994057	333	62.16	65	N/A	N/A	6	320	18	347	1.54e-88	274
g95602.t3	rna-XM_050844306.1	359	353	rna-XM_050844306.1 gene-LOC126987335	329	56.84	90	N/A	N/A	1	323	1	327	8.10e-80	248
g23946.t1	rna-XM_050870588.1	486	360	rna-XM_050870588.1 gene-LOC127003668	342	57.60	67	N/A	N/A	6	329	18	357	1.33e-75	241
g23946.t1	rna-XM_050844236.1	486	360	rna-XM_050844236.1 gene-LOC126987324	342	58.77	67	N/A	N/A	6	329	18	357	2.63e-78	248
g115149.t1	rna-XM_050850213.1	128	232	rna-XM_050850213.1 gene-LOC126991453	88	69.32	66	N/A	N/A	43	127	114	201	5.68e-30	107
g23946.t1	rna-XM_050854055.1	486	289	rna-XM_050854055.1 gene-LOC126994782	290	59.31	56	N/A	N/A	51	320	1	288	5.46e-67	216
g23946.t1	rna-XM_050849393.1	486	384	rna-XM_050849393.1 gene-LOC126990715	338	60.06	65	N/A	N/A	6	320	49	384	3.27e-81	256
g23946.t1	rna-XM_050850618.1	486	388	rna-XM_050850618.1 gene-LOC126991944	338	60.06	65	N/A	N/A	6	320	49	384	3.96e-81	256
g23946.t1	rna-XM_050850632.1	486	386	rna-XM_050850632.1 gene-LOC126991977	287	64.11	57	N/A	N/A	6	282	49	333	1.42e-77	247
g23946.t1	rna-XM_050851813.1	486	431	rna-XM_050851813.1 gene-LOC126992989	338	60.06	65	N/A	N/A	6	320	92	427	3.29e-81	258
g23946.t1	rna-XM_050838733.1	486	322	rna-XM_050838733.1 gene-LOC126984727	291	62.20	58	N/A	N/A	6	287	18	299	9.22e-74	235
g23946.t1	rna-XM_050848599.1	486	388	rna-XM_050848599.1 gene-LOC126990025	338	59.76	65	N/A	N/A	6	320	49	384	2.11e-81	257
g23946.t1	rna-XM_050850130.1	486	388	rna-XM_050850130.1 gene-LOC126991378	338	60.65	65	N/A	N/A	6	320	49	384	1.42e-81	258
g23946.t1	rna-XM_050851932.1	486	462	rna-XM_050851932.1 gene-LOC126993097	338	60.06	65	N/A	N/A	6	320	123	458	1.42e-80	257
g23946.t1	rna-XM_050854107.1	486	388	rna-XM_050854107.1 gene-LOC126994836	338	60.06	65	N/A	N/A	6	320	49	384	1.58e-80	255
g95602.t3	rna-XM_050868450.1	359	361	rna-XM_050868450.1 gene-LOC127002466	339	60.18	94	N/A	N/A	22	357	33	361	6.06e-87	266
g95602.t3	rna-XM_050851788.1	359	223	rna-XM_050851788.1 gene-LOC126992963	233	48.50	64	N/A	N/A	129	357	6	222	2.09e-30	115
g11398.t1	rna-XM_050854942.1	451	321	rna-XM_050854942.1 gene-LOC126995421	335	54.33	74	N/A	N/A	117	450	1	321	1.97e-67	218
g23946.t1	rna-XM_050863575.1	486	340	rna-XM_050863575.1 gene-LOC127000182	287	65.85	57	N/A	N/A	6	282	16	299	2.20e-80	253
g95602.t3	rna-XM_050856688.1	359	354	rna-XM_050856688.1 gene-LOC126996314	333	56.76	91	N/A	N/A	1	327	1	331	6.95e-80	248
g23946.t1	rna-XM_050851232.1	486	364	rna-XM_050851232.1 gene-LOC126992480	345	60.00	65	N/A	N/A	6	320	19	360	1.02e-81	257
g95602.t3	rna-XM_050844380.1	359	365	rna-XM_050844380.1 gene-LOC126987402	338	60.95	94	N/A	N/A	22	357	36	365	3.39e-90	275
g95602.t3	rna-XM_050868698.1	359	365	rna-XM_050868698.1 gene-LOC127002636	338	60.95	94	N/A	N/A	22	357	36	365	3.39e-90	275
g95602.t3	rna-XM_050835128.1	359	365	rna-XM_050835128.1 gene-LOC126982859	338	60.95	94	N/A	N/A	22	357	36	365	3.39e-90	275
g95602.t3	rna-XM_050850706.1	359	392	rna-XM_050850706.1 gene-LOC126992034	338	60.36	94	N/A	N/A	22	357	36	365	2.16e-87	268
g95602.t3	rna-XM_050841809.1	359	319	rna-XM_050841809.1 gene-LOC126986102	288	64.58	80	N/A	N/A	17	303	32	319	3.79e-87	265
g23946.t1	rna-XM_050864693.1	486	364	rna-XM_050864693.1 gene-LOC127000696	345	60.00	65	N/A	N/A	6	320	19	360	6.13e-81	255
g95602.t3	rna-XM_050849007.1	359	463	rna-XM_050849007.1 gene-LOC126990387	338	60.95	94	N/A	N/A	22	357	134	463	4.36e-88	272
g95602.t3	rna-XM_050882707.1	359	368	rna-XM_050882707.1 gene-LOC127009534	347	62.54	97	N/A	N/A	11	357	24	368	2.61e-99	298
g95602.t3	rna-XM_050878776.1	359	358	rna-XM_050878776.1 gene-LOC127007625	313	57.83	87	N/A	N/A	15	327	26	336	1.68e-76	239
g23946.t1	rna-XM_050852427.1	486	364	rna-XM_050852427.1 gene-LOC126993369	345	60.00	65	N/A	N/A	6	320	19	360	2.41e-81	256
g95602.t2	rna-XM_050851711.1	301	152	rna-XM_050851711.1 gene-LOC126992882	150	55.33	50	N/A	N/A	68	216	3	151	9.87e-24	94.4
g95602.t3	rna-XM_050848154.1	359	350	rna-XM_050848154.1 gene-LOC126989583	291	61.51	81	N/A	N/A	28	318	34	324	1.08e-79	247
g16730.t2	rna-XM_050878871.1	829	364	rna-XM_050878871.1 gene-LOC127007662	334	58.08	39	N/A	N/A	302	624	12	333	8.35e-77	253
g16730.t2	rna-XM_050836431.1	829	374	rna-XM_050836431.1 gene-LOC126983599	350	64.57	41	N/A	N/A	319	657	20	360	1.23e-103	324
g16730.t2	rna-XM_050878867.1	829	421	rna-XM_050878867.1 gene-LOC127007661	287	64.81	35	N/A	N/A	339	625	65	348	5.42e-77	255
g16730.t2	rna-XM_050860503.1	829	623	rna-XM_050860503.1 gene-LOC126998597	281	72.24	34	N/A	N/A	363	640	73	353	7.42e-96	312
g16730.t1	rna-XM_050873044.1	821	618	rna-XM_050873044.1 gene-LOC127004864	426	77.93	52	N/A	N/A	354	779	68	469	0.0	540
g16730.t2	rna-XM_050873708.1	829	608	rna-XM_050873708.1 gene-LOC127005121	265	73.96	32	N/A	N/A	363	627	72	336	1.29e-103	332
g16730.t1	rna-XM_050884641.1	821	853	rna-XM_050884641.1 gene-LOC127010452	436	87.39	53	N/A	N/A	363	795	73	503	0.0	655
g16730.t2	rna-XM_050851508.1	829	861	rna-XM_050851508.1 gene-LOC126992696	320	71.25	38	N/A	N/A	363	680	72	389	1.16e-105	345
g16730.t2	rna-XM_050856792.1	829	373	rna-XM_050856792.1 gene-LOC126996405	238	59.66	29	N/A	N/A	362	599	71	308	5.58e-45	166
g14781.t1	rna-XM_050868227.1	2062	440	rna-XM_050868227.1 gene-LOC127002349	236	43.64	37	N/A	N/A	7	232	93	326	5.52e-12	70.1
g67447.t1	rna-XM_050883571.1	180	416	rna-XM_050883571.1 gene-LOC127009960	176	67.61	98	N/A	N/A	1	176	238	411	2.66e-51	169
g68301.t1	rna-XM_050869384.1	162	419	rna-XM_050869384.1 gene-LOC127003025	107	71.96	66	N/A	N/A	1	107	143	248	2.69e-31	115
g156274.t1	rna-XM_050843056.1	232	352	rna-XM_050843056.1 gene-LOC126986700	200	57.50	86	N/A	N/A	31	230	40	238	5.97e-42	145
g98048.t1	rna-XM_050848713.1	75	1390	rna-XM_050848713.1 gene-LOC126990161	55	83.64	73	N/A	N/A	1	55	36	90	5.42e-22	87.0
g78125.t1	rna-XM_050864224.1	326	758	rna-XM_050864224.1 gene-LOC127000489	316	69.62	92	N/A	N/A	1	300	1	291	3.68e-111	339
g24183.t1	rna-XM_050850744.1	914	563	rna-XM_050850744.1 gene-LOC126992064	433	45.96	50	N/A	N/A	62	480	32	445	9.12e-37	146
g47613.t1	rna-XM_050831562.1	2660	5679	rna-XM_050831562.1 gene-LOC126981009	2448	81.37	90	N/A	N/A	262	2660	3166	5577	0.0	2984
g115317.t1	rna-XM_050835602.1	630	643	rna-XM_050835602.1 gene-LOC126983103	485	50.31	89	N/A	N/A	38	521	111	584	1.08e-48	180
g65822.t2	rna-XM_050850253.1	991	1597	rna-XM_050850253.1 gene-LOC126991499	1006	88.87	100	N/A	N/A	1	991	1	1003	0.0	1511
g33757.t2	rna-XM_050856171.1	380	449	rna-XM_050856171.1 gene-LOC126996080	263	95.44	80	N/A	N/A	1	263	1	263	2.29e-179	505
g74894.t1	rna-XM_050844977.1	709	891	rna-XM_050844977.1 gene-LOC126987734	601	39.27	80	N/A	N/A	112	679	228	789	5.57e-25	110
g73855.t1	rna-XM_050835640.1	701	635	rna-XM_050835640.1 gene-LOC126983144	246	55.28	34	N/A	N/A	16	256	361	596	1.15e-38	151
g76412.t5	rna-XM_050835158.1	198	865	rna-XM_050835158.1 gene-LOC126982880	158	93.04	80	N/A	N/A	34	191	1	158	3.76e-96	297
g107251.t1	rna-XM_050850740.1	929	1484	rna-XM_050850740.1 gene-LOC126992060	955	43.56	99	N/A	N/A	1	926	576	1450	1.53e-63	234
g73081.t1	rna-XM_050831152.1	294	469	rna-XM_050831152.1 gene-LOC126980850	302	90.07	99	N/A	N/A	1	293	168	469	1.26e-155	442
g13690.t1	rna-XM_050859656.1	997	1439	rna-XM_050859656.1 gene-LOC126998201	1067	86.97	99	N/A	N/A	1	996	385	1439	0.0	1730
g54269.t4	rna-XM_050848147.1	359	320	rna-XM_050848147.1 gene-LOC126989577	241	53.11	67	N/A	N/A	40	279	26	257	2.62e-31	120
g82028.t3	rna-XM_050847480.1	231	1287	rna-XM_050847480.1 gene-LOC126989008	215	83.72	94	N/A	N/A	17	231	265	479	6.61e-102	320
g3219.t1	rna-XM_050868828.1	384	383	rna-XM_050868828.1 gene-LOC127002733	383	85.90	99	N/A	N/A	1	383	1	383	0.0	540
g44323.t2	rna-XM_050835651.1	921	373	rna-XM_050835651.1 gene-LOC126983155	285	50.18	43	N/A	N/A	110	394	3	277	1.38e-29	121
g54269.t4	rna-XM_050829996.1	359	227	rna-XM_050829996.1 gene-LOC126980284	204	52.94	71	N/A	N/A	77	279	11	214	1.56e-25	102
g76412.t3	rna-XM_050835099.1	316	786	rna-XM_050835099.1 gene-LOC126982826	247	84.62	79	N/A	N/A	44	290	180	423	2.84e-133	397
g18835.t3	rna-XM_050840499.1	292	1204	rna-XM_050840499.1 gene-LOC126985506	291	85.91	99	N/A	N/A	1	291	242	532	7.60e-146	439
g65822.t2	rna-XM_050848149.1	991	266	rna-XM_050848149.1 gene-LOC126989579	250	52.80	29	N/A	N/A	742	990	3	241	1.49e-29	118
g107251.t4	rna-XM_050850743.1	876	1382	rna-XM_050850743.1 gene-LOC126992063	896	42.75	97	N/A	N/A	1	845	101	951	2.35e-62	229
g39640.t1	rna-XM_050852896.1	1312	1270	rna-XM_050852896.1 gene-LOC126993713	1245	75.02	90	N/A	N/A	26	1200	43	1267	0.0	1550
g43828.t1	rna-XM_050862113.1	1033	1166	rna-XM_050862113.1 gene-LOC126999482	969	55.83	91	N/A	N/A	3	945	86	1022	0.0	562
g65822.t2	rna-XM_050850742.1	991	279	rna-XM_050850742.1 gene-LOC126992062	276	52.54	29	N/A	N/A	719	990	2	264	5.90e-30	120
g107207.t1	rna-XM_050871353.1	178	666	rna-XM_050871353.1 gene-LOC127004059	142	70.42	79	N/A	N/A	39	178	15	140	2.22e-45	157
g107251.t1	rna-XM_050850739.1	929	893	rna-XM_050850739.1 gene-LOC126992059	927	43.80	99	N/A	N/A	9	926	1	857	5.20e-68	244
g33249.t1	rna-XM_050860611.1	323	871	rna-XM_050860611.1 gene-LOC126998652	291	91.75	90	N/A	N/A	32	322	592	871	0.0	523
g60225.t1	rna-XM_050850741.1	389	472	rna-XM_050850741.1 gene-LOC126992061	371	50.13	92	N/A	N/A	27	378	108	468	1.84e-40	149
g4079.t1	rna-XM_050830752.1	1343	3189	rna-XM_050830752.1 gene-LOC126980663	1405	78.15	99	N/A	N/A	1	1336	1852	3179	0.0	1615
g72279.t1	rna-XM_050832231.1	549	1816	rna-XM_050832231.1 gene-LOC126981302	551	90.02	99	N/A	N/A	1	547	1269	1814	0.0	931
g54269.t4	rna-XM_050848148.1	359	119	rna-XM_050848148.1 gene-LOC126989578	120	57.50	52	N/A	N/A	84	203	3	118	1.04e-14	69.7
g37037.t1	rna-XM_050838074.1	904	900	rna-XM_050838074.1 gene-LOC126984444	922	59.98	99	N/A	N/A	1	900	1	897	0.0	728
g17438.t1	rna-XM_050860942.1	415	615	rna-XM_050860942.1 gene-LOC126998821	417	98.56	100	N/A	N/A	1	415	1	417	0.0	850
g43380.t2	rna-XM_050834497.1	944	1200	rna-XM_050834497.1 gene-LOC126982459	897	94.65	95	N/A	N/A	30	920	137	1024	0.0	1619
g148405.t1	rna-XM_050859604.1	571	1178	rna-XM_050859604.1 gene-LOC126998162	528	74.05	92	N/A	N/A	36	558	639	1165	0.0	597
g44323.t2	rna-XM_050865369.1	921	1175	rna-XM_050865369.1 gene-LOC127001158	965	69.53	99	N/A	N/A	1	920	220	1173	0.0	1004
g78672.t1	rna-XM_050840717.1	350	1192	rna-XM_050840717.1 gene-LOC126985569	343	79.59	98	N/A	N/A	8	350	197	539	1.35e-142	432
g64548.t3	rna-XM_050863578.1	205	320	rna-XM_050863578.1 gene-LOC127000151	210	50.00	98	N/A	N/A	1	201	10	212	8.02e-31	114
g13568.t1	rna-XM_050875826.1	471	1451	rna-XM_050875826.1 gene-LOC127006221	386	87.82	93	N/A	N/A	53	437	534	917	0.0	629
g44323.t2	rna-XM_050856541.1	921	1360	rna-XM_050856541.1 gene-LOC126996213	978	55.11	99	N/A	N/A	2	917	446	1359	0.0	637
g43828.t1	rna-XM_050858694.1	1033	1109	rna-XM_050858694.1 gene-LOC126997540	962	53.53	91	N/A	N/A	5	945	84	1008	4.77e-154	485
g15390.t4	rna-XM_050832354.1	303	431	rna-XM_050832354.1 gene-LOC126981343	93	89.25	31	N/A	N/A	203	295	222	314	9.19e-43	151
g65822.t2	rna-XM_050849171.1	991	191	rna-XM_050849171.1 gene-LOC126990557	187	54.55	31	N/A	N/A	753	938	3	180	4.44e-19	85.9
g86832.t2	rna-XM_050874468.1	441	2192	rna-XM_050874468.1 gene-LOC127005543	441	91.61	100	N/A	N/A	1	441	480	920	0.0	761
g53741.t1	rna-XM_050863868.1	408	1521	rna-XM_050863868.1 gene-LOC127000308	407	94.59	99	N/A	N/A	1	407	1117	1521	0.0	731
g39957.t1	rna-XM_050881234.1	540	1812	rna-XM_050881234.1 gene-LOC127008853	179	98.88	33	N/A	N/A	362	540	1634	1812	1.74e-124	400
g28502.t3	rna-XM_050846403.1	171	1201	rna-XM_050846403.1 gene-LOC126988344	128	60.94	70	N/A	N/A	52	170	1069	1196	4.27e-34	126
g103749.t2	rna-XM_050865979.1	122	452	rna-XM_050865979.1 gene-LOC127001452	122	96.72	100	N/A	N/A	1	122	188	309	5.88e-75	228
g100208.t1	rna-XM_050854446.1	596	1203	rna-XM_050854446.1 gene-LOC126995159	284	84.86	68	N/A	N/A	310	593	827	1106	5.30e-139	433
g109445.t1	rna-XM_050835379.1	275	1003	rna-XM_050835379.1 gene-LOC126982988	276	81.88	99	N/A	N/A	1	274	738	1003	3.97e-134	403
g55468.t1	rna-XM_050869115.1	898	1247	rna-XM_050869115.1 gene-LOC127002871	906	65.67	99	N/A	N/A	41	892	239	1138	0.0	771
g73855.t1	rna-XM_050833470.1	701	1491	rna-XM_050833470.1 gene-LOC126981876	694	53.17	93	N/A	N/A	26	678	752	1435	1.34e-121	395
g27547.t2	rna-XM_050842449.1	452	751	rna-XM_050842449.1 gene-LOC126986379	157	57.96	33	N/A	N/A	4	151	77	233	4.29e-30	123
g85777.t2	rna-XM_050871992.1	72	275	rna-XM_050871992.1 gene-LOC127004368	71	80.28	99	N/A	N/A	1	71	54	124	1.73e-26	97.1
g76391.t1	rna-XM_050860825.1	215	425	rna-XM_050860825.1 gene-LOC126998785	159	86.16	73	N/A	N/A	1	158	222	380	2.00e-87	264
g133421.t1	rna-XM_050861909.1	109	640	rna-XM_050861909.1 gene-LOC126999364	109	97.25	100	N/A	N/A	1	109	259	367	3.63e-64	204
g55468.t1	rna-XM_050869061.1	898	380	rna-XM_050869061.1 gene-LOC127002844	359	65.18	39	N/A	N/A	11	363	30	380	5.02e-81	266
g14942.t1	rna-XM_050878937.1	2400	2360	rna-XM_050878937.1 gene-LOC127007705	2474	58.53	99	N/A	N/A	2	2399	52	2360	0.0	1466
g60225.t1	rna-XM_050871666.1	389	563	rna-XM_050871666.1 gene-LOC127004183	245	53.88	97	N/A	N/A	68	312	37	281	3.89e-37	141
g15123.t1	rna-XM_050876533.1	136	1227	rna-XM_050876533.1 gene-LOC127006556	106	93.40	78	N/A	N/A	10	115	167	272	2.14e-59	197
g2396.t6	rna-XM_050856010.1	846	1687	rna-XM_050856010.1 gene-LOC126996022	694	62.97	80	N/A	N/A	1	676	466	1085	4.22e-175	548
g43549.t1	rna-XM_050870856.1	256	529	rna-XM_050870856.1 gene-LOC127003804	240	93.75	94	N/A	N/A	16	255	290	529	4.79e-144	413
g69763.t1	rna-XM_050859899.1	866	1300	rna-XM_050859899.1 gene-LOC126998366	891	68.24	98	N/A	N/A	1	846	212	1057	0.0	847
g115317.t1	rna-XM_050870142.1	630	691	rna-XM_050870142.1 gene-LOC127003442	358	46.93	90	N/A	N/A	67	387	9	361	2.17e-31	129
g59478.t3	rna-XM_050857902.1	285	489	rna-XM_050857902.1 gene-LOC126996948	238	58.82	82	N/A	N/A	51	283	251	484	1.17e-39	144
g49242.t1	rna-XM_050878975.1	184	243	rna-XM_050878975.1 gene-LOC127007726	183	78.14	98	N/A	N/A	1	181	59	241	5.78e-77	229
g55468.t1	rna-XM_050853363.1	898	1085	rna-XM_050853363.1 gene-LOC126994121	957	62.80	99	N/A	N/A	5	892	45	980	0.0	754
g55468.t1	rna-XM_050839752.1	898	873	rna-XM_050839752.1 gene-LOC126985195	838	62.05	86	N/A	N/A	5	778	45	853	0.0	665
g16761.t1	rna-XM_050874761.1	105	597	rna-XM_050874761.1 gene-LOC127005673	103	75.73	97	N/A	N/A	1	102	496	597	8.04e-35	124
g94155.t1	rna-XM_050843069.1	84	219	rna-XM_050843069.1 gene-LOC126986712	84	77.38	100	N/A	N/A	1	84	56	139	8.65e-34	114
g75251.t2	rna-XM_050842418.1	273	917	rna-XM_050842418.1 gene-LOC126986363	262	71.37	93	N/A	N/A	1	254	617	875	8.54e-67	223
g1712.t1	rna-XM_050856925.1	241	705	rna-XM_050856925.1 gene-LOC126996460	238	92.44	99	N/A	N/A	1	238	109	346	2.64e-148	429
g120359.t1	rna-XM_050872920.1	584	837	rna-XM_050872920.1 gene-LOC127004787	540	81.48	90	N/A	N/A	60	584	64	601	0.0	763
g103603.t1	rna-XM_050837480.1	517	1663	rna-XM_050837480.1 gene-LOC126984080	507	66.07	95	N/A	N/A	26	517	20	500	6.83e-145	454
g59489.t3	rna-XM_050830592.1	644	639	rna-XM_050830592.1 gene-LOC126980553	661	60.97	99	N/A	N/A	3	643	13	639	2.39e-165	487
g60225.t1	rna-XM_050842249.1	389	354	rna-XM_050842249.1 gene-LOC126986285	333	49.55	92	N/A	N/A	62	383	6	338	2.70e-42	151
g11723.t1	rna-XM_050865689.1	338	1967	rna-XM_050865689.1 gene-LOC127001294	226	69.47	63	N/A	N/A	124	337	85	307	1.02e-71	241
g37734.t1	rna-XM_050876654.1	536	1179	rna-XM_050876654.1 gene-LOC127006585	530	87.92	99	N/A	N/A	7	535	650	1178	0.0	879
g59478.t3	rna-XM_050857899.1	285	489	rna-XM_050857899.1 gene-LOC126996946	238	59.66	82	N/A	N/A	51	283	251	484	1.23e-41	149
g100283.t3	rna-XM_050854883.1	177	1419	rna-XM_050854883.1 gene-LOC126995377	173	88.44	98	N/A	N/A	1	173	582	754	7.51e-81	260
g86309.t1	rna-XM_050835817.1	544	159	rna-XM_050835817.1 gene-LOC126983206	129	92.25	24	N/A	N/A	416	544	12	140	1.14e-74	233
g100392.t2	rna-XM_050857286.1	219	971	rna-XM_050857286.1 gene-LOC126996616	219	80.82	100	N/A	N/A	1	219	549	754	1.88e-91	287
g55468.t1	rna-XM_050869390.1	898	917	rna-XM_050869390.1 gene-LOC127003033	890	77.64	99	N/A	N/A	10	897	41	917	0.0	1079
g25120.t1	rna-XM_050850355.1	118	2954	rna-XM_050850355.1 gene-LOC126991642	81	100.00	69	N/A	N/A	36	116	2539	2619	5.73e-52	174
g116509.t1	rna-XM_050883689.1	116	232	rna-XM_050883689.1 gene-LOC127009990	115	85.22	99	N/A	N/A	1	115	118	232	4.67e-58	178
g16947.t1	rna-XM_050843313.1	696	2165	rna-XM_050843313.1 gene-LOC126986861	351	78.92	48	N/A	N/A	289	625	1817	2164	3.65e-155	495
g13092.t3	rna-XM_050860337.1	420	658	rna-XM_050860337.1 gene-LOC126998548	357	65.27	94	N/A	N/A	2	355	6	362	5.16e-98	306
g143603.t1	rna-XM_050833765.1	173	174	rna-XM_050833765.1 gene-LOC126982049	91	54.95	51	N/A	N/A	10	97	29	119	1.09e-14	67.8
g143603.t1	rna-XM_050847982.1	173	252	rna-XM_050847982.1 gene-LOC126989361	92	54.35	51	N/A	N/A	9	97	28	119	3.43e-14	67.8
g63809.t2	rna-XM_050841721.1	330	1427	rna-XM_050841721.1 gene-LOC126986035	306	76.80	86	N/A	N/A	15	298	508	810	1.96e-117	369
g4982.t1	rna-XM_050843526.1	278	1241	rna-XM_050843526.1 gene-LOC126986964	214	77.57	75	N/A	N/A	8	216	748	956	4.28e-88	284
g6827.t1	rna-XM_050856906.1	361	412	rna-XM_050856906.1 gene-LOC126996449	231	68.83	63	N/A	N/A	1	226	1	230	8.36e-74	234
g78672.t1	rna-XM_050880424.1	350	643	rna-XM_050880424.1 gene-LOC127008391	218	50.00	59	N/A	N/A	57	261	48	257	9.36e-17	81.3
g107251.t1	rna-XM_050860795.1	929	1354	rna-XM_050860795.1 gene-LOC126998767	929	87.08	99	N/A	N/A	1	928	96	1024	0.0	1434
g31965.t1	rna-XM_050840881.1	523	524	rna-XM_050840881.1 gene-LOC126985709	521	73.32	99	N/A	N/A	1	519	1	519	0.0	579
g60225.t1	rna-XM_050837682.1	389	405	rna-XM_050837682.1 gene-LOC126984191	256	49.61	92	N/A	N/A	113	367	97	351	2.25e-27	111
g143603.t1	rna-XM_050852057.1	173	228	rna-XM_050852057.1 gene-LOC126993196	91	56.04	51	N/A	N/A	10	97	29	119	2.42e-14	67.8
g60225.t3	rna-XM_050848248.1	288	230	rna-XM_050848248.1 gene-LOC126989647	149	48.32	89	N/A	N/A	60	206	2	149	5.38e-14	69.3
g15582.t3	rna-XM_050867509.1	138	225	rna-XM_050867509.1 gene-LOC127002068	134	82.84	97	N/A	N/A	1	134	76	209	5.32e-63	191
g106723.t1	rna-XM_050852989.1	534	648	rna-XM_050852989.1 gene-LOC126993846	449	43.21	84	N/A	N/A	77	503	101	528	2.01e-27	116
g143603.t1	rna-XM_050834459.1	173	243	rna-XM_050834459.1 gene-LOC126982411	91	56.04	51	N/A	N/A	10	97	56	146	2.52e-15	70.9
g104385.t1	rna-XM_050841713.1	484	3954	rna-XM_050841713.1 gene-LOC126986026	385	52.47	98	N/A	N/A	6	389	1424	1764	7.39e-48	177
g40589.t1	rna-XM_050871636.1	356	634	rna-XM_050871636.1 gene-LOC127004164	356	96.35	99	N/A	N/A	1	355	279	634	0.0	676
g113383.t1	rna-XM_050861507.1	420	385	rna-XM_050861507.1 gene-LOC126999178	332	43.98	75	N/A	N/A	10	326	55	374	7.37e-24	102
g113383.t1	rna-XM_050855774.1	420	385	rna-XM_050855774.1 gene-LOC126995877	332	44.28	75	N/A	N/A	10	326	55	374	3.03e-24	103
g113383.t1	rna-XM_050847266.1	420	385	rna-XM_050847266.1 gene-LOC126988859	332	43.67	75	N/A	N/A	10	326	55	374	4.64e-22	96.7
g113383.t1	rna-XM_050853963.1	420	307	rna-XM_050853963.1 gene-LOC126994675	296	41.22	66	N/A	N/A	50	326	22	296	2.34e-17	82.0
g113383.t1	rna-XM_050868446.1	420	336	rna-XM_050868446.1 gene-LOC127002464	299	39.80	69	N/A	N/A	37	325	46	325	6.62e-14	72.0
g72639.t1	rna-XM_050849751.1	1252	393	rna-XM_050849751.1 gene-LOC126991054	366	38.52	26	N/A	N/A	96	419	59	373	7.91e-14	74.7
g113383.t1	rna-XM_050857659.1	420	379	rna-XM_050857659.1 gene-LOC126996797	174	43.68	40	N/A	N/A	37	202	116	283	1.40e-09	58.9
g113383.t1	rna-XM_050854005.1	420	379	rna-XM_050854005.1 gene-LOC126994714	174	43.68	40	N/A	N/A	37	202	116	283	1.50e-09	58.9
g33328.t2	rna-XM_050860616.1	119	378	rna-XM_050860616.1 gene-LOC126998655	118	97.46	99	N/A	N/A	1	118	260	377	3.35e-77	232
g80927.t1	rna-XM_050861260.1	214	349	rna-XM_050861260.1 gene-LOC126998962	211	74.41	98	N/A	N/A	1	209	139	349	8.27e-75	229
g80927.t1	rna-XM_050861306.1	214	384	rna-XM_050861306.1 gene-LOC126998993	213	86.85	99	N/A	N/A	1	213	163	375	2.19e-110	321
g80927.t1	rna-XM_050866902.1	214	347	rna-XM_050866902.1 gene-LOC127001756	208	66.83	96	N/A	N/A	1	206	138	345	3.51e-59	189
g80927.t1	rna-XM_050853749.1	214	345	rna-XM_050853749.1 gene-LOC126994429	208	64.42	96	N/A	N/A	1	206	138	343	1.49e-52	172
g80927.t1	rna-XM_050853748.1	214	366	rna-XM_050853748.1 gene-LOC126994428	208	65.38	96	N/A	N/A	1	206	157	364	8.74e-58	186
g80927.t1	rna-XM_050866901.1	214	366	rna-XM_050866901.1 gene-LOC127001755	208	65.38	96	N/A	N/A	1	206	157	364	7.68e-58	186
g46739.t1	rna-XM_050840466.1	419	1214	rna-XM_050840466.1 gene-LOC126985496	428	72.90	99	N/A	N/A	1	417	168	592	1.22e-161	486
g49182.t1	rna-XM_050878675.1	613	1360	rna-XM_050878675.1 gene-LOC127007529	338	91.72	55	N/A	N/A	268	605	21	358	0.0	600
g46739.t1	rna-XM_050884578.1	419	1177	rna-XM_050884578.1 gene-LOC127010432	417	94.48	99	N/A	N/A	1	417	108	524	0.0	776
g46739.t1	rna-XM_050881787.1	419	1021	rna-XM_050881787.1 gene-LOC127009065	417	74.34	99	N/A	N/A	1	417	117	533	3.99e-171	505
g120074.t1	rna-XM_050839315.1	275	1272	rna-XM_050839315.1 gene-LOC126985045	275	96.00	100	N/A	N/A	1	275	445	719	1.78e-177	522
g87660.t1	rna-XM_050883599.1	461	515	rna-XM_050883599.1 gene-LOC127009975	458	80.57	99	N/A	N/A	5	460	58	515	0.0	598
g84978.t2	rna-XM_050863392.1	543	541	rna-XM_050863392.1 gene-LOC127000011	542	80.81	99	N/A	N/A	1	541	1	540	0.0	726
g84978.t2	rna-XM_050863418.1	543	550	rna-XM_050863418.1 gene-LOC127000025	543	61.51	98	N/A	N/A	1	531	1	541	2.21e-128	385
g84978.t2	rna-XM_050836360.1	543	546	rna-XM_050836360.1 gene-LOC126983564	547	58.87	99	N/A	N/A	1	537	1	539	1.76e-103	321
g135402.t1	rna-XM_050857807.1	511	511	rna-XM_050857807.1 gene-LOC126996890	511	78.86	99	N/A	N/A	1	508	1	509	0.0	650
g32676.t1	rna-XM_050850674.1	129	409	rna-XM_050850674.1 gene-LOC126992006	44	61.36	34	N/A	N/A	25	68	361	404	4.55e-11	58.5
g32676.t1	rna-XM_050854269.1	129	642	rna-XM_050854269.1 gene-LOC126995000	70	58.57	53	N/A	N/A	25	93	546	611	9.11e-10	54.7
g31288.t1	rna-XM_050833741.1	709	1085	rna-XM_050833741.1 gene-LOC126982021	205	58.54	29	N/A	N/A	260	462	734	933	2.26e-32	134
g1909.t3	rna-XM_050857778.1	152	1321	rna-XM_050857778.1 gene-LOC126996867	142	94.37	93	N/A	N/A	1	142	578	719	4.14e-85	270
g114941.t2	rna-XM_050842318.1	146	927	rna-XM_050842318.1 gene-LOC126986315	133	58.65	86	N/A	N/A	3	128	792	924	8.33e-26	101
g9741.t1	rna-XM_050841712.1	1709	2568	rna-XM_050841712.1 gene-LOC126986025	219	52.05	11	N/A	N/A	558	749	1141	1358	7.38e-20	97.1
g4464.t1	rna-XM_050837946.1	87	795	rna-XM_050837946.1 gene-LOC126984331	86	67.44	99	N/A	N/A	1	86	607	692	1.51e-24	95.1
g224.t4	rna-XM_050851338.1	679	1367	rna-XM_050851338.1 gene-LOC126992527	154	48.70	22	N/A	N/A	258	403	301	449	4.12e-13	72.8
g59590.t4	rna-XM_050856539.1	277	1553	rna-XM_050856539.1 gene-LOC126996212	278	64.03	85	N/A	N/A	1	236	537	814	2.37e-56	194
g31288.t1	rna-XM_050859777.1	709	1144	rna-XM_050859777.1 gene-LOC126998287	478	89.75	67	N/A	N/A	156	633	674	1143	0.0	791
g88479.t1	rna-XM_050876523.1	501	1374	rna-XM_050876523.1 gene-LOC127006550	515	67.77	98	N/A	N/A	5	497	412	872	4.24e-160	489
g70647.t2	rna-XM_050829965.1	231	1489	rna-XM_050829965.1 gene-LOC126980269	231	86.58	100	N/A	N/A	1	231	471	698	7.76e-125	385
g133542.t2	rna-XM_050833752.1	161	383	rna-XM_050833752.1 gene-LOC126982033	146	99.32	91	N/A	N/A	1	146	203	348	6.78e-105	304
g128302.t1	rna-XM_050856922.1	418	826	rna-XM_050856922.1 gene-LOC126996459	442	72.17	100	N/A	N/A	1	418	1	421	4.16e-104	326
g6190.t1	rna-XM_050874018.1	220	508	rna-XM_050874018.1 gene-LOC127005249	233	90.56	99	N/A	N/A	1	218	79	311	1.32e-138	397
g31628.t3	rna-XM_050879176.1	203	210	rna-XM_050879176.1 gene-LOC127007806	173	60.12	85	N/A	N/A	13	184	32	197	3.39e-40	135
g31628.t3	rna-XM_050879177.1	203	206	rna-XM_050879177.1 gene-LOC127007807	164	62.20	81	N/A	N/A	14	177	33	189	1.66e-41	139
g59287.t1	rna-XM_050879458.1	910	1364	rna-XM_050879458.1 gene-LOC127007939	394	67.77	75	N/A	N/A	2	373	492	874	6.28e-100	340
g29371.t1	rna-XM_050875595.1	565	575	rna-XM_050875595.1 gene-LOC127006090	565	47.08	99	N/A	N/A	2	565	45	544	9.16e-79	258
g49740.t1	rna-XM_050861559.1	524	548	rna-XM_050861559.1 gene-LOC126999219	534	49.81	95	N/A	N/A	26	521	24	548	8.83e-78	254
g65960.t1	rna-XM_050833188.1	593	539	rna-XM_050833188.1 gene-LOC126981732	562	48.40	88	N/A	N/A	46	567	1	538	9.27e-80	261
g62661.t1	rna-XM_050865313.1	395	456	rna-XM_050865313.1 gene-LOC127001126	391	48.85	97	N/A	N/A	1	385	62	424	6.25e-52	179
g49740.t1	rna-XM_050865305.1	524	583	rna-XM_050865305.1 gene-LOC127001124	578	45.67	95	N/A	N/A	26	521	14	583	1.24e-68	230
g49740.t1	rna-XM_050859171.1	524	548	rna-XM_050859171.1 gene-LOC126997929	537	48.04	95	N/A	N/A	26	521	23	548	7.21e-74	243
g62661.t1	rna-XM_050865222.1	395	709	rna-XM_050865222.1 gene-LOC127001053	256	55.47	65	N/A	N/A	1	255	13	257	9.82e-48	172
g49740.t1	rna-XM_050859091.1	524	537	rna-XM_050859091.1 gene-LOC126997880	544	47.79	95	N/A	N/A	26	521	10	535	3.03e-67	226
g75575.t1	rna-XM_050852730.1	252	277	rna-XM_050852730.1 gene-LOC126993593	252	56.35	100	N/A	N/A	1	252	10	254	2.73e-55	178
g56044.t1	rna-XM_050849960.1	429	310	rna-XM_050849960.1 gene-LOC126991190	262	55.73	61	N/A	N/A	37	298	1	252	2.91e-52	177
g75575.t1	rna-XM_050847667.1	252	409	rna-XM_050847667.1 gene-LOC126989090	252	53.97	100	N/A	N/A	1	252	11	252	5.59e-52	173
g65960.t1	rna-XM_050884094.1	593	401	rna-XM_050884094.1 gene-LOC127010216	413	46.00	64	N/A	N/A	42	418	10	401	1.76e-38	145
g75575.t1	rna-XM_050848000.1	252	358	rna-XM_050848000.1 gene-LOC126989400	252	54.76	100	N/A	N/A	1	252	12	254	2.36e-47	160
g73229.t1	rna-XM_050879521.1	1085	1219	rna-XM_050879521.1 gene-LOC127007976	592	56.93	66	N/A	N/A	7	546	474	1029	4.28e-120	398
g86593.t3	rna-XM_050851527.1	509	531	rna-XM_050851527.1 gene-LOC126992715	528	50.95	99	N/A	N/A	2	506	7	528	4.76e-76	248
g29371.t1	rna-XM_050851491.1	565	512	rna-XM_050851491.1 gene-LOC126992684	543	45.49	96	N/A	N/A	2	542	3	476	4.59e-62	212
g29371.t1	rna-XM_050874534.1	565	602	rna-XM_050874534.1 gene-LOC127005592	570	50.35	98	N/A	N/A	2	554	9	562	1.31e-82	269
g68120.t1	rna-XM_050865458.1	253	941	rna-XM_050865458.1 gene-LOC127001223	252	55.16	98	N/A	N/A	2	250	13	251	4.76e-44	158
g49740.t1	rna-XM_050853828.1	524	504	rna-XM_050853828.1 gene-LOC126994514	524	47.52	94	N/A	N/A	29	521	2	502	5.15e-56	195
g48242.t1	rna-XM_050866640.1	235	567	rna-XM_050866640.1 gene-LOC127001664	234	65.38	99	N/A	N/A	2	234	342	567	1.20e-67	217
g99855.t2	rna-XM_050867842.1	454	498	rna-XM_050867842.1 gene-LOC127002168	494	58.91	99	N/A	N/A	2	453	13	498	2.32e-131	388
g86593.t2	rna-XM_050848351.1	563	452	rna-XM_050848351.1 gene-LOC126989731	466	48.50	82	N/A	N/A	101	560	1	452	3.03e-56	195
g29371.t1	rna-XM_050847611.1	565	526	rna-XM_050847611.1 gene-LOC126989060	461	48.16	78	N/A	N/A	115	552	35	484	3.14e-57	199
g96798.t3	rna-XM_050842581.1	212	208	rna-XM_050842581.1 gene-LOC126986429	126	56.35	59	N/A	N/A	10	135	44	164	4.21e-26	99.8
g35953.t1	rna-XM_050871372.1	305	379	rna-XM_050871372.1 gene-LOC127004071	179	56.42	59	N/A	N/A	50	228	70	244	1.98e-24	101
g131023.t1	rna-XM_050880095.1	286	302	rna-XM_050880095.1 gene-LOC127008288	288	44.44	99	N/A	N/A	5	286	3	259	6.22e-32	119
g46779.t2	rna-XM_050839730.1	373	122	rna-XM_050839730.1 gene-LOC126985170	105	48.57	27	N/A	N/A	4	102	10	112	2.83e-12	62.8
g147276.t1	rna-XM_050859684.1	89	249	rna-XM_050859684.1 gene-LOC126998208	88	78.41	99	N/A	N/A	1	88	24	111	1.19e-38	128
g87111.t1	rna-XM_050872023.1	162	619	rna-XM_050872023.1 gene-LOC127004382	160	56.25	97	N/A	N/A	2	158	460	617	3.04e-29	111
g99855.t2	rna-XM_050882631.1	454	441	rna-XM_050882631.1 gene-LOC127009514	459	55.56	99	N/A	N/A	4	453	1	441	2.31e-99	304
g63369.t2	rna-XM_050854283.1	261	439	rna-XM_050854283.1 gene-LOC126995008	76	55.26	29	N/A	N/A	6	81	261	330	2.41e-12	65.9
g6786.t7	rna-XM_050837293.1	1022	716	rna-XM_050837293.1 gene-LOC126983994	273	60.07	27	N/A	N/A	762	1021	444	716	1.56e-58	214
g16536.t2	rna-XM_050877819.1	361	568	rna-XM_050877819.1 gene-LOC127007146	404	83.42	99	N/A	N/A	1	358	164	566	0.0	615
g47549.t1	rna-XM_050857008.1	561	598	rna-XM_050857008.1 gene-LOC126996493	456	64.91	80	N/A	N/A	1	451	81	529	1.31e-130	394
g47549.t1	rna-XM_050850895.1	561	576	rna-XM_050850895.1 gene-LOC126992234	462	72.51	81	N/A	N/A	1	456	62	520	0.0	547
g20478.t1	rna-XM_050837656.1	570	541	rna-XM_050837656.1 gene-LOC126984182	480	66.46	83	N/A	N/A	2	474	48	517	2.01e-161	471
g47549.t1	rna-XM_050862124.1	561	649	rna-XM_050862124.1 gene-LOC126999485	561	72.19	100	N/A	N/A	1	561	95	616	0.0	684
g20478.t1	rna-XM_050842577.1	570	1527	rna-XM_050842577.1 gene-LOC126986426	478	62.76	83	N/A	N/A	2	474	1028	1498	1.91e-137	434
g20459.t1	rna-XM_050833683.1	570	808	rna-XM_050833683.1 gene-LOC126981962	512	49.02	86	N/A	N/A	3	494	39	504	1.07e-87	288
g106856.t1	rna-XM_050876389.1	298	368	rna-XM_050876389.1 gene-LOC127006438	269	88.10	89	N/A	N/A	34	298	36	301	6.48e-148	419
g87673.t1	rna-XM_050883294.1	671	1621	rna-XM_050883294.1 gene-LOC127009864	199	46.73	24	N/A	N/A	507	668	1437	1621	1.18e-30	129
g34127.t1	rna-XM_050875073.1	933	2941	rna-XM_050875073.1 gene-LOC127005848	475	68.21	92	N/A	N/A	3	466	2	465	1.68e-154	504
g66094.t1	rna-XM_050853208.1	453	1501	rna-XM_050853208.1 gene-LOC126993982	203	75.37	44	N/A	N/A	253	453	345	546	1.12e-73	251
g86566.t1	rna-XM_050840443.1	237	1809	rna-XM_050840443.1 gene-LOC126985482	240	60.00	100	N/A	N/A	1	237	1241	1478	1.80e-66	222
g45970.t1	rna-XM_050884431.1	1591	1951	rna-XM_050884431.1 gene-LOC127010400	1252	60.30	75	N/A	N/A	380	1537	507	1685	0.0	933
g66094.t1	rna-XM_050859021.1	453	1154	rna-XM_050859021.1 gene-LOC126997808	203	75.37	44	N/A	N/A	253	453	96	297	3.99e-74	252
g36851.t2	rna-XM_050854331.1	661	272	rna-XM_050854331.1 gene-LOC126995023	162	55.56	43	N/A	N/A	74	232	97	247	2.70e-28	114
g4958.t10	rna-XM_050845640.1	836	2314	rna-XM_050845640.1 gene-LOC126987966	161	85.09	68	N/A	N/A	674	834	1676	1836	3.52e-84	295
g16762.t1	rna-XM_050870649.1	461	661	rna-XM_050870649.1 gene-LOC127003713	436	83.94	93	N/A	N/A	30	457	1	434	0.0	628
g16762.t1	rna-XM_050870667.1	461	661	rna-XM_050870667.1 gene-LOC127003720	436	83.94	93	N/A	N/A	30	457	1	434	0.0	628
g15210.t1	rna-XM_050884582.1	1343	5638	rna-XM_050884582.1 gene-LOC127010435	1244	73.95	87	N/A	N/A	172	1340	3828	5056	0.0	1273
g40721.t1	rna-XM_050867925.1	367	3797	rna-XM_050867925.1 gene-LOC127002211	375	69.87	100	N/A	N/A	1	367	1627	1991	3.71e-122	388
g59191.t2	rna-XM_050835202.1	941	4881	rna-XM_050835202.1 gene-LOC126982920	952	75.21	100	N/A	N/A	1	941	1617	2564	0.0	1149
g110622.t2	rna-XM_050852548.1	615	897	rna-XM_050852548.1 gene-LOC126993431	614	74.59	99	N/A	N/A	2	609	110	717	0.0	759
g7791.t1	rna-XM_050875555.1	140	987	rna-XM_050875555.1 gene-LOC127006071	139	92.09	99	N/A	N/A	1	139	849	987	1.15e-79	252
g36851.t2	rna-XM_050849725.1	661	364	rna-XM_050849725.1 gene-LOC126991036	252	52.38	43	N/A	N/A	3	232	102	339	2.09e-45	165
g36851.t2	rna-XM_050848812.1	661	411	rna-XM_050848812.1 gene-LOC126990265	252	52.38	43	N/A	N/A	3	232	149	386	8.72e-45	164
g36851.t2	rna-XM_050849421.1	661	377	rna-XM_050849421.1 gene-LOC126990776	238	52.10	43	N/A	N/A	3	218	149	377	3.61e-41	154
g36851.t2	rna-XM_050848230.1	661	332	rna-XM_050848230.1 gene-LOC126989619	252	52.38	43	N/A	N/A	3	232	70	307	3.90e-44	160
g83407.t2	rna-XM_050875033.1	513	4646	rna-XM_050875033.1 gene-LOC127005843	512	91.99	99	N/A	N/A	1	512	3110	3621	0.0	935
g36851.t1	rna-XM_050867935.1	297	1341	rna-XM_050867935.1 gene-LOC127002212	311	58.84	100	N/A	N/A	1	296	14	324	3.51e-76	252
g29900.t1	rna-XM_050860345.1	1642	778	rna-XM_050860345.1 gene-LOC126998560	392	39.54	35	N/A	N/A	460	807	211	571	5.65e-33	138
g36851.t1	rna-XM_050830481.1	297	478	rna-XM_050830481.1 gene-LOC126980508	150	58.67	98	N/A	N/A	150	296	311	458	9.26e-33	125
g66268.t1	rna-XM_050876568.1	84	1668	rna-XM_050876568.1 gene-LOC127006572	62	80.65	71	N/A	N/A	1	60	1	61	1.52e-23	92.0
g48202.t1	rna-XM_050857110.1	1104	1160	rna-XM_050857110.1 gene-LOC126996551	400	73.00	50	N/A	N/A	1	400	85	468	4.71e-171	534
g26107.t1	rna-XM_050859828.1	439	2891	rna-XM_050859828.1 gene-LOC126998332	375	60.27	82	N/A	N/A	41	402	1466	1833	1.74e-92	305
g87674.t1	rna-XM_050861674.1	103	745	rna-XM_050861674.1 gene-LOC126999273	69	100.00	67	N/A	N/A	29	97	119	187	3.32e-40	140
g42146.t1	rna-XM_050854646.1	239	762	rna-XM_050854646.1 gene-LOC126995237	239	62.76	100	N/A	N/A	1	239	313	513	6.90e-70	227
g95351.t1	rna-XM_050882077.1	316	846	rna-XM_050882077.1 gene-LOC127009215	303	96.70	96	N/A	N/A	13	315	544	846	0.0	604
g26266.t3	rna-XM_050881781.1	313	743	rna-XM_050881781.1 gene-LOC127009063	312	79.81	99	N/A	N/A	1	312	83	390	1.95e-145	426
g105842.t2	rna-XM_050876650.1	109	350	rna-XM_050876650.1 gene-LOC127006584	108	84.26	99	N/A	N/A	1	108	243	350	2.88e-52	167
g32684.t1	rna-XM_050860243.1	177	1229	rna-XM_050860243.1 gene-LOC126998501	162	83.95	92	N/A	N/A	14	175	217	378	3.50e-78	252
g21708.t2	rna-XM_050881877.1	289	1166	rna-XM_050881877.1 gene-LOC127009095	295	83.39	99	N/A	N/A	1	288	873	1166	1.16e-142	429
g21708.t2	rna-XM_050881884.1	289	1062	rna-XM_050881884.1 gene-LOC127009100	295	83.39	99	N/A	N/A	1	288	769	1062	8.21e-144	430
g41697.t1	rna-XM_050847548.1	238	851	rna-XM_050847548.1 gene-LOC126989023	237	88.19	99	N/A	N/A	1	237	616	851	1.24e-123	370
g44963.t2	rna-XM_050868780.1	314	1199	rna-XM_050868780.1 gene-LOC127002705	298	83.22	95	N/A	N/A	1	298	200	484	2.15e-146	441
g98371.t1	rna-XM_050851550.1	372	1124	rna-XM_050851550.1 gene-LOC126992735	374	92.25	100	N/A	N/A	1	372	574	947	0.0	665
g87758.t1	rna-XM_050868313.1	172	212	rna-XM_050868313.1 gene-LOC127002414	192	57.29	98	N/A	N/A	2	170	22	210	1.23e-36	125
g46597.t1	rna-XM_050849924.1	475	502	rna-XM_050849924.1 gene-LOC126991163	170	50.00	35	N/A	N/A	111	278	78	242	1.32e-18	87.8
g56101.t1	rna-XM_050844794.1	545	499	rna-XM_050844794.1 gene-LOC126987667	178	48.88	32	N/A	N/A	172	347	66	238	6.17e-18	86.3
g56101.t1	rna-XM_050868668.1	545	462	rna-XM_050868668.1 gene-LOC127002585	178	48.88	32	N/A	N/A	172	347	86	258	1.51e-17	85.1
g56101.t1	rna-XM_050868644.1	545	422	rna-XM_050868644.1 gene-LOC127002562	180	48.89	33	N/A	N/A	170	347	84	258	1.60e-17	84.7
g46597.t1	rna-XM_050863838.1	475	420	rna-XM_050863838.1 gene-LOC127000297	182	51.10	37	N/A	N/A	102	278	83	258	1.21e-17	84.3
g46597.t1	rna-XM_050843157.1	475	404	rna-XM_050843157.1 gene-LOC126986786	163	50.92	34	N/A	N/A	118	278	34	191	2.17e-18	86.7
g56101.t1	rna-XM_050858311.1	545	496	rna-XM_050858311.1 gene-LOC126997308	178	48.88	32	N/A	N/A	172	347	86	258	3.99e-17	84.0
g21993.t1	rna-XM_050851830.1	579	442	rna-XM_050851830.1 gene-LOC126993009	288	44.10	48	N/A	N/A	182	458	15	290	2.22e-12	68.9
g32688.t1	rna-XM_050835370.1	466	694	rna-XM_050835370.1 gene-LOC126982981	523	69.41	99	N/A	N/A	1	463	177	691	0.0	601
g32688.t1	rna-XM_050835374.1	466	665	rna-XM_050835374.1 gene-LOC126982983	449	76.17	91	N/A	N/A	1	422	171	617	0.0	595
g32688.t1	rna-XM_050835375.1	466	599	rna-XM_050835375.1 gene-LOC126982984	363	59.23	71	N/A	N/A	1	331	168	524	7.08e-100	311
g110410.t2	rna-XM_050864779.1	203	537	rna-XM_050864779.1 gene-LOC127000750	202	87.62	99	N/A	N/A	1	202	134	334	6.66e-109	322
g12402.t2	rna-XM_050833539.1	621	497	rna-XM_050833539.1 gene-LOC126981899	503	49.50	80	N/A	N/A	58	553	50	497	3.43e-92	293
g12402.t2	rna-XM_050879876.1	621	2010	rna-XM_050879876.1 gene-LOC127008188	369	48.78	59	N/A	N/A	57	420	393	713	9.39e-51	189
g20813.t1	rna-XM_050842780.1	460	554	rna-XM_050842780.1 gene-LOC126986501	474	60.13	99	N/A	N/A	1	454	120	554	1.11e-133	396
g43487.t1	rna-XM_050882792.1	207	314	rna-XM_050882792.1 gene-LOC127009586	192	63.54	93	N/A	N/A	7	198	43	234	1.65e-58	186
g43487.t1	rna-XM_050882787.1	207	346	rna-XM_050882787.1 gene-LOC127009581	191	57.07	92	N/A	N/A	7	197	64	254	1.02e-46	156
g43487.t1	rna-XM_050882789.1	207	324	rna-XM_050882789.1 gene-LOC127009583	199	68.34	96	N/A	N/A	8	206	50	246	2.13e-71	219
g43487.t1	rna-XM_050882788.1	207	330	rna-XM_050882788.1 gene-LOC127009582	195	67.69	94	N/A	N/A	12	206	58	250	1.80e-66	207
g43487.t1	rna-XM_050882790.1	207	320	rna-XM_050882790.1 gene-LOC127009584	199	67.84	96	N/A	N/A	8	206	50	246	1.03e-69	214
g66909.t1	rna-XM_050879057.1	206	463	rna-XM_050879057.1 gene-LOC127007770	186	66.67	90	N/A	N/A	17	202	111	294	1.24e-61	198
g66909.t1	rna-XM_050865064.1	206	516	rna-XM_050865064.1 gene-LOC127000920	192	75.52	93	N/A	N/A	11	202	157	346	1.58e-75	235
g43487.t1	rna-XM_050883125.1	207	212	rna-XM_050883125.1 gene-LOC127009746	166	66.87	80	N/A	N/A	7	172	36	201	2.52e-50	162
g34104.t2	rna-XM_050831686.1	129	344	rna-XM_050831686.1 gene-LOC126981043	118	70.34	88	N/A	N/A	14	127	119	236	2.85e-40	136
g18560.t2	rna-XM_050883124.1	84	126	rna-XM_050883124.1 gene-LOC127009745	78	64.10	93	N/A	N/A	2	79	29	104	3.76e-26	92.8
g124038.t1	rna-XM_050882793.1	117	174	rna-XM_050882793.1 gene-LOC127009587	117	68.38	100	N/A	N/A	1	117	46	162	1.94e-40	132
g40041.t1	rna-XM_050843552.1	407	3871	rna-XM_050843552.1 gene-LOC126986977	409	80.68	100	N/A	N/A	1	407	513	918	0.0	597
g32687.t1	rna-XM_050850469.1	560	306	rna-XM_050850469.1 gene-LOC126991800	210	48.10	81	N/A	N/A	72	275	92	299	4.59e-26	108
g11202.t1	rna-XM_050842146.1	164	1071	rna-XM_050842146.1 gene-LOC126986194	160	98.12	98	N/A	N/A	5	164	768	927	4.10e-108	331
g32687.t1	rna-XM_050844518.1	560	490	rna-XM_050844518.1 gene-LOC126987525	138	52.17	56	N/A	N/A	137	269	351	488	7.72e-21	95.5
g13212.t1	rna-XM_050881057.1	2384	3571	rna-XM_050881057.1 gene-LOC127008714	2378	90.66	99	N/A	N/A	1	2378	611	2988	0.0	4168
g152915.t1	rna-XM_050854832.1	216	672	rna-XM_050854832.1 gene-LOC126995354	221	85.97	99	N/A	N/A	1	215	460	672	1.75e-67	218
g87681.t1	rna-XM_050832614.1	297	330	rna-XM_050832614.1 gene-LOC126981508	298	65.44	99	N/A	N/A	1	296	47	330	4.78e-84	255
g16093.t1	rna-XM_050868516.1	483	254	rna-XM_050868516.1 gene-LOC127002499	120	59.17	25	N/A	N/A	195	314	134	253	1.00e-24	102
g73932.t1	rna-XM_050869128.1	692	360	rna-XM_050869128.1 gene-LOC127002873	230	43.48	33	N/A	N/A	456	683	51	272	2.21e-16	80.9
g93067.t1	rna-XM_050850287.1	1477	789	rna-XM_050850287.1 gene-LOC126991550	418	43.54	26	N/A	N/A	146	528	312	697	1.25e-39	159
g78579.t1	rna-XM_050869026.1	340	257	rna-XM_050869026.1 gene-LOC127002813	249	49.80	71	N/A	N/A	30	269	3	248	2.87e-37	134
g32689.t4	rna-XM_050830097.1	1223	1399	rna-XM_050830097.1 gene-LOC126980341	911	49.95	79	N/A	N/A	284	1156	362	1095	7.20e-107	367
g107600.t1	rna-XM_050858749.1	213	143	rna-XM_050858749.1 gene-LOC126997577	123	53.66	57	N/A	N/A	92	212	35	143	1.34e-18	78.6
g102476.t1	rna-XM_050842252.1	484	2743	rna-XM_050842252.1 gene-LOC126986286	114	86.84	24	N/A	N/A	371	484	2383	2496	8.80e-48	177
g116010.t1	rna-XM_050858472.1	380	710	rna-XM_050858472.1 gene-LOC126997406	390	88.97	99	N/A	N/A	1	379	330	710	4.16e-171	494
g87691.t1	rna-XM_050875667.1	153	132	rna-XM_050875667.1 gene-LOC127006137	24	95.83	16	N/A	N/A	129	152	109	132	5.04e-08	48.5
g82466.t1	rna-XM_050875673.1	191	543	rna-XM_050875673.1 gene-LOC127006141	190	94.21	99	N/A	N/A	1	190	354	543	3.73e-86	263
g153844.t1	rna-XM_050846370.1	444	356	rna-XM_050846370.1 gene-LOC126988314	310	79.35	70	N/A	N/A	79	388	42	351	3.03e-146	420
g57186.t1	rna-XM_050883142.1	844	457	rna-XM_050883142.1 gene-LOC127009782	449	79.29	53	N/A	N/A	193	641	1	447	0.0	625
g98731.t1	rna-XM_050870530.1	757	456	rna-XM_050870530.1 gene-LOC127003623	393	58.52	65	N/A	N/A	282	667	31	406	5.72e-26	111
g38269.t1	rna-XM_050858200.1	439	372	rna-XM_050858200.1 gene-LOC126997150	368	66.03	79	N/A	N/A	87	433	3	370	1.19e-126	371
g38100.t1	rna-XM_050851625.1	996	415	rna-XM_050851625.1 gene-LOC126992795	426	67.14	43	N/A	N/A	529	954	1	406	2.70e-142	431
g29167.t1	rna-XM_050858183.1	263	265	rna-XM_050858183.1 gene-LOC126997128	238	73.95	87	N/A	N/A	23	250	7	244	6.05e-106	307
g97882.t1	rna-XM_050863035.1	347	1725	rna-XM_050863035.1 gene-LOC126999901	346	80.92	99	N/A	N/A	1	346	834	1178	3.89e-177	534
g45670.t1	rna-XM_050834400.1	596	689	rna-XM_050834400.1 gene-LOC126982382	470	60.64	78	N/A	N/A	83	544	165	630	5.87e-125	383
g41690.t1	rna-XM_050837512.1	572	384	rna-XM_050837512.1 gene-LOC126984127	373	56.30	62	N/A	N/A	60	415	16	381	1.41e-69	229
g45670.t1	rna-XM_050833761.1	596	606	rna-XM_050833761.1 gene-LOC126982043	515	57.48	86	N/A	N/A	83	592	131	603	2.19e-128	389
g38100.t1	rna-XM_050858995.1	996	510	rna-XM_050858995.1 gene-LOC126997759	282	79.43	44	N/A	N/A	523	804	1	278	7.47e-123	384
g38100.t1	rna-XM_050851029.1	996	618	rna-XM_050851029.1 gene-LOC126992340	381	69.29	53	N/A	N/A	428	804	7	380	2.58e-133	415
g17105.t1	rna-XM_050834697.1	802	738	rna-XM_050834697.1 gene-LOC126982548	707	57.85	80	N/A	N/A	156	797	33	729	1.09e-169	507
g38100.t1	rna-XM_050859892.1	996	756	rna-XM_050859892.1 gene-LOC126998363	571	57.79	56	N/A	N/A	400	956	201	746	9.40e-133	418
g42509.t1	rna-XM_050853953.1	425	380	rna-XM_050853953.1 gene-LOC126994651	383	56.14	86	N/A	N/A	56	420	6	376	1.19e-90	278
g45293.t1	rna-XM_050837228.1	822	676	rna-XM_050837228.1 gene-LOC126983959	668	51.05	77	N/A	N/A	149	784	34	665	1.07e-106	342
g45670.t1	rna-XM_050865215.1	596	327	rna-XM_050865215.1 gene-LOC127001047	222	63.06	52	N/A	N/A	185	406	2	223	3.58e-65	216
g70510.t1	rna-XM_050849448.1	219	266	rna-XM_050849448.1 gene-LOC126990809	222	59.01	100	N/A	N/A	1	219	38	255	2.95e-61	192
g38269.t1	rna-XM_050858198.1	439	243	rna-XM_050858198.1 gene-LOC126997147	126	71.43	28	N/A	N/A	182	304	115	240	7.39e-39	140
g17143.t1	rna-XM_050852026.1	777	462	rna-XM_050852026.1 gene-LOC126993164	434	55.07	52	N/A	N/A	351	754	2	424	1.24e-84	276
g17143.t1	rna-XM_050834921.1	777	573	rna-XM_050834921.1 gene-LOC126982659	549	51.37	66	N/A	N/A	243	754	30	535	3.03e-92	300
g17143.t1	rna-XM_050837310.1	777	408	rna-XM_050837310.1 gene-LOC126984006	235	56.60	30	N/A	N/A	546	775	163	396	1.69e-42	159
g59580.t1	rna-XM_050877156.1	675	687	rna-XM_050877156.1 gene-LOC127006811	645	66.67	91	N/A	N/A	9	623	5	613	0.0	656
g45670.t1	rna-XM_050835618.1	596	187	rna-XM_050835618.1 gene-LOC126983122	222	53.60	37	N/A	N/A	225	443	11	186	3.61e-43	152
g17105.t1	rna-XM_050834485.1	802	302	rna-XM_050834485.1 gene-LOC126982441	295	70.85	37	N/A	N/A	503	795	7	297	5.94e-97	303
g127942.t1	rna-XM_050878726.1	300	604	rna-XM_050878726.1 gene-LOC127007555	296	68.58	96	N/A	N/A	13	300	1	288	7.64e-102	310
g70510.t1	rna-XM_050853266.1	219	209	rna-XM_050853266.1 gene-LOC126994015	222	50.45	100	N/A	N/A	1	219	9	198	4.17e-44	146
g45670.t1	rna-XM_050833763.1	596	259	rna-XM_050833763.1 gene-LOC126982046	251	63.35	41	N/A	N/A	349	591	9	255	2.51e-60	201
g8359.t1	rna-XM_050831451.1	552	645	rna-XM_050831451.1 gene-LOC126980965	314	77.71	57	N/A	N/A	55	368	254	557	2.76e-142	425
g28607.t1	rna-XM_050848080.1	281	108	rna-XM_050848080.1 gene-LOC126989502	102	67.65	36	N/A	N/A	97	198	1	102	1.43e-31	112
g42509.t1	rna-XM_050835619.1	425	110	rna-XM_050835619.1 gene-LOC126983123	108	67.59	25	N/A	N/A	91	197	1	107	8.81e-25	97.8
g58508.t1	rna-XM_050867503.1	521	842	rna-XM_050867503.1 gene-LOC127002065	134	85.82	26	N/A	N/A	230	363	664	797	1.51e-70	241
g33522.t1	rna-XM_050872453.1	1193	712	rna-XM_050872453.1 gene-LOC127004576	396	54.29	70	N/A	N/A	741	1134	224	614	5.12e-66	237
g14644.t1	rna-XM_050856647.1	1082	230	rna-XM_050856647.1 gene-LOC126996270	64	76.56	6	N/A	N/A	809	872	1	64	1.48e-20	91.7
g25050.t1	rna-XM_050837257.1	668	413	rna-XM_050837257.1 gene-LOC126983978	403	68.49	97	N/A	N/A	1	351	15	393	3.05e-161	469
g73569.t1	rna-XM_050836982.1	393	419	rna-XM_050836982.1 gene-LOC126983852	369	74.25	94	N/A	N/A	1	368	51	418	5.17e-148	425
g35355.t1	rna-XM_050872798.1	588	783	rna-XM_050872798.1 gene-LOC127004706	584	65.41	94	N/A	N/A	38	588	46	603	0.0	586
g35355.t1	rna-XM_050863694.1	588	800	rna-XM_050863694.1 gene-LOC127000245	379	54.88	64	N/A	N/A	206	582	354	718	6.79e-71	243
g85309.t1	rna-XM_050853436.1	165	636	rna-XM_050853436.1 gene-LOC126994181	165	81.82	100	N/A	N/A	1	165	453	617	1.15e-75	237
g29083.t1	rna-XM_050866850.1	758	736	rna-XM_050866850.1 gene-LOC127001735	529	64.65	69	N/A	N/A	230	750	76	602	7.85e-163	488
g73569.t1	rna-XM_050849160.1	393	312	rna-XM_050849160.1 gene-LOC126990553	299	57.86	74	N/A	N/A	1	290	1	291	2.52e-70	223
g20702.t1	rna-XM_050835634.1	382	156	rna-XM_050835634.1 gene-LOC126983136	140	62.14	33	N/A	N/A	257	382	1	137	1.08e-28	109
g129092.t1	rna-XM_050862937.1	108	782	rna-XM_050862937.1 gene-LOC126999862	108	89.81	100	N/A	N/A	1	108	293	400	1.48e-53	177
g73569.t1	rna-XM_050858490.1	393	483	rna-XM_050858490.1 gene-LOC126997414	347	69.16	88	N/A	N/A	1	345	52	398	1.78e-129	380
g28607.t1	rna-XM_050833762.1	281	176	rna-XM_050833762.1 gene-LOC126982044	172	69.19	60	N/A	N/A	5	174	2	169	1.81e-54	174
g73569.t1	rna-XM_050872701.1	393	434	rna-XM_050872701.1 gene-LOC127004650	384	46.88	93	N/A	N/A	1	364	51	430	1.18e-36	137
g70510.t1	rna-XM_050854212.1	219	151	rna-XM_050854212.1 gene-LOC126994944	187	47.59	84	N/A	N/A	36	219	1	151	5.97e-29	105
g73569.t1	rna-XM_050836964.1	393	413	rna-XM_050836964.1 gene-LOC126983833	339	68.14	86	N/A	N/A	1	338	50	388	5.48e-120	353
g78691.t1	rna-XM_050859121.1	209	741	rna-XM_050859121.1 gene-LOC126997909	209	80.38	100	N/A	N/A	1	209	381	588	7.60e-92	283
g73569.t1	rna-XM_050837258.1	393	354	rna-XM_050837258.1 gene-LOC126983979	332	70.78	84	N/A	N/A	30	360	13	344	8.07e-120	351
g29083.t1	rna-XM_050866169.1	758	372	rna-XM_050866169.1 gene-LOC127001541	297	70.37	39	N/A	N/A	457	752	4	299	2.45e-102	319
g71339.t1	rna-XM_050871896.1	281	717	rna-XM_050871896.1 gene-LOC127004338	241	66.39	86	N/A	N/A	28	268	456	691	6.38e-70	228
g103053.t1	rna-XM_050834707.1	204	713	rna-XM_050834707.1 gene-LOC126982560	205	77.56	99	N/A	N/A	1	203	415	619	8.55e-87	270
g12724.t1	rna-XM_050854484.1	454	699	rna-XM_050854484.1 gene-LOC126995181	437	61.10	90	N/A	N/A	5	413	187	620	5.09e-111	342
g73569.t1	rna-XM_050836963.1	393	413	rna-XM_050836963.1 gene-LOC126983832	339	67.85	86	N/A	N/A	1	338	50	388	9.66e-119	350
g45593.t1	rna-XM_050874508.1	560	540	rna-XM_050874508.1 gene-LOC127005570	522	64.56	92	N/A	N/A	1	514	4	509	2.00e-147	434
g36058.t1	rna-XM_050876861.1	917	478	rna-XM_050876861.1 gene-LOC127006673	317	50.79	32	N/A	N/A	1	296	21	329	1.50e-40	155
g34477.t1	rna-XM_050861539.1	731	492	rna-XM_050861539.1 gene-LOC126999211	461	76.57	63	N/A	N/A	262	719	27	481	0.0	608
g33474.t1	rna-XM_050868719.1	625	625	rna-XM_050868719.1 gene-LOC127002672	588	63.61	91	N/A	N/A	33	598	39	597	0.0	532
g73569.t1	rna-XM_050836983.1	393	378	rna-XM_050836983.1 gene-LOC126983853	347	71.47	88	N/A	N/A	1	346	26	372	7.87e-132	382
g51787.t1	rna-XM_050880716.1	504	658	rna-XM_050880716.1 gene-LOC127008546	504	57.34	99	N/A	N/A	3	504	115	615	2.75e-118	362
g82742.t1	rna-XM_050878510.1	358	516	rna-XM_050878510.1 gene-LOC127007462	256	64.06	72	N/A	N/A	97	352	54	294	8.65e-79	250
g35355.t1	rna-XM_050835435.1	588	527	rna-XM_050835435.1 gene-LOC126983018	375	53.07	62	N/A	N/A	223	587	89	448	8.77e-69	231
g11460.t1	rna-XM_050877517.1	520	648	rna-XM_050877517.1 gene-LOC127007030	573	64.75	98	N/A	N/A	6	512	79	648	6.72e-180	520
g13002.t1	rna-XM_050870065.1	971	395	rna-XM_050870065.1 gene-LOC127003416	368	58.97	75	N/A	N/A	587	950	1	368	3.03e-80	266
g73569.t1	rna-XM_050851244.1	393	361	rna-XM_050851244.1 gene-LOC126992487	361	50.97	88	N/A	N/A	23	366	1	353	7.73e-48	166
g11460.t1	rna-XM_050850368.1	520	726	rna-XM_050850368.1 gene-LOC126991663	530	51.70	90	N/A	N/A	39	507	189	712	1.18e-85	279
g12724.t1	rna-XM_050850737.1	454	485	rna-XM_050850737.1 gene-LOC126992055	413	55.93	88	N/A	N/A	15	412	1	402	5.56e-83	263
g28348.t1	rna-XM_050884070.1	305	394	rna-XM_050884070.1 gene-LOC127010194	181	76.80	59	N/A	N/A	125	305	51	230	4.41e-83	255
g73569.t1	rna-XM_050837259.1	393	424	rna-XM_050837259.1 gene-LOC126983980	363	73.00	92	N/A	N/A	1	362	61	423	1.73e-136	396
g80712.t1	rna-XM_050843170.1	310	346	rna-XM_050843170.1 gene-LOC126986805	284	56.69	90	N/A	N/A	4	281	19	295	1.01e-57	189
g35355.t1	rna-XM_050858260.1	588	518	rna-XM_050858260.1 gene-LOC126997264	435	49.89	67	N/A	N/A	196	587	15	441	8.92e-70	233
g36058.t1	rna-XM_050833326.1	917	425	rna-XM_050833326.1 gene-LOC126981781	281	52.67	31	N/A	N/A	15	295	35	315	1.68e-44	166
g45593.t1	rna-XM_050844979.1	560	777	rna-XM_050844979.1 gene-LOC126987735	499	86.97	89	N/A	N/A	1	499	211	704	0.0	819
g29083.t1	rna-XM_050863013.1	758	658	rna-XM_050863013.1 gene-LOC126999888	540	58.15	70	N/A	N/A	230	756	64	600	1.58e-119	373
g11460.t1	rna-XM_050877518.1	520	637	rna-XM_050877518.1 gene-LOC127007033	550	60.00	94	N/A	N/A	19	508	69	616	4.20e-143	425
g31295.t1	rna-XM_050860733.1	302	867	rna-XM_050860733.1 gene-LOC126998742	312	74.36	100	N/A	N/A	1	302	249	558	1.71e-136	407
g120243.t1	rna-XM_050844442.1	357	361	rna-XM_050844442.1 gene-LOC126987472	332	51.81	93	N/A	N/A	23	354	1	276	3.72e-63	205
g126468.t1	rna-XM_050847972.1	213	578	rna-XM_050847972.1 gene-LOC126989348	213	82.16	100	N/A	N/A	1	213	337	546	7.77e-104	310
g45593.t1	rna-XM_050877029.1	560	931	rna-XM_050877029.1 gene-LOC127006744	558	73.66	99	N/A	N/A	2	556	380	928	0.0	627
g34477.t1	rna-XM_050855061.1	731	591	rna-XM_050855061.1 gene-LOC126995481	501	52.10	68	N/A	N/A	225	720	120	573	4.89e-92	298
g57687.t1	rna-XM_050865218.1	251	425	rna-XM_050865218.1 gene-LOC127001049	239	71.13	95	N/A	N/A	4	242	190	424	5.55e-80	246
g42118.t4	rna-XM_050830781.1	287	1117	rna-XM_050830781.1 gene-LOC126980668	280	79.64	98	N/A	N/A	2	281	59	337	2.80e-124	380
g36058.t1	rna-XM_050834858.1	917	411	rna-XM_050834858.1 gene-LOC126982646	285	63.16	31	N/A	N/A	10	292	10	292	1.81e-66	228
g67318.t1	rna-XM_050874842.1	593	615	rna-XM_050874842.1 gene-LOC127005730	596	61.24	97	N/A	N/A	5	577	24	611	3.45e-163	479
g29083.t1	rna-XM_050841702.1	758	701	rna-XM_050841702.1 gene-LOC126986016	539	76.99	70	N/A	N/A	224	756	162	699	0.0	698
g70680.t1	rna-XM_050857455.1	414	447	rna-XM_050857455.1 gene-LOC126996696	437	59.04	97	N/A	N/A	13	414	35	446	1.50e-115	344
g45593.t1	rna-XM_050839869.1	560	957	rna-XM_050839869.1 gene-LOC126985249	556	74.46	98	N/A	N/A	1	551	407	954	0.0	655
g12723.t1	rna-XM_050856725.1	558	655	rna-XM_050856725.1 gene-LOC126996354	596	58.39	87	N/A	N/A	75	558	39	628	1.91e-166	487
g36058.t1	rna-XM_050872806.1	917	423	rna-XM_050872806.1 gene-LOC127004721	294	56.80	31	N/A	N/A	1	288	24	309	3.05e-50	182
g13002.t1	rna-XM_050871855.1	971	351	rna-XM_050871855.1 gene-LOC127004293	348	50.00	65	N/A	N/A	584	898	13	351	5.25e-47	171
g12724.t1	rna-XM_050856721.1	454	464	rna-XM_050856721.1 gene-LOC126996351	421	63.90	90	N/A	N/A	4	410	78	452	7.95e-139	406
g26686.t1	rna-XM_050858254.1	478	780	rna-XM_050858254.1 gene-LOC126997257	531	59.89	97	N/A	N/A	5	470	252	773	1.20e-137	414
g143159.t1	rna-XM_050857344.1	78	804	rna-XM_050857344.1 gene-LOC126996655	78	84.62	100	N/A	N/A	1	78	422	499	7.16e-33	118
g75662.t1	rna-XM_050856604.1	648	595	rna-XM_050856604.1 gene-LOC126996236	573	54.80	88	N/A	N/A	74	640	43	586	6.29e-109	340
g33474.t1	rna-XM_050881244.1	625	484	rna-XM_050881244.1 gene-LOC127008861	386	54.92	59	N/A	N/A	226	595	82	457	6.12e-76	250
g73569.t1	rna-XM_050851445.1	393	438	rna-XM_050851445.1 gene-LOC126992649	382	45.29	92	N/A	N/A	2	362	55	430	1.95e-31	123
g12724.t1	rna-XM_050856728.1	454	612	rna-XM_050856728.1 gene-LOC126996357	410	81.95	89	N/A	N/A	4	406	135	540	0.0	565
g49184.t1	rna-XM_050832735.1	618	661	rna-XM_050832735.1 gene-LOC126981536	606	42.08	94	N/A	N/A	19	599	110	645	1.49e-20	95.5
g32696.t1	rna-XM_050868859.1	185	476	rna-XM_050868859.1 gene-LOC127002746	185	91.35	99	N/A	N/A	1	184	292	476	2.25e-108	317
g34971.t1	rna-XM_050842926.1	364	1713	rna-XM_050842926.1 gene-LOC126986651	355	81.41	95	N/A	N/A	5	351	1255	1590	3.29e-148	457
g32698.t1	rna-XM_050867301.1	633	624	rna-XM_050867301.1 gene-LOC127001990	635	65.98	99	N/A	N/A	1	632	1	624	0.0	592
g32698.t1	rna-XM_050868096.1	633	484	rna-XM_050868096.1 gene-LOC127002285	543	56.72	86	N/A	N/A	91	632	20	484	2.42e-125	379
g48497.t2	rna-XM_050861314.1	239	640	rna-XM_050861314.1 gene-LOC126999001	222	94.59	93	N/A	N/A	1	222	223	443	5.71e-131	383
g94893.t1	rna-XM_050853412.1	336	1129	rna-XM_050853412.1 gene-LOC126994161	328	90.55	97	N/A	N/A	1	325	240	566	0.0	575
g87706.t2	rna-XM_050859716.1	631	1131	rna-XM_050859716.1 gene-LOC126998231	663	60.48	99	N/A	N/A	1	627	461	1120	1.73e-170	515
g120675.t1	rna-XM_050859034.1	445	975	rna-XM_050859034.1 gene-LOC126997823	456	66.89	99	N/A	N/A	6	445	5	459	6.14e-166	491
g44483.t1	rna-XM_050877020.1	682	272	rna-XM_050877020.1 gene-LOC127006740	94	52.13	27	N/A	N/A	575	668	55	148	1.79e-13	70.9
g93601.t1	rna-XM_050877239.1	456	1044	rna-XM_050877239.1 gene-LOC127006880	448	79.91	97	N/A	N/A	1	443	618	1043	2.78e-166	495
g32707.t1	rna-XM_050876089.1	169	698	rna-XM_050876089.1 gene-LOC127006315	182	71.98	99	N/A	N/A	2	168	167	346	3.88e-58	192
g89111.t1	rna-XM_050864778.1	399	512	rna-XM_050864778.1 gene-LOC127000748	442	64.93	98	N/A	N/A	4	395	68	509	8.18e-160	459
g89111.t1	rna-XM_050874240.1	399	542	rna-XM_050874240.1 gene-LOC127005418	306	78.43	77	N/A	N/A	7	312	42	347	7.59e-149	432
g89111.t1	rna-XM_050849109.1	399	542	rna-XM_050849109.1 gene-LOC126990511	306	78.43	77	N/A	N/A	7	312	42	347	1.03e-148	432
g89111.t1	rna-XM_050843851.1	399	435	rna-XM_050843851.1 gene-LOC126987131	415	64.58	97	N/A	N/A	7	395	53	431	7.76e-142	410
g89111.t1	rna-XM_050834250.1	399	450	rna-XM_050834250.1 gene-LOC126982268	387	70.80	97	N/A	N/A	9	395	72	446	1.71e-155	446
g76751.t1	rna-XM_050847056.1	367	304	rna-XM_050847056.1 gene-LOC126988699	218	60.55	56	N/A	N/A	66	269	88	302	1.96e-23	98.6
g131859.t1	rna-XM_050832604.1	143	579	rna-XM_050832604.1 gene-LOC126981502	153	83.66	100	N/A	N/A	1	143	16	168	5.97e-74	230
g87723.t1	rna-XM_050869264.1	344	408	rna-XM_050869264.1 gene-LOC127002956	345	82.90	100	N/A	N/A	1	344	1	336	3.03e-164	464
g19110.t2	rna-XM_050865943.1	828	764	rna-XM_050865943.1 gene-LOC127001384	738	72.09	82	N/A	N/A	149	827	46	764	0.0	872
g93197.t1	rna-XM_050862835.1	1482	1678	rna-XM_050862835.1 gene-LOC126999823	796	71.73	99	N/A	N/A	1	774	1	747	0.0	892
g903.t1	rna-XM_050830513.1	548	542	rna-XM_050830513.1 gene-LOC126980468	561	80.04	99	N/A	N/A	1	547	4	542	0.0	749
g116792.t1	rna-XM_050846388.1	826	532	rna-XM_050846388.1 gene-LOC126988331	470	61.91	62	N/A	N/A	233	698	82	529	2.25e-133	407
g49516.t1	rna-XM_050853765.1	1132	359	rna-XM_050853765.1 gene-LOC126994447	338	66.27	35	N/A	N/A	626	963	21	358	1.40e-107	340
g13496.t1	rna-XM_050830316.1	933	1073	rna-XM_050830316.1 gene-LOC126980404	972	62.65	98	N/A	N/A	16	932	199	1073	0.0	807
g80501.t1	rna-XM_050846560.1	631	343	rna-XM_050846560.1 gene-LOC126988439	277	70.76	62	N/A	N/A	224	500	67	343	1.13e-100	310
g12200.t2	rna-XM_050861929.1	1282	990	rna-XM_050861929.1 gene-LOC126999381	823	76.67	61	N/A	N/A	477	1256	156	944	0.0	1040
g74821.t1	rna-XM_050880815.1	406	713	rna-XM_050880815.1 gene-LOC127008603	433	58.89	98	N/A	N/A	1	397	125	522	2.96e-68	228
g15670.t1	rna-XM_050843191.1	1558	1575	rna-XM_050843191.1 gene-LOC126986820	1641	66.00	99	N/A	N/A	18	1557	17	1575	0.0	1585
g7872.t2	rna-XM_050866866.1	496	659	rna-XM_050866866.1 gene-LOC127001739	523	66.35	99	N/A	N/A	1	495	170	659	0.0	533
g67917.t1	rna-XM_050864204.1	383	615	rna-XM_050864204.1 gene-LOC127000481	435	71.26	99	N/A	N/A	1	382	185	615	1.84e-175	502
g49516.t1	rna-XM_050850643.1	1132	365	rna-XM_050850643.1 gene-LOC126991994	338	68.64	35	N/A	N/A	626	963	21	358	3.04e-114	358
g60179.t1	rna-XM_050877114.1	694	766	rna-XM_050877114.1 gene-LOC127006791	636	73.11	84	N/A	N/A	108	693	137	766	0.0	699
g9459.t1	rna-XM_050874435.1	706	503	rna-XM_050874435.1 gene-LOC127005516	477	61.43	82	N/A	N/A	93	566	25	501	4.63e-131	396
g162116.t1	rna-XM_050846453.1	285	331	rna-XM_050846453.1 gene-LOC126988388	306	63.73	99	N/A	N/A	1	278	25	330	2.93e-93	278
g49516.t1	rna-XM_050852086.1	1132	324	rna-XM_050852086.1 gene-LOC126993214	327	61.77	36	N/A	N/A	609	935	6	322	2.27e-96	309
g116792.t1	rna-XM_050847051.1	826	303	rna-XM_050847051.1 gene-LOC126988693	284	64.79	57	N/A	N/A	332	615	19	302	1.61e-92	292
g49516.t1	rna-XM_050845910.1	1132	359	rna-XM_050845910.1 gene-LOC126988103	338	67.46	35	N/A	N/A	626	963	21	358	1.24e-110	348
g24228.t1	rna-XM_050837680.1	1699	1237	rna-XM_050837680.1 gene-LOC126984190	490	77.14	29	N/A	N/A	327	816	377	841	0.0	674
g49516.t1	rna-XM_050869307.1	1132	359	rna-XM_050869307.1 gene-LOC127002980	340	66.76	34	N/A	N/A	624	963	19	358	7.72e-110	347
g90731.t1	rna-XM_050849061.1	503	422	rna-XM_050849061.1 gene-LOC126990457	213	56.81	62	N/A	N/A	74	286	11	223	9.73e-57	194
g47494.t1	rna-XM_050852104.1	465	303	rna-XM_050852104.1 gene-LOC126993239	291	65.64	62	N/A	N/A	160	449	9	299	5.98e-92	281
g47494.t1	rna-XM_050847368.1	465	303	rna-XM_050847368.1 gene-LOC126988949	291	65.64	62	N/A	N/A	160	449	9	299	5.98e-92	281
g17530.t1	rna-XM_050851337.1	1063	1254	rna-XM_050851337.1 gene-LOC126992526	946	52.11	86	N/A	N/A	178	1062	1	926	2.45e-161	509
g9459.t1	rna-XM_050865345.1	706	551	rna-XM_050865345.1 gene-LOC127001142	486	63.17	89	N/A	N/A	122	597	37	522	1.60e-140	422
g2506.t1	rna-XM_050845233.1	1535	801	rna-XM_050845233.1 gene-LOC126987838	441	73.70	28	N/A	N/A	1107	1534	383	801	8.17e-178	551
g9459.t1	rna-XM_050865316.1	706	544	rna-XM_050865316.1 gene-LOC127001129	486	64.40	87	N/A	N/A	122	597	37	522	1.14e-141	425
g67889.t1	rna-XM_050852389.1	324	312	rna-XM_050852389.1 gene-LOC126993340	310	60.65	95	N/A	N/A	17	316	2	311	4.61e-90	271
g20877.t2	rna-XM_050845566.1	164	668	rna-XM_050845566.1 gene-LOC126987930	163	91.41	99	N/A	N/A	1	163	311	473	7.63e-94	285
g9459.t1	rna-XM_050865319.1	706	495	rna-XM_050865319.1 gene-LOC127001133	452	65.93	85	N/A	N/A	180	624	39	490	1.87e-137	412
g116792.t1	rna-XM_050867279.1	826	487	rna-XM_050867279.1 gene-LOC127001977	488	61.68	59	N/A	N/A	233	718	13	478	2.84e-144	434
g9462.t1	rna-XM_050870590.1	819	352	rna-XM_050870590.1 gene-LOC127003669	307	61.56	95	N/A	N/A	58	363	46	351	1.16e-78	257
g49516.t1	rna-XM_050839076.1	1132	425	rna-XM_050839076.1 gene-LOC126984856	366	68.03	36	N/A	N/A	598	963	59	424	1.43e-109	348
g49516.t1	rna-XM_050847653.1	1132	331	rna-XM_050847653.1 gene-LOC126989075	314	66.24	35	N/A	N/A	650	963	17	330	1.56e-96	310
g9456.t1	rna-XM_050846559.1	613	372	rna-XM_050846559.1 gene-LOC126988438	295	64.41	77	N/A	N/A	62	355	58	349	5.80e-86	272
g9456.t1	rna-XM_050854038.1	613	303	rna-XM_050854038.1 gene-LOC126994756	274	66.42	77	N/A	N/A	76	348	29	302	4.12e-90	280
g67889.t1	rna-XM_050847952.1	324	332	rna-XM_050847952.1 gene-LOC126989313	296	63.18	90	N/A	N/A	32	324	16	311	2.16e-88	267
g9459.t1	rna-XM_050846713.1	706	555	rna-XM_050846713.1 gene-LOC126988513	532	59.02	80	N/A	N/A	66	594	23	553	2.09e-128	391
g11350.t1	rna-XM_050846935.1	394	279	rna-XM_050846935.1 gene-LOC126988592	224	62.50	64	N/A	N/A	136	358	28	251	8.58e-62	200
g60958.t1	rna-XM_050851261.1	1066	842	rna-XM_050851261.1 gene-LOC126992512	812	57.27	77	N/A	N/A	166	968	4	792	2.52e-171	523
g89813.t1	rna-XM_050857770.1	1219	400	rna-XM_050857770.1 gene-LOC126996859	210	55.24	20	N/A	N/A	853	1062	28	219	7.08e-45	167
g49516.t1	rna-XM_050843130.1	1132	303	rna-XM_050843130.1 gene-LOC126986753	283	67.49	35	N/A	N/A	706	987	17	299	1.84e-89	290
g156025.t1	rna-XM_050863117.1	348	743	rna-XM_050863117.1 gene-LOC126999936	334	76.65	94	N/A	N/A	1	327	192	507	2.30e-129	387
g9459.t1	rna-XM_050852277.1	706	385	rna-XM_050852277.1 gene-LOC126993333	326	65.34	82	N/A	N/A	93	416	22	347	7.83e-93	293
g9462.t1	rna-XM_050853091.1	819	857	rna-XM_050853091.1 gene-LOC126993928	678	60.18	91	N/A	N/A	51	721	44	694	3.62e-153	469
g116792.t1	rna-XM_050883289.1	826	408	rna-XM_050883289.1 gene-LOC127009860	381	67.19	63	N/A	N/A	318	698	24	404	1.09e-119	367
g47111.t1	rna-XM_050852280.1	589	786	rna-XM_050852280.1 gene-LOC126993335	214	61.21	39	N/A	N/A	313	526	568	780	1.09e-57	206
g162116.t1	rna-XM_050848287.1	285	332	rna-XM_050848287.1 gene-LOC126989678	278	67.99	99	N/A	N/A	2	279	26	303	9.59e-90	269
g162116.t1	rna-XM_050849055.1	285	310	rna-XM_050849055.1 gene-LOC126990452	280	71.79	99	N/A	N/A	1	280	25	304	2.85e-99	293
g9456.t1	rna-XM_050846392.1	613	434	rna-XM_050846392.1 gene-LOC126988335	315	60.00	76	N/A	N/A	46	357	89	402	3.55e-81	262
g9459.t1	rna-XM_050851485.1	706	332	rna-XM_050851485.1 gene-LOC126992679	309	63.11	87	N/A	N/A	93	400	22	330	3.92e-83	266
g9459.t1	rna-XM_050846795.1	706	416	rna-XM_050846795.1 gene-LOC126988542	392	60.46	82	N/A	N/A	66	454	23	414	3.16e-103	321
g162116.t1	rna-XM_050851486.1	285	304	rna-XM_050851486.1 gene-LOC126992680	278	67.27	99	N/A	N/A	1	278	25	302	6.16e-92	274
g162116.t1	rna-XM_050848288.1	285	304	rna-XM_050848288.1 gene-LOC126989679	278	67.27	99	N/A	N/A	1	278	25	302	5.83e-92	274
g9459.t1	rna-XM_050852347.1	706	360	rna-XM_050852347.1 gene-LOC126993338	354	59.89	82	N/A	N/A	48	400	5	358	1.74e-85	273
g93197.t1	rna-XM_050872663.1	1482	336	rna-XM_050872663.1 gene-LOC127004629	308	61.04	40	N/A	N/A	130	436	6	313	9.28e-83	275
g116792.t1	rna-XM_050836376.1	826	517	rna-XM_050836376.1 gene-LOC126983575	503	61.83	66	N/A	N/A	204	698	12	514	8.23e-140	423
g9462.t1	rna-XM_050870591.1	819	337	rna-XM_050870591.1 gene-LOC127003670	307	61.56	95	N/A	N/A	58	363	31	336	7.81e-77	252
g9459.t1	rna-XM_050873881.1	706	419	rna-XM_050873881.1 gene-LOC127005190	408	60.54	85	N/A	N/A	27	431	16	417	6.16e-104	323
g162116.t1	rna-XM_050865415.1	285	347	rna-XM_050865415.1 gene-LOC127001197	278	72.30	99	N/A	N/A	1	278	69	346	1.35e-100	297
g9459.t1	rna-XM_050847956.1	706	415	rna-XM_050847956.1 gene-LOC126989321	396	68.94	86	N/A	N/A	91	483	20	415	1.18e-123	374
g12780.t1	rna-XM_050846563.1	296	304	rna-XM_050846563.1 gene-LOC126988443	220	61.36	76	N/A	N/A	68	287	80	299	7.63e-60	192
g80501.t1	rna-XM_050874462.1	631	362	rna-XM_050874462.1 gene-LOC127005535	351	66.67	63	N/A	N/A	179	527	7	357	2.39e-115	348
g9459.t1	rna-XM_050851523.1	706	477	rna-XM_050851523.1 gene-LOC126992713	369	65.58	86	N/A	N/A	93	458	22	390	1.22e-99	314
g19113.t1	rna-XM_050865924.1	875	763	rna-XM_050865924.1 gene-LOC127001376	739	72.40	80	N/A	N/A	171	874	47	763	0.0	804
g67889.t1	rna-XM_050838507.1	324	341	rna-XM_050838507.1 gene-LOC126984643	278	70.86	91	N/A	N/A	39	316	63	340	1.86e-101	301
g17530.t1	rna-XM_050846729.1	1063	360	rna-XM_050846729.1 gene-LOC126988529	341	61.58	72	N/A	N/A	629	969	21	359	2.87e-81	268
g9459.t1	rna-XM_050853159.1	706	388	rna-XM_050853159.1 gene-LOC126993933	364	60.99	82	N/A	N/A	94	454	23	386	3.16e-96	302
g9459.t1	rna-XM_050842416.1	706	584	rna-XM_050842416.1 gene-LOC126986361	560	61.79	86	N/A	N/A	66	622	23	582	7.94e-141	424
g9462.t1	rna-XM_050846717.1	819	384	rna-XM_050846717.1 gene-LOC126988516	366	59.56	95	N/A	N/A	83	446	22	382	2.71e-80	263
g36000.t1	rna-XM_050863334.1	318	335	rna-XM_050863334.1 gene-LOC126999985	336	76.19	99	N/A	N/A	2	317	5	335	3.79e-149	422
g134287.t1	rna-XM_050847934.1	743	276	rna-XM_050847934.1 gene-LOC126989302	267	55.43	41	N/A	N/A	376	642	22	270	9.51e-68	224
[truncated: 15,370 more rows]
