# Supplementary material for: Some molecular aspects of larval development in Paralithodes camtschaticus
Source: PLoS One. 2025 Apr 29;20(4):e0322234. doi: 10.1371/journal.pone.0322234 (PMC12040194; doi:10.1371/journal.pone.0322234)
Supplement: S4 Table — (XLS) [file pone.0322234.s004.xls]

## Sheet: S4_Table
Sequence ID	Gene name (top BLAST hit)	Accession No.	Species	E-value	Percent Postitivies (%)	Query coverage (%)	Sequence length (nt)
Pcam.gene143214_i0_len6567.p1	uncharacterized protein LOC122243539	ref|XP_042857082.1|	Penaeus japonicus	0.0	59.86	69	6567
Pcam.gene143214_i0_len6567.p1	Activating molecule in BECN1-regulated autophagy protein 1	gb|ROT64471.1|	Penaeus vannamei	9.57e-133	66.39	33	6567
Pcam.gene143215_i0_len6573.p1	ATP-dependent RNA helicase DEAH12, chloroplastic-like	ref|XP_033747970.1|	Pecten maximus	0.0	60.01	71	6573
Pcam.gene143216_i0_len6654.p1	Extracellular matrix protein FRAS1-like, partial	gb|KAG7168269.1|	Homarus americanus	0.0	72.81	99	6654
Pcam.gene143217_i0_len6537.p1	LOW QUALITY PROTEIN: uncharacterized protein LOC122258285, partial	ref|XP_042880030.1|	Penaeus japonicus	0.0	63.08	100	6537
Pcam.gene143217_i0_len6537.p1	Nidogen-like 1, partial	gb|KAG7155062.1|	Homarus americanus	0.0	71.11	99	6537
Pcam.gene143218_i0_len6537.p1	E3 ubiquitin-protein ligase RBBP6-like isoform X3	ref|XP_042222188.1|	Homarus americanus	1.54e-148	76.01	19	6537
Pcam.gene143219_i0_len6552.p1	ATP-binding cassette sub-family C member 9-like isoform X1	ref|XP_042213469.1|	Homarus americanus	0.0	67.63	79	6552
Pcam.gene14321_i0_len216.p1	uncharacterized protein AC631_01713	ref|XP_015468640.1|	Debaryomyces fabryi	6.97e-23	77.78	100	216
Pcam.gene14321_i0_len216.p1	vacuolar ATP synthase catalytic subunit A	ref|XP_001527398.1|	Lodderomyces elongisporus NRRL YB-4239	1.18e-22	77.78	100	216
Pcam.gene143220_i0_len6780.p1	LOW QUALITY PROTEIN: NFX1-type zinc finger-containing protein 1-like	ref|XP_042222050.1|	Homarus americanus	0.0	71.37	89	6780
Pcam.gene143221_i0_len7002.p1	protein crumbs-like isoform X2	ref|XP_037784992.1|	Penaeus monodon	0.0	76.43	99	7002
Pcam.gene143222_i0_len6921.p1	putative neural-cadherin 2	ref|XP_042223348.1|	Homarus americanus	0.0	76.56	28	6921
Pcam.gene143223_i0_len7008.p1	uncharacterized protein LOC121853307 isoform X16	ref|XP_042203283.1|	Homarus americanus	7.46e-35	42.43	27	7008
Pcam.gene143224_i0_len6918.p1	LOW QUALITY PROTEIN: uncharacterized protein LOC119572481	ref|XP_037775517.1|	Penaeus monodon	0.0	79.50	99	6918
Pcam.gene143224_i0_len6918.p1	putative titin	gb|ROT70887.1|	Penaeus vannamei	0.0	76.07	99	6918
Pcam.gene143225_i0_len6933.p1	mediator of DNA damage checkpoint protein 1-like	ref|XP_027229686.1|	Penaeus vannamei	1.35e-86	78.51	10	6933
Pcam.gene143226_i0_len6939.p1	uncharacterized protein LOC121872142	ref|XP_042230754.1|	Homarus americanus	1.15e-91	61.58	19	6939
Pcam.gene143226_i0_len6939.p1	snRNA-activating protein complex subunit 1-like	gb|KAG7176746.1|	Homarus americanus	2.62e-83	59.14	19	6939
Pcam.gene143227_i0_len7026.p1	ribosomal protein S6 kinase delta-1-like isoform X2	ref|XP_042217331.1|	Homarus americanus	3.41e-92	70.19	48	7026
Pcam.gene143228_i0_len7071.p1	neural-cadherin-like	ref|XP_037787755.1|	Penaeus monodon	0.0	73.38	78	7071
Pcam.gene143229_i0_len6993.p1	titin-like isoform X2	ref|XP_042215735.1|	Homarus americanus	0.0	57.88	99	6993
Pcam.gene14322_i0_len216.p1	hypothetical protein TCAL_07205, partial	gb|TRY69176.1|	Tigriopus californicus	2.04e-22	70.65	99	216
Pcam.gene14322_i0_len216.p1	LOW QUALITY PROTEIN: unconventional myosin-Va-like	ref|XP_040571755.1|	Lepeophtheirus salmonis	1.30e-12	77.94	94	216
Pcam.gene143230_i0_len7008.p1	Dynein heavy chain 2 axonemal-like 1	gb|KAG7156129.1|	Homarus americanus	0.0	81.94	99	7008
Pcam.gene143231_i0_len7020.p1	mucin-5AC-like	ref|XP_042234396.1|	Homarus americanus	1.07e-63	42.99	66	7020
Pcam.gene143232_i0_len7023.p1	RNA-dependent RNA polymerase	ref|YP_009333157.1|	Beihai hermit crab virus 3	0.0	74.27	99	7023
Pcam.gene143233_i0_len6798.p1	uncharacterized protein LOC121878880	ref|XP_042241241.1|	Homarus americanus	1.92e-89	53.25	62	6798
Pcam.gene143234_i0_len6837.p1	dnaJ homolog subfamily C member 13-like isoform X7	ref|XP_042237907.1|	Homarus americanus	0.0	93.94	99	6837
Pcam.gene143235_i0_len6840.p1	lysine-specific demethylase 2A-like	ref|XP_042885733.1|	Penaeus japonicus	0.0	84.41	64	6840
Pcam.gene143236_i0_len6786.p1	uncharacterized protein LOC121874823	ref|XP_042235042.1|	Homarus americanus	0.0	82.80	94	6786
Pcam.gene143236_i0_len6786.p1	Boophilin-H2-like	gb|KAG7161644.1|	Homarus americanus	0.0	81.78	94	6786
Pcam.gene143237_i0_len6798.p1	RNA-dependent RNA polymerase	ref|YP_009337860.1|	Wenling crustacean virus 13	0.0	64.15	96	6798
Pcam.gene143238_i0_len6798.p1	DNA polymerase theta-like isoform X1	ref|XP_042229544.1|	Homarus americanus	0.0	69.46	57	6798
Pcam.gene143239_i0_len6900.p1	uncharacterized protein LOC121868015	ref|XP_042224187.1|	Homarus americanus	0.0	75.87	48	6900
Pcam.gene143239_i0_len6900.p1	sodium-dependent neutral amino acid transporter B(0)AT2-like	ref|XP_027227696.1|	Penaeus vannamei	0.0	76.14	39	6900
Pcam.gene144641_i0_len1710.p1	hypothetical protein FSARC_11552	gb|KAF4956490.1|	Fusarium sarcochroum	8.08e-28	38.14	99	1710
Pcam.gene144641_i0_len1710.p1	Multiple epidermal growth factor-like domains protein 6	gb|TVY64592.1|	Fusarium oxysporum f. sp. cubense	1.08e-27	38.63	99	1710
Pcam.gene144642_i0_len1710.p1	dolichyl-diphosphooligosaccharide--protein glycosyltransferase subunit 2-like	ref|XP_037081679.1|	Pollicipes pollicipes	2.37e-117	56.16	99	1710
Pcam.gene144643_i0_len1710.p1	protein abrupt-like isoform X1	ref|XP_042224908.1|	Homarus americanus	6.97e-146	61.43	99	1710
Pcam.gene144644_i0_len1710.p1	xylulose kinase-like	ref|XP_027231331.1|	Penaeus vannamei	0.0	86.19	94	1710
Pcam.gene144645_i0_len1710.p1	gastrula zinc finger protein XlCGF26.1-like	ref|XP_029441842.1|	Rhinatrema bivittatum	2.27e-42	54.98	43	1710
Pcam.gene144646_i0_len1710.p1	Solute carrier family 22 member 8	gb|KAG0718398.1|	Chionoecetes opilio	0.0	75.61	98	1710
Pcam.gene144647_i0_len1710.p1	Cilia- and flagella-associated protein 97-like	gb|KAG7167848.1|	Homarus americanus	1.14e-167	68.76	99	1710
Pcam.gene144648_i0_len1710.p1	uncharacterized protein LOC121856425 isoform X1	ref|XP_042207959.1|	Homarus americanus	0.0	84.90	94	1710
Pcam.gene144648_i0_len1710.p1	Two pore potassium channel protein sup-9-like 1, partial	gb|KAG7175864.1|	Homarus americanus	0.0	86.62	71	1710
Pcam.gene144649_i0_len1710.p1	N6-adenosine-methyltransferase subunit METTL3-like isoform X1	ref|XP_042218907.1|	Homarus americanus	0.0	89.88	97	1710
Pcam.gene144650_i0_len1710.p1	uncharacterized protein LOC121877254 isoform X1	ref|XP_042238878.1|	Homarus americanus	0.0	68.73	99	1710
Pcam.gene144650_i0_len1710.p1	DBH-like monooxygenase protein 1	ref|XP_042889305.1|	Penaeus japonicus	0.0	67.86	95	1710
Pcam.gene144651_i0_len1710.p1	E3 ubiquitin-protein ligase MARCH8	gb|KAG0721147.1|	Chionoecetes opilio	0.0	67.06	87	1710
Pcam.gene144652_i0_len1709.p1	hypothetical protein	gb|MPC60256.1|	Portunus trituberculatus	3.39e-40	51.64	67	1332
Pcam.gene144652_i0_len1709.p1	HECTD1	emb|CAG2242688.1|	Mytilus edulis	2.28e-25	46.27	68	1332
Pcam.gene144653_i0_len1710.p1	activin receptor type-2A-like isoform X2	ref|XP_042239962.1|	Homarus americanus	0.0	81.03	95	1710
Pcam.gene144654_i0_len1710.p1	protein O-linked-mannose beta-1,2-N-acetylglucosaminyltransferase 1-like	ref|XP_042219974.1|	Homarus americanus	5.57e-171	77.96	75	1710
Pcam.gene144657_i0_len1707.p1	uncharacterized protein LOC121863739	ref|XP_042218431.1|	Homarus americanus	0.0	75.47	94	1707
Pcam.gene144658_i0_len1710.p1	G patch domain and ankyrin repeat-containing protein 1-like	gb|KAG7153618.1|	Homarus americanus	4.41e-109	77.90	46	1710
Pcam.gene144659_i0_len1710.p1	dual 3',5'-cyclic-AMP and -GMP phosphodiesterase 11A-like isoform X2	ref|XP_042868518.1|	Penaeus japonicus	0.0	91.67	91	1710
Pcam.gene144660_i0_len1710.p1	zinc finger protein 665-like	ref|XP_041355930.1|	Gigantopelta aegis	6.70e-49	68.85	38	1710
Pcam.gene144661_i0_len1710.p1	dnaJ homolog subfamily C member 21-like	ref|XP_027232338.1|	Penaeus vannamei	1.05e-163	79.62	63	1710
Pcam.gene144662_i0_len1710.p1	zinc finger protein 665-like	ref|XP_022309566.1|	Crassostrea virginica	6.63e-85	53.51	77	1710
Pcam.gene144663_i0_len1710.p1	oocyte zinc finger protein XlCOF6-like isoform X1	ref|XP_030053456.1|	Microcaecilia unicolor	1.06e-84	52.61	74	1710
Pcam.gene144664_i0_len1710.p1	uridine-cytidine kinase-like 1 isoform X1	ref|XP_042871750.1|	Penaeus japonicus	0.0	93.15	99	1710
Pcam.gene144665_i0_len1713.p1	protein inscuteable homolog	ref|XP_037789911.1|	Penaeus monodon	0.0	74.47	99	1713
Pcam.gene144666_i0_len1713.p1	Facilitated trehalose transporter Tret1	gb|KAG0722186.1|	Chionoecetes opilio	2.97e-151	69.64	82	1713
Pcam.gene144667_i0_len1713.p1	lysine--tRNA ligase isoform X2	ref|XP_037919939.1|	Hermetia illucens	0.0	83.54	96	1713
Pcam.gene144668_i0_len1713.p1	cell cycle checkpoint control protein RAD9A-like	ref|XP_027215813.1|	Penaeus vannamei	3.02e-137	73.78	65	1713
Pcam.gene144669_i0_len1713.p1	sialin-like	ref|XP_037797993.1|	Penaeus monodon	5.08e-179	67.46	88	1713
Pcam.gene14466_i0_len216.p1	conserved unknown protein	emb|CBJ25831.1|	Ectocarpus siliculosus	4.31e-21	75.00	89	216
Pcam.gene14466_i0_len216.p1	60s ribosomal protein l27	ref|XP_024573724.1|	Plasmopara halstedii	8.77e-20	73.53	94	216
Pcam.gene144670_i0_len1713.p1	uncharacterized protein LOC122251304	ref|XP_042869060.1|	Penaeus japonicus	4.06e-49	50.62	56	1713
Pcam.gene144671_i0_len1716.p1	gastrula zinc finger protein XlCGF57.1-like	ref|XP_042205548.1|	Homarus americanus	5.62e-73	61.70	49	1716
Pcam.gene144672_i0_len1716.p1	QRFP-like peptide receptor	ref|XP_042882391.1|	Penaeus japonicus	1.23e-127	77.48	58	1716
Pcam.gene144673_i0_len1716.p1	cystinosin-like	ref|XP_042865458.1|	Penaeus japonicus	7.80e-130	75.08	62	1716
Pcam.gene144674_i0_len1716.p1	regulating synaptic membrane exocytosis protein 2-like isoform X4	ref|XP_042862006.1|	Penaeus japonicus	1.93e-171	73.61	73	1716
Pcam.gene144675_i0_len1716.p1	uncharacterized protein LOC121873234	ref|XP_042232545.1|	Homarus americanus	1.20e-143	65.43	86	1716
Pcam.gene144675_i0_len1716.p1	WAS/WASL-interacting protein family member 1-like	ref|XP_042891393.1|	Penaeus japonicus	3.37e-79	56.07	81	1716
Pcam.gene144676_i0_len1716.p1	collagen alpha-1(III) chain-like isoform X9	ref|XP_026739659.1|	Trichoplusia ni	3.16e-19	48.15	30	1716
Pcam.gene144677_i0_len1713.p1	facilitated trehalose transporter Tret1-2 homolog	ref|XP_042879209.1|	Penaeus japonicus	1.42e-95	58.06	81	1713
Pcam.gene144678_i0_len1713.p1	trichohyalin-like isoform X2	ref|XP_042872626.1|	Penaeus japonicus	3.07e-167	69.89	99	1713
Pcam.gene144679_i0_len1713.p1	unnamed protein product	emb|CAD8156809.1|	Paramecium octaurelia	0.0	76.98	99	1713
Pcam.gene144679_i0_len1713.p1	dolichyl-diphosphooligosaccharide-protein glycosyltransferase subunit STT3A	ref|XP_001016052.1|	Tetrahymena thermophila SB210	0.0	77.41	99	1713
Pcam.gene144680_i0_len1710.p1	putative uncharacterized protein ENSP00000383309 isoform X1	ref|XP_037799581.1|	Penaeus monodon	7.12e-74	50.53	80	1710
Pcam.gene144680_i0_len1710.p1	Cuticle protein 6-like 10, partial	gb|KAG7154362.1|	Homarus americanus	2.34e-38	86.02	53	1710
Pcam.gene144681_i0_len1710.p1	uncharacterized protein LOC121873623 isoform X1	ref|XP_042233198.1|	Homarus americanus	1.40e-114	57.67	91	1710
Pcam.gene144681_i0_len1710.p1	tripartite motif-containing protein 59-like	ref|XP_042208371.1|	Homarus americanus	3.26e-113	57.51	91	1710
Pcam.gene144683_i0_len1713.p1	sialin-like	ref|XP_042874630.1|	Penaeus japonicus	0.0	68.88	89	1713
Pcam.gene144684_i0_len1713.p1	organic cation transporter protein-like	ref|XP_042870406.1|	Penaeus japonicus	1.63e-164	65.04	93	1713
Pcam.gene144685_i0_len1626.p1	zinc finger protein 8-like isoform X1	ref|XP_042222219.1|	Homarus americanus	0.0	80.31	82	1626
Pcam.gene144686_i0_len1713.p1	uncharacterized protein LOC121878441	ref|XP_042240605.1|	Homarus americanus	0.0	83.21	95	1713
Pcam.gene144687_i0_len1713.p1	protein misato homolog 1-like isoform X1	ref|XP_042213837.1|	Homarus americanus	0.0	69.24	99	1713
Pcam.gene144688_i0_len1713.p1	phospholipase D3-like isoform X2	ref|XP_027233802.1|	Penaeus vannamei	0.0	77.17	99	1713
Pcam.gene144689_i0_len1707.p1	protein enabled-like isoform X4	ref|XP_042872165.1|	Penaeus japonicus	1.09e-119	86.35	44	1707
Pcam.gene144690_i0_len1701.p1	probable ATP-dependent RNA helicase DDX56	ref|XP_042230644.1|	Homarus americanus	0.0	87.30	98	1701
Pcam.gene144691_i0_len1701.p1	tyrosine-protein kinase SRK3-like isoform X1	ref|XP_042238636.1|	Homarus americanus	4.01e-166	64.22	93	1701
Pcam.gene144692_i0_len1701.p1	Aspartate--tRNA ligase, cytoplasmic	gb|KAG0722011.1|	Chionoecetes opilio	0.0	91.13	93	1701
Pcam.gene144693_i0_len1701.p1	uncharacterized protein LOC121855628	ref|XP_042206624.1|	Homarus americanus	4.54e-113	78.49	44	1701
Pcam.gene144693_i0_len1701.p1	cysteine-rich venom protein-like, partial	ref|XP_037792590.1|	Penaeus monodon	1.07e-98	75.81	44	1701
Pcam.gene144694_i0_len1701.p1	KICSTOR complex protein ITFG2-like	ref|XP_027214476.1|	Penaeus vannamei	0.0	69.96	98	1701
Pcam.gene144695_i0_len1701.p1	putative inorganic phosphate cotransporter	ref|XP_042238723.1|	Homarus americanus	4.02e-165	70.31	81	1701
Pcam.gene144696_i0_len1704.p1	homeobox protein 2-like	ref|XP_037781878.1|	Penaeus monodon	1.91e-24	62.94	32	1704
Pcam.gene144697_i0_len1704.p1	tight junction protein ZO-1-like isoform X6	ref|XP_042862795.1|	Penaeus japonicus	0.0	82.77	98	1704
Pcam.gene144698_i0_len1704.p1	ATP synthase subunit alpha, mitochondrial	ref|XP_032798213.2|	Daphnia magna	0.0	94.33	96	1704
Pcam.gene144699_i0_len1701.p1	putative inorganic phosphate cotransporter	ref|XP_042203667.1|	Homarus americanus	0.0	75.05	91	1701
Pcam.gene1446_i0_len654.p1	hypothetical protein GWK47_029864	gb|KAG0729668.1|	Chionoecetes opilio	4.54e-52	75.81	57	654
Pcam.gene1446_i0_len654.p1	FGFR1 oncogene partner 2	gb|KAG0716507.1|	Chionoecetes opilio	4.82e-39	87.65	37	654
Pcam.gene144700_i0_len1701.p1	protein LMBR1L-like isoform X1	ref|XP_027217153.1|	Penaeus vannamei	0.0	94.27	98	1701
Pcam.gene144701_i0_len1701.p1	hypothetical protein	gb|MPC60256.1|	Portunus trituberculatus	6.39e-32	50.68	51	1701
Pcam.gene144701_i0_len1701.p1	HECTD1	emb|CAG2242688.1|	Mytilus edulis	2.13e-22	45.69	51	1701
Pcam.gene144702_i0_len1698.p1	type 1 serotonin receptor	gb|ABX10973.1|	Procambarus clarkii	0.0	82.34	97	1698
Pcam.gene144703_i0_len1698.p1	carcinine transporter-like	ref|XP_042241404.1|	Homarus americanus	0.0	71.64	96	1698
Pcam.gene144704_i0_len1698.p1	translation initiation factor IF-2-like	ref|XP_042235924.1|	Homarus americanus	3.77e-65	63.49	45	1698
Pcam.gene144705_i0_len1698.p1	uncharacterized protein LOC121867163	ref|XP_042222862.1|	Homarus americanus	0.0	66.90	99	1698
Pcam.gene144705_i0_len1698.p1	E3 ubiquitin-protein ligase sina	gb|MPC44444.1|	Portunus trituberculatus	6.68e-138	60.21	93	1698
Pcam.gene144706_i0_len1698.p1	tRNA-uridine aminocarboxypropyltransferase 2-like	ref|XP_042235768.1|	Homarus americanus	1.83e-147	83.27	49	1698
Pcam.gene144707_i0_len1698.p1	hypothetical protein C7M84_017147	gb|ROT64906.1|	Penaeus vannamei	1.86e-111	57.98	81	1698
Pcam.gene144707_i0_len1698.p1	venom metalloproteinase antarease-like TtrivMP_A	ref|XP_027229263.1|	Penaeus vannamei	4.18e-108	56.90	80	1698
Pcam.gene144708_i0_len1701.p1	putative 50S ribosome-binding GTPase-like 3	gb|KAG7163342.1|	Homarus americanus	0.0	87.77	99	1701
Pcam.gene144709_i0_len1701.p1	uncharacterized protein LOC121868597	ref|XP_042225313.1|	Homarus americanus	1.98e-176	69.06	97	1701
Pcam.gene144709_i0_len1701.p1	Monocarboxylate transporter 12-B	gb|KAG0723854.1|	Chionoecetes opilio	1.27e-147	64.10	94	1701
Pcam.gene144710_i0_len1701.p1	uncharacterized protein LOC121873914	ref|XP_042233727.1|	Homarus americanus	5.47e-170	71.65	80	1701
Pcam.gene144710_i0_len1701.p1	glutamate receptor 2-like	ref|XP_042233765.1|	Homarus americanus	2.98e-162	69.28	80	1701
Pcam.gene144711_i0_len1698.p1	monocarboxylate transporter 12-B-like	ref|XP_037797390.1|	Penaeus monodon	7.00e-115	56.78	92	1698
Pcam.gene144712_i0_len1701.p1	E3 ubiquitin-protein ligase ZNRF3-like	ref|XP_042239558.1|	Homarus americanus	1.68e-152	63.33	95	1701
Pcam.gene144713_i0_len1701.p1	DNA polymerase type B, organellar and viral	gb|EFO61805.1|	Giardia lamblia P15	6.44e-46	49.79	77	1701
Pcam.gene144714_i0_len1704.p1	organic cation transporter protein-like	ref|XP_042212064.1|	Homarus americanus	1.58e-155	65.45	96	1704
Pcam.gene144715_i0_len1707.p1	Intraflagellar transport protein 56	gb|KAG0730255.1|	Chionoecetes opilio	0.0	96.45	98	1707
Pcam.gene144716_i0_len1707.p1	4-coumarate--CoA ligase 1-like	ref|XP_042883755.1|	Penaeus japonicus	5.25e-172	68.68	95	1707
Pcam.gene144717_i0_len1707.p1	hypothetical protein TCAL_09964	gb|TRY72641.1|	Tigriopus californicus	0.0	81.63	99	1707
Pcam.gene144717_i0_len1707.p1	polyadenylate-binding protein 1-like isoform X1	ref|XP_028138948.1|	Diabrotica virgifera virgifera	0.0	77.68	99	1707
Pcam.gene144718_i0_len1704.p1	mucin-19-like	ref|XP_042209596.1|	Homarus americanus	3.15e-57	95.15	58	1704
Pcam.gene144719_i0_len1707.p1	uncharacterized protein LOC121859840 isoform X1	ref|XP_042212735.1|	Homarus americanus	0.0	82.91	97	1707
Pcam.gene144719_i0_len1707.p1	Peritrophin-48-like 3, partial	gb|KAG7173995.1|	Homarus americanus	0.0	83.46	93	1707
Pcam.gene144720_i0_len1707.p1	sodium-dependent phosphate transporter 1-A	ref|XP_032791945.1|	Daphnia magna	0.0	73.32	96	1707
Pcam.gene144721_i0_len1707.p1	hypothetical protein B566_EDAN008149	gb|KAF4518820.1|	Ephemera danica	0.0	93.29	78	1707
Pcam.gene144721_i0_len1707.p1	PREDICTED: tubulin beta-1 chain	ref|XP_019758117.1|	Dendroctonus ponderosae	0.0	93.48	78	1707
Pcam.gene144722_i0_len1707.p1	high-affinity choline transporter 1-like	ref|XP_042221593.1|	Homarus americanus	0.0	89.47	97	1707
Pcam.gene144723_i0_len1707.p1	uncharacterized protein LOC119579411 isoform X1	ref|XP_037783137.1|	Penaeus monodon	1.04e-92	53.33	91	1707
Pcam.gene144723_i0_len1707.p1	caspase 4	gb|ROT61665.1|	Penaeus vannamei	1.36e-90	55.80	86	1707
Pcam.gene144725_i0_len1707.p1	UDP-glucosyltransferase 2-like	ref|XP_042236004.1|	Homarus americanus	0.0	79.00	84	1707
Pcam.gene144726_i0_len1707.p1	uncharacterized protein LOC121867846	ref|XP_042223899.1|	Homarus americanus	0.0	84.11	98	1707
Pcam.gene144727_i0_len1704.p1	Neural-cadherin-like 17, partial	gb|KAG7155243.1|	Homarus americanus	4.92e-177	70.54	87	1704
Pcam.gene144728_i0_len1704.p1	Beta-ketoacyl synthase	gb|OAA50030.1|	Beauveria brongniartii RCEF 3172	1.14e-68	74.34	89	1704
Pcam.gene144729_i0_len1704.p1	SH2B adapter protein 1-like isoform X4	ref|XP_042215801.1|	Homarus americanus	0.0	88.38	99	1704
Pcam.gene144730_i0_len1704.p1	putative structural protein, partial	gb|ASG92537.1|	Picornavirales N_OV_064	2.39e-57	44.65	99	1704
Pcam.gene144731_i0_len1704.p1	Down syndrome cell adhesion molecule-like protein Dscam2, partial	ref|XP_042226887.1|	Homarus americanus	1.84e-102	79.59	43	1704
Pcam.gene144732_i0_len1704.p1	hypothetical protein Hamer_G011462	gb|KAG7158786.1|	Homarus americanus	1.91e-40	58.33	46	1704
Pcam.gene144732_i0_len1704.p1	glycine-rich cell wall structural protein 1.8-like	ref|XP_042240712.1|	Homarus americanus	9.60e-35	52.74	46	1704
Pcam.gene144733_i0_len1704.p1	putative inorganic phosphate cotransporter	ref|XP_042232183.1|	Homarus americanus	0.0	73.39	85	1704
Pcam.gene144734_i0_len1704.p1	tRNA-dihydrouridine(20) synthase [NAD(P)+]-like	ref|XP_042237122.1|	Homarus americanus	0.0	87.05	88	1704
Pcam.gene144735_i0_len1704.p1	SET domain-containing protein SmydA-8-like 10	gb|KAG7169379.1|	Homarus americanus	0.0	73.80	92	1704
Pcam.gene144736_i0_len1704.p1	uncharacterized protein PB18E9.04c-like	ref|XP_035824509.1|	Aplysia californica	1.03e-39	66.67	85	1704
Pcam.gene144737_i0_len1704.p1	uncharacterized protein LOC122249692	ref|XP_042866703.1|	Penaeus japonicus	1.91e-85	53.01	90	1704
Pcam.gene144738_i0_len1704.p1	uncharacterized protein LOC122259600	ref|XP_042882414.1|	Penaeus japonicus	9.09e-58	63.76	39	1704
Pcam.gene144738_i0_len1704.p1	crustacyanin-like lipocalin	gb|ROT75853.1|	Penaeus vannamei	2.15e-47	72.73	27	1704
Pcam.gene144739_i0_len1815.p1	Zinc finger protein 33B	gb|MPC74974.1|	Portunus trituberculatus	8.90e-96	60.72	60	1815
Pcam.gene144740_i0_len1815.p1	neuronal acetylcholine receptor subunit alpha-3-like	ref|XP_042876217.1|	Penaeus japonicus	0.0	91.47	89	1815
Pcam.gene144741_i0_len1815.p1	RNA-binding protein MEX3B-like	ref|XP_042870955.1|	Penaeus japonicus	0.0	79.31	99	1815
Pcam.gene144742_i0_len1815.p1	papain family cysteine protease	ref|XP_001471259.1|	Tetrahymena thermophila SB210	0.0	74.70	95	1815
Pcam.gene144743_i0_len1815.p1	alkaline phosphatase-like isoform X2	ref|XP_037797345.1|	Penaeus monodon	0.0	72.54	95	1815
Pcam.gene190043_i0_len306.p1	hypothetical protein	gb|MBJ5561182.1|	Salmonella enterica subsp. enterica serovar Derby	8.19e-11	65.00	77	306
Pcam.gene190043_i0_len306.p1	craniofacial development protein 2-like	ref|XP_021979762.1|	Helianthus annuus	9.63e-11	72.55	50	306
Pcam.gene190047_i0_len306.p1	hypothetical protein GWK47_031075	gb|KAG0729080.1|	Chionoecetes opilio	1.08e-15	61.18	78	306
Pcam.gene190047_i0_len306.p1	Serine--pyruvate aminotransferase, mitochondrial	gb|KAG0728132.1|	Chionoecetes opilio	2.53e-12	68.85	60	306
Pcam.gene190049_i0_len306.p1	hypothetical protein EGW08_018716	gb|RUS73531.1|	Elysia chlorotica	3.13e-26	79.55	86	306
Pcam.gene190049_i0_len306.p1	reverse transcriptase family protein	gb|MBJ5603921.1|	Salmonella enterica subsp. enterica serovar Albany	1.11e-22	75.58	84	306
Pcam.gene190050_i0_len306.p1	uncharacterized protein LOC116182371	ref|XP_031358768.1|	Photinus pyralis	3.15e-09	58.97	76	306
Pcam.gene190050_i0_len306.p1	endonuclease-reverse transcriptase	gb|ADI61823.1|	Bombyx mori	1.82e-07	58.14	80	306
Pcam.gene190051_i0_len306.p1	hypothetical protein KM727_gp36	ref|YP_010087676.1|	Homarus gammarus nudivirus	1.36e-07	54.55	86	306
Pcam.gene190052_i0_len306.p1	unnamed protein product	emb|CAG2229494.1|	Mytilus edulis	1.04e-13	63.16	91	306
Pcam.gene190052_i0_len306.p1	Protein P	gb|MPC61019.1|	Portunus trituberculatus	1.35e-13	65.28	71	306
Pcam.gene190053_i0_len306.p1	hypothetical protein CGJ15_27330, partial	gb|TOF73529.1|	Vibrio parahaemolyticus	3.56e-08	66.13	61	306
Pcam.gene190055_i0_len306.p1	Tigger transposable element-derived protein 7	gb|KAG0725471.1|	Chionoecetes opilio	4.97e-30	80.00	83	306
Pcam.gene19005_i0_len204.p1	unnamed protein product	emb|VDK25478.1|	Anisakis simplex	2.18e-06	60.61	97	204
Pcam.gene190060_i0_len306.p1	PREDICTED: uncharacterized protein LOC109462922	ref|XP_019615109.1|	Branchiostoma belcheri	5.85e-18	71.62	73	306
Pcam.gene190060_i0_len306.p1	reverse transcriptase family protein	gb|MBJ5664433.1|	Salmonella enterica subsp. enterica serovar Infantis	2.83e-15	69.33	74	306
Pcam.gene190061_i0_len306.p1	RecName: Full=Histone H2A.1; AltName: Full=Histone H2A.2	sp|P02274.2|	Tetrahymena pyriformis	3.25e-34	71.88	94	306
Pcam.gene190065_i0_len306.p1	reverse transcriptase family protein, partial	ref|WP_157982346.1|	Oceanicella sp. SM1341	1.54e-17	68.82	89	306
Pcam.gene190066_i0_len306.p1	hypothetical protein	gb|MPC60256.1|	Portunus trituberculatus	2.37e-06	64.94	75	306
Pcam.gene190067_i0_len306.p1	hypothetical protein TSUD_192640	dbj|GAU49624.1|	Trifolium subterraneum	1.02e-32	76.24	99	306
Pcam.gene190067_i0_len306.p1	PREDICTED: 40S ribosomal protein S9-2-like	ref|XP_019464580.1|	Lupinus angustifolius	1.23e-32	76.24	99	306
Pcam.gene190068_i0_len306.p1	tripartite motif-containing protein 66 isoform A	gb|OPJ73880.1|	Patagioenas fasciata monilis	4.30e-36	74.51	99	306
Pcam.gene190069_i0_len306.p1	uncharacterized protein LOC119484932	ref|XP_037620042.1|	Sebastes umbrosus	3.07e-11	68.97	57	306
Pcam.gene190069_i0_len306.p1	long-chain-fatty-acid--CoA ligase	gb|KAG1932646.1|	Pimephales promelas	1.27e-07	66.10	58	306
Pcam.gene190072_i0_len306.p1	unnamed protein product	emb|CAG9109123.1|	Plutella xylostella	1.25e-14	64.44	88	306
Pcam.gene190072_i0_len306.p1	Protein YIF1B-B	dbj|GBP49869.1|	Eumeta japonica	1.96e-10	63.75	78	306
Pcam.gene190076_i0_len282.p1	unnamed protein product	emb|CAF3624804.1|	Rotaria socialis	4.17e-07	54.46	99	282
Pcam.gene190080_i0_len303.p1	hypothetical protein	gb|NEQ69831.1|	Symploca sp. SIO2D2	3.66e-19	66.33	96	303
Pcam.gene190080_i0_len303.p1	reverse transcriptase	gb|PIK37755.1|	Apostichopus japonicus	1.20e-18	65.62	95	303
Pcam.gene190081_i0_len303.p1	uncharacterized protein LOC121868894 isoform X1	ref|XP_042225828.1|	Homarus americanus	2.46e-20	74.32	68	303
Pcam.gene190081_i0_len303.p1	modifier of mdg4-like isoform X3	ref|XP_042225833.1|	Homarus americanus	3.01e-14	84.44	45	303
Pcam.gene190082_i0_len303.p1	PREDICTED: venom protein 302-like isoform X2	ref|XP_018008452.1|	Hyalella azteca	3.81e-12	54.55	97	303
Pcam.gene190083_i0_len303.p1	RTBS	gb|ORD92983.1|	Enterospora canceri	1.25e-38	85.87	91	303
Pcam.gene190085_i0_len303.p1	longitudinals lacking protein, isoforms H/M/V-like isoform X20	ref|XP_042875402.1|	Penaeus japonicus	1.04e-47	90.43	93	303
Pcam.gene19008_i0_len204.p1	component of the counting factor complex	ref|XP_020433716.1|	Heterostelium album PN500	1.05e-07	58.49	78	204
Pcam.gene190096_i0_len303.p1	hypothetical protein	gb|MPC31523.1|	Portunus trituberculatus	5.40e-09	78.57	42	303
Pcam.gene190097_i0_len303.p1	hypothetical protein GWK47_049573	gb|KAG0719891.1|	Chionoecetes opilio	1.03e-09	65.52	57	303
Pcam.gene1900_i0_len1626.p1	disrupted in renal carcinoma protein 2 homolog isoform X3	ref|XP_027214486.1|	Penaeus vannamei	0.0	72.87	97	1626
Pcam.gene1900_i1_len663.p1	disrupted in renal carcinoma protein 2 homolog isoform X1	ref|XP_027214480.1|	Penaeus vannamei	2.20e-64	75.74	76	663
Pcam.gene1900_i2_len246.p1	solute carrier family 49 member 4-like isoform X2	ref|XP_028398752.1|	Dendronephthya gigantea	4.59e-07	69.05	51	246
Pcam.gene190101_i0_len303.p1	hypothetical protein	gb|MPC93796.1|	Portunus trituberculatus	3.15e-13	70.67	70	303
Pcam.gene190106_i0_len306.p1	uncharacterized protein LOC121863781 isoform X3	ref|XP_042218514.1|	Homarus americanus	3.38e-20	78.46	64	306
Pcam.gene190106_i0_len306.p1	putative glycine receptor subunit alpha-4 isoform X3	gb|ROT78797.1|	Penaeus vannamei	4.39e-15	100.00	38	306
Pcam.gene190107_i0_len306.p1	UPF0389 protein CG9231	ref|XP_015916096.1|	Parasteatoda tepidariorum	2.15e-15	64.84	89	306
Pcam.gene190108_i0_len306.p1	unnamed protein product, partial	emb|CAD7620684.1|	Medioppia subpectinata	1.96e-11	66.67	68	306
Pcam.gene190108_i0_len306.p1	Tcoingi protein-like protein, partial	gb|RWS01070.1|	Dinothrombium tinctorium	2.13e-07	60.61	65	306
Pcam.gene190109_i0_len306.p1	hypothetical protein GWK47_006389	gb|KAG0721378.1|	Chionoecetes opilio	3.39e-29	78.38	73	306
Pcam.gene190109_i0_len306.p1	FGFR1 oncogene partner 2	gb|KAG0716507.1|	Chionoecetes opilio	1.22e-18	84.00	49	306
Pcam.gene19010_i0_len204.p1	putative neuronal pentraxin receptor	gb|ROT62732.1|	Penaeus vannamei	1.60e-11	68.75	94	204
Pcam.gene190110_i0_len303.p1	multidrug resistance-associated protein 5-like isoform X2	ref|XP_042225839.1|	Homarus americanus	2.61e-13	88.89	44	303
Pcam.gene190111_i0_len303.p1	protein GVQW3-like	ref|XP_023720865.1|	Cryptotermes secundus	1.24e-06	72.92	44	303
Pcam.gene190123_i0_len306.p1	hypothetical protein AC249_AIPGENE10241	gb|KXJ15404.1|	Exaiptasia diaphana	6.23e-38	78.57	96	306
Pcam.gene190123_i0_len306.p1	putative threonine-rich GPI-anchored glycoprotein	gb|KXJ07815.1|	Exaiptasia diaphana	5.75e-31	76.67	88	306
Pcam.gene190124_i0_len306.p1	hypothetical protein HPP92_011008	gb|KAG0482924.1|	Vanilla planifolia	6.93e-13	63.51	64	306
Pcam.gene190124_i0_len306.p1	PREDICTED: acyl carrier protein 1, mitochondrial	ref|XP_017624095.1|	Gossypium arboreum	1.59e-12	68.66	66	306
Pcam.gene190125_i0_len306.p1	elongation factor-2, partial	gb|AAR01309.1|	Periplaneta americana	9.69e-61	97.06	100	306
Pcam.gene190128_i0_len306.p1	titin-like isoform X6	ref|XP_029725953.1|	Aedes albopictus	1.37e-17	67.65	100	306
Pcam.gene190133_i0_len306.p1	hypothetical protein SteCoe_7337	gb|OMJ90313.1|	Stentor coeruleus	3.75e-06	50.53	93	306
Pcam.gene190134_i0_len306.p1	hypothetical protein HUJ04_000184	gb|KAH1000265.1|	Dendroctonus ponderosae	4.51e-26	74.53	100	306
Pcam.gene190134_i0_len306.p1	PREDICTED: UBX domain-containing protein 1	ref|XP_019766588.1|	Dendroctonus ponderosae	5.07e-26	75.24	99	306
Pcam.gene190135_i0_len306.p1	uncharacterized protein LOC116948512 isoform X3	ref|XP_032821155.1|	Petromyzon marinus	3.27e-17	61.76	100	306
Pcam.gene190135_i0_len306.p1	phd finger protein, putative	emb|SPJ08529.1|	Plasmodium sp. DRC-Itaito	1.61e-16	68.75	95	306
Pcam.gene190137_i0_len306.p1	protein PRY1-like isoform X6	ref|XP_042236351.1|	Homarus americanus	9.03e-21	60.78	100	306
Pcam.gene190138_i0_len306.p1	WD repeat-containing protein 86-like isoform X2	ref|XP_042221985.1|	Homarus americanus	8.15e-42	81.37	100	306
Pcam.gene190139_i0_len306.p1	hypothetical protein TCAL_01631	gb|TRY75748.1|	Tigriopus californicus	1.39e-39	81.37	100	306
Pcam.gene190139_i0_len306.p1	PDZ domain-containing protein GIPC1-like	ref|XP_023321134.1|	Eurytemora affinis	5.32e-33	75.96	100	306
Pcam.gene190141_i0_len306.p1	related to potassium channel beta subunit protein	emb|SYW76213.1|	Ustilago bromivora	4.83e-30	74.71	85	306
Pcam.gene190142_i0_len306.p1	high mobility group protein B1	gb|PRP80992.1|	Planoprotostelium fungivorum	2.57e-06	45.38	92	306
Pcam.gene190147_i0_len306.p1	uncharacterized protein DL89DRAFT_276381	ref|XP_040739371.1|	Linderina pennispora	7.13e-19	67.78	87	306
Pcam.gene190147_i0_len306.p1	60S ribosomal protein L5	gb|KAF9180931.1|	Haplosporangium sp. Z 767	9.85e-18	70.65	86	306
Pcam.gene190149_i0_len306.p1	ribosomal protein, putative	ref|XP_004037150.1|	Ichthyophthirius multifiliis	8.20e-12	72.31	64	306
Pcam.gene19014_i0_len204.p1	hypothetical protein TCAL_00419	gb|TRY62613.1|	Tigriopus californicus	3.67e-22	90.91	81	204
Pcam.gene19014_i0_len204.p1	RNA polymerase II-associated factor 1 homolog	ref|XP_026281786.1|	Frankliniella occidentalis	7.49e-19	79.66	87	204
Pcam.gene190150_i0_len306.p1	unnamed protein product	emb|CAH0111815.1|	Daphnia galeata	4.60e-41	81.37	100	306
Pcam.gene190150_i0_len306.p1	extracellular serine/threonine protein kinase four-jointed	ref|XP_045035435.1|	Daphnia magna	5.09e-39	81.37	100	306
Pcam.gene190151_i0_len306.p1	uncharacterized protein LOC119577965	ref|XP_037781592.1|	Penaeus monodon	3.00e-25	70.59	100	306
Pcam.gene190151_i0_len306.p1	protein sidekick-1-like	ref|XP_037788485.1|	Penaeus monodon	3.12e-17	60.78	100	306
Pcam.gene190157_i0_len306.p1	hypothetical protein TCAL_15202	gb|TRY62873.1|	Tigriopus californicus	2.98e-12	92.50	39	306
Pcam.gene190157_i0_len306.p1	myb-like protein U isoform X2	ref|XP_040576462.1|	Lepeophtheirus salmonis	4.35e-10	85.37	40	306
Pcam.gene190158_i0_len306.p1	hypothetical protein	gb|MPC47542.1|	Portunus trituberculatus	2.49e-18	72.86	68	306
Pcam.gene190158_i0_len306.p1	PREDICTED: RNA-directed DNA polymerase from mobile element jockey-like, partial	ref|XP_013161242.1|	Papilio xuthus	4.95e-07	57.97	67	306
Pcam.gene190160_i0_len306.p1	zinc finger protein 883-like	ref|XP_042566530.1|	Clupea harengus	3.16e-24	67.65	100	306
Pcam.gene190163_i0_len306.p1	S8 family serine peptidase	gb|MBK7600447.1|	Acidobacteria bacterium	7.21e-21	66.67	97	306
Pcam.gene190164_i0_len306.p1	hypothetical protein TCAL_12390	gb|TRY79127.1|	Tigriopus californicus	1.52e-45	81.37	100	306
Pcam.gene190165_i0_len306.p1	60S ribosomal protein L36	ref|XP_041980425.1|	Aricia agestis	4.17e-40	94.25	83	306
Pcam.gene190167_i0_len306.p1	endothelin-converting enzyme homolog	ref|XP_032780766.1|	Daphnia magna	8.30e-48	87.00	98	306
Pcam.gene190169_i0_len306.p1	hypothetical protein JTB14_032672	gb|KAG5892798.1|	Gonioctena quinquepunctata	1.09e-38	85.29	100	306
Pcam.gene190169_i0_len306.p1	PREDICTED: spermatogenesis-associated protein 5-like	ref|XP_019761451.1|	Dendroctonus ponderosae	4.25e-39	83.33	100	306
Pcam.gene19016_i0_len204.p1	M20/M25/M40 family metallo-hydrolase	gb|MCB0370962.1|	Bdellovibrionales bacterium	1.91e-14	90.00	59	204
Pcam.gene190171_i0_len306.p1	unnamed protein product	emb|CAH0099079.1|	Daphnia galeata	1.79e-16	75.29	83	306
Pcam.gene190171_i0_len306.p1	leucine-rich repeat-containing protein 59	ref|XP_032788574.2|	Daphnia magna	1.62e-14	70.24	82	306
Pcam.gene190173_i0_len306.p1	small subunit ribosomal protein S3Ae	dbj|GAX14580.1|	Fistulifera solaris	2.63e-24	68.75	94	306
Pcam.gene190174_i0_len306.p1	predicted protein	dbj|BAJ95050.1|	Hordeum vulgare subsp. vulgare	2.65e-29	69.90	99	306
Pcam.gene190176_i0_len306.p1	WD repeat protein	ref|XP_004024094.1|	Ichthyophthirius multifiliis	2.47e-23	69.31	99	306
Pcam.gene190178_i0_len306.p1	RNA-directed DNA polymerase from mobile element jockey	gb|MPC65657.1|	Portunus trituberculatus	5.78e-12	61.22	96	306
Pcam.gene190180_i0_len306.p1	hypothetical protein TCAL_02135	gb|TRY61021.1|	Tigriopus californicus	1.56e-54	94.17	100	306
Pcam.gene190180_i0_len306.p1	RNA-binding protein 39-like	ref|XP_040567747.1|	Lepeophtheirus salmonis	5.89e-47	89.22	100	306
Pcam.gene190181_i0_len306.p1	hypothetical protein	gb|MWQ54461.1|	Glaesserella parasuis	2.10e-13	61.54	100	306
Pcam.gene190181_i0_len306.p1	TPA: MAG TPA: collagen I alpha 1	tpg|DAR10344.1|	Myoviridae sp.	3.46e-13	60.00	98	306
Pcam.gene190187_i0_len306.p1	unnamed protein product	emb|CAD8073895.1|	Paramecium sonneborni	4.38e-39	77.45	100	306
Pcam.gene190187_i0_len306.p1	Protein kinase-like domain	gb|KRX02245.1|	Pseudocohnilembus persalinus	7.43e-33	72.00	98	306
Pcam.gene190190_i0_len306.p1	hypothetical protein	gb|MPC95644.1|	Portunus trituberculatus	2.36e-10	57.30	87	306
Pcam.gene190190_i0_len306.p1	Y-box factor	gb|MPC63191.1|	Portunus trituberculatus	2.32e-09	54.84	89	306
Pcam.gene190195_i0_len306.p1	Nucleic-acid-binding protein from mobile element jockey	gb|KAG0713306.1|	Chionoecetes opilio	3.97e-10	56.25	93	306
Pcam.gene190196_i0_len306.p1	arginine/serine-rich coiled-coil 1	gb|ROT81784.1|	Penaeus vannamei	3.26e-07	53.19	88	306
Pcam.gene190198_i0_len306.p1	putative RNA-directed DNA polymerase from transposon BS	gb|MPC13625.1|	Portunus trituberculatus	4.59e-34	73.00	98	306
Pcam.gene1901_i0_len1314.p1	calcium uptake protein 3, mitochondrial-like isoform X5	ref|XP_042221267.1|	Homarus americanus	0.0	93.53	91	1314
Pcam.gene1901_i1_len807.p1	calcium uptake protein 3, mitochondrial-like isoform X1	ref|XP_042221260.1|	Homarus americanus	2.95e-160	90.23	98	807
Pcam.gene1901_i2_len774.p1	calcium uptake protein 3, mitochondrial-like isoform X2	ref|XP_042874038.1|	Penaeus japonicus	3.74e-112	77.13	99	774
Pcam.gene190201_i0_len306.p1	hypothetical protein DAPPUDRAFT_101895	gb|EFX82017.1|	Daphnia pulex	3.94e-17	58.26	98	306
Pcam.gene190201_i0_len306.p1	Fibrillin-1-like protein, partial	gb|KZS09136.1|	Daphnia magna	9.18e-14	60.53	98	306
Pcam.gene190204_i0_len306.p1	hypothetical protein LOTGIDRAFT_156484	ref|XP_009045369.1|	Lottia gigantea	1.79e-16	52.48	99	306
Pcam.gene190204_i0_len306.p1	CSP protein	gb|NXD02127.1|	Certhia familiaris	8.44e-16	55.43	99	306
Pcam.gene190206_i0_len306.p1	unnamed protein product	emb|CAD8134776.1|	Paramecium octaurelia	6.59e-09	56.99	91	306
Pcam.gene190207_i0_len306.p1	procathepsin L-like	ref|XP_044262268.1|	Tribolium madens	1.99e-19	64.71	98	306
Pcam.gene190208_i0_len306.p1	Calcitonin receptor	gb|MBZ3871320.1|	Neosciurus carolinensis	1.98e-15	75.47	52	306
Pcam.gene190209_i0_len306.p1	hypothetical protein SFRURICE_017582	gb|KAF9822307.1|	Spodoptera frugiperda	4.48e-33	75.49	100	306
Pcam.gene190209_i0_len306.p1	protoheme IX farnesyltransferase, mitochondrial	ref|XP_021193778.1|	Helicoverpa armigera	1.62e-33	77.45	100	306
Pcam.gene19020_i0_len204.p1	ribosomal protein L19	gb|AFS17326.1|	Belgica antarctica	9.58e-21	84.62	96	204
Pcam.gene190213_i0_len306.p1	hypothetical protein CYY_004420	gb|KAF2074287.1|	Polysphondylium violaceum	7.82e-31	76.47	100	306
Pcam.gene190213_i0_len306.p1	alpha/beta hydrolase fold-1 domain-containing protein	gb|KYQ91775.1|	Tieghemostelium lacteum	2.08e-27	74.51	100	306
Pcam.gene190214_i0_len306.p1	uncharacterized protein ACA1_034610	ref|XP_004349741.1|	Acanthamoeba castellanii str. Neff	8.41e-29	72.63	93	306
Pcam.gene190214_i0_len306.p1	countin family protein	ref|XP_004332984.1|	Acanthamoeba castellanii str. Neff	5.77e-26	69.79	94	306
Pcam.gene190215_i0_len306.p1	UNKNOWN	emb|CDW83169.1|	Stylonychia lemnae	7.35e-36	79.41	100	306
Pcam.gene190217_i0_len306.p1	nucleolar protein 56-like	ref|XP_043197281.1|	Amphibalanus amphitrite	1.81e-30	73.53	100	306
Pcam.gene190219_i0_len306.p1	hypothetical protein AK812_SmicGene2531	gb|OLQ13407.1|	Symbiodinium microadriaticum	8.89e-38	74.51	100	306
Pcam.gene190219_i0_len306.p1	Glutamine synthetase	gb|OLP99923.1|	Symbiodinium microadriaticum	6.10e-23	69.47	93	306
Pcam.gene190220_i0_len306.p1	actin related protein 2/3 complex	ref|XP_020428763.1|	Heterostelium album PN500	1.18e-32	76.04	94	306
Pcam.gene190223_i0_len306.p1	hypothetical protein	gb|MPC40599.1|	Portunus trituberculatus	2.12e-12	63.38	68	306
Pcam.gene190224_i0_len306.p1	coiled-coil domain-containing protein 137	ref|XP_039290225.1|	Nilaparvata lugens	1.16e-06	53.19	88	306
Pcam.gene190225_i0_len306.p1	hypothetical protein EMIHUDRAFT_44147, partial	ref|XP_005789208.1|	Emiliania huxleyi CCMP1516	6.27e-26	80.26	75	306
Pcam.gene190225_i0_len306.p1	aldose reductase-like	ref|XP_023321538.1|	Eurytemora affinis	3.94e-23	75.32	75	306
Pcam.gene190227_i0_len306.p1	hypothetical protein C7M84_018283	gb|ROT63807.1|	Penaeus vannamei	3.04e-33	84.85	97	306
Pcam.gene190227_i0_len306.p1	cullin-associated NEDD8-dissociated protein 1-like	ref|XP_042214082.1|	Homarus americanus	3.18e-33	84.85	97	306
Pcam.gene190228_i0_len306.p1	unnamed protein product	emb|CAG2208128.1|	Mytilus edulis	3.77e-08	59.38	84	306
Pcam.gene190229_i0_len306.p1	uncharacterized protein K02A2.6-like	ref|XP_026050063.1|	Astatotilapia calliptera	8.06e-31	70.71	97	306
Pcam.gene190229_i0_len306.p1	putative protein K02A2.6-like isoform X1	gb|RXN15927.1|	Labeo rohita	4.02e-31	70.71	97	306
Pcam.gene190236_i0_len306.p1	hypothetical protein CRE_21852	ref|XP_003100293.1|	Caenorhabditis remanei	6.44e-13	63.24	67	306
Pcam.gene190236_i0_len306.p1	cathepsin L1	gb|RZC37668.1|	Asbolus verrucosus	1.77e-12	61.64	68	306
Pcam.gene190240_i0_len306.p1	hypothetical protein JZ751_013396, partial	gb|KAG9333138.1|	Albula glossodonta	1.10e-09	67.29	99	306
Pcam.gene190240_i0_len306.p1	ALS7 protein	gb|MBN3299544.1|	Amia calva	2.20e-07	71.72	93	306
Pcam.gene190241_i0_len306.p1	toll-interacting protein-like isoform X1	ref|XP_022294588.1|	Crassostrea virginica	3.14e-07	59.26	77	306
Pcam.gene190242_i0_len306.p1	LINE-1 reverse transcriptase	gb|MPC50209.1|	Portunus trituberculatus	8.25e-17	64.95	95	306
Pcam.gene190244_i0_len306.p1	unnamed protein product	emb|CAF4911442.1|	Rotaria socialis	3.12e-10	67.11	75	306
Pcam.gene190244_i0_len306.p1	PREDICTED: LOW QUALITY PROTEIN: RNA-directed DNA polymerase from mobile element jockey-like, partial	ref|XP_009319504.1|	Pygoscelis adeliae	1.96e-06	55.56	75	306
Pcam.gene190245_i0_len306.p1	predicted protein	dbj|BAJ98972.1|	Hordeum vulgare subsp. vulgare	1.29e-18	66.33	92	306
Pcam.gene190247_i0_len306.p1	hypothetical protein V496_08870	gb|KFY51322.1|	Pseudogymnoascus sp. VKM F-4515 (FW-2607)	6.92e-24	73.20	95	306
Pcam.gene190247_i0_len306.p1	60s ribosomal protein l36-2-like	emb|CDW71589.1|	Stylonychia lemnae	1.09e-23	74.49	96	306
Pcam.gene190252_i0_len306.p1	tigger transposable element-derived protein 7-like	ref|XP_042207121.1|	Homarus americanus	1.17e-29	74.07	99	306
Pcam.gene190253_i0_len306.p1	hypothetical protein	gb|MCB0369810.1|	Bdellovibrionales bacterium	5.46e-07	71.74	45	306
Pcam.gene190255_i0_len306.p1	unnamed protein product	emb|CAH0102293.1|	Daphnia galeata	2.01e-31	80.90	87	306
Pcam.gene190255_i0_len306.p1	required for meiotic nuclear division protein 1 homolog	ref|XP_032778606.2|	Daphnia magna	6.09e-30	79.78	87	306
Pcam.gene190257_i0_len306.p1	hypothetical protein	gb|MBJ5561181.1|	Salmonella enterica subsp. enterica serovar Derby	2.47e-25	72.28	99	306
Pcam.gene190257_i0_len306.p1	Protein transport protein Sec24-like CEF	gb|PHT80469.1|	Capsicum annuum	1.03e-18	66.34	98	306
Pcam.gene19025_i0_len204.p1	uncharacterized protein LOC121856681	ref|XP_042208305.1|	Homarus americanus	3.69e-10	65.22	97	204
Pcam.gene19025_i0_len204.p1	probable glutamate receptor	ref|XP_042233425.1|	Homarus americanus	9.74e-10	65.71	99	204
Pcam.gene190260_i0_len306.p1	unnamed protein product	emb|CAD8063944.1|	Paramecium sonneborni	2.25e-23	64.08	97	306
Pcam.gene190260_i0_len306.p1	60S ribosomal L6-like protein	gb|AET04585.1|	Medicago truncatula	3.43e-18	62.00	98	306
Pcam.gene190261_i0_len306.p1	unnamed protein product	emb|CAG5050195.1|	Parnassius apollo	5.81e-10	59.38	94	306
Pcam.gene190261_i0_len306.p1	Piezo-type mechanosensitive ion channel component	dbj|GBP31200.1|	Eumeta japonica	2.56e-07	57.00	98	306
Pcam.gene190262_i0_len306.p1	thioredoxin 1	gb|AFM43654.1|	Mytilus galloprovincialis	7.62e-33	73.53	98	306
Pcam.gene190265_i0_len306.p1	uncharacterized protein LOC111702048	ref|XP_023329341.1|	Eurytemora affinis	1.82e-09	51.43	96	306
Pcam.gene190266_i0_len306.p1	LOW QUALITY PROTEIN: probable ubiquitin carboxyl-terminal hydrolase FAF-X	ref|XP_020611100.1|	Orbicella faveolata	2.24e-18	72.46	68	306
Pcam.gene190268_i0_len306.p1	transmembrane protein, putative	ref|XP_001025392.2|	Tetrahymena thermophila SB210	4.87e-23	60.78	100	306
Pcam.gene190269_i0_len306.p1	hypothetical protein TCAL_09703, partial	gb|TRY67166.1|	Tigriopus californicus	8.62e-20	59.05	99	306
Pcam.gene190271_i0_len306.p1	hypothetical protein KIPB_001191	dbj|GIQ80397.1|	Kipferlia bialata	3.51e-19	79.52	81	306
Pcam.gene190271_i0_len306.p1	cilia- and flagella-associated protein 58	ref|XP_032807985.1|	Petromyzon marinus	1.24e-18	78.31	81	306
Pcam.gene190272_i0_len306.p1	ABC transporter family protein	ref|XP_001007301.1|	Tetrahymena thermophila SB210	6.29e-09	54.35	90	306
Pcam.gene190273_i0_len306.p1	unnamed protein product, partial	emb|VVW87912.1|	Nymphaea colorata	7.45e-12	74.00	49	306
Pcam.gene190274_i0_len306.p1	thermosome subunit	gb|MCA6492050.1|	Chitinophagaceae bacterium	1.22e-35	78.64	99	306
Pcam.gene190278_i0_len306.p1	hypothetical protein B566_EDAN001755	gb|KAF4521458.1|	Ephemera danica	1.53e-15	68.42	75	306
Pcam.gene190278_i0_len306.p1	PREDICTED: probable phospholipid-transporting ATPase VD isoform X2	ref|XP_017779873.1|	Nicrophorus vespilloides	1.73e-14	59.60	97	306
Pcam.gene190279_i0_len306.p1	hypothetical protein	tpg|HIP25812.1|	Archaeoglobus profundus	3.65e-17	66.27	81	306
Pcam.gene190279_i0_len306.p1	putative RNA-directed DNA polymerase from transposon X-element	dbj|GBO07782.1|	Araneus ventricosus	5.39e-16	68.75	78	306
Pcam.gene19027_i0_len204.p1	Mucin-5B-like 1	gb|KAG7161633.1|	Homarus americanus	1.64e-08	59.38	93	204
Pcam.gene190280_i0_len306.p1	transaldolase	gb|ESQ11081.1|	Thiohalocapsa sp. PB-PSB1	3.60e-32	74.23	95	306
Pcam.gene190281_i0_len306.p1	unnamed protein product	emb|CAD8071737.1|	Paramecium sonneborni	7.25e-29	72.53	89	306
Pcam.gene190281_i0_len306.p1	60S ribosomal protein L37a	ref|XP_001347142.1|	Paramecium tetraurelia strain d4-2	1.39e-27	72.53	89	306
Pcam.gene190285_i0_len306.p1	putative 60S acidic ribosomal protein P1	gb|KAF6259303.1|	Scenedesmus sp. NREL 46B-D3	1.64e-11	71.19	58	306
Pcam.gene190288_i0_len306.p1	unnamed protein product	emb|CAD8065807.1|	Paramecium primaurelia	1.79e-30	78.57	93	306
Pcam.gene190288_i0_len306.p1	roadblock, putative	ref|XP_002779651.1|	Perkinsus marinus ATCC 50983	3.00e-26	73.40	90	306
Pcam.gene190291_i0_len306.p1	hypothetical protein IMG5_092210	ref|XP_004035702.1|	Ichthyophthirius multifiliis	1.53e-15	63.64	86	306
Pcam.gene190291_i0_len306.p1	Ribosomal protein S21	gb|TNJ30202.1|	Giardia muris	4.93e-14	64.86	73	306
Pcam.gene190294_i0_len306.p1	cytoplasmic dynein light chain 2	ref|XP_001025674.2|	Tetrahymena thermophila SB210	1.21e-27	74.73	88	306
Pcam.gene190295_i0_len306.p1	hypothetical protein	gb|MPC90986.1|	Portunus trituberculatus	3.48e-21	78.67	74	306
Pcam.gene190295_i0_len306.p1	RNA-directed DNA polymerase from mobile element jockey	gb|MPC40469.1|	Portunus trituberculatus	6.54e-11	78.00	49	306
Pcam.gene190301_i0_len306.p1	hypothetical protein CR513_40771, partial	gb|RDX78880.1|	Mucuna pruriens	9.10e-06	58.97	74	306
Pcam.gene190302_i0_len306.p1	Variant Ionotropic Glutamate Receptor, partial	emb|CEF34387.1|	Coenobita clypeatus	4.12e-07	54.84	91	306
Pcam.gene190304_i0_len306.p1	hypothetical protein	ref|XP_001445676.1|	Paramecium tetraurelia strain d4-2	1.98e-33	67.65	100	306
Pcam.gene190304_i0_len306.p1	3-oxo-5-alpha-steroid 4-dehydrogenase, putative	ref|XP_028533236.1|	Plasmodium relictum	4.00e-28	69.61	100	306
Pcam.gene190308_i0_len306.p1	ciliary outer arm dynein beta heavy chain	gb|AAC26117.1|	Tetrahymena thermophila	7.67e-27	70.30	99	306
Pcam.gene190309_i0_len306.p1	histone H4-like	ref|XP_033230431.1|	Belonocnema treatae	7.70e-49	90.00	98	306
Pcam.gene190312_i0_len306.p1	hypothetical protein TCAL_08092	gb|TRY79959.1|	Tigriopus californicus	6.43e-37	75.25	99	306
Pcam.gene190312_i0_len306.p1	heparan-alpha-glucosaminide N-acetyltransferase-like	ref|XP_040565697.1|	Lepeophtheirus salmonis	5.08e-35	79.21	99	306
Pcam.gene190313_i0_len306.p1	hypothetical protein TCAL_10585	gb|TRY73984.1|	Tigriopus californicus	4.37e-34	85.56	88	306
Pcam.gene190313_i0_len306.p1	THO complex subunit 2	gb|KAG1693947.1|	Nymphon striatum	7.73e-33	85.23	86	306
Pcam.gene190316_i0_len306.p1	related to peptidyl-prolyl cis-trans isomerase	emb|SPO44705.1|	Moesziomyces antarcticus	4.53e-08	57.78	88	306
Pcam.gene190320_i0_len306.p1	hypothetical protein	gb|MPC26144.1|	Portunus trituberculatus	2.76e-11	68.06	67	306
Pcam.gene190321_i0_len306.p1	actin bundling protein	ref|XP_004348353.1|	Acanthamoeba castellanii str. Neff	6.76e-21	70.53	93	306
Pcam.gene190323_i0_len306.p1	autophagocytosis associated protein Atg0, amine-terminal domain protein	ref|XP_001010261.1|	Tetrahymena thermophila SB210	8.21e-15	63.22	85	306
Pcam.gene190324_i0_len306.p1	oxysterol-binding protein-related protein 1	ref|XP_039301315.1|	Nilaparvata lugens	1.24e-39	82.35	100	306
Pcam.gene190328_i0_len306.p1	hypothetical protein	ref|XP_001427820.1|	Paramecium tetraurelia strain d4-2	1.52e-37	75.49	100	306
Pcam.gene190328_i0_len306.p1	proteasome subunit beta type protein	ref|XP_001032955.2|	Tetrahymena thermophila SB210	2.89e-29	67.65	100	306
Pcam.gene190329_i0_len306.p1	hypothetical protein TCAL_11408	gb|TRY63154.1|	Tigriopus californicus	3.31e-25	73.53	100	306
Pcam.gene190329_i0_len306.p1	PREDICTED: serine/threonine-protein kinase Chk2-like isoform X2	ref|XP_014667186.1|	Priapulus caudatus	3.76e-20	69.70	95	306
Pcam.gene190330_i0_len306.p1	putative protease	dbj|GAQ78566.1|	Klebsormidium nitens	1.28e-24	65.98	95	306
Pcam.gene190331_i0_len306.p1	UPF0489 protein C5orf22 homolog	ref|XP_037908383.1|	Hermetia illucens	8.92e-19	68.18	86	306
Pcam.gene190332_i0_len306.p1	hypothetical protein TCAL_01076	gb|TRY71824.1|	Tigriopus californicus	8.52e-21	56.67	100	306
Pcam.gene190332_i0_len306.p1	protein scribble homolog isoform X5	ref|XP_040572351.1|	Lepeophtheirus salmonis	2.21e-13	77.19	56	306
Pcam.gene190334_i0_len306.p1	CD109 antigen-like	ref|XP_040564803.1|	Lepeophtheirus salmonis	2.84e-29	74.26	99	306
Pcam.gene190335_i0_len306.p1	unnamed protein product	emb|CAD8114323.1|	Paramecium sonneborni	9.75e-07	51.40	100	306
Pcam.gene190335_i0_len306.p1	Actin-related protein	gb|OWZ09046.1|	Phytophthora megakarya	5.52e-06	48.48	92	306
Pcam.gene190337_i0_len306.p1	60S ribosomal protein L18a	gb|OAO15059.1|	Blastocystis sp. ATCC 50177/Nand II	5.68e-38	78.00	98	306
Pcam.gene190338_i0_len306.p1	unnamed protein product	emb|CAD7243649.1|	Darwinula stevensoni	2.54e-09	49.49	89	306
Pcam.gene190338_i0_len306.p1	tRNA selenocysteine 1-associated protein 1-like	ref|XP_023326181.1|	Eurytemora affinis	1.18e-08	55.21	89	306
Pcam.gene190339_i0_len306.p1	hypothetical protein TCAL_01700	gb|TRY78897.1|	Tigriopus californicus	3.19e-42	83.17	99	306
Pcam.gene190339_i0_len306.p1	GSN	emb|CAB4070277.1|	Lepeophtheirus salmonis	1.17e-41	82.35	100	306
Pcam.gene19033_i0_len204.p1	hypothetical protein PPERSA_08847	gb|KRX09131.1|	Pseudocohnilembus persalinus	1.45e-12	61.84	100	204
Pcam.gene19033_i0_len204.p1	PQ-loop repeat-containing protein	gb|MBL2503851.1|	Klebsiella pneumoniae	1.30e-11	60.00	97	204
Pcam.gene190341_i0_len306.p1	fucoxanthin chlorophyll a/c protein	gb|OEU09127.1|	Fragilariopsis cylindrus CCMP1102	1.08e-31	70.37	100	306
Pcam.gene190345_i0_len306.p1	omega-amidase nit2	ref|XP_024584610.1|	Plasmopara halstedii	2.25e-41	79.80	97	306
Pcam.gene190347_i0_len306.p1	calcium uniporter protein, mitochondrial-like	ref|XP_022315335.1|	Crassostrea virginica	9.83e-18	60.64	91	306
Pcam.gene19034_i0_len204.p1	hypothetical protein EYF80_058329	gb|TNN31519.1|	Liparis tanakae	6.82e-06	50.00	100	204
Pcam.gene190352_i0_len306.p1	RNA-binding protein	tpg|HEA46661.1|	Candidatus Pacearchaeota archaeon	1.78e-09	66.67	73	306
Pcam.gene190354_i0_len306.p1	hypothetical protein IMG5_148130	ref|XP_004031065.1|	Ichthyophthirius multifiliis	3.53e-29	76.19	100	306
Pcam.gene190354_i0_len306.p1	proliferation-associated protein 2G4 metalloprotease, creatinase/aminopeptidase fold	ref|XP_626802.1|	Cryptosporidium parvum Iowa II	1.70e-27	76.00	98	306
Pcam.gene190355_i0_len306.p1	S-methyl-5'-thioadenosine phosphorylase	gb|MBN2302134.1|	Lentisphaerae bacterium	1.03e-35	76.24	99	306
Pcam.gene190356_i0_len306.p1	aldehyde dehydrogenase family 3 member B1 isoform X2	ref|XP_026288445.1|	Frankliniella occidentalis	3.91e-42	85.15	99	306
Pcam.gene190357_i0_len306.p1	glutathione peroxidase	gb|QBR98222.1|	Diaphanosoma celebensis	3.25e-47	87.00	98	306
Pcam.gene190358_i0_len306.p1	60S acidic ribosomal protein P1 isoform X2	ref|XP_013659163.1|	Brassica napus	5.73e-15	70.89	75	306
Pcam.gene190359_i0_len306.p1	protein disulfideisomerase domain containing protein	ref|XP_004334358.1|	Acanthamoeba castellanii str. Neff	1.78e-14	62.00	97	306
Pcam.gene19035_i0_len204.p1	MIR motif	gb|KRX07545.1|	Pseudocohnilembus persalinus	1.53e-20	77.78	93	204
Pcam.gene190369_i0_len306.p1	hypothetical protein EZV62_024462	gb|TXG48587.1|	Acer yangbiense	7.89e-28	77.78	94	306
Pcam.gene190369_i0_len306.p1	luminal-binding protein 5	ref|XP_021299591.1|	Herrania umbratica	4.28e-27	77.89	93	306
Pcam.gene190370_i0_len306.p1	hypothetical protein DPMN_018074	gb|KAH3893922.1|	Dreissena polymorpha	5.75e-06	57.65	81	306
Pcam.gene190371_i0_len306.p1	uncharacterized protein LOC121321161	ref|XP_041115994.1|	Polyodon spathula	7.11e-09	51.19	82	306
Pcam.gene190371_i0_len306.p1	Dynein heavy chain 7, axonemal	gb|KAG0715365.1|	Chionoecetes opilio	3.11e-06	62.50	63	306
Pcam.gene190372_i0_len306.p1	Hypothetical predicted protein	emb|CAB3367534.1|	Cloeon dipterum	1.16e-34	78.43	97	306
Pcam.gene190372_i0_len306.p1	gastrin/cholecystokinin type B receptor-like isoform X2	ref|XP_031344231.1|	Photinus pyralis	2.11e-32	70.64	98	306
Pcam.gene190373_i0_len306.p1	hypothetical protein	gb|MPC69949.1|	Portunus trituberculatus	6.77e-28	68.32	99	306
Pcam.gene190375_i0_len306.p1	accessory gland protein Acp36DE, putative	ref|XP_001017963.3|	Tetrahymena thermophila SB210	1.46e-06	53.26	85	306
Pcam.gene190378_i0_len306.p1	unnamed protein product	emb|CAH0099707.1|	Daphnia galeata	3.98e-35	82.98	90	306
Pcam.gene190378_i0_len306.p1	serine proteinase stubble	ref|XP_032778314.1|	Daphnia magna	6.92e-35	82.98	90	306
Pcam.gene190379_i0_len306.p1	alpha-actinin A	ref|XP_013760817.1|	Thecamonas trahens ATCC 50062	3.28e-07	53.00	99	306
Pcam.gene190381_i0_len306.p1	lipase 3, putative	emb|CUG86636.1|	Bodo saltans	5.02e-18	61.86	95	306
Pcam.gene190382_i0_len306.p1	uncharacterized protein FDP41_009491	ref|XP_044556898.1|	Naegleria fowleri	1.23e-22	65.35	99	306
Pcam.gene190382_i0_len306.p1	40S ribosomal protein S12	ref|XP_004537699.1|	Ceratitis capitata	1.27e-21	64.36	99	306
Pcam.gene190383_i0_len306.p1	hypothetical protein COW51_01070, partial	gb|PIV84241.1|	Candidatus Moranbacteria bacterium CG17_big_fil_post_rev_8_21_14_2_50_44_12	3.15e-18	68.54	87	306
Pcam.gene190385_i0_len306.p1	Serine/threonine kinase	ref|XP_004336144.1|	Acanthamoeba castellanii str. Neff	1.26e-28	77.01	85	306
Pcam.gene190388_i0_len306.p1	hypothetical protein GUITHDRAFT_152952	ref|XP_005831713.1|	Guillardia theta CCMP2712	1.22e-18	60.44	87	306
Pcam.gene190388_i0_len306.p1	Dolichyl-diphosphooligosaccharide--protein glycosyltransferase subunit DAD1	gb|PNH10887.1|	Tetrabaena socialis	8.46e-16	53.76	91	306
Pcam.gene190390_i0_len306.p1	PREDICTED: general transcription factor IIH subunit 1	ref|XP_014296141.1|	Microplitis demolitor	7.84e-06	53.40	97	306
Pcam.gene190391_i0_len306.p1	WD repeat-containing protein 1	ref|XP_026772641.2|	Pangasianodon hypophthalmus	2.53e-34	77.45	100	306
Pcam.gene190392_i0_len306.p1	ATP-dependent RNA helicase Ddx1	ref|XP_023300503.1|	Lucilia cuprina	1.21e-47	92.16	100	306
Pcam.gene190393_i0_len306.p1	front-end desaturase 5	gb|QWC69498.1|	Tigriopus californicus	1.42e-23	77.78	97	306
Pcam.gene190396_i0_len306.p1	Hypothetical predicted protein	emb|CAB3382264.1|	Cloeon dipterum	1.04e-35	78.00	98	306
Pcam.gene190396_i0_len306.p1	ubiquitin carboxyl-terminal hydrolase isozyme L5	ref|XP_044732790.1|	Chrysoperla carnea	4.83e-35	74.51	100	306
Pcam.gene190397_i0_len306.p1	EOG090X0141	emb|SVE94073.1|	Simocephalus serrulatus	2.31e-53	92.08	99	306
Pcam.gene190398_i0_len306.p1	macrophage erythroblast attacher protein, partial	gb|ABV60404.1|	Artemia franciscana	5.08e-65	99.02	100	306
Pcam.gene190399_i0_len306.p1	alpha-aminoadipic semialdehyde synthase, mitochondrial-like isoform X2	ref|XP_042881301.1|	Penaeus japonicus	5.55e-41	86.87	97	306
Pcam.gene19039_i0_len204.p1	hypothetical protein TCAL_12003	gb|TRY76272.1|	Tigriopus californicus	3.33e-18	77.94	99	204
Pcam.gene19039_i0_len204.p1	rho GTPase-activating protein 12-like	ref|XP_040574763.1|	Lepeophtheirus salmonis	1.38e-16	75.71	99	204
Pcam.gene190400_i0_len306.p1	unnamed protein product	emb|CAD8120102.1|	Paramecium sonneborni	2.59e-21	73.17	80	306
Pcam.gene190400_i0_len306.p1	40S ribosomal protein S12	ref|XP_004348887.1|	Capsaspora owczarzaki ATCC 30864	2.01e-18	66.32	93	306
Pcam.gene190401_i0_len306.p1	uncharacterized protein LOC119089958	ref|XP_037068654.1|	Pollicipes pollicipes	7.78e-14	56.57	97	306
Pcam.gene190401_i0_len306.p1	carboxypeptidase M-like isoform X5	ref|XP_043192812.1|	Amphibalanus amphitrite	3.45e-13	55.56	97	306
Pcam.gene190402_i0_len306.p1	extensin-like	ref|XP_023343533.1|	Eurytemora affinis	9.95e-09	75.44	56	306
Pcam.gene190403_i0_len306.p1	Hypothetical predicted protein	emb|CAB3374395.1|	Cloeon dipterum	2.24e-31	74.51	99	306
Pcam.gene190403_i0_len306.p1	hydroxymethylglutaryl-CoA synthase 1	ref|XP_015593677.1|	Cephus cinctus	3.02e-31	73.33	99	306
Pcam.gene190404_i0_len306.p1	general transcription factor IIF subunit 2	ref|XP_031621158.1|	Contarinia nasturtii	7.15e-31	71.57	100	306
Pcam.gene190407_i0_len306.p1	sialidase	ref|XP_044252137.1|	Drosophila takahashii	4.37e-08	70.24	82	306
Pcam.gene190408_i0_len306.p1	ABC protein, subfamily ABCG	gb|EFX67564.1|	Daphnia pulex	4.71e-44	88.24	100	306
Pcam.gene190409_i0_len306.p1	uncharacterized histidine-rich protein DDB_G0274557-like	ref|XP_020776153.1|	Boleophthalmus pectinirostris	2.72e-09	56.19	97	306
Pcam.gene190409_i0_len306.p1	Repetin, partial	gb|KFO55513.1|	Corvus brachyrhynchos	2.23e-07	60.20	100	306
Pcam.gene19040_i0_len204.p1	LOW QUALITY PROTEIN: uncharacterized serine-rich protein C215.13-like	ref|XP_040577066.1|	Lepeophtheirus salmonis	1.42e-31	96.77	91	204
Pcam.gene190410_i0_len306.p1	hypothetical protein TCAL_03517	gb|TRY76160.1|	Tigriopus californicus	3.75e-24	73.63	88	306
Pcam.gene190410_i0_len306.p1	microsomal GST3, partial	gb|AET43969.1|	Reishia clavigera	1.04e-21	64.08	98	306
Pcam.gene190412_i0_len306.p1	ubiquitin-40S ribosomal protein S27a-3	dbj|GFA38249.1|	Tanacetum cinerariifolium	2.78e-11	59.09	82	306
Pcam.gene190413_i0_len306.p1	retinol dehydrogenase 13 isoform X3	ref|XP_033606909.1|	Cryptotermes secundus	1.61e-45	85.29	100	306
Pcam.gene190415_i0_len306.p1	hypothetical protein	gb|MPC68978.1|	Portunus trituberculatus	3.59e-09	57.75	68	306
Pcam.gene190416_i0_len306.p1	peptidylprolyl isomerase	ref|WP_002655272.1|	Blastopirellula marina	5.32e-26	65.05	100	306
Pcam.gene190419_i0_len306.p1	AMP-binding enzyme family protein	ref|XP_001015522.1|	Tetrahymena thermophila SB210	2.93e-34	74.51	100	306
Pcam.gene190420_i0_len306.p1	unnamed protein product	emb|CAD7242286.1|	Darwinula stevensoni	1.67e-43	84.62	100	306
Pcam.gene190420_i0_len306.p1	DNA replication licensing factor mcm2-like	ref|XP_043244000.1|	Amphibalanus amphitrite	1.73e-43	87.25	100	306
Pcam.gene190423_i0_len306.p1	hypothetical protein	gb|MPD00064.1|	Portunus trituberculatus	1.01e-07	55.56	95	306
Pcam.gene190423_i0_len306.p1	PREDICTED: neuron navigator 3-like	ref|XP_014864055.1|	Poecilia mexicana	6.66e-07	51.96	91	306
Pcam.gene190426_i0_len306.p1	hypothetical protein TCAL_15883	gb|TRY67796.1|	Tigriopus californicus	6.87e-35	76.47	100	306
Pcam.gene190426_i0_len306.p1	TWiK family of potassium channels protein 7-like	ref|XP_023330975.1|	Eurytemora affinis	6.88e-22	69.23	98	306
Pcam.gene190430_i0_len306.p1	Uncharacterized protein APZ42_020808	gb|KZS14171.1|	Daphnia magna	1.01e-16	59.80	96	306
Pcam.gene190430_i0_len306.p1	prolyl 4-hydroxylase subunit alpha-2-like	ref|XP_013786252.2|	Limulus polyphemus	1.54e-16	61.00	96	306
Pcam.gene190432_i0_len306.p1	serine/arginine repetitive matrix protein 2 isoform X6	ref|XP_041768738.1|	Anopheles merus	1.00e-10	66.20	60	306
Pcam.gene190434_i0_len306.p1	DNA topoisomerase 2-alpha-like isoform X1	ref|XP_043215235.1|	Amphibalanus amphitrite	1.58e-49	88.24	100	306
Pcam.gene190435_i0_len306.p1	hypothetical protein TCAL_01453, partial	gb|TRY62083.1|	Tigriopus californicus	8.90e-18	61.17	99	306
Pcam.gene190435_i0_len306.p1	SMYD	emb|CAB4066348.1|	Lepeophtheirus salmonis	7.53e-08	52.43	100	306
Pcam.gene190436_i0_len306.p1	Thiopurine S-methyltransferase-like 2	gb|KAG7164886.1|	Homarus americanus	7.20e-34	73.74	97	306
Pcam.gene190437_i0_len306.p1	cation-independent mannose-6-phosphate receptor-like	ref|XP_042857242.1|	Penaeus japonicus	5.99e-11	62.38	95	306
Pcam.gene190438_i0_len306.p1	NAC domain protein	ref|XP_001018576.2|	Tetrahymena thermophila SB210	6.60e-21	77.92	75	306
Pcam.gene19043_i0_len204.p1	hypothetical protein TCAL_10254	gb|TRY64293.1|	Tigriopus californicus	2.50e-14	75.36	99	204
Pcam.gene19043_i0_len204.p1	ABRAL protein	gb|NXF41068.1|	Nyctibius bracteatus	1.58e-13	69.12	99	204
Pcam.gene190440_i0_len306.p1	PREDICTED: soma ferritin	ref|XP_013080834.1|	Biomphalaria glabrata	2.12e-46	79.21	99	306
Pcam.gene190442_i0_len306.p1	predicted protein	ref|XP_002181613.1|	Phaeodactylum tricornutum CCAP 1055/1	1.82e-22	59.80	100	306
Pcam.gene190442_i0_len306.p1	unknown	gb|ABK21280.1|	Picea sitchensis	3.34e-22	64.71	100	306
Pcam.gene190443_i0_len306.p1	Cytochrome P450	gb|KAF2359251.1|	Trinorchestia longiramus	1.04e-24	74.26	99	306
Pcam.gene190445_i0_len306.p1	nuclear valosin-containing protein-like	ref|XP_034179979.1|	Osmia lignaria	4.31e-55	95.10	100	306
Pcam.gene190447_i0_len306.p1	T-complex protein 1 subunit theta-like, partial	ref|XP_028646786.1|	Erpetoichthys calabaricus	1.39e-32	75.25	99	306
Pcam.gene190449_i0_len306.p1	eIF4A-1 eukaryotic translation initiation factor 4A-1 RNA SFII helicase	gb|QOY40715.1|	Cryptosporidium parvum	2.63e-17	63.83	92	306
Pcam.gene190453_i0_len306.p1	hypothetical protein	gb|NDC76650.1|	Chitinophagia bacterium	3.21e-23	63.55	96	306
Pcam.gene190453_i0_len306.p1	indoleamine 2,3-dioxygenase	ref|WP_229760708.1|	Ferruginibacter lapsinanis	1.02e-20	64.65	92	306
Pcam.gene190455_i0_len306.p1	Glutamate receptor 2-like 7, partial	gb|KAG7162371.1|	Homarus americanus	1.63e-22	67.33	98	306
Pcam.gene190459_i0_len306.p1	Retrovirus-related Pol polyprotein	gb|KAG0711856.1|	Chionoecetes opilio	1.72e-16	58.59	97	306
Pcam.gene190464_i0_len306.p1	argonaute-3, partial	gb|ARS01457.1|	Artemia franciscana	4.26e-60	97.06	100	306
Pcam.gene190466_i0_len306.p1	hypothetical protein TCAL_05296	gb|TRY71634.1|	Tigriopus californicus	2.52e-14	70.13	74	306
Pcam.gene190466_i0_len306.p1	tudor domain-containing protein 7A-like	ref|XP_040564826.1|	Lepeophtheirus salmonis	1.87e-10	66.18	67	306
Pcam.gene190467_i0_len306.p1	hypothetical protein TCAL_00752, partial	gb|TRY74519.1|	Tigriopus californicus	7.99e-06	48.89	88	306
Pcam.gene190468_i0_len306.p1	hypothetical protein FO519_001708	gb|KAE9555047.1|	Halicephalobus sp. NKZ332	5.63e-20	64.95	95	306
Pcam.gene190468_i0_len306.p1	transcription termination factor 3, mitochondrial isoform X1	ref|XP_022057992.1|	Acanthochromis polyacanthus	5.97e-18	62.38	99	306
Pcam.gene190470_i0_len306.p1	serine/threonine-protein kinase RIO3-like	ref|XP_023337674.1|	Eurytemora affinis	6.00e-31	78.35	95	306
Pcam.gene190472_i0_len306.p1	hypothetical protein SteCoe_15207	gb|OMJ83798.1|	Stentor coeruleus	1.38e-24	70.59	83	306
Pcam.gene190472_i0_len306.p1	PREDICTED: probable nucleoredoxin 1	ref|XP_017412096.1|	Vigna angularis	5.03e-21	67.03	88	306
Pcam.gene190473_i0_len306.p1	hypothetical protein DAPPUDRAFT_301660	gb|EFX83692.1|	Daphnia pulex	5.28e-42	80.20	99	306
Pcam.gene190473_i0_len306.p1	24-dehydrocholesterol reductase	gb|ACT20729.1|	Daphnia pulex	1.17e-41	80.20	99	306
Pcam.gene190476_i0_len306.p1	uncharacterized protein LOC119576455	ref|XP_037780097.1|	Penaeus monodon	7.41e-16	63.21	96	306
Pcam.gene190477_i0_len306.p1	alpha-actinin A	gb|KAH3762577.1|	Pelomyxa schiedti	1.57e-12	63.73	100	306
Pcam.gene190478_i0_len306.p1	PREDICTED: peptidoglycan-recognition protein 2-like	ref|XP_019877658.1|	Aethina tumida	9.40e-35	73.00	98	306
Pcam.gene190479_i0_len306.p1	NADAP protein, partial	gb|KAG5347526.1|	Acromyrmex charruanus	1.16e-21	74.26	99	306
Pcam.gene190480_i0_len306.p1	E3 ubiquitin-protein ligase CBL-B, partial	gb|KFM75648.1|	Stegodyphus mimosarum	2.43e-40	79.21	99	306
Pcam.gene190483_i0_len306.p1	ornithine decarboxylase	gb|KXN73426.1|	Conidiobolus coronatus NRRL 28638	8.71e-25	70.83	94	306
Pcam.gene190484_i0_len306.p1	Importin-5	gb|KZS20999.1|	Daphnia magna	4.40e-51	91.18	100	306
Pcam.gene190487_i0_len306.p1	aminotransferase	gb|KAF8418112.1|	Tirmania nivea	3.13e-38	76.47	100	306
Pcam.gene190488_i0_len306.p1	hypothetical protein BS47DRAFT_1292473	gb|KAF9516395.1|	Hydnum rufescens UP504	1.98e-14	56.44	99	306
Pcam.gene190488_i0_len306.p1	P-loop containing nucleoside triphosphate hydrolase protein	gb|TFK42827.1|	Crucibulum laeve	2.00e-14	58.42	99	306
Pcam.gene190489_i0_len306.p1	hypothetical protein GWK47_041753	gb|KAG0723908.1|	Chionoecetes opilio	5.52e-11	54.39	99	306
Pcam.gene190490_i0_len306.p1	enoyl-CoA delta isomerase 2-like	ref|XP_041376309.1|	Gigantopelta aegis	1.42e-25	69.61	100	306
Pcam.gene190493_i0_len306.p1	putative RNA-directed DNA polymerase from transposon BS	dbj|GBN74402.1|	Araneus ventricosus	1.29e-10	77.97	58	306
Pcam.gene190496_i0_len306.p1	unnamed protein product	emb|CAD8195238.1|	Paramecium pentaurelia	2.50e-11	56.38	87	306
Pcam.gene190498_i0_len306.p1	uncharacterized protein RHOBADRAFT_51736	ref|XP_018272787.1|	Rhodotorula graminis WP1	2.43e-22	66.35	100	306
Pcam.gene190498_i0_len306.p1	Thiolase, N-terminal domain-containing protein	gb|TNY24221.1|	Rhodotorula diobovata	2.84e-22	66.35	100	306
Pcam.gene190499_i0_len306.p1	hypothetical protein AALO_G00164670	gb|KAG5272361.1|	Alosa alosa	3.26e-20	61.90	100	306
Pcam.gene190499_i0_len306.p1	ribosome-releasing factor 2, mitochondrial	ref|XP_041915350.1|	Alosa sapidissima	3.42e-20	61.90	100	306
Pcam.gene1904_i0_len2316.p1	phosphoenolpyruvate carboxykinase, cytosolic [GTP]-like	ref|XP_042241391.1|	Homarus americanus	0.0	91.21	85	2316
Pcam.gene1904_i1_len2058.p1	phosphoenolpyruvate carboxykinase, cytosolic [GTP]-like isoform X1	ref|XP_027234775.1|	Penaeus vannamei	0.0	91.13	95	2058
Pcam.gene1904_i2_len1545.p1	phosphoenolpyruvate carboxykinase, partial	gb|QDE54948.1|	Procambarus clarkii	0.0	91.06	80	1545
Pcam.gene190501_i0_len306.p1	hypothetical protein TCAL_04611	gb|TRY75205.1|	Tigriopus californicus	1.96e-26	66.99	98	306
Pcam.gene190503_i0_len306.p1	WD40-repeat-containing domain	gb|KRX04416.1|	Pseudocohnilembus persalinus	8.32e-25	76.00	98	306
Pcam.gene190504_i0_len306.p1	predicted protein	dbj|BAK03542.1|	Hordeum vulgare subsp. vulgare	2.51e-10	70.97	61	306
Pcam.gene190504_i0_len306.p1	ribosomal protein, putative	ref|XP_004037150.1|	Ichthyophthirius multifiliis	5.74e-10	71.67	59	306
Pcam.gene190505_i0_len306.p1	predicted protein	ref|XP_001417542.1|	Ostreococcus lucimarinus CCE9901	2.58e-38	75.25	99	306
Pcam.gene190505_i0_len306.p1	probable NEDD8-conjugating enzyme Ubc12-like	ref|XP_024367125.1|	Physcomitrium patens	6.52e-38	78.22	99	306
Pcam.gene190506_i0_len306.p1	beta-glucosidase BglX	tpg|HEY65236.1|	Caldilineae bacterium	4.58e-28	72.28	99	306
Pcam.gene190507_i0_len306.p1	RP-S2	emb|CAB4070326.1|	Lepeophtheirus salmonis	1.91e-33	80.43	90	306
Pcam.gene190509_i0_len306.p1	probable G-protein coupled receptor B0563.6	ref|XP_027210287.1|	Penaeus vannamei	7.66e-53	91.18	100	306
Pcam.gene190516_i0_len306.p1	cadherin-87A-like	ref|XP_037791100.1|	Penaeus monodon	1.08e-10	71.88	63	306
Pcam.gene190517_i0_len306.p1	beta-lactamase-like protein 2 homolog isoform X2	ref|XP_028038399.1|	Bombyx mandarina	5.43e-29	74.04	98	306
Pcam.gene190520_i0_len312.p1	senescence-specific cysteine protease SAG12	ref|XP_021604904.1|	Manihot esculenta	1.16e-30	71.29	97	312
Pcam.gene190521_i0_len312.p1	hypothetical protein H355_008494	gb|OXB69993.1|	Colinus virginianus	2.61e-60	95.19	100	312
Pcam.gene190521_i0_len312.p1	Serine/threonine-protein phosphatase PP1-gamma catalytic subunit	gb|KAF4670898.1|	Perkinsus olseni	5.00e-60	95.19	100	312
Pcam.gene190523_i0_len312.p1	arginase, hepatic	ref|XP_032776952.2|	Daphnia magna	2.21e-35	80.00	100	312
Pcam.gene190524_i0_len312.p1	Glycine receptor subunit beta	gb|MPC09646.1|	Portunus trituberculatus	3.78e-36	74.04	100	312
Pcam.gene190526_i0_len312.p1	SBBP repeat-containing protein	gb|MBX7145453.1|	Oligoflexia bacterium	2.15e-11	67.27	53	312
Pcam.gene190529_i0_len312.p1	hypothetical protein INT45_001249	gb|KAG2223501.1|	Mucor circinatus	3.61e-36	76.19	94	312
Pcam.gene190529_i0_len312.p1	60S ribosomal protein L11	gb|KAG0166973.1|	Apophysomyces sp. BC1015	6.75e-34	79.12	88	312
Pcam.gene190532_i0_len312.p1	hypothetical protein CTEN210_08959	dbj|GFH52483.1|	Chaetoceros tenuissimus	4.81e-21	67.31	99	312
Pcam.gene190536_i0_len312.p1	muscarinic acetylcholine receptor gar-2-like	ref|XP_042240714.1|	Homarus americanus	4.11e-42	79.25	98	312
Pcam.gene190538_i0_len312.p1	cyclin K	gb|AFD29302.1|	Artemia parthenogenetica	1.43e-64	98.08	100	312
Pcam.gene190539_i0_len312.p1	hypothetical protein PF003_g4481	gb|KAE8911393.1|	Phytophthora fragariae	1.80e-41	83.87	89	312
Pcam.gene190539_i0_len312.p1	Plectin/S10, N-terminal	gb|KAF1775599.1|	Phytophthora cactorum	8.32e-41	83.87	89	312
Pcam.gene190545_i0_len312.p1	PREDICTED: rRNA methyltransferase 3, mitochondrial isoform X1	ref|XP_015292907.1|	Macaca fascicularis	1.02e-29	66.06	99	312
Pcam.gene190547_i0_len312.p1	ubiquitin-like modifier-activating enzyme 1	ref|XP_032780517.1|	Daphnia magna	4.49e-44	81.73	100	312
Pcam.gene190549_i0_len312.p1	hypothetical protein DAPPUDRAFT_304367	gb|EFX79785.1|	Daphnia pulex	1.59e-51	93.27	100	312
Pcam.gene190549_i0_len312.p1	Sodium/hydrogen exchanger	gb|KZS08564.1|	Daphnia magna	5.61e-51	93.27	100	312
Pcam.gene190550_i0_len312.p1	RNA-directed DNA polymerase from mobile element jockey, partial	dbj|GBO16982.1|	Araneus ventricosus	4.38e-09	64.91	55	312
Pcam.gene190551_i0_len312.p1	Adhesive plaque matrix protein	gb|OLQ14887.1|	Symbiodinium microadriaticum	1.83e-15	72.28	98	312
Pcam.gene190552_i0_len312.p1	mucin-12-like	ref|XP_042223610.1|	Homarus americanus	4.83e-12	67.74	92	312
Pcam.gene190555_i0_len312.p1	unnamed protein product	emb|CAG7828644.1|	Allacma fusca	7.50e-08	67.31	50	312
Pcam.gene190555_i0_len312.p1	microtubule-associated protein futsch	ref|XP_041782963.1|	Anopheles merus	3.95e-07	64.58	46	312
Pcam.gene190558_i0_len312.p1	RNA transcription, translation and transport factor protein	ref|XP_007435383.1|	Python bivittatus	5.76e-25	72.53	87	312
Pcam.gene190559_i0_len312.p1	adenosine deaminase, putative	ref|XP_002424270.1|	Pediculus humanus corporis	2.47e-22	69.47	91	312
Pcam.gene36743_i0_len228.p1	RTBS	gb|ORD92983.1|	Enterospora canceri	9.58e-10	74.55	72	228
Pcam.gene36744_i0_len228.p1	L domain-like protein	gb|KAF2836739.1|	Patellaria atrata CBS 101060	3.57e-09	66.67	99	228
Pcam.gene36745_i0_len228.p1	hypothetical protein ECANGB1_2401, partial	gb|ORD92879.1|	Enterospora canceri	4.56e-11	76.47	67	228
Pcam.gene3674_i0_len204.p1	beta actin, partial	gb|ABL63468.1|	Scylla serrata	1.62e-23	88.89	79	204
Pcam.gene3674_i1_len201.p1	hypothetical protein, partial	ref|WP_210215684.1|	Mongoliimonas terrestris	4.04e-38	98.48	99	201
Pcam.gene3674_i1_len201.p1	beta-actin, partial	gb|ALZ42077.1|	Cardisoma carnifex	5.45e-38	98.48	99	201
Pcam.gene36751_i0_len228.p1	uncharacterized protein LOC119727335	ref|XP_038055116.1|	Patiria miniata	2.01e-12	64.00	96	228
Pcam.gene36751_i0_len228.p1	Germin-like protein subfamily 1 member 17	gb|KAF3676770.1|	Capsicum annuum	2.95e-12	63.89	92	228
Pcam.gene36755_i0_len228.p1	hypothetical protein	gb|MPC15288.1|	Portunus trituberculatus	1.72e-07	91.67	59	228
Pcam.gene36756_i0_len228.p1	Myb-like DNA-binding domain protein	ref|XP_012653358.1|	Tetrahymena thermophila SB210	4.88e-15	70.67	99	228
Pcam.gene36758_i0_len228.p1	uncharacterized protein LOC113819538	ref|XP_027227563.1|	Penaeus vannamei	9.44e-17	76.71	96	228
Pcam.gene3675_i0_len4506.p1	uncharacterized protein LOC113804982	ref|XP_027211698.1|	Penaeus vannamei	2.29e-79	62.78	18	4506
Pcam.gene3675_i0_len4506.p1	mucin-19-like isoform X1	ref|XP_042880940.1|	Penaeus japonicus	3.82e-77	61.49	19	4506
Pcam.gene3675_i1_len4374.p1	uncharacterized protein LOC113804982	ref|XP_027211698.1|	Penaeus vannamei	5.57e-79	63.19	18	4374
Pcam.gene3675_i1_len4374.p1	mucin-19-like isoform X1	ref|XP_042880940.1|	Penaeus japonicus	9.97e-77	62.66	18	4374
Pcam.gene36760_i0_len228.p1	GALT2 acetylgalactosaminyltransferase, partial	gb|KAG2468462.1|	Polypterus senegalus	1.19e-06	58.57	92	228
Pcam.gene36775_i0_len228.p1	hypothetical protein J6590_004897, partial	gb|KAG8264864.1|	Homalodisca vitripennis	4.46e-10	66.67	75	228
Pcam.gene36775_i0_len228.p1	putative ATP-dependent RNA helicase DDX28	gb|KYQ50034.1|	Trachymyrmex zeteki	1.46e-06	66.67	63	228
Pcam.gene36777_i0_len228.p1	sodium-coupled monocarboxylate transporter 1-like	ref|XP_042209781.1|	Homarus americanus	4.53e-18	84.13	83	228
Pcam.gene36778_i0_len228.p1	piggyBac transposable element-derived protein 4	dbj|GFV45445.1|	Trichonephila clavipes	1.37e-14	61.84	97	228
Pcam.gene3677_i0_len1899.p1	uncharacterized protein LOC121878438	ref|XP_042240603.1|	Homarus americanus	2.07e-99	54.74	95	1899
Pcam.gene3677_i0_len1899.p1	serine-rich adhesin for platelets-like	ref|XP_042240681.1|	Homarus americanus	1.49e-57	74.63	89	1899
Pcam.gene3677_i1_len555.p1	uncharacterized protein LOC121878438	ref|XP_042240603.1|	Homarus americanus	1.16e-16	56.45	66	555
Pcam.gene3677_i1_len555.p1	Protein lethal(2)essential for life	gb|MPC48067.1|	Portunus trituberculatus	2.40e-12	50.00	87	555
Pcam.gene36783_i0_len228.p1	uncharacterized protein LOC122947210	ref|XP_044171958.1|	Acropora millepora	4.87e-18	78.46	86	228
Pcam.gene36783_i0_len228.p1	Hyaluronidase-1	gb|PFX12011.1|	Stylophora pistillata	4.54e-13	66.20	93	228
Pcam.gene36787_i0_len228.p1	unnamed protein product, partial	emb|CAF1234620.1|	Didymodactylos carnosus	8.03e-10	67.21	80	228
Pcam.gene3678_i0_len1890.p1	Atrial natriuretic peptide-converting enzyme-like 1	gb|KAG7159420.1|	Homarus americanus	5.20e-91	68.09	88	1890
Pcam.gene3678_i1_len1833.p1	Atrial natriuretic peptide-converting enzyme-like 1	gb|KAG7159420.1|	Homarus americanus	4.74e-71	65.38	87	1833
Pcam.gene36791_i0_len228.p1	uncharacterized protein LOC119731411	ref|XP_038060509.1|	Patiria miniata	2.45e-09	80.43	61	228
Pcam.gene36791_i0_len228.p1	collagen alpha-2(V) chain	ref|XP_034047688.1|	Thalassophryne amazonica	1.01e-08	78.72	62	228
Pcam.gene36798_i0_len228.p1	hypothetical protein FGO68_gene16972	gb|TNV77640.1|	Halteria grandinella	6.65e-07	73.58	70	228
Pcam.gene36798_i0_len228.p1	flagellar associated protein	ref|XP_001031574.4|	Tetrahymena thermophila SB210	4.06e-06	62.16	97	228
Pcam.gene3679_i0_len1890.p1	voltage-gated calcium channel beta subunit transcript variant 6	gb|AFP58887.1|	Scylla paramamosain	0.0	93.64	89	1890
Pcam.gene3679_i1_len1452.p1	voltage-gated calcium channel beta subunit transcript variant 2	gb|AFP58883.1|	Scylla paramamosain	0.0	96.07	99	1452
Pcam.gene367_i0_len970.p3	RTBS	gb|ORD92983.1|	Enterospora canceri	5.08e-14	59.78	90	291
Pcam.gene367_i1_len471.p1	hypothetical protein	gb|MPC90986.1|	Portunus trituberculatus	2.96e-38	76.32	73	471
Pcam.gene367_i1_len471.p1	reverse transcriptase family protein	ref|WP_204107530.1|	Streptococcus dysgalactiae	1.86e-16	62.73	70	471
Pcam.gene367_i2_len411.p1	hypothetical protein	gb|MPC90986.1|	Portunus trituberculatus	5.47e-44	74.44	97	411
Pcam.gene367_i2_len411.p1	RNA-directed DNA polymerase from mobile element jockey	gb|MPC40469.1|	Portunus trituberculatus	8.48e-24	76.74	63	411
Pcam.gene367_i3_len393.p1	hypothetical protein ECANGB1_2401, partial	gb|ORD92879.1|	Enterospora canceri	3.94e-29	81.61	66	393
Pcam.gene367_i3_len393.p1	reverse transcriptase family protein, partial	ref|WP_223819305.1|	Pseudomonas aeruginosa	2.35e-16	59.79	74	393
Pcam.gene367_i4_len282.p1	hypothetical protein	gb|MPC90986.1|	Portunus trituberculatus	2.13e-11	78.00	53	282
Pcam.gene367_i5_len249.p1	endonuclease-reverse transcriptase-like protein, partial	gb|AEI88102.1|	Scylla paramamosain	9.22e-09	82.61	55	249
Pcam.gene36802_i0_len228.p1	flocculation protein FLO11-like isoform X1	ref|XP_042222102.1|	Homarus americanus	1.24e-12	81.82	72	228
Pcam.gene36809_i0_len228.p1	amidohydrolase	ref|XP_001019822.2|	Tetrahymena thermophila SB210	1.00e-21	71.05	100	228
Pcam.gene36811_i0_len228.p1	unnamed protein product	emb|CAD8162193.1|	Paramecium octaurelia	7.08e-17	79.10	88	228
Pcam.gene36811_i0_len228.p1	Pre-mRNA splicing factor	ref|XP_001020788.1|	Tetrahymena thermophila SB210	1.08e-12	73.85	86	228
Pcam.gene36815_i0_len228.p1	uncharacterized protein LOC122248811	ref|XP_042865068.1|	Penaeus japonicus	4.93e-24	89.47	75	228
Pcam.gene36815_i0_len228.p1	putative RNA-directed DNA polymerase from transposon BS	gb|MPC28823.1|	Portunus trituberculatus	1.60e-15	82.76	76	228
Pcam.gene36816_i0_len228.p1	PREDICTED: uncharacterized protein LOC106815854	ref|XP_014675865.1|	Priapulus caudatus	1.26e-06	71.11	59	228
Pcam.gene36817_i0_len228.p1	unnamed protein product	emb|VVW85449.1|	Nymphaea colorata	1.01e-11	84.21	50	228
Pcam.gene36817_i0_len228.p1	14960_t:CDS:2	emb|CAG8590022.1|	Funneliformis mosseae	1.24e-09	62.16	92	228
Pcam.gene36818_i0_len228.p1	hypothetical protein	gb|MCB0367912.1|	Bdellovibrionales bacterium	8.83e-24	80.88	89	228
Pcam.gene36818_i0_len228.p1	Cyclic nucleotide-binding protein	gb|KRX03064.1|	Pseudocohnilembus persalinus	6.49e-21	77.33	99	228
Pcam.gene3681_i0_len8901.p1	hypothetical protein BOX15_Mlig027212g1, partial	gb|PAA78526.1|	Macrostomum lignano	3.24e-15	58.27	5	8901
Pcam.gene3681_i1_len1671.p1	S-antigen	ref|XP_028538696.1|	Plasmodium sp. gorilla clade G2	4.41e-39	61.20	45	1671
Pcam.gene36823_i0_len228.p1	Tigger transposable element-derived protein 1-like 107	gb|KAG7162940.1|	Homarus americanus	1.06e-12	73.33	79	228
Pcam.gene3682_i0_len1890.p1	zinc finger protein 493	ref|XP_019211739.1|	Oreochromis niloticus	5.31e-100	59.78	61	1890
Pcam.gene3682_i1_len1347.p1	zinc finger protein 708-like	ref|XP_039458660.1|	Oreochromis aureus	3.65e-80	64.18	67	1347
Pcam.gene36833_i0_len228.p1	hypothetical protein PPERSA_12071	gb|KRX10947.1|	Pseudocohnilembus persalinus	1.01e-25	79.73	97	228
Pcam.gene36836_i0_len228.p1	hypothetical protein PPERSA_09677	gb|KRX10293.1|	Pseudocohnilembus persalinus	2.28e-12	76.47	89	228
Pcam.gene36836_i0_len228.p1	oxygen-in-dependent coproporphyrinogen III family protein, putative	ref|XP_001010635.4|	Tetrahymena thermophila SB210	8.83e-11	76.27	78	228
Pcam.gene36838_i0_len228.p1	hypothetical protein AALP_AAs59427U000100	gb|KFK23231.1|	Arabis alpina	4.41e-07	62.30	78	228
Pcam.gene36838_i0_len228.p1	zingipain-2	gb|PQM41613.1|	Prunus yedoensis var. nudiflora	4.49e-07	53.85	96	228
Pcam.gene3683_i0_len1890.p1	uncharacterized protein LOC122263094 isoform X2	ref|XP_042887337.1|	Penaeus japonicus	3.32e-105	48.50	96	1890
Pcam.gene3683_i0_len1890.p1	putative caspase-2 isoform X2, partial	gb|ROT68559.1|	Penaeus vannamei	1.49e-98	46.37	96	1890
Pcam.gene36847_i0_len228.p1	DNA-directed RNA polymerase III subunit RPC1	gb|KAG1714420.1|	Nymphon striatum	7.73e-11	67.74	82	228
Pcam.gene3684_i0_len741.p1	uncharacterized protein LOC121865770	ref|XP_042221256.1|	Homarus americanus	2.68e-63	63.32	92	741
Pcam.gene3684_i0_len741.p1	putative Beta/Gamma crystallin-containing protein 1, partial	gb|KAG7169455.1|	Homarus americanus	5.97e-52	65.61	75	741
Pcam.gene3684_i1_len654.p1	uncharacterized protein LOC121865770	ref|XP_042221256.1|	Homarus americanus	3.91e-41	60.80	80	654
Pcam.gene3684_i1_len654.p1	putative Beta/Gamma crystallin-containing protein 1, partial	gb|KAG7169455.1|	Homarus americanus	4.44e-30	63.24	61	654
Pcam.gene36850_i0_len228.p1	unnamed protein product	emb|CAG4986900.1|	Parnassius apollo	1.12e-11	63.77	91	228
Pcam.gene36850_i0_len228.p1	craniofacial development protein 2-like, partial	gb|KAF0702148.1|	Aphis craccivora	6.73e-09	64.62	86	228
Pcam.gene36855_i0_len228.p1	WD40-repeat-containing domain	gb|KRX07764.1|	Pseudocohnilembus persalinus	1.01e-22	77.46	93	228
Pcam.gene3685_i0_len639.p1	uncharacterized protein LOC121864670	ref|XP_042219754.1|	Homarus americanus	3.22e-80	73.93	95	639
Pcam.gene3685_i1_len252.p1	uncharacterized protein LOC121864670	ref|XP_042219754.1|	Homarus americanus	2.47e-23	82.61	82	252
Pcam.gene36862_i0_len228.p1	glutathione S-transferase class-mu 26 kDa isozyme 51-like	ref|XP_031505747.1|	Nymphaea colorata	1.78e-18	72.00	99	228
Pcam.gene36868_i0_len228.p1	hypothetical protein HF521_015563, partial	gb|KAF7686201.1|	Silurus meridionalis	4.37e-07	86.49	42	228
Pcam.gene3686_i0_len483.p1	hypothetical protein	gb|MPC42884.1|	Portunus trituberculatus	2.89e-11	74.07	34	483
Pcam.gene3686_i0_len483.p1	ankyrin repeat domain-containing protein 12-like	ref|XP_027232419.1|	Penaeus vannamei	6.21e-06	56.25	57	483
Pcam.gene36873_i0_len228.p1	RTBS	gb|ORD92983.1|	Enterospora canceri	3.17e-17	73.24	93	228
Pcam.gene36876_i0_len228.p1	acyl-coenzyme A thioesterase THEM4	ref|XP_007068171.2|	Chelonia mydas	6.44e-10	66.18	89	228
Pcam.gene36878_i0_len228.p1	replication termination factor 2	ref|XP_001017157.1|	Tetrahymena thermophila SB210	3.08e-10	72.31	86	228
Pcam.gene3687_i0_len1386.p1	uncharacterized protein LOC121874683	ref|XP_042234861.1|	Homarus americanus	2.14e-177	75.00	91	1386
Pcam.gene3687_i0_len1386.p1	Leukocyte receptor cluster member 9	gb|KAG0710823.1|	Chionoecetes opilio	4.08e-159	74.82	89	1386
Pcam.gene36880_i0_len228.p1	hypothetical protein KIPB_002359	dbj|GIQ81406.1|	Kipferlia bialata	1.38e-17	75.34	96	228
Pcam.gene36880_i0_len228.p1	SPFH domain/band 7 family protein	ref|XP_001011848.1|	Tetrahymena thermophila SB210	9.23e-13	72.86	92	228
Pcam.gene36885_i0_len228.p1	muscle calcium channel subunit alpha-1-like	ref|XP_042203788.1|	Homarus americanus	4.57e-14	82.98	62	228
Pcam.gene3688_i0_len741.p1	myosin regulatory light chain sqh	ref|XP_042225036.1|	Homarus americanus	2.32e-118	98.84	70	741
Pcam.gene36893_i0_len228.p1	unnamed protein product	emb|CAD8072446.1|	Paramecium sonneborni	6.84e-12	77.55	64	228
Pcam.gene36893_i0_len228.p1	related to arginine-tRNA-protein transferase	emb|SJX65256.1|	Sporisorium reilianum f. sp. reilianum	8.41e-12	62.96	92	228
Pcam.gene3689_i0_len741.p1	protein phosphatase 1 regulatory subunit 14C-like	ref|XP_042218362.1|	Homarus americanus	7.01e-82	77.38	89	741
Pcam.gene3689_i1_len600.p1	protein phosphatase 1 regulatory subunit 14C-like isoform X2	ref|XP_042865355.1|	Penaeus japonicus	9.69e-80	79.90	94	600
Pcam.gene36902_i0_len228.p1	hypothetical protein	gb|MPC69456.1|	Portunus trituberculatus	9.01e-17	73.68	75	228
Pcam.gene36905_i0_len228.p1	unnamed protein product	emb|CAD8155075.1|	Paramecium pentaurelia	1.08e-12	72.73	87	228
Pcam.gene36905_i0_len228.p1	sperm-tail PG-rich repeat protein	ref|XP_001019667.4|	Tetrahymena thermophila SB210	3.65e-06	58.44	96	228
Pcam.gene36909_i0_len228.p1	hypothetical protein IMG5_118110	ref|XP_004034572.1|	Ichthyophthirius multifiliis	5.00e-20	69.86	96	228
Pcam.gene36909_i0_len228.p1	transmembrane protein, putative	ref|XP_012656408.1|	Tetrahymena thermophila SB210	7.89e-18	70.42	93	228
Pcam.gene3690_i0_len1891.p1	Reverse transcriptase domain	gb|KAF2345759.1|	Trinorchestia longiramus	9.08e-111	66.84	68	1695
Pcam.gene3690_i1_len489.p1	Reverse transcriptase domain	gb|KAF2367561.1|	Trinorchestia longiramus	4.69e-24	59.56	80	489
Pcam.gene36915_i0_len228.p1	hypothetical protein	ref|XP_001462263.1|	Paramecium tetraurelia strain d4-2	6.45e-22	78.67	99	228
Pcam.gene36915_i0_len228.p1	calcium-binding 25 kDa protein	gb|AAA30113.1|	Tetrahymena thermophila	1.46e-17	71.62	97	228
Pcam.gene3691_i0_len741.p1	hypothetical protein GWK47_004645	gb|KAG0725528.1|	Chionoecetes opilio	2.18e-12	55.20	48	741
Pcam.gene36926_i0_len228.p1	pre-mRNA-splicing helicase BRR2	ref|XP_005713439.1|	Chondrus crispus	3.48e-13	74.63	88	228
Pcam.gene36927_i0_len228.p1	PREDICTED: heat shock factor protein 4	ref|XP_019511772.1|	Hipposideros armiger	1.22e-09	53.33	87	228
Pcam.gene36928_i0_len228.p1	hypothetical protein PPERSA_03509	gb|KRX08638.1|	Pseudocohnilembus persalinus	9.65e-06	58.06	82	228
Pcam.gene3692_i0_len4596.p1	uncharacterized protein LOC121875476 isoform X2	ref|XP_042235973.1|	Homarus americanus	0.0	89.09	94	4596
Pcam.gene3692_i0_len4596.p1	tau-tubulin kinase homolog Asator-like isoform X7	ref|XP_042235978.1|	Homarus americanus	0.0	86.36	94	4596
Pcam.gene3692_i1_len417.p1	uncharacterized protein LOC121875476 isoform X5	ref|XP_042235976.1|	Homarus americanus	1.20e-54	96.94	71	417
Pcam.gene3692_i1_len417.p1	tau-tubulin kinase homolog Asator-like isoform X7	ref|XP_042235978.1|	Homarus americanus	1.49e-54	96.94	71	417
Pcam.gene36931_i0_len228.p1	putative RNA-directed DNA polymerase from transposon X-element, partial	gb|KAG0434242.1|	Dictyocoela muelleri	5.57e-17	74.32	97	228
Pcam.gene36933_i0_len228.p1	predicted protein	ref|XP_007510084.1|	Bathycoccus prasinos	3.30e-08	53.73	88	228
Pcam.gene36933_i0_len228.p1	Lactation elevated protein 1	gb|KAF4690780.1|	Perkinsus olseni	4.13e-07	60.61	87	228
Pcam.gene36938_i0_len228.p1	putative 40S ribosomal protein S3a	gb|OEU11922.1|	Fragilariopsis cylindrus CCMP1102	2.11e-08	63.01	95	228
Pcam.gene3693_i0_len360.p1	zinc finger and BTB domain-containing protein 7A-like isoform X5	ref|XP_042233091.1|	Homarus americanus	1.24e-22	77.94	57	360
Pcam.gene3693_i1_len354.p1	zinc finger and BTB domain-containing protein 7A-like isoform X5	ref|XP_042233091.1|	Homarus americanus	5.44e-24	82.81	54	354
Pcam.gene36940_i0_len228.p1	uncharacterized protein LOC110040532	ref|XP_020601431.1|	Orbicella faveolata	8.70e-13	68.92	96	228
Pcam.gene36940_i0_len228.p1	integrase catalytic domain-containing protein	dbj|GFY55560.1|	Trichonephila inaurata madagascariensis	1.25e-11	70.67	97	228
Pcam.gene36943_i0_len228.p1	putative RNA-directed DNA polymerase from transposon BS	gb|MPC13625.1|	Portunus trituberculatus	1.59e-12	78.26	61	228
Pcam.gene36944_i0_len228.p1	uncharacterized protein LOC118408864, partial	ref|XP_035665616.1|	Branchiostoma floridae	6.53e-09	66.18	89	228
Pcam.gene36950_i0_len228.p1	proline-rich 33 kDa extensin-related protein-like	ref|XP_042243300.1|	Homarus americanus	4.26e-06	56.94	89	228
Pcam.gene36951_i0_len228.p1	Protein phosphatase 2C (PP2C)-like domain	gb|KRX03286.1|	Pseudocohnilembus persalinus	3.14e-13	73.13	88	228
Pcam.gene36954_i0_len228.p1	Ras family protein, putative	ref|XP_004035842.1|	Ichthyophthirius multifiliis	3.81e-20	78.38	97	228
Pcam.gene3695_i0_len360.p1	unnamed protein product	emb|VVC95930.1|	Leptidea sinapis	1.12e-18	66.67	100	360
Pcam.gene3695_i0_len360.p1	DUF1236 domain-containing protein	ref|WP_224625573.1|	Mesorhizobium sp. CA13	1.83e-17	47.86	99	360
Pcam.gene3695_i1_len321.p1	hypothetical protein FJ937_25365, partial	gb|TPL45543.1|	Mesorhizobium sp. B2-4-4	9.09e-19	48.57	98	321
Pcam.gene3695_i1_len321.p1	DUF1236 domain-containing protein	ref|WP_224625573.1|	Mesorhizobium sp. CA13	1.98e-16	48.60	100	321
Pcam.gene36968_i0_len228.p1	hypothetical protein	gb|MBQ7604614.1|	Clostridia bacterium	3.19e-06	56.52	89	228
Pcam.gene36968_i0_len228.p1	MORN motif precursor	gb|MBR6916524.1|	Clostridia bacterium	9.67e-06	63.77	89	228
Pcam.gene3696_i0_len675.p1	eukaryotic translation initiation factor 4E-1	gb|ATU81968.1|	Callinectes sapidus	1.32e-133	94.23	92	675
Pcam.gene3696_i1_len549.p1	eukaryotic translation initiation factor 4E-1	gb|ATU81968.1|	Callinectes sapidus	6.51e-73	88.15	74	549
Pcam.gene36971_i0_len228.p1	hypothetical protein	ref|WP_219796696.1|	Pseudomonas aeruginosa	1.75e-06	76.32	50	228
Pcam.gene3697_i0_len1893.p1	V-type proton ATPase catalytic subunit A	gb|KAG0720493.1|	Chionoecetes opilio	0.0	96.46	98	1893
Pcam.gene3697_i1_len1887.p1	V-type proton ATPase catalytic subunit A	gb|KAG0720493.1|	Chionoecetes opilio	0.0	97.46	94	1887
Pcam.gene3698_i0_len1386.p1	probable glutamine--tRNA ligase	ref|XP_021933113.1|	Zootermopsis nevadensis	0.0	85.47	99	1386
Pcam.gene3699_i0_len645.p1	cell surface glycoprotein 1-like	ref|XP_042871456.1|	Penaeus japonicus	3.83e-21	84.38	29	645
Pcam.gene369_i0_len267.p1	hypothetical protein	gb|MBJ5486871.1|	Salmonella enterica subsp. enterica serovar Meleagridis	2.48e-06	56.10	81	267
Pcam.gene369_i1_len252.p1	hypothetical protein KY290_000225	gb|KAH0780627.1|	Solanum tuberosum	6.17e-06	53.01	86	252
Pcam.gene369_i2_len234.p1	Protein transport protein Sec24-like CEF	gb|PHT80469.1|	Capsicum annuum	1.33e-06	54.22	92	234
Pcam.gene369_i3_len219.p1	Protein transport protein Sec24-like CEF	gb|PHT80469.1|	Capsicum annuum	1.82e-06	54.22	99	219
Pcam.gene369_i4_len219.p1	Protein transport protein Sec24-like CEF	gb|PHT80469.1|	Capsicum annuum	1.08e-06	54.22	99	219
Pcam.gene36_i0_len439.p1	RTBS	gb|ORD92983.1|	Enterospora canceri	3.57e-24	79.17	76	258
Pcam.gene37003_i0_len228.p1	cyclin-dependent kinase 2-interacting protein-like	ref|XP_033733695.1|	Pecten maximus	1.24e-12	69.23	86	228
Pcam.gene3700_i0_len360.p1	hypothetical protein DAPPUDRAFT_69950, partial	gb|EFX61299.1|	Daphnia pulex	4.20e-51	86.14	84	360
Pcam.gene3700_i0_len360.p1	translation initiation factor eIF-5A, putative	ref|XP_013249451.1|	Eimeria acervulina	2.14e-42	76.52	96	360
Pcam.gene3700_i1_len360.p1	hypothetical protein DAPPUDRAFT_69950, partial	gb|EFX61299.1|	Daphnia pulex	4.20e-51	86.14	84	360
Pcam.gene3700_i1_len360.p1	translation initiation factor eIF-5A, putative	ref|XP_013249451.1|	Eimeria acervulina	2.14e-42	76.52	96	360
Pcam.gene37013_i0_len228.p1	unnamed protein product	emb|CAE8613059.1|	Polarella glacialis	5.30e-19	78.67	97	228
Pcam.gene37013_i0_len228.p1	Ribosome biogenesis protein NSA2-like	gb|OLP85990.1|	Symbiodinium microadriaticum	1.17e-17	78.67	97	228
Pcam.gene37017_i0_len228.p1	cytoplasmic dynein heavy chain 2 protein	gb|AAV37189.1|	Tetrahymena thermophila	1.16e-16	72.00	97	228
Pcam.gene37022_i0_len228.p1	hypothetical protein CCR75_003478	gb|TDH68367.1|	Bremia lactucae	1.59e-25	79.17	95	228
Pcam.gene37022_i0_len228.p1	protein kinase domain containing protein	emb|CDW77961.1|	Stylonychia lemnae	1.04e-24	74.67	99	228
Pcam.gene3702_i0_len1893.p1	bicaudal D-related protein homolog isoform X1	ref|XP_042227043.1|	Homarus americanus	0.0	83.64	99	1893
Pcam.gene3702_i1_len1878.p1	bicaudal D-related protein homolog isoform X1	ref|XP_042227043.1|	Homarus americanus	0.0	80.13	98	1878
Pcam.gene37030_i0_len228.p1	hypothetical protein C0J52_20334	gb|PSN41392.1|	Blattella germanica	7.25e-07	59.15	93	228
Pcam.gene37037_i0_len231.p1	Microsomal glutathione S-transferase 3-like	gb|KAG7164339.1|	Homarus americanus	4.15e-09	90.91	43	231
Pcam.gene3703_i0_len1947.p1	protein adenylyltransferase SelO-like	ref|XP_037800204.1|	Penaeus monodon	0.0	75.51	83	1947
Pcam.gene3703_i1_len1245.p1	protein adenylyltransferase SelO-like	ref|XP_037800204.1|	Penaeus monodon	8.74e-122	71.21	79	1245
Pcam.gene37042_i0_len231.p1	hypothetical protein	gb|MPD03970.1|	Portunus trituberculatus	8.13e-11	80.00	58	231
Pcam.gene37043_i0_len231.p1	LOW QUALITY PROTEIN: beta-mannosidase-like	ref|XP_037803090.1|	Penaeus monodon	9.74e-16	82.69	68	231
Pcam.gene37046_i0_len231.p1	uncharacterized protein LOC119497859	ref|XP_037642203.1|	Sebastes umbrosus	2.64e-12	66.20	92	231
Pcam.gene37046_i0_len231.p1	gag-pol fusion protein	gb|KAG1935258.1|	Pimephales promelas	1.32e-10	63.38	92	231
Pcam.gene3704_i0_len1946.p1	hypothetical protein	gb|MPC62796.1|	Portunus trituberculatus	7.11e-85	57.74	86	1173
Pcam.gene3704_i1_len243.p1	hypothetical protein	gb|MPC62796.1|	Portunus trituberculatus	4.69e-07	64.15	64	243
Pcam.gene37050_i0_len231.p1	hypothetical protein	gb|MPC68282.1|	Portunus trituberculatus	5.57e-07	73.91	60	231
Pcam.gene37050_i0_len231.p1	Transmembrane protein 104	gb|MPC45672.1|	Portunus trituberculatus	1.78e-06	73.91	60	231
Pcam.gene37053_i0_len231.p1	YadA-like family protein	ref|WP_176809620.1|	Mannheimia pernigra	1.53e-07	87.80	49	231
Pcam.gene37055_i0_len231.p1	hypothetical protein	gb|MPC96982.1|	Portunus trituberculatus	4.83e-11	71.15	68	231
Pcam.gene37055_i0_len231.p1	Procollagen-lysine,2-oxoglutarate 5-dioxygenase 1	gb|MPC37546.1|	Portunus trituberculatus	3.74e-06	62.75	66	231
Pcam.gene37066_i0_len231.p1	hypothetical protein BaRGS_002625	gb|KAG5701149.1|	Batillaria attramentaria	1.36e-07	63.79	68	231
Pcam.gene37066_i0_len231.p1	papain family cysteine protease	ref|XP_001020702.1|	Tetrahymena thermophila SB210	1.57e-06	63.16	74	231
Pcam.gene3706_i0_len1947.p1	phospholipid-transporting ATPase ID-like isoform X2	ref|XP_042229396.1|	Homarus americanus	0.0	85.76	95	1947
Pcam.gene37077_i0_len231.p1	reverse transcriptase family protein, partial	ref|WP_157982346.1|	Oceanicella sp. SM1341	9.37e-21	73.68	99	231
Pcam.gene37079_i0_len231.p1	serine protease Hayan-like isoform X1	ref|XP_042241807.1|	Homarus americanus	4.81e-07	68.42	49	231
Pcam.gene37084_i0_len231.p1	carboxypeptidase regulatory-like domain-containing protein	ref|WP_140048531.1|	Thioflexothrix psekupsii	2.45e-14	76.54	100	231
Pcam.gene3708_i0_len1947.p1	pollen-specific leucine-rich repeat extensin-like protein 2	ref|XP_042230456.1|	Homarus americanus	8.35e-120	72.63	71	1947
Pcam.gene3708_i1_len1110.p1	ankyrin repeat domain-containing protein SOWAHC-like	ref|XP_042867962.1|	Penaeus japonicus	4.14e-162	82.89	89	1110
Pcam.gene37091_i0_len231.p1	zinc finger MYM-type protein 1-like	ref|XP_042226471.1|	Homarus americanus	3.65e-17	94.12	66	231
Pcam.gene37092_i0_len231.p1	hypothetical protein	gb|MPC07746.1|	Portunus trituberculatus	4.60e-14	82.00	65	231
Pcam.gene37093_i0_len231.p1	Translation protein SH3-like domain	gb|KRX07213.1|	Pseudocohnilembus persalinus	1.30e-25	79.22	100	231
Pcam.gene37095_i0_len231.p1	reverse transcriptase, partial	gb|ADZ95860.1|	Catocyclotis adelina	1.30e-19	72.00	97	231
Pcam.gene3709_i0_len1944.p1	solute carrier family 49 member 4 homolog isoform X1	ref|XP_042211400.1|	Homarus americanus	3.74e-152	71.98	64	1944
Pcam.gene3709_i1_len1800.p1	solute carrier family 49 member 4 homolog isoform X1	ref|XP_042211400.1|	Homarus americanus	1.33e-152	66.67	79	1800
Pcam.gene370_i0_len1885.p1	NAD kinase-like isoform X3	ref|XP_042214580.1|	Homarus americanus	0.0	91.00	89	1386
Pcam.gene370_i1_len1434.p1	NAD kinase-like isoform X6	ref|XP_042214585.1|	Homarus americanus	0.0	96.95	89	1434
Pcam.gene370_i2_len1407.p1	NAD kinase-like isoform X4	ref|XP_042214582.1|	Homarus americanus	0.0	96.55	87	1407
Pcam.gene370_i3_len1368.p1	NAD kinase-like isoform X3	ref|XP_042214580.1|	Homarus americanus	0.0	96.89	99	1368
Pcam.gene370_i4_len330.p1	NAD kinase-like isoform X5	ref|XP_042214583.1|	Homarus americanus	1.41e-34	92.68	75	330
Pcam.gene370_i5_len249.p1	NAD kinase-like	ref|XP_027234245.1|	Penaeus vannamei	1.36e-30	93.85	78	249
Pcam.gene37102_i0_len231.p1	hypothetical protein ECANGB1_2401, partial	gb|ORD92879.1|	Enterospora canceri	4.52e-06	73.81	55	231
Pcam.gene3710_i1_len243.p1	hypothetical protein GWK47_020637	gb|KAG0711424.1|	Chionoecetes opilio	3.06e-06	63.64	54	243
Pcam.gene37110_i0_len231.p1	hypothetical protein HELRODRAFT_163018	ref|XP_009023304.1|	Helobdella robusta	2.58e-19	72.60	95	231
Pcam.gene37110_i0_len231.p1	reverse transcriptase family protein	gb|MBJ5636556.1|	Salmonella enterica subsp. enterica serovar Typhimurium	8.97e-14	64.47	99	231
Pcam.gene37112_i0_len231.p1	hypothetical protein EGW08_011974	gb|RUS80290.1|	Elysia chlorotica	8.88e-09	64.29	88	231
Pcam.gene37113_i0_len231.p1	Basigin	gb|KAG1653938.1|	Nymphon striatum	1.01e-18	70.51	100	231
Pcam.gene3711_i0_len1944.p1	modular serine protease-like isoform X1	ref|XP_042203251.1|	Homarus americanus	0.0	61.82	98	1944
Pcam.gene3711_i1_len1407.p1	modular serine protease-like isoform X1	ref|XP_042203251.1|	Homarus americanus	7.63e-104	61.41	78	1407
Pcam.gene736_i2_len9231.p1	putative dystrophin, isoforms A/C/F/G/H isoform X7	gb|ROT83695.1|	Penaeus vannamei	0.0	72.59	72	9231
Pcam.gene736_i3_len4986.p1	dystrophin-like isoform X5	ref|XP_027238840.1|	Penaeus vannamei	0.0	77.81	96	4986
Pcam.gene7370_i0_len2250.p1	FACT complex subunit Ssrp1-like	ref|XP_042232120.1|	Homarus americanus	0.0	90.72	90	2250
Pcam.gene7370_i1_len1809.p1	FACT complex subunit Ssrp1-like	ref|XP_042232120.1|	Homarus americanus	0.0	95.28	84	1809
Pcam.gene7372_i0_len942.p1	phytanoyl-CoA dioxygenase domain-containing protein 1-like	ref|XP_042231054.1|	Homarus americanus	2.14e-169	86.94	93	942
Pcam.gene7372_i1_len741.p1	phytanoyl-CoA dioxygenase domain-containing protein 1-like	ref|XP_042871006.1|	Penaeus japonicus	1.84e-69	85.52	59	741
Pcam.gene7374_i0_len3951.p1	neuroglian-like isoform X3	ref|XP_027228131.1|	Penaeus vannamei	0.0	92.44	96	3951
Pcam.gene7374_i1_len306.p1	neuroglian-like isoform X2	ref|XP_027228130.1|	Penaeus vannamei	1.73e-33	87.84	72	306
Pcam.gene7375_i0_len2244.p1	semaphorin-2A-like isoform X2	ref|XP_042883970.1|	Penaeus japonicus	0.0	96.71	93	2244
Pcam.gene7375_i1_len2214.p1	semaphorin-2A-like isoform X1	ref|XP_042883960.1|	Penaeus japonicus	0.0	96.22	97	2214
Pcam.gene7376_i1_len1823.p2	hypothetical protein	tpg|HIP25812.1|	Archaeoglobus profundus	8.89e-11	64.94	55	417
Pcam.gene7376_i1_len1823.p2	putative RNA-directed DNA polymerase from transposon X-element	dbj|GBO02892.1|	Araneus ventricosus	6.91e-07	61.76	49	417
Pcam.gene7377_i0_len2244.p1	parathyroid hormone/parathyroid hormone-related peptide receptor-like isoform X3	ref|XP_042236031.1|	Homarus americanus	0.0	74.17	72	2244
Pcam.gene7377_i1_len2022.p1	secretin receptor-like isoform X4	ref|XP_042236041.1|	Homarus americanus	0.0	78.98	72	2022
Pcam.gene7378_i0_len2250.p1	ankyrin repeat domain-containing protein 10-like isoform X2	ref|XP_042223056.1|	Homarus americanus	8.37e-146	60.77	67	2250
Pcam.gene7378_i1_len1953.p1	ankyrin repeat domain-containing protein 10-like isoform X2	ref|XP_042223056.1|	Homarus americanus	1.28e-145	61.42	75	1953
Pcam.gene7379_i0_len2250.p1	uncharacterized protein LOC121876924	ref|XP_042238422.1|	Homarus americanus	0.0	77.93	96	2250
Pcam.gene7379_i0_len2250.p1	dipeptidyl-peptidase 5-like	ref|XP_042885647.1|	Penaeus japonicus	0.0	68.32	96	2250
Pcam.gene7379_i1_len852.p1	Dipeptidyl aminopeptidase BIII-like	gb|KAG7159871.1|	Homarus americanus	2.85e-56	66.83	70	852
Pcam.gene7380_i0_len2250.p1	cortactin-binding protein 2-like	ref|XP_037778625.1|	Penaeus monodon	0.0	78.44	67	2250
Pcam.gene7380_i1_len405.p1	uncharacterized protein CG10915-like isoform X1	ref|XP_027224067.1|	Penaeus vannamei	1.08e-18	64.58	65	405
Pcam.gene7380_i1_len405.p1	cortactin-binding protein 2-like isoform X2	ref|XP_042209798.1|	Homarus americanus	4.13e-15	81.03	43	405
Pcam.gene7381_i0_len3945.p1	protein shuttle craft-like	ref|XP_042223372.1|	Homarus americanus	0.0	72.61	99	3945
Pcam.gene7381_i1_len414.p1	shuttle craft protein, partial	gb|QPO25122.1|	Callinectes arcuatus	7.13e-67	95.80	86	414
Pcam.gene7382_i0_len213.p1	FGFR1 oncogene partner 2	gb|KAG0716507.1|	Chionoecetes opilio	9.67e-14	81.40	61	213
Pcam.gene7383_i0_len1164.p1	uncharacterized protein LOC121856638	ref|XP_042208223.1|	Homarus americanus	4.54e-06	61.54	20	1164
Pcam.gene7384_i0_len939.p1	26S proteasome non-ATPase regulatory subunit 14	ref|XP_027206625.1|	Penaeus vannamei	0.0	99.36	99	939
Pcam.gene7384_i1_len282.p1	26S proteasome non-ATPase regulatory subunit 14	ref|XP_027206625.1|	Penaeus vannamei	6.14e-28	100.00	57	282
Pcam.gene7385_i0_len1161.p1	uncharacterized protein LOC121860419 isoform X1	ref|XP_042213501.1|	Homarus americanus	2.32e-23	64.76	27	1161
Pcam.gene7385_i0_len1161.p1	putative DM4/DM12 family-like protein 16	gb|KAG7173532.1|	Homarus americanus	7.43e-20	64.65	26	1161
Pcam.gene7385_i1_len567.p1	uncharacterized protein LOC122268053 isoform X2	ref|XP_042894233.1|	Penaeus japonicus	3.85e-37	62.75	81	567
Pcam.gene7385_i1_len567.p1	putative DM4/DM12 family-like protein 16	gb|KAG7173532.1|	Homarus americanus	3.99e-21	64.00	53	567
Pcam.gene7386_i0_len648.p1	RNA polymerase II subunit A C-terminal domain phosphatase SSU72-like	ref|XP_042241945.1|	Homarus americanus	5.89e-136	97.92	89	648
Pcam.gene7386_i1_len201.p1	RNA polymerase II subunit A C-terminal domain phosphatase SSU72-like isoform X1	ref|XP_037777444.1|	Penaeus monodon	7.03e-28	98.00	75	201
Pcam.gene7387_i0_len3951.p1	diacylglycerol kinase eta-like isoform X4	ref|XP_042219117.1|	Homarus americanus	0.0	80.67	75	3951
Pcam.gene7387_i1_len396.p1	diacylglycerol kinase eta-like isoform X4	ref|XP_042219117.1|	Homarus americanus	3.76e-42	89.77	67	396
Pcam.gene7388_i0_len648.p1	PREDICTED: V-type proton ATPase 21 kDa proteolipid subunit-like	ref|XP_018027824.1|	Hyalella azteca	1.13e-92	85.29	94	648
Pcam.gene7388_i1_len261.p1	hypothetical protein FQA39_LY07185	gb|KAF5274573.1|	Lamprigera yunnana	2.36e-20	77.03	85	261
Pcam.gene7388_i1_len261.p1	V-type proton ATPase 21 kDa proteolipid subunit, partial	gb|KDR16024.1|	Zootermopsis nevadensis	1.67e-20	75.68	85	261
Pcam.gene7389_i0_len3951.p1	uncharacterized protein LOC121867560	ref|XP_042223497.1|	Homarus americanus	0.0	88.71	28	3951
Pcam.gene7389_i0_len3951.p1	proton channel OtopLc-like isoform X1	ref|XP_042873665.1|	Penaeus japonicus	0.0	85.64	28	3951
Pcam.gene7389_i1_len1953.p1	uncharacterized protein LOC121867560	ref|XP_042223497.1|	Homarus americanus	0.0	88.30	58	1953
Pcam.gene7389_i1_len1953.p1	proton channel OtopLc-like isoform X1	ref|XP_042873665.1|	Penaeus japonicus	0.0	84.54	59	1953
Pcam.gene7391_i0_len210.p1	FGFR1 oncogene partner 2	gb|KAG0716507.1|	Chionoecetes opilio	3.66e-17	75.86	83	210
Pcam.gene7392_i0_len240.p1	uncharacterized protein LOC115228999	ref|XP_029655290.1|	Octopus sinensis	5.77e-12	67.80	74	240
Pcam.gene7392_i0_len240.p1	Reverse transcriptase domain	gb|KAF2367561.1|	Trinorchestia longiramus	2.08e-11	67.19	80	240
Pcam.gene7392_i1_len237.p1	Reverse transcriptase domain	gb|KAF2367561.1|	Trinorchestia longiramus	2.98e-09	56.41	99	237
Pcam.gene7396_i0_len2238.p1	PREDICTED: SH2 domain-containing protein 4A-like	ref|XP_018024028.1|	Hyalella azteca	3.98e-146	52.02	98	2238
Pcam.gene7396_i1_len2094.p1	SH2 domain-containing protein 4A-like	ref|XP_042213077.1|	Homarus americanus	1.44e-110	63.40	59	2094
Pcam.gene7397_i0_len2235.p1	PREDICTED: uncharacterized protein LOC100378309, partial	ref|XP_002733238.1|	Saccoglossus kowalevskii	0.0	74.93	97	2235
Pcam.gene7397_i0_len2235.p1	polyprotein	gb|ADN95987.2|	Chionodraco hamatus	0.0	67.73	97	2235
Pcam.gene7397_i1_len1551.p1	PREDICTED: uncharacterized protein LOC100378309, partial	ref|XP_002733238.1|	Saccoglossus kowalevskii	3.42e-148	71.31	91	1551
Pcam.gene7397_i1_len1551.p1	ATP-dependent DNA helicase PIF1-like	ref|XP_029939775.1|	Salarias fasciatus	2.57e-136	64.41	91	1551
Pcam.gene7398_i0_len3957.p1	mitogen-activated protein kinase kinase kinase 1-like	ref|XP_042227041.1|	Homarus americanus	0.0	78.59	99	3957
Pcam.gene7398_i1_len840.p1	mitogen-activated protein kinase kinase kinase 1-like	ref|XP_042227041.1|	Homarus americanus	3.17e-73	66.09	74	840
Pcam.gene739_i0_len2994.p1	synaptotagmin-like protein 4	ref|XP_042213197.1|	Homarus americanus	0.0	83.33	69	2994
Pcam.gene739_i1_len2496.p1	LOW QUALITY PROTEIN: uncharacterized protein LOC113819485	ref|XP_027227521.1|	Penaeus vannamei	0.0	84.74	48	2496
Pcam.gene739_i1_len2496.p1	synaptotagmin-like protein 4	ref|XP_042213197.1|	Homarus americanus	0.0	89.22	48	2496
Pcam.gene739_i2_len2340.p1	LOW QUALITY PROTEIN: uncharacterized protein LOC113819485	ref|XP_027227521.1|	Penaeus vannamei	0.0	84.74	51	2340
Pcam.gene739_i2_len2340.p1	synaptotagmin-like protein 4	ref|XP_042213197.1|	Homarus americanus	0.0	89.22	51	2340
Pcam.gene739_i3_len1713.p1	LOW QUALITY PROTEIN: uncharacterized protein LOC113819485	ref|XP_027227521.1|	Penaeus vannamei	0.0	82.02	94	1713
Pcam.gene739_i3_len1713.p1	synaptotagmin-like protein 4	ref|XP_042213197.1|	Homarus americanus	0.0	89.22	70	1713
Pcam.gene73_i0_len1977.p1	uncharacterized protein LOC118408864, partial	ref|XP_035665616.1|	Branchiostoma floridae	4.56e-121	74.22	86	1104
Pcam.gene73_i0_len1977.p1	reverse transcriptase family protein	gb|MBJ5664433.1|	Salmonella enterica subsp. enterica serovar Infantis	1.43e-95	76.83	67	1104
Pcam.gene73_i10_len294.p1	hypothetical protein	gb|MBV8233323.1|	Planctomycetaceae bacterium	1.56e-12	65.15	65	294
Pcam.gene73_i10_len294.p1	PREDICTED: LOW QUALITY PROTEIN: RNA-directed DNA polymerase from mobile element jockey-like	ref|XP_013767601.1|	Pundamilia nyererei	1.32e-06	60.32	62	294
Pcam.gene73_i11_len279.p1	hypothetical protein	gb|MBJ5486871.1|	Salmonella enterica subsp. enterica serovar Meleagridis	7.59e-21	59.26	98	279
Pcam.gene73_i11_len279.p1	Protein transport protein Sec24-like CEF	gb|PHT80469.1|	Capsicum annuum	2.05e-15	51.38	98	279
Pcam.gene73_i12_len243.p1	hypothetical protein	gb|MBJ5579806.1|	Salmonella enterica subsp. enterica serovar Derby	5.67e-21	69.77	96	243
Pcam.gene73_i12_len243.p1	beta-amylase 2, chloroplastic	gb|OIT07286.1|	Nicotiana attenuata	3.07e-14	60.47	96	243
Pcam.gene73_i1_len714.p1	hypothetical protein EGW08_011785	gb|RUS80469.1|	Elysia chlorotica	5.58e-74	85.35	66	714
Pcam.gene73_i1_len714.p1	reverse transcriptase family protein	gb|MBJ5664433.1|	Salmonella enterica subsp. enterica serovar Infantis	3.13e-64	75.41	76	714
Pcam.gene73_i2_len441.p1	uncharacterized protein LOC119727335	ref|XP_038055116.1|	Patiria miniata	4.41e-22	62.50	82	441
Pcam.gene73_i2_len441.p1	Polyprotein, putative	gb|AAT40504.2|	Solanum demissum	3.51e-14	63.16	65	441
Pcam.gene73_i3_len438.p1	hypothetical protein	gb|MBV8233323.1|	Planctomycetaceae bacterium	6.51e-37	64.19	96	438
Pcam.gene73_i3_len438.p1	Protein transport protein Sec24-like CEF	gb|PHT80469.1|	Capsicum annuum	2.91e-25	54.25	99	438
Pcam.gene73_i4_len405.p1	hypothetical protein EGW08_011785	gb|RUS80469.1|	Elysia chlorotica	5.39e-34	80.90	66	405
Pcam.gene73_i4_len405.p1	reverse transcriptase family protein	gb|MBJ5664433.1|	Salmonella enterica subsp. enterica serovar Infantis	5.51e-30	81.11	67	405
Pcam.gene73_i5_len402.p1	hypothetical protein	gb|MBJ5542524.1|	Salmonella enterica subsp. enterica serovar London	3.73e-15	63.86	62	402
Pcam.gene73_i5_len402.p1	endonuclease-reverse transcriptase HmRTE-e01	emb|CDJ89971.1|	Haemonchus contortus	1.87e-09	54.76	63	402
Pcam.gene73_i6_len360.p1	uncharacterized protein LOC119727335	ref|XP_038055116.1|	Patiria miniata	4.43e-19	64.81	83	360
Pcam.gene73_i6_len360.p1	putative thioredoxin Y1, chloroplastic-like	gb|KAF3658953.1|	Capsicum annuum	2.94e-11	61.84	63	360
Pcam.gene73_i7_len339.p1	uncharacterized protein LOC119727335	ref|XP_038055116.1|	Patiria miniata	4.60e-16	76.92	58	339
Pcam.gene73_i7_len339.p1	PREDICTED: LOW QUALITY PROTEIN: RNA-directed DNA polymerase from mobile element jockey-like	ref|XP_013767601.1|	Pundamilia nyererei	2.24e-09	60.00	58	339
Pcam.gene73_i9_len303.p1	uncharacterized protein LOC119727335	ref|XP_038055116.1|	Patiria miniata	2.73e-11	70.91	54	303
Pcam.gene7403_i0_len1323.p1	isocitrate dehydrogenase [NADP] cytoplasmic-like	ref|XP_042242984.1|	Homarus americanus	0.0	95.84	93	1323
Pcam.gene7403_i1_len615.p1	PREDICTED: isocitrate dehydrogenase [NADP] cytoplasmic-like	ref|XP_018006637.1|	Hyalella azteca	1.30e-54	92.93	48	615
Pcam.gene7404_i0_len1323.p1	cysteinyl leukotriene receptor 2-like	ref|XP_042204459.1|	Homarus americanus	1.42e-126	69.84	83	1323
Pcam.gene7404_i1_len855.p1	hypothetical protein	gb|MPC21124.1|	Portunus trituberculatus	8.45e-58	64.19	74	855
Pcam.gene7404_i1_len855.p1	cysteinyl leukotriene receptor 2-like	ref|XP_042204459.1|	Homarus americanus	9.65e-54	60.74	84	855
Pcam.gene7405_i0_len1323.p1	C-type lectin-like 2, partial	gb|KAG7167775.1|	Homarus americanus	9.80e-164	81.48	73	1323
Pcam.gene7405_i1_len390.p1	C-type lectin-like 2, partial	gb|KAG7167775.1|	Homarus americanus	3.62e-13	69.44	55	390
Pcam.gene7406_i0_len3951.p1	activated Cdc42 kinase-like isoform X1	ref|XP_037789123.1|	Penaeus monodon	0.0	82.40	99	3951
Pcam.gene7406_i1_len1773.p1	activated Cdc42 kinase-like isoform X1	ref|XP_027230228.1|	Penaeus vannamei	3.46e-160	69.14	88	1773
Pcam.gene7407_i0_len1323.p1	galactoside alpha-(1,2)-fucosyltransferase 2-like	ref|XP_042881447.1|	Penaeus japonicus	4.56e-116	67.50	70	1323
Pcam.gene7407_i1_len1203.p1	galactoside alpha-(1,2)-fucosyltransferase 2-like	ref|XP_042881447.1|	Penaeus japonicus	1.68e-79	64.09	62	1203
Pcam.gene7408_i0_len291.p1	reverse transcriptase family protein, partial	ref|WP_157982346.1|	Oceanicella sp. SM1341	2.08e-14	67.02	96	291
Pcam.gene7408_i1_len291.p1	reverse transcriptase family protein, partial	ref|WP_157982346.1|	Oceanicella sp. SM1341	2.25e-12	66.67	89	291
Pcam.gene7409_i0_len2238.p1	putative RNA-directed DNA polymerase from transposon X-element	gb|KAG0711450.1|	Chionoecetes opilio	0.0	67.55	96	2238
Pcam.gene7409_i1_len576.p1	hypothetical protein GWK47_002762	gb|KAG0703834.1|	Chionoecetes opilio	2.34e-13	63.38	37	576
Pcam.gene7409_i1_len576.p1	putative RNA-directed DNA polymerase from transposon X-element	gb|KAG0714126.1|	Chionoecetes opilio	2.84e-10	59.52	44	576
Pcam.gene7410_i0_len2238.p1	SEC14-like protein 1	gb|KAG0726148.1|	Chionoecetes opilio	0.0	85.60	95	2238
Pcam.gene7410_i1_len1152.p1	SEC14-like protein 1 isoform X2	ref|XP_042218419.1|	Homarus americanus	0.0	91.01	98	1152
Pcam.gene7411_i0_len1326.p1	dnaJ homolog subfamily A member 1-like	ref|XP_042889527.1|	Penaeus japonicus	1.29e-174	75.69	98	1326
Pcam.gene7411_i1_len267.p1	DnaJ subfamily A member 2	gb|KAG0696173.1|	Chionoecetes opilio	6.88e-20	85.00	67	267
Pcam.gene7414_i0_len1164.p1	Tigger transposable element-derived protein 1-like 14	gb|KAG7174814.1|	Homarus americanus	1.39e-81	58.46	87	1164
Pcam.gene7415_i1_len237.p1	hypothetical protein FJT64_013562	gb|KAF0288045.1|	Amphibalanus amphitrite	2.52e-14	56.96	100	237
Pcam.gene7415_i1_len237.p1	EF-hand calcium-binding domain-containing protein 5	gb|KAF0293066.1|	Amphibalanus amphitrite	7.82e-14	55.70	100	237
Pcam.gene7417_i0_len3927.p1	rootletin-like isoform X1	ref|XP_042228956.1|	Homarus americanus	0.0	80.64	97	3927
Pcam.gene7417_i1_len717.p1	rootletin-like isoform X4	ref|XP_037797362.1|	Penaeus monodon	8.37e-81	81.28	85	717
Pcam.gene7418_i0_len8364.p1	ectopic P granules protein 5 homolog	ref|XP_027236332.1|	Penaeus vannamei	0.0	71.72	99	5601
Pcam.gene7419_i0_len3927.p1	uncharacterized protein LOC121866155 isoform X2	ref|XP_042221684.1|	Homarus americanus	0.0	63.16	99	3927
Pcam.gene7419_i0_len3927.p1	E3 ubiquitin-protein ligase RNF216-like 2, partial	gb|KAG7169189.1|	Homarus americanus	0.0	67.07	85	3927
Pcam.gene7419_i1_len243.p1	hypothetical protein	gb|MPC47131.1|	Portunus trituberculatus	1.01e-15	86.79	65	243
Pcam.gene7419_i1_len243.p1	E3 ubiquitin-protein ligase RNF216-like	ref|XP_027208156.1|	Penaeus vannamei	1.01e-13	78.85	64	243
Pcam.gene741_i0_len3948.p1	receptor-type tyrosine-protein phosphatase delta-like	ref|XP_027234120.1|	Penaeus vannamei	1.54e-165	51.35	98	3948
Pcam.gene741_i1_len3570.p1	receptor-type tyrosine-protein phosphatase delta-like	ref|XP_027234120.1|	Penaeus vannamei	1.09e-112	48.84	95	3570
Pcam.gene741_i2_len408.p1	phosphatidylinositol phosphatase PTPRQ-like	ref|XP_042228700.1|	Homarus americanus	3.30e-12	62.96	60	408
Pcam.gene741_i3_len303.p1	receptor-type tyrosine-protein phosphatase alpha-like	ref|XP_042227493.1|	Homarus americanus	2.66e-11	80.00	50	303
Pcam.gene7420_i0_len330.p1	small integral membrane protein 8-like	ref|XP_042228274.1|	Homarus americanus	4.10e-37	77.78	90	330
Pcam.gene7421_i0_len864.p1	distal membrane-arm assembly complex protein 2-like isoform X1	ref|XP_042241408.1|	Homarus americanus	2.86e-112	75.00	98	864
Pcam.gene7421_i1_len705.p1	distal membrane-arm assembly complex protein 2-like isoform X2	ref|XP_042241409.1|	Homarus americanus	2.31e-63	67.32	86	705
Pcam.gene7422_i0_len771.p1	probable 39S ribosomal protein L24, mitochondrial	ref|XP_042214998.1|	Homarus americanus	1.26e-151	91.24	98	771
Pcam.gene7422_i1_len291.p1	probable 39S ribosomal protein L24, mitochondrial	ref|XP_042214998.1|	Homarus americanus	8.87e-28	88.52	63	291
Pcam.gene7423_i0_len525.p1	development regulated RNA-binding protein	gb|AOV81546.1|	Artemia sinica	1.29e-08	62.34	43	525
Pcam.gene7424_i0_len2265.p1	golgin subfamily A member 5-like isoform X1	ref|XP_042210629.1|	Homarus americanus	0.0	80.40	99	2265
Pcam.gene7424_i1_len1074.p1	golgin subfamily A member 5-like isoform X1	ref|XP_037782964.1|	Penaeus monodon	1.08e-67	71.70	85	1074
Pcam.gene7425_i0_len2262.p1	hypoxia inducible factor 1 beta	gb|AQV08211.1|	Portunus trituberculatus	0.0	90.25	93	2262
Pcam.gene7425_i1_len2028.p1	hypoxia inducible factor 1 beta	gb|ARO76396.1|	Scylla paramamosain	0.0	93.23	91	2028
Pcam.gene7426_i0_len2265.p1	dynein regulatory complex subunit 6-like isoform X3	ref|XP_042205552.1|	Homarus americanus	0.0	70.93	98	2265
Pcam.gene7426_i1_len795.p1	dynein regulatory complex subunit 6-like isoform X3	ref|XP_042205552.1|	Homarus americanus	1.03e-86	77.68	87	795
Pcam.gene7427_i0_len2268.p1	glucose transporter type 1-like isoform X7	ref|XP_042860506.1|	Penaeus japonicus	0.0	84.66	97	2268
Pcam.gene7427_i1_len798.p1	glucose transporter 1	gb|AIT97237.1|	Penaeus vannamei	1.19e-133	92.27	83	798
Pcam.gene7429_i0_len2268.p1	aspartate--tRNA ligase, mitochondrial-like	ref|XP_042210107.1|	Homarus americanus	0.0	80.78	78	2268
Pcam.gene7429_i1_len2118.p1	aspartate--tRNA ligase, mitochondrial-like	ref|XP_042210107.1|	Homarus americanus	0.0	75.90	94	2118
Pcam.gene742_i0_len1194.p1	60S ribosomal protein L13a-like	ref|XP_042208592.1|	Homarus americanus	1.19e-120	90.73	52	1194
Pcam.gene742_i1_len765.p1	60S ribosomal protein L13a-like	ref|XP_042208592.1|	Homarus americanus	7.04e-123	91.22	80	765
Pcam.gene742_i2_len498.p1	60S ribosomal protein L13a-like	gb|KAG7175907.1|	Homarus americanus	6.01e-60	84.25	77	498
Pcam.gene742_i3_len315.p1	60S ribosomal protein L13a-like	ref|XP_042208592.1|	Homarus americanus	2.00e-42	84.95	89	315
Pcam.gene7430_i0_len3924.p1	protein slit-like	ref|XP_042219020.1|	Homarus americanus	0.0	89.21	99	3924
Pcam.gene667_i3_len1602.p1	beta-glucuronidase-like isoform X3	ref|XP_042211014.1|	Homarus americanus	0.0	89.17	90	1602
Pcam.gene6680_i0_len543.p1	hypothetical protein Hamer_G008954	gb|KAG7158306.1|	Homarus americanus	3.40e-09	51.76	41	543
Pcam.gene6681_i0_len3213.p1	transcription factor IIIA-like	ref|XP_042217333.1|	Homarus americanus	1.50e-113	71.71	28	3213
Pcam.gene6681_i1_len2421.p1	transcription factor IIIA-like	ref|XP_042891460.1|	Penaeus japonicus	2.64e-91	70.24	31	2421
Pcam.gene6683_i0_len267.p1	uncharacterized protein LOC113818840	ref|XP_027226835.1|	Penaeus vannamei	3.99e-14	66.67	88	267
Pcam.gene6683_i0_len267.p1	LOW QUALITY PROTEIN: dynein heavy chain 10, axonemal	ref|XP_029427210.1|	Rhinatrema bivittatum	1.27e-10	72.22	80	267
Pcam.gene6683_i1_len222.p1	uncharacterized protein LOC113818840	ref|XP_027226835.1|	Penaeus vannamei	6.88e-08	67.21	82	222
Pcam.gene6684_i0_len3348.p1	protein tiptop-like	ref|XP_042875398.1|	Penaeus japonicus	0.0	90.33	94	3348
Pcam.gene6684_i1_len3180.p1	tiptop-like	gb|KAG7174723.1|	Homarus americanus	0.0	91.24	96	3180
Pcam.gene6686_i0_len3207.p1	collagen alpha-5(IV) chain	ref|XP_036143174.1|	Monomorium pharaonis	2.02e-179	65.64	78	3207
Pcam.gene6686_i1_len330.p1	collagen alpha-1(IV) chain-like	ref|XP_037783560.1|	Penaeus monodon	3.02e-23	84.75	54	330
Pcam.gene6687_i0_len3207.p1	mRNA (2'-O-methyladenosine-N(6)-)-methyltransferase-like isoform X2	ref|XP_042204342.1|	Homarus americanus	0.0	72.64	96	3207
Pcam.gene6687_i1_len1443.p1	mRNA (2'-O-methyladenosine-N(6)-)-methyltransferase-like isoform X1	ref|XP_042204340.1|	Homarus americanus	0.0	88.19	86	1443
Pcam.gene6688_i0_len804.p1	Ras-like GTP-binding protein Rho1	gb|KAG0704322.1|	Chionoecetes opilio	5.83e-155	91.46	90	804
Pcam.gene6688_i1_len624.p1	ras-like GTP-binding protein Rho1 isoform X3	ref|XP_042223378.1|	Homarus americanus	2.20e-111	97.56	79	624
Pcam.gene6691_i0_len315.p1	cytochrome c oxidase subunit 6A, mitochondrial-like	ref|XP_042879771.1|	Penaeus japonicus	8.10e-39	80.21	90	315
Pcam.gene6691_i1_len243.p1	cytochrome c oxidase subunit 6A, mitochondrial-like	ref|XP_042879771.1|	Penaeus japonicus	8.83e-09	70.69	72	243
Pcam.gene6692_i0_len3177.p1	pseudouridylate synthase 7, partial	gb|ATU31744.1|	Procambarus clarkii	0.0	80.52	80	3177
Pcam.gene6692_i1_len2568.p1	pseudouridylate synthase 7, partial	gb|ATU31744.1|	Procambarus clarkii	0.0	87.84	79	2568
Pcam.gene6693_i0_len1264.p1	Protein KRI1	gb|KAG0730378.1|	Chionoecetes opilio	5.06e-26	68.55	29	1263
Pcam.gene6693_i1_len999.p1	Protein KRI1	gb|KAG0730378.1|	Chionoecetes opilio	4.51e-11	64.79	21	999
Pcam.gene6694_i0_len3360.p1	LOW QUALITY PROTEIN: uncharacterized protein LOC121878102	ref|XP_042240028.1|	Homarus americanus	4.44e-180	68.76	83	3360
Pcam.gene6694_i0_len3360.p1	retinitis pigmentosa 1-like 1 protein	ref|XP_042860074.1|	Penaeus japonicus	2.99e-156	72.75	84	3360
Pcam.gene6694_i1_len3207.p1	LOW QUALITY PROTEIN: uncharacterized protein LOC121878102	ref|XP_042240028.1|	Homarus americanus	0.0	68.76	87	3207
Pcam.gene6694_i1_len3207.p1	retinitis pigmentosa 1-like 1 protein	ref|XP_042860074.1|	Penaeus japonicus	4.01e-157	72.75	46	3207
Pcam.gene6696_i0_len807.p1	ribose-5-phosphate isomerase-like	ref|XP_042242195.1|	Homarus americanus	3.55e-143	87.55	96	807
Pcam.gene6696_i1_len717.p1	ribose-5-phosphate isomerase-like	ref|XP_042861493.1|	Penaeus japonicus	7.15e-124	84.03	99	717
Pcam.gene6697_i0_len3357.p1	testis-expressed protein 2-like isoform X1	ref|XP_042219764.1|	Homarus americanus	0.0	80.66	99	3357
Pcam.gene6697_i1_len723.p1	testis-expressed protein 2-like isoform X1	ref|XP_042219764.1|	Homarus americanus	6.77e-77	73.89	81	723
Pcam.gene6698_i0_len1263.p1	serine protease 5	gb|AUW64506.2|	Scylla paramamosain	1.81e-73	61.49	69	1263
Pcam.gene6698_i1_len1254.p1	phenoloxidase-activating factor 3-like	ref|XP_037791599.1|	Penaeus monodon	6.99e-77	67.56	61	1254
Pcam.gene6699_i0_len888.p1	protein rogdi-like	ref|XP_042230858.1|	Homarus americanus	0.0	96.30	91	888
Pcam.gene6699_i1_len567.p1	protein rogdi-like	ref|XP_037797366.1|	Penaeus monodon	6.86e-89	94.41	76	567
Pcam.gene6700_i0_len888.p1	60S ribosomal protein L5	ref|XP_001011598.2|	Tetrahymena thermophila SB210	1.48e-97	71.27	93	888
Pcam.gene6700_i1_len882.p1	60S ribosomal protein L5	ref|XP_001011598.2|	Tetrahymena thermophila SB210	1.03e-94	69.96	93	882
Pcam.gene6701_i0_len3360.p1	alsin-like isoform X2	ref|XP_042207707.1|	Homarus americanus	0.0	81.58	99	3360
Pcam.gene6701_i1_len273.p1	Alsin	gb|KAG0724053.1|	Chionoecetes opilio	3.89e-30	83.54	87	273
Pcam.gene6702_i0_len3177.p1	uncharacterized protein LOC121854884	ref|XP_042205631.1|	Homarus americanus	0.0	65.48	95	3177
Pcam.gene6702_i0_len3177.p1	putative PAN domain-containing protein 1, partial	gb|KAG7155526.1|	Homarus americanus	0.0	61.93	95	3177
Pcam.gene6702_i1_len504.p1	uncharacterized protein LOC113824426	ref|XP_027232965.1|	Penaeus vannamei	1.03e-44	71.97	79	504
Pcam.gene6702_i1_len504.p1	putative PAN domain-containing protein 1, partial	gb|KAG7155526.1|	Homarus americanus	1.46e-43	70.68	79	504
Pcam.gene6703_i0_len3175.p1	LOW QUALITY PROTEIN: UDP-N-acetylglucosamine--peptide N-acetylglucosaminyltransferase 110 kDa subunit-like	ref|XP_042214225.1|	Homarus americanus	0.0	97.90	98	1869
Pcam.gene6703_i1_len654.p1	UDP-N-acetylglucosamine--peptide N-acetylglucosaminyltransferase 110 kDa subunit-like 2	gb|KAG7173001.1|	Homarus americanus	6.60e-110	99.36	72	654
Pcam.gene6704_i0_len3180.p1	protein OS-9-like isoform X1	ref|XP_042858299.1|	Penaeus japonicus	0.0	64.10	62	3180
Pcam.gene6704_i1_len2394.p1	protein OS-9-like	ref|XP_037783295.1|	Penaeus monodon	0.0	67.74	94	2394
Pcam.gene6708_i0_len3201.p1	thioredoxin domain-containing protein 11-like isoform X2	ref|XP_042230966.1|	Homarus americanus	0.0	76.86	82	3201
Pcam.gene6708_i1_len1038.p1	Thioredoxin domain-containing protein 11-like	gb|KAG7164011.1|	Homarus americanus	2.52e-22	70.75	31	1038
Pcam.gene6709_i0_len3111.p1	E3 ubiquitin-protein ligase Mdm2-like isoform X2	ref|XP_042240104.1|	Homarus americanus	2.44e-61	54.72	52	3111
Pcam.gene6709_i1_len2961.p1	E3 ubiquitin-protein ligase Mdm2-like isoform X2	ref|XP_042240104.1|	Homarus americanus	1.87e-61	54.72	55	2961
Pcam.gene670_i0_len4632.p1	uncharacterized protein LOC115922247	ref|XP_030836611.1|	Strongylocentrotus purpuratus	0.0	64.10	82	4632
Pcam.gene670_i1_len4122.p1	uncharacterized protein LOC115922247	ref|XP_030836611.1|	Strongylocentrotus purpuratus	0.0	65.09	79	4122
Pcam.gene670_i2_len3075.p1	hypothetical protein Hamer_G000901	gb|KAG7171952.1|	Homarus americanus	0.0	75.88	42	3075
Pcam.gene670_i3_len2226.p1	hypothetical protein Hamer_G000901	gb|KAG7171952.1|	Homarus americanus	0.0	75.88	58	2226
Pcam.gene670_i3_len2226.p1	Echinoderm microtubule-associated protein-like	gb|KAG1677198.1|	Nymphon striatum	3.75e-100	61.32	61	2226
Pcam.gene6710_i0_len3357.p1	GTPase-activating Rap/Ran-GAP domain-like protein 3 isoform X1	ref|XP_042205761.1|	Homarus americanus	0.0	92.48	94	3357
Pcam.gene6710_i1_len3348.p1	GTPase-activating Rap/Ran-GAP domain-like protein 3 isoform X1	ref|XP_042205761.1|	Homarus americanus	0.0	94.38	86	3348
Pcam.gene6712_i0_len885.p1	Enoyl-CoA hydratase domain-containing protein 3-like	gb|KAG7170635.1|	Homarus americanus	2.78e-156	89.89	91	885
Pcam.gene6712_i1_len333.p1	enoyl-CoA hydratase domain-containing protein 3, mitochondrial-like isoform X3	ref|XP_037778611.1|	Penaeus monodon	2.65e-25	74.12	77	333
Pcam.gene6718_i0_len1185.p1	protein SGT1 homolog isoform X1	ref|XP_042233594.1|	Homarus americanus	0.0	86.52	89	1185
Pcam.gene6718_i1_len282.p1	Protein SGT1	gb|MPC24291.1|	Portunus trituberculatus	4.47e-29	86.76	72	282
Pcam.gene671_i0_len3174.p1	arf-GAP with SH3 domain, ANK repeat and PH domain-containing protein 1-like isoform X2	ref|XP_042212208.1|	Homarus americanus	0.0	86.01	94	3174
Pcam.gene671_i1_len2808.p1	arfGAP with SH3 domain, ANK repeat and PH domain-containing protein-like isoform X7	ref|XP_042886546.1|	Penaeus japonicus	0.0	84.77	99	2808
Pcam.gene671_i2_len345.p1	ArfGAP with SH3 domain, ANK repeat and PH domain-containing protein	gb|KAG0716928.1|	Chionoecetes opilio	2.85e-37	98.57	61	345
Pcam.gene671_i3_len282.p1	Arf-GAP with SH3 domain, ANK repeat and PH domain-containing protein 1	gb|MPC11924.1|	Portunus trituberculatus	9.57e-11	89.29	60	282
Pcam.gene6722_i0_len1185.p1	serine/arginine repetitive matrix protein 1-like	ref|XP_042888681.1|	Penaeus japonicus	1.71e-68	59.55	69	1185
Pcam.gene6725_i0_len510.p1	unnamed protein product, partial	emb|CAF4294310.1|	Rotaria magnacalcarata	4.83e-09	63.64	45	510
Pcam.gene6725_i0_len510.p1	RNase H domain-containing protein, partial	gb|KAF0765352.1|	Aphis craccivora	6.66e-08	57.65	49	510
Pcam.gene6726_i0_len510.p1	PREDICTED: uncharacterized protein LOC108674527, partial	ref|XP_018017976.1|	Hyalella azteca	4.69e-40	60.57	100	510
Pcam.gene6726_i0_len510.p1	putative reverse transcriptase - house mosquito	gb|KAH7711067.1|	Aphelenchus avenae	2.56e-19	56.25	100	510
Pcam.gene6726_i1_len240.p1	uncharacterized protein LOC115228103	ref|XP_029654626.1|	Octopus sinensis	2.71e-10	59.74	96	240
Pcam.gene6726_i1_len240.p1	putative RNA-directed DNA polymerase like protein	gb|KAF8766539.1|	Argiope bruennichi	7.92e-06	57.97	84	240
Pcam.gene6727_i0_len348.p1	pro-resilin-like	ref|XP_037802107.1|	Penaeus monodon	2.21e-43	77.17	99	348
Pcam.gene6727_i1_len348.p1	pro-resilin-like	ref|XP_037802107.1|	Penaeus monodon	2.21e-43	77.17	99	348
Pcam.gene672_i0_len1266.p1	cAMP-dependent protein kinase type II regulatory subunit-like isoform X1	ref|XP_042224229.1|	Homarus americanus	0.0	81.15	96	1266
Pcam.gene672_i1_len1233.p1	cAMP-dependent protein kinase type II regulatory subunit-like	ref|XP_042867012.1|	Penaeus japonicus	0.0	92.83	78	1233
Pcam.gene672_i2_len1167.p1	cAMP-dependent protein kinase type II regulatory subunit-like	ref|XP_027226638.1|	Penaeus vannamei	0.0	91.96	86	1167
Pcam.gene672_i3_len1086.p1	cAMP-dependent protein kinase type II regulatory subunit-like isoform X2	ref|XP_042224230.1|	Homarus americanus	0.0	90.21	93	1086
Pcam.gene6734_i0_len1185.p1	RNA/RNP complex-1-interacting phosphatase-like	ref|XP_037795390.1|	Penaeus monodon	2.20e-75	74.87	47	1185
Pcam.gene6734_i1_len879.p1	RNA/RNP complex-1-interacting phosphatase-like	ref|XP_037795390.1|	Penaeus monodon	1.47e-76	74.87	63	879
Pcam.gene6739_i0_len3333.p1	serine-rich adhesin for platelets-like	ref|XP_027213384.1|	Penaeus vannamei	0.0	64.34	85	3333
Pcam.gene6739_i1_len1410.p1	flocculation protein FLO11-like, partial	ref|XP_037790562.1|	Penaeus monodon	1.60e-70	58.15	65	1410
Pcam.gene673_i0_len1389.p1	protein phosphatase PP2A 55 kDa regulatory subunit isoform X4	ref|XP_042209440.1|	Homarus americanus	0.0	99.77	96	1389
Pcam.gene673_i1_len984.p1	serine/threonine-protein phosphatase 2A 55 kDa regulatory subunit B alpha isoform isoform X2	ref|XP_037780529.1|	Penaeus monodon	7.85e-173	95.08	80	984
Pcam.gene673_i2_len891.p1	serine/threonine-protein phosphatase 2A 55 kDa regulatory subunit B alpha isoform isoform X2	ref|XP_037780529.1|	Penaeus monodon	1.25e-146	93.22	78	891
Pcam.gene673_i3_len792.p1	serine/threonine-protein phosphatase 2A 55 kDa regulatory subunit B alpha isoform isoform X3	ref|XP_042209431.1|	Homarus americanus	4.90e-149	94.02	88	792
Pcam.gene6740_i0_len3156.p1	synaptogenesis protein syg-2-like	ref|XP_042238483.1|	Homarus americanus	0.0	70.43	96	3156
Pcam.gene6740_i1_len1203.p1	uncharacterized protein LOC122261794 isoform X4	ref|XP_042885515.1|	Penaeus japonicus	3.99e-32	47.88	85	1203
Pcam.gene6740_i1_len1203.p1	Nipped-B-like protein B	gb|MPC71710.1|	Portunus trituberculatus	1.25e-30	47.88	59	1203
Pcam.gene6741_i0_len3336.p1	uncharacterized protein LOC119727375	ref|XP_038055172.1|	Patiria miniata	0.0	63.88	94	3336
Pcam.gene6741_i0_len3336.p1	nek6	gb|KAG1960651.1|	Pimephales promelas	0.0	62.47	94	3336
Pcam.gene6741_i1_len3234.p1	uncharacterized protein LOC119727375	ref|XP_038055172.1|	Patiria miniata	0.0	63.91	96	3234
Pcam.gene6741_i1_len3234.p1	nek6	gb|KAG1960651.1|	Pimephales promelas	0.0	62.30	96	3234
Pcam.gene6742_i0_len315.p1	unnamed protein product	emb|CAE1177066.1|	Sepia pharaonis	6.07e-20	60.95	100	315
Pcam.gene6742_i0_len315.p1	histidine-rich glycoprotein-like	gb|KAH0797280.1|	Histomonas meleagridis	3.07e-12	54.81	99	315
Pcam.gene6742_i1_len249.p1	unnamed protein product	emb|CAE1177066.1|	Sepia pharaonis	2.14e-12	60.24	100	249
Pcam.gene6742_i1_len249.p1	coiled-coil domain-containing protein 125 isoform X1	ref|XP_029915030.1|	Myripristis murdjan	4.57e-08	61.97	96	249
Pcam.gene6743_i0_len1272.p1	arrestin domain-containing protein 3-like isoform X1	ref|XP_042226130.1|	Homarus americanus	1.42e-146	65.10	99	1272
Pcam.gene6743_i1_len765.p1	arrestin domain-containing protein 3-like isoform X2	ref|XP_042226133.1|	Homarus americanus	5.36e-52	58.05	82	765
Pcam.gene6744_i0_len279.p1	hypothetical protein	gb|MPC98228.1|	Portunus trituberculatus	5.27e-15	80.77	56	279
Pcam.gene6744_i0_len279.p1	putative RNA-directed DNA polymerase from transposon X-element	gb|PFX29714.1|	Stylophora pistillata	4.71e-08	63.24	63	279
Pcam.gene6744_i1_len255.p1	hypothetical protein	gb|MPC74145.1|	Portunus trituberculatus	2.17e-18	65.33	88	255
Pcam.gene6744_i1_len255.p1	putative RNA-directed DNA polymerase from transposon X-element	gb|PFX29714.1|	Stylophora pistillata	2.59e-08	61.43	72	255
Pcam.gene6745_i0_len3219.p1	uncharacterized protein LOC116956615 isoform X1	ref|XP_032834244.1|	Petromyzon marinus	6.36e-118	54.81	46	3219
Pcam.gene6745_i0_len3219.p1	piggyBac transposable element-derived protein 4-like	ref|XP_034042044.1|	Thalassophryne amazonica	6.73e-91	55.03	40	3219
Pcam.gene6746_i0_len3222.p1	voltage-dependent calcium channel subunit alpha-2/delta-1-like	ref|XP_042214818.1|	Homarus americanus	0.0	71.93	99	3222
Pcam.gene6746_i1_len903.p1	L-type voltage-dependent calcium channel alpha-2/delta subunit	gb|ARM56006.1|	Scylla paramamosain	2.36e-89	77.08	84	903
Pcam.gene6747_i0_len804.p1	Ubiquitin-conjugating enzyme E2	gb|KAF2361642.1|	Trinorchestia longiramus	4.54e-134	88.89	90	804
Pcam.gene6747_i1_len693.p1	ubiquitin-conjugating enzyme E2 R2	ref|XP_044003513.1|	Aphidius gifuensis	2.89e-95	89.67	79	693
Pcam.gene6748_i0_len348.p1	uncharacterized protein LOC119731411	ref|XP_038060509.1|	Patiria miniata	8.42e-19	68.75	69	348
Pcam.gene6748_i0_len348.p1	putative midasin-like isoform X7	gb|KAF3652458.1|	Capsicum annuum	1.18e-11	60.71	72	348
Pcam.gene6749_i0_len804.p1	uncharacterized protein LOC121864650 isoform X1	ref|XP_042219706.1|	Homarus americanus	1.48e-23	69.42	69	501
Pcam.gene6750_i0_len3345.p1	hypothetical protein Avbf_01934	gb|RXG67938.1|	Armadillidium vulgare	1.60e-08	44.44	18	2265
Pcam.gene6753_i0_len348.p1	hypothetical protein	ref|WP_219796696.1|	Pseudomonas aeruginosa	5.21e-22	86.89	53	348
Pcam.gene6753_i0_len348.p1	reverse transcriptase family protein, partial	gb|RYE15487.1|	Sphingobacteriaceae bacterium	6.78e-08	72.88	51	348
Pcam.gene6753_i1_len240.p1	hypothetical protein	ref|WP_219796696.1|	Pseudomonas aeruginosa	1.32e-15	95.35	54	240
Pcam.gene6754_i0_len348.p1	putative Endonuclease-reverse transcriptase-containing protein 8, partial	gb|KAG7178057.1|	Homarus americanus	3.14e-12	70.77	56	348
Pcam.gene6754_i1_len330.p1	uncharacterized protein LOC121856791	ref|XP_042208426.1|	Homarus americanus	1.26e-10	66.67	55	330
Pcam.gene6754_i1_len330.p1	putative Endonuclease-reverse transcriptase-containing protein 11, partial	gb|KAG7153996.1|	Homarus americanus	1.34e-10	66.67	55	330
Pcam.gene6756_i0_len3228.p1	phosphatidylinositol 4-phosphate 3-kinase C2 domain-containing subunit alpha-like isoform X2	ref|XP_042231376.1|	Homarus americanus	0.0	80.56	99	3228
Pcam.gene6756_i1_len1821.p1	phosphatidylinositol 4-phosphate 3-kinase C2 domain-containing subunit alpha-like isoform X2	ref|XP_042231376.1|	Homarus americanus	0.0	85.71	97	1821
Pcam.gene139106_i0_len981.p1	mitogen-activated protein kinase kinase kinase 1-like	ref|XP_042227041.1|	Homarus americanus	7.45e-51	61.13	94	981
Pcam.gene139107_i0_len981.p1	sphingosine-1-phosphate lyase	ref|XP_023013317.1|	Leptinotarsa decemlineata	1.82e-81	63.92	96	981
Pcam.gene139109_i0_len981.p1	keratin-associated protein 16-1-like	ref|XP_027222034.1|	Penaeus vannamei	2.07e-54	53.42	95	981
Pcam.gene139111_i0_len981.p1	hypothetical protein TCAL_08035, partial	gb|TRY66925.1|	Tigriopus californicus	9.50e-37	50.53	81	981
Pcam.gene139113_i0_len981.p1	unnamed protein product	emb|CAH0113776.1|	Daphnia galeata	7.18e-66	60.15	81	981
Pcam.gene139113_i0_len981.p1	trypsin-1-like	ref|XP_037075186.1|	Pollicipes pollicipes	1.46e-64	56.94	86	981
Pcam.gene139115_i0_len978.p1	Monocarboxylate transporter 14	gb|MPC29061.1|	Portunus trituberculatus	7.80e-21	55.21	48	978
Pcam.gene139116_i0_len975.p1	dynein heavy chain 5, axonemal-like	ref|XP_027220813.1|	Penaeus vannamei	0.0	94.15	100	975
Pcam.gene139117_i0_len975.p1	hemoglobin T1 polymer precursor	gb|AAC96002.1|	Artemia salina	0.0	98.46	100	975
Pcam.gene139118_i0_len975.p1	Ubiquinol-cytochrome-c reductase complex assembly factor 1	gb|MPC53338.1|	Portunus trituberculatus	5.28e-83	72.84	71	975
Pcam.gene139119_i0_len975.p1	uncharacterized protein LOC121862700	ref|XP_042216951.1|	Homarus americanus	1.21e-124	71.84	92	975
Pcam.gene139120_i0_len975.p1	epidermal retinol dehydrogenase 2-like	ref|XP_037800876.1|	Penaeus monodon	5.00e-158	82.79	95	975
Pcam.gene139121_i0_len975.p2	pro-resilin-like	ref|XP_042229406.1|	Homarus americanus	2.89e-21	76.71	25	879
Pcam.gene139122_i0_len978.p1	solute carrier family 22 member 6-like	ref|XP_037777654.1|	Penaeus monodon	1.74e-35	57.14	56	978
Pcam.gene139123_i0_len978.p1	protein sidekick-1-like	ref|XP_042876607.1|	Penaeus japonicus	6.29e-127	78.10	84	978
Pcam.gene139124_i0_len978.p1	zinc finger protein 107-like	ref|XP_029443391.1|	Rhinatrema bivittatum	1.73e-34	71.68	35	978
Pcam.gene139125_i0_len978.p1	unnamed protein product	emb|CAF3646749.1|	Rotaria socialis	2.35e-62	60.31	79	978
Pcam.gene139125_i0_len978.p1	putative RNA-directed DNA polymerase from transposon X-element, partial	dbj|GBL74748.1|	Araneus ventricosus	7.03e-42	57.25	79	978
Pcam.gene139126_i0_len978.p1	dual oxidase-like	ref|XP_042862256.1|	Penaeus japonicus	1.20e-38	65.91	53	978
Pcam.gene139127_i0_len978.p1	uncharacterized protein K02A2.6-like isoform X1	ref|XP_030596889.1|	Archocentrus centrarchus	1.59e-50	55.84	91	978
Pcam.gene139127_i0_len978.p1	Retrovirus-related Pol polyprotein from transposon 17.6 Protease	gb|KAE8278227.1|	Larimichthys crocea	6.47e-46	53.64	90	978
Pcam.gene139128_i0_len975.p1	hypothetical protein	gb|MPC70190.1|	Portunus trituberculatus	7.32e-57	57.19	87	975
Pcam.gene139129_i0_len975.p1	uncharacterized protein LOC117324602	ref|XP_033736414.1|	Pecten maximus	2.18e-11	60.94	20	975
Pcam.gene139129_i0_len975.p1	Nucleic-acid-binding protein from transposon X-element	dbj|GBP78227.1|	Eumeta japonica	4.23e-08	49.17	36	975
Pcam.gene139130_i0_len975.p1	cytochrome c oxidase assembly protein COX11, mitochondrial-like	ref|XP_042238117.1|	Homarus americanus	4.52e-127	86.52	70	975
Pcam.gene139131_i0_len975.p1	uncharacterized protein LOC122387764	ref|XP_043234148.1|	Amphibalanus amphitrite	1.66e-93	66.23	93	975
Pcam.gene139131_i0_len975.p1	Retrovirus-related Pol polyprotein from transposon opus	gb|MPC54822.1|	Portunus trituberculatus	6.22e-95	73.01	89	975
Pcam.gene139132_i0_len975.p1	TRAF3-interacting protein 1-like isoform X2	ref|XP_042889792.1|	Penaeus japonicus	2.62e-108	74.92	95	975
Pcam.gene139133_i0_len975.p1	WD repeat protein	ref|XP_004031252.1|	Ichthyophthirius multifiliis	3.55e-120	74.38	99	975
Pcam.gene139134_i0_len975.p1	nucleolin-like	ref|XP_042207147.1|	Homarus americanus	3.45e-37	70.21	43	975
Pcam.gene139136_i0_len975.p1	metaxin-1-like isoform X2	ref|XP_042217218.1|	Homarus americanus	0.0	92.95	96	975
Pcam.gene139137_i0_len975.p1	hypothetical protein O3G_MSEX014678	gb|KAG6464703.1|	Manduca sexta	2.49e-30	47.11	88	975
Pcam.gene139137_i0_len975.p1	KRAB-A domain-containing protein	ref|XP_018653228.1|	Schistosoma mansoni	1.11e-29	45.02	89	975
Pcam.gene139138_i0_len975.p1	60S acidic ribosomal protein P0	ref|XP_032788217.2|	Daphnia magna	5.62e-170	90.57	97	975
Pcam.gene139139_i0_len975.p1	uncharacterized protein DEA37_0002748, partial	gb|KAA3669890.1|	Paragonimus westermani	8.96e-78	69.43	70	975
Pcam.gene139139_i0_len975.p1	PREDICTED: RNA-directed DNA polymerase from mobile element jockey-like	ref|XP_018431484.1|	Nanorana parkeri	8.22e-74	61.04	94	975
Pcam.gene139140_i0_len978.p1	zwei Ig domain protein zig-8-like isoform X2	ref|XP_042231991.1|	Homarus americanus	2.81e-134	76.98	89	978
Pcam.gene139141_i0_len978.p1	inactive hydroxysteroid dehydrogenase-like protein 1	ref|XP_042241433.1|	Homarus americanus	1.74e-98	65.08	97	978
Pcam.gene139142_i0_len978.p1	protein strawberry notch homolog 1-like	ref|XP_027227023.1|	Penaeus vannamei	1.48e-09	51.43	32	978
Pcam.gene139144_i0_len978.p1	procathepsin L-like	ref|XP_037082408.1|	Pollicipes pollicipes	3.69e-120	69.60	98	978
Pcam.gene139146_i0_len978.p1	unnamed protein product	emb|CAH0113108.1|	Daphnia galeata	3.97e-175	82.48	96	978
Pcam.gene139146_i0_len978.p1	cathepsin B	ref|XP_032793711.2|	Daphnia magna	8.60e-173	81.29	99	978
Pcam.gene139148_i0_len978.p1	hypothetical protein ANCCEY_14141	gb|EPB66767.1|	Ancylostoma ceylanicum	1.90e-72	60.46	91	978
Pcam.gene139148_i0_len978.p1	ATP-dependent DNA helicase pif1-like	ref|XP_029657420.1|	Octopus sinensis	6.12e-73	61.81	93	978
Pcam.gene139150_i0_len978.p1	Hypothetical predicted protein	emb|CAB3380159.1|	Cloeon dipterum	2.02e-179	89.10	95	978
Pcam.gene139150_i0_len978.p1	Mitochondrial 2-oxoglutarate/malate carrier like protein	gb|KAF8783216.1|	Argiope bruennichi	3.93e-174	86.54	95	978
Pcam.gene139153_i0_len978.p1	lysosome membrane protein 2	ref|XP_021951412.1|	Folsomia candida	4.34e-49	52.13	100	978
Pcam.gene139154_i0_len978.p1	unnamed protein product	emb|CAH0111536.1|	Daphnia galeata	6.19e-122	73.31	99	978
Pcam.gene139154_i0_len978.p1	carboxypeptidase B	ref|XP_032786595.2|	Daphnia magna	3.19e-124	73.33	95	978
Pcam.gene139155_i0_len978.p1	uncharacterized protein LOC122258919	ref|XP_042881134.1|	Penaeus japonicus	2.16e-10	47.95	44	978
Pcam.gene139156_i0_len978.p1	CCR4-NOT transcription complex subunit 7-like	ref|XP_027212107.1|	Penaeus vannamei	0.0	95.76	99	978
Pcam.gene139157_i0_len978.p1	hypothetical protein	gb|MPC22410.1|	Portunus trituberculatus	2.13e-64	61.23	84	978
Pcam.gene139157_i0_len978.p1	Tigger transposable element-derived protein 7-like 41	gb|KAG7158249.1|	Homarus americanus	8.38e-39	50.00	87	978
Pcam.gene139158_i0_len978.p1	Apolipophorin	gb|MPC12988.1|	Portunus trituberculatus	4.15e-105	71.70	97	978
Pcam.gene139159_i0_len978.p1	unnamed protein product	emb|CAH0112007.1|	Daphnia galeata	6.07e-106	69.03	95	978
Pcam.gene139159_i0_len978.p1	very-long-chain 3-oxoacyl-CoA reductase-B	ref|XP_032793692.1|	Daphnia magna	1.12e-102	69.68	94	978
Pcam.gene139160_i0_len978.p1	hypothetical protein DAPPUDRAFT_203047	gb|EFX69085.1|	Daphnia pulex	1.05e-150	88.07	87	978
Pcam.gene139160_i0_len978.p1	Eukaryotic translation initiation factor 3 subunit C	gb|KZS17441.1|	Daphnia magna	3.70e-150	87.72	87	978
Pcam.gene139161_i0_len978.p1	hypothetical protein TCAL_08619, partial	gb|TRY78620.1|	Tigriopus californicus	1.96e-124	72.83	99	978
Pcam.gene139161_i0_len978.p1	zinc finger protein 622-like	ref|XP_040580503.1|	Lepeophtheirus salmonis	7.55e-99	65.44	99	978
Pcam.gene139162_i0_len978.p1	cathepsin L-like proteinase precursor	ref|NP_001163996.1|	Tribolium castaneum	9.24e-58	54.57	96	978
Pcam.gene139163_i0_len978.p1	basement membrane-specific heparan sulfate proteoglycan core protein-like	ref|XP_042859675.1|	Penaeus japonicus	4.54e-111	76.77	77	978
Pcam.gene139164_i0_len978.p1	mucin-5AC-like	ref|XP_023320446.1|	Eurytemora affinis	1.06e-50	70.32	48	978
Pcam.gene139165_i0_len1011.p1	probable cytosolic iron-sulfur protein assembly protein CIAO1	ref|XP_042887753.1|	Penaeus japonicus	0.0	90.69	99	1011
Pcam.gene139166_i0_len1011.p1	uncharacterized protein LOC122264326	ref|XP_042889105.1|	Penaeus japonicus	7.66e-59	57.09	63	1011
Pcam.gene139166_i0_len1011.p1	Dihydrouridine synthase domain containing protein	gb|KOB67397.1|	Operophtera brumata	3.01e-35	56.89	64	1011
Pcam.gene139167_i0_len1011.p1	RAD52 motif-containing protein 1-like isoform X1	ref|XP_042234755.1|	Homarus americanus	6.64e-94	72.69	80	1011
Pcam.gene139168_i0_len1011.p1	hypothetical protein FNF29_07225	gb|KAA0147671.1|	Cafeteria roenbergensis	1.28e-80	60.66	88	1011
Pcam.gene139168_i0_len1011.p1	low-temperature-induced cysteine proteinase-like	ref|XP_026397482.1|	Papaver somniferum	2.77e-77	56.62	99	1011
Pcam.gene139169_i0_len1011.p1	hypothetical protein BOX15_Mlig030029g3	gb|PAA56012.1|	Macrostomum lignano	2.04e-133	70.18	99	1011
Pcam.gene139169_i0_len1011.p1	cathepsin B	ref|XP_001626688.2|	Nematostella vectensis	5.46e-132	71.01	99	1011
Pcam.gene139170_i0_len1011.p1	protein bicaudal D-like isoform X1	ref|XP_042214374.1|	Homarus americanus	0.0	94.75	90	1011
Pcam.gene139171_i0_len1011.p1	probable glutamate receptor	ref|XP_042241496.1|	Homarus americanus	1.52e-122	73.29	99	1011
Pcam.gene139172_i0_len1011.p1	unnamed protein product	emb|CAD2127989.1|	Meloidogyne enterolobii	9.20e-18	51.58	54	1011
Pcam.gene139172_i0_len1011.p1	Pol polyprotein	dbj|GFN95391.1|	Plakobranchus ocellatus	4.38e-16	47.34	53	1011
Pcam.gene139173_i0_len1011.p1	PP2C-like domain-containing protein CG9801 isoform X3	ref|XP_042225002.1|	Homarus americanus	2.52e-89	67.33	88	1011
Pcam.gene139175_i0_len1011.p1	hypothetical protein Hamer_G004855	gb|KAG7165082.1|	Homarus americanus	5.31e-110	70.45	93	1011
Pcam.gene139176_i0_len1011.p1	RNA-binding protein 48-like	ref|XP_042236431.1|	Homarus americanus	4.72e-92	67.63	90	1011
Pcam.gene139177_i0_len1011.p1	Tigger transposable element-derived protein 1-like 14	gb|KAG7174814.1|	Homarus americanus	9.26e-74	60.13	88	1011
Pcam.gene139181_i0_len1011.p1	protein FAM151B-like isoform X2	ref|XP_042235777.1|	Homarus americanus	4.44e-105	72.08	91	1011
Pcam.gene139182_i0_len1011.p1	zinc finger protein 2-like	ref|XP_042219417.1|	Homarus americanus	2.60e-172	82.66	95	1011
Pcam.gene139183_i0_len1011.p1	plasminogen activator inhibitor 1 RNA-binding protein isoform X2	ref|XP_044076758.1|	Siniperca chuatsi	6.64e-06	52.34	35	1011
Pcam.gene139188_i0_len1011.p1	immunoglobulin superfamily member 10-like isoform X2	ref|XP_042203458.1|	Homarus americanus	5.54e-131	74.93	100	1011
Pcam.gene139189_i0_len1011.p1	GPN-loop GTPase 2	gb|KAG0712160.1|	Chionoecetes opilio	9.21e-167	82.53	99	1011
Pcam.gene139190_i0_len1011.p1	hypothetical protein	gb|MPC62796.1|	Portunus trituberculatus	2.19e-57	56.18	84	1011
Pcam.gene139191_i0_len1011.p1	hypothetical protein JYU34_001120	gb|KAG7312745.1|	Plutella xylostella	3.57e-46	55.72	97	1011
Pcam.gene139191_i0_len1011.p1	craniofacial development protein 2-like	ref|XP_037963593.1|	Plutella xylostella	3.43e-45	53.19	96	1011
Pcam.gene139193_i0_len1011.p1	ribose-phosphate pyrophosphokinase 1 isoform X2	ref|XP_042228081.1|	Homarus americanus	0.0	96.01	97	1011
Pcam.gene139194_i0_len1011.p1	opioid-binding protein/cell adhesion molecule homolog	ref|XP_042872050.1|	Penaeus japonicus	4.15e-154	82.74	91	1011
Pcam.gene139195_i0_len1011.p1	carboxypeptidase B, partial	gb|QIR83539.1|	Gelasimus borealis	1.07e-125	72.19	90	1011
Pcam.gene139196_i0_len1014.p1	unnamed protein product	emb|CAD8132100.1|	Paramecium pentaurelia	1.70e-45	50.51	97	1014
Pcam.gene139196_i0_len1014.p1	AMP-binding enzyme family protein	ref|XP_001027812.1|	Tetrahymena thermophila SB210	1.46e-43	48.85	98	1014
Pcam.gene139197_i0_len1014.p1	neural cell adhesion molecule 1-like	ref|XP_042234459.1|	Homarus americanus	5.70e-175	92.16	79	1014
Pcam.gene139198_i0_len1014.p1	papain family cysteine protease	ref|XP_001471259.1|	Tetrahymena thermophila SB210	5.74e-140	74.37	93	1014
Pcam.gene1391_i0_len3177.p1	calcium-dependent secretion activator-like isoform X22	ref|XP_042212875.1|	Homarus americanus	0.0	94.70	94	3177
Pcam.gene1391_i1_len846.p1	calcium-dependent secretion activator-like isoform X8	ref|XP_037776286.1|	Penaeus monodon	0.0	98.55	98	846
Pcam.gene1391_i2_len315.p1	Calcium-dependent secretion activator	gb|ROT86030.1|	Penaeus vannamei	4.81e-32	91.30	65	315
Pcam.gene139200_i0_len1014.p1	L-fucose kinase-like	gb|KAG7167146.1|	Homarus americanus	6.92e-107	75.63	81	1014
Pcam.gene139201_i0_len1014.p1	GTPase RsgA	gb|MCA9750439.1|	Romboutsia sp.	7.16e-23	54.17	81	1014
Pcam.gene139202_i0_len1011.p1	LOW QUALITY PROTEIN: uncharacterized protein LOC121875950	ref|XP_042236684.1|	Homarus americanus	1.46e-91	72.14	77	1011
Pcam.gene139202_i0_len1011.p1	GDNF family receptor alpha-3-like	gb|KAG7177960.1|	Homarus americanus	1.93e-95	70.83	77	1011
Pcam.gene139203_i0_len1011.p1	uncharacterized protein LOC121855759 isoform X1	ref|XP_042206802.1|	Homarus americanus	2.66e-51	56.52	87	1011
Pcam.gene139203_i0_len1011.p1	selection and upkeep of intraepithelial T-cells protein 1 isoform X2	ref|XP_039280362.1|	Nilaparvata lugens	1.75e-32	53.20	74	1011
Pcam.gene139204_i0_len1011.p1	palmitoyltransferase ZDHHC3-like	ref|XP_037778971.1|	Penaeus monodon	0.0	93.66	84	1011
Pcam.gene139205_i0_len1011.p1	uncharacterized protein LOC121876240	ref|XP_042237180.1|	Homarus americanus	1.42e-07	55.67	28	1011
Pcam.gene139206_i0_len1011.p1	pinopsin-like	ref|XP_042231017.1|	Homarus americanus	5.91e-95	75.54	82	1011
Pcam.gene139207_i0_len1011.p1	isoaspartyl peptidase/L-asparaginase-like	ref|XP_042234123.1|	Homarus americanus	5.51e-156	83.44	92	1011
Pcam.gene139208_i0_len1011.p1	calumenin-like	ref|XP_042203915.1|	Homarus americanus	1.83e-178	88.47	95	1011
Pcam.gene139209_i0_len1011.p1	uncharacterized protein LOC121879973	ref|XP_042242782.1|	Homarus americanus	1.88e-84	64.64	80	1011
Pcam.gene139210_i0_len1011.p1	2-oxoglutarate-dependent dioxygenase htyE-like 1	gb|KAG7166946.1|	Homarus americanus	4.90e-119	71.25	95	1011
Pcam.gene139211_i0_len1011.p1	trypsin-1-like	ref|XP_043237002.1|	Amphibalanus amphitrite	1.04e-31	49.81	79	1011
Pcam.gene139212_i0_len1011.p1	uncharacterized protein LOC113809722	ref|XP_027217198.1|	Penaeus vannamei	1.54e-145	73.85	99	1011
Pcam.gene139212_i0_len1011.p1	chitin-binding type-4 domain-containing protein	dbj|GIY88160.1|	Caerostris extrusa	5.51e-94	56.03	96	1011
Pcam.gene139213_i0_len1011.p1	eukaryotic translation initiation factor 3 subunit G	gb|ACO59906.1|	Penaeus monodon	3.85e-180	93.95	83	1011
Pcam.gene139214_i0_len1011.p1	Protein extra-macrochaetae	gb|MPC26109.1|	Portunus trituberculatus	2.44e-38	73.72	38	1011
Pcam.gene139215_i0_len1008.p1	zwei Ig domain protein zig-8-like	ref|XP_042241115.1|	Homarus americanus	1.40e-110	77.92	71	1008
Pcam.gene139217_i0_len1008.p1	protein C12orf41 homolog	gb|ADD24202.1|	Lepeophtheirus salmonis	6.18e-73	74.29	62	1008
Pcam.gene139218_i0_len1008.p1	uncharacterized protein LOC121874055	ref|XP_042233859.1|	Homarus americanus	5.13e-149	87.31	80	1008
Pcam.gene139218_i0_len1008.p1	hemicentin-2-like, partial	ref|XP_027218289.1|	Penaeus vannamei	4.04e-122	79.10	79	1008
Pcam.gene139221_i0_len1008.p1	beta-tubulin	gb|KAH7721753.1|	Aphelenchus avenae	0.0	92.79	99	1008
Pcam.gene139222_i0_len1008.p1	initiation factor 2	prf||1710307A	Artemia sp.	0.0	99.40	99	1008
Pcam.gene139223_i0_len1008.p1	Phytanoyl-CoA dioxygenase	gb|KZS14692.1|	Daphnia magna	7.50e-162	86.01	85	1008
Pcam.gene139224_i0_len1008.p1	ADP-ribose glycohydrolase MACROD2-like isoform X2	ref|XP_041354033.1|	Gigantopelta aegis	7.93e-57	59.78	75	1008
Pcam.gene139225_i0_len1008.p1	cathepsin l	emb|CDW82799.1|	Stylonychia lemnae	9.31e-73	56.12	98	1008
Pcam.gene139227_i0_len1005.p1	L-threonine 3-dehydrogenase, mitochondrial-like	ref|XP_027218901.1|	Penaeus vannamei	0.0	94.79	92	1005
Pcam.gene139228_i0_len1005.p1	putative neural-cadherin 2 isoform X1	ref|XP_042205063.1|	Homarus americanus	1.46e-47	44.78	100	1005
Pcam.gene139229_i0_len1006.p1	zinc finger protein 714-like	ref|XP_042220293.1|	Homarus americanus	2.21e-78	75.36	88	705
Pcam.gene139230_i0_len1005.p1	circumsporozoite protein-like	ref|XP_021349082.1|	Mizuhopecten yessoensis	2.77e-22	36.92	80	1005
Pcam.gene139231_i0_len1005.p1	diacylglycerol kinase kappa-like	ref|XP_042862693.1|	Penaeus japonicus	3.56e-09	44.44	93	1005
Pcam.gene139233_i0_len1008.p1	unnamed protein product	emb|CAD8156809.1|	Paramecium octaurelia	1.40e-132	74.47	98	1008
Pcam.gene139233_i0_len1008.p1	dolichyl-diphosphooligosaccharide-protein glycosyltransferase subunit STT3A	ref|XP_001016052.1|	Tetrahymena thermophila SB210	2.73e-118	73.64	98	1008
Pcam.gene139234_i0_len1008.p1	transmembrane protease serine 9-like	ref|XP_037792745.1|	Penaeus monodon	1.52e-77	63.30	79	1008
Pcam.gene139235_i0_len1008.p1	glycine receptor subunit alpha-2-like	ref|XP_042220572.1|	Homarus americanus	0.0	95.36	96	1008
Pcam.gene139236_i0_len1008.p1	carbonic anhydrase-related protein 10-like	ref|XP_037790501.1|	Penaeus monodon	1.61e-171	88.08	90	1008
Pcam.gene139237_i0_len1008.p1	hypothetical protein EGW08_012530	gb|RUS79722.1|	Elysia chlorotica	1.91e-49	64.16	50	1008
Pcam.gene139237_i0_len1008.p1	Vps52	gb|KAF2355350.1|	Trinorchestia longiramus	1.44e-26	60.37	49	1008
Pcam.gene139238_i0_len1008.p1	titin homolog isoform X2	ref|XP_042223149.1|	Homarus americanus	3.38e-149	81.17	91	1008
Pcam.gene139240_i0_len1008.p1	Blastula protease 10	gb|KAG0729305.1|	Chionoecetes opilio	4.66e-18	55.07	40	1008
Pcam.gene139241_i0_len1008.p1	lachesin-like isoform X2	ref|XP_042211002.1|	Homarus americanus	4.73e-131	76.63	87	1008
Pcam.gene139242_i0_len1008.p1	gastrula zinc finger protein XlCGF26.1-like isoform X2	ref|XP_035797501.1|	Amphiprion ocellaris	5.56e-59	70.11	60	1008
Pcam.gene139243_i0_len1008.p1	forkhead box protein P1-like isoform X11	ref|XP_042213420.1|	Homarus americanus	1.77e-144	82.89	88	1008
Pcam.gene139244_i0_len1008.p1	protein transport protein Sec23A-like isoform X3	ref|XP_042213685.1|	Homarus americanus	2.77e-52	56.38	82	1008
Pcam.gene139245_i0_len1008.p1	retinol dehydrogenase 13-like	ref|XP_042207539.1|	Homarus americanus	1.19e-175	86.65	96	1008
Pcam.gene139246_i0_len1011.p1	zinc finger protein 98-like, partial	ref|XP_025761624.1|	Oreochromis niloticus	5.94e-62	60.70	69	1011
Pcam.gene139247_i0_len1011.p1	mpv17-like protein 2	ref|XP_042890919.1|	Penaeus japonicus	9.03e-50	82.61	34	1011
Pcam.gene139248_i0_len1011.p1	mucin-2-like	ref|XP_042207323.1|	Homarus americanus	2.17e-15	55.56	45	1011
Pcam.gene139249_i0_len1008.p1	PREDICTED: RNA-directed DNA polymerase from mobile element jockey-like	ref|XP_015758992.1|	Acropora digitifera	2.60e-78	67.97	84	1008
Pcam.gene13924_i0_len213.p1	polygalacturonase	emb|CDW77359.1|	Stylonychia lemnae	4.71e-22	78.57	99	213
Pcam.gene139250_i0_len1008.p1	Beta-ketoacyl synthase	gb|OAA50030.1|	Beauveria brongniartii RCEF 3172	3.33e-31	62.99	93	1008
Pcam.gene139251_i0_len1011.p1	unnamed protein product	emb|CAD7083779.1|	Hermetia illucens	9.67e-07	73.61	21	1011
Pcam.gene139252_i0_len1008.p1	uncharacterized protein LOC122243324	ref|XP_042856785.1|	Penaeus japonicus	9.25e-57	53.92	88	1008
Pcam.gene139253_i0_len1008.p1	sulfotransferase 1 family member D1-like	ref|XP_042874165.1|	Penaeus japonicus	2.15e-87	61.14	97	1008
Pcam.gene139254_i0_len1008.p1	deoxyribonuclease	emb|CAX71185.1|	Schistosoma japonicum	5.07e-87	65.17	98	1008
Pcam.gene139255_i0_len1008.p1	hypothetical protein DSY42_04590	gb|RUM30450.1|	Aquifex sp.	8.66e-78	62.58	89	1008
Pcam.gene139256_i0_len1008.p1	uncharacterized protein LOC121858099	ref|XP_042210268.1|	Homarus americanus	4.83e-28	67.61	42	1008
Pcam.gene139257_i0_len1008.p1	unnamed protein product	emb|CAD8211352.1|	Paramecium octaurelia	2.55e-69	57.78	97	1008
Pcam.gene139257_i0_len1008.p1	fatty acid desaturase	ref|XP_001032273.1|	Tetrahymena thermophila SB210	2.24e-67	58.72	99	1008
Pcam.gene139258_i0_len1008.p1	methyltransferase-like protein 24	ref|XP_042857315.1|	Penaeus japonicus	1.99e-88	66.17	79	1008
Pcam.gene139259_i0_len1008.p1	mitochondrial carnitine/acylcarnitine carrier protein-like isoform X1	ref|XP_027236246.1|	Penaeus vannamei	0.0	94.98	89	1008
Pcam.gene139260_i0_len1008.p1	inactive hydroxysteroid dehydrogenase-like protein 1 isoform X1	ref|XP_042236174.1|	Homarus americanus	5.10e-99	68.49	93	1008
Pcam.gene139261_i0_len1008.p1	phosphatidylinositol phosphatase PTPRQ-like isoform X6	ref|XP_042230748.1|	Homarus americanus	4.51e-33	47.33	84	1008
Pcam.gene139262_i0_len1008.p1	U6 snRNA phosphodiesterase-like isoform X1	ref|XP_042241053.1|	Homarus americanus	2.37e-152	78.31	98	1008
Pcam.gene139263_i0_len1008.p1	putative protein TPRXL isoform X1	ref|XP_042877172.1|	Penaeus japonicus	1.90e-70	82.17	45	1008
Pcam.gene139265_i0_len1017.p1	trypsin-like peptidase domain-containing protein	gb|MBN2278861.1|	candidate division Zixibacteria bacterium	2.68e-110	65.98	98	1017
Pcam.gene139266_i0_len1017.p1	hypothetical protein	gb|MAG85788.1|	Flavobacteriaceae bacterium	1.42e-59	55.52	99	1017
Pcam.gene139267_i0_len1017.p1	receptor of activated kinase C 1A, component of 40S small ribosomal subunit	ref|XP_001025944.1|	Tetrahymena thermophila SB210	3.17e-90	63.25	95	1017
Pcam.gene139268_i0_len1017.p1	unnamed protein product	emb|CAD8127428.1|	Paramecium sonneborni	6.96e-139	73.48	96	1017
Pcam.gene139268_i0_len1017.p1	cathepsin B-like	ref|XP_041465397.1|	Lytechinus variegatus	1.76e-124	69.11	96	1017
Pcam.gene139269_i0_len1017.p1	hypothetical protein DAPPUDRAFT_324191	gb|EFX74619.1|	Daphnia pulex	1.05e-176	88.17	99	1017
Pcam.gene139269_i0_len1017.p1	UDP-N-acetylglucosamine--peptide N-acetylglucosaminyltransferase 110 kDa subunit isoform X3	ref|XP_032792888.1|	Daphnia magna	1.90e-177	87.87	99	1017
Pcam.gene139270_i0_len1017.p1	hypothetical protein COLO4_17501	gb|OMO92518.1|	Corchorus olitorius	1.48e-73	56.13	94	1017
Pcam.gene139270_i0_len1017.p1	zingipain-2-like	ref|XP_030446396.1|	Syzygium oleosum	2.19e-73	59.24	90	1017
Pcam.gene139271_i0_len1017.p1	unnamed protein product	emb|CAD8194656.1|	Paramecium pentaurelia	4.81e-57	53.62	99	1017
Pcam.gene139271_i0_len1017.p1	peptidase	ref|XP_002675686.1|	Naegleria gruberi	8.59e-41	51.04	97	1017
Pcam.gene139272_i0_len1017.p1	putative uncharacterized protein DDB_G0277255	ref|XP_042214372.1|	Homarus americanus	2.30e-46	63.91	86	1017
Pcam.gene139272_i0_len1017.p1	exonuclease 1-like	ref|XP_042867996.1|	Penaeus japonicus	9.88e-39	57.63	82	1017
Pcam.gene139273_i0_len1017.p1	unnamed protein product	emb|CAD7606430.1|	Timema genevievae	6.35e-64	61.63	76	1017
Pcam.gene139273_i0_len1017.p1	zinc finger protein 43-like	ref|XP_021574151.1|	Carlito syrichta	1.73e-60	61.35	79	1017
Pcam.gene139274_i0_len1017.p1	hypothetical protein GWI33_002663	gb|KAF7282433.1|	Rhynchophorus ferrugineus	2.90e-165	83.73	97	1017
Pcam.gene139274_i0_len1017.p1	malate dehydrogenase, cytoplasmic	ref|XP_032791431.2|	Daphnia magna	4.53e-164	84.04	97	1017
Pcam.gene139276_i0_len1017.p1	hypothetical protein CmNV_035	gb|UBZ25625.1|	Carcinus maenas nudivirus	2.25e-47	49.85	98	1017
Pcam.gene139277_i0_len1017.p1	uncharacterized protein LOC121854839	ref|XP_042205572.1|	Homarus americanus	4.20e-114	76.01	88	1017
Pcam.gene139277_i0_len1017.p1	Immunoglobulin-like domain	gb|KAF2365704.1|	Trinorchestia longiramus	1.03e-63	63.20	68	1017
Pcam.gene164839_i0_len258.p1	unnamed protein product	emb|CAF3620810.1|	Rotaria socialis	3.32e-13	68.92	86	258
Pcam.gene164839_i0_len258.p1	CFDP2 protein	gb|MBN3271385.1|	Polyodon spathula	3.16e-12	60.27	84	258
Pcam.gene164840_i0_len258.p1	hypothetical protein ECANGB1_252	gb|ORD93313.1|	Enterospora canceri	2.96e-32	80.00	99	258
Pcam.gene164840_i0_len258.p1	RTJK, partial	gb|ORD93263.1|	Enterospora canceri	1.42e-28	79.76	98	258
Pcam.gene164847_i0_len255.p1	jumonji domain protein	ref|XP_001025065.2|	Tetrahymena thermophila SB210	4.78e-07	67.21	72	255
Pcam.gene164848_i0_len255.p1	hypothetical protein	emb|CEP07130.1|	Parasitella parasitica	4.26e-09	56.96	93	255
Pcam.gene164848_i0_len255.p1	serine/arginine-rich splicing factor 7	ref|XP_015930381.1|	Parasteatoda tepidariorum	1.26e-08	54.12	92	255
Pcam.gene164851_i0_len255.p1	hypothetical protein GUITHDRAFT_114013	ref|XP_005826999.1|	Guillardia theta CCMP2712	1.48e-15	65.48	99	255
Pcam.gene164851_i0_len255.p1	peroxin 5	dbj|GAQ79926.1|	Klebsormidium nitens	2.32e-14	64.29	99	255
Pcam.gene164858_i0_len255.p1	DNA (cytosine-5)-methyltransferase 3A, partial	gb|KOC59330.1|	Habropoda laboriosa	4.66e-07	90.32	36	255
Pcam.gene164859_i0_len255.p1	Dpy-30 motif protein	ref|XP_001022370.2|	Tetrahymena thermophila SB210	8.67e-17	72.73	99	255
Pcam.gene164860_i0_len255.p1	uncharacterized protein LOC123306925	ref|XP_044745062.1|	Coccinella septempunctata	4.21e-09	66.22	86	255
Pcam.gene164860_i0_len255.p1	RNAse HI domain-containing protein	gb|MBJ5547110.1|	Salmonella enterica subsp. enterica serovar Derby	7.00e-07	62.32	80	255
Pcam.gene164861_i0_len255.p1	RTJK, partial	gb|ORD93263.1|	Enterospora canceri	2.90e-09	58.82	80	255
Pcam.gene164869_i0_len255.p1	hypothetical protein GWK47_048219	gb|KAG0720571.1|	Chionoecetes opilio	7.83e-16	66.67	99	255
Pcam.gene164877_i0_len255.p1	raft-like protein	gb|AAL61822.1|	Tetrahymena thermophila	1.36e-26	76.74	99	255
Pcam.gene164880_i0_len255.p1	hypothetical protein DPMN_178578	gb|KAH3777141.1|	Dreissena polymorpha	3.14e-07	59.32	69	255
Pcam.gene164880_i0_len255.p1	transposase	gb|EDV7396653.1|	Salmonella enterica subsp. enterica	1.93e-06	87.76	58	255
Pcam.gene164884_i0_len255.p1	hypothetical protein ECANGB1_2401, partial	gb|ORD92879.1|	Enterospora canceri	8.37e-14	71.67	71	255
Pcam.gene164884_i0_len255.p1	Synaptic functional regulator FMR1	gb|KAG1658016.1|	Nymphon striatum	1.71e-06	67.86	66	255
Pcam.gene164887_i0_len255.p1	hypothetical protein	ref|XP_001432548.1|	Paramecium tetraurelia strain d4-2	4.65e-16	74.07	93	255
Pcam.gene164887_i0_len255.p1	intraflagellar transporter-like protein	ref|XP_001029792.3|	Tetrahymena thermophila SB210	1.49e-11	71.95	95	255
Pcam.gene164889_i0_len255.p1	uncharacterized protein LOC113829655	ref|XP_027238664.1|	Penaeus vannamei	4.11e-10	74.58	68	255
Pcam.gene164889_i0_len255.p1	reverse transcriptase-like protein	tpg|HIP82064.1|	Desulfocapsa sulfexigens	7.84e-09	68.42	66	255
Pcam.gene16488_i0_len210.p1	hypothetical protein	gb|MBC8597527.1|	Oscillospiraceae bacterium NSJ-50	5.78e-17	72.41	83	210
Pcam.gene16488_i0_len210.p1	putative protein in type-1 retrotransposable element R1DM	gb|KAG0726312.1|	Chionoecetes opilio	7.15e-15	74.14	83	210
Pcam.gene164892_i0_len255.p1	hypothetical protein	gb|MPC71394.1|	Portunus trituberculatus	1.40e-06	77.14	41	255
Pcam.gene164894_i0_len255.p1	hypothetical protein ECANGB1_2401, partial	gb|ORD92879.1|	Enterospora canceri	9.16e-18	82.14	66	255
Pcam.gene164897_i0_len255.p1	uncharacterized protein LOC120524423	ref|XP_039602210.1|	Polypterus senegalus	3.23e-09	82.98	55	255
Pcam.gene164897_i0_len255.p1	reverse transcriptase domain-containing protein	dbj|GEU70260.1|	Tanacetum cinerariifolium	4.27e-09	87.50	47	255
Pcam.gene164898_i0_len255.p1	Serine/Threonine kinase domain protein	ref|XP_001026019.1|	Tetrahymena thermophila SB210	1.45e-08	55.42	98	255
Pcam.gene1648_i0_len1716.p1	delta(24)-sterol reductase-like	ref|XP_027238556.1|	Penaeus vannamei	0.0	90.24	93	1716
Pcam.gene1648_i1_len477.p1	delta(24)-sterol reductase-like	ref|XP_027238556.1|	Penaeus vannamei	2.92e-65	86.92	82	477
Pcam.gene1648_i2_len273.p1	Delta(24)-sterol reductase	gb|MPC27064.1|	Portunus trituberculatus	1.49e-24	89.09	60	273
Pcam.gene164900_i0_len255.p1	hypothetical protein	gb|MBJ5445212.1|	Salmonella enterica subsp. enterica serovar Derby	4.33e-09	67.86	66	255
Pcam.gene164903_i0_len255.p1	hypothetical protein	gb|MPC83324.1|	Portunus trituberculatus	1.89e-12	71.19	69	255
Pcam.gene164903_i0_len255.p1	reverse transcriptase family protein, partial	ref|WP_230675839.1|	Piscirickettsia salmonis	3.76e-06	58.62	68	255
Pcam.gene164906_i0_len255.p1	DHHC zinc finger protein	ref|XP_001027631.1|	Tetrahymena thermophila SB210	2.32e-24	71.23	86	255
Pcam.gene164914_i0_len255.p1	RTBS	gb|ORD92983.1|	Enterospora canceri	1.20e-21	76.54	95	255
Pcam.gene164916_i0_len255.p1	unnamed protein product	emb|CAD8096246.1|	Paramecium sonneborni	8.94e-17	72.62	99	255
Pcam.gene164916_i0_len255.p1	tetratricopeptide repeat protein	ref|XP_001013487.1|	Tetrahymena thermophila SB210	2.71e-12	66.27	98	255
Pcam.gene164922_i0_len255.p1	unnamed protein product	emb|CAD8075612.1|	Paramecium sonneborni	3.50e-06	76.25	93	255
Pcam.gene164923_i0_len255.p1	hypothetical protein PPERSA_06678	gb|KRX05044.1|	Pseudocohnilembus persalinus	1.03e-10	57.32	96	255
Pcam.gene164923_i0_len255.p1	5137_t:CDS:10	emb|CAG8464890.1|	Funneliformis caledonium	1.84e-08	53.66	96	255
Pcam.gene164924_i0_len255.p1	glutamine synthetase beta-grasp domain-containing protein	gb|MCB9673816.1|	Alphaproteobacteria bacterium	3.29e-26	73.81	99	255
Pcam.gene164925_i0_len255.p1	leucine-rich repeat extensin-like protein 3 isoform X2	ref|XP_042227641.1|	Homarus americanus	5.09e-20	66.67	96	255
Pcam.gene164927_i0_len255.p1	Transposon TX1 uncharacterized protein	gb|KAG0693436.1|	Chionoecetes opilio	1.16e-22	72.50	94	255
Pcam.gene164927_i0_len255.p1	Trimeric intracellular cation channel type 1B.1	gb|KAG0725884.1|	Chionoecetes opilio	1.55e-22	72.50	94	255
Pcam.gene164930_i0_len255.p1	hypothetical protein TTHERM_01054200	ref|XP_001030598.3|	Tetrahymena thermophila SB210	3.14e-08	59.46	87	255
Pcam.gene164931_i0_len255.p1	uncharacterized protein LOC111691645	ref|XP_023310553.1|	Anoplophora glabripennis	1.26e-09	63.10	99	255
Pcam.gene164931_i0_len255.p1	endonuclease-reverse transcriptase	gb|RNA33903.1|	Brachionus plicatilis	1.14e-06	55.00	94	255
Pcam.gene164936_i0_len255.p1	uncharacterized protein NAEGRDRAFT_61569	ref|XP_002683582.1|	Naegleria gruberi	1.14e-12	64.63	96	255
Pcam.gene164936_i0_len255.p1	BTB/POZ protein	dbj|GES82627.1|	Rhizophagus clarus	1.60e-10	64.94	82	255
Pcam.gene164939_i0_len255.p1	hypothetical protein FGO68_gene9573	gb|TNV84118.1|	Halteria grandinella	3.47e-14	73.81	98	255
Pcam.gene164939_i0_len255.p1	protein kinase	gb|MBL8251883.1|	Candidatus Competibacter sp.	5.03e-14	60.76	96	255
Pcam.gene164940_i0_len255.p1	Ubiquitin-protein ligase E3C	gb|KAG0696846.1|	Chionoecetes opilio	1.39e-15	71.88	75	255
Pcam.gene164942_i0_len255.p1	hypothetical protein ECANGB1_2401, partial	gb|ORD92879.1|	Enterospora canceri	1.45e-13	66.18	80	255
Pcam.gene164944_i0_len255.p1	hypothetical protein	gb|MBJ5561181.1|	Salmonella enterica subsp. enterica serovar Derby	1.03e-11	56.58	89	255
Pcam.gene164944_i0_len255.p1	putative beta-D-xylosidase 2-like	gb|KAE8676679.1|	Hibiscus syriacus	3.33e-06	55.71	82	255
Pcam.gene164946_i0_len255.p1	hypothetical protein GAK29_05048	gb|KAF1010546.1|	Acinetobacter bereziniae	7.83e-12	63.41	96	255
Pcam.gene164946_i0_len255.p1	reverse transcriptase family protein, partial	ref|WP_157982346.1|	Oceanicella sp. SM1341	8.07e-12	75.41	72	255
Pcam.gene16494_i0_len210.p1	hypothetical protein	gb|MPC67201.1|	Portunus trituberculatus	1.29e-11	100.00	49	210
Pcam.gene164951_i0_len255.p1	CREB-regulated transcription coactivator 1-like isoform X4	ref|XP_042862071.1|	Penaeus japonicus	1.85e-07	96.15	31	255
Pcam.gene164953_i0_len255.p1	hypothetical protein	gb|MBS1890115.1|	Actinomycetia bacterium	1.62e-18	67.86	99	255
Pcam.gene164953_i0_len255.p1	family S10 non-peptidase homologue (S10 family)	ref|XP_018653441.1|	Schistosoma mansoni	5.13e-15	67.47	98	255
Pcam.gene164962_i0_len255.p1	dihydrolipoyl dehydrogenase, putative	emb|CUG88242.1|	Bodo saltans	3.48e-21	70.73	96	255
Pcam.gene164964_i0_len255.p1	hypothetical protein Hamer_G002694	gb|KAG7163503.1|	Homarus americanus	4.11e-06	51.22	96	255
Pcam.gene164967_i0_len255.p1	hypothetical protein	gb|MBV8233323.1|	Planctomycetaceae bacterium	3.11e-10	57.75	84	255
Pcam.gene164967_i0_len255.p1	DNA-directed DNA polymerase	dbj|GEV28416.1|	Tanacetum cinerariifolium	8.95e-09	55.42	98	255
Pcam.gene164968_i0_len255.p1	Synaptobrevin	gb|KAB7506010.1|	Armadillidium nasatum	1.83e-08	90.00	35	255
Pcam.gene164973_i0_len255.p1	hypothetical protein	ref|WP_219796696.1|	Pseudomonas aeruginosa	2.75e-07	56.92	76	255
Pcam.gene164978_i0_len255.p1	xaa-Pro dipeptidase-like 2	gb|KAG7154077.1|	Homarus americanus	1.33e-11	75.51	54	255
Pcam.gene164981_i0_len255.p1	hypothetical protein PPERSA_08303	gb|KRX04088.1|	Pseudocohnilembus persalinus	6.39e-09	54.76	99	255
Pcam.gene164981_i0_len255.p1	Negative regulator of mitotic exit	gb|KAG0244989.1|	Mortierella sp. GBA43	3.24e-07	60.00	75	255
Pcam.gene164984_i0_len255.p1	hypothetical protein	tpg|HBI41159.1|	Tenacibaculum sp.	9.49e-11	64.10	92	255
Pcam.gene164985_i0_len255.p1	transmembrane protein 231-like isoform X1	ref|XP_042220197.1|	Homarus americanus	1.65e-10	82.98	55	255
Pcam.gene1649_i0_len321.p1	reverse transcriptase family protein, partial	ref|WP_157982346.1|	Oceanicella sp. SM1341	3.27e-16	77.46	64	321
Pcam.gene1649_i1_len216.p1	unnamed protein product	emb|CAG9097984.1|	Plutella xylostella	9.25e-06	83.33	50	216
Pcam.gene1649_i2_len213.p1	reverse transcriptase family protein, partial	ref|WP_157982346.1|	Oceanicella sp. SM1341	1.93e-14	78.69	83	213
Pcam.gene165000_i0_len255.p1	hypothetical protein	ref|XP_001432454.1|	Paramecium tetraurelia strain d4-2	1.33e-19	68.24	99	255
Pcam.gene165000_i0_len255.p1	jumonji domain protein 2b	ref|XP_004035782.1|	Ichthyophthirius multifiliis	3.23e-17	71.23	86	255
Pcam.gene165008_i0_len255.p1	hypothetical protein EVAR_80933_1	dbj|GBP32165.1|	Eumeta japonica	2.74e-12	64.56	93	255
Pcam.gene165008_i0_len255.p1	R2 Retrovirus-related Pol polyprotein from type I retrotransposable element	gb|TWW53113.1|	Takifugu flavidus	1.17e-09	61.25	94	255
Pcam.gene165010_i0_len255.p1	C-type lectin lectoxin-Lei1-like 1	gb|KAG7161631.1|	Homarus americanus	2.74e-25	85.00	71	255
Pcam.gene165015_i0_len255.p1	protein kinase	ref|WP_222542788.1|	Ferrimonas balearica	2.03e-09	59.21	85	255
Pcam.gene165017_i0_len255.p1	Reverse transcriptase domain	gb|KAF2368698.1|	Trinorchestia longiramus	1.91e-09	65.57	72	255
Pcam.gene16501_i0_len210.p1	cytochrome b	gb|AML26343.1|	Hydrophilidae sp. BMNH 1274338	4.23e-08	93.94	47	210
Pcam.gene165020_i0_len255.p1	hypothetical protein	gb|MPC19676.1|	Portunus trituberculatus	3.91e-12	60.00	88	255
Pcam.gene165020_i0_len255.p1	mucin-1-like	ref|XP_039289150.1|	Nilaparvata lugens	1.48e-07	53.57	96	255
Pcam.gene165021_i0_len255.p1	LOW QUALITY PROTEIN: uncharacterized protein LOC116618196	ref|XP_032237559.1|	Nematostella vectensis	1.18e-08	56.00	89	255
Pcam.gene165022_i0_len255.p1	hypothetical protein	gb|MBS1890115.1|	Actinomycetia bacterium	2.14e-24	70.24	99	255
Pcam.gene165022_i0_len255.p1	lysosomal protective protein-like isoform X1	ref|XP_033626140.1|	Asterias rubens	3.77e-18	67.86	99	255
Pcam.gene165025_i0_len255.p1	adenosine amp deaminase family protein	emb|CDW91083.1|	Stylonychia lemnae	1.83e-14	63.86	98	255
Pcam.gene165026_i0_len255.p1	RTBS	gb|ORD92983.1|	Enterospora canceri	1.92e-13	69.33	88	255
Pcam.gene16502_i0_len210.p1	RTBS	gb|ORD92983.1|	Enterospora canceri	4.26e-14	74.60	89	210
Pcam.gene165036_i0_len255.p1	unnamed protein product	emb|CAD7250987.1|	Darwinula stevensoni	5.00e-07	57.50	89	255
Pcam.gene165036_i0_len255.p1	Stonustoxin subunit alpha	gb|KAH3763163.1|	Pelomyxa schiedti	4.71e-06	60.32	74	255
Pcam.gene165037_i0_len255.p1	hypothetical protein EGW08_011785	gb|RUS80469.1|	Elysia chlorotica	9.63e-10	81.40	51	255
Pcam.gene165037_i0_len255.p1	reverse transcriptase family protein	gb|MBJ5603921.1|	Salmonella enterica subsp. enterica serovar Albany	1.84e-07	66.15	76	255
Pcam.gene165039_i0_len255.p1	hypothetical protein ECANGB1_2401, partial	gb|ORD92879.1|	Enterospora canceri	1.03e-11	64.94	91	255
Pcam.gene165042_i0_len258.p1	hypothetical protein ECANGB1_2401, partial	gb|ORD92879.1|	Enterospora canceri	4.70e-16	77.36	62	258
Pcam.gene165043_i0_len258.p1	E3 ubiquitin-protein ligase Hakai	gb|KAG0711484.1|	Chionoecetes opilio	2.18e-08	59.30	98	258
Pcam.gene165046_i0_len258.p1	unnamed protein product	emb|CAD8051517.1|	Paramecium primaurelia	3.22e-08	63.49	73	258
Pcam.gene16504_i0_len210.p1	uncharacterized protein LOC121875372 isoform X3	ref|XP_042235861.1|	Homarus americanus	3.55e-10	84.44	61	210
Pcam.gene165052_i0_len258.p1	hypothetical protein	gb|MPC90986.1|	Portunus trituberculatus	1.06e-12	73.53	79	258
Pcam.gene165052_i0_len258.p1	RNA-directed DNA polymerase from mobile element jockey	gb|MPC40469.1|	Portunus trituberculatus	4.55e-07	85.00	47	258
Pcam.gene165055_i0_len258.p1	hypothetical protein	gb|MPC33887.1|	Portunus trituberculatus	4.62e-33	89.19	85	258
Pcam.gene165055_i0_len258.p1	casein kinase I-like isoform X2	ref|XP_042880527.1|	Penaeus japonicus	2.46e-27	83.78	85	258
Pcam.gene165057_i0_len258.p1	unnamed protein product, partial	emb|CAB1350417.1|	Coregonus sp. 'balchen'	2.17e-15	65.00	93	258
Pcam.gene165057_i0_len258.p1	Dedicator of cytokinesis protein 7	gb|KAF0300945.1|	Amphibalanus amphitrite	1.17e-11	57.33	87	258
Pcam.gene165058_i0_len258.p1	PREDICTED: cuticle protein CP575-like, partial	ref|XP_018020764.1|	Hyalella azteca	2.47e-19	73.33	87	258
Pcam.gene165060_i0_len258.p1	uncharacterized protein LOC116182371	ref|XP_031358768.1|	Photinus pyralis	3.15e-08	59.42	77	258
Pcam.gene165064_i0_len258.p1	hypothetical protein GWK47_020637	gb|KAG0711424.1|	Chionoecetes opilio	1.50e-16	70.49	71	258
Pcam.gene165064_i0_len258.p1	FGFR1 oncogene partner 2	gb|KAG0716507.1|	Chionoecetes opilio	4.07e-15	67.21	71	258
Pcam.gene165065_i0_len258.p1	hypothetical protein F7725_013684	gb|KAF3852996.1|	Dissostichus mawsoni	1.32e-20	61.63	100	258
Pcam.gene165065_i0_len258.p1	pentapeptide repeat-containing protein	gb|EBH5176061.1|	Salmonella enterica	9.20e-21	57.65	100	258
Pcam.gene165073_i0_len258.p1	XK-related protein 6-like isoform X6	ref|XP_042211978.1|	Homarus americanus	6.40e-15	89.80	57	258
Pcam.gene165076_i0_len258.p1	PREDICTED: zonadhesin	ref|XP_014405601.1|	Myotis brandtii	3.53e-11	49.40	92	258
Pcam.gene165080_i0_len258.p1	tetraspanin-2A-like isoform X2	ref|XP_042891772.1|	Penaeus japonicus	1.59e-16	76.56	74	258
Pcam.gene165087_i0_len258.p1	hypothetical protein	gb|MBV8233323.1|	Planctomycetaceae bacterium	7.93e-14	59.52	98	258
Pcam.gene165087_i0_len258.p1	endonuclease-reverse transcriptase HmRTE-e01	emb|CDJ94229.1|	Haemonchus contortus	4.71e-13	59.04	97	258
Pcam.gene165091_i0_len258.p1	leucine-rich repeat extensin-like protein 5	ref|XP_023189822.1|	Xiphophorus maculatus	1.72e-13	51.19	94	258
Pcam.gene1650_i1_len276.p1	unnamed protein product, partial	emb|CAD7620684.1|	Medioppia subpectinata	1.51e-18	74.03	84	276
Pcam.gene1650_i1_len276.p1	Tcoingi protein-like protein, partial	gb|RWS01070.1|	Dinothrombium tinctorium	9.85e-15	68.35	86	276
Pcam.gene165103_i0_len258.p1	phospholipid-translocating P-type ATPase, flippase family protein	ref|XP_001010867.2|	Tetrahymena thermophila SB210	3.57e-13	75.00	73	258
Pcam.gene165104_i0_len258.p1	hypothetical protein TELCIR_21027	gb|PIO57559.1|	Teladorsagia circumcincta	1.19e-18	69.88	97	258
Pcam.gene165104_i0_len258.p1	SDA1 protein	gb|PIO73418.1|	Teladorsagia circumcincta	2.19e-18	69.88	97	258
Pcam.gene165106_i0_len258.p1	oxysterol binding, putative	ref|XP_004027456.1|	Ichthyophthirius multifiliis	1.03e-29	75.31	94	258
Pcam.gene165107_i0_len258.p1	NADP-dependent isocitrate dehydrogenase	tpg|HAP76682.1|	Acidimicrobiaceae bacterium	2.46e-21	69.41	99	258
Pcam.gene165110_i0_len258.p1	LINE-1 reverse transcriptase-like 1	gb|KAG7170287.1|	Homarus americanus	2.60e-22	72.50	93	258
Pcam.gene165119_i0_len258.p1	hypothetical protein	ref|WP_147453090.1|	Xanthobacter tagetidis	7.39e-09	70.00	58	258
Pcam.gene165119_i0_len258.p1	endonuclease-reverse transcriptase	gb|ADI61823.1|	Bombyx mori	6.96e-07	65.45	63	258
Pcam.gene16511_i0_len210.p1	PREDICTED: NADPH--cytochrome P450 reductase-like isoform X1	ref|XP_018022917.1|	Hyalella azteca	2.52e-07	65.67	94	210
Pcam.gene165124_i0_len258.p1	uncharacterized protein LOC118408864, partial	ref|XP_035665616.1|	Branchiostoma floridae	6.21e-25	76.92	91	258
Pcam.gene165124_i0_len258.p1	reverse transcriptase family protein	gb|MBJ5664433.1|	Salmonella enterica subsp. enterica serovar Infantis	8.92e-22	76.62	90	258
Pcam.gene165139_i0_len258.p1	Copia protein	gb|OLP85961.1|	Symbiodinium microadriaticum	1.42e-09	63.77	80	258
Pcam.gene165144_i0_len261.p1	ANS1B protein	gb|NXD24424.1|	Elachura formosa	1.31e-09	66.32	100	261
Pcam.gene165146_i0_len261.p1	hypothetical protein KM727_gp96	ref|YP_010087736.1|	Homarus gammarus nudivirus	7.81e-29	75.86	100	261
Pcam.gene165147_i0_len261.p1	hypothetical protein PPERSA_02177	gb|KRX01081.1|	Pseudocohnilembus persalinus	1.16e-11	84.91	61	261
Pcam.gene165147_i0_len261.p1	60S ribosomal protein L24, partial	gb|KFM56591.1|	Stegodyphus mimosarum	7.00e-06	62.34	89	261
Pcam.gene165150_i0_len261.p1	putative RNA-directed DNA polymerase from transposon X-element	gb|KAG0711450.1|	Chionoecetes opilio	1.01e-24	73.26	99	261
Pcam.gene165156_i0_len258.p1	hypothetical protein	gb|MPC31874.1|	Portunus trituberculatus	7.19e-07	72.50	47	258
Pcam.gene165162_i0_len261.p1	tigger transposable element-derived protein 7-like	ref|XP_022906052.1|	Onthophagus taurus	3.07e-17	61.45	95	261
Pcam.gene165163_i0_len261.p1	hypothetical protein	gb|MPC14605.1|	Portunus trituberculatus	3.88e-13	71.43	69	261
Pcam.gene165163_i0_len261.p1	endonuclease-reverse transcriptase-like protein, partial	gb|AEI88102.1|	Scylla paramamosain	8.02e-08	86.05	49	261
Pcam.gene165164_i0_len261.p1	hypothetical protein	gb|MPC79679.1|	Portunus trituberculatus	3.11e-07	85.11	53	261
Pcam.gene165164_i0_len261.p1	endonuclease-reverse transcriptase-like protein, partial	gb|AEI88102.1|	Scylla paramamosain	2.81e-07	89.13	52	261
Pcam.gene165167_i0_len261.p1	hypothetical protein, conserved	emb|CDI85956.1|	Eimeria praecox	9.07e-07	67.92	100	261
Pcam.gene165167_i0_len261.p1	zinc finger CCCH domain-containing protein 13-like, partial	ref|XP_031691264.1|	Oncorhynchus kisutch	4.22e-06	67.37	84	261
Pcam.gene165171_i0_len261.p1	hypothetical protein	gb|MPC32023.1|	Portunus trituberculatus	2.33e-13	68.75	74	261
Pcam.gene165174_i0_len261.p1	hypothetical protein GAK29_05048	gb|KAF1010546.1|	Acinetobacter bereziniae	3.78e-15	64.71	95	261
Pcam.gene165174_i0_len261.p1	Protein transport protein-like	gb|KAF3637542.1|	Capsicum annuum	6.87e-12	60.47	97	261
Pcam.gene165177_i0_len261.p1	28S ribosomal protein S33, mitochondrial	gb|KAG0730096.1|	Chionoecetes opilio	5.90e-08	53.75	92	261
Pcam.gene165182_i0_len261.p1	unnamed protein product	emb|CAG9021762.1|	Tenebrio molitor	2.70e-40	90.79	87	261
Pcam.gene165182_i0_len261.p1	cysteine-rich protein 1-like	ref|XP_018331128.1|	Agrilus planipennis	2.56e-39	90.79	87	261
Pcam.gene165183_i0_len261.p1	uncharacterized protein LOC111136393 isoform X1	ref|XP_022342919.1|	Crassostrea virginica	9.21e-29	79.76	98	261
Pcam.gene165183_i0_len261.p1	lactase-phlorizin hydrolase isoform X2	ref|XP_034336043.1|	Crassostrea gigas	1.04e-28	82.50	91	261
Pcam.gene165190_i0_len258.p1	RTBS	gb|ORD92983.1|	Enterospora canceri	1.52e-12	76.19	72	258
Pcam.gene1651_i0_len1365.p1	hypothetical protein	gb|MPC75628.1|	Portunus trituberculatus	2.31e-21	60.73	52	1365
Pcam.gene1651_i1_len870.p1	hypothetical protein	tpg|HID37802.1|	Ghiorsea sp.	6.55e-14	57.14	52	870
Pcam.gene165200_i0_len258.p1	keratin-associated protein 12-1-like, partial	ref|XP_024117358.1|	Oryzias melastigma	6.94e-12	74.36	91	258
Pcam.gene165203_i0_len258.p1	unnamed protein product	emb|CAG4944767.1|	Parnassius apollo	4.80e-10	64.47	88	258
Pcam.gene165205_i0_len258.p1	hypothetical protein E6H19_10575, partial	gb|TMI43081.1|	Candidatus Bathyarchaeota archaeon	2.47e-13	67.57	86	258
Pcam.gene165205_i0_len258.p1	putative RNA-directed DNA polymerase from mobile element jockey-like	gb|PIK61182.1|	Apostichopus japonicus	2.42e-14	66.22	86	258
Pcam.gene165206_i0_len258.p1	hypothetical protein	gb|MBJ5445212.1|	Salmonella enterica subsp. enterica serovar Derby	3.89e-10	64.18	78	258
Pcam.gene165206_i0_len258.p1	putative galactose oxidase-like	gb|KAF3653442.1|	Capsicum annuum	2.94e-07	62.50	65	258
Pcam.gene165207_i0_len258.p1	RTBS	gb|ORD92983.1|	Enterospora canceri	4.62e-11	82.93	48	258
Pcam.gene165212_i0_len258.p1	RTBS	gb|ORD92983.1|	Enterospora canceri	2.18e-16	74.63	78	258
Pcam.gene165216_i0_len258.p1	RTBS	gb|ORD92983.1|	Enterospora canceri	2.28e-28	80.49	95	258
Pcam.gene165219_i0_len258.p1	PREDICTED: protein ZBED8-like	ref|XP_018015681.1|	Hyalella azteca	1.02e-38	88.24	99	258
Pcam.gene165224_i0_len258.p1	uncharacterized protein LOC119727335	ref|XP_038055116.1|	Patiria miniata	7.83e-16	67.53	90	258
Pcam.gene165224_i0_len258.p1	Patatin-like protein 3	gb|PHT51162.1|	Capsicum baccatum	3.85e-09	60.61	77	258
Pcam.gene165230_i0_len258.p1	hypothetical protein C0J52_21499	gb|PSN33911.1|	Blattella germanica	9.93e-07	66.67	59	258
Pcam.gene165231_i0_len258.p1	hypothetical protein Hamer_G020375	gb|KAG7157829.1|	Homarus americanus	7.18e-10	90.62	37	258
Pcam.gene165233_i0_len258.p1	uncharacterized protein LOC121861371	ref|XP_042214954.1|	Homarus americanus	2.35e-28	90.16	71	258
Pcam.gene165233_i0_len258.p1	zinc finger MYM-type protein 1-like	ref|XP_042230512.1|	Homarus americanus	1.96e-27	91.67	70	258
Pcam.gene165235_i0_len258.p1	uncharacterized protein LOC122244914	ref|XP_042858811.1|	Penaeus japonicus	4.33e-25	85.92	83	258
Pcam.gene165235_i0_len258.p1	Serine/threonine-protein kinase Nek1	gb|KAG0724521.1|	Chionoecetes opilio	3.93e-24	80.28	83	258
Pcam.gene165241_i0_len258.p1	Zinc finger protein 1	gb|MPC24276.1|	Portunus trituberculatus	1.03e-42	98.61	84	258
Pcam.gene165244_i0_len258.p1	uncharacterized protein LOC119727335	ref|XP_038055116.1|	Patiria miniata	1.01e-20	68.24	99	258
Pcam.gene165244_i0_len258.p1	putative mitochondrial adenine nucleotide transporter BTL1-like isoform X1	gb|KAF3659105.1|	Capsicum annuum	4.90e-13	59.49	92	258
Pcam.gene165248_i0_len258.p1	Large subunit GTPase 1	gb|THD26063.1|	Fasciola hepatica	1.09e-09	59.38	74	258
Pcam.gene165249_i0_len258.p1	RTBS	gb|ORD92983.1|	Enterospora canceri	5.75e-34	82.76	99	258
Pcam.gene165251_i0_len258.p1	Rab11 family GTPase	gb|OQR84596.1|	Achlya hypogyna	9.72e-24	69.05	98	258
Pcam.gene165255_i0_len258.p1	jumonji domain protein	ref|XP_004034735.1|	Ichthyophthirius multifiliis	9.87e-32	80.00	99	258
Pcam.gene16525_i0_len210.p1	Transcription elongation factor SPT5	gb|KAG0726930.1|	Chionoecetes opilio	1.78e-07	64.58	67	210
Pcam.gene165262_i0_len258.p1	replication termination factor 2	ref|XP_001017157.1|	Tetrahymena thermophila SB210	1.58e-16	66.27	95	258
Pcam.gene165264_i0_len258.p1	Beta-mannosidase-like	gb|KAG7173221.1|	Homarus americanus	1.91e-08	67.27	64	258
Pcam.gene165265_i0_len258.p1	FGFR1 oncogene partner 2	gb|KAG0716507.1|	Chionoecetes opilio	9.08e-08	73.68	44	258
Pcam.gene165270_i0_len258.p1	hypothetical protein CAPTEDRAFT_212179, partial	gb|ELU16639.1|	Capitella teleta	3.52e-13	64.38	85	258
Pcam.gene165270_i0_len258.p1	putative exosome complex exonuclease RRP44	gb|PIK43755.1|	Apostichopus japonicus	5.27e-10	65.22	80	258
Pcam.gene165273_i0_len258.p1	uncharacterized protein EKO05_001151	ref|XP_038801914.1|	Ascochyta rabiei	5.09e-07	58.11	84	258
Pcam.gene165273_i0_len258.p1	PREDICTED: nucleoplasmin-like protein ANO39, partial	ref|XP_017491686.1|	Rhagoletis zephyria	7.01e-06	60.00	64	258
Pcam.gene165279_i0_len258.p1	hypothetical protein TCAL_02333	gb|TRY69969.1|	Tigriopus californicus	1.37e-07	90.91	38	258
Pcam.gene165284_i0_len258.p1	hypothetical protein ECANGB1_2401, partial	gb|ORD92879.1|	Enterospora canceri	2.70e-13	73.33	70	258
Pcam.gene165289_i0_len258.p1	hypothetical protein CAPTEDRAFT_86331, partial	gb|ELU03527.1|	Capitella teleta	3.96e-09	52.46	71	258
Pcam.gene165289_i0_len258.p1	paired box protein Pax-8	ref|XP_041911310.1|	Arvicola amphibius	1.74e-07	55.93	69	258
Pcam.gene165290_i0_len258.p1	hypothetical protein ECANGB1_2401, partial	gb|ORD92879.1|	Enterospora canceri	1.94e-15	83.02	62	258
Pcam.gene165292_i0_len258.p1	unnamed protein product	emb|CAD8070634.1|	Paramecium sonneborni	7.62e-15	60.56	83	258
Pcam.gene165292_i0_len258.p1	Immunoglobulin E-set	gb|KRX04160.1|	Pseudocohnilembus persalinus	1.22e-12	58.14	100	258
Pcam.gene1652_i0_len13224.p1	LOW QUALITY PROTEIN: dynein heavy chain 3, axonemal-like	ref|XP_037780327.1|	Penaeus monodon	0.0	84.05	78	13224
Pcam.gene1652_i1_len12738.p1	LOW QUALITY PROTEIN: dynein heavy chain 3, axonemal-like	ref|XP_037780327.1|	Penaeus monodon	0.0	86.25	76	12738
Pcam.gene1652_i2_len7845.p1	LOW QUALITY PROTEIN: dynein heavy chain 3, axonemal-like	ref|XP_037780327.1|	Penaeus monodon	0.0	82.32	98	7845
Pcam.gene165301_i0_len258.p1	proline-rich 33 kDa extensin-related protein-like, partial	ref|XP_020483663.1|	Labrus bergylta	2.79e-14	54.32	95	258
Pcam.gene165302_i0_len258.p1	hypothetical protein	gb|MCB0369981.1|	Bdellovibrionales bacterium	3.22e-29	79.07	99	258
Pcam.gene165302_i0_len258.p1	SAM-dependent methyltransferase	gb|OCA59733.1|	Aeromonas piscicola	5.79e-24	75.95	92	258
Pcam.gene165306_i0_len258.p1	ATP-binding cassette sub-family A member 3	gb|KAF0293197.1|	Amphibalanus amphitrite	1.91e-09	57.89	87	258
Pcam.gene165308_i0_len258.p1	sodium/calcium exchanger 1 isoform X1	ref|XP_013386874.1|	Lingula anatina	1.11e-30	77.65	99	258
Pcam.gene165317_i0_len258.p1	Glutathione S-transferase omega-1	gb|TVY54593.1|	Lachnellula suecica	8.54e-06	58.11	85	258
Pcam.gene16531_i0_len210.p1	putative organic cation transporter protein-like	gb|ROT81683.1|	Penaeus vannamei	5.37e-06	64.29	77	210
Pcam.gene165327_i0_len258.p1	uncharacterized protein LOC119727335	ref|XP_038055116.1|	Patiria miniata	9.33e-20	72.29	97	258
Pcam.gene165327_i0_len258.p1	Protein transport protein-like	gb|KAF3637542.1|	Capsicum annuum	3.10e-13	57.50	93	258
Pcam.gene165329_i0_len258.p1	zinc carboxypeptidase family protein, putative	ref|XP_004023842.1|	Ichthyophthirius multifiliis	1.55e-06	58.44	88	258
Pcam.gene165336_i0_len258.p1	aromatic-L-amino-acid decarboxylase	gb|ORY75336.1|	Leucosporidium creatinivorum	1.04e-07	52.94	91	258
Pcam.gene165346_i0_len258.p1	hypothetical protein	gb|MPC74323.1|	Portunus trituberculatus	1.78e-11	68.25	69	258
Pcam.gene165350_i0_len258.p1	hypothetical protein	gb|NRB81915.1|	Saccharospirillaceae bacterium	2.22e-14	76.19	73	258
Pcam.gene165350_i0_len258.p1	PREDICTED: RNA-directed DNA polymerase from mobile element jockey-like	ref|XP_015749807.1|	Acropora digitifera	4.78e-14	64.00	87	258
Pcam.gene165351_i0_len258.p1	corrinoid adenosyltransferase-like	ref|XP_042237139.1|	Homarus americanus	1.85e-09	96.43	33	258
Pcam.gene165354_i0_len258.p1	threonine dehydratase	gb|MAJ82951.1|	Flavobacteriaceae bacterium	8.17e-14	57.65	99	258
Pcam.gene165358_i0_len258.p1	hypothetical protein Hamer_G020840	gb|KAG7163924.1|	Homarus americanus	2.31e-28	93.55	72	258
Pcam.gene165365_i0_len258.p1	putative Chitin binding Peritrophin-A domain-containing protein 16	gb|KAG7170336.1|	Homarus americanus	5.58e-19	62.65	97	258
Pcam.gene165366_i0_len258.p1	Serine/Threonine kinase domain protein	ref|XP_001014769.2|	Tetrahymena thermophila SB210	3.27e-14	69.41	99	258
Pcam.gene165370_i0_len258.p1	unnamed protein product, partial	emb|VVW89714.1|	Nymphaea colorata	2.53e-18	69.23	91	258
Pcam.gene2269_i0_len5515.p1	titin-like isoform X2	ref|XP_027227569.1|	Penaeus vannamei	0.0	74.24	98	5397
Pcam.gene2269_i1_len5382.p1	Titin	gb|KAG0730308.1|	Chionoecetes opilio	0.0	75.59	99	5382
Pcam.gene2269_i2_len336.p1	Myopalladin	gb|MPC14700.1|	Portunus trituberculatus	3.80e-25	93.33	54	336
Pcam.gene22704_i0_len201.p1	putative RNA-directed DNA polymerase from transposon BS	gb|MPC13625.1|	Portunus trituberculatus	2.82e-13	82.22	67	201
Pcam.gene22706_i0_len201.p1	ATP-dependent DNA helicase, RecQ family protein	ref|XP_001029950.2|	Tetrahymena thermophila SB210	1.63e-13	72.31	97	201
Pcam.gene2270_i0_len5265.p1	clotting protein precursor	gb|AAD16454.1|	Pacifastacus leniusculus	0.0	51.53	98	5265
Pcam.gene2270_i1_len1377.p1	Hemolymph clottable protein-like 1	gb|KAG7156248.1|	Homarus americanus	6.39e-70	58.20	78	1377
Pcam.gene22722_i0_len201.p1	PREDICTED: 40S ribosomal protein S27-like	ref|XP_002161016.1|	Hydra vulgaris	2.83e-24	79.10	100	201
Pcam.gene2272_i0_len417.p1	hypothetical protein FHG87_015044	gb|KAF2354198.1|	Trinorchestia longiramus	2.54e-14	61.62	71	417
Pcam.gene2272_i0_len417.p1	PREDICTED: WW domain-containing protein C660.06-like	ref|XP_018015140.1|	Hyalella azteca	3.10e-12	62.67	54	417
Pcam.gene2272_i1_len315.p1	hypothetical protein Hamer_G006537	gb|KAG7156561.1|	Homarus americanus	1.43e-14	75.93	50	315
Pcam.gene2272_i1_len315.p1	PREDICTED: WW domain-containing protein C660.06-like	ref|XP_018015140.1|	Hyalella azteca	2.65e-13	62.67	71	315
Pcam.gene2272_i2_len297.p1	hypothetical protein Hamer_G006537	gb|KAG7156561.1|	Homarus americanus	8.51e-15	75.93	54	297
Pcam.gene2272_i2_len297.p1	PREDICTED: WW domain-containing protein C660.06-like	ref|XP_018015140.1|	Hyalella azteca	2.99e-13	62.67	76	297
Pcam.gene22731_i0_len201.p1	MDR1 protein	gb|NXM70354.1|	Serilophus lunatus	7.59e-07	61.90	94	201
Pcam.gene22736_i0_len201.p1	TPM1	emb|CAB4063599.1|	Lepeophtheirus salmonis	1.92e-24	87.10	93	201
Pcam.gene22739_i0_len201.p1	hypothetical protein CDD80_4243	gb|PHH72828.1|	Ophiocordyceps camponoti-rufipedis	3.53e-06	59.68	93	201
Pcam.gene2273_i0_len417.p1	hypothetical protein EGW08_018716	gb|RUS73531.1|	Elysia chlorotica	1.03e-29	70.64	76	417
Pcam.gene2273_i0_len417.p1	reverse transcriptase family protein	gb|MBJ5603921.1|	Salmonella enterica subsp. enterica serovar Albany	1.43e-23	67.59	76	417
Pcam.gene2273_i1_len279.p1	hypothetical protein EGW08_018716	gb|RUS73531.1|	Elysia chlorotica	1.93e-20	76.32	82	279
Pcam.gene2273_i1_len279.p1	reverse transcriptase family protein	gb|MBJ5603921.1|	Salmonella enterica subsp. enterica serovar Albany	7.40e-19	72.50	86	279
Pcam.gene2273_i2_len270.p1	PREDICTED: uncharacterized protein LOC106811605	ref|XP_014670792.1|	Priapulus caudatus	1.45e-21	78.57	92	270
Pcam.gene2273_i2_len270.p1	reverse transcriptase family protein	gb|MBJ5603921.1|	Salmonella enterica subsp. enterica serovar Albany	1.10e-19	73.75	89	270
Pcam.gene22740_i0_len201.p1	ethanolamine-phosphate cytidylyltransferase-like isoform X2	ref|XP_023340305.1|	Eurytemora affinis	1.81e-18	84.13	94	201
Pcam.gene22742_i0_len201.p1	protein kinase domain-containing protein	gb|OII77162.1|	Cryptosporidium andersoni	2.08e-09	65.45	82	201
Pcam.gene22748_i0_len201.p1	hypothetical protein GWK47_031075	gb|KAG0729080.1|	Chionoecetes opilio	4.18e-26	81.82	99	201
Pcam.gene22748_i0_len201.p1	Coiled-coil domain-containing protein 85C	gb|KAG0722475.1|	Chionoecetes opilio	3.23e-23	80.30	99	201
Pcam.gene22749_i0_len201.p1	uncharacterized protein LOC117334902	ref|XP_033750637.1|	Pecten maximus	1.81e-10	69.84	94	201
Pcam.gene22749_i0_len201.p1	UTP18	emb|CAG2233366.1|	Mytilus edulis	1.65e-07	63.64	99	201
Pcam.gene2275_i0_len513.p1	PREDICTED: uncharacterized protein LOC109462922	ref|XP_019615109.1|	Branchiostoma belcheri	7.24e-30	75.76	58	513
Pcam.gene2275_i0_len513.p1	reverse transcriptase family protein	gb|MBJ5636556.1|	Salmonella enterica subsp. enterica serovar Typhimurium	1.58e-24	75.86	51	513
Pcam.gene2275_i1_len492.p1	uncharacterized protein LOC118408864, partial	ref|XP_035665616.1|	Branchiostoma floridae	3.00e-62	78.48	96	492
Pcam.gene2275_i1_len492.p1	reverse transcriptase family protein	gb|MBJ5636556.1|	Salmonella enterica subsp. enterica serovar Typhimurium	2.14e-43	72.73	80	492
Pcam.gene2275_i2_len354.p1	uncharacterized protein LOC118408864, partial	ref|XP_035665616.1|	Branchiostoma floridae	8.91e-32	72.12	88	354
Pcam.gene22767_i0_len201.p1	unnamed protein product, partial	emb|CAD7450514.1|	Timema bartmani	1.80e-09	70.59	73	201
Pcam.gene22767_i0_len201.p1	replication factor C subunit 2-like	ref|XP_013780550.1|	Limulus polyphemus	1.04e-06	65.38	78	201
Pcam.gene2276_i0_len3402.p1	synergin gamma-like isoform X2	ref|XP_027236062.1|	Penaeus vannamei	0.0	57.22	98	3402
Pcam.gene22773_i0_len201.p1	UPF1, partial	emb|CAE7490775.1|	Symbiodinium sp. CCMP2456	1.51e-18	77.27	99	201
Pcam.gene2277_i0_len4590.p1	mitogen-activated protein kinase kinase kinase 13-like	ref|XP_042203134.1|	Homarus americanus	0.0	74.86	70	4590
Pcam.gene2277_i1_len3399.p1	mitogen-activated protein kinase kinase kinase 13-like	ref|XP_042203134.1|	Homarus americanus	0.0	73.59	93	3399
Pcam.gene2277_i2_len1809.p1	Mitogen-activated protein kinase kinase kinase 12-like	gb|KAG7156917.1|	Homarus americanus	2.23e-125	61.27	87	1809
Pcam.gene2278_i0_len4602.p1	dual oxidase-like	ref|XP_042237077.1|	Homarus americanus	0.0	93.34	98	4602
Pcam.gene2278_i1_len3114.p1	dual oxidase-like	ref|XP_042237077.1|	Homarus americanus	0.0	88.79	95	3114
Pcam.gene2278_i2_len297.p1	dual oxidase 1	gb|AXN93677.1|	Scylla paramamosain	6.96e-51	93.55	94	297
Pcam.gene2279_i0_len1233.p1	hypothetical protein Hamer_G005059	gb|KAG7164669.1|	Homarus americanus	8.32e-18	46.88	67	1233
Pcam.gene2279_i1_len1158.p1	hypothetical protein Hamer_G005059	gb|KAG7164669.1|	Homarus americanus	1.02e-17	47.64	74	1158
Pcam.gene227_i0_len3050.p1	RTJK, partial	gb|ORD93263.1|	Enterospora canceri	1.55e-123	61.35	94	1545
Pcam.gene227_i1_len1686.p1	LINE-1 reverse transcriptase	gb|MPC50209.1|	Portunus trituberculatus	8.10e-82	58.91	84	1686
Pcam.gene227_i2_len1680.p1	LINE-1 reverse transcriptase	gb|MPC50209.1|	Portunus trituberculatus	1.14e-81	58.91	84	1680
Pcam.gene227_i3_len1359.p1	LINE-1 reverse transcriptase	gb|MPC50209.1|	Portunus trituberculatus	5.36e-66	59.02	89	1359
Pcam.gene227_i4_len918.p1	uncharacterized protein DEA37_0002748, partial	gb|KAA3669890.1|	Paragonimus westermani	1.33e-87	68.03	80	918
Pcam.gene227_i4_len918.p1	RNA-directed DNA polymerase from mobile element jockey	gb|KAG0722361.1|	Chionoecetes opilio	1.59e-72	76.26	65	918
Pcam.gene227_i5_len783.p1	uncharacterized protein DEA37_0002748, partial	gb|KAA3669890.1|	Paragonimus westermani	7.16e-70	69.19	76	783
Pcam.gene227_i5_len783.p1	RNA-directed DNA polymerase from mobile element jockey	gb|KAG0722361.1|	Chionoecetes opilio	1.84e-49	75.66	58	783
Pcam.gene227_i6_len588.p1	uncharacterized protein DEA37_0002748, partial	gb|KAA3669890.1|	Paragonimus westermani	2.91e-36	64.12	67	588
Pcam.gene227_i6_len588.p1	reverse transcriptase family protein	ref|WP_185172104.1|	Proteus mirabilis	3.05e-23	61.15	71	588
Pcam.gene227_i7_len312.p1	hypothetical protein	gb|MPC11373.1|	Portunus trituberculatus	1.27e-14	59.21	70	312
Pcam.gene227_i7_len312.p1	WD repeat-containing protein 5	gb|KAG0719025.1|	Chionoecetes opilio	5.25e-08	77.50	38	312
Pcam.gene22805_i0_len201.p1	RTBS	gb|ORD92983.1|	Enterospora canceri	4.83e-22	76.12	100	201
Pcam.gene2280_i0_len837.p1	RTBS	gb|ORD92983.1|	Enterospora canceri	1.01e-88	82.99	69	837
Pcam.gene2280_i1_len687.p1	hypothetical protein ECANGB1_2401, partial	gb|ORD92879.1|	Enterospora canceri	7.02e-54	76.39	63	687
Pcam.gene2280_i1_len687.p1	reverse transcriptase family protein	gb|MBM6549304.1|	Streptococcus dysgalactiae subsp. equisimilis	1.39e-31	57.01	95	687
Pcam.gene2280_i2_len231.p1	hypothetical protein	gb|MPC14605.1|	Portunus trituberculatus	4.77e-23	77.92	100	231
Pcam.gene2280_i2_len231.p1	RNA-directed DNA polymerase from mobile element jockey	gb|MPC40469.1|	Portunus trituberculatus	1.61e-18	73.97	95	231
Pcam.gene22814_i0_len201.p1	membrane-associated progesterone receptor component 1-like	ref|XP_035733455.1|	Vespa mandarinia	2.26e-20	84.85	99	201
Pcam.gene22817_i0_len201.p1	zinc finger transcription factor sma protein, putative	ref|XP_001015924.3|	Tetrahymena thermophila SB210	3.11e-20	79.10	100	201
Pcam.gene2281_i0_len4776.p1	von Willebrand factor A domain-containing protein 7-like	ref|XP_027213280.1|	Penaeus vannamei	0.0	71.55	97	4776
Pcam.gene2281_i1_len1116.p1	von Willebrand factor A domain-containing protein 7	gb|MPC24810.1|	Portunus trituberculatus	2.85e-113	81.15	66	1116
Pcam.gene2281_i2_len852.p1	von Willebrand factor A domain-containing protein 7-like	ref|XP_042873279.1|	Penaeus japonicus	1.35e-41	60.20	69	852
Pcam.gene22822_i0_len201.p1	40S ribosomal protein S5	gb|KAG0725105.1|	Chionoecetes opilio	3.05e-28	89.39	99	201
Pcam.gene22824_i0_len201.p1	hypothetical protein, partial	ref|WP_215195474.1|	Streptococcus vestibularis	1.64e-18	79.41	94	201
Pcam.gene22824_i0_len201.p1	Cleavage stimulation factor subunit 2	dbj|GBP07213.1|	Eumeta japonica	4.51e-15	79.69	96	201
Pcam.gene2282_i0_len4603.p1	uncharacterized protein LOC115922247	ref|XP_030836611.1|	Strongylocentrotus purpuratus	0.0	67.03	77	3876
Pcam.gene2282_i1_len2469.p1	uncharacterized protein LOC114527028	ref|XP_028404399.1|	Dendronephthya gigantea	0.0	66.98	88	2469
Pcam.gene2282_i1_len2469.p1	Fibulin-1	gb|KAG1686126.1|	Nymphon striatum	1.92e-148	59.47	82	2469
Pcam.gene2282_i2_len516.p1	hypothetical protein GWK47_050228	gb|KAG0719553.1|	Chionoecetes opilio	1.31e-37	78.26	66	516
Pcam.gene22832_i0_len201.p1	Flavinator of succinate dehydrogenase	gb|KRX03356.1|	Pseudocohnilembus persalinus	9.66e-08	69.09	82	201
Pcam.gene22839_i0_len201.p1	hypothetical protein GWK47_006389	gb|KAG0721378.1|	Chionoecetes opilio	3.50e-12	76.60	70	201
Pcam.gene22839_i0_len201.p1	FGFR1 oncogene partner 2	gb|KAG0716507.1|	Chionoecetes opilio	3.19e-08	74.36	58	201
Pcam.gene2283_i0_len3702.p1	inactive rhomboid protein 1-like isoform X3	ref|XP_042216307.1|	Homarus americanus	0.0	85.00	74	3702
Pcam.gene2283_i1_len2856.p1	inactive rhomboid protein 1-like isoform X3	ref|XP_042216307.1|	Homarus americanus	0.0	76.96	60	2856
Pcam.gene2283_i2_len876.p1	inactive rhomboid protein 1-like isoform X5	ref|XP_042216309.1|	Homarus americanus	5.19e-89	82.38	72	876
Pcam.gene22843_i0_len201.p1	hypothetical protein Tcan_16901	gb|KHN88185.1|	Toxocara canis	1.04e-07	59.68	93	201
Pcam.gene22849_i0_len201.p1	Gamma-glutamyl hydrolase precursor	gb|ACO11599.1|	Caligus rogercresseyi	5.69e-07	70.59	76	201
Pcam.gene2284_i0_len6321.p1	macrophage mannose receptor 1-like isoform X2	ref|XP_042869529.1|	Penaeus japonicus	0.0	67.61	98	6321
Pcam.gene2284_i1_len5376.p1	macrophage mannose receptor 1-like isoform X2	ref|XP_042869529.1|	Penaeus japonicus	0.0	67.92	94	5376
Pcam.gene2284_i2_len966.p1	macrophage mannose receptor 1-like isoform X1	ref|XP_042223059.1|	Homarus americanus	5.23e-59	63.96	68	966
Pcam.gene22851_i0_len201.p1	hypothetical protein TEA_012283	gb|THG12508.1|	Camellia sinensis var. sinensis	5.89e-11	84.44	67	201
Pcam.gene22851_i0_len201.p1	eukaryotic initiation factor 4A-15-like isoform X5	ref|XP_028074213.1|	Camellia sinensis	8.14e-11	84.44	67	201
Pcam.gene2285_i0_len7299.p1	spectrin alpha chain-like isoform X2	ref|XP_042215791.1|	Homarus americanus	0.0	98.31	99	7299
Pcam.gene2285_i1_len504.p1	spectrin alpha chain-like isoform X4	ref|XP_042215793.1|	Homarus americanus	5.27e-60	98.00	60	504
Pcam.gene2285_i2_len297.p1	spectrin alpha chain-like isoform X2	ref|XP_042215791.1|	Homarus americanus	4.57e-27	96.55	59	297
Pcam.gene22861_i0_len201.p1	PiggyBac transposable element-derived protein 4	gb|KAG0722089.1|	Chionoecetes opilio	1.45e-16	75.81	93	201
Pcam.gene22864_i0_len201.p1	Ephrin type-A receptor 7, partial	gb|KAG0137409.1|	Lamprotornis superbus	2.81e-07	73.81	69	201
Pcam.gene22865_i0_len201.p1	subtilisin inhibitor 1	ref|XP_027916766.1|	Vigna unguiculata	2.16e-10	74.14	87	201
Pcam.gene22866_i0_len201.p1	mitochondrial folate transporter/carrier-like	ref|XP_031472481.1|	Nymphaea colorata	3.31e-19	76.12	99	201
Pcam.gene22868_i0_len201.p1	tigger transposable element-derived protein 1-like	ref|XP_042226803.1|	Homarus americanus	8.30e-14	79.31	87	201
Pcam.gene2286_i0_len4647.p1	uncharacterized protein LOC121877368 isoform X2	ref|XP_042239045.1|	Homarus americanus	6.41e-58	56.73	18	4647
Pcam.gene2286_i0_len4647.p1	DALR anticodon-binding domain-containing protein 3	gb|KAG0723702.1|	Chionoecetes opilio	2.27e-52	54.96	30	4647
Pcam.gene2286_i1_len4569.p1	uncharacterized protein LOC121877368 isoform X2	ref|XP_042239045.1|	Homarus americanus	1.23e-61	61.85	16	4569
Pcam.gene2286_i1_len4569.p1	DALR anticodon-binding domain-containing protein 3	gb|KAG0723702.1|	Chionoecetes opilio	3.56e-56	59.38	29	4569
Pcam.gene2286_i2_len4113.p1	DALR anticodon-binding domain-containing protein 3	gb|KAG0723702.1|	Chionoecetes opilio	6.12e-12	45.05	13	4113
Pcam.gene22877_i0_len201.p1	Serine/Threonine kinase domain protein	ref|XP_001017295.2|	Tetrahymena thermophila SB210	2.72e-12	62.03	100	201
Pcam.gene22878_i0_len201.p1	hypothetical protein	gb|MPC43394.1|	Portunus trituberculatus	1.54e-06	75.68	55	201
Pcam.gene2287_i0_len879.p1	serine/threonine-protein phosphatase PGAM5, mitochondrial-like isoform X1	ref|XP_042880653.1|	Penaeus japonicus	6.04e-161	87.23	96	879
Pcam.gene2287_i1_len213.p1	serine/threonine-protein phosphatase PGAM5, mitochondrial-like isoform X1	ref|XP_037797989.1|	Penaeus monodon	5.95e-25	94.00	70	213
Pcam.gene2287_i2_len207.p1	serine/threonine-protein phosphatase PGAM5, mitochondrial-like isoform X3	ref|XP_027235208.1|	Penaeus vannamei	1.34e-22	92.00	72	207
Pcam.gene22882_i0_len201.p1	hypothetical protein IMG5_030220	ref|XP_004039245.1|	Ichthyophthirius multifiliis	5.08e-21	80.30	99	201
Pcam.gene22882_i0_len201.p1	Glyoxalase/fosfomycin resistance/dioxygenase domain	gb|KAF2352342.1|	Trinorchestia longiramus	5.39e-21	81.36	88	201
Pcam.gene2288_i0_len3435.p1	Ankyrin repeat domain-containing protein 6	gb|MPC44641.1|	Portunus trituberculatus	0.0	73.74	96	3435
Pcam.gene2288_i1_len3336.p1	Ankyrin repeat domain-containing protein 6	gb|MPC44641.1|	Portunus trituberculatus	0.0	73.74	93	3336
Pcam.gene2288_i2_len3285.p1	Ankyrin repeat domain-containing protein 6	gb|MPC44641.1|	Portunus trituberculatus	0.0	73.74	95	3285
Pcam.gene22894_i0_len201.p1	cathepsin L, putative	ref|XP_004335426.1|	Acanthamoeba castellanii str. Neff	4.55e-16	72.73	97	201
Pcam.gene22896_i0_len201.p1	hypothetical protein IEQ34_011978	gb|KAH0459164.1|	Dendrobium chrysotoxum	3.83e-13	72.31	97	201
Pcam.gene22896_i0_len201.p1	complement C3	dbj|GER50482.1|	Striga asiatica	1.61e-09	63.93	91	201
Pcam.gene2289_i0_len840.p1	hypothetical protein HUJ04_007873	gb|KAH1016693.1|	Dendroctonus ponderosae	8.96e-147	71.87	99	840
Pcam.gene2289_i0_len840.p1	actin, cytoplasmic 2 isoform X3	ref|XP_029401480.1|	Mus pahari	5.43e-139	76.62	99	840
Pcam.gene2289_i1_len747.p1	Actin-like 32, partial	gb|KAG7156712.1|	Homarus americanus	1.51e-146	85.54	100	747
Pcam.gene2289_i2_len729.p1	beta-actin, partial	gb|AID47198.1|	Macrophthalmus japonicus	4.05e-85	99.21	52	729
Pcam.gene228_i0_len2982.p1	uncharacterized protein LOC122248372 isoform X23	ref|XP_042864298.1|	Penaeus japonicus	2.20e-79	66.89	58	2034
Pcam.gene228_i0_len2982.p1	actin cytoskeleton-regulatory complex protein pan1-like	ref|XP_027206828.1|	Penaeus vannamei	6.49e-74	68.94	38	2034
Pcam.gene228_i1_len1758.p1	uncharacterized protein LOC122248372 isoform X23	ref|XP_042864298.1|	Penaeus japonicus	3.89e-88	69.21	82	1758
Pcam.gene228_i1_len1758.p1	actin cytoskeleton-regulatory complex protein pan1-like	ref|XP_027206828.1|	Penaeus vannamei	1.68e-80	57.30	71	1758
Pcam.gene228_i2_len1203.p1	uncharacterized protein LOC121863410 isoform X19	ref|XP_042217993.1|	Homarus americanus	2.41e-77	59.31	97	1203
Pcam.gene228_i3_len936.p1	uncharacterized protein LOC121863410 isoform X18	ref|XP_042217992.1|	Homarus americanus	1.62e-74	83.01	66	936
Pcam.gene228_i3_len936.p1	protein IWS1 homolog A-like isoform X26	ref|XP_042864301.1|	Penaeus japonicus	8.76e-52	76.35	46	936
Pcam.gene228_i4_len930.p1	uncharacterized protein LOC121863410 isoform X18	ref|XP_042217992.1|	Homarus americanus	3.19e-41	77.84	50	930
Pcam.gene228_i4_len930.p1	protein IWS1 homolog A-like isoform X26	ref|XP_042864301.1|	Penaeus japonicus	4.97e-25	70.71	28	930
Pcam.gene228_i5_len594.p1	uncharacterized protein LOC121863410 isoform X3	ref|XP_042217975.1|	Homarus americanus	2.08e-25	83.04	57	594
Pcam.gene228_i5_len594.p1	Calphotin, partial	gb|ROT82892.1|	Penaeus vannamei	1.20e-17	100.00	20	594
Pcam.gene228_i7_len291.p1	uncharacterized protein LOC121863410 isoform X25	ref|XP_042218000.1|	Homarus americanus	4.40e-18	84.91	55	291
Pcam.gene228_i7_len291.p1	protein IWS1 homolog A-like isoform X27	ref|XP_042864302.1|	Penaeus japonicus	7.65e-13	77.36	55	291
Pcam.gene22907_i0_len201.p1	hypothetical protein SteCoe_35968	gb|OMJ66997.1|	Stentor coeruleus	1.06e-12	72.88	88	201
Pcam.gene22907_i0_len201.p1	hemolysin-III-like protein	ref|XP_001031752.1|	Tetrahymena thermophila SB210	2.41e-12	69.35	93	201
Pcam.gene2290_i0_len4410.p1	uncharacterized protein DDB_G0287625-like	ref|XP_042214872.1|	Homarus americanus	1.47e-58	65.65	68	4410
Pcam.gene2290_i0_len4410.p1	NK-tumor recognition protein-like	ref|XP_037792267.1|	Penaeus monodon	2.94e-50	60.86	36	4410
Pcam.gene209399_i0_len291.p1	40S ribosomal protein S5a isoform X1	ref|XP_037883854.1|	Glossina fuscipes	1.09e-42	84.54	100	291
Pcam.gene20939_i0_len204.p1	hypothetical protein DSY80_04015	gb|RUM44803.1|	Desulfocapsa sp.	1.82e-15	75.41	90	204
Pcam.gene20939_i0_len204.p1	Complement component receptor 1-like protein	gb|KAG1693158.1|	Nymphon striatum	1.66e-12	63.49	93	204
Pcam.gene2093_i0_len1683.p1	vegetative cell wall protein gp1-like isoform X4	ref|XP_042874250.1|	Penaeus japonicus	1.04e-46	63.87	65	1683
Pcam.gene2093_i1_len1419.p1	vegetative cell wall protein gp1-like isoform X4	ref|XP_042874250.1|	Penaeus japonicus	8.27e-33	67.02	58	1419
Pcam.gene2093_i2_len1206.p1	vegetative cell wall protein gp1-like isoform X4	ref|XP_042874250.1|	Penaeus japonicus	4.53e-45	63.96	87	1206
Pcam.gene209400_i0_len291.p1	major facilitator superfamily domain-containing protein 8	ref|XP_032784587.2|	Daphnia magna	7.73e-18	66.32	98	291
Pcam.gene209401_i0_len291.p1	AAEL007713-PA	gb|EAT40562.1|	Aedes aegypti	8.61e-23	72.50	82	291
Pcam.gene209402_i0_len291.p1	uncharacterized protein LOC116931356	ref|XP_032794813.2|	Daphnia magna	1.40e-39	80.22	92	291
Pcam.gene209402_i0_len291.p1	prostate stem cell antigen	ref|XP_021927523.1|	Zootermopsis nevadensis	9.43e-30	71.11	93	291
Pcam.gene209404_i0_len291.p1	vacuolar proton ATPase, putative	gb|EEC18461.1|	Ixodes scapularis	9.93e-56	95.88	100	291
Pcam.gene209405_i0_len291.p1	transcription factor lim1	ref|XP_013760603.1|	Thecamonas trahens ATCC 50062	9.12e-16	58.62	91	291
Pcam.gene209407_i0_len291.p1	11911_t:CDS:1, partial	emb|CAG8803721.1|	Dentiscutata erythropus	1.21e-14	62.62	99	291
Pcam.gene209411_i0_len291.p1	zinc carboxypeptidase family protein	emb|CDW89042.1|	Stylonychia lemnae	1.33e-08	66.67	58	291
Pcam.gene209412_i0_len291.p1	DPH5	gb|KAF6035696.1|	Bugula neritina	1.56e-24	73.20	99	291
Pcam.gene209415_i0_len291.p1	LAME_0F15940g1_1	emb|SCU96344.1|	Lachancea meyersii CBS 8951	3.98e-17	69.31	100	291
Pcam.gene209416_i0_len291.p1	VIT1/CCC1 transporter family protein	gb|MBI2004280.1|	Candidatus Pacearchaeota archaeon	2.60e-14	66.67	95	291
Pcam.gene209417_i0_len291.p1	hypothetical protein DAPPUDRAFT_276763, partial	gb|EFX60566.1|	Daphnia pulex	9.81e-29	74.19	96	291
Pcam.gene209417_i0_len291.p1	transmembrane protein, putative	ref|XP_001016306.2|	Tetrahymena thermophila SB210	2.93e-19	60.64	97	291
Pcam.gene209418_i0_len291.p1	Protein CBG08266	ref|XP_002639930.1|	Caenorhabditis briggsae	4.38e-19	59.81	99	291
Pcam.gene209419_i0_len291.p1	cullin-associated NEDD8-dissociated 1-like	gb|KAA6429529.1|	Trebouxia sp. A1-2	8.63e-15	60.42	97	291
Pcam.gene209420_i0_len291.p1	open rectifier potassium channel protein 1	ref|XP_034478307.1|	Drosophila innubila	3.15e-06	55.21	99	291
Pcam.gene209422_i0_len291.p1	2-methoxy-6-polyprenyl-1,4-benzoquinol methylase, mitochondrial	ref|XP_032785361.2|	Daphnia magna	1.72e-52	87.63	100	291
Pcam.gene209425_i0_len291.p1	ACOX1	gb|KAF6025854.1|	Bugula neritina	2.36e-16	57.73	100	291
Pcam.gene209426_i0_len291.p1	hypothetical protein TCAL_06095	gb|TRY72064.1|	Tigriopus californicus	9.37e-15	59.79	100	291
Pcam.gene209426_i0_len291.p1	venom dipeptidyl peptidase 4-like	ref|XP_023332264.1|	Eurytemora affinis	3.04e-14	54.84	96	291
Pcam.gene209428_i0_len291.p1	Adenylosuccinate synthetase	gb|KAE8901822.1|	Phytophthora fragariae	5.54e-31	76.60	97	291
Pcam.gene20942_i0_len204.p1	DPCD protein	ref|XP_001014069.3|	Tetrahymena thermophila SB210	3.07e-14	72.73	96	204
Pcam.gene209430_i0_len291.p1	Ionotropic receptor 93a-like 17	gb|KAG7162420.1|	Homarus americanus	4.20e-28	63.92	100	291
Pcam.gene209433_i0_len291.p1	uncharacterized protein LOC113826780	ref|XP_027235469.1|	Penaeus vannamei	1.03e-51	89.69	100	291
Pcam.gene209433_i0_len291.p1	hydroxysteroid dehydrogenase-like protein 2 isoform X1	ref|XP_042858889.1|	Penaeus japonicus	1.35e-51	90.72	100	291
Pcam.gene20943_i0_len204.p1	unnamed protein product, partial	emb|VVW87910.1|	Nymphaea colorata	5.30e-06	69.23	57	204
Pcam.gene209440_i0_len291.p1	protein phosphatase 4 regulatory subunit 1, putative	ref|XP_004029783.1|	Ichthyophthirius multifiliis	4.06e-16	64.77	91	291
Pcam.gene209441_i0_len291.p1	unnamed protein product, partial	emb|CAD7231134.1|	Cyprideis torosa	3.33e-06	56.25	66	291
Pcam.gene209443_i0_len291.p1	elongation factor-like GTPase 1, partial	ref|XP_022258633.1|	Limulus polyphemus	5.33e-29	71.43	100	291
Pcam.gene209444_i0_len291.p1	hypothetical protein	gb|MCC6448005.1|	Chitinophagaceae bacterium	4.52e-27	77.11	86	291
Pcam.gene209445_i0_len291.p1	hypothetical protein HAZT_HAZT005526	gb|KAA0203370.1|	Hyalella azteca	5.71e-08	67.19	63	291
Pcam.gene209446_i0_len291.p1	hypothetical protein CcCBS67573_g03894	gb|TPX74829.1|	Chytriomyces confervae	4.95e-31	75.56	93	291
Pcam.gene209446_i0_len291.p1	60S ribosomal protein L43	ref|XP_019013726.1|	Kwoniella pini CBS 10737	3.62e-33	72.34	97	291
Pcam.gene20944_i0_len204.p1	unnamed protein product, partial	emb|VDM97362.1|	Onchocerca ochengi	4.77e-14	69.57	96	204
Pcam.gene20944_i0_len204.p1	BMA-GLR-1, isoform b, partial	emb|CDQ04417.1|	Brugia malayi	4.61e-12	65.71	97	204
Pcam.gene209450_i0_len291.p1	E3 ubiquitin-protein ligase CBL-like	ref|XP_037516144.1|	Rhipicephalus sanguineus	5.49e-61	96.91	100	291
Pcam.gene209451_i0_len291.p1	serine proteinase stubble-like	ref|XP_040583953.1|	Lepeophtheirus salmonis	2.75e-51	93.88	100	291
Pcam.gene209452_i0_len291.p1	FH protein interacting protein FIP2-like	ref|XP_008355775.2|	Malus domestica	1.14e-17	73.33	76	291
Pcam.gene209455_i0_len291.p1	hypothetical protein IMG5_007950	ref|XP_004039840.1|	Ichthyophthirius multifiliis	1.99e-39	76.29	100	291
Pcam.gene209455_i0_len291.p1	HELP domain protein	ref|XP_001014787.2|	Tetrahymena thermophila SB210	7.56e-38	80.41	100	291
Pcam.gene209459_i0_len291.p1	hypothetical protein TCAL_16767	gb|TRY80660.1|	Tigriopus californicus	3.04e-15	65.38	80	291
Pcam.gene209460_i0_len291.p1	LOW QUALITY PROTEIN: uncharacterized protein LOC115531641	ref|XP_030196860.1|	Gadus morhua	1.82e-13	65.98	100	291
Pcam.gene209460_i0_len291.p1	Craniofacial development protein 2	gb|PFX27511.1|	Stylophora pistillata	7.37e-09	68.85	63	291
Pcam.gene209461_i0_len291.p1	m-AAA protease-interacting protein 1, mitochondrial-like isoform X3	ref|XP_042863424.1|	Penaeus japonicus	5.70e-16	66.29	88	291
Pcam.gene209463_i0_len291.p1	Glutamate receptor-like 36, partial	gb|KAG7158132.1|	Homarus americanus	2.11e-20	71.60	84	291
Pcam.gene209465_i0_len291.p1	hypothetical protein GEV33_013937	gb|KAH0808851.1|	Tenebrio molitor	1.60e-45	87.50	99	291
Pcam.gene209465_i0_len291.p1	viral IAP-associated factor homolog	ref|XP_044269233.1|	Tribolium madens	3.41e-47	85.42	99	291
Pcam.gene209466_i0_len291.p1	LOW QUALITY PROTEIN: titin-like	ref|XP_030766211.1|	Sitophilus oryzae	3.84e-14	54.74	98	291
Pcam.gene209469_i0_len291.p1	unnamed protein product	emb|CAH0098287.1|	Daphnia galeata	2.24e-14	70.00	69	291
Pcam.gene209469_i0_len291.p1	TNF receptor-associated factor 6	gb|ODN04399.1|	Orchesella cincta	2.13e-09	56.18	88	291
Pcam.gene209471_i0_len291.p1	hypothetical protein FGO68_gene15136	gb|TNV75712.1|	Halteria grandinella	7.72e-31	73.74	100	291
Pcam.gene209471_i0_len291.p1	apolipoprotein d-like	emb|CDW78043.1|	Stylonychia lemnae	6.29e-23	63.21	100	291
Pcam.gene209472_i0_len291.p1	hypothetical protein DAPPUDRAFT_309644	gb|EFX90384.1|	Daphnia pulex	2.31e-23	72.63	99	291
Pcam.gene209472_i0_len291.p1	LOW QUALITY PROTEIN: transforming growth factor-beta-induced protein ig-h3	ref|XP_032780746.2|	Daphnia magna	8.03e-21	67.01	100	291
Pcam.gene20947_i0_len204.p1	hypothetical protein	gb|NGX27353.1|	Chlamydiae bacterium	3.21e-08	67.24	82	204
Pcam.gene20947_i0_len204.p1	Pyrophosphate--fructose 6-phosphate 1-phosphotransferase	gb|NGX47763.1|	Chlamydiae bacterium	3.22e-08	67.24	82	204
Pcam.gene209480_i0_len291.p1	hypothetical protein ECANGB1_2401, partial	gb|ORD92879.1|	Enterospora canceri	2.54e-18	73.91	71	291
Pcam.gene209480_i0_len291.p1	reverse transcriptase family protein	gb|MBM6549304.1|	Streptococcus dysgalactiae subsp. equisimilis	2.75e-09	61.84	76	291
Pcam.gene209481_i0_len291.p1	uncharacterized protein LOC119732865	ref|XP_038062395.1|	Patiria miniata	6.35e-24	64.89	97	291
Pcam.gene209481_i0_len291.p1	Protein transport protein-like	gb|KAF3637542.1|	Capsicum annuum	9.58e-12	57.29	94	291
Pcam.gene209483_i0_len291.p1	uncharacterized protein LOC121856791	ref|XP_042208426.1|	Homarus americanus	1.45e-22	66.32	95	291
Pcam.gene209483_i0_len291.p1	PREDICTED: RNA-directed DNA polymerase from mobile element jockey-like	ref|XP_018006339.1|	Hyalella azteca	5.57e-22	67.78	91	291
Pcam.gene209488_i0_len291.p1	hypothetical protein EGW08_022810	gb|RUS69429.1|	Elysia chlorotica	2.54e-22	80.88	70	291
Pcam.gene209488_i0_len291.p1	reverse transcriptase family protein	gb|MBJ5603921.1|	Salmonella enterica subsp. enterica serovar Albany	2.01e-19	77.94	70	291
Pcam.gene209489_i0_len291.p1	hypothetical protein, partial	ref|WP_219797178.1|	Pseudomonas aeruginosa	2.26e-22	82.54	65	291
Pcam.gene209489_i0_len291.p1	RTJK, partial	gb|ORD93263.1|	Enterospora canceri	2.76e-13	74.19	64	291
Pcam.gene209492_i0_len291.p1	Armadillo-type fold	gb|KAF2356543.1|	Trinorchestia longiramus	1.11e-17	64.47	78	291
Pcam.gene209493_i0_len291.p1	peroxiredoxin	gb|NOR79886.1|	Methyloprofundus sp.	1.80e-17	63.64	99	291
Pcam.gene209497_i0_len291.p1	hypothetical protein	gb|MBJ5579806.1|	Salmonella enterica subsp. enterica serovar Derby	1.78e-18	65.93	94	291
Pcam.gene209497_i0_len291.p1	beta-amylase 2, chloroplastic	gb|OIT07286.1|	Nicotiana attenuata	9.27e-16	70.00	82	291
Pcam.gene2094_i0_len762.p1	hypothetical protein ECANGB1_2401, partial	gb|ORD92879.1|	Enterospora canceri	1.78e-66	70.33	76	762
Pcam.gene2094_i1_len255.p1	hypothetical protein ECANGB1_2401, partial	gb|ORD92879.1|	Enterospora canceri	8.23e-22	85.25	72	255
Pcam.gene2094_i1_len255.p1	reverse transcriptase family protein, partial	gb|TLP04558.1|	Acinetobacter baumannii	3.87e-12	67.69	74	255
Pcam.gene2094_i2_len207.p1	hypothetical protein ECANGB1_2401, partial	gb|ORD92879.1|	Enterospora canceri	4.96e-20	89.29	81	207
Pcam.gene2094_i2_len207.p1	reverse transcriptase family protein, partial	ref|WP_230675839.1|	Piscirickettsia salmonis	1.13e-10	74.14	81	207
Pcam.gene209502_i0_len291.p1	mucin-12-like, partial	ref|XP_021339659.1|	Mizuhopecten yessoensis	2.09e-06	53.26	95	291
Pcam.gene209505_i0_len291.p1	RTBS	gb|ORD92983.1|	Enterospora canceri	1.15e-27	76.67	88	291
Pcam.gene209512_i0_len291.p1	unnamed protein product	emb|CAD8190935.1|	Paramecium octaurelia	1.35e-35	77.08	99	291
Pcam.gene209512_i0_len291.p1	PREDICTED: ubiquitin carboxyl-terminal hydrolase 4 isoform X1	ref|XP_016048215.1|	Erinaceus europaeus	1.18e-33	76.04	99	291
Pcam.gene209520_i0_len291.p1	unnamed protein product	emb|CAD8193840.1|	Paramecium pentaurelia	1.19e-27	72.63	98	291
Pcam.gene209520_i0_len291.p1	oxysterol-binding protein	ref|XP_001027344.1|	Tetrahymena thermophila SB210	4.72e-18	59.79	99	291
Pcam.gene209521_i0_len291.p1	hypothetical protein BaRGS_025555	gb|KAG5703313.1|	Batillaria attramentaria	1.74e-37	90.91	79	291
Pcam.gene209521_i0_len291.p1	gypsy retrotransposon integrase-like protein 1	dbj|GFO25985.1|	Plakobranchus ocellatus	4.46e-39	87.01	79	291
Pcam.gene209523_i0_len291.p1	U1 small nuclear ribonucleoprotein 70 kDa-like	ref|XP_042881677.1|	Penaeus japonicus	7.28e-25	73.12	96	291
Pcam.gene209529_i0_len291.p1	PREDICTED: low-density lipoprotein receptor-related protein 2	ref|XP_012144893.1|	Megachile rotundata	3.56e-48	89.69	100	291
Pcam.gene209530_i0_len291.p1	microtubule/calcium-binding protein	gb|KAF2086383.1|	Saccharata proteae CBS 121410	4.32e-18	68.82	96	291
Pcam.gene209532_i0_len291.p1	zinc finger FYVE domain-containing protein 9-like, partial	ref|XP_033127020.1|	Anneissia japonica	1.99e-14	65.91	90	291
Pcam.gene209533_i0_len291.p1	hypothetical protein TCAL_00757, partial	gb|TRY74516.1|	Tigriopus californicus	1.75e-62	98.97	100	291
Pcam.gene209533_i0_len291.p1	Ras-like protein precursor	gb|ACO12840.1|	Lepeophtheirus salmonis	1.25e-61	98.97	100	291
Pcam.gene209535_i0_len291.p1	hypothetical protein TCAL_00247	gb|TRY71490.1|	Tigriopus californicus	5.20e-12	56.86	96	291
Pcam.gene209535_i0_len291.p1	cphosphatase-like protein	ref|XP_014527049.1|	Blastocystis sp. subtype 4	1.19e-09	58.06	96	291
Pcam.gene209538_i0_len291.p1	ovarian lipoprotein receptor, partial	gb|QPO25100.1|	Callinectes arcuatus	2.34e-07	53.66	84	291
Pcam.gene209539_i0_len291.p1	Protein P	gb|MPC61019.1|	Portunus trituberculatus	7.80e-11	65.52	60	291
Pcam.gene209545_i0_len291.p1	hypothetical protein DICPUDRAFT_80649	ref|XP_003289900.1|	Dictyostelium purpureum	2.25e-13	61.00	100	291
Pcam.gene209545_i0_len291.p1	PREDICTED: senescence-specific cysteine protease SAG39-like	ref|XP_004306597.1|	Fragaria vesca subsp. vesca	2.27e-11	60.64	96	291
Pcam.gene209546_i0_len291.p1	hypothetical protein TCAL_07032	gb|TRY75018.1|	Tigriopus californicus	2.55e-56	97.94	100	291
Pcam.gene209546_i0_len291.p1	2-oxoglutarate dehydrogenase, mitochondrial isoform X10	ref|XP_031346034.1|	Photinus pyralis	3.60e-56	97.94	100	291
Pcam.gene209549_i0_len291.p1	glycine cleavage system H protein	ref|XP_004993596.1|	Salpingoeca rosetta	4.81e-17	64.13	95	291
Pcam.gene209551_i0_len291.p1	spondin domain-containing protein	ref|WP_119861261.1|	Pseudoalteromonas sp. MSK9-3	9.83e-13	62.34	79	291
Pcam.gene209555_i0_len291.p1	zinc transporter 1-like	ref|XP_026468217.1|	Ctenocephalides felis	2.78e-25	71.13	100	291
Pcam.gene209556_i0_len291.p1	papain family cysteine protease, partial	gb|AXR98485.1|	Procambarus clarkii	3.70e-32	72.34	97	291
Pcam.gene209557_i0_len291.p1	origin recognition complex subunit 5-like isoform X4	ref|XP_033103415.1|	Anneissia japonica	1.57e-11	63.64	91	291
Pcam.gene209559_i0_len291.p1	uncharacterized protein NPIL_363841	dbj|GFU52921.1|	Nephila pilipes	2.42e-07	51.95	79	291
Pcam.gene209560_i0_len291.p1	serine protease 7-like	ref|XP_039970556.1|	Bactrocera tryoni	1.17e-15	62.11	98	291
Pcam.gene209563_i0_len291.p1	ubiquitin 3 binding protein But2 C-terminal domain-domain-containing protein, partial	gb|PLN82667.1|	Aspergillus taichungensis	9.78e-20	76.29	100	291
Pcam.gene209564_i0_len291.p1	hypothetical protein	dbj|GCB87255.1|	Scyliorhinus torazame	2.76e-11	49.48	100	291
Pcam.gene209564_i0_len291.p1	serine-rich adhesin for platelets-like	ref|XP_042868919.1|	Penaeus japonicus	1.92e-07	56.25	99	291
Pcam.gene209565_i0_len291.p1	unnamed protein product	emb|CAG5040921.1|	Parnassius apollo	1.76e-16	60.78	98	291
Pcam.gene209565_i0_len291.p1	zinc finger, AN1-type domain	gb|KAG8265634.1|	Homalodisca vitripennis	2.53e-15	64.84	93	291
Pcam.gene209567_i0_len291.p1	KCNKC protein	gb|MBN3298471.1|	Amia calva	3.74e-06	69.39	99	291
Pcam.gene209569_i0_len291.p1	PREDICTED: dehydrin Xero 2-like	ref|XP_013078763.1|	Biomphalaria glabrata	8.58e-07	47.42	100	291
Pcam.gene209570_i0_len291.p1	symplekin-like	ref|XP_023330368.1|	Eurytemora affinis	1.50e-28	72.16	100	291
Pcam.gene209571_i0_len291.p1	non-canonical poly(A) RNA polymerase protein Trf4-1-like	ref|XP_026466300.1|	Ctenocephalides felis	1.68e-18	67.71	99	291
Pcam.gene209575_i0_len291.p1	unnamed protein product	emb|CAG4993131.1|	Parnassius apollo	3.23e-44	93.10	90	291
Pcam.gene209575_i0_len291.p1	60S ribosomal export protein NMD3 isoform X1	ref|XP_037964997.1|	Plutella xylostella	4.76e-44	86.73	100	291
Pcam.gene209576_i0_len291.p1	WD40-repeat-containing domain	gb|KRX02333.1|	Pseudocohnilembus persalinus	1.69e-27	75.27	96	291
Pcam.gene209577_i0_len291.p1	importin subunit beta-1-like	ref|XP_037075601.1|	Pollicipes pollicipes	7.70e-38	87.50	99	291
Pcam.gene209579_i0_len291.p1	unnamed protein product	emb|CAD7697299.1|	Ostreobium quekettii	4.01e-08	71.93	59	291
Pcam.gene209579_i0_len291.p1	Dicer-like protein 1	gb|KAG0322650.1|	Dissophora globulifera	1.07e-07	62.50	66	291
Pcam.gene209580_i0_len291.p1	4-hydroxyphenylpyruvate dioxygenase-like protein	ref|XP_031568838.1|	Actinia tenebrosa	1.18e-27	69.70	99	291
Pcam.gene209581_i0_len291.p1	unnamed protein product	emb|CAD8165369.1|	Paramecium octaurelia	2.50e-15	67.57	76	291
Pcam.gene209581_i0_len291.p1	conserved Plasmodium protein, unknown function	emb|CDO66395.1|	Plasmodium reichenowi	5.30e-13	67.57	76	291
Pcam.gene209583_i0_len291.p1	7,8-dihydro-8-oxoguanine triphosphatase	ref|XP_004071369.1|	Oryzias latipes	7.25e-29	71.88	99	291
Pcam.gene209584_i0_len291.p1	Putative moira	gb|KAE8573584.1|	Halyomorpha halys	2.66e-36	79.78	89	291
Pcam.gene209586_i0_len291.p1	ribosomal protein L10 family protein	ref|XP_001030087.3|	Tetrahymena thermophila SB210	3.03e-17	66.29	92	291
Pcam.gene209587_i0_len291.p1	hypothetical protein VHUM_01128	gb|TXT13761.1|	Vanrija humicola	2.01e-14	65.85	100	291
Pcam.gene209587_i0_len291.p1	articulin	ref|WP_089929575.1|	Caulobacter sp. UNC279MFTsu5.1	3.49e-12	71.00	99	291
Pcam.gene209588_i0_len291.p1	POL, partial	gb|ORD93107.1|	Enterospora canceri	9.75e-23	68.04	100	291
Pcam.gene209589_i0_len291.p1	hypothetical protein FGO68_gene2820	gb|TNV86435.1|	Halteria grandinella	1.44e-33	76.29	100	291
Pcam.gene209589_i0_len291.p1	k antiporter p-type alpha subunit family protein	emb|CDW89348.1|	Stylonychia lemnae	1.22e-31	74.23	100	291
Pcam.gene209591_i0_len291.p1	Solute carrier family 35 member G1	gb|MPC38526.1|	Portunus trituberculatus	1.02e-32	77.89	98	291
Pcam.gene209593_i0_len291.p1	hypothetical protein CGJ15_26535, partial	gb|TOF78751.1|	Vibrio parahaemolyticus	1.09e-23	75.64	80	291
Pcam.gene209593_i0_len291.p1	LITAF	emb|CAG2247343.1|	Mytilus edulis	2.56e-18	62.37	96	291
Pcam.gene209600_i0_len291.p1	transmembrane protein, putative	ref|XP_001031468.1|	Tetrahymena thermophila SB210	1.88e-08	59.60	100	291
Pcam.gene209601_i0_len291.p1	60S ribosomal protein l7-4-like	gb|PNY17343.1|	Trifolium pratense	5.09e-37	77.08	99	291
Pcam.gene209606_i0_len291.p1	general transcription factor II-I repeat domain-containing protein 2-like, partial	ref|XP_028154094.1|	Diabrotica virgifera virgifera	1.05e-36	82.47	100	291
Pcam.gene209607_i0_len291.p1	sortilin	ref|XP_009688846.1|	Theileria orientalis strain Shintoku	3.94e-10	56.82	81	291
Pcam.gene209608_i0_len291.p1	HEAT repeat-containing protein	gb|KYR00775.1|	Tieghemostelium lacteum	9.74e-35	79.59	100	291
Pcam.gene209615_i0_len291.p1	SUMO-activating enzyme subunit 2-like	ref|XP_040582050.1|	Lepeophtheirus salmonis	7.01e-47	87.63	100	291
Pcam.gene209616_i0_len291.p1	60s ribosomal protein l9	emb|CDW78882.1|	Stylonychia lemnae	5.03e-27	65.62	99	291
Pcam.gene209617_i0_len291.p1	Ionotropic receptor 93a-like 22, partial	gb|KAG7156906.1|	Homarus americanus	5.48e-22	75.00	87	291
Pcam.gene209618_i0_len291.p1	hypothetical protein EON73_01210	gb|RYX87536.1|	bacterium	2.41e-07	60.22	92	291
Pcam.gene209619_i0_len291.p1	unnamed protein product	emb|CAD8180805.1|	Paramecium pentaurelia	7.90e-24	70.33	94	291
Pcam.gene209619_i0_len291.p1	MmgE/PrpD family protein	ref|XP_001026727.2|	Tetrahymena thermophila SB210	3.83e-22	70.71	100	291
Pcam.gene209620_i0_len291.p1	transcription factor apfi, putative	ref|XP_004031346.1|	Ichthyophthirius multifiliis	1.44e-23	66.99	100	291
Pcam.gene209622_i0_len291.p1	proteasome maturation factor UMP1	ref|XP_001023415.2|	Tetrahymena thermophila SB210	8.08e-13	61.96	94	291
Pcam.gene209623_i0_len291.p1	stromelysin-1 isoform X1	ref|XP_025017644.1|	Tetranychus urticae	1.33e-25	67.62	99	291
Pcam.gene209625_i0_len291.p1	hypothetical protein SAMD00019534_109400	ref|XP_012749423.1|	Acytostelium subglobosum LB1	1.87e-14	60.92	87	291
Pcam.gene209625_i0_len291.p1	signal transducer and activator of transcription family protein	ref|XP_004366323.1|	Cavenderia fasciculata	2.05e-13	59.34	91	291
Pcam.gene20962_i0_len204.p1	FGFR1 oncogene partner 2	gb|KAG0716507.1|	Chionoecetes opilio	5.65e-17	75.00	88	204
Pcam.gene209631_i0_len294.p1	hypothetical protein EGW08_011785	gb|RUS80469.1|	Elysia chlorotica	5.96e-13	74.60	64	294
Pcam.gene209631_i0_len294.p1	reverse transcriptase family protein	gb|MBJ5636556.1|	Salmonella enterica subsp. enterica serovar Typhimurium	1.41e-10	69.84	64	294
Pcam.gene209634_i0_len294.p1	CCT domain-containing protein	gb|MBS1890178.1|	Actinomycetia bacterium	1.03e-21	66.67	98	294
Pcam.gene209639_i0_len294.p1	hypothetical protein	gb|MPC95680.1|	Portunus trituberculatus	4.16e-08	56.47	87	294
Pcam.gene209639_i0_len294.p1	RTJK, partial	gb|ORD93263.1|	Enterospora canceri	5.30e-07	59.34	93	294
Pcam.gene209645_i0_len294.p1	Retrovirus-related Pol polyprotein from transposon 297	dbj|GBM68081.1|	Araneus ventricosus	9.46e-23	81.82	67	294
Pcam.gene209646_i0_len294.p1	hypothetical protein	gb|MCB0370269.1|	Bdellovibrionales bacterium	1.25e-10	54.84	94	294
Pcam.gene20964_i0_len204.p1	uncharacterized protein LOC6560018	ref|XP_001987054.2|	Drosophila grimshawi	6.08e-10	73.91	68	204
Pcam.gene20964_i0_len204.p1	GH20179	gb|EDW01921.1|	Drosophila grimshawi	3.73e-09	73.91	68	204
Pcam.gene209656_i0_len294.p1	unnamed protein product	emb|CAG4992730.1|	Parnassius apollo	3.41e-11	60.87	94	294
Pcam.gene209656_i0_len294.p1	endonuclease-reverse transcriptase	gb|PIK60437.1|	Apostichopus japonicus	9.43e-09	58.62	89	294
Pcam.gene209664_i0_len294.p1	Serine/Threonine kinase domain protein	ref|XP_001023901.2|	Tetrahymena thermophila SB210	2.27e-22	65.88	87	294
Pcam.gene209666_i0_len294.p1	splicing RNP complex component	ref|XP_002507457.1|	Micromonas commoda	4.28e-07	53.09	83	294
Pcam.gene209668_i0_len294.p1	ferritin-like protein	ref|WP_171929479.1|	Paraburkholderia madseniana	2.96e-09	73.85	63	294
Pcam.gene209671_i0_len294.p1	hypothetical protein	gb|MPC27795.1|	Portunus trituberculatus	3.09e-08	59.70	68	294
Pcam.gene209674_i0_len294.p1	choline kinase family protein	ref|WP_204825945.1|	Neisseria bergeri	3.70e-12	95.35	52	294
Pcam.gene209678_i0_len294.p1	hypothetical protein BOX15_Mlig017241g1	gb|PAA65559.1|	Macrostomum lignano	5.38e-13	48.42	97	294
Pcam.gene209678_i0_len294.p1	segment polarity protein dishevelled homolog DVL-1-like	ref|XP_022252055.1|	Limulus polyphemus	4.48e-10	61.11	97	294
Pcam.gene20967_i0_len204.p1	AmpG family muropeptide MFS transporter	gb|MBD0264201.1|	Tolypothrix sp. Co-bin9	8.92e-07	71.70	74	204
Pcam.gene209686_i0_len294.p1	hypothetical protein IMG5_113400	ref|XP_004034789.1|	Ichthyophthirius multifiliis	1.72e-23	65.62	98	294
Pcam.gene209686_i0_len294.p1	Trimeric LpxA-like protein	gb|KRW99553.1|	Pseudocohnilembus persalinus	1.98e-22	67.71	98	294
Pcam.gene209689_i0_len294.p1	E3 ubiquitin-protein ligase MYCBP2, putative	ref|XP_001021457.1|	Tetrahymena thermophila SB210	1.43e-30	76.04	98	294
Pcam.gene20968_i0_len204.p1	unnamed protein product	emb|CAD8162359.1|	Paramecium octaurelia	1.19e-21	75.76	97	204
Pcam.gene20968_i0_len204.p1	PH domain protein	ref|XP_004039038.1|	Ichthyophthirius multifiliis	3.22e-15	75.00	88	204
Pcam.gene209690_i0_len294.p1	ubiquitin-conjugating enzyme	ref|XP_001032981.2|	Tetrahymena thermophila SB210	2.73e-27	70.71	94	294
Pcam.gene209693_i0_len294.p1	hypothetical protein GWK47_031081	gb|KAG0729081.1|	Chionoecetes opilio	2.60e-09	67.80	60	294
Pcam.gene209695_i0_len294.p1	hypothetical protein PC122_g1290	gb|KAG3104645.1|	Phytophthora cactorum	1.16e-10	53.33	91	294
Pcam.gene209695_i0_len294.p1	Neurocalcin-delta	gb|RDD44553.1|	Trichoplax sp. H2	1.18e-10	61.90	64	294
Pcam.gene209696_i0_len294.p1	proteasome subunit beta type-6, putative	dbj|GAX98438.1|	Pythium insidiosum	5.43e-11	61.00	97	294
Pcam.gene209697_i0_len294.p1	unnamed protein product	emb|CAD8202498.1|	Paramecium octaurelia	2.86e-17	70.83	73	294
Pcam.gene209697_i0_len294.p1	caltractin-like	ref|XP_031505862.1|	Nymphaea colorata	3.64e-08	59.09	87	294
Pcam.gene2096_i0_len2142.p1	collagen alpha-1(IX) chain-like, partial	ref|XP_042223020.1|	Homarus americanus	6.59e-143	76.02	97	2142
Pcam.gene2096_i1_len2123.p1	collagen alpha-1(IX) chain-like, partial	ref|XP_042223020.1|	Homarus americanus	4.32e-113	74.14	87	1995
Pcam.gene2096_i2_len1734.p1	collagen alpha-1(IX) chain-like, partial	ref|XP_042223020.1|	Homarus americanus	1.42e-101	72.92	98	1734
Pcam.gene209704_i0_len294.p1	hypothetical protein	gb|MBJ5579806.1|	Salmonella enterica subsp. enterica serovar Derby	1.95e-20	67.44	87	294
Pcam.gene209704_i0_len294.p1	E3 ubiquitin-protein ligase MIB2-like	ref|XP_030843382.1|	Strongylocentrotus purpuratus	8.47e-13	56.98	87	294
Pcam.gene209707_i0_len294.p1	hypothetical protein	gb|MBJ5542524.1|	Salmonella enterica subsp. enterica serovar London	1.32e-17	65.52	89	294
Pcam.gene209707_i0_len294.p1	endonuclease-reverse transcriptase HmRTE-e01	emb|CDJ93337.1|	Haemonchus contortus	1.11e-11	57.78	92	294
Pcam.gene209718_i0_len294.p1	hemicentin-1-like	ref|XP_042217150.1|	Homarus americanus	8.88e-27	81.69	72	294
Pcam.gene209720_i0_len294.p1	unnamed protein product	emb|CAD8087226.1|	Paramecium sonneborni	1.28e-30	71.13	99	294
Pcam.gene209720_i0_len294.p1	actin-related protein 3-2	emb|CAH69754.1|	Paramecium tetraurelia	9.63e-29	70.10	99	294
Pcam.gene209722_i0_len294.p1	unnamed protein product	emb|CAG5050195.1|	Parnassius apollo	1.05e-11	65.82	81	294
Pcam.gene209722_i0_len294.p1	reverse transcriptase family protein	gb|MBM6549302.1|	Streptococcus dysgalactiae subsp. equisimilis	3.04e-07	56.00	77	294
Pcam.gene209724_i0_len294.p1	unnamed protein product	emb|VVW89098.1|	Nymphaea colorata	2.65e-19	80.36	57	294
Pcam.gene209726_i0_len294.p1	Zinc finger protein 98	gb|MPC26958.1|	Portunus trituberculatus	7.26e-13	61.04	80	294
Pcam.gene209728_i0_len294.p1	hypothetical protein	tpg|HIP25812.1|	Archaeoglobus profundus	4.58e-09	54.43	81	294
Pcam.gene209728_i0_len294.p1	putative RNA-directed DNA polymerase from transposon X-element	dbj|GBO02892.1|	Araneus ventricosus	2.15e-08	54.84	91	294
Pcam.gene209729_i0_len294.p1	hypothetical protein	gb|MCB0369136.1|	Bdellovibrionales bacterium	3.14e-21	65.98	99	294
Pcam.gene209729_i0_len294.p1	Regulator of chromosome condensation 1/beta-lactamase-inhibitor protein II	gb|KRX03451.1|	Pseudocohnilembus persalinus	6.79e-09	53.06	98	294
Pcam.gene209735_i0_len294.p1	uncharacterized protein LOC121863750 isoform X1	ref|XP_042218452.1|	Homarus americanus	2.79e-11	82.22	46	294
Pcam.gene209735_i0_len294.p1	filaggrin-2-like isoform X2	ref|XP_042218453.1|	Homarus americanus	1.49e-10	82.22	46	294
Pcam.gene209738_i0_len294.p1	agrin-like	ref|XP_042215091.1|	Homarus americanus	1.04e-43	93.81	99	294
Pcam.gene209744_i0_len294.p1	hypothetical protein EVAR_98969_1	dbj|GBP77516.1|	Eumeta japonica	3.75e-12	65.75	74	294
Pcam.gene209744_i0_len294.p1	endonuclease-reverse transcriptase	dbj|GFR76501.1|	Elysia marginata	1.97e-08	55.70	81	294
Pcam.gene209749_i0_len294.p1	hypothetical protein TTHERM_00577380	ref|XP_001009428.1|	Tetrahymena thermophila SB210	2.75e-22	73.08	80	294
Pcam.gene209749_i0_len294.p1	UNKNOWN	emb|CDW71813.1|	Stylonychia lemnae	6.44e-11	61.96	94	294
Pcam.gene209754_i0_len294.p1	unnamed protein product	emb|CAE6438249.1|	Rhizoctonia solani	9.60e-27	71.59	90	294
Pcam.gene209754_i0_len294.p1	branched-chain amino acid aminotransferase	emb|CEL58352.1|	Rhizoctonia solani AG-1 IB	2.61e-26	71.59	90	294
Pcam.gene209757_i0_len294.p1	hypothetical protein	dbj|GCB69526.1|	Scyliorhinus torazame	1.31e-21	62.50	98	294
Pcam.gene209757_i0_len294.p1	aspartate aminotransferase 2	ref|NP_001080255.1|	Xenopus laevis	3.63e-21	61.46	98	294
Pcam.gene209759_i0_len294.p1	intraflagellar transport protein, putative	ref|XP_004029785.1|	Ichthyophthirius multifiliis	4.82e-24	71.88	98	294
Pcam.gene209764_i0_len294.p1	DnaJ domain	gb|KRX10350.1|	Pseudocohnilembus persalinus	8.75e-22	69.70	98	294
Pcam.gene209765_i0_len294.p1	hypothetical protein PPERSA_01973	gb|KRX00794.1|	Pseudocohnilembus persalinus	3.25e-28	77.78	97	294
Pcam.gene209765_i0_len294.p1	tetratricopeptide repeat protein	ref|XP_001013887.3|	Tetrahymena thermophila SB210	6.11e-16	66.27	84	294
Pcam.gene209768_i0_len294.p1	acyl-CoA synthetase (AMP-forming)/AMP-acid ligase II	ref|XP_001017489.2|	Tetrahymena thermophila SB210	7.60e-30	75.53	96	294
Pcam.gene209769_i0_len294.p1	acetyltransferase	gb|QDZ25913.1|	Chloropicon primus	1.55e-11	58.95	95	294
Pcam.gene209771_i0_len294.p1	uncharacterized protein DEA37_0001408, partial	gb|KAA3669829.1|	Paragonimus westermani	6.20e-17	65.62	98	294
Pcam.gene209771_i0_len294.p1	R2DM Retrovirus-related Pol polyprotein from type II retrotransposable element	gb|TWW56002.1|	Takifugu flavidus	1.97e-11	60.20	99	294
Pcam.gene209774_i0_len294.p1	unnamed protein product	emb|CAD8124603.1|	Paramecium sonneborni	6.82e-23	62.75	99	294
Pcam.gene209774_i0_len294.p1	serine carboxypeptidase S28 family protein	ref|XP_001032708.3|	Tetrahymena thermophila SB210	9.35e-21	64.13	93	294
Pcam.gene209776_i0_len294.p1	hypothetical protein GWK47_009655	gb|KAG0716461.1|	Chionoecetes opilio	4.02e-08	76.74	44	294
Pcam.gene209781_i0_len294.p1	Lysophosphatidylcholine acyltransferase	gb|MPC25918.1|	Portunus trituberculatus	2.74e-30	79.22	79	294
Pcam.gene209785_i0_len294.p1	hypothetical protein DPMN_167626	gb|KAH3789446.1|	Dreissena polymorpha	2.76e-12	70.00	93	294
Pcam.gene209785_i0_len294.p1	Acyl-CoA-binding domain-containing protein 6	gb|ROI46640.1|	Anabarilius grahami	3.46e-10	68.37	95	294
Pcam.gene209786_i0_len294.p1	hypothetical protein TCAL_09587	gb|TRY76895.1|	Tigriopus californicus	4.67e-27	74.44	92	294
Pcam.gene209786_i0_len294.p1	atlastin-like	ref|XP_040576520.1|	Lepeophtheirus salmonis	2.74e-15	65.91	90	294
Pcam.gene209790_i0_len294.p1	hypothetical protein	gb|MPC92592.1|	Portunus trituberculatus	3.11e-15	65.82	81	294
Pcam.gene209790_i0_len294.p1	piggyBac transposable element-derived protein 4-like	ref|XP_037931805.1|	Teleopsis dalmanni	7.08e-09	58.33	95	294
Pcam.gene209793_i0_len294.p1	hypothetical protein	gb|MPC08760.1|	Portunus trituberculatus	3.97e-09	65.08	63	294
Pcam.gene209799_i0_len294.p1	hypothetical protein Vretimale_13888, partial	dbj|GIM10111.1|	Volvox reticuliferus	3.76e-06	75.61	42	294
Pcam.gene209799_i0_len294.p1	putative faf1 protein	ref|XP_035585819.1|	Schistosoma haematobium	5.07e-06	76.19	43	294
Pcam.gene20979_i0_len204.p1	deleted in azoospermia protein 2-like	ref|XP_037049618.1|	Bradysia coprophila	3.18e-13	50.00	100	204
Pcam.gene2097_i0_len762.p1	kielin/chordin-like protein isoform X2	ref|XP_042235104.1|	Homarus americanus	6.14e-40	56.00	79	762
Pcam.gene2097_i1_len441.p1	papilin-like isoform X3	ref|XP_042235105.1|	Homarus americanus	4.40e-21	69.14	59	441
Pcam.gene2097_i2_len378.p1	papilin-like isoform X3	ref|XP_042235105.1|	Homarus americanus	1.66e-08	57.69	60	378
Pcam.gene209800_i0_len294.p1	pre-RNA processing PIH1/Nop17 protein	ref|XP_001016640.1|	Tetrahymena thermophila SB210	1.37e-24	70.10	99	294
Pcam.gene209801_i0_len294.p1	hypothetical protein	gb|MBJ5496485.1|	Salmonella enterica subsp. enterica serovar Typhimurium	7.66e-13	65.79	76	294
Pcam.gene209801_i0_len294.p1	E3 ubiquitin-protein ligase MIB2-like	ref|XP_030843382.1|	Strongylocentrotus purpuratus	8.21e-06	57.81	65	294
Pcam.gene209802_i0_len294.p1	Glutathione S-transferase C-terminal domain-containing protein-like	gb|KAG7160795.1|	Homarus americanus	1.87e-21	77.78	73	294
Pcam.gene209803_i0_len294.p1	hypothetical protein Angca_009911, partial	gb|KAE9415858.1|	Angiostrongylus cantonensis	1.59e-08	78.26	94	294
Pcam.gene209803_i0_len294.p1	ENPP protein, partial	gb|KAG5325175.1|	Pseudoatta argentina	1.27e-06	74.19	94	294
Pcam.gene209806_i0_len294.p1	uncharacterized protein LOC113820604	ref|XP_027228747.1|	Penaeus vannamei	1.82e-26	68.42	97	294
Pcam.gene209806_i0_len294.p1	U2 small nuclear ribonucleoprotein auxiliary factor subunit-related protein 1	gb|KAG1682669.1|	Nymphon striatum	3.30e-20	68.48	92	294
Pcam.gene209807_i0_len294.p1	chitinase 6-2	gb|QQJ42582.1|	Sogatella furcifera	3.31e-12	63.74	93	294
Pcam.gene209811_i0_len294.p1	craniofacial development protein 2-like	emb|CAB3230289.1|	Phallusia mammillata	1.80e-10	56.25	96	294
Pcam.gene209813_i0_len294.p1	Trimeric intracellular cation channel type 1B.1	gb|KAG0725884.1|	Chionoecetes opilio	1.16e-10	79.59	50	294
Pcam.gene209814_i0_len294.p1	plant dual-specificity MAP kinase kinase family domain protein	ref|XP_001012038.2|	Tetrahymena thermophila SB210	4.22e-27	74.71	89	294
Pcam.gene209816_i0_len294.p1	arrestin domain-containing protein 17-like	ref|XP_037804069.1|	Penaeus monodon	1.58e-17	63.29	81	294
Pcam.gene209817_i0_len294.p1	unnamed protein product	emb|CAD8178512.1|	Paramecium pentaurelia	3.08e-20	68.37	100	294
Pcam.gene209817_i0_len294.p1	signal recognition particle receptor, putative	ref|XP_004029895.1|	Ichthyophthirius multifiliis	3.48e-17	66.33	100	294
Pcam.gene209822_i0_len294.p1	hypothetical protein IMG5_177990	ref|XP_004027684.1|	Ichthyophthirius multifiliis	5.22e-33	74.23	99	294
Pcam.gene209822_i0_len294.p1	acyl-CoA synthetase (AMP-forming)/AMP-acid ligase II	ref|XP_001017489.2|	Tetrahymena thermophila SB210	1.07e-30	70.10	99	294
Pcam.gene209826_i0_len294.p1	dipeptidase 1-like	ref|XP_042214962.1|	Homarus americanus	4.23e-46	93.48	94	294
Pcam.gene209831_i0_len288.p1	predicted protein	dbj|BAJ98216.1|	Hordeum vulgare subsp. vulgare	7.97e-33	76.84	98	288
Pcam.gene209842_i0_len294.p1	hypothetical protein M569_00815	gb|EPS73937.1|	Genlisea aurea	2.67e-28	69.07	99	294
Pcam.gene209842_i0_len294.p1	cysteine proteinase 3-like	ref|XP_011078092.1|	Sesamum indicum	9.54e-28	70.10	99	294
Pcam.gene209843_i0_len294.p1	Transposable element Tcb1 transposase-like 3	gb|KAG7176887.1|	Homarus americanus	5.72e-23	74.39	84	294
Pcam.gene209846_i0_len294.p1	hypothetical protein	tpg|HIP25812.1|	Archaeoglobus profundus	1.77e-12	58.54	84	294
Pcam.gene209846_i0_len294.p1	putative RNA-directed DNA polymerase from transposon X-element	dbj|GBN19292.1|	Araneus ventricosus	4.64e-08	59.26	81	294
Pcam.gene209848_i0_len294.p1	BLOC-1-related complex subunit 6-like	gb|KAG7175326.1|	Homarus americanus	5.26e-18	76.81	69	294
Pcam.gene209849_i0_len294.p1	unnamed protein product	emb|CAD8140600.1|	Paramecium pentaurelia	5.58e-17	64.95	98	294
Pcam.gene209849_i0_len294.p1	lipase family protein	ref|XP_001012913.1|	Tetrahymena thermophila SB210	7.84e-13	62.63	99	294
Pcam.gene209850_i0_len294.p1	60S ribosomal protein L26-1-like	ref|NP_001365535.1|	Physcomitrium patens	9.61e-33	76.04	98	294
Pcam.gene209858_i0_len294.p1	thy-1 membrane glycoprotein	gb|KAG1930770.1|	Pimephales promelas	3.45e-29	76.04	98	294
Pcam.gene209861_i0_len294.p1	unnamed protein product	emb|CAD8201562.1|	Paramecium pentaurelia	6.97e-15	67.47	85	294
Pcam.gene209861_i0_len294.p1	type a von willebrand factor domain-containing protein	emb|CDW82116.1|	Stylonychia lemnae	7.55e-10	59.04	85	294
Pcam.gene209862_i0_len294.p1	Coiled-coil domain-containing protein 85C	gb|KAG0722475.1|	Chionoecetes opilio	2.80e-17	76.92	66	294
Pcam.gene209863_i0_len294.p1	unnamed protein product, partial	emb|VVW89121.1|	Nymphaea colorata	1.40e-11	70.91	56	294
Pcam.gene209863_i0_len294.p1	phospholipase protein	emb|CDH52519.1|	Lichtheimia corymbifera JMRC:FSU:9682	1.31e-10	54.02	79	294
Pcam.gene209864_i0_len294.p1	hypothetical protein DAPPUDRAFT_69879, partial	gb|EFX61338.1|	Daphnia pulex	7.56e-52	89.80	100	294
Pcam.gene209864_i0_len294.p1	PREDICTED: phosphomannomutase	ref|XP_011699821.1|	Wasmannia auropunctata	1.24e-48	88.78	100	294
Pcam.gene209865_i0_len294.p3	hypothetical protein	gb|MCB0367949.1|	Bdellovibrionales bacterium	6.97e-06	57.35	81	225
Pcam.gene209866_i0_len294.p1	cobaltochelatase subunit CobN	ref|WP_143046356.1|	Trichormus sp. NMC-1	3.60e-06	56.10	84	294
Pcam.gene20986_i0_len204.p1	hypothetical protein, partial	ref|WP_219796954.1|	Pseudomonas aeruginosa	9.91e-08	93.33	44	204
Pcam.gene209870_i0_len294.p1	unnamed protein product	emb|VVW89327.1|	Nymphaea colorata	3.51e-10	80.95	43	294
Pcam.gene209870_i0_len294.p1	Serine/Threonine kinase domain protein	ref|XP_001031601.2|	Tetrahymena thermophila SB210	2.80e-07	82.86	36	294
Pcam.gene209873_i0_len294.p1	hypothetical protein DBV15_04702	gb|TGZ45616.1|	Temnothorax longispinosus	1.09e-37	85.11	94	294
Pcam.gene209873_i0_len294.p1	Ubiquitin-like modifier-activating enzyme 1	gb|KZC13334.1|	Dufourea novaeangliae	3.99e-37	82.11	95	294
Pcam.gene209877_i0_len294.p1	mRNA decay activator protein ZFP36-like	ref|XP_031472604.1|	Nymphaea colorata	6.84e-16	73.77	60	294
Pcam.gene209878_i0_len294.p1	hypothetical protein	gb|MPC37321.1|	Portunus trituberculatus	3.24e-16	81.97	62	294
Pcam.gene209878_i0_len294.p1	RNA-directed DNA polymerase from mobile element jockey	gb|MPC40469.1|	Portunus trituberculatus	6.98e-09	76.09	47	294
Pcam.gene209880_i0_len294.p1	ER membrane protein complex subunit 1-like	ref|XP_031472625.1|	Nymphaea colorata	4.43e-20	70.11	89	294
Pcam.gene209882_i0_len294.p1	ribosomal protein L23, putative	ref|XP_001031557.1|	Tetrahymena thermophila SB210	1.92e-09	65.52	88	294
Pcam.gene209883_i0_len294.p1	hypothetical protein TCAL_04140	gb|TRY68282.1|	Tigriopus californicus	5.24e-35	77.55	98	294
Pcam.gene209883_i0_len294.p1	riboflavin kinase isoform X2	ref|XP_012676390.1|	Clupea harengus	6.07e-34	78.89	90	294
Pcam.gene209884_i0_len294.p1	elongin-C	ref|XP_035451917.1|	Spodoptera frugiperda	6.33e-64	96.91	99	294
Pcam.gene209887_i0_len294.p1	hypothetical protein TCAL_15318	gb|TRY78215.1|	Tigriopus californicus	1.48e-26	69.51	84	294
Pcam.gene209887_i0_len294.p1	PREDICTED: MICOS complex subunit Mic10-like	ref|XP_019642951.1|	Branchiostoma belcheri	4.58e-24	72.97	69	294
Pcam.gene209888_i0_len294.p1	hypothetical protein TCAL_12731	gb|TRY72546.1|	Tigriopus californicus	1.95e-48	94.19	88	294
Pcam.gene209888_i0_len294.p1	small nuclear ribonucleoprotein E-like	ref|XP_023346108.1|	Eurytemora affinis	5.51e-46	83.87	95	294
Pcam.gene209889_i0_len294.p1	deleted in malignant brain tumors 1 protein-like	ref|XP_031564157.1|	Actinia tenebrosa	2.34e-09	48.98	99	294
Pcam.gene209895_i0_len294.p1	hypothetical protein TCAL_07250	gb|TRY68540.1|	Tigriopus californicus	6.23e-18	80.00	72	294
Pcam.gene209895_i0_len294.p1	F13E6.1	gb|ACO11165.1|	Caligus rogercresseyi	5.79e-17	73.26	88	294
Pcam.gene209897_i0_len294.p1	piggyBac transposable element-derived protein 4-like	ref|XP_027229857.1|	Penaeus vannamei	5.94e-11	57.61	93	294
Pcam.gene209898_i0_len294.p1	Dolichyl-phosphate beta-glucosyltransferase	gb|MPC51014.1|	Portunus trituberculatus	1.49e-08	77.78	46	294
Pcam.gene209899_i0_len294.p1	acyl-CoA-binding protein homolog	ref|XP_001956050.1|	Drosophila ananassae	6.96e-19	65.52	87	294
Pcam.gene2098_i0_len1431.p1	cytochrome b5-related protein-like	ref|XP_042858512.1|	Penaeus japonicus	1.33e-164	72.99	78	1431
Pcam.gene2098_i1_len1377.p1	cytochrome b5-related protein-like	ref|XP_042858512.1|	Penaeus japonicus	0.0	73.18	93	1377
Pcam.gene2098_i2_len378.p1	cytochrome b5-related protein-like isoform X1	ref|XP_042858514.1|	Penaeus japonicus	1.13e-28	81.48	64	378
Pcam.gene209900_i0_len294.p1	F-box/LRR-repeat protein 20-like	ref|XP_020620887.1|	Orbicella faveolata	3.26e-10	60.82	99	294
Pcam.gene209901_i0_len294.p1	serine esterase, putative	ref|XP_001018995.1|	Tetrahymena thermophila SB210	2.00e-16	62.92	90	294
Pcam.gene209902_i0_len294.p1	Ribonuclease P subunit p30	ref|XP_001346874.1|	Paramecium tetraurelia strain d4-2	1.44e-12	64.37	89	294
Pcam.gene209903_i0_len294.p1	uncharacterized protein LOC119589846	ref|XP_037794369.1|	Penaeus monodon	3.30e-37	85.42	98	294
Pcam.gene209903_i0_len294.p1	DDE-type integrase/transposase/recombinase, partial	ref|WP_161401128.1|	Salmonella sp. gx-f7	1.58e-33	75.56	92	294
Pcam.gene209904_i0_len294.p1	hypothetical protein TCAL_10316	gb|TRY70480.1|	Tigriopus californicus	8.80e-50	90.72	99	294
Pcam.gene209904_i0_len294.p1	CDGSH iron-sulfur domain-containing protein 2 homolog	ref|XP_023339436.1|	Eurytemora affinis	4.90e-41	85.57	99	294
Pcam.gene209907_i0_len294.p1	hypothetical protein	gb|MBJ5579806.1|	Salmonella enterica subsp. enterica serovar Derby	1.56e-23	73.08	80	294
Pcam.gene209907_i0_len294.p1	beta-amylase 2, chloroplastic	gb|OIT07286.1|	Nicotiana attenuata	2.00e-15	68.35	81	294
Pcam.gene209909_i0_len294.p1	hypothetical protein E6Q89_07595	gb|TXH54782.1|	Bacteroidia bacterium	4.32e-23	65.17	91	294
Pcam.gene209909_i0_len294.p1	DnaJ- protein scj1	gb|KAF4668687.1|	Perkinsus olseni	3.52e-15	55.29	87	294
Pcam.gene209917_i0_len294.p1	hypothetical protein EIN_421410	ref|XP_004258593.1|	Entamoeba invadens IP1	2.02e-11	58.24	93	294
Pcam.gene209917_i0_len294.p1	extracellular matrix protein FRAS1 isoform X2	ref|XP_023814674.1|	Oryzias latipes	2.56e-09	47.06	85	294
Pcam.gene209918_i0_len294.p1	unnamed protein product	emb|CAE1327793.1|	Sepia pharaonis	3.17e-07	75.53	90	294
Pcam.gene209918_i0_len294.p1	FP1V1 protein	gb|MBN3278291.1|	Polyodon spathula	7.91e-06	64.13	92	294
Pcam.gene209919_i0_len294.p1	hypothetical protein IMG5_193540	ref|XP_004025053.1|	Ichthyophthirius multifiliis	1.41e-08	67.11	77	294
Pcam.gene209919_i0_len294.p1	WD40-repeat-containing domain	gb|KRX05060.1|	Pseudocohnilembus persalinus	2.35e-08	65.22	92	294
Pcam.gene20991_i0_len204.p3	hypothetical protein DPMN_023486	gb|KAH3860577.1|	Dreissena polymorpha	3.12e-07	78.12	96	201
Pcam.gene209925_i0_len294.p1	40S ribosomal protein S24-like	ref|XP_031472912.1|	Nymphaea colorata	4.02e-39	78.35	99	294
Pcam.gene209927_i0_len294.p1	tyrosine aminotransferase, putative	ref|XP_004030172.1|	Ichthyophthirius multifiliis	1.56e-18	63.54	97	294
Pcam.gene209928_i0_len294.p1	serine/threonine-protein kinase	gb|MBS1890113.1|	Actinomycetia bacterium	8.42e-16	55.32	96	294
Pcam.gene209929_i0_len294.p1	hypothetical protein EGW08_011754	gb|RUS80476.1|	Elysia chlorotica	6.83e-20	51.82	98	294
Pcam.gene209929_i0_len294.p1	reverse transcriptase family protein	gb|MBJ5664433.1|	Salmonella enterica subsp. enterica serovar Infantis	1.60e-17	46.72	98	294
Pcam.gene20992_i0_len204.p1	PREDICTED: structural maintenance of chromosomes protein 3-like	ref|XP_017492333.1|	Rhagoletis zephyria	4.10e-14	74.14	85	204
Pcam.gene209930_i0_len294.p1	Ras-like protein Rab-31	ref|XP_008617462.1|	Saprolegnia diclina VS20	8.28e-32	79.38	99	294
Pcam.gene209931_i0_len294.p1	hypothetical protein INT43_000359	gb|KAG2184450.1|	Umbelopsis isabellina	1.97e-12	59.79	97	294
Pcam.gene209931_i0_len294.p1	Golgi apparatus membrane protein TVP23 A, partial	gb|RCI03292.1|	Rhizopus stolonifer	2.76e-11	63.75	80	294
Pcam.gene209933_i0_len294.p1	unnamed protein product	emb|CAF1046601.1|	Didymodactylos carnosus	2.39e-21	68.37	100	294
Pcam.gene209933_i0_len294.p1	protein kinase	gb|TWS93966.1|	Reyranella sp. CPCC 100927	5.79e-21	65.59	95	294
Pcam.gene209935_i0_len294.p1	RTBS	gb|ORD92983.1|	Enterospora canceri	2.03e-31	82.56	88	294
Pcam.gene209937_i0_len294.p1	unnamed protein product	emb|CAD8102800.1|	Paramecium sonneborni	7.11e-31	79.38	99	294
Pcam.gene209937_i0_len294.p1	WD40-repeat-containing domain	gb|KRX04416.1|	Pseudocohnilembus persalinus	3.19e-29	81.91	96	294
Pcam.gene209938_i0_len294.p1	unnamed protein product	emb|CAG4959248.1|	Parnassius apollo	1.04e-09	75.51	50	294
Pcam.gene209938_i0_len294.p1	saccharopine dehydrogenase-like oxidoreductase	ref|XP_042900286.1|	Parasteatoda tepidariorum	2.82e-07	67.27	56	294
Pcam.gene209940_i0_len294.p1	unnamed protein product, partial	emb|VVW90701.1|	Nymphaea colorata	4.43e-15	66.67	98	294
Pcam.gene209940_i0_len294.p1	START domain-containing protein	ref|WP_107347284.1|	Photobacterium lutimaris	2.29e-08	54.35	92	294
Pcam.gene209941_i0_len294.p1	reverse transcriptase family protein, partial	ref|WP_219796614.1|	Pseudomonas aeruginosa	1.27e-36	81.25	91	294
Pcam.gene209942_i0_len294.p1	probable serine/threonine-protein kinase pXi isoform X1	ref|XP_021360079.1|	Mizuhopecten yessoensis	1.52e-16	67.65	99	294
Pcam.gene6618_i1_len648.p1	Colorectal mutant cancer protein-like	gb|KAG7167444.1|	Homarus americanus	1.80e-94	92.90	84	648
Pcam.gene6619_i0_len795.p1	hypothetical protein	ref|WP_048646959.1|	Nitratireductor soli	8.70e-20	68.32	38	795
Pcam.gene6619_i0_len795.p1	eggshell protein-like	ref|XP_037781852.1|	Penaeus monodon	5.95e-16	70.30	41	795
Pcam.gene6620_i0_len882.p1	uncharacterized protein LOC121873670 isoform X2	ref|XP_042233278.1|	Homarus americanus	1.94e-146	83.33	96	882
Pcam.gene6620_i1_len642.p1	hypothetical protein GWK47_018114	gb|KAG0712611.1|	Chionoecetes opilio	5.70e-84	77.84	79	642
Pcam.gene6620_i1_len642.p1	dynein light chain roadblock-type 2	gb|AEL23053.1|	Cherax quadricarinatus	4.62e-75	81.18	79	642
Pcam.gene6621_i0_len1269.p1	Glutamate receptor ionotropic, delta-1	gb|MPC11460.1|	Portunus trituberculatus	1.41e-107	63.12	91	1269
Pcam.gene6621_i1_len1233.p1	Glutamate receptor ionotropic, delta-1	gb|MPC11460.1|	Portunus trituberculatus	6.60e-105	75.63	68	1233
Pcam.gene6622_i0_len3321.p1	uncharacterized protein LOC111109277	ref|XP_022301068.1|	Crassostrea virginica	0.0	57.44	99	3321
Pcam.gene6622_i0_len3321.p1	Retrovirus-related Pol polyprotein from transposon 17.6	gb|KXJ06669.1|	Exaiptasia diaphana	0.0	56.46	98	3321
Pcam.gene6622_i1_len3213.p1	uncharacterized protein LOC111128597	ref|XP_022330021.1|	Crassostrea virginica	0.0	59.21	99	3213
Pcam.gene6622_i1_len3213.p1	Retrovirus-related Pol polyprotein from transposon 17.6	gb|KXJ06669.1|	Exaiptasia diaphana	0.0	57.61	98	3213
Pcam.gene6623_i0_len3306.p1	GPI ethanolamine phosphate transferase 3-like	ref|XP_042241315.1|	Homarus americanus	0.0	70.44	98	3306
Pcam.gene6623_i1_len3255.p1	GPI ethanolamine phosphate transferase 3-like	ref|XP_042241315.1|	Homarus americanus	0.0	69.70	94	3255
Pcam.gene6624_i0_len1182.p1	tyrosyl-DNA phosphodiesterase 2-like	ref|XP_042210742.1|	Homarus americanus	3.90e-175	81.92	90	1182
Pcam.gene6624_i1_len585.p1	tyrosyl-DNA phosphodiesterase 2-like isoform X2	ref|XP_042866505.1|	Penaeus japonicus	6.96e-51	81.38	74	585
Pcam.gene6625_i0_len882.p1	protein Skeletor, isoforms B/C-like	ref|XP_042225999.1|	Homarus americanus	3.64e-133	80.51	94	882
Pcam.gene6626_i0_len1269.p1	Zinc finger protein 33B	gb|MPC74974.1|	Portunus trituberculatus	4.33e-51	64.80	48	1269
Pcam.gene6626_i1_len1269.p1	Zinc finger protein 33B	gb|MPC74974.1|	Portunus trituberculatus	4.11e-50	64.29	48	1269
Pcam.gene6627_i0_len3309.p1	Retrovirus-related Pol polyprotein from transposon RE1	gb|KAG0707860.1|	Chionoecetes opilio	0.0	64.24	87	3309
Pcam.gene6627_i1_len2319.p1	Retrovirus-related Pol polyprotein from transposon RE1	gb|KAG0707860.1|	Chionoecetes opilio	0.0	62.36	95	2319
Pcam.gene6628_i0_len1266.p1	solute carrier family 35 member C2-like isoform X1	ref|XP_042870105.1|	Penaeus japonicus	0.0	86.70	96	1266
Pcam.gene6628_i1_len1077.p1	solute carrier family 35 member C2-like isoform X4	ref|XP_042225057.1|	Homarus americanus	0.0	93.33	88	1077
Pcam.gene662_i0_len1983.p1	putative RNA-directed DNA polymerase from transposon X-element	gb|KAG0725695.1|	Chionoecetes opilio	3.14e-145	68.99	84	1485
Pcam.gene662_i1_len510.p1	unnamed protein product, partial	emb|CAF4397123.1|	Rotaria magnacalcarata	1.74e-40	67.07	96	510
Pcam.gene662_i1_len510.p1	putative RNA-directed DNA polymerase from transposon X-element	gb|KAG0725695.1|	Chionoecetes opilio	3.99e-28	58.43	97	510
Pcam.gene662_i2_len282.p1	unnamed protein product, partial	emb|CAF2071858.1|	Rotaria magnacalcarata	2.02e-28	81.01	84	282
Pcam.gene662_i2_len282.p1	putative RNA-directed DNA polymerase from transposon X-element	gb|KAG0714126.1|	Chionoecetes opilio	6.94e-22	74.68	84	282
Pcam.gene662_i3_len222.p1	putative RNA-directed DNA polymerase from transposon X-element	gb|KAG0713913.1|	Chionoecetes opilio	1.83e-12	83.67	66	222
Pcam.gene6630_i0_len3315.p1	putative RNA-directed DNA polymerase from transposon X-element	gb|KAG0711450.1|	Chionoecetes opilio	0.0	61.77	69	3315
Pcam.gene6630_i1_len993.p1	hypothetical protein GWK47_042708	gb|KAG0723451.1|	Chionoecetes opilio	7.02e-89	70.78	71	993
Pcam.gene6630_i1_len993.p1	putative RNA-directed DNA polymerase from transposon X-element	gb|KAG0714126.1|	Chionoecetes opilio	5.54e-75	64.00	82	993
Pcam.gene6631_i0_len1266.p1	serine proteinase inhibitor	gb|QTW21149.1|	Procambarus clarkii	0.0	83.97	93	1266
Pcam.gene6631_i1_len873.p1	serine proteinase inhibitor	gb|QTW21149.1|	Procambarus clarkii	4.88e-104	81.82	76	873
Pcam.gene6632_i0_len267.p1	uncharacterized PPE family protein PPE16-like	ref|XP_038156682.1|	Cyprinodon tularosa	6.78e-17	57.30	100	267
Pcam.gene6632_i0_len267.p1	early transcribed membrane protein	emb|SBT71876.1|	Plasmodium malariae	6.85e-14	53.41	100	267
Pcam.gene6632_i1_len207.p1	hypothetical protein LOTGIDRAFT_88828, partial	ref|XP_009064839.1|	Lottia gigantea	3.45e-11	61.76	100	207
Pcam.gene6632_i1_len207.p1	early transcribed membrane protein	emb|SBT71876.1|	Plasmodium malariae	1.65e-09	54.41	100	207
Pcam.gene6635_i0_len3309.p1	zinc finger protein 665-like	ref|XP_022309566.1|	Crassostrea virginica	1.13e-58	51.64	40	3309
Pcam.gene6635_i1_len2172.p1	oocyte zinc finger protein XlCOF6-like isoform X2	ref|XP_034410700.1|	Cyclopterus lumpus	1.91e-57	50.38	54	2172
Pcam.gene6636_i0_len3321.p1	another transcription unit protein-like isoform X2	ref|XP_042215555.1|	Homarus americanus	0.0	66.70	80	3321
Pcam.gene6636_i1_len3231.p1	another transcription unit protein-like isoform X2	ref|XP_042215555.1|	Homarus americanus	0.0	64.76	83	3231
Pcam.gene6637_i0_len267.p1	arf-GAP with GTPase, ANK repeat and PH domain-containing protein 3-like isoform X3	ref|XP_037780039.1|	Penaeus monodon	2.92e-08	53.57	74	267
Pcam.gene6637_i1_len246.p1	centaurin-gamma-1A-like	ref|XP_042886026.1|	Penaeus japonicus	4.85e-08	59.72	66	246
Pcam.gene6638_i0_len3312.p1	unconventional myosin ID-like	ref|XP_042865915.1|	Penaeus japonicus	0.0	91.86	98	3312
Pcam.gene6638_i1_len567.p1	unconventional myosin ID-like	ref|XP_037796097.1|	Penaeus monodon	1.34e-77	98.47	69	567
Pcam.gene663_i0_len546.p1	hypothetical protein JTB14_018381	gb|KAG5887367.1|	Gonioctena quinquepunctata	1.67e-15	70.59	47	546
Pcam.gene663_i0_len546.p1	mucin-5AC-like	ref|XP_035436219.1|	Spodoptera frugiperda	1.29e-07	63.53	47	546
Pcam.gene663_i1_len483.p1	hypothetical protein JTB14_018381	gb|KAG5887367.1|	Gonioctena quinquepunctata	1.71e-21	68.27	65	483
Pcam.gene663_i1_len483.p1	mucin-5AC-like	ref|XP_035436219.1|	Spodoptera frugiperda	1.97e-16	62.50	65	483
Pcam.gene663_i2_len423.p1	hypothetical protein	gb|MPC90986.1|	Portunus trituberculatus	5.09e-23	71.29	71	423
Pcam.gene663_i2_len423.p1	mucin-5AC-like	ref|XP_035436219.1|	Spodoptera frugiperda	6.63e-15	63.92	69	423
Pcam.gene663_i3_len399.p1	uncharacterized protein LOC113820604	ref|XP_027228747.1|	Penaeus vannamei	4.73e-13	63.24	51	399
Pcam.gene663_i3_len399.p1	Reverse transcriptase domain, partial	gb|KAF2349579.1|	Trinorchestia longiramus	1.74e-07	64.29	51	399
Pcam.gene6640_i0_len1182.p1	guanine exchange factor for Rac 30-like	ref|XP_042218982.1|	Homarus americanus	1.52e-21	59.73	38	1182
Pcam.gene6640_i1_len939.p1	Receptor-like protein 34-like	gb|KAG7170604.1|	Homarus americanus	2.36e-17	77.92	25	939
Pcam.gene6642_i0_len267.p1	FGFR1 oncogene partner 2	gb|KAG0716507.1|	Chionoecetes opilio	4.78e-08	72.50	45	267
Pcam.gene6643_i0_len7791.p1	Translation initiation factor IF-2-like 2, partial	gb|KAG7157301.1|	Homarus americanus	0.0	73.21	51	7791
Pcam.gene6643_i1_len3855.p1	Translation initiation factor IF-2-like 2, partial	gb|KAG7157301.1|	Homarus americanus	0.0	74.65	73	3855
Pcam.gene6644_i0_len3297.p1	ubiquitin-protein ligase E3C-like isoform X2	ref|XP_042213682.1|	Homarus americanus	0.0	84.71	99	3297
Pcam.gene6644_i1_len456.p1	ubiquitin-protein ligase E3C-like	ref|XP_037804624.1|	Penaeus monodon	1.73e-50	90.91	65	456
Pcam.gene6646_i0_len885.p1	vesicle-associated membrane protein 7-like	ref|XP_027223370.1|	Penaeus vannamei	2.08e-145	93.64	75	885
Pcam.gene6646_i1_len657.p1	vesicle-associated membrane protein 7-like	ref|XP_027223370.1|	Penaeus vannamei	3.28e-81	93.43	63	657
Pcam.gene6649_i0_len3291.p1	Glycine receptor subunit alpha-4-like 1	gb|KAG7171773.1|	Homarus americanus	1.30e-110	51.89	68	3291
Pcam.gene6649_i1_len3243.p1	Glycine receptor subunit alpha-4-like 1	gb|KAG7171773.1|	Homarus americanus	8.56e-111	51.89	69	3243
Pcam.gene6651_i0_len885.p1	putative L-aspartate dehydrogenase	ref|XP_027222790.1|	Penaeus vannamei	9.75e-155	86.13	93	885
Pcam.gene6651_i1_len357.p1	putative L-aspartate dehydrogenase	ref|XP_037798388.1|	Penaeus monodon	1.95e-21	80.65	52	357
Pcam.gene6652_i0_len885.p1	beta,beta-carotene 15,15'-dioxygenase-like	ref|XP_042227529.1|	Homarus americanus	7.55e-35	82.86	36	885
Pcam.gene6653_i0_len3297.p1	leucine-rich repeat neuronal protein 1-like	ref|XP_042236798.1|	Homarus americanus	0.0	78.11	81	3297
Pcam.gene6653_i1_len1086.p1	leucine-rich repeat neuronal protein 1-like	ref|XP_042236798.1|	Homarus americanus	9.17e-120	70.59	95	1086
Pcam.gene6655_i0_len1182.p1	uncharacterized protein LOC122251474 isoform X2	ref|XP_042869396.1|	Penaeus japonicus	4.12e-108	62.82	95	1182
Pcam.gene6655_i0_len1182.p1	snaclec 1-like isoform X1	ref|XP_037801667.1|	Penaeus monodon	1.01e-81	66.52	59	1182
Pcam.gene6655_i1_len399.p1	uncharacterized protein LOC122251474 isoform X3	ref|XP_042869397.1|	Penaeus japonicus	1.95e-12	51.88	92	399
Pcam.gene6655_i1_len399.p1	putative Lectin C-type domain-containing protein 8	gb|KAG7166261.1|	Homarus americanus	1.60e-09	48.18	98	399
Pcam.gene6656_i0_len1182.p1	putative carbohydrate sulfotransferase 11	gb|ROT69289.1|	Penaeus vannamei	4.66e-43	49.84	76	1182
Pcam.gene6656_i1_len1047.p1	carbohydrate sulfotransferase 11-like	ref|XP_042869745.1|	Penaeus japonicus	3.37e-42	50.50	85	1047
Pcam.gene6658_i0_len3303.p1	potassium voltage-gated channel protein Shab-like isoform X5	ref|XP_042864464.1|	Penaeus japonicus	0.0	90.96	99	3303
Pcam.gene6658_i1_len870.p1	delayed rectifier potassium channel Shab, partial	gb|AOO86753.1|	Homarus americanus	7.16e-152	93.60	86	870
Pcam.gene6659_i0_len3303.p1	tripartite motif-containing protein 3-like isoform X1	ref|XP_042860917.1|	Penaeus japonicus	0.0	84.36	82	3303
Pcam.gene6659_i1_len1521.p1	tripartite motif-containing protein 3-like isoform X4	ref|XP_042860921.1|	Penaeus japonicus	4.75e-146	85.77	53	1521
Pcam.gene665_i0_len330.p1	hypothetical protein	ref|WP_211367354.1|	Sporomusa termitida	1.25e-20	74.73	93	330
Pcam.gene665_i0_len330.p1	complement C1q and tumor necrosis factor-related protein 9-like	ref|XP_037048777.1|	Bradysia coprophila	8.36e-23	79.59	89	330
Pcam.gene665_i1_len300.p1	hypothetical protein	ref|WP_125782701.1|	Amycolatopsis sp. WAC 01375	1.57e-10	73.77	61	300
Pcam.gene665_i1_len300.p1	collagen triple helix repeat	gb|OOM82109.1|	Clostridium puniceum	3.95e-09	66.04	53	300
Pcam.gene6660_i0_len15945.p1	uncharacterized protein LOC119598585 isoform X1	ref|XP_037804160.1|	Penaeus monodon	0.0	71.22	92	15945
Pcam.gene6660_i0_len15945.p1	putative ATP-binding cassette sub-family A member 12	gb|ROT82003.1|	Penaeus vannamei	0.0	67.53	40	15945
Pcam.gene6660_i1_len4275.p1	uncharacterized protein LOC119598585 isoform X1	ref|XP_037804160.1|	Penaeus monodon	0.0	69.02	99	4275
Pcam.gene6660_i1_len4275.p1	phospholipid-transporting ATPase ABCA1-like	ref|XP_042241153.1|	Homarus americanus	0.0	71.55	99	4275
Pcam.gene6661_i0_len885.p1	LHFPL tetraspan subfamily member 3 protein-like	ref|XP_042235487.1|	Homarus americanus	2.13e-175	90.31	97	885
Pcam.gene6661_i1_len327.p1	LHFPL tetraspan subfamily member 3 protein-like	ref|XP_042235487.1|	Homarus americanus	1.86e-33	93.85	60	327
Pcam.gene6662_i0_len3299.p1	ubiquitin carboxyl-terminal hydrolase 7-like	ref|XP_037799214.1|	Penaeus monodon	0.0	95.94	96	3222
Pcam.gene6662_i1_len861.p1	ubiquitin carboxyl-terminal hydrolase 7-like protein, partial	gb|AYD41590.1|	Procambarus clarkii	2.05e-155	81.91	86	861
Pcam.gene6663_i0_len882.p1	RNA-binding protein PNO1-like	ref|XP_042222131.1|	Homarus americanus	1.22e-129	93.09	74	882
Pcam.gene6663_i1_len354.p1	RNA-binding protein PNO1-like	ref|XP_042222131.1|	Homarus americanus	2.21e-33	91.43	59	354
Pcam.gene6664_i0_len267.p1	unnamed protein product	emb|CAC5379062.1|	Mytilus coruscus	1.12e-19	58.43	100	267
Pcam.gene6664_i0_len267.p1	apolipo L3-like protein	gb|RXN15274.1|	Labeo rohita	6.95e-12	62.07	98	267
Pcam.gene6664_i1_len267.p1	unnamed protein product	emb|CAC5379062.1|	Mytilus coruscus	5.94e-18	54.88	92	267
Pcam.gene6664_i1_len267.p1	PREDICTED: endochitinase 2-like	ref|XP_018023728.1|	Hyalella azteca	1.10e-14	84.62	94	267
Pcam.gene6666_i0_len16149.p1	uncharacterized protein LOC119591202	ref|XP_037795842.1|	Penaeus monodon	7.60e-126	48.68	52	12939
Pcam.gene6667_i0_len543.p1	uncharacterized protein DEA37_0001408, partial	gb|KAA3669829.1|	Paragonimus westermani	7.23e-47	66.48	96	543
Pcam.gene6667_i0_len543.p1	reverse transcriptase family protein, partial	ref|WP_157982346.1|	Oceanicella sp. SM1341	3.68e-39	65.66	88	543
Pcam.gene6667_i1_len267.p1	hypothetical protein	gb|MBD5000941.1|	Xanthomonas citri pv. citri	5.50e-16	66.67	81	267
Pcam.gene6667_i1_len267.p1	RNA-directed DNA polymerase from mobile element jockey	gb|RXM98263.1|	Acipenser ruthenus	1.82e-08	55.91	91	267
Pcam.gene6668_i0_len315.p1	ribosomal protein rps21	gb|ACR54142.1|	Palaemon varians	1.55e-52	98.80	79	315
Pcam.gene6668_i1_len210.p1	40S ribosomal protein S21	ref|XP_021272400.1|	Numida meleagris	1.21e-19	89.36	67	210
Pcam.gene6669_i0_len267.p1	hypothetical protein GWK47_013076	gb|KAG0714951.1|	Chionoecetes opilio	5.76e-17	76.56	70	267
Pcam.gene6669_i0_len267.p1	actin cytoskeleton-regulatory complex protein pan1-like	ref|XP_027206828.1|	Penaeus vannamei	4.34e-16	100.00	45	267
Pcam.gene6669_i1_len252.p1	PREDICTED: uncharacterized abhydrolase domain-containing protein DDB_G0269086-like	ref|XP_018020710.1|	Hyalella azteca	1.08e-18	89.58	57	252
Pcam.gene6669_i1_len252.p1	Calphotin, partial	gb|ROT82892.1|	Penaeus vannamei	3.21e-17	100.00	48	252
Pcam.gene666_i0_len790.p1	hypothetical protein ECANGB1_2401, partial	gb|ORD92879.1|	Enterospora canceri	3.14e-56	80.99	63	672
Pcam.gene666_i0_len790.p1	reverse transcriptase family protein	gb|MBM6549304.1|	Streptococcus dysgalactiae subsp. equisimilis	2.42e-48	64.68	96	672
Pcam.gene666_i1_len297.p1	hypothetical protein	gb|MPC32023.1|	Portunus trituberculatus	8.97e-11	71.19	60	297
Pcam.gene666_i2_len234.p1	hypothetical protein ECANGB1_2401, partial	gb|ORD92879.1|	Enterospora canceri	6.04e-26	81.82	99	234
Pcam.gene666_i2_len234.p1	reverse transcriptase family protein	gb|MBM6549304.1|	Streptococcus dysgalactiae subsp. equisimilis	1.96e-13	64.56	99	234
Pcam.gene6670_i0_len381.p1	uncharacterized protein LOC119727335	ref|XP_038055116.1|	Patiria miniata	6.30e-18	67.53	61	381
Pcam.gene6670_i0_len381.p1	E3 ubiquitin-protein ligase MIB2-like	ref|XP_030843382.1|	Strongylocentrotus purpuratus	1.83e-14	63.01	57	381
Pcam.gene6670_i1_len282.p1	uncharacterized protein LOC119727335	ref|XP_038055116.1|	Patiria miniata	7.00e-17	66.23	82	282
Pcam.gene6670_i1_len282.p1	E3 ubiquitin-protein ligase MIB2-like	ref|XP_030843382.1|	Strongylocentrotus purpuratus	3.35e-14	63.01	78	282
Pcam.gene6671_i0_len543.p1	tropomyosin isoform X29	ref|XP_042241088.1|	Homarus americanus	6.53e-54	98.95	52	543
Pcam.gene6671_i1_len270.p1	Tropomyosin	gb|KAG0701377.1|	Chionoecetes opilio	3.34e-36	86.67	100	270
[truncated: 63,536 more rows]
