# Supplementary material for: Some molecular aspects of larval development in Paralithodes camtschaticus
Source: PLoS One. 2025 Apr 29;20(4):e0322234. doi: 10.1371/journal.pone.0322234 (PMC12040194; doi:10.1371/journal.pone.0322234)
Supplement: S5 Table — (XLS) [file pone.0322234.s005.xls]

## Sheet: Лист1
Phylum	Count sequences	Percent identity	Sequences coverage	Class	Count sequences	Percent identity	Sequences coverage
Arthropoda	41612	74.5869	84.4221	Malacostraca	27478	73.9206	81.3233
Ciliophora	8323	67.8036	92.3756	Oligohymenophorea	7315	67.733	92.4679
Chordata	3428	64.0695	82.8606	Insecta	5407	72.7632	89.0938
Proteobacteria	2515	69.4195	80.7169	Hexanauplia	4323	79.3145	92.0907
Streptophyta	1926	69.3675	85.8406	none	3511	68.9001	85.2421
Mollusca	1921	65.2674	85.7397	Branchiopoda	2359	80.196	92.9326
Microsporidia	1483	72.4772	79.8409	Actinopteri	1817	63.6373	82.4348
Superkingdom	Count sequences	Percent identity	Sequences coverage	Magnoliopsida	1757	69.5013	85.4747
Eukaryota	68150	71.7368	85.8038	Gammaproteobacteria	1393	70.4727	79.7437
Bacteria	4483	67.4991	81.9926	Arachnida	1039	71.5887	86.9307
