# Supplementary material for: Some molecular aspects of larval development in Paralithodes camtschaticus
Source: PLoS One. 2025 Apr 29;20(4):e0322234. doi: 10.1371/journal.pone.0322234 (PMC12040194; doi:10.1371/journal.pone.0322234)
Supplement: S6 Table — (XLS) [file pone.0322234.s006.xls]

## Sheet: S6_Table
qseqid	sseqid	qlen	slen	stitle	length	ppos	qcovs	staxid	ssciname	qstart	qend	sstart	send	evalue	bitscore
Pcam.gene143719_i0_len3429.p1	FBgn0004598	1143	1682	FBgn0004598 FBpp0074042 type=polypeptide; loc=X:join(16375056..16375859,16375925..16376029,16376092..16376349,16376653..16376787,16376848..16377007,16377068..16377371,16377423..16378646,16378707..16378894,16378964..16379120,16379189..16379463,16379562..16379847,16379922..16380121,16380188..16380475,16380538..16380761,16380827..16381267); ID=FBpp0074042; name=Fur2-PB; parent=FBgn0004598,FBtr007426…	1175	62.30	98	N/A	N/A	6	1123	404	1567	0.0	1087
Pcam.gene154341_i0_len876.p1	FBgn0032629	292	383	FBgn0032629 FBpp0080524 type=polypeptide; loc=2L:complement(join(17251509..17251563,17196875..17197086,17193525..17193660,17190834..17191099,17189950..17190432)); ID=FBpp0080524; name=beat-IIIc-PA; parent=FBgn0032629,FBtr0080971; dbxref=FlyBase:FBpp0080524,FlyBase_Annotation_IDs:CG15138-PA,GB_protein:AAF53600.2,REFSEQ:NP_724042,GB_protein:AAF53600,UniProt/TrEMBL:Q8SY13,FlyMine:FBpp0080524,modMine…	234	62.82	79	N/A	N/A	36	267	25	257	1.58e-65	209
Pcam.gene136956_i0_len1554.p1	FBgn0053179	518	404	FBgn0053179 FBpp0303008 type=polypeptide; loc=2L:join(16976975..16977050,16984610..16984818,16986015..16986150,16990241..16990503,16991981..16992125,16992657..16993042); ID=FBpp0303008; name=beat-IIIb-PD; parent=FBgn0053179,FBtr0329973; dbxref=FlyBase:FBpp0303008,FlyBase_Annotation_IDs:CG33179-PD,REFSEQ:NP_788071,GB_protein:AAF53592,UniProt/TrEMBL:Q9VJF7; MD5=8c98d7261aa7df5f37c7d9f2587b3944; len…	242	57.44	47	N/A	N/A	252	492	31	263	9.27e-55	188
Pcam.gene145206_i0_len1596.p1	FBgn0265607	532	343	FBgn0265607 FBpp0292391 type=polypeptide; loc=2L:join(17133618..17133816,17158542..17158750,17161861..17161996,17169814..17170076,17170137..17170260,17170329..17170429); ID=FBpp0292391; name=beat-IIIa-PD; parent=FBgn0265607,FBtr0303301; dbxref=FlyBase:FBpp0292391,FlyBase_Annotation_IDs:CG12621-PD,REFSEQ:NP_001188828,GB_protein:ADV37077,UniProt/TrEMBL:M9MRJ2,FlyMine:FBpp0292391,modMine:FBpp0292391…	213	63.85	40	N/A	N/A	266	477	72	284	7.93e-61	203
Pcam.gene156630_i0_len891.p1	FBgn0038494	297	407	FBgn0038494 FBpp0082852 type=polypeptide; loc=3R:complement(join(17247271..17247538,17239693..17239907,17239478..17239613,17238899..17239046,17233232..17233542,17232760..17232905)); ID=FBpp0082852; name=beat-IIb-PA; parent=FBgn0038494,FBtr0083411; dbxref=FlyBase:FBpp0082852,FlyBase_Annotation_IDs:CG4135-PA,GB_protein:AAF55404.2,REFSEQ:NP_650613,GB_protein:AAF55404,UniProt/TrEMBL:Q9VEL7,FlyMine:FB…	155	59.35	52	N/A	N/A	29	183	99	253	6.21e-32	121
Pcam.gene154631_i0_len870.p1	FBgn0013433	290	437	FBgn0013433 FBpp0310300 type=polypeptide; loc=2L:join(16056275..16056338,16075098..16075306,16076670..16076805,16078156..16078289,16079814..16079936,16080001..16080196,16080446..16080897); ID=FBpp0310300; name=beat-Ia-PB; parent=FBgn0013433,FBtr0343728; dbxref=GB_protein:AHN54489,REFSEQ:NP_001285975,FlyBase:FBpp0310300,FlyBase_Annotation_IDs:CG4846-PB,UniProt/TrEMBL:X2J8L2; MD5=ceaea36ce6c20f5eb6…	229	60.70	79	N/A	N/A	32	259	26	249	4.76e-57	188
Pcam.gene156799_i0_len921.p1	FBgn0028644	307	534	FBgn0028644 FBpp0080359 type=polypeptide; loc=2L:join(16014135..16014288,16032380..16032591,16034188..16034323,16034580..16034713,16037141..16037263,16037337..16037526,16038875..16039530); ID=FBpp0080359; name=beat-Ic-PA; parent=FBgn0028644,FBtr0080801; dbxref=GB_protein:AAF53498.2,FlyBase:FBpp0080359,FlyBase_Annotation_IDs:CG4838-PA,REFSEQ:NP_523580,GB_protein:AAF53498,UniProt/TrEMBL:Q9VJM4,FlyM…	234	56.84	76	N/A	N/A	27	258	42	273	4.68e-49	170
Pcam.gene139628_i0_len1152.p1	FBgn0039089	384	446	FBgn0039089 FBpp0304700 type=polypeptide; loc=3R:join(23567898..23567952,23573426..23574105,23574303..23574438,23576038..23576171,23578570..23578798,23578879..23578985); ID=FBpp0304700; name=beat-IV-PB; parent=FBgn0039089,FBtr0332427; dbxref=FlyBase:FBpp0304700,FlyBase_Annotation_IDs:CG10152-PB,REFSEQ:NP_001262876,GB_protein:AGB96256,UniProt/TrEMBL:A0A0B4KGP4; MD5=cb31e3ba47926dfc23ead88aa837c35c…	230	60.87	59	N/A	N/A	157	382	211	438	2.02e-46	164
Pcam.gene138944_i0_len990.p1	FBgn0039584	330	332	FBgn0039584 FBpp0084658 type=polypeptide; loc=3R:join(28462055..28462199,28463715..28463806,28464079..28464189,28472155..28472424,28472647..28473027); ID=FBpp0084658; name=beat-VI-PA; parent=FBgn0039584,FBtr0085289; dbxref=FlyBase:FBpp0084658,FlyBase_Annotation_IDs:CG14064-PA,GB_protein:AAF56790.3,REFSEQ:NP_651619,GB_protein:AAF56790,UniProt/TrEMBL:Q9VAV8,FlyMine:FBpp0084658,modMine:FBpp0084658; …	187	54.55	56	N/A	N/A	57	240	59	242	8.98e-30	115
Pcam.gene156398_i0_len900.p1	FBgn0028645	300	327	FBgn0028645 FBpp0080366 type=polypeptide; loc=2L:complement(join(15939364..15939433,15908067..15908278,15906864..15906999,15906549..15906805,15906318..15906489,15905677..15905813)); ID=FBpp0080366; name=beat-Ib-PA; parent=FBgn0028645,FBtr0080808; dbxref=FlyBase:FBpp0080366,FlyBase_Annotation_IDs:CG7644-PA,GB_protein:AAF53492.2,REFSEQ:NP_523579,GB_protein:AAF53492,UniProt/TrEMBL:Q9VJM9,FlyMine:FBp…	230	60.00	76	N/A	N/A	26	253	11	240	1.53e-52	174
Pcam.gene154367_i0_len873.p1	FBgn0038092	291	328	FBgn0038092 FBpp0082152 type=polypeptide; loc=3R:join(12918721..12918769,12928865..12929018,12931576..12931784,12933341..12933474,12933534..12933834,12934395..12934534); ID=FBpp0082152; name=beat-Vb-PA; parent=FBgn0038092,FBtr0082684; dbxref=FlyBase:FBpp0082152,FlyBase_Annotation_IDs:CG31298-PA,GB_protein:AAF54872.2,REFSEQ:NP_731748,GB_protein:AAF54872,UniProt/TrEMBL:Q9VG19,FlyMine:FBpp0082152,mo…	185	49.73	60	N/A	N/A	27	202	5	180	5.98e-23	95.5
Pcam.gene155785_i0_len930.p1	FBgn0038084	310	297	FBgn0038084 FBpp0423046 type=polypeptide; loc=3R:complement(join(12777747..12777795,12754631..12754790,12752418..12752626,12747430..12747563,12746837..12747113,12746615..12746679)); ID=FBpp0423046; name=beat-Vc-PB; parent=FBgn0038084,FBtr0473583; dbxref=FlyBase:FBpp0423046,FlyBase_Annotation_IDs:CG14390-PB,REFSEQ:NP_001356887,GB_protein:AAF54863; MD5=2bef71a08997dc5fb6e4e6f05e53caeb; length=297; …	225	50.67	68	N/A	N/A	44	255	23	241	1.25e-24	100
Pcam.gene146968_i0_len1860.p1	FBgn0033250	620	498	FBgn0033250 FBpp0293292 type=polypeptide; loc=2R:complement(join(8012347..8012728,8012060..8012282,8011866..8012002,8011643..8011795,8011401..8011581,8011172..8011311,8010812..8011092)); ID=FBpp0293292; name=CG14762-PB; parent=FBgn0033250,FBtr0304750; dbxref=REFSEQ:NP_001246198,GB_protein:AFH07953,FlyBase:FBpp0293292,FlyBase_Annotation_IDs:CG14762-PB,UniProt/TrEMBL:D0Z756,FlyMine:FBpp0293292,modM…	437	64.30	70	N/A	N/A	148	580	28	461	4.08e-121	367
Pcam.gene143988_i0_len3873.p1	FBgn0028888	1291	1330	FBgn0028888 FBpp0309808 type=polypeptide; loc=2L:complement(join(15178044..15178320,15171395..15171539,15167582..15167692,15164207..15167483,15163582..15163764)); ID=FBpp0309808; name=CG4168-PC; parent=FBgn0028888,FBtr0343105; dbxref=GB_protein:AHN54467,REFSEQ:NP_001285953,FlyBase:FBpp0309808,FlyBase_Annotation_IDs:CG4168-PC,UniProt/TrEMBL:Q9VJQ0; MD5=9c4b28da21c4e3f17094454148422392; length=1330…	1303	53.49	96	N/A	N/A	43	1277	60	1325	0.0	626
Pcam.gene141956_i0_len2331.p1	FBgn0010452	777	751	FBgn0010452 FBpp0303108 type=polypeptide; loc=3L:13115298..13117553; ID=FBpp0303108; name=trn-PB; parent=FBgn0010452,FBtr0330075; dbxref=FlyBase:FBpp0303108,FlyBase_Annotation_IDs:CG11280-PB,REFSEQ:NP_001261796,GB_protein:AGB94489,UniProt/TrEMBL:M9PFH7; MD5=14beb2cbb9a7a882af202daecec268b8; length=751; release=r6.46; species=Dmel;	472	48.31	58	N/A	N/A	162	613	28	498	2.27e-64	228
Pcam.gene145057_i0_len1791.p1	FBgn0023095	597	811	FBgn0023095 FBpp0312404 type=polypeptide; loc=3L:13275689..13278124; ID=FBpp0312404; name=caps-PE; parent=FBgn0023095,FBtr0346864; dbxref=FlyBase:FBpp0312404,FlyBase_Annotation_IDs:CG11282-PE,REFSEQ:NP_001303391,GB_protein:ALI30476,UniProt/TrEMBL:A0A0S0WP14; MD5=cdb80bef4dcbf7bf569694db8bc4c4cd; length=811; release=r6.46; species=Dmel;	518	53.28	82	N/A	N/A	107	596	32	540	1.05e-85	283
Pcam.gene144186_i0_len3606.p1	FBgn0029114	1202	1346	FBgn0029114 FBpp0075360 type=polypeptide; loc=3L:15236121..15240161; ID=FBpp0075360; name=Tollo-PA; parent=FBgn0029114,FBtr0075607; dbxref=FlyBase:FBpp0075360,FlyBase_Annotation_IDs:CG6890-PA,GB_protein:AAF49650.1,REFSEQ:NP_524757,GB_protein:AAF49650,UniProt/Swiss-Prot:Q9V477,FlyMine:FBpp0075360,modMine:FBpp0075360; MD5=15a1eb1469a9b37999b9bf693bf65ec3; length=1346; release=r6.46; species=Dmel;	1217	66.89	98	N/A	N/A	21	1194	23	1228	0.0	1132
Pcam.gene143668_i0_len3471.p1	FBgn0034083	1157	1252	FBgn0034083 FBpp0291294 type=polypeptide; loc=2R:join(16164227..16165113,16165613..16165684,16165749..16165958,16166015..16166158,16166223..16167046,16167109..16167465,16167528..16167809,16167873..16168855); ID=FBpp0291294; name=lbk-PB; parent=FBgn0034083,FBtr0302084; dbxref=REFSEQ:NP_611091,GB_protein:AAF58053,FlyBase:FBpp0291294,FlyBase_Annotation_IDs:CG8434-PB,UniProt/TrEMBL:A1ZAB1,FlyMine:FBp…	918	49.35	75	N/A	N/A	35	906	265	1154	1.53e-131	431
Pcam.gene143660_i0_len3441.p1	FBgn0287775	1147	1385	FBgn0287775 FBpp0085620 type=polypeptide; loc=2R:20111885..20116042; ID=FBpp0085620; name=18w-PA; parent=FBgn0287775,FBtr0086309; dbxref=GB_protein:AAF57509.1,FlyBase:FBpp0085620,FlyBase_Annotation_IDs:CG8896-PA,REFSEQ:NP_476814,GB_protein:AAF57509,UniProt/TrEMBL:A1ZBR2,FlyMine:FBpp0085620,modMine:FBpp0085620; MD5=4eefca47d0308258ce49c5b77f48dbfe; length=1385; release=r6.46; species=Dmel;	1142	58.14	97	N/A	N/A	35	1146	9	1123	0.0	756
Pcam.gene143452_i0_len6303.p1	FBgn0036995	2101	1535	FBgn0036995 FBpp0077881 type=polypeptide; loc=3L:complement(join(20459429..20459556,20456870..20459369,20456684..20456807,20454773..20456628)); ID=FBpp0077881; name=atk-PA; parent=FBgn0036995,FBtr0078223; dbxref=FlyBase:FBpp0077881,FlyBase_Annotation_IDs:CG5195-PA,GB_protein:AAF51605.2,REFSEQ:NP_649228,GB_protein:AAF51605,UniProt/Swiss-Prot:Q9VPF0,FlyMine:FBpp0077881,modMine:FBpp0077881; MD5=3b44…	954	52.31	45	N/A	N/A	47	991	19	968	1.66e-138	472
Pcam.gene143849_i0_len3240.p1	FBgn0261269	1080	1092	FBgn0261269 FBpp0308988 type=polypeptide; loc=2R:join(14271170..14271270,14271338..14271498,14271559..14271728,14271788..14272390,14272443..14273309,14273365..14273459,14273529..14274416,14274479..14274872); ID=FBpp0308988; name=conv-PB; parent=FBgn0261269,FBtr0339967; dbxref=FlyBase:FBpp0308988,FlyBase_Annotation_IDs:CG8561-PB,GB_protein:AHN56214,REFSEQ:NP_001286416,UniProt/TrEMBL:A1Z9N6; MD5=06…	1052	61.22	95	N/A	N/A	29	1057	14	1058	0.0	769
Pcam.gene8058_i0_len2331.p1	FBgn0028487	777	802	FBgn0028487 FBpp0306593 type=polypeptide; loc=3R:complement(join(13700092..13700099,13699068..13699423,13698091..13698281,13697835..13698038,13697523..13697646,13697292..13697464,13696827..13697227,13696442..13696768,13696203..13696346,13695961..13696149,13695706..13695891,13695537..13695642)); ID=FBpp0306593; name=f-cup-PF; parent=FBgn0028487,FBtr0334526; dbxref=FlyBase:FBpp0306593,FlyBase_Annot…	348	64.66	75	N/A	N/A	195	542	101	446	1.72e-83	281
Pcam.gene144253_i0_len3681.p1	FBgn0036494	1227	1514	FBgn0036494 FBpp0075367 type=polypeptide; loc=3L:15337225..15341769; ID=FBpp0075367; name=Toll-6-PA; parent=FBgn0036494,FBtr0075614; dbxref=FlyBase:FBpp0075367,FlyBase_Annotation_IDs:CG7250-PA,GB_protein:AAF49645.1,REFSEQ:NP_524081,GB_protein:AAF49645,UniProt/Swiss-Prot:Q9VUN0,FlyMine:FBpp0075367,modMine:FBpp0075367; MD5=6ba90717bb0165f76352123615612eef; length=1514; release=r6.46; species=Dmel;	1215	62.96	96	N/A	N/A	30	1207	75	1274	0.0	1012
Pcam.gene145926_i0_len1644.p1	FBgn0005775	548	691	FBgn0005775 FBpp0073231 type=polypeptide; loc=3L:complement(join(4955826..4956845,4952891..4953107,4939268..4940106)); ID=FBpp0073231; name=Con-PA; parent=FBgn0005775,FBtr0073375; dbxref=GB_protein:AAF47952.3,GB_protein:AAF47952.2,FlyBase:FBpp0073231,FlyBase_Annotation_IDs:CG7503-PA,REFSEQ:NP_523930,GB_protein:AAF47952,UniProt/TrEMBL:Q6AWM0,FlyMine:FBpp0073231,modMine:FBpp0073231; MD5=6b178f0c4d9…	463	52.92	80	N/A	N/A	62	500	108	559	7.53e-68	231
Pcam.gene143953_i0_len3849.p1	FBgn0039728	1283	1392	FBgn0039728 FBpp0084911 type=polypeptide; loc=3R:join(29985598..29985734,29985917..29986076,29986313..29986676,29986890..29987179,29987244..29987390,29987458..29990538); ID=FBpp0084911; name=CG7896-PA; parent=FBgn0039728,FBtr0085545; dbxref=FlyBase:FBpp0084911,FlyBase_Annotation_IDs:CG7896-PA,GB_protein:AAF56980.2,REFSEQ:NP_651754,GB_protein:AAF56980,UniProt/TrEMBL:Q9VAD1,FlyMine:FBpp0084911,modM…	1207	61.47	92	N/A	N/A	6	1191	79	1273	0.0	792
Pcam.gene144965_i0_len1773.p1	FBgn0035575	591	615	FBgn0035575 FBpp0073218 type=polypeptide; loc=3L:complement(join(4804701..4805257,4804188..4804642,4803974..4804122,4803660..4803919,4803170..4803596)); ID=FBpp0073218; name=CG7509-PA; parent=FBgn0035575,FBtr0073362; dbxref=FlyBase:FBpp0073218,FlyBase_Annotation_IDs:CG7509-PA,GB_protein:AAF47941.2,REFSEQ:NP_647931,GB_protein:AAF47941,UniProt/TrEMBL:Q9VZ84,FlyMine:FBpp0073218,modMine:FBpp0073218; …	452	55.97	76	N/A	N/A	141	590	117	567	5.49e-90	289
Pcam.gene146907_i0_len1920.p1	FBgn0038504	640	694	FBgn0038504 FBpp0308614 type=polypeptide; loc=3R:complement(join(17399019..17399499,17397177..17398780)); ID=FBpp0308614; name=Sur-8-PE; parent=FBgn0038504,FBtr0339531; dbxref=FlyBase:FBpp0308614,FlyBase_Annotation_IDs:CG5407-PE,REFSEQ:NP_001262665,GB_protein:AGB96045,UniProt/TrEMBL:A0A0B4KHA2; MD5=c91d10dd78fb352d69c908542a4f3dcb; length=694; release=r6.46; species=Dmel;	498	81.33	78	N/A	N/A	142	639	144	641	0.0	670
Pcam.gene142943_i0_len4920.p1	FBgn0264089	1640	2157	FBgn0264089 FBpp0303578 type=polypeptide; loc=2R:complement(join(15890290..15890603,15886244..15886315,15886099..15886170,15885585..15885656,15885345..15885488,15884335..15884570,15882794..15882935,15882569..15882712,15881367..15881582,15879922..15880079,15879699..15879852,15879396..15879614,15879061..15879132,15877172..15877540,15877031..15877102,15876101..15876244,15874512..15876036,15874290..1…	1525	63.41	92	N/A	N/A	121	1636	73	1503	0.0	1414
Pcam.gene144050_i0_len4056.p1	FBgn0259677	1352	1817	FBgn0259677 FBpp0305379 type=polypeptide; loc=X:join(22866189..22866942,22867739..22868001,22876804..22879726,22880050..22880555,22881010..22882017); ID=FBpp0305379; name=CG42346-PC; parent=FBgn0259677,FBtr0333177; dbxref=REFSEQ:NP_001036306,GB_protein:ABI31006,FlyBase:FBpp0305379,FlyBase_Annotation_IDs:CG42346-PC,UniProt/TrEMBL:Q0KHN6; MD5=22e8fc44b9b74dcfe910dff9d9fbaceb; length=1817; release=r…	1213	54.49	92	N/A	N/A	40	1205	236	1438	0.0	689
Pcam.gene141942_i0_len2901.p1	FBgn0261509	967	1347	FBgn0261509 FBpp0423153 type=polypeptide; loc=2L:join(1600634..1600825,1600962..1601912,1602322..1602657,1602944..1603629,1604198..1604336,1604761..1604885,1605099..1605485,1606390..1607617); ID=FBpp0423153; name=haf-PI; parent=FBgn0261509,FBtr0474154; dbxref=FlyBase:FBpp0423153,FlyBase_Annotation_IDs:CG14351-PI,REFSEQ:NP_001356954,GB_protein:QCD25253; MD5=5b4387724e8d95c1de637813f7fa63fe; length…	411	71.05	42	N/A	N/A	31	433	30	439	1.54e-130	426
Pcam.gene8201_i0_len933.p1	FBgn0053202	311	360	FBgn0053202 FBpp0081202 type=polypeptide; loc=3R:complement(join(6566135..6566255,6545675..6545973,6542571..6542641,6538307..6538467,6532636..6532844,6531946..6532051,6531668..6531783)); ID=FBpp0081202; name=dpr11-PB; parent=FBgn0053202,FBtr0081704; dbxref=FlyBase:FBpp0081202,FlyBase_Annotation_IDs:CG33202-PB,GB_protein:AAF54116.2,REFSEQ:NP_788586,GB_protein:AAF54116,UniProt/TrEMBL:Q8MRE6,FlyMine…	209	68.90	65	N/A	N/A	58	260	117	324	1.68e-71	224
Pcam.gene135677_i0_len1221.p1	FBgn0040823	407	396	FBgn0040823 FBpp0311219 type=polypeptide; loc=3L:join(10004032..10004101,10033183..10033424,10036646..10036856,10037344..10037471,10040856..10041024,10071644..10072014); ID=FBpp0311219; name=dpr6-PF; parent=FBgn0040823,FBtr0344949; dbxref=FlyBase:FBpp0311219,FlyBase_Annotation_IDs:CG14162-PF,GB_protein:AHN58043,REFSEQ:NP_001287018,UniProt/TrEMBL:X2J8X8; MD5=90281ba05157bb3ace0bb50fc9974eb9; lengt…	238	76.05	57	N/A	N/A	168	399	73	308	1.53e-101	306
Pcam.gene139349_i0_len1017.p1	FBgn0052600	339	344	FBgn0052600 FBpp0073730 type=polypeptide; loc=X:join(14408273..14408321,14425187..14425356,14444317..14444527,14452969..14453096,14454061..14454229,14459157..14459464); ID=FBpp0073730; name=dpr8-PA; parent=FBgn0052600,FBtr0073913; dbxref=FlyBase:FBpp0073730,FlyBase_Annotation_IDs:CG32600-PA,GB_protein:AAF48372.2,REFSEQ:NP_727781,GB_protein:AAF48372,UniProt/TrEMBL:Q9VY33,FlyMine:FBpp0073730,modMin…	220	76.36	64	N/A	N/A	56	273	41	260	6.61e-93	280
Pcam.gene138348_i0_len1026.p1	FBgn0053512	342	323	FBgn0053512 FBpp0289718 type=polypeptide; loc=3R:complement(join(11539907..11539979,11539101..11539255,11535969..11536179,11535583..11535840,11534500..11534774)); ID=FBpp0289718; name=dpr4-PB; parent=FBgn0053512,FBtr0300491; dbxref=REFSEQ:NP_001014616,GB_protein:AAX52946,FlyBase:FBpp0289718,FlyBase_Annotation_IDs:CG33512-PB,UniProt/TrEMBL:Q59DX6,FlyMine:FBpp0289718,modMine:FBpp0289718; MD5=3823ae…	232	78.02	68	N/A	N/A	94	324	34	264	4.93e-91	274
Pcam.gene141538_i0_len2661.p1	FBgn0038282	887	602	FBgn0038282 FBpp0088403 type=polypeptide; loc=3R:complement(join(15071452..15071824,15066596..15067083,15063120..15063342,15062351..15062478,15061459..15061645,15057184..15057593)); ID=FBpp0088403; name=dpr9-PA; parent=FBgn0038282,FBtr0089376; dbxref=GB_protein:AAF55122.2,GB_protein:AAF55121.2,FlyBase:FBpp0088403,FlyBase_Annotation_IDs:CG33485-PA,GB_protein:AAF55121.3,REFSEQ:NP_996215,GB_protein:…	244	71.72	26	N/A	N/A	649	876	256	499	2.18e-84	281
Pcam.gene155811_i0_len933.p1	FBgn0051361	311	664	FBgn0051361 FBpp0082016 type=polypeptide; loc=3R:join(12096677..12097016,12107139..12108082,12109934..12110171,12110291..12110505,12110582..12110687,12110832..12110983); ID=FBpp0082016; name=dpr17-PA; parent=FBgn0051361,FBtr0082542; dbxref=FlyBase:FBpp0082016,FlyBase_Annotation_IDs:CG31361-PA,GB_protein:AAF54750.2,REFSEQ:NP_731670,GB_protein:AAF54750,UniProt/TrEMBL:Q9VGD3,FlyMine:FBpp0082016,modM…	229	60.26	71	N/A	N/A	41	260	395	617	2.79e-56	192
Pcam.gene139658_i0_len1155.p1	FBgn0260995	385	282	FBgn0260995 FBpp0306958 type=polypeptide; loc=2R:join(3066587..3066626,3066677..3066882,3078966..3079082,3121991..3122084,3182392..3182519,3190636..3190804,3190861..3190955); ID=FBpp0306958; name=dpr21-PC; parent=FBgn0260995,FBtr0334939; dbxref=FlyBase:FBpp0306958,FlyBase_Annotation_IDs:CG42596-PC,REFSEQ:NP_001163838,GB_protein:EFA98687,UniProt/TrEMBL:A0A0C4DHN4; MD5=0fdd00d39a385983b43d7dbb9fec6…	219	74.43	56	N/A	N/A	47	263	41	259	1.73e-85	260
Pcam.gene136050_i0_len1170.p1	FBgn0053481	390	312	FBgn0053481 FBpp0306511 type=polypeptide; loc=4:complement(join(252824..252953,252055..252170,251315..251525,250190..250243,250034..250136,249790..249977,249599..249735)); ID=FBpp0306511; name=dpr7-PF; parent=FBgn0053481,FBtr0334408; dbxref=REFSEQ:NP_001096850,GB_protein:ABV53591,FlyBase:FBpp0306511,FlyBase_Annotation_IDs:CG33481-PF,UniProt/TrEMBL:A8DZ27; MD5=d815b5c019157b736cd02d6005595e49; len…	251	60.96	60	N/A	N/A	74	306	52	299	3.96e-66	211
Pcam.gene140078_i0_len1197.p1	FBgn0052057	399	408	FBgn0052057 FBpp0076037 type=polypeptide; loc=3L:complement(join(10182243..10182282,10156353..10156564,10154762..10154972,10153613..10153750,10150976..10151103,10150333..10150501,10149341..10149669)); ID=FBpp0076037; name=dpr10-PA; parent=FBgn0052057,FBtr0076308; dbxref=FlyBase:FBpp0076037,FlyBase_Annotation_IDs:CG32057-PA,GB_protein:AAF50170.2,REFSEQ:NP_729591,GB_protein:AAF50170,UniProt/TrEMBL:…	257	59.53	53	N/A	N/A	127	337	53	309	1.01e-77	245
Pcam.gene139574_i0_len1158.p1	FBgn0034286	386	419	FBgn0034286 FBpp0289452 type=polypeptide; loc=2R:complement(join(18007034..18007148,17989501..17990003,17979439..17979540,17978788..17978896,17977617..17977793,17977430..17977543,17976391..17976530)); ID=FBpp0289452; name=dpr13-PB; parent=FBgn0034286,FBtr0300215; dbxref=REFSEQ:NP_001033956,GB_protein:ABC66052,FlyBase:FBpp0289452,FlyBase_Annotation_IDs:CG33996-PB,UniProt/TrEMBL:A1ZB15,FlyMine:FBpp…	208	68.27	53	N/A	N/A	64	268	177	383	2.29e-68	221
Pcam.gene138724_i0_len1053.p1	FBgn0037993	351	662	FBgn0037993 FBpp0082022 type=polypeptide; loc=3R:complement(join(12156109..12156169,12150373..12150947,12145237..12145471,12144137..12144837,12143423..12143528,12139820..12140130)); ID=FBpp0082022; name=dpr15-PA; parent=FBgn0037993,FBtr0082549; dbxref=FlyBase:FBpp0082022,FlyBase_Annotation_IDs:CG10095-PA,GB_protein:AAF54753.1,REFSEQ:NP_731672,GB_protein:AAF54753,UniProt/TrEMBL:Q9VGD0,FlyMine:FBpp…	150	64.00	43	N/A	N/A	102	251	188	335	6.07e-43	156
Pcam.gene140409_i0_len1092.p1	FBgn0040726	364	367	FBgn0040726 FBpp0099910 type=polypeptide; loc=2R:join(20699186..20699270,20726045..20726211,20734170..20734247,20734318..20734450,20745785..20745904,20746006..20746102,20747425..20747522,20748326..20748651); ID=FBpp0099910; name=dpr1-PA; parent=FBgn0040726,FBtr0086238; dbxref=GB_protein:AAS64909.1,FlyBase_Annotation_IDs:CG13439-PA,FlyBase:FBpp0099910,GB_protein:AAS64909.2,REFSEQ:NP_995908,GB_prot…	216	59.72	57	N/A	N/A	78	286	50	265	2.21e-57	190
Pcam.gene141583_i0_len3018.p1	FBgn0261871	1006	410	FBgn0261871 FBpp0309451 type=polypeptide; loc=2L:complement(join(10961086..10961224,10925239..10925510,10923593..10923670,10923147..10923279,10918745..10918988,10918114..10918211,10917750..10918018)); ID=FBpp0309451; name=dpr2-PF; parent=FBgn0261871,FBtr0340553; dbxref=GB_protein:ACZ94232,REFSEQ:NP_001162945,FlyBase:FBpp0309451,FlyBase_Annotation_IDs:CG33507-PF,UniProt/TrEMBL:Q59DZ4; MD5=4070bb1b…	224	60.71	21	N/A	N/A	754	963	110	329	2.52e-49	179
Pcam.gene138794_i0_len987.p1	FBgn0037908	329	336	FBgn0037908 FBpp0081870 type=polypeptide; loc=3R:join(11500353..11500428,11501117..11501245,11503412..11503780,11504295..11504552,11505274..11505452); ID=FBpp0081870; name=dpr5-PA; parent=FBgn0037908,FBtr0082394; dbxref=FlyBase:FBpp0081870,FlyBase_Annotation_IDs:CG5308-PA,GB_protein:AAF54647.2,REFSEQ:NP_650080,GB_protein:AAF54647,UniProt/TrEMBL:Q961T8,FlyMine:FBpp0081870,modMine:FBpp0081870; MD5=…	207	67.15	63	N/A	N/A	69	275	90	296	8.78e-67	212
Pcam.gene138294_i0_len1029.p1	FBgn0085414	343	326	FBgn0085414 FBpp0289780 type=polypeptide; loc=2R:join(5847353..5847470,5852946..5853070,5853712..5853801,5855515..5855682,5857171..5857305,5857368..5857581,5858447..5858558,5858624..5858642); ID=FBpp0289780; name=dpr12-PC; parent=FBgn0085414,FBtr0300553; dbxref=REFSEQ:NP_652462,GB_protein:AAF57304,FlyBase:FBpp0289780,FlyBase_Annotation_IDs:CG34385-PC,UniProt/TrEMBL:A1Z6H9,FlyMine:FBpp0289780,modM…	228	68.86	65	N/A	N/A	101	323	86	313	2.51e-86	262
Pcam.gene139314_i0_len1017.p1	FBgn0053516	339	522	FBgn0053516 FBpp0289895 type=polypeptide; loc=2L:complement(join(2094413..2094797,2066742..2067160,2066520..2066597,2065611..2065743,2061975..2062299,2061810..2061907,2059853..2059983)); ID=FBpp0289895; name=dpr3-PB; parent=FBgn0053516,FBtr0300671; dbxref=REFSEQ:NP_001014459,GB_protein:AAX53592,FlyBase:FBpp0289895,FlyBase_Annotation_IDs:CG33516-PB,UniProt/TrEMBL:Q59E13,FlyMine:FBpp0289895,modMine…	259	49.03	63	N/A	N/A	54	266	233	485	3.90e-42	152
Pcam.gene139281_i0_len1017.p1	FBgn0029974	339	340	FBgn0029974 FBpp0071086 type=polypeptide; loc=X:complement(join(7907257..7907338,7906500..7906946,7906249..7906426,7906045..7906181,7905816..7905994)); ID=FBpp0071086; name=dpr14-PA; parent=FBgn0029974,FBtr0071134; dbxref=FlyBase:FBpp0071086,FlyBase_Annotation_IDs:CG10946-PA,GB_protein:AAF46290.2,REFSEQ:NP_572419,GB_protein:AAF46290,UniProt/TrEMBL:Q9W3N2,FlyMine:FBpp0071086,modMine:FBpp0071086; M…	236	75.00	70	N/A	N/A	93	328	72	306	1.45e-93	281
Pcam.gene136544_i0_len1494.p1	FBgn0032233	498	385	FBgn0032233 FBpp0079594 type=polypeptide; loc=2L:join(10377322..10377388,10377797..10377942,10378011..10378221,10378288..10378399,10378491..10378864,10378923..10379170); ID=FBpp0079594; name=dpr19-PA; parent=FBgn0032233,FBtr0080004; dbxref=FlyBase:FBpp0079594,FlyBase_Annotation_IDs:CG13140-PA,GB_protein:AAF52929.2,REFSEQ:NP_609392,GB_protein:AAF52929,UniProt/TrEMBL:Q9VKX8,FlyMine:FBpp0079594,modM…	272	49.63	43	N/A	N/A	249	464	42	311	1.04e-39	147
Pcam.gene139238_i0_len1008.p1	FBgn0035170	336	525	FBgn0035170 FBpp0072491 type=polypeptide; loc=3L:complement(join(856343..856670,854587..855043,854296..854410,853906..854143,853670..853847,853469..853605,853281..853405)); ID=FBpp0072491; name=dpr20-PA; parent=FBgn0035170,FBtr0072594; dbxref=FlyBase:FBpp0072491,FlyBase_Annotation_IDs:CG12191-PA,GB_protein:AAF47424.1,REFSEQ:NP_612066,GB_protein:AAF47424,UniProt/TrEMBL:Q9W0L9,FlyMine:FBpp0072491,m…	259	62.16	74	N/A	N/A	62	311	242	496	9.69e-70	225
Pcam.gene144966_i0_len1773.p1	FBgn0031725	591	450	FBgn0031725 FBpp0309925 type=polypeptide; loc=2L:complement(join(5613374..5613494,5612886..5612983,5611144..5611289,5611028..5611089,5608791..5608949,5606039..5606167,5605842..5605979,5604716..5604868,5604591..5604644,5603909..5604001,5602974..5603173)); ID=FBpp0309925; name=DIP-eta-PD; parent=FBgn0031725,FBtr0343246; dbxref=GB_protein:ADV36951,REFSEQ:NP_001188701,FlyBase:FBpp0309925,FlyBase_Anno…	368	63.59	62	N/A	N/A	212	575	43	400	5.92e-109	333
Pcam.gene137899_i0_len1428.p1	FBgn0039617	476	413	FBgn0039617 FBpp0084716 type=polypeptide; loc=3R:complement(join(28927684..28927771,28927477..28927595,28927310..28927410,28927135..28927241,28926898..28927071,28926717..28926845,28926167..28926365,28925913..28926061,28925742..28925801,28925487..28925602)); ID=FBpp0084716; name=DIP-gamma-PA; parent=FBgn0039617,FBtr0085347; dbxref=FlyBase:FBpp0084716,FlyBase_Annotation_IDs:CG14521-PA,GB_protein:AA…	335	62.99	66	N/A	N/A	53	364	38	370	5.94e-103	313
Pcam.gene140489_i0_len1104.p1	FBgn0051646	368	606	FBgn0051646 FBpp0078746 type=polypeptide; loc=2L:complement(join(5651610..5651916,5645456..5645530,5641855..5641952,5640518..5640663,5640287..5640348,5636734..5636892,5635656..5635784,5634654..5634788,5632928..5633077,5632370..5632456,5632037..5632312,5626921..5627117)); ID=FBpp0078746; name=DIP-theta-PA; parent=FBgn0051646,FBtr0079114; dbxref=FlyBase:FBpp0078746,FlyBase_Annotation_IDs:CG31646-PA…	298	67.11	80	N/A	N/A	48	342	130	424	3.18e-102	313
Pcam.gene137095_i0_len1527.p1	FBgn0259245	509	555	FBgn0259245 FBpp0289176 type=polypeptide; loc=X:complement(join(21442422..21442668,21441585..21441754,21435403..21435588,21431961..21432153,21431598..21431726,21426584..21426703,21425485..21425655,21425129..21425184,21424588..21424983)); ID=FBpp0289176; name=DIP-beta-PC; parent=FBgn0259245,FBtr0299898; dbxref=FlyBase:FBpp0289176,FlyBase_Annotation_IDs:CG42343-PC,REFSEQ:NP_001138225,GB_protein:ACL…	373	66.49	73	N/A	N/A	62	433	95	450	2.49e-120	363
Pcam.gene137726_i0_len1443.p1	FBgn0051814	481	672	FBgn0051814 FBpp0080157 type=polypeptide; loc=2L:complement(join(13713973..13714138,13690490..13690531,13690084..13690289,13689948..13690013,13689845..13689884,13689590..13689745,13689356..13689484,13687521..13687658,13684384..13684548,13684204..13684263,13683123..13683209,13678354..13679117)); ID=FBpp0080157; name=DIP-kappa-PA; parent=FBgn0051814,FBtr0080580; dbxref=FlyBase:FBpp0080157,FlyBase_A…	330	73.94	68	N/A	N/A	48	372	67	376	1.72e-131	395
Pcam.gene135234_i0_len1338.p1	FBgn0051708	446	532	FBgn0051708 FBpp0079378 type=polypeptide; loc=2L:complement(join(9066080..9066401,9062400..9062506,9060710..9060926,9059692..9059850,9059471..9059599,9055262..9055412,9055020..9055162,9053298..9053429,9052902..9053140)); ID=FBpp0079378; name=DIP-zeta-PA; parent=FBgn0051708,FBtr0079777; dbxref=FlyBase:FBpp0079378,FlyBase_Annotation_IDs:CG31708-PA,GB_protein:AAF52743.3,REFSEQ:NP_723441,GB_protein:A…	456	62.06	95	N/A	N/A	15	439	86	532	2.95e-136	401
Pcam.gene145464_i0_len1593.p1	FBgn0017590	531	545	FBgn0017590 FBpp0083730 type=polypeptide; loc=3R:join(22915408..22915636,22948677..22948829,22953001..22953201,22953347..22953468,22955752..22955902,22956590..22956687,22957288..22957409,22958315..22958495,22959550..22959723,22959895..22960101); ID=FBpp0083730; name=klg-PA; parent=FBgn0017590,FBtr0084337; dbxref=FlyBase:FBpp0083730,FlyBase_Annotation_IDs:CG6669-PA,GB_protein:AAF56071.1,REFSEQ:NP_…	400	54.50	75	N/A	N/A	72	467	100	484	5.77e-78	254
Pcam.gene145424_i0_len1569.p1	FBgn0259714	523	467	FBgn0259714 FBpp0289244 type=polypeptide; loc=2L:complement(join(6408245..6408383,6394837..6394943,6391128..6391344,6386089..6386247,6385903..6386031,6385684..6385834,6380648..6380790,6379110..6379280,6378840..6379027)); ID=FBpp0289244; name=DIP-epsilon-PA; parent=FBgn0259714,FBtr0299967; dbxref=FlyBase:FBpp0289244,FlyBase_Annotation_IDs:CG42368-PA,REFSEQ:NP_001137799,GB_protein:ACL83005,UniProt/…	303	75.58	57	N/A	N/A	90	389	47	348	2.98e-124	371
Pcam.gene137157_i0_len1524.p1	FBgn0037107	508	467	FBgn0037107 FBpp0290384 type=polypeptide; loc=3L:complement(join(21625471..21625473,21623691..21623757,21623222..21623548,21622891..21623160,21622725..21622822,21622346..21622648,21622114..21622284,21621888..21622052)); ID=FBpp0290384; name=CG7166-PB; parent=FBgn0037107,FBtr0301161; dbxref=REFSEQ:NP_649339,GB_protein:AAF51754,FlyBase_Annotation_IDs:CG7166-PB,FlyBase:FBpp0290384,UniProt/TrEMBL:Q9V…	423	50.59	83	N/A	N/A	44	464	38	424	8.91e-69	227
Pcam.gene140276_i0_len1179.p1	FBgn0010238	393	359	FBgn0010238 FBpp0087044 type=polypeptide; loc=2R:join(12453517..12454054,12464340..12464881); ID=FBpp0087044; name=Lac-PA; parent=FBgn0010238,FBtr0087933; dbxref=FlyBase:FBpp0087044,FlyBase_Annotation_IDs:CG12369-PA,GB_protein:AAF58506.1,REFSEQ:NP_523713,GB_protein:AAF58506,UniProt/Swiss-Prot:Q24372,FlyMine:FBpp0087044,modMine:FBpp0087044; MD5=647f8dcb274b0948a473b296fbfb9321; length=359; release…	338	75.15	86	N/A	N/A	53	390	24	357	3.46e-146	418
Pcam.gene135222_i0_len1344.p1	FBgn0052791	448	554	FBgn0052791 FBpp0070563 type=polypeptide; loc=X:complement(join(3530315..3530420,3523922..3524031,3523634..3523819,3522212..3522312,3520042..3520133,3519825..3519953,3514868..3514987,3514002..3514172,3513003..3513652)); ID=FBpp0070563; name=DIP-alpha-PA; parent=FBgn0052791,FBtr0070588; dbxref=FlyBase:FBpp0070563,FlyBase_Annotation_IDs:CG32791-PA,GB_protein:AAF45880.2,REFSEQ:NP_726871,GB_protein:A…	324	71.60	72	N/A	N/A	23	346	23	343	7.21e-129	383
Pcam.gene136479_i0_len1503.p1	FBgn0085420	501	469	FBgn0085420 FBpp0305788 type=polypeptide; loc=3L:join(5429514..5429628,5431632..5431738,5433022..5433226,5433291..5433452,5433727..5433855,5435588..5435678,5436229..5436312,5436523..5436632,5437713..5437775,5439190..5439471,5439531..5439592); ID=FBpp0305788; name=DIP-delta-PD; parent=FBgn0085420,FBtr0333611; dbxref=REFSEQ:NP_001097508,GB_protein:ABW08467,FlyBase:FBpp0305788,FlyBase_Annotation_IDs…	300	75.33	60	N/A	N/A	57	356	44	342	5.52e-125	372
Pcam.gene145161_i0_len1602.p1	FBgn0085382	534	581	FBgn0085382 FBpp0308425 type=polypeptide; loc=3R:complement(join(27833897..27834119,27804325..27804438,27797384..27797584,27788972..27789112,27788241..27788372,27787331..27787428,27781400..27781629,27778912..27779295,27778522..27778580,27770817..27770861,27769990..27770108)); ID=FBpp0308425; name=CG34353-PC; parent=FBgn0085382,FBtr0339321; dbxref=GB_protein:AHN57570,REFSEQ:NP_001287571,FlyBase:FB…	345	54.49	64	N/A	N/A	79	421	83	402	9.44e-68	228
Pcam.gene138568_i0_len1050.p1	FBgn0027524	350	331	FBgn0027524 FBpp0081650 type=polypeptide; loc=3R:join(10043347..10043349,10043403..10043694,10043766..10044004,10044062..10044249,10044304..10044577); ID=FBpp0081650; name=CG3909-PA; parent=FBgn0027524,FBtr0082172; dbxref=FlyBase:FBpp0081650,FlyBase_Annotation_IDs:CG3909-PA,GB_protein:AAF54480.1,REFSEQ:NP_649969,GB_protein:AAF54480,UniProt/TrEMBL:Q9XZ19,FlyMine:FBpp0081650,modMine:FBpp0081650; MD…	343	69.39	97	N/A	N/A	9	348	1	326	8.75e-117	340
Pcam.gene155802_i0_len933.p1	FBgn0040066	311	361	FBgn0040066 FBpp0070422 type=polypeptide; loc=X:join(2586279..2586549,2586761..2587386,2587441..2587629); ID=FBpp0070422; name=wds-PA; parent=FBgn0040066,FBtr0070438; dbxref=FlyBase:FBpp0070422,FlyBase_Annotation_IDs:CG17437-PA,GB_protein:AAF45791.1,REFSEQ:NP_524984,GB_protein:AAF45791,UniProt/Swiss-Prot:Q9V3J8,FlyMine:FBpp0070422,modMine:FBpp0070422; MD5=bba31ef4ee3304320e64e714e0c768c5; length=…	303	97.03	97	N/A	N/A	8	310	59	361	0.0	578
Pcam.gene7883_i0_len2088.p1	FBgn0033607	696	680	FBgn0033607 FBpp0304695 type=polypeptide; loc=2R:complement(join(11283684..11283725,11283386..11283605,11282329..11283323,11282164..11282268,11281960..11282099,11281695..11281890,11281438..11281632,11281274..11281379,11281107..11281150)); ID=FBpp0304695; name=CG9062-PC; parent=FBgn0033607,FBtr0332422; dbxref=FlyBase:FBpp0304695,FlyBase_Annotation_IDs:CG9062-PC,REFSEQ:NP_001260886,GB_protein:AGB93…	685	69.49	97	N/A	N/A	19	692	3	658	0.0	706
Pcam.gene141886_i0_len2943.p1	FBgn0041171	981	1326	FBgn0041171 FBpp0073101 type=polypeptide; loc=3L:complement(join(4248724..4251801,4248473..4248654,4248183..4248408,4247912..4248122,4247654..4247825,4247476..4247587)); ID=FBpp0073101; name=ago-PC; parent=FBgn0041171,FBtr0073245; dbxref=FlyBase:FBpp0073101,FlyBase_Annotation_IDs:CG15010-PC,GB_protein:AAG22246.1,REFSEQ:NP_523922,GB_protein:AAG22246,UniProt/Swiss-Prot:Q9VZF4; MD5=04a22050465c45d32…	478	87.66	49	N/A	N/A	499	975	841	1318	0.0	791
Pcam.gene134985_i0_len1281.p1	FBgn0015754	427	411	FBgn0015754 FBpp0086375 type=polypeptide; loc=2R:join(16182053..16182090,16182158..16182458,16182517..16182673,16182737..16182914,16182983..16183118,16183186..16183537,16183603..16183676); ID=FBpp0086375; name=Lis-1-PA; parent=FBgn0015754,FBtr0087236; dbxref=GB_protein:AAF58050.1,FlyBase:FBpp0086375,FlyBase_Annotation_IDs:CG8440-PA,REFSEQ:NP_477160,GB_protein:AAF58050,UniProt/Swiss-Prot:Q7KNS3,Fl…	411	87.35	96	N/A	N/A	17	426	1	411	0.0	654
Pcam.gene135133_i0_len1293.p1	FBgn0036354	431	403	FBgn0036354 FBpp0302861 type=polypeptide; loc=3L:complement(join(13388994..13389872,13388723..13388926,13388450..13388578)); ID=FBpp0302861; name=Poc1-PB; parent=FBgn0036354,FBtr0321318; dbxref=FlyBase:FBpp0302861,FlyBase_Annotation_IDs:CG10191-PB,REFSEQ:NP_001261799,GB_protein:AGB94492,UniProt/TrEMBL:M9PCD6; MD5=725caad328095acf43aa9306cf8c5eb0; length=403; release=r6.46; species=Dmel;	296	63.85	69	N/A	N/A	6	301	7	301	1.24e-95	292
Pcam.gene140424_i0_len1089.p1	FBgn0031229	363	347	FBgn0031229 FBpp0077778 type=polypeptide; loc=2L:join(156241..156348,156423..156552,156736..157541); ID=FBpp0077778; name=CG3436-PA; parent=FBgn0031229,FBtr0078119; dbxref=FlyBase:FBpp0077778,FlyBase_Annotation_IDs:CG3436-PA,GB_protein:AAF51536.1,REFSEQ:NP_608501,GB_protein:AAF51536,UniProt/TrEMBL:Q9VPL0,FlyMine:FBpp0077778,modMine:FBpp0077778; MD5=16a72ec72cba3f28343906a82068cb93; length=347; re…	346	77.17	95	N/A	N/A	18	362	1	346	3.66e-155	439
Pcam.gene136850_i0_len1536.p1	FBgn0021874	512	488	FBgn0021874 FBpp0077735 type=polypeptide; loc=2L:complement(join(567089..568064,566680..567030,566498..566624,566426..566438)); ID=FBpp0077735; name=Nle-PA; parent=FBgn0021874,FBtr0078075; dbxref=GB_protein:AAF51479.1,FlyBase:FBpp0077735,FlyBase_Annotation_IDs:CG2863-PA,GB_protein:AAF51479.2,REFSEQ:NP_477294,GB_protein:AAF51479,UniProt/Swiss-Prot:Q9VPR4,FlyMine:FBpp0077735,modMine:FBpp0077735; MD…	471	74.31	92	N/A	N/A	41	509	22	486	0.0	581
Pcam.gene145154_i0_len1602.p1	FBgn0038666	534	509	FBgn0038666 FBpp0083135 type=polypeptide; loc=3R:complement(join(18980820..18980845,18980685..18980751,18980370..18980628,18979224..18980302,18979063..18979161)); ID=FBpp0083135; name=Smu1-PA; parent=FBgn0038666,FBtr0083721; dbxref=FlyBase:FBpp0083135,FlyBase_Annotation_IDs:CG5451-PA,GB_protein:AAF55614.2,REFSEQ:NP_650766,GB_protein:AAF55614,UniProt/TrEMBL:Q9VE18,FlyMine:FBpp0083135,modMine:FBpp0…	513	86.94	96	N/A	N/A	21	533	1	509	0.0	819
Pcam.gene136872_i0_len1536.p1	FBgn0036733	512	553	FBgn0036733 FBpp0074971 type=polypeptide; loc=3L:complement(17512120..17513781); ID=FBpp0074971; name=U4-U6-60K-PA; parent=FBgn0036733,FBtr0075209; dbxref=FlyBase:FBpp0074971,FlyBase_Annotation_IDs:CG6322-PA,GB_protein:AAF49331.1,REFSEQ:NP_648990,GB_protein:AAF49331,UniProt/TrEMBL:Q9VVI0,FlyMine:FBpp0074971,modMine:FBpp0074971; MD5=4827054d86ce99be2f09ad82c7666978; length=553; release=r6.46; spec…	473	69.13	92	N/A	N/A	42	511	87	552	1.06e-160	467
Pcam.gene2982_i0_len1818.p1	FBgn0283468	606	597	FBgn0283468 FBpp0303082 type=polypeptide; loc=3R:complement(join(21126938..21126994,21125162..21125384,21122322..21122593,21122072..21122251,21121553..21122007,21121030..21121219,21120834..21120969,21120459..21120739)); ID=FBpp0303082; name=slmb-PB; parent=FBgn0283468,FBtr0330049; dbxref=FlyBase:FBpp0303082,FlyBase_Annotation_IDs:CG3412-PB,REFSEQ:NP_001262802,GB_protein:AGB96182,UniProt/TrEMBL:A0…	484	89.05	80	N/A	N/A	79	562	30	507	0.0	826
Pcam.gene146302_i0_len2040.p1	FBgn0039067	680	743	FBgn0039067 FBpp0083779 type=polypeptide; loc=3R:complement(join(23257841..23257999,23256486..23257780,23256108..23256408,23255701..23256047,23255494..23255623)); ID=FBpp0083779; name=wda-PA; parent=FBgn0039067,FBtr0084387; dbxref=FlyBase:FBpp0083779,FlyBase_Annotation_IDs:CG4448-PA,GB_protein:AAF56118.1,REFSEQ:NP_651136,GB_protein:AAF56118,UniProt/TrEMBL:Q9VCN9,FlyMine:FBpp0083779,modMine:FBpp00…	588	41.67	73	N/A	N/A	57	554	86	661	5.92e-53	194
Pcam.gene139165_i0_len1011.p1	FBgn0033972	337	335	FBgn0033972 FBpp0086590 type=polypeptide; loc=2R:complement(14853952..14854959); ID=FBpp0086590; name=Ciao1-PA; parent=FBgn0033972,FBtr0087460; dbxref=FlyBase:FBpp0086590,FlyBase_Annotation_IDs:CG12797-PA,GB_protein:AAF58195.1,REFSEQ:NP_610996,GB_protein:AAF58195,UniProt/Swiss-Prot:Q7K1Y4,FlyMine:FBpp0086590,modMine:FBpp0086590; MD5=d297132067ffc7b5cd19a961e18d7dd8; length=335; release=r6.46; spe…	335	74.03	99	N/A	N/A	2	334	2	335	6.70e-150	424
Pcam.gene138689_i0_len1056.p1	FBgn0004623	352	346	FBgn0004623 FBpp0074717 type=polypeptide; loc=3L:join(19687728..19687796,19688218..19688663,19688718..19688919,19689059..19689188,19689272..19689358,19689552..19689658); ID=FBpp0074717; name=Gbeta76C-PA; parent=FBgn0004623,FBtr0074949; dbxref=FlyBase:FBpp0074717,FlyBase_Annotation_IDs:CG8770-PA,GB_protein:AAF49124.1,REFSEQ:NP_523720,GB_protein:AAF49124,UniProt/Swiss-Prot:P29829,FlyMine:FBpp007471…	346	79.77	99	N/A	N/A	4	349	1	345	3.94e-169	474
Pcam.gene1342_i0_len1494.p1	FBgn0263933	498	700	FBgn0263933 FBpp0077715 type=polypeptide; loc=2L:join(415389..415446,415512..416710,416789..417634); ID=FBpp0077715; name=ebi-PA; parent=FBgn0263933,FBtr0078055; dbxref=FlyBase:FBpp0077715,FlyBase_Annotation_IDs:CG4063-PA,GB_protein:AAF51501.1,REFSEQ:NP_477329,GB_protein:AAF51501,UniProt/Swiss-Prot:Q95RJ9,FlyMine:FBpp0077715,modMine:FBpp0077715; MD5=328640e01275fc7031a62776b15cbb80; length=700; r…	366	93.44	95	N/A	N/A	132	497	335	699	0.0	682
Pcam.gene141933_i0_len2907.p1	FBgn0038597	969	922	FBgn0038597 FBpp0082995 type=polypeptide; loc=3R:join(18283734..18283891,18283956..18286566); ID=FBpp0082995; name=CG8064-PA; parent=FBgn0038597,FBtr0083574; dbxref=FlyBase:FBpp0082995,FlyBase_Annotation_IDs:CG8064-PA,GB_protein:AAF55529.1,REFSEQ:NP_650705,GB_protein:AAF55529,UniProt/TrEMBL:Q9VE98,FlyMine:FBpp0082995,modMine:FBpp0082995; MD5=0804858a773482fa2175d8926476cce8; length=922; release=r…	958	55.22	97	N/A	N/A	8	945	1	900	3.22e-169	517
Pcam.gene4326_i0_len1098.p1	FBgn0030011	366	358	FBgn0030011 FBpp0071137 type=polypeptide; loc=X:complement(8151067..8152143); ID=FBpp0071137; name=Gbeta5-PA; parent=FBgn0030011,FBtr0071189; dbxref=FlyBase:FBpp0071137,FlyBase_Annotation_IDs:CG10763-PA,GB_protein:AAF46336.1,REFSEQ:NP_572452,GB_protein:AAF46336,UniProt/TrEMBL:Q9W3J1,FlyMine:FBpp0071137,modMine:FBpp0071137; MD5=2721aa4acead152ab210d8f286208b36; length=358; release=r6.46; species=D…	342	90.64	93	N/A	N/A	24	365	17	358	0.0	585
Pcam.gene158973_i0_len774.p1	FBgn0039673	258	482	FBgn0039673 FBpp0303327 type=polypeptide; loc=3R:complement(join(29600823..29600862,29600688..29600763,29599854..29600636,29599252..29599801)); ID=FBpp0303327; name=CG7568-PE; parent=FBgn0039673,FBtr0330295; dbxref=FlyBase:FBpp0303327,FlyBase_Annotation_IDs:CG7568-PE,REFSEQ:NP_001263071,GB_protein:AGB96451,UniProt/TrEMBL:A0A0B4KI55; MD5=843fbfac639132c43225675ed0b2b49a; length=482; release=r6.46;…	283	56.54	99	N/A	N/A	1	256	149	430	9.22e-62	201
Pcam.gene144107_i0_len3909.p1	FBgn0040207	1303	819	FBgn0040207 FBpp0074025 type=polypeptide; loc=X:complement(join(16275533..16275566,16274564..16274691,16274284..16274501,16270239..16270580,16269979..16270114,16268274..16269341,16268072..16268205,16267914..16268003,16267775..16267849,16267481..16267715)); ID=FBpp0074025; name=kat80-PB; parent=FBgn0040207,FBtr0074246; dbxref=FlyBase:FBpp0074025,FlyBase_Annotation_IDs:CG13956-PB,GB_protein:AAF4857…	361	57.89	37	N/A	N/A	456	806	5	362	7.94e-77	271
Pcam.gene141986_i0_len2346.p1	FBgn0010356	782	704	FBgn0010356 FBpp0087335 type=polypeptide; loc=2R:complement(10877491..10879605); ID=FBpp0087335; name=Taf5-PA; parent=FBgn0010356,FBtr0088240; dbxref=FlyBase:FBpp0087335,FlyBase_Annotation_IDs:CG7704-PA,GB_protein:AAF58737.1,REFSEQ:NP_476957,GB_protein:AAF58737,UniProt/Swiss-Prot:P49846,FlyMine:FBpp0087335,modMine:FBpp0087335; MD5=2c2a0de71c46227e440c3eb2e617f285; length=704; release=r6.46; speci…	627	65.23	79	N/A	N/A	162	779	76	702	0.0	584
Pcam.gene2296_i0_len3708.p1	FBgn0025725	1236	1234	FBgn0025725 FBpp0072693 type=polypeptide; loc=3L:complement(join(1644012..1644957,1641197..1643955)); ID=FBpp0072693; name=alphaCOP-PB; parent=FBgn0025725,FBtr0072811; dbxref=FlyBase:FBpp0072693,FlyBase_Annotation_IDs:CG7961-PB,GB_protein:AAF47535.1,REFSEQ:NP_728648,GB_protein:AAF47535,UniProt/TrEMBL:Q9W0B8; MD5=66c92cebeb44706586c8d2870900e903; length=1234; release=r6.46; species=Dmel;	1252	76.84	99	N/A	N/A	7	1235	1	1234	0.0	1602
Pcam.gene139020_i0_len969.p1	FBgn0001105	323	340	FBgn0001105 FBpp0073921 type=polypeptide; loc=X:15861774..15862796; ID=FBpp0073921; name=Gbeta13F-PA; parent=FBgn0001105,FBtr0074107; dbxref=FlyBase:FBpp0073921,FlyBase_Annotation_IDs:CG10545-PA,GB_protein:AAF48530.1,REFSEQ:NP_525090,GB_protein:AAF48530,UniProt/Swiss-Prot:P26308; MD5=fa40dba61b9c9701457fcc781f1988b2; length=340; release=r6.46; species=Dmel;	312	92.31	97	N/A	N/A	4	315	1	308	0.0	564
Pcam.gene137924_i0_len1419.p1	FBgn0030365	473	482	FBgn0030365 FBpp0073459 type=polypeptide; loc=X:join(12021160..12021278,12021338..12022667); ID=FBpp0073459; name=Tango4-PA; parent=FBgn0030365,FBtr0073622; dbxref=FlyBase:FBpp0073459,FlyBase_Annotation_IDs:CG1796-PA,GB_protein:AAF48133.1,REFSEQ:NP_572778,GB_protein:AAF48133,UniProt/TrEMBL:Q9VYQ9,FlyMine:FBpp0073459,modMine:FBpp0073459; MD5=55995a65b5afe1c1f6fa537076d5b996; length=482; release=r6…	479	79.54	98	N/A	N/A	8	472	4	482	0.0	689
Pcam.gene142055_i0_len2373.p1	FBgn0011785	791	2232	FBgn0011785 FBpp0083988 type=polypeptide; loc=3R:join(24319115..24319157,24319409..24319467,24319592..24319621,24320017..24320076,24320668..24320914,24320976..24321783,24321863..24321959,24322024..24322338,24322397..24324403,24324459..24324718,24324777..24324947,24325005..24325278,24325750..24326895,24326957..24327137,24327189..24328189); ID=FBpp0083988; name=BRWD3-PA; parent=FBgn0011785,FBtr0084…	626	72.68	78	N/A	N/A	50	669	11	629	0.0	684
Pcam.gene143932_i0_len3213.p1	FBgn0033454	1071	787	FBgn0033454 FBpp0087461 type=polypeptide; loc=2R:join(9848125..9848150,9848210..9850547); ID=FBpp0087461; name=CG1671-PA; parent=FBgn0033454,FBtr0088373; dbxref=FlyBase:FBpp0087461,FlyBase_Annotation_IDs:CG1671-PA,GB_protein:AAF58888.1,REFSEQ:NP_610526,GB_protein:AAF58888,UniProt/TrEMBL:Q7JQT9,FlyMine:FBpp0087461,modMine:FBpp0087461; MD5=959d1b74ff1aa316534e6ff5827ac206; length=787; release=r6.46…	816	51.47	73	N/A	N/A	22	800	9	787	1.66e-114	372
Pcam.gene893_i0_len5346.p1	FBgn0031374	1782	2397	FBgn0031374 FBpp0305221 type=polypeptide; loc=2L:join(1913493..1913663,1932056..1932147,1933806..1934049,1934119..1934328,1934479..1934898,1934961..1935683,1935739..1936991,1937054..1937373,1937441..1937583,1937866..1937910,1938508..1938619,1938865..1941393,1941582..1941677,1941755..1941903,1941971..1942046,1942108..1942182,1942251..1942451,1942510..1942663,1942785..1942965); ID=FBpp0305221; name…	842	69.48	45	N/A	N/A	61	853	57	879	0.0	951
Pcam.gene6475_i0_len3069.p1	FBgn0046222	1023	807	FBgn0046222 FBpp0078362 type=polypeptide; loc=3R:join(5660964..5661248,5661539..5661808,5661866..5662017,5663063..5663160,5663217..5663343,5663419..5663652,5663718..5663929,5663993..5665038); ID=FBpp0078362; name=Wdr33-PA; parent=FBgn0046222,FBtr0078713; dbxref=FlyBase:FBpp0078362,FlyBase_Annotation_IDs:CG1109-PA,GB_protein:AAF51974.2,REFSEQ:NP_730982,GB_protein:AAF51974,UniProt/TrEMBL:Q9VNG2,Fly…	469	80.81	45	N/A	N/A	52	513	61	520	0.0	711
Pcam.gene136843_i0_len1533.p1	FBgn0261119	511	505	FBgn0261119 FBpp0085902 type=polypeptide; loc=2R:complement(join(18450890..18450908,18449472..18450825,18447467..18447611)); ID=FBpp0085902; name=Prp19-PA; parent=FBgn0261119,FBtr0086723; dbxref=FlyBase:FBpp0085902,FlyBase_Annotation_IDs:CG5519-PA,GB_protein:AAF57684.1,REFSEQ:NP_523783,GB_protein:AAF57684,UniProt/TrEMBL:Q7KLW9,FlyMine:FBpp0085902,modMine:FBpp0085902; MD5=0c3487754cd63a1e17f46fe83…	504	85.71	99	N/A	N/A	6	509	1	503	0.0	768
Pcam.gene145738_i0_len1635.p1	FBgn0023527	545	535	FBgn0023527 FBpp0070382 type=polypeptide; loc=X:join(2262896..2262988,2263057..2264571); ID=FBpp0070382; name=CG3071-PA; parent=FBgn0023527,FBtr0070398; dbxref=FlyBase:FBpp0070382,FlyBase_Annotation_IDs:CG3071-PA,GB_protein:AAF45765.1,REFSEQ:NP_569993,GB_protein:AAF45765,UniProt/TrEMBL:Q9W4Z9,FlyMine:FBpp0070382,modMine:FBpp0070382; MD5=6b54565a61f7919ef5db9c6d5093a2e6; length=535; release=r6.46;…	547	57.77	98	N/A	N/A	8	542	4	535	5.45e-127	381
Pcam.gene7145_i0_len3444.p1	FBgn0025724	1148	914	FBgn0025724 FBpp0080048 type=polypeptide; loc=2L:join(13379022..13379376,13379495..13380114,13380177..13380759,13380995..13382181); ID=FBpp0080048; name=beta'COP-PA; parent=FBgn0025724,FBtr0080469; dbxref=FlyBase:FBpp0080048,FlyBase_Annotation_IDs:CG6699-PA,GB_protein:AAF53294.2,REFSEQ:NP_524836,GB_protein:AAF53294,UniProt/Swiss-Prot:O62621,FlyMine:FBpp0080048,modMine:FBpp0080048; MD5=4642d653163…	851	83.90	74	N/A	N/A	3	846	1	850	0.0	1278
Pcam.gene7912_i0_len963.p1	FBgn0020618	321	318	FBgn0020618 FBpp0079187 type=polypeptide; loc=2L:complement(join(7827061..7827169,7826770..7826981,7825701..7826336)); ID=FBpp0079187; name=Rack1-PA; parent=FBgn0020618,FBtr0079565; dbxref=FlyBase:FBpp0079187,FlyBase_Annotation_IDs:CG7111-PA,GB_protein:AAF52566.1,REFSEQ:NP_477269,GB_protein:AAF52566,UniProt/Swiss-Prot:O18640,FlyMine:FBpp0079187,modMine:FBpp0079187; MD5=c367551df53d0ddb1b123145df7…	317	91.17	98	N/A	N/A	3	318	1	317	0.0	536
Pcam.gene5002_i0_len1023.p1	FBgn0037569	341	320	FBgn0037569 FBpp0081350 type=polypeptide; loc=3R:complement(join(8308486..8308575,8307896..8308430,8307503..8307840)); ID=FBpp0081350; name=tex-PA; parent=FBgn0037569,FBtr0081861; dbxref=FlyBase:FBpp0081350,FlyBase_Annotation_IDs:CG9615-PA,GB_protein:AAF54217.1,REFSEQ:NP_649784,GB_protein:AAF54217,UniProt/TrEMBL:Q9VHT2,FlyMine:FBpp0081350,modMine:FBpp0081350; MD5=09386fe2f4480110aaacfcb6d5ce43d2;…	319	75.24	94	N/A	N/A	20	338	8	320	1.18e-145	413
Pcam.gene138985_i0_len972.p1	FBgn0032030	324	317	FBgn0032030 FBpp0079266 type=polypeptide; loc=2L:8374527..8375480; ID=FBpp0079266; name=Wdr82-PA; parent=FBgn0032030,FBtr0079650; dbxref=FlyBase:FBpp0079266,FlyBase_Annotation_IDs:CG17293-PA,GB_protein:AAF52654.1,REFSEQ:NP_609217,GB_protein:AAF52654,UniProt/Swiss-Prot:Q9VLN1,FlyMine:FBpp0079266,modMine:FBpp0079266; MD5=7c437a2a2b66beb7039286fda788c9a3; length=317; release=r6.46; species=Dmel;	315	91.43	97	N/A	N/A	8	322	1	315	0.0	545
Pcam.gene145036_i0_len1761.p1	FBgn0028496	587	1922	FBgn0028496 FBpp0085899 type=polypeptide; loc=2R:complement(join(18476484..18476678,18476112..18476419,18475494..18475669,18475289..18475433,18474587..18474752,18470064..18470976,18469502..18469959,18467575..18468022,18467378..18467507,18466979..18467093,18464851..18465033,18462738..18462833,18461597..18462680,18461295..18461537,18460912..18461228,18459853..18460644)); ID=FBpp0085899; name=CG3011…	360	40.00	60	N/A	N/A	31	352	1179	1502	6.01e-17	84.3
Pcam.gene3549_i1_len966.p1	FBgn0264691	322	313	FBgn0264691 FBpp0071303 type=polypeptide; loc=X:complement(join(9605762..9605875,9604878..9605705)); ID=FBpp0071303; name=Lst8-PA; parent=FBgn0264691,FBtr0071368; dbxref=FlyBase:FBpp0071303,FlyBase_Annotation_IDs:CG3004-PA,GB_protein:AAF46509.2,REFSEQ:NP_572572,GB_protein:AAF46509,UniProt/Swiss-Prot:Q9W328,FlyMine:FBpp0071303,modMine:FBpp0071303; MD5=b6690b78f5a9a2c836f470bf4bc93d82; length=313; …	305	71.80	94	N/A	N/A	13	316	6	308	7.52e-124	356
Pcam.gene144415_i0_len1719.p1	FBgn0038927	573	576	FBgn0038927 FBpp0083581 type=polypeptide; loc=3R:complement(join(22033364..22034081,22032820..22033298,22032226..22032759)); ID=FBpp0083581; name=CG6015-PA; parent=FBgn0038927,FBtr0084183; dbxref=FlyBase:FBpp0083581,FlyBase_Annotation_IDs:CG6015-PA,GB_protein:AAF55949.1,REFSEQ:NP_651005,GB_protein:AAF55949,UniProt/TrEMBL:Q9VD52,FlyMine:FBpp0083581,modMine:FBpp0083581; MD5=6ac9b17f25f7c9bad4e491de…	584	77.91	99	N/A	N/A	6	572	1	576	0.0	794
Pcam.gene159999_i0_len768.p1	FBgn0035724	256	742	FBgn0035724 FBpp0076646 type=polypeptide; loc=3L:complement(join(6967383..6967807,6966616..6967320,6966314..6966543,6966035..6966251,6965320..6965971)); ID=FBpp0076646; name=CG10064-PA; parent=FBgn0035724,FBtr0076937; dbxref=FlyBase:FBpp0076646,FlyBase_Annotation_IDs:CG10064-PA,GB_protein:AAF50630.1,REFSEQ:NP_648065,GB_protein:AAF50630,UniProt/TrEMBL:Q9VS00,FlyMine:FBpp0076646,modMine:FBpp0076646…	253	54.94	98	N/A	N/A	6	255	400	652	8.27e-44	156
Pcam.gene1336_i1_len1242.p1	FBgn0000588	414	425	FBgn0000588 FBpp0079907 type=polypeptide; loc=2L:complement(join(11829176..11829235,11828970..11829103,11828736..11828907,11827460..11828371)); ID=FBpp0079907; name=esc-PA; parent=FBgn0000588,FBtr0080325; dbxref=FlyBase:FBpp0079907,FlyBase_Annotation_IDs:CG14941-PA,GB_protein:AAF53124.1,REFSEQ:NP_477431,GB_protein:AAF53124,UniProt/Swiss-Prot:Q24338,FlyMine:FBpp0079907,modMine:FBpp0079907; MD5=811…	298	73.83	71	N/A	N/A	68	363	59	356	3.81e-127	373
Pcam.gene136078_i0_len1260.p1	FBgn0033557	420	949	FBgn0033557 FBpp0087322 type=polypeptide; loc=2R:join(10823700..10823717,10823771..10823883,10823939..10825204,10825263..10825602,10825668..10825813,10825871..10826018,10826080..10826314,10826379..10826540,10826898..10827114,10827175..10827379); ID=FBpp0087322; name=CG12325-PA; parent=FBgn0033557,FBtr0088227; dbxref=FlyBase:FBpp0087322,FlyBase_Annotation_IDs:CG12325-PA,GB_protein:AAF58744.1,REFSE…	391	64.45	88	N/A	N/A	6	376	1	390	6.25e-105	331
Pcam.gene136430_i0_len1482.p1	FBgn0037943	494	498	FBgn0037943 FBpp0081907 type=polypeptide; loc=3R:join(11742154..11742161,11742237..11743725); ID=FBpp0081907; name=CG14722-PA; parent=FBgn0037943,FBtr0082431; dbxref=FlyBase:FBpp0081907,FlyBase_Annotation_IDs:CG14722-PA,GB_protein:AAF54692.2,REFSEQ:NP_650111,GB_protein:AAF54692,UniProt/Swiss-Prot:Q8T088,FlyMine:FBpp0081907,modMine:FBpp0081907; MD5=4ecc4b77f17b80447b10e76e74b1e833; length=498; rel…	353	59.21	71	N/A	N/A	140	490	147	496	1.13e-82	264
Pcam.gene147415_i0_len1941.p1	FBgn0260049	647	608	FBgn0260049 FBpp0075581 type=polypeptide; loc=3L:join(13412942..13412975,13413317..13413438,13414058..13414148,13414337..13414600,13414666..13415720,13415777..13415927,13415995..13416104); ID=FBpp0075581; name=flr-PA; parent=FBgn0260049,FBtr0075845; dbxref=FlyBase:FBpp0075581,FlyBase_Annotation_IDs:CG10724-PA,GB_protein:AAF49822.1,REFSEQ:NP_648642,GB_protein:AAF49822,UniProt/Swiss-Prot:Q9VU68,Fly…	601	76.37	93	N/A	N/A	47	645	8	606	0.0	736
Pcam.gene137156_i0_len1524.p1	FBgn0053505	508	484	FBgn0053505 FBpp0090943 type=polypeptide; loc=2R:complement(join(14860586..14860639,14859709..14860535,14859450..14859647,14859256..14859392,14858961..14859199)); ID=FBpp0090943; name=U3-55K-PA; parent=FBgn0053505,FBtr0091445; dbxref=FlyBase:FBpp0090943,FlyBase_Annotation_IDs:CG33505-PA,GB_protein:AAX52704.1,REFSEQ:NP_001014529,GB_protein:AAX52704,UniProt/TrEMBL:Q8MSW9,FlyMine:FBpp0090943,modMine…	439	64.01	85	N/A	N/A	73	505	43	477	2.62e-113	343
Pcam.gene142659_i0_len2472.p1	FBgn0027518	824	777	FBgn0027518 FBpp0303329 type=polypeptide; loc=3R:complement(join(29744882..29744999,29744184..29744823,29743789..29744121,29743651..29743735,29743435..29743590,29742919..29743377,29742667..29742852,29742247..29742603)); ID=FBpp0303329; name=Wdr24-PC; parent=FBgn0027518,FBtr0330297; dbxref=FlyBase:FBpp0303329,FlyBase_Annotation_IDs:CG7609-PC,REFSEQ:NP_733303,GB_protein:AAF56930,UniProt/TrEMBL:Q86B…	831	51.50	98	N/A	N/A	14	823	21	777	7.47e-164	494
Pcam.gene139311_i0_len1017.p1	FBgn0028897	339	308	FBgn0028897 FBpp0080383 type=polypeptide; loc=2L:join(16262200..16262278,16262339..16262457,16262521..16262593,16262650..16263180,16263262..16263386); ID=FBpp0080383; name=CG4935-PA; parent=FBgn0028897,FBtr0080825; dbxref=FlyBase:FBpp0080383,FlyBase_Annotation_IDs:CG4935-PA,GB_protein:AAF53509.2,REFSEQ:NP_609782,GB_protein:AAF53509,UniProt/TrEMBL:Q9VJL9,FlyMine:FBpp0080383,modMine:FBpp0080383; MD…	286	64.69	84	N/A	N/A	46	330	13	298	1.33e-90	272
Pcam.gene137721_i0_len1449.p1	FBgn0262699	483	478	FBgn0262699 FBpp0070655 type=polypeptide; loc=X:complement(join(4676254..4676375,4674367..4674619,4668904..4669137,4667993..4668820)); ID=FBpp0070655; name=fzr-PB; parent=FBgn0262699,FBtr0070687; dbxref=FlyBase:FBpp0070655,FlyBase_Annotation_IDs:CG3000-PB,GB_protein:AAN09125.1,REFSEQ:NP_726941,GB_protein:AAN09125,UniProt/TrEMBL:Q9W4H9,FlyMine:FBpp0070655,modMine:FBpp0070655; MD5=e15e4c3780d07df3e…	483	82.61	99	N/A	N/A	5	482	5	478	0.0	691
Pcam.gene8125_i0_len3777.p1	FBgn0083969	1259	1108	FBgn0083969 FBpp0290295 type=polypeptide; loc=3R:join(29869708..29869793,29869850..29870054,29871060..29871149,29871239..29871377,29871446..29872223,29872284..29872484,29872541..29873264,29873324..29874142,29874205..29874333,29874411..29874566); ID=FBpp0290295; name=CG34133-PC; parent=FBgn0083969,FBtr0301073; dbxref=REFSEQ:NP_001036772,GB_protein:AAN14200,FlyBase:FBpp0290295,FlyBase_Annotation_ID…	800	63.88	69	N/A	N/A	476	1258	404	1107	0.0	763
Pcam.gene138068_i0_len1032.p1	FBgn0034876	344	328	FBgn0034876 FBpp0072023 type=polypeptide; loc=2R:complement(join(23547490..23547610,23545326..23545991,23545064..23545263)); ID=FBpp0072023; name=wmd-PA; parent=FBgn0034876,FBtr0072114; dbxref=FlyBase:FBpp0072023,FlyBase_Annotation_IDs:CG3957-PA,GB_protein:AAF47023.1,REFSEQ:NP_611804,GB_protein:AAF47023,UniProt/TrEMBL:Q9W1N4,FlyMine:FBpp0072023,modMine:FBpp0072023; MD5=c27ee793186a7726c2d7a987d27…	325	77.54	94	N/A	N/A	19	343	3	327	4.52e-156	439
Pcam.gene137604_i0_len1440.p1	FBgn0039705	480	612	FBgn0039705 FBpp0308289 type=polypeptide; loc=3R:complement(join(29834746..29834845,29834361..29834622,29833933..29834095,29833193..29833281,29831915..29832372,29831690..29831832,29828226..29828526,29828073..29828157,29827850..29827993,29827560..29827653)); ID=FBpp0308289; name=Atg16-PF; parent=FBgn0039705,FBtr0339144; dbxref=GB_protein:ACL83580,REFSEQ:NP_001138124,FlyBase:FBpp0308289,FlyBase_Ann…	298	76.17	62	N/A	N/A	181	478	315	611	1.13e-124	375
Pcam.gene138910_i0_len993.p1	FBgn0015834	331	326	FBgn0015834 FBpp0078689 type=polypeptide; loc=2L:complement(join(4967691..4967693,4967024..4967513,4966481..4966968)); ID=FBpp0078689; name=eIF3i-PA; parent=FBgn0015834,FBtr0079053; dbxref=GB_protein:AAF52183.1,FlyBase:FBpp0078689,FlyBase_Annotation_IDs:CG8882-PA,REFSEQ:NP_523478,GB_protein:AAF52183,UniProt/Swiss-Prot:O02195,FlyMine:FBpp0078689,modMine:FBpp0078689; MD5=b677f500e9ee1074518bd3203c0…	327	79.51	98	N/A	N/A	5	329	2	326	1.19e-159	448
Pcam.gene137510_i0_len1377.p1	FBgn0039867	459	424	FBgn0039867 FBpp0085224 type=polypeptide; loc=3R:complement(join(31735945..31736880,31735552..31735890)); ID=FBpp0085224; name=CstF50-PA; parent=FBgn0039867,FBtr0085865; dbxref=FlyBase:FBpp0085224,FlyBase_Annotation_IDs:CG2261-PA,GB_protein:AAF57183.1,REFSEQ:NP_651883,GB_protein:AAF57183,UniProt/TrEMBL:Q9V9V0,FlyMine:FBpp0085224,modMine:FBpp0085224; MD5=b5b88821c3902a42131cd6d757ada50a; length=42…	424	72.41	92	N/A	N/A	32	455	3	420	1.56e-172	490
Pcam.gene4330_i0_len1512.p1	FBgn0032298	504	420	FBgn0032298 FBpp0079780 type=polypeptide; loc=2L:complement(join(10769675..10769733,10768948..10769614,10768644..10768890,10768287..10768576)); ID=FBpp0079780; name=CG6724-PA; parent=FBgn0032298,FBtr0080191; dbxref=FlyBase:FBpp0079780,FlyBase_Annotation_IDs:CG6724-PA,GB_protein:AAF53009.1,REFSEQ:NP_609452,GB_protein:AAF53009,UniProt/Swiss-Prot:Q9VKQ3,FlyMine:FBpp0079780,modMine:FBpp0079780; MD5=4…	426	62.21	85	N/A	N/A	78	503	10	415	2.77e-137	402
Pcam.gene145762_i0_len1638.p1	FBgn0001086	546	526	FBgn0001086 FBpp0080391 type=polypeptide; loc=2L:join(16311101..16311412,16311506..16311827,16311881..16312827); ID=FBpp0080391; name=fzy-PA; parent=FBgn0001086,FBtr0080833; dbxref=FlyBase:FBpp0080391,FlyBase_Annotation_IDs:CG4274-PA,GB_protein:AAF53523.1,REFSEQ:NP_477501,GB_protein:AAF53523,UniProt/TrEMBL:Q24044,FlyMine:FBpp0080391,modMine:FBpp0080391; MD5=17e24148f60692c5a55e85eb02e3ad06; lengt…	556	62.95	98	N/A	N/A	9	545	1	526	3.20e-169	489
Pcam.gene138066_i0_len1032.p1	FBgn0025457	344	326	FBgn0025457 FBpp0084831 type=polypeptide; loc=3R:complement(join(29675117..29675308,29674275..29675063)); ID=FBpp0084831; name=Bub3-PA; parent=FBgn0025457,FBtr0085465; dbxref=FlyBase:FBpp0084831,FlyBase_Annotation_IDs:CG7581-PA,GB_protein:AAF56914.1,REFSEQ:NP_477381,GB_protein:AAF56914,UniProt/TrEMBL:Q9VAJ2,FlyMine:FBpp0084831,modMine:FBpp0084831; MD5=6b3640555d637b2af12d35aec82eaa60; length=326;…	322	75.47	93	N/A	N/A	24	343	5	326	1.30e-144	410
Pcam.gene141379_i0_len2619.p1	FBgn0033540	873	794	FBgn0033540 FBpp0087307 type=polypeptide; loc=2R:join(10645849..10645971,10646023..10646806,10646862..10647419,10647480..10647786,10647925..10648422,10648481..10648595); ID=FBpp0087307; name=Elp2-PA; parent=FBgn0033540,FBtr0088212; dbxref=GB_protein:AAF58765.2,FlyBase:FBpp0087307,FlyBase_Annotation_IDs:CG11887-PA,REFSEQ:NP_610600,GB_protein:AAF58765,UniProt/Swiss-Prot:Q7K4B3,FlyMine:FBpp0087307,m…	745	51.54	94	N/A	N/A	174	871	71	793	7.96e-135	421
Pcam.gene7926_i0_len2097.p1	FBgn0001139	699	730	FBgn0001139 FBpp0089115 type=polypeptide; loc=3R:join(26043344..26043379,26043515..26043609,26044310..26044373,26044444..26044626,26045004..26045036,26045469..26045663,26045729..26045827,26046536..26046592,26046733..26046909,26046974..26047245,26047496..26048169,26048236..26048435,26048498..26048605); ID=FBpp0089115; name=gro-PE; parent=FBgn0001139,FBtr0084966; dbxref=FlyBase:FBpp0089115,FlyBase_…	377	89.12	95	N/A	N/A	324	698	366	730	0.0	658
Pcam.gene142608_i0_len2400.p1	FBgn0034931	800	348	FBgn0034931 FBpp0072049 type=polypeptide; loc=2R:join(23925389..23925424,23925582..23925739,23925809..23926211,23926277..23926500,23926561..23926786); ID=FBpp0072049; name=CG2812-PA; parent=FBgn0034931,FBtr0072140; dbxref=FlyBase:FBpp0072049,FlyBase_Annotation_IDs:CG2812-PA,GB_protein:AAF47100.1,REFSEQ:NP_611850,GB_protein:AAF47100,UniProt/TrEMBL:Q9W1G4,FlyMine:FBpp0072049,modMine:FBpp0072049; MD…	334	76.35	41	N/A	N/A	471	798	17	347	3.10e-155	455
Pcam.gene1336_i0_len1520.p1	FBgn0032391	434	462	FBgn0032391 FBpp0079870 type=polypeptide; loc=2L:join(11990973..11991271,11991330..11991519,11991575..11992474); ID=FBpp0079870; name=escl-PA; parent=FBgn0032391,FBtr0080286; dbxref=FlyBase:FBpp0079870,FlyBase_Annotation_IDs:CG5202-PA,GB_protein:AAF53141.1,REFSEQ:NP_723702,GB_protein:AAF53141,UniProt/TrEMBL:Q9VKD5,FlyMine:FBpp0079870,modMine:FBpp0079870; MD5=af54a6541f615829b52081e1a69b6c5f; leng…	411	73.97	92	N/A	N/A	27	427	55	461	1.03e-173	493
Pcam.gene136709_i0_len1479.p1	FBgn0038617	493	487	FBgn0038617 FBpp0083070 type=polypeptide; loc=3R:complement(join(18402314..18402467,18401632..18402193,18400827..18401574)); ID=FBpp0083070; name=Wdr37-PA; parent=FBgn0038617,FBtr0083655; dbxref=FlyBase:FBpp0083070,FlyBase_Annotation_IDs:CG12333-PA,GB_protein:AAF55555.1,REFSEQ:NP_650723,GB_protein:AAF55555,UniProt/TrEMBL:Q9VE73,FlyMine:FBpp0083070,modMine:FBpp0083070; MD5=876a1bceb60484a254c0bf42…	469	68.66	88	N/A	N/A	49	484	27	481	5.59e-169	484
Pcam.gene146689_i0_len2148.p1	FBgn0044323	716	749	FBgn0044323 FBpp0297142 type=polypeptide; loc=2L:join(8032258..8032641,8035821..8036298,8036358..8036576,8036837..8036893,8037090..8038201); ID=FBpp0297142; name=Cka-PE; parent=FBgn0044323,FBtr0306000; dbxref=REFSEQ:NP_001245936,GB_protein:AFH03610,FlyBase:FBpp0297142,FlyBase_Annotation_IDs:CG7392-PE,UniProt/TrEMBL:D3DML3; MD5=493bbb564999ce944ce733f7473bdeef; length=749; release=r6.46; species=D…	675	69.48	90	N/A	N/A	70	715	96	749	0.0	729
Pcam.gene4332_i0_len7107.p1	FBgn0023458	2369	3426	FBgn0023458 FBpp0292404 type=polypeptide; loc=X:complement(join(6255262..6255348,6252628..6252845,6252415..6252563,6245014..6251991,6243873..6244952,6243590..6243814,6243154..6243510,6242831..6243095,6242685..6242772,6242354..6242623,6242215..6242284,6242067..6242141,6241873..6242006,6241728..6241811,6241464..6241664)); ID=FBpp0292404; name=Rbcn-3A-PB; parent=FBgn0023458,FBtr0303341; dbxref=FlyBa…	2517	59.08	98	N/A	N/A	4	2315	1	2417	0.0	1981
Pcam.gene137838_i0_len1407.p1	FBgn0031779	469	445	FBgn0031779 FBpp0078842 type=polypeptide; loc=2L:complement(join(6098556..6098696,6097544..6098491,6097311..6097473,6097168..6097253)); ID=FBpp0078842; name=CG9175-PA; parent=FBgn0031779,FBtr0079211; dbxref=FlyBase:FBpp0078842,FlyBase_Annotation_IDs:CG9175-PA,GB_protein:AAF52344.1,REFSEQ:NP_608995,GB_protein:AAF52344,UniProt/TrEMBL:Q9VMH4,FlyMine:FBpp0078842,modMine:FBpp0078842; MD5=4e30a481acce8…	457	54.27	96	N/A	N/A	19	468	12	445	1.85e-87	273
Pcam.gene135108_i0_len1290.p1	FBgn0032246	430	408	FBgn0032246 FBpp0079610 type=polypeptide; loc=2L:join(10423520..10423680,10423751..10424098,10424371..10424483,10424544..10424670,10424734..10424930,10424992..10425272); ID=FBpp0079610; name=Wdfy2-PA; parent=FBgn0032246,FBtr0080020; dbxref=GB_protein:AAF52946.1,FlyBase:FBpp0079610,FlyBase_Annotation_IDs:CG5168-PA,REFSEQ:NP_609400,GB_protein:AAF52946,UniProt/TrEMBL:Q9VKW1,FlyMine:FBpp0079610,modMi…	406	75.12	94	N/A	N/A	22	427	1	406	9.64e-175	494
Pcam.gene146036_i0_len2103.p1	FBgn0034908	701	655	FBgn0034908 FBpp0072033 type=polypeptide; loc=2R:23809359..23811326; ID=FBpp0072033; name=CG5543-PA; parent=FBgn0034908,FBtr0072124; dbxref=FlyBase:FBpp0072033,FlyBase_Annotation_IDs:CG5543-PA,GB_protein:AAF47065.1,REFSEQ:NP_611832,GB_protein:AAF47065,UniProt/Swiss-Prot:Q9W1J3,FlyMine:FBpp0072033,modMine:FBpp0072033; MD5=2cc3f5c169f05bf5a5a421fc3433dec5; length=655; release=r6.46; species=Dmel;	709	59.52	99	N/A	N/A	6	699	1	652	0.0	546
Pcam.gene6555_i0_len3087.p1	FBgn0022786	1029	1047	FBgn0022786 FBpp0071028 type=polypeptide; loc=X:join(7722223..7722259,7722360..7724266,7724411..7724775,7724843..7725047,7725116..7725745); ID=FBpp0071028; name=Hira-PA; parent=FBgn0022786,FBtr0071070; dbxref=FlyBase:FBpp0071028,FlyBase_Annotation_IDs:CG12153-PA,GB_protein:AAF46267.1,REFSEQ:NP_572401,GB_protein:AAF46267,UniProt/Swiss-Prot:O17468,FlyMine:FBpp0071028,modMine:FBpp0071028; MD5=f6ccc9…	460	73.04	44	N/A	N/A	11	464	1	442	9.69e-173	532
Pcam.gene135118_i0_len1296.p1	FBgn0039601	432	621	FBgn0039601 FBpp0084724 type=polypeptide; loc=3R:complement(join(28819222..28819514,28818801..28819170,28817472..28818674)); ID=FBpp0084724; name=CG1523-PA; parent=FBgn0039601,FBtr0085355; dbxref=FlyBase:FBpp0084724,FlyBase_Annotation_IDs:CG1523-PA,GB_protein:AAF56817.1,REFSEQ:NP_651635,GB_protein:AAF56817,UniProt/Swiss-Prot:Q9VAT2,FlyMine:FBpp0084724,modMine:FBpp0084724; MD5=0cc035c2775a4b3b449f…	316	71.20	73	N/A	N/A	42	355	5	316	1.02e-107	330
Pcam.gene136716_i0_len1476.p1	FBgn0036973	492	489	FBgn0036973 FBpp0077900 type=polypeptide; loc=3L:complement(join(20347891..20347909,20347613..20347833,20347352..20347558,20347108..20347289,20346935..20347054,20346244..20346875,20346086..20346174)); ID=FBpp0077900; name=Rbbp5-PA; parent=FBgn0036973,FBtr0078242; dbxref=FlyBase:FBpp0077900,FlyBase_Annotation_IDs:CG5585-PA,GB_protein:AAF51573.2,REFSEQ:NP_649209,GB_protein:AAF51573,UniProt/Swiss-Pr…	488	83.61	98	N/A	N/A	2	481	1	488	0.0	696
Pcam.gene143821_i0_len3123.p1	FBgn0011604	1041	1027	FBgn0011604 FBpp0086954 type=polypeptide; loc=2R:join(12636943..12636990,12637054..12637271,12637339..12637593,12637655..12639770,12639830..12639990,12640052..12640337); ID=FBpp0086954; name=Iswi-PA; parent=FBgn0011604,FBtr0087841; dbxref=FlyBase:FBpp0086954,FlyBase_Annotation_IDs:CG8625-PA,GB_protein:AAF58479.1,REFSEQ:NP_523719,GB_protein:AAF58479,UniProt/Swiss-Prot:Q24368; MD5=d333c72bf67361d34…	971	87.74	93	N/A	N/A	32	996	14	967	0.0	1518
Pcam.gene2128_i0_len4944.p1	FBgn0034618	1648	1629	FBgn0034618 FBpp0071526 type=polypeptide; loc=2R:join(21313456..21313716,21314424..21314764,21314828..21315185,21315236..21316639,21316697..21317552,21317609..21317786,21317847..21318016,21318081..21319402); ID=FBpp0071526; name=CG9485-PB; parent=FBgn0034618,FBtr0071600; dbxref=GB_protein:AAM70868.1,FlyBase:FBpp0071526,FlyBase_Annotation_IDs:CG9485-PB,GB_protein:AAM70868.2,REFSEQ:NP_726062,GB_pro…	1564	67.77	93	N/A	N/A	96	1635	100	1624	0.0	1573
Pcam.gene4996_i0_len1023.p1	FBgn0038610	341	336	FBgn0038610 FBpp0083003 type=polypeptide; loc=3R:complement(join(18380213..18380353,18379226..18379364,18378237..18378967)); ID=FBpp0083003; name=CG7675-PB; parent=FBgn0038610,FBtr0083582; dbxref=FlyBase:FBpp0083003,FlyBase_Annotation_IDs:CG7675-PB,GB_protein:AAF55546.2,REFSEQ:NP_650717,GB_protein:AAF55546,UniProt/TrEMBL:Q9VE80,FlyMine:FBpp0083003,modMine:FBpp0083003; MD5=208c0b6f718756aa77fff8af…	338	62.13	98	N/A	N/A	5	337	3	333	2.28e-92	278
Pcam.gene7789_i1_len1110.p1	FBgn0033203	370	325	FBgn0033203 FBpp0087995 type=polypeptide; loc=2R:join(7662037..7662116,7662166..7662429,7662499..7662915,7662971..7663187); ID=FBpp0087995; name=CG2070-PA; parent=FBgn0033203,FBtr0088921; dbxref=FlyBase:FBpp0087995,FlyBase_Annotation_IDs:CG2070-PA,GB_protein:AAF59214.2,REFSEQ:NP_610308,GB_protein:AAF59214,UniProt/TrEMBL:Q8MZG9,FlyMine:FBpp0087995,modMine:FBpp0087995; MD5=78ea3570ed30e99d14fd5bebd…	297	64.65	80	N/A	N/A	68	363	26	322	9.88e-85	259
Pcam.gene139245_i0_len1008.p1	FBgn0050491	336	331	FBgn0050491 FBpp0087993 type=polypeptide; loc=2R:join(7655420..7655505,7655571..7655736,7655794..7655891,7655944..7656100,7656156..7656415,7656472..7656700); ID=FBpp0087993; name=CG30491-PA; parent=FBgn0050491,FBtr0088919; dbxref=FlyBase:FBpp0087993,FlyBase_Annotation_IDs:CG30491-PA,GB_protein:AAF59216.3,REFSEQ:NP_610306,GB_protein:AAF59216,UniProt/TrEMBL:Q7JUS1,FlyMine:FBpp0087993,modMine:FBpp00…	325	72.62	97	N/A	N/A	11	335	2	326	9.74e-125	360
Pcam.gene7789_i0_len1149.p1	FBgn0033204	383	300	FBgn0033204 FBpp0087996 type=polypeptide; loc=2R:join(7664040..7664296,7664353..7664509,7664575..7664834,7664896..7665124); ID=FBpp0087996; name=CG2065-PA; parent=FBgn0033204,FBtr0088922; dbxref=FlyBase:FBpp0087996,FlyBase_Annotation_IDs:CG2065-PA,GB_protein:AAF59213.1,REFSEQ:NP_610309,GB_protein:AAF59213,UniProt/TrEMBL:Q7JYX2,FlyMine:FBpp0087996,modMine:FBpp0087996; MD5=55b3b700f5d5a4de4c1d8b0e6…	280	64.29	73	N/A	N/A	98	376	14	293	7.64e-81	249
Pcam.gene4382_i0_len1518.p1	FBgn0031972	506	409	FBgn0031972 FBpp0079172 type=polypeptide; loc=2L:complement(join(8004097..8004188,8003525..8004034,8003284..8003463,8000304..8000433,8000108..8000236,7999844..8000032)); ID=FBpp0079172; name=Wwox-PA; parent=FBgn0031972,FBtr0079550; dbxref=FlyBase:FBpp0079172,FlyBase_Annotation_IDs:CG7221-PA,GB_protein:AAF52587.1,REFSEQ:NP_609171,GB_protein:AAF52587,UniProt/Swiss-Prot:Q9VLU5,FlyMine:FBpp0079172,mo…	405	67.90	79	N/A	N/A	17	417	1	404	3.18e-141	411
Pcam.gene138613_i0_len1050.p1	FBgn0034500	350	355	FBgn0034500 FBpp0085611 type=polypeptide; loc=2R:complement(join(20306415..20306595,20306244..20306351,20305086..20305467,20304632..20305028)); ID=FBpp0085611; name=CG11200-PB; parent=FBgn0034500,FBtr0086299; dbxref=FlyBase:FBpp0085611,FlyBase_Annotation_IDs:CG11200-PB,GB_protein:AAF57482.1,REFSEQ:NP_611471,GB_protein:AAF57482,UniProt/TrEMBL:Q7K0F7,FlyMine:FBpp0085611,modMine:FBpp0085611; MD5=df2…	323	56.66	92	N/A	N/A	28	348	31	352	6.66e-62	201
Pcam.gene693_i2_len1098.p1	FBgn0027583	366	326	FBgn0027583 FBpp0084910 type=polypeptide; loc=3R:complement(join(29736490..29736651,29736290..29736433,29736016..29736232,29735714..29735959,29735444..29735655)); ID=FBpp0084910; name=CG7601-PA; parent=FBgn0027583,FBtr0085544; dbxref=FlyBase:FBpp0084910,FlyBase_Annotation_IDs:CG7601-PA,GB_protein:AAF56927.1,REFSEQ:NP_651717,GB_protein:AAF56927,UniProt/Swiss-Prot:Q9Y140,FlyMine:FBpp0084910,modMine…	312	66.35	85	N/A	N/A	42	353	13	317	1.04e-98	295
Pcam.gene7252_i0_len948.p1	FBgn0051549	316	257	FBgn0051549 FBpp0078356 type=polypeptide; loc=3R:5632396..5633169; ID=FBpp0078356; name=CG31549-PA; parent=FBgn0051549,FBtr0078707; dbxref=FlyBase:FBpp0078356,FlyBase_Annotation_IDs:CG31549-PA,GB_protein:AAF51985.3,REFSEQ:NP_730972,GB_protein:AAF51985,UniProt/TrEMBL:Q8SX57,FlyMine:FBpp0078356,modMine:FBpp0078356; MD5=f1287fd9299f3515c5c6694154577f7b; length=257; release=r6.46; species=Dmel;	247	70.85	78	N/A	N/A	69	315	13	257	4.29e-95	281
Pcam.gene4596_i0_len1083.p1	FBgn0031360	361	321	FBgn0031360 FBpp0077552 type=polypeptide; loc=2L:1729984..1730949; ID=FBpp0077552; name=CG31937-PA; parent=FBgn0031360,FBtr0077884; dbxref=FlyBase:FBpp0077552,FlyBase_Annotation_IDs:CG31937-PA,GB_protein:AAF51343.1,REFSEQ:NP_608616,GB_protein:AAF51343,UniProt/TrEMBL:Q9VQ39,FlyMine:FBpp0077552,modMine:FBpp0077552; MD5=7669a65140cd0babcb3c9c98302d309a; length=321; release=r6.46; species=Dmel;	298	64.43	81	N/A	N/A	61	353	26	320	1.22e-80	248
Pcam.gene155659_i0_len939.p1	FBgn0029648	313	249	FBgn0029648 FBpp0070533 type=polypeptide; loc=X:join(2948106..2948148,2948218..2948924); ID=FBpp0070533; name=CG3603-PA; parent=FBgn0029648,FBtr0070558; dbxref=FlyBase:FBpp0070533,FlyBase_Annotation_IDs:CG3603-PA,GB_protein:AAF45844.2,REFSEQ:NP_570046,GB_protein:AAF45844,UniProt/TrEMBL:Q9W4U2,FlyMine:FBpp0070533,modMine:FBpp0070533; MD5=cdda069e9d9aa92b0062270fae9a6fc3; length=249; release=r6.46;…	226	71.68	72	N/A	N/A	36	261	5	229	3.82e-76	232
Pcam.gene155008_i0_len807.p1	FBgn0051548	269	256	FBgn0051548 FBpp0078385 type=polypeptide; loc=3R:complement(5636035..5636805); ID=FBpp0078385; name=CG31548-PA; parent=FBgn0051548,FBtr0078736; dbxref=FlyBase:FBpp0078385,FlyBase_Annotation_IDs:CG31548-PA,GB_protein:AAN13253.1,REFSEQ:NP_730974,GB_protein:AAN13253,UniProt/TrEMBL:Q8IPP8,FlyMine:FBpp0078385,modMine:FBpp0078385; MD5=9cc4edbdfbc291d7b8a8490f4b30459d; length=256; release=r6.46; species…	255	81.18	95	N/A	N/A	14	268	3	256	2.85e-131	371
Pcam.gene138645_i0_len1047.p1	FBgn0039304	349	336	FBgn0039304 FBpp0084241 type=polypeptide; loc=3R:complement(join(25262184..25262400,25261545..25262113,25261256..25261480)); ID=FBpp0084241; name=CG10425-PA; parent=FBgn0039304,FBtr0084867; dbxref=FlyBase:FBpp0084241,FlyBase_Annotation_IDs:CG10425-PA,GB_protein:AAF56432.1,REFSEQ:NP_651363,GB_protein:AAF56432,UniProt/TrEMBL:Q9VBU5,FlyMine:FBpp0084241,modMine:FBpp0084241; MD5=ea88f5fc68388f830bbd31…	305	60.00	87	N/A	N/A	32	336	19	320	1.89e-70	222
Pcam.gene138971_i0_len972.p1	FBgn0029975	324	321	FBgn0029975 FBpp0071047 type=polypeptide; loc=X:join(7909372..7909537,7909878..7909924,7910709..7910784,7910853..7911193,7911252..7911587); ID=FBpp0071047; name=spidey-PA; parent=FBgn0029975,FBtr0071091; dbxref=FlyBase:FBpp0071047,FlyBase_Annotation_IDs:CG1444-PA,GB_protein:AAF46291.1,REFSEQ:NP_572420,GB_protein:AAF46291,UniProt/TrEMBL:Q9W3N1,FlyMine:FBpp0071047,modMine:FBpp0071047; MD5=213b39c7e…	313	64.22	95	N/A	N/A	10	316	11	320	3.37e-87	263
Pcam.gene135066_i0_len1281.p1	FBgn0039537	427	412	FBgn0039537 FBpp0084585 type=polypeptide; loc=3R:27677684..27678922; ID=FBpp0084585; name=Hsdl2-PA; parent=FBgn0039537,FBtr0085215; dbxref=FlyBase:FBpp0084585,FlyBase_Annotation_IDs:CG5590-PA,GB_protein:AAF56735.1,REFSEQ:NP_651578,GB_protein:AAF56735,UniProt/TrEMBL:Q9VB10,FlyMine:FBpp0084585,modMine:FBpp0084585; MD5=996616d2921a7e2ec946cfb999bb0333; length=412; release=r6.46; species=Dmel;	422	75.59	98	N/A	N/A	8	426	3	412	0.0	531
Pcam.gene139138_i0_len975.p1	FBgn0000100	325	317	FBgn0000100 FBpp0078134 type=polypeptide; loc=3L:join(22076288..22076341,22076416..22077315); ID=FBpp0078134; name=RpLP0-PA; parent=FBgn0000100,FBtr0078481; dbxref=FlyBase:FBpp0078134,FlyBase_Annotation_IDs:CG7490-PA,GB_protein:AAF51807.1,REFSEQ:NP_524211,GB_protein:AAF51807,UniProt/Swiss-Prot:P19889,FlyMine:FBpp0078134,modMine:FBpp0078134; MD5=86e1796e988a2ee9e406941fb4905ecb; length=317; releas…	317	82.97	97	N/A	N/A	9	324	1	317	7.85e-153	430
Pcam.gene156403_i0_len900.p1	FBgn0033485	300	256	FBgn0033485 FBpp0087511 type=polypeptide; loc=2R:complement(join(10099459..10099486,10099146..10099393,10098591..10099085)); ID=FBpp0087511; name=RpLP0-like-PA; parent=FBgn0033485,FBtr0088425; dbxref=FlyBase:FBpp0087511,FlyBase_Annotation_IDs:CG1381-PA,GB_protein:AAF58844.1,REFSEQ:NP_610554,GB_protein:AAF58844,UniProt/TrEMBL:Q7K1Q7,FlyMine:FBpp0087511,modMine:FBpp0087511; MD5=0f544139c710c5c7a2d5…	232	69.40	77	N/A	N/A	42	272	1	227	1.42e-72	223
Pcam.gene138580_i0_len1047.p1	FBgn0030964	349	325	FBgn0030964 FBpp0074411 type=polypeptide; loc=X:join(18838055..18838342,18840382..18840460,18840532..18840558,18840630..18841120,18842218..18842310); ID=FBpp0074411; name=Pvf1-PA; parent=FBgn0030964,FBtr0074640; dbxref=FlyBase:FBpp0074411,FlyBase_Annotation_IDs:CG7103-PA,GB_protein:AAF48892.3,REFSEQ:NP_523407,GB_protein:AAF48892,UniProt/TrEMBL:Q9VWP6,FlyMine:FBpp0074411,modMine:FBpp0074411; MD5=4…	307	42.35	85	N/A	N/A	31	326	30	293	7.35e-29	113
Pcam.gene142397_i0_len2517.p1	FBgn0024314	839	787	FBgn0024314 FBpp0077645 type=polypeptide; loc=2L:complement(join(1169628..1169785,1168695..1169561,1168012..1168638,1167243..1167954)); ID=FBpp0077645; name=Plap-PA; parent=FBgn0024314,FBtr0077980; dbxref=FlyBase:FBpp0077645,FlyBase_Annotation_IDs:CG5105-PA,GB_protein:AAF51402.1,REFSEQ:NP_524666,GB_protein:AAF51402,UniProt/TrEMBL:Q9VPY2,FlyMine:FBpp0077645,modMine:FBpp0077645; MD5=9c660ee7c1bec25…	797	53.20	91	N/A	N/A	56	818	8	761	1.02e-139	432
Pcam.gene143528_i0_len6093.p1	FBgn0032395	2031	1953	FBgn0032395 FBpp0079896 type=polypeptide; loc=2L:complement(join(12019102..12020741,12016631..12019041,12014991..12016566,12014693..12014927)); ID=FBpp0079896; name=Wdr81-PA; parent=FBgn0032395,FBtr0080312; dbxref=FlyBase:FBpp0079896,FlyBase_Annotation_IDs:CG6734-PA,GB_protein:AAF53146.1,REFSEQ:NP_609535,GB_protein:AAF53146,UniProt/TrEMBL:Q9VKD0,FlyMine:FBpp0079896,modMine:FBpp0079896; MD5=d72ef5…	1741	51.18	89	N/A	N/A	437	2030	328	1953	0.0	895
Pcam.gene135344_i0_len1350.p1	FBgn0022288	450	456	FBgn0022288 FBpp0085379 type=polypeptide; loc=2R:5754616..5755986; ID=FBpp0085379; name=l(2)09851-PA; parent=FBgn0022288,FBtr0086043; dbxref=FlyBase:FBpp0085379,FlyBase_Annotation_IDs:CG12792-PA,GB_protein:AAF57313.3,REFSEQ:NP_610182,GB_protein:AAF57313,UniProt/TrEMBL:Q8SYL1,FlyMine:FBpp0085379,modMine:FBpp0085379; MD5=7cf268187f16d1a93bda1da565649524; length=456; release=r6.46; species=Dmel;	452	71.46	97	N/A	N/A	16	450	9	452	0.0	520
Pcam.gene143731_i0_len3402.p1	FBgn0029903	1134	1266	FBgn0029903 FBpp0300548 type=polypeptide; loc=X:join(6805910..6806218,6806618..6806804,6806881..6807437,6807496..6807648,6807799..6808341,6808812..6808995,6809064..6809137,6809374..6809406,6809485..6809657,6809727..6810638,6810702..6811047,6811117..6811252,6811317..6811417,6811480..6811572); ID=FBpp0300548; name=pod1-PG; parent=FBgn0029903,FBtr0308228; dbxref=FlyBase:FBpp0300548,FlyBase_Annotatio…	413	71.43	90	N/A	N/A	9	416	1	409	1.56e-140	456
Pcam.gene4447_i0_len1488.p1	FBgn0263979	496	430	FBgn0263979 FBpp0082511 type=polypeptide; loc=3R:join(15225893..15225914,15225966..15226526,15226637..15227346); ID=FBpp0082511; name=Caf1-55-PA; parent=FBgn0263979,FBtr0083052; dbxref=FlyBase:FBpp0082511,FlyBase_Annotation_IDs:CG4236-PA,GB_protein:AAF55146.1,REFSEQ:NP_524354,GB_protein:AAF55146,UniProt/Swiss-Prot:Q24572,FlyMine:FBpp0082511,modMine:FBpp0082511; MD5=57912fa6a19e9ac02e113f56e7521f0…	421	97.15	85	N/A	N/A	75	495	10	430	0.0	831
Pcam.gene146329_i0_len1959.p1	FBgn0033526	653	747	FBgn0033526 FBpp0087402 type=polypeptide; loc=2R:complement(join(10467856..10468445,10466143..10467796)); ID=FBpp0087402; name=Caf1-105-PA; parent=FBgn0033526,FBtr0088310; dbxref=FlyBase:FBpp0087402,FlyBase_Annotation_IDs:CG12892-PA,GB_protein:AAF58788.1,REFSEQ:NP_610589,GB_protein:AAF58788,UniProt/TrEMBL:A1Z898,FlyMine:FBpp0087402,modMine:FBpp0087402; MD5=13c9bb88268454d578e76e9b55141139; length…	407	69.29	61	N/A	N/A	15	415	1	394	8.57e-146	440
Pcam.gene144302_i0_len3648.p1	FBgn0265102	1216	1169	FBgn0265102 FBpp0076386 type=polypeptide; loc=3L:complement(join(8411429..8411493,8411115..8411345,8409589..8411043,8409045..8409527,8408712..8408986,8408511..8408658,8408253..8408453,8408071..8408191,8407856..8408012,8407522..8407799,8407371..8407466)); ID=FBpp0076386; name=Oseg1-PA; parent=FBgn0265102,FBtr0076663; dbxref=FlyBase:FBpp0076386,FlyBase_Annotation_IDs:CG7161-PA,GB_protein:AAF50423.3…	1215	66.58	99	N/A	N/A	5	1207	1	1162	0.0	1161
Pcam.gene138585_i0_len1047.p1	FBgn0032231	349	287	FBgn0032231 FBpp0079593 type=polypeptide; loc=2L:10366876..10367739; ID=FBpp0079593; name=CG5056-PA; parent=FBgn0032231,FBtr0080003; dbxref=FlyBase:FBpp0079593,FlyBase_Annotation_IDs:CG5056-PA,GB_protein:AAF52927.2,REFSEQ:NP_609391,GB_protein:AAF52927,UniProt/TrEMBL:Q9VKY0,FlyMine:FBpp0079593,modMine:FBpp0079593; MD5=a70c123773690e415502c69c1317289d; length=287; release=r6.46; species=Dmel;	58	63.79	15	N/A	N/A	295	347	229	286	4.44e-08	53.1
Pcam.gene4037_i0_len1080.p1	FBgn0013770	360	371	FBgn0013770 FBpp0086719 type=polypeptide; loc=2R:join(13961194..13961265,13962220..13962336,13966755..13966969,13967030..13967741); ID=FBpp0086719; name=Cp1-PC; parent=FBgn0013770,FBtr0087593; dbxref=GB_protein:AAM68565.1,FlyBase:FBpp0086719,FlyBase_Annotation_IDs:CG6692-PC,REFSEQ:NP_523735,GB_protein:AAM68565,UniProt/Swiss-Prot:Q95029,FlyMine:FBpp0086719,modMine:FBpp0086719; MD5=77d1cda1fa3150f1…	323	78.64	89	N/A	N/A	38	359	50	371	2.34e-162	458
Pcam.gene4792_i0_len1701.p1	FBgn0260462	567	614	FBgn0260462 FBpp0078465 type=polypeptide; loc=3R:complement(join(5251424..5251531,5243838..5244254,5239492..5239619,5238454..5239197,5238213..5238394,5237891..5238156)); ID=FBpp0078465; name=CtsF-PA; parent=FBgn0260462,FBtr0078823; dbxref=FlyBase:FBpp0078465,FlyBase_Annotation_IDs:CG12163-PA,GB_protein:AAF52055.2,REFSEQ:NP_730901,GB_protein:AAF52055,UniProt/Swiss-Prot:Q9VN93,FlyMine:FBpp0078465,m…	323	67.18	57	N/A	N/A	245	565	295	613	4.00e-110	341
Pcam.gene153279_i0_len582.p1	FBgn0250848	194	549	FBgn0250848 FBpp0075508 type=polypeptide; loc=3L:join(13994352..13994400,13994791..13995780,13995860..13996470); ID=FBpp0075508; name=26-29-p-PA; parent=FBgn0250848,FBtr0075766; dbxref=FlyBase:FBpp0075508,FlyBase_Annotation_IDs:CG8947-PA,GB_protein:AAF49777.1,REFSEQ:NP_620470,GB_protein:AAF49777,UniProt/TrEMBL:Q9V3U6,FlyMine:FBpp0075508,modMine:FBpp0075508; MD5=f67ac419f61af6647ff7672410d97e4f; l…	196	79.59	100	N/A	N/A	1	194	277	471	7.06e-92	277
Pcam.gene156213_i0_len957.p1	FBgn0033874	319	352	FBgn0033874 FBpp0086763 type=polypeptide; loc=2R:join(13837719..13838047,13838489..13839218); ID=FBpp0086763; name=CG6347-PA; parent=FBgn0033874,FBtr0087637; dbxref=FlyBase:FBpp0086763,FlyBase_Annotation_IDs:CG6347-PA,GB_protein:AAF58331.2,REFSEQ:NP_610906,GB_protein:AAF58331,UniProt/TrEMBL:Q7K0S6,FlyMine:FBpp0086763,modMine:FBpp0086763; MD5=7c251a50047d5c94c5a53ae50baa4f68; length=352; release=r…	334	53.29	97	N/A	N/A	4	314	5	335	4.51e-65	207
Pcam.gene4718_i0_len1524.p1	FBgn0034709	508	431	FBgn0034709 FBpp0071697 type=polypeptide; loc=2R:complement(join(22191662..22191827,22190582..22191567,22190360..22190503)); ID=FBpp0071697; name=Swim-PB; parent=FBgn0034709,FBtr0071784; dbxref=FlyBase:FBpp0071697,FlyBase_Annotation_IDs:CG3074-PB,GB_protein:AAM68213.1,REFSEQ:NP_611652,GB_protein:AAM68213,UniProt/TrEMBL:Q7JWQ7; MD5=96bcadfe9e6c1d252b8f6119729d8e1c; length=431; release=r6.46; speci…	405	59.75	79	N/A	N/A	78	478	30	417	2.00e-110	333
Pcam.gene139146_i0_len978.p1	FBgn0030521	326	340	FBgn0030521 FBpp0073669 type=polypeptide; loc=X:complement(join(13781810..13781929,13781473..13781733,13781159..13781326,13780177..13780650)); ID=FBpp0073669; name=CtsB-PA; parent=FBgn0030521,FBtr0073838; dbxref=FlyBase:FBpp0073669,FlyBase_Annotation_IDs:CG10992-PA,GB_protein:AAF48317.1,REFSEQ:NP_572920,GB_protein:AAF48317,UniProt/TrEMBL:Q9VY87,FlyMine:FBpp0073669,modMine:FBpp0073669; MD5=c0e863d…	320	76.88	96	N/A	N/A	13	325	23	340	4.01e-157	442
Pcam.gene7566_i0_len972.p1	FBgn0038447	324	442	FBgn0038447 FBpp0082777 type=polypeptide; loc=3R:join(16595098..16595302,16595804..16595990,16596052..16596732,16596799..16597054); ID=FBpp0082777; name=CG14892-PA; parent=FBgn0038447,FBtr0083327; dbxref=FlyBase:FBpp0082777,FlyBase_Annotation_IDs:CG14892-PA,GB_protein:AAF55337.1,REFSEQ:NP_650562,GB_protein:AAF55337,UniProt/TrEMBL:Q9VET2,FlyMine:FBpp0082777,modMine:FBpp0082777; MD5=5f06b24fb06922d…	316	43.67	92	N/A	N/A	26	322	147	442	1.34e-29	116
Pcam.gene2980_i0_len1815.p1	FBgn0036287	605	748	FBgn0036287 FBpp0112080 type=polypeptide; loc=3L:complement(join(12479712..12479774,12477824..12478131,12476450..12477277,12475754..12476229,12475579..12475693,12475304..12475520,12475007..12475246)); ID=FBpp0112080; name=CG10663-PB; parent=FBgn0036287,FBtr0113167; dbxref=REFSEQ:NP_001097592,GB_protein:ABW08531,FlyBase:FBpp0112080,FlyBase_Annotation_IDs:CG10663-PB,UniProt/TrEMBL:A8JNS0,FlyMine:FB…	377	59.42	60	N/A	N/A	238	603	381	740	1.62e-107	339
Pcam.gene4818_i0_len1422.p1	FBgn0038727	474	721	FBgn0038727 FBpp0290431 type=polypeptide; loc=3R:join(19665555..19665597,19668205..19668291,19668355..19669807,19669864..19669974,19670028..19670340,19670401..19670500,19670562..19670620); ID=FBpp0290431; name=CG7432-PB; parent=FBgn0038727,FBtr0301213; dbxref=REFSEQ:NP_650825,GB_protein:AAF55692,FlyBase:FBpp0290431,FlyBase_Annotation_IDs:CG7432-PB,UniProt/TrEMBL:Q9VDU8,FlyMine:FBpp0290431,modMine…	385	65.19	77	N/A	N/A	105	468	335	715	2.94e-128	387
Pcam.gene2234_i0_len816.p1	FBgn0035670	272	290	FBgn0035670 FBpp0076774 type=polypeptide; loc=3L:complement(join(6062434..6062893,6062274..6062372,6061418..6061731)); ID=FBpp0076774; name=CG10472-PA; parent=FBgn0035670,FBtr0077066; dbxref=FlyBase:FBpp0076774,FlyBase_Annotation_IDs:CG10472-PA,GB_protein:AAF50708.1,REFSEQ:NP_648017,GB_protein:AAF50708,UniProt/TrEMBL:Q9VRT2,FlyMine:FBpp0076774,modMine:FBpp0076774; MD5=b7f8c77f293985dce5a288564b10…	256	63.28	89	N/A	N/A	27	269	31	285	1.01e-64	203
Pcam.gene136380_i0_len1488.p1	FBgn0052260	496	575	FBgn0052260 FBpp0073070 type=polypeptide; loc=3L:join(4143186..4143756,4143970..4144121,4144410..4144695,4144749..4145042,4145116..4145327,4145409..4145480,4145712..4145852); ID=FBpp0073070; name=CG32260-PA; parent=FBgn0052260,FBtr0073214; dbxref=GB_protein:AAN11589.1,FlyBase:FBpp0073070,FlyBase_Annotation_IDs:CG32260-PA,REFSEQ:NP_728942,GB_protein:AAN11589,UniProt/TrEMBL:Q8IRB8,FlyMine:FBpp00730…	419	49.88	84	N/A	N/A	80	494	192	572	1.16e-69	232
Pcam.gene143058_i0_len4449.p1	FBgn0286782	1483	1693	FBgn0286782 FBpp0271893 type=polypeptide; loc=2R:complement(join(8984927..8985158,8971425..8975444,8970865..8971108,8970612..8970796,8970428..8970543,8970244..8970363,8970018..8970182)); ID=FBpp0271893; name=flz-PC; parent=FBgn0286782,FBtr0273385; dbxref=FlyBase_Annotation_IDs:CG8213-PC,FlyBase:FBpp0271893,REFSEQ:NP_001137622,GB_protein:ACL83076,UniProt/Swiss-Prot:B7YZU2,FlyMine:FBpp0271893,modMi…	271	73.80	21	N/A	N/A	1213	1480	1419	1689	1.19e-109	382
Pcam.gene154185_i0_len837.p1	FBgn0015316	279	267	FBgn0015316 FBpp0290879 type=polypeptide; loc=2L:8998611..8999414; ID=FBpp0290879; name=Try29F-PC; parent=FBgn0015316,FBtr0301665; dbxref=REFSEQ:NP_523518,GB_protein:AAF52738,FlyBase:FBpp0290879,FlyBase_Annotation_IDs:CG9564-PC,UniProt/TrEMBL:Q9VLF5,FlyMine:FBpp0290879,modMine:FBpp0290879; MD5=b8aa2b731caf0a7f21c87e282224f980; length=267; release=r6.46; species=Dmel;	253	56.13	89	N/A	N/A	29	277	23	265	2.60e-55	178
Pcam.gene143807_i0_len3105.p1	FBgn0011653	1035	1047	FBgn0011653 FBpp0073116 type=polypeptide; loc=3L:complement(join(4165465..4165588,4165243..4165392,4164885..4165181,4164644..4164799,4163670..4164584,4162713..4163613,4162377..4162654,4161995..4162317)); ID=FBpp0073116; name=mas-PB; parent=FBgn0011653,FBtr0073260; dbxref=GB_protein:AAF47850.1,FlyBase:FBpp0073116,FlyBase_Annotation_IDs:CG15002-PB,REFSEQ:NP_523919,GB_protein:AAF47850,UniProt/Swiss-…	258	91.09	31	N/A	N/A	780	1034	790	1047	4.35e-152	478
Pcam.gene154404_i0_len879.p1	FBgn0036817	293	285	FBgn0036817 FBpp0300968 type=polypeptide; loc=3L:join(18863721..18863787,18864256..18864594,18864908..18865203,18865266..18865421); ID=FBpp0300968; name=CG6865-PB; parent=FBgn0036817,FBtr0308811; dbxref=FlyBase:FBpp0300968,FlyBase_Annotation_IDs:CG6865-PB,REFSEQ:NP_001246825,GB_protein:AFH04496,UniProt/TrEMBL:M9NDV6; MD5=ef5a7967c449601595ad4f47ab126f74; length=285; release=r6.46; species=Dmel;	247	54.66	77	N/A	N/A	64	289	40	279	2.73e-42	146
Pcam.gene140397_i0_len1095.p1	FBgn0051219	365	345	FBgn0051219 FBpp0112312 type=polypeptide; loc=3R:join(19651030..19651099,19651262..19651829,19651942..19652341); ID=FBpp0112312; name=CG31219-PB; parent=FBgn0051219,FBtr0113400; dbxref=FlyBase:FBpp0112312,FlyBase_Annotation_IDs:CG31219-PB,REFSEQ:NP_001097837,GB_protein:ABW08702,UniProt/TrEMBL:A8JR43,FlyMine:FBpp0112312,modMine:FBpp0112312; MD5=174a7ac2413058851745fa771c21a406; length=345; release…	255	49.80	67	N/A	N/A	120	364	100	345	1.53e-35	132
Pcam.gene144366_i0_len1734.p1	FBgn0036891	578	408	FBgn0036891 FBpp0074713 type=polypeptide; loc=3L:join(19606581..19606668,19606833..19606981,19607041..19607177,19607246..19607825,19608003..19608275); ID=FBpp0074713; name=CG9372-PA; parent=FBgn0036891,FBtr0074945; dbxref=FlyBase:FBpp0074713,FlyBase_Annotation_IDs:CG9372-PA,GB_protein:AAF49135.1,REFSEQ:NP_649132,GB_protein:AAF49135,UniProt/TrEMBL:Q9VW19,FlyMine:FBpp0074713,modMine:FBpp0074713; MD…	341	63.05	59	N/A	N/A	239	577	81	408	2.22e-98	304
Pcam.gene156753_i0_len915.p1	FBgn0036436	305	374	FBgn0036436 FBpp0075456 type=polypeptide; loc=3L:complement(join(14677406..14677758,14674681..14675452)); ID=FBpp0075456; name=CG4914-PA; parent=FBgn0036436,FBtr0075712; dbxref=FlyBase:FBpp0075456,FlyBase_Annotation_IDs:CG4914-PA,GB_protein:AAF49721.2,REFSEQ:NP_648711,GB_protein:AAF49721,UniProt/TrEMBL:Q9VUG2,FlyMine:FBpp0075456,modMine:FBpp0075456; MD5=2cf915c87ab52815e425de505c2a18eb; length=37…	258	60.08	83	N/A	N/A	46	297	115	370	4.80e-73	228
Pcam.gene155214_i0_len837.p1	FBgn0011555	279	262	FBgn0011555 FBpp0087258 type=polypeptide; loc=2R:complement(11341954..11342742); ID=FBpp0087258; name=thetaTry-PA; parent=FBgn0011555,FBtr0088162; dbxref=GB_protein:AAF58661.1,FlyBase:FBpp0087258,FlyBase_Annotation_IDs:CG12385-PA,REFSEQ:NP_523693,GB_protein:AAF58661,UniProt/Swiss-Prot:P42278,FlyMine:FBpp0087258,modMine:FBpp0087258; MD5=642abb4b91058cceb36a362893a65e33; length=262; release=r6.46; …	241	53.11	85	N/A	N/A	39	274	28	255	1.78e-36	129
Pcam.gene7005_i0_len1278.p1	FBgn0265011	426	1041	FBgn0265011 FBpp0111472 type=polypeptide; loc=2R:complement(join(9001384..9001606,8997771..8997928,8996138..8997707,8995546..8995953,8994312..8994489,8994104..8994256,8993767..8994038,8993542..8993705)); ID=FBpp0111472; name=Np-PA; parent=FBgn0265011,FBtr0112560; dbxref=GB_protein:AAF59007,GB_protein:AAF59008,GB_protein:AAF59008.1,GB_protein:AAF59007.1,FlyBase:FBpp0087750,FlyBase:FBpp0111472,FlyB…	304	77.30	71	N/A	N/A	124	425	751	1041	2.28e-138	421
Pcam.gene2089_i0_len1149.p1	FBgn0000533	383	392	FBgn0000533 FBpp0082539 type=polypeptide; loc=3R:join(15328933..15328993,15329180..15329566,15329631..15330361); ID=FBpp0082539; name=ea-PA; parent=FBgn0000533,FBtr0083083; dbxref=FlyBase:FBpp0082539,FlyBase_Annotation_IDs:CG4920-PA,GB_protein:AAF55170.1,REFSEQ:NP_524362,GB_protein:AAF55170,UniProt/Swiss-Prot:P13582,FlyMine:FBpp0082539,modMine:FBpp0082539; MD5=4f3bd249725c8e4e9f790c81e7a3c961; le…	343	48.10	85	N/A	N/A	45	371	47	386	3.69e-41	148
Pcam.gene154840_i0_len816.p1	FBgn0019928	272	260	FBgn0019928 FBpp0086785 type=polypeptide; loc=2R:13434212..13434994; ID=FBpp0086785; name=Ser8-PA; parent=FBgn0019928,FBtr0087664; dbxref=FlyBase:FBpp0086785,FlyBase_Annotation_IDs:CG4812-PA,GB_protein:AAF58377.1,REFSEQ:NP_610874,GB_protein:AAF58377,UniProt/TrEMBL:Q4V3S6,FlyMine:FBpp0086785,modMine:FBpp0086785; MD5=22c4b82a48ba5f2d2d3aceb438886126; length=260; release=r6.46; species=Dmel;	264	51.52	95	N/A	N/A	8	265	1	253	4.29e-40	139
Pcam.gene146998_i0_len1845.p1	FBgn0003319	615	787	FBgn0003319 FBpp0082704 type=polypeptide; loc=3R:join(16139847..16139887,16140583..16141182,16141379..16141572,16141665..16141990,16142686..16143115,16143630..16143819,16143895..16144192,16144423..16144572,16144628..16144762); ID=FBpp0082704; name=Sb-PA; parent=FBgn0003319,FBtr0083250; dbxref=FlyBase:FBpp0082704,FlyBase_Annotation_IDs:CG4316-PA,GB_protein:AAF55277.1,REFSEQ:NP_476709,GB_protein:AA…	268	82.09	52	N/A	N/A	346	613	520	786	9.28e-137	417
Pcam.gene1987_i0_len966.p1	FBgn0040060	322	270	FBgn0040060 FBpp0076746 type=polypeptide; loc=3L:join(6035243..6035502,6035559..6036111); ID=FBpp0076746; name=yip7-PA; parent=FBgn0040060,FBtr0077038; dbxref=FlyBase:FBpp0076746,FlyBase_Annotation_IDs:CG6457-PA,GB_protein:AAF50716.1,REFSEQ:NP_523944,GB_protein:AAF50716,UniProt/TrEMBL:Q9VRS4,FlyMine:FBpp0076746,modMine:FBpp0076746; MD5=648f472824677b775de9079606355c31; length=270; release=r6.46; …	282	57.80	83	N/A	N/A	53	319	2	270	1.43e-60	194
Pcam.gene155840_i0_len930.p1	FBgn0085487	310	257	FBgn0085487 FBpp0111676 type=polypeptide; loc=2R:16672052..16672825; ID=FBpp0111676; name=CG34458-PA; parent=FBgn0085487,FBtr0112764; dbxref=GB_protein:AAF57967,FlyBase:FBpp0086256,GB_protein:AAF57967.1,FlyBase:FBpp0111676,FlyBase_Annotation_IDs:CG34458-PA,FlyBase_Annotation_IDs:CG5197-PA,REFSEQ:NP_001097340,GB_protein:ABV53821,UniProt/TrEMBL:A8DYG0,FlyMine:FBpp0111676,modMine:FBpp0111676; MD5=b8…	242	52.07	77	N/A	N/A	61	300	27	257	4.61e-44	150
Pcam.gene136929_i0_len1548.p1	FBgn0033192	516	1397	FBgn0033192 FBpp0087983 type=polypeptide; loc=2R:join(7554873..7554964,7555022..7555265,7556788..7558390,7558452..7558621,7558687..7559016,7559074..7559171,7559230..7559630,7559691..7560017,7560081..7560264,7560325..7560484,7560545..7560671,7560734..7560879,7560943..7561254); ID=FBpp0087983; name=Corin-PB; parent=FBgn0033192,FBtr0088909; dbxref=FlyBase:FBpp0087983,FlyBase_Annotation_IDs:CG2105-PB…	261	52.87	49	N/A	N/A	262	514	1103	1350	9.60e-37	144
Pcam.gene4556_i1_len945.p1	FBgn0035669	315	438	FBgn0035669 FBpp0076752 type=polypeptide; loc=3L:join(6059946..6060454,6060513..6060688,6060747..6061378); ID=FBpp0076752; name=CG6592-PA; parent=FBgn0035669,FBtr0077044; dbxref=FlyBase:FBpp0076752,FlyBase_Annotation_IDs:CG6592-PA,GB_protein:AAF50709.1,REFSEQ:NP_648016,GB_protein:AAF50709,UniProt/TrEMBL:Q9VRT1,FlyMine:FBpp0076752,modMine:FBpp0076752; MD5=027ae506a71839e2d6fc59cd8d8252c4; length=4…	249	56.22	77	N/A	N/A	71	312	115	363	2.63e-56	187
Pcam.gene2917_i0_len828.p1	FBgn0029826	276	308	FBgn0029826 FBpp0070826 type=polypeptide; loc=X:join(5948249..5948312,5949090..5949285,5949351..5949630,5949729..5950115); ID=FBpp0070826; name=CG6041-PA; parent=FBgn0029826,FBtr0070861; dbxref=FlyBase:FBpp0070826,FlyBase_Annotation_IDs:CG6041-PA,GB_protein:AAF46104.2,REFSEQ:NP_572281,GB_protein:AAF46104,UniProt/TrEMBL:Q9W454,FlyMine:FBpp0070826,modMine:FBpp0070826; MD5=2342dcb712f59eb17847d057e3…	252	56.35	86	N/A	N/A	38	275	34	274	5.31e-47	158
Pcam.gene159955_i0_len759.p1	FBgn0010359	253	253	FBgn0010359 FBpp0087255 type=polypeptide; loc=2R:complement(11349094..11349855); ID=FBpp0087255; name=gammaTry-PA; parent=FBgn0010359,FBtr0088159; dbxref=GB_protein:AAM68730.1,FlyBase:FBpp0087255,FlyBase_Annotation_IDs:CG30028-PA,REFSEQ:NP_725034,GB_protein:AAM68730,UniProt/Swiss-Prot:C0HKA2,FlyMine:FBpp0087255,modMine:FBpp0087255; MD5=a75f4547618c6fad0c13b6298d52afda; length=253; release=r6.46; …	254	54.72	99	N/A	N/A	3	253	1	235	5.70e-44	148
Pcam.gene154756_i0_len810.p1	FBgn0010358	270	253	FBgn0010358 FBpp0087225 type=polypeptide; loc=2R:11355333..11356094; ID=FBpp0087225; name=deltaTry-PA; parent=FBgn0010358,FBtr0088124; dbxref=FlyBase:FBpp0087225,FlyBase_Annotation_IDs:CG12351-PA,GB_protein:AAF58657.2,REFSEQ:NP_523694,GB_protein:AAF58657,UniProt/Swiss-Prot:C0HKA2; MD5=a75f4547618c6fad0c13b6298d52afda; length=253; release=r6.46; species=Dmel;	224	59.82	81	N/A	N/A	41	259	30	249	1.79e-42	144
Pcam.gene158781_i0_len783.p1	FBgn0050031	261	253	FBgn0050031 FBpp0087224 type=polypeptide; loc=2R:11350827..11351588; ID=FBpp0087224; name=CG30031-PA; parent=FBgn0050031,FBtr0088123; dbxref=FlyBase:FBpp0087224,FlyBase_Annotation_IDs:CG30031-PA,GB_protein:AAM68731.1,REFSEQ:NP_725035,GB_protein:AAM68731,UniProt/Swiss-Prot:C0HKA2; MD5=a75f4547618c6fad0c13b6298d52afda; length=253; release=r6.46; species=Dmel;	262	52.67	95	N/A	N/A	6	253	1	253	6.07e-47	156
Pcam.gene156455_i0_len897.p1	FBgn0050025	299	253	FBgn0050025 FBpp0087254 type=polypeptide; loc=2R:complement(11353598..11354359); ID=FBpp0087254; name=CG30025-PA; parent=FBgn0050025,FBtr0088158; dbxref=FlyBase:FBpp0087254,FlyBase_Annotation_IDs:CG30025-PA,GB_protein:AAM68732.1,REFSEQ:NP_725036,GB_protein:AAM68732,UniProt/TrEMBL:A1Z8J8,FlyMine:FBpp0087254,modMine:FBpp0087254; MD5=92ca47db4d5eb29fab0ae4d0205a96da; length=253; release=r6.46; speci…	271	54.24	90	N/A	N/A	24	291	2	250	3.55e-45	152
Pcam.gene7718_i0_len858.p1	FBgn0034052	286	260	FBgn0034052 FBpp0086427 type=polypeptide; loc=2R:complement(15940701..15941483); ID=FBpp0086427; name=CG8299-PA; parent=FBgn0034052,FBtr0087291; dbxref=FlyBase:FBpp0086427,FlyBase_Annotation_IDs:CG8299-PA,GB_protein:AAF58092.1,REFSEQ:NP_611066,GB_protein:AAF58092,UniProt/TrEMBL:A1ZA64,FlyMine:FBpp0086427,modMine:FBpp0086427; MD5=18bb12205d325484ef3efb98a7d035ef; length=260; release=r6.46; species…	234	54.70	81	N/A	N/A	54	284	28	256	3.15e-50	165
Pcam.gene143960_i0_len3831.p1	FBgn0023479	1277	2792	FBgn0023479 FBpp0311236 type=polypeptide; loc=3L:join(9074779..9074829,9075064..9075622,9075672..9075866,9076020..9076265,9076319..9076795,9076858..9076978,9084486..9084919,9085058..9085300,9085365..9085829,9085888..9087267,9087324..9087788,9087849..9089948,9090019..9090410,9090468..9090623,9090685..9091465,9091533..9091625,9091737..9091820,9091882..9092018); ID=FBpp0311236; name=teq-PG; parent=F…	622	53.05	59	N/A	N/A	677	1275	2186	2785	4.49e-122	419
Pcam.gene157003_i0_len912.p1	FBgn0036738	304	270	FBgn0036738 FBpp0074946 type=polypeptide; loc=3L:17549837..17550649; ID=FBpp0074946; name=CG7542-PA; parent=FBgn0036738,FBtr0075181; dbxref=FlyBase:FBpp0074946,FlyBase_Annotation_IDs:CG7542-PA,GB_protein:AAF49326.2,REFSEQ:NP_648995,GB_protein:AAF49326,UniProt/TrEMBL:Q8T4A8,FlyMine:FBpp0074946,modMine:FBpp0074946; MD5=7bb88af9b55592fdf854846fd89cff90; length=270; release=r6.46; species=Dmel;	238	60.08	76	N/A	N/A	73	303	24	260	8.45e-54	176
Pcam.gene192_i7_len837.p1	FBgn0029827	279	362	FBgn0029827 FBpp0070828 type=polypeptide; loc=X:join(5952598..5952664,5952732..5952957,5953215..5954010); ID=FBpp0070828; name=CG6048-PA; parent=FBgn0029827,FBtr0070863; dbxref=FlyBase:FBpp0070828,FlyBase_Annotation_IDs:CG6048-PA,GB_protein:AAF46105.1,REFSEQ:NP_572282,GB_protein:AAF46105,UniProt/TrEMBL:Q9W453,FlyMine:FBpp0070828,modMine:FBpp0070828; MD5=5ee584793635fd46db1c0d0f9097bfbb; length=36…	269	47.96	88	N/A	N/A	32	276	36	287	8.70e-41	143
Pcam.gene5049_i0_len1713.p1	FBgn0033362	571	561	FBgn0033362 FBpp0290411 type=polypeptide; loc=2R:complement(join(9011513..9011723,9011237..9011416,9008703..9009224,9008318..9008495,9007871..9008249,9007571..9007786)); ID=FBpp0290411; name=CG8172-PF; parent=FBgn0033362,FBtr0301193; dbxref=REFSEQ:NP_001097235,GB_protein:ABV53733,FlyBase:FBpp0290411,FlyBase_Annotation_IDs:CG8172-PF,UniProt/TrEMBL:A8DY75,FlyMine:FBpp0290411,modMine:FBpp0290411; MD…	485	57.73	78	N/A	N/A	125	568	72	556	8.10e-138	410
Pcam.gene4317_i0_len1482.p1	FBgn0023197	494	271	FBgn0023197 FBpp0423084 type=polypeptide; loc=3L:complement(join(17548874..17549112,17548550..17548812,17548149..17548462)); ID=FBpp0423084; name=Jon74E-PC; parent=FBgn0023197,FBtr0473621; dbxref=FlyBase:FBpp0423084,FlyBase_Annotation_IDs:CG6298-PC,REFSEQ:NP_001189126,GB_protein:ADV37562; MD5=767b5ac066cb056edfb5c27177202bdb; length=271; release=r6.46; species=Dmel;	239	55.65	46	N/A	N/A	256	480	31	268	2.36e-47	164
Pcam.gene158560_i0_len696.p1	FBgn0010425	232	256	FBgn0010425 FBpp0087256 type=polypeptide; loc=2R:complement(11345277..11346047); ID=FBpp0087256; name=epsilonTry-PA; parent=FBgn0010425,FBtr0088160; dbxref=GB_protein:AAF58660.1,FlyBase:FBpp0087256,FlyBase_Annotation_IDs:CG18681-PA,REFSEQ:NP_525112,GB_protein:AAF58660,UniProt/Swiss-Prot:P35005,FlyMine:FBpp0087256,modMine:FBpp0087256; MD5=ab3269700f2e73035f2b88e1b0431c91; length=256; release=r6.46…	233	54.08	99	N/A	N/A	3	231	28	253	1.19e-51	167
Pcam.gene154410_i0_len879.p1	FBgn0031249	293	277	FBgn0031249 FBpp0077757 type=polypeptide; loc=2L:complement(320388..321221); ID=FBpp0077757; name=CG11911-PA; parent=FBgn0031249,FBtr0078098; dbxref=FlyBase:FBpp0077757,FlyBase_Annotation_IDs:CG11911-PA,GB_protein:AAF51508.1,REFSEQ:NP_608518,GB_protein:AAF51508,UniProt/TrEMBL:Q9VPN8,FlyMine:FBpp0077757,modMine:FBpp0077757; MD5=0b6f16e0fa263753fe0872dffbfb41ce; length=277; release=r6.46; species=D…	242	50.00	81	N/A	N/A	48	284	37	267	5.05e-34	124
Pcam.gene139557_i0_len1002.p1	FBgn0035501	334	511	FBgn0035501 FBpp0073071 type=polypeptide; loc=3L:join(4148929..4149025,4150222..4150391,4150464..4150722,4151150..4151555,4151618..4151693,4151759..4152286); ID=FBpp0073071; name=CG1299-PA; parent=FBgn0035501,FBtr0073215; dbxref=GB_protein:AAF47847.2,FlyBase:FBpp0073071,FlyBase_Annotation_IDs:CG1299-PA,REFSEQ:NP_647862,GB_protein:AAF47847,UniProt/TrEMBL:Q9VZH5,FlyMine:FBpp0073071,modMine:FBpp0073…	347	55.04	100	N/A	N/A	1	334	174	490	3.79e-62	205
Pcam.gene4381_i0_len1104.p1	FBgn0051220	368	363	FBgn0051220 FBpp0291554 type=polypeptide; loc=3R:join(19648841..19648910,19649448..19650057,19650121..19650532); ID=FBpp0291554; name=CG31220-PB; parent=FBgn0051220,FBtr0302358; dbxref=FlyBase:FBpp0291554,FlyBase_Annotation_IDs:CG31220-PB,REFSEQ:NP_732440,GB_protein:AAN13805,UniProt/TrEMBL:Q8IN70,FlyMine:FBpp0291554,modMine:FBpp0291554; MD5=b88982b742ce5a124ac65b8aac22902f; length=363; release=r6…	366	45.63	94	N/A	N/A	23	367	20	363	3.12e-36	134
Pcam.gene137668_i0_len1434.p1	FBgn0259998	478	258	FBgn0259998 FBpp0080908 type=polypeptide; loc=2L:complement(20256154..20256930); ID=FBpp0080908; name=CG17571-PA; parent=FBgn0259998,FBtr0081376; dbxref=FlyBase:FBpp0080908,FlyBase_Annotation_IDs:CG17571-PA,GB_protein:AAF45447.1,REFSEQ:NP_610109,GB_protein:AAF45447,UniProt/TrEMBL:Q9W5U8,FlyMine:FBpp0080908,modMine:FBpp0080908; MD5=6c9ba33f1b642f52b06e49405e9cc97b; length=258; release=r6.46; speci…	233	57.94	48	N/A	N/A	242	470	30	253	3.27e-41	147
Pcam.gene156670_i0_len888.p1	FBgn0052808	296	284	FBgn0052808 FBpp0070282 type=polypeptide; loc=X:complement(join(1469161..1469646,1468730..1469098)); ID=FBpp0070282; name=CG32808-PA; parent=FBgn0052808,FBtr0070295; dbxref=FlyBase:FBpp0070282,FlyBase_Annotation_IDs:CG32808-PA,GB_protein:AAN09048.1,REFSEQ:NP_726740,GB_protein:AAN09048,UniProt/TrEMBL:Q8IRX5,FlyMine:FBpp0070282,modMine:FBpp0070282; MD5=bfd20e1abace08850d49d28db90a94c9; length=284; …	253	55.73	84	N/A	N/A	42	290	26	261	1.24e-49	165
Pcam.gene140429_i0_len1092.p1	FBgn0035665	364	274	FBgn0035665 FBpp0076749 type=polypeptide; loc=3L:join(6050777..6051036,6051096..6051660); ID=FBpp0076749; name=Jon65Aiii-PA; parent=FBgn0035665,FBtr0077041; dbxref=FlyBase:FBpp0076749,FlyBase_Annotation_IDs:CG6483-PA,GB_protein:AAF50713.1,REFSEQ:NP_648013,GB_protein:AAF50713,UniProt/TrEMBL:Q9VRS7,FlyMine:FBpp0076749,modMine:FBpp0076749; MD5=7e7b32b9f787f590d185c2ec6f5e385e; length=274; release=r6…	282	53.90	74	N/A	N/A	94	362	1	273	2.82e-51	171
Pcam.gene154035_i0_len858.p1	FBgn0034518	286	267	FBgn0034518 FBpp0099932 type=polypeptide; loc=2R:complement(20550504..20551307); ID=FBpp0099932; name=CG13430-PA; parent=FBgn0034518,FBtr0100495; dbxref=FlyBase_Annotation_IDs:CG13430-PA,FlyBase:FBpp0099932,GB_protein:AAF57458.1,REFSEQ:NP_001027442,GB_protein:AAF57458,UniProt/TrEMBL:Q7K1E3; MD5=fc0bc0d2e35dd1034365b979f42122b4; length=267; release=r6.46; species=Dmel;	265	50.94	90	N/A	N/A	23	279	8	261	2.53e-37	132
Pcam.gene160044_i0_len765.p1	FBgn0052755	255	315	FBgn0052755 FBpp0070827 type=polypeptide; loc=X:join(5950376..5950644,5950704..5950989,5951045..5951437); ID=FBpp0070827; name=CG32755-PA; parent=FBgn0052755,FBtr0070862; dbxref=FlyBase:FBpp0070827,FlyBase_Annotation_IDs:CG32755-PA,GB_protein:AAN09157.1,REFSEQ:NP_727055,GB_protein:AAN09157,UniProt/TrEMBL:Q8IRR3,FlyMine:FBpp0070827,modMine:FBpp0070827; MD5=10733128af7964889f0617cf932d52f0; length=…	252	50.40	95	N/A	N/A	9	249	37	271	7.49e-42	144
Pcam.gene116347_i0_len519.p1	FBgn0031406	173	255	FBgn0031406 FBpp0077481 type=polypeptide; loc=2L:complement(2254273..2255040); ID=FBpp0077481; name=Send1-PA; parent=FBgn0031406,FBtr0077804; dbxref=FlyBase:FBpp0077481,FlyBase_Annotation_IDs:CG17012-PA,GB_protein:AAF51277.1,REFSEQ:NP_608662,GB_protein:AAF51277,UniProt/TrEMBL:Q9VQA0,FlyMine:FBpp0077481,modMine:FBpp0077481; MD5=80eb1de49cd7454d28dac88fd53a3bff; length=255; release=r6.46; species=D…	127	60.63	73	N/A	N/A	28	154	30	150	2.27e-31	112
Pcam.gene154218_i0_len846.p1	FBgn0250815	282	271	FBgn0250815 FBpp0076748 type=polypeptide; loc=3L:join(6039196..6039452,6039530..6040088); ID=FBpp0076748; name=Jon65Aiv-PA; parent=FBgn0250815,FBtr0077040; dbxref=FlyBase:FBpp0076748,FlyBase_Annotation_IDs:CG6467-PA,GB_protein:AAF50714.1,REFSEQ:NP_648012,GB_protein:AAF50714,UniProt/TrEMBL:Q9VRS6,FlyMine:FBpp0076748,modMine:FBpp0076748; MD5=2fb3bc1d56fb0cd8329fbc2f8f6ad85b; length=271; release=r6.…	275	58.18	93	N/A	N/A	17	279	4	271	4.28e-60	191
Pcam.gene8023_i0_len1314.p1	FBgn0027930	438	400	FBgn0027930 FBpp0401490 type=polypeptide; loc=3R:join(4307987..4308056,4308264..4308427,4308590..4308833,4308895..4309619); ID=FBpp0401490; name=MP1-PE; parent=FBgn0027930,FBtr0445313; dbxref=UniProt/Swiss-Prot:A0A126GUP6,FlyBase:FBpp0401490,FlyBase_Annotation_IDs:CG1102-PE,REFSEQ:NP_001303421,GB_protein:ALI30526; MD5=41e4a3dc9ae13b5fb84055f14be02f3d; length=400; release=r6.46; species=Dmel;	387	49.35	78	N/A	N/A	98	437	28	399	8.21e-52	178
Pcam.gene160063_i0_len765.p1	FBgn0051954	255	277	FBgn0051954 FBpp0077252 type=polypeptide; loc=2L:complement(join(3509795..3510072,3509172..3509727)); ID=FBpp0077252; name=CG31954-PA; parent=FBgn0051954,FBtr0077563; dbxref=FlyBase:FBpp0077252,FlyBase_Annotation_IDs:CG31954-PA,GB_protein:AAN10373.1,REFSEQ:NP_722915,GB_protein:AAN10373,UniProt/TrEMBL:Q8IQ10,FlyMine:FBpp0077252,modMine:FBpp0077252; MD5=c7a25cb9f940f805d586ad7a5b8098ec; length=277;…	238	59.24	93	N/A	N/A	19	254	45	275	2.50e-63	198
Pcam.gene136130_i0_len1269.p1	FBgn0034507	423	279	FBgn0034507 FBpp0288561 type=polypeptide; loc=2R:complement(20354214..20355053); ID=FBpp0288561; name=CG11192-PB; parent=FBgn0034507,FBtr0290122; dbxref=FlyBase:FBpp0288561,FlyBase_Annotation_IDs:CG11192-PB,REFSEQ:NP_611479,GB_protein:AAF57469,UniProt/TrEMBL:A1ZBU1,FlyMine:FBpp0288561,modMine:FBpp0288561; MD5=fcabebbe6631033ac75489425d22658f; length=279; release=r6.46; species=Dmel;	245	55.51	56	N/A	N/A	181	416	26	262	1.50e-38	139
Pcam.gene144004_i0_len3663.p1	FBgn0020309	1221	962	FBgn0020309 FBpp0079845 type=polypeptide; loc=2L:complement(join(11802287..11803439,11800155..11800322,11798665..11799402,11797829..11798041,11797125..11797741)); ID=FBpp0079845; name=crol-PA; parent=FBgn0020309,FBtr0080261; dbxref=GB_protein:AAF53121.2,FlyBase:FBpp0079845,FlyBase_Annotation_IDs:CG14938-PA,REFSEQ:NP_477243,GB_protein:AAF53121,UniProt/TrEMBL:O61360,FlyMine:FBpp0079845,modMine:FBpp…	512	51.17	46	N/A	N/A	481	986	247	723	8.07e-104	350
Pcam.gene144351_i0_len1728.p1	FBgn0038047	576	501	FBgn0038047 FBpp0082061 type=polypeptide; loc=3R:12429670..12431175; ID=FBpp0082061; name=CG5245-PA; parent=FBgn0038047,FBtr0082589; dbxref=FlyBase:FBpp0082061,FlyBase_Annotation_IDs:CG5245-PA,GB_protein:AAF54813.1,REFSEQ:NP_650197,GB_protein:AAF54813,UniProt/TrEMBL:Q9VG72,FlyMine:FBpp0082061,modMine:FBpp0082061; MD5=6e55520dbd49a5edca289a6baa2a8986; length=501; release=r6.46; species=Dmel;	428	53.74	92	N/A	N/A	173	572	66	491	2.39e-105	325
Pcam.gene137643_i0_len1431.p1	FBgn0025874	477	583	FBgn0025874 FBpp0075533 type=polypeptide; loc=3L:complement(join(13964119..13964629,13962773..13964013)); ID=FBpp0075533; name=Meics-PA; parent=FBgn0025874,FBtr0075791; dbxref=FlyBase:FBpp0075533,FlyBase_Annotation_IDs:CG8474-PA,GB_protein:AAF49785.1,REFSEQ:NP_524062,GB_protein:AAF49785,UniProt/TrEMBL:O96395,FlyMine:FBpp0075533,modMine:FBpp0075533; MD5=b745a67e9bf7022ac678d75db921dc44; length=583…	340	54.41	76	N/A	N/A	120	449	242	580	2.03e-75	246
Pcam.gene146474_i0_len2229.p1	FBgn0037120	743	522	FBgn0037120 FBpp0078112 type=polypeptide; loc=3L:complement(join(21726163..21726738,21725555..21725950,21724899..21725495)); ID=FBpp0078112; name=CG11247-PB; parent=FBgn0037120,FBtr0078458; dbxref=FlyBase:FBpp0078112,FlyBase_Annotation_IDs:CG11247-PB,GB_protein:AAF51768.1,REFSEQ:NP_730680,GB_protein:AAF51768,UniProt/TrEMBL:Q9VNZ4,FlyMine:FBpp0078112,modMine:FBpp0078112; MD5=639e329cda2ade992eb812…	464	56.47	61	N/A	N/A	290	742	57	516	8.17e-106	332
Pcam.gene2465_i0_len4716.p1	FBgn0051224	1572	1784	FBgn0051224 FBpp0083106 type=polypeptide; loc=3R:complement(join(18656165..18656983,18653291..18655948,18653105..18653226,18652060..18653036,18651141..18651919)); ID=FBpp0083106; name=CG31224-PA; parent=FBgn0051224,FBtr0083691; dbxref=FlyBase:FBpp0083106,FlyBase_Annotation_IDs:CG31224-PA,GB_protein:AAF55575.2,REFSEQ:NP_732361,GB_protein:AAF55575,UniProt/TrEMBL:Q9VE54,FlyMine:FBpp0083106,modMine:F…	357	53.22	31	N/A	N/A	1205	1561	1433	1775	2.93e-73	270
Pcam.gene135405_i0_len1320.p1	FBgn0027339	440	938	FBgn0027339 FBpp0303109 type=polypeptide; loc=3L:complement(join(22800850..22801314,22799941..22800784,22799251..22799448,22798802..22799190,22797558..22798478)); ID=FBpp0303109; name=jim-PF; parent=FBgn0027339,FBtr0330076; dbxref=FlyBase:FBpp0303109,FlyBase_Annotation_IDs:CG11352-PF,REFSEQ:NP_001262221,GB_protein:AGB94914,UniProt/TrEMBL:M9PGG2; MD5=c4a4b38eaee39f70b4525c0184dc1269; length=938; r…	357	44.54	74	N/A	N/A	130	428	305	661	4.89e-54	192
Pcam.gene135894_i0_len1215.p1	FBgn0032295	405	736	FBgn0032295 FBpp0079702 type=polypeptide; loc=2L:10737888..10740098; ID=FBpp0079702; name=CG12299-PA; parent=FBgn0032295,FBtr0080113; dbxref=FlyBase:FBpp0079702,FlyBase_Annotation_IDs:CG12299-PA,GB_protein:AAF53004.2,REFSEQ:NP_609448,GB_protein:AAF53004,UniProt/TrEMBL:Q9VKQ7,FlyMine:FBpp0079702,modMine:FBpp0079702; MD5=e692d1141c3e654dc178efde09b161be; length=736; release=r6.46; species=Dmel;	248	58.47	69	N/A	N/A	128	374	254	501	7.24e-59	203
Pcam.gene142430_i0_len2505.p1	FBgn0000520	835	592	FBgn0000520 FBpp0070465 type=polypeptide; loc=X:join(2727832..2728263,2728545..2728934,2728997..2729953); ID=FBpp0070465; name=dwg-PA; parent=FBgn0000520,FBtr0070487; dbxref=GB_protein:AAF45819.1,GB_protein:AAF45819.2,FlyBase:FBpp0070465,FlyBase_Annotation_IDs:CG2711-PA,REFSEQ:NP_477338,GB_protein:AAF45819,UniProt/TrEMBL:Q9W4V9,FlyMine:FBpp0070465,modMine:FBpp0070465; MD5=6a84768272b5884d84fdafc3…	226	56.64	39	N/A	N/A	306	531	304	529	9.39e-56	201
Pcam.gene156021_i0_len969.p1	FBgn0031610	323	346	FBgn0031610 FBpp0077132 type=polypeptide; loc=2L:4463846..4464886; ID=FBpp0077132; name=Paris-PA; parent=FBgn0031610,FBtr0077442; dbxref=FlyBase:FBpp0077132,FlyBase_Annotation_IDs:CG15436-PA,GB_protein:AAF51003.2,REFSEQ:NP_608840,GB_protein:AAF51003,UniProt/Swiss-Prot:Q9VR05,FlyMine:FBpp0077132,modMine:FBpp0077132; MD5=e67d295d4a79de4251eb760835ffbde8; length=346; release=r6.46; species=Dmel;	247	53.85	77	N/A	N/A	67	311	96	342	7.62e-57	186
Pcam.gene4950_i0_len1728.p1	FBgn0266450	576	845	FBgn0266450 FBpp0310810 type=polypeptide; loc=2L:join(6092100..6092244,6092995..6093707,6093793..6095153,6095238..6095556); ID=FBpp0310810; name=Kr-h1-PB; parent=FBgn0266450,FBtr0344438; dbxref=FlyBase:FBpp0310810,FlyBase_Annotation_IDs:CG45074-PB,GB_protein:AAF52343,REFSEQ:NP_477466,UniProt/Swiss-Prot:P08155; MD5=d89f861f9bcab23c458d79809382699d; length=845; release=r6.46; species=Dmel;	197	82.74	34	N/A	N/A	90	284	270	466	4.28e-104	332
Pcam.gene7431_i1_len2232.p1	FBgn0000289	744	837	FBgn0000289 FBpp0308983 type=polypeptide; loc=2R:join(14174447..14174572,14176406..14176542,14176612..14176691,14177175..14177477,14177825..14178021,14178098..14178200,14178272..14178596,14178665..14178829,14178894..14179041,14179112..14179254,14179313..14179931,14181211..14181378); ID=FBpp0308983; name=cg-PL; parent=FBgn0000289,FBtr0339961; dbxref=FlyBase:FBpp0308983,FlyBase_Annotation_IDs:CG836…	350	48.57	60	N/A	N/A	38	355	258	606	3.37e-51	191
Pcam.gene138762_i0_len1056.p1	FBgn0028878	352	587	FBgn0028878 FBpp0080264 type=polypeptide; loc=2L:join(15109585..15110526,15112093..15112914); ID=FBpp0080264; name=CG15269-PA; parent=FBgn0028878,FBtr0080704; dbxref=FlyBase:FBpp0080264,FlyBase_Annotation_IDs:CG15269-PA,GB_protein:AAF53440.2,REFSEQ:NP_609739,GB_protein:AAF53440,UniProt/TrEMBL:Q7KT79,FlyMine:FBpp0080264,modMine:FBpp0080264; MD5=89354d370045e95030b5ed4147e33e7e; length=587; release…	219	60.73	64	N/A	N/A	129	343	298	515	1.09e-51	179
Pcam.gene139868_i0_len1149.p1	FBgn0030240	383	889	FBgn0030240 FBpp0073236 type=polypeptide; loc=X:join(10848895..10849975,10850034..10850973,10851061..10851641,10851705..10851772); ID=FBpp0073236; name=CG2202-PA; parent=FBgn0030240,FBtr0073380; dbxref=FlyBase:FBpp0073236,FlyBase_Annotation_IDs:CG2202-PA,GB_protein:AAF47964.1,REFSEQ:NP_572657,GB_protein:AAF47964,UniProt/TrEMBL:Q9VZ63,FlyMine:FBpp0073236,modMine:FBpp0073236; MD5=76705d75269166b27f…	297	49.49	74	N/A	N/A	96	379	470	761	3.50e-48	174
Pcam.gene146449_i0_len2223.p1	FBgn0038301	741	639	FBgn0038301 FBpp0082593 type=polypeptide; loc=3R:complement(join(15213466..15213585,15212263..15213400,15211546..15212207)); ID=FBpp0082593; name=CG6654-PA; parent=FBgn0038301,FBtr0083139; dbxref=FlyBase:FBpp0082593,FlyBase_Annotation_IDs:CG6654-PA,GB_protein:AAF55141.2,REFSEQ:NP_650429,GB_protein:AAF55141,UniProt/TrEMBL:Q9VFB9,FlyMine:FBpp0082593,modMine:FBpp0082593; MD5=c0dcd56c26f9accfa09cefb5…	310	47.42	50	N/A	N/A	169	476	326	602	2.38e-54	197
Pcam.gene136763_i0_len1473.p1	FBgn0038244	491	1283	FBgn0038244 FBpp0082437 type=polypeptide; loc=3R:complement(join(14574548..14574873,14573726..14574482,14573210..14573634,14572423..14573137,14570733..14572361)); ID=FBpp0082437; name=CG7987-PA; parent=FBgn0038244,FBtr0082978; dbxref=FlyBase:FBpp0082437,FlyBase_Annotation_IDs:CG7987-PA,GB_protein:AAF55075.1,REFSEQ:NP_650375,GB_protein:AAF55075,UniProt/TrEMBL:Q29R10,FlyMine:FBpp0082437,modMine:FBp…	296	43.24	56	N/A	N/A	118	391	466	758	3.31e-33	133
Pcam.gene145977_i0_len2082.p1	FBgn0035769	694	818	FBgn0035769 FBpp0076588 type=polypeptide; loc=3L:complement(join(7356067..7356457,7354042..7356005,7353878..7353979)); ID=FBpp0076588; name=CTCF-PA; parent=FBgn0035769,FBtr0076878; dbxref=FlyBase:FBpp0076588,FlyBase_Annotation_IDs:CG8591-PA,GB_protein:AAF50573.2,REFSEQ:NP_648109,GB_protein:AAF50573,UniProt/TrEMBL:Q9VS55,FlyMine:FBpp0076588,modMine:FBpp0076588; MD5=5a5eccc46cb7a80d9f46706a98676af2…	357	75.91	50	N/A	N/A	210	558	296	647	1.15e-163	490
Pcam.gene140998_i0_len1110.p1	FBgn0034878	370	683	FBgn0034878 FBpp0072021 type=polypeptide; loc=2R:complement(join(23554255..23554416,23549948..23551036,23549091..23549891)); ID=FBpp0072021; name=pita-PA; parent=FBgn0034878,FBtr0072112; dbxref=FlyBase:FBpp0072021,FlyBase_Annotation_IDs:CG3941-PA,GB_protein:AAF47026.3,REFSEQ:NP_611806,GB_protein:AAF47026,UniProt/TrEMBL:Q95RQ8,FlyMine:FBpp0072021,modMine:FBpp0072021; MD5=bef17a4a83ef93a99d26125564…	278	50.72	75	N/A	N/A	93	368	287	563	1.57e-46	167
Pcam.gene142101_i0_len2367.p1	FBgn0052772	789	520	FBgn0052772 FBpp0290219 type=polypeptide; loc=X:join(4909759..4909797,4910852..4911178,4912743..4912875,4912945..4913129,4913204..4913783,4913846..4914144); ID=FBpp0290219; name=CG32772-PC; parent=FBgn0052772,FBtr0300997; dbxref=REFSEQ:NP_572196,GB_protein:AAF45994,FlyBase:FBpp0290219,FlyBase_Annotation_IDs:CG32772-PC,UniProt/TrEMBL:Q9W4F9,FlyMine:FBpp0290219,modMine:FBpp0290219; MD5=d9c9a2d82156…	321	52.02	46	N/A	N/A	429	736	132	424	4.46e-48	177
Pcam.gene137935_i0_len1419.p1	FBgn0030010	473	443	FBgn0030010 FBpp0071108 type=polypeptide; loc=X:join(8148898..8149476,8149545..8150297); ID=FBpp0071108; name=CG10959-PA; parent=FBgn0030010,FBtr0071157; dbxref=FlyBase:FBpp0071108,FlyBase_Annotation_IDs:CG10959-PA,GB_protein:AAF46335.1,REFSEQ:NP_572451,GB_protein:AAF46335,UniProt/TrEMBL:Q9W3J2,FlyMine:FBpp0071108,modMine:FBpp0071108; MD5=918bb886831994e244dedfdafaa3af63; length=443; release=r6.4…	225	52.00	59	N/A	N/A	230	451	199	420	3.03e-38	144
Pcam.gene141288_i0_len2814.p1	FBgn0036522	938	971	FBgn0036522 FBpp0075323 type=polypeptide; loc=3L:join(15620038..15621600,15621659..15623011); ID=FBpp0075323; name=Phs-PA; parent=FBgn0036522,FBtr0075570; dbxref=GB_protein:AAF49605.2,GB_protein:AAF49605.1,FlyBase:FBpp0075323,FlyBase_Annotation_IDs:CG7372-PA,REFSEQ:NP_648789,GB_protein:AAF49605,UniProt/TrEMBL:Q9VUS0,FlyMine:FBpp0075323,modMine:FBpp0075323; MD5=24abd3100e374d3b30604e4f9fc0bdcb; le…	185	58.38	26	N/A	N/A	602	786	631	815	8.50e-47	180
Pcam.gene143930_i0_len3213.p1	FBgn0038787	1071	556	FBgn0038787 FBpp0083307 type=polypeptide; loc=3R:complement(join(20326873..20327536,20326316..20326798,20325629..20326152)); ID=FBpp0083307; name=CG4360-PA; parent=FBgn0038787,FBtr0083899; dbxref=FlyBase:FBpp0083307,FlyBase_Annotation_IDs:CG4360-PA,GB_protein:AAF55756.1,REFSEQ:NP_650879,GB_protein:AAF55756,UniProt/TrEMBL:Q9VDN4,FlyMine:FBpp0083307,modMine:FBpp0083307; MD5=a5c56066616c2a2cfe4df71b…	484	41.94	51	N/A	N/A	446	844	94	555	2.31e-41	160
Pcam.gene146083_i0_len2088.p1	FBgn0024975	696	501	FBgn0024975 FBpp0070466 type=polypeptide; loc=X:join(2732565..2733170,2733231..2733485,2733556..2734200); ID=FBpp0070466; name=CG2712-PA; parent=FBgn0024975,FBtr0070488; dbxref=FlyBase:FBpp0070466,FlyBase_Annotation_IDs:CG2712-PA,GB_protein:AAF45821.2,REFSEQ:NP_570028,GB_protein:AAF45821,UniProt/TrEMBL:Q960Q9,FlyMine:FBpp0070466,modMine:FBpp0070466; MD5=5405d20a07892e73a4e4a44786fc28f8; length=50…	192	53.12	39	N/A	N/A	227	417	284	475	1.31e-39	152
Pcam.gene2983_i0_len1818.p1	FBgn0030012	606	469	FBgn0030012 FBpp0071109 type=polypeptide; loc=X:8153044..8154453; ID=FBpp0071109; name=CG18262-PA; parent=FBgn0030012,FBtr0071158; dbxref=FlyBase:FBpp0071109,FlyBase_Annotation_IDs:CG18262-PA,GB_protein:AAF46337.2,REFSEQ:NP_572453,GB_protein:AAF46337,UniProt/TrEMBL:Q9W3J0,FlyMine:FBpp0071109,modMine:FBpp0071109; MD5=345b7fa4733c59d83cfdc80d11335ca4; length=469; release=r6.46; species=Dmel;	278	47.48	46	N/A	N/A	225	472	172	444	4.65e-42	157
Pcam.gene146657_i0_len2169.p1	FBgn0032979	723	566	FBgn0032979 FBpp0099821 type=polypeptide; loc=2L:complement(join(22168380..22168535,22168120..22168320,22167637..22168066,22167303..22167576,22167050..22167253,22166552..22166987)); ID=FBpp0099821; name=Clamp-PB; parent=FBgn0032979,FBtr0100407; dbxref=FlyBase_Annotation_IDs:CG1832-PB,FlyBase:FBpp0099821,GB_protein:AAX52677.1,REFSEQ:NP_001014498,GB_protein:AAX52677,UniProt/TrEMBL:Q8IGP5,FlyMine:FB…	167	68.86	27	N/A	N/A	119	285	361	527	6.90e-56	199
Pcam.gene141157_i0_len2727.p1	FBgn0003567	909	941	FBgn0003567 FBpp0082405 type=polypeptide; loc=3R:complement(join(14307098..14307955,14306604..14307031,14306414..14306546,14306153..14306343,14305960..14306084,14304808..14305898)); ID=FBpp0082405; name=su(Hw)-PA; parent=FBgn0003567,FBtr0082946; dbxref=FlyBase:FBpp0082405,FlyBase_Annotation_IDs:CG8573-PA,GB_protein:AAF55044.1,REFSEQ:NP_524349,GB_protein:AAF55044,UniProt/Swiss-Prot:P08970,FlyMine:…	450	46.00	45	N/A	N/A	342	751	222	662	4.23e-51	193
Pcam.gene137153_i0_len1524.p1	FBgn0037085	508	382	FBgn0037085 FBpp0078048 type=polypeptide; loc=3L:complement(21488853..21490001); ID=FBpp0078048; name=Neu2-PA; parent=FBgn0037085,FBtr0078394; dbxref=FlyBase:FBpp0078048,FlyBase_Annotation_IDs:CG7204-PA,GB_protein:AAF51728.1,REFSEQ:NP_649316,GB_protein:AAF51728,UniProt/TrEMBL:B6VQ99,FlyMine:FBpp0078048,modMine:FBpp0078048; MD5=d74078c2d2ab94a36905bc3eabbb801f; length=382; release=r6.46; species=D…	374	43.58	70	N/A	N/A	119	467	18	371	9.49e-34	130
Pcam.gene134937_i0_len1305.p1	FBgn0028647	435	1426	FBgn0028647 FBpp0289959 type=polypeptide; loc=3R:join(25335400..25335528,25335603..25335916,25335971..25336051,25336103..25337621,25337674..25339911); ID=FBpp0289959; name=CG11902-PB; parent=FBgn0028647,FBtr0300735; dbxref=REFSEQ:NP_651389,GB_protein:AAF56460,FlyBase:FBpp0289959,FlyBase_Annotation_IDs:CG11902-PB,UniProt/TrEMBL:Q9VBR8,FlyMine:FBpp0289959,modMine:FBpp0289959; MD5=201d733560e038c2b5…	159	59.75	39	N/A	N/A	77	235	1251	1400	1.72e-39	150
Pcam.gene146426_i0_len2181.p1	FBgn0051632	727	746	FBgn0051632 FBpp0078969 type=polypeptide; loc=2L:join(6822600..6823059,6831170..6831971,6832152..6832553,6833006..6833187,6837764..6838158); ID=FBpp0078969; name=sens-2-PA; parent=FBgn0051632,FBtr0079341; dbxref=FlyBase:FBpp0078969,FlyBase_Annotation_IDs:CG31632-PA,GB_protein:AAF52446.2,REFSEQ:NP_723223,GB_protein:AAF52446,UniProt/TrEMBL:Q9VM77,FlyMine:FBpp0078969,modMine:FBpp0078969; MD5=5d310ea…	173	93.64	24	N/A	N/A	332	504	503	675	9.48e-107	341
Pcam.gene147189_i0_len1974.p1	FBgn0022699	658	774	FBgn0022699 FBpp0076725 type=polypeptide; loc=3L:complement(join(6183931..6184801,6182417..6183870)); ID=FBpp0076725; name=D19B-PA; parent=FBgn0022699,FBtr0077017; dbxref=FlyBase:FBpp0076725,FlyBase_Annotation_IDs:CG10270-PA,GB_protein:AAF50678.1,REFSEQ:NP_477297,GB_protein:AAF50678,UniProt/TrEMBL:Q9VRV4,FlyMine:FBpp0076725,modMine:FBpp0076725; MD5=806dcb76574d58cdc165b403d6136775; length=774; re…	419	43.68	79	N/A	N/A	127	522	255	663	2.61e-38	150
Pcam.gene140080_i0_len1197.p1	FBgn0035690	399	863	FBgn0035690 FBpp0112062 type=polypeptide; loc=3L:complement(join(6180849..6181767,6180181..6180794,6179057..6180115)); ID=FBpp0112062; name=CG10274-PB; parent=FBgn0035690,FBtr0113149; dbxref=FlyBase:FBpp0112062,FlyBase_Annotation_IDs:CG10274-PB,REFSEQ:NP_001097525,GB_protein:ABW08478,UniProt/TrEMBL:A8JNL9,FlyMine:FBpp0112062,modMine:FBpp0112062; MD5=6cabfc0c49622b0bea728050a6210be9; length=863; r…	258	52.71	68	N/A	N/A	151	391	271	527	1.83e-36	140
Pcam.gene138058_i0_len1032.p1	FBgn0022935	344	845	FBgn0022935 FBpp0076724 type=polypeptide; loc=3L:complement(join(6188034..6188979,6186381..6187972)); ID=FBpp0076724; name=D19A-PA; parent=FBgn0022935,FBtr0077016; dbxref=FlyBase:FBpp0076724,FlyBase_Annotation_IDs:CG10269-PA,GB_protein:AAF50677.2,REFSEQ:NP_477304,GB_protein:AAF50677,UniProt/TrEMBL:Q9VRV5,FlyMine:FBpp0076724,modMine:FBpp0076724; MD5=ce179d244b0a5ea61d83865938748418; length=845; re…	264	47.35	78	N/A	N/A	83	334	280	540	1.81e-31	124
Pcam.gene139280_i0_len1017.p1	FBgn0261679	339	441	FBgn0261679 FBpp0292193 type=polypeptide; loc=3R:join(15348119..15348442,15348502..15349503); ID=FBpp0292193; name=CG42726-PA; parent=FBgn0261679,FBtr0303074; dbxref=FlyBase:FBpp0292193,FlyBase_Annotation_IDs:CG42726-PA,REFSEQ:NP_732017,GB_protein:AAN13657,UniProt/TrEMBL:Q8INE2,FlyMine:FBpp0292193,modMine:FBpp0292193; MD5=f64e69865ae5822ba55922a68d0bc81d; length=441; release=r6.46; species=Dmel;	221	51.13	65	N/A	N/A	120	337	74	293	5.52e-34	129
Pcam.gene156825_i0_len924.p1	FBgn0031375	308	698	FBgn0031375 FBpp0303235 type=polypeptide; loc=2L:complement(join(1954314..1954325,1950795..1952879)); ID=FBpp0303235; name=erm-PD; parent=FBgn0031375,FBtr0330202; dbxref=FlyBase:FBpp0303235,FlyBase_Annotation_IDs:CG31670-PD,GB_protein:AGB92428,REFSEQ:NP_001259891,REFSEQ:NP_001259891,GB_protein:AGB92428,UniProt/TrEMBL:A0A0R4YI50; MD5=d55ec7a6516aef4c1082d6c34854b987; length=698; release=r6.46; spe…	201	85.07	65	N/A	N/A	10	210	282	482	5.82e-116	348
Pcam.gene140988_i0_len1113.p1	FBgn0004618	371	679	FBgn0004618 FBpp0303075 type=polypeptide; loc=3R:complement(join(18371733..18371778,18371319..18371449,18369343..18370835,18368577..18368946)); ID=FBpp0303075; name=gl-PC; parent=FBgn0004618,FBtr0330042; dbxref=FlyBase:FBpp0303075,FlyBase_Annotation_IDs:CG7672-PC,REFSEQ:NP_001262708,GB_protein:AGB96088,UniProt/TrEMBL:A0A0B4KGX3; MD5=5eb25c4d28ca144ed58a44bd82801880; length=679; release=r6.46; spe…	138	97.83	37	N/A	N/A	229	366	434	571	1.96e-87	276
Pcam.gene156525_i0_len885.p1	FBgn0037922	295	377	FBgn0037922 FBpp0081892 type=polypeptide; loc=3R:join(11623411..11623545,11623601..11623726,11623786..11624294,11624357..11624491,11624550..11624660,11624718..11624835); ID=FBpp0081892; name=CG14711-PA; parent=FBgn0037922,FBtr0082416; dbxref=FlyBase:FBpp0081892,FlyBase_Annotation_IDs:CG14711-PA,GB_protein:AAF54665.1,REFSEQ:NP_650094,GB_protein:AAF54665,UniProt/TrEMBL:Q9VGL2,FlyMine:FBpp0081892,mo…	130	56.92	67	N/A	N/A	126	255	228	357	4.41e-36	132
Pcam.gene143917_i0_len3210.p1	FBgn0035625	1070	1216	FBgn0035625 FBpp0304191 type=polypeptide; loc=3L:join(5644213..5644632,5644735..5644851,5645266..5645304,5645675..5648237,5648303..5648814); ID=FBpp0304191; name=Blimp-1-PB; parent=FBgn0035625,FBtr0331806; dbxref=FlyBase:FBpp0304191,FlyBase_Annotation_IDs:CG5249-PB,REFSEQ:NP_001261442,GB_protein:AGB94137,UniProt/TrEMBL:M9PBR0; MD5=70846dd769baf6caf9d9579dc68f6349; length=1216; release=r6.46; spec…	187	87.70	56	N/A	N/A	783	968	845	1030	1.15e-96	332
Pcam.gene156349_i0_len891.p1	FBgn0264744	297	345	FBgn0264744 FBpp0306251 type=polypeptide; loc=2L:complement(3169914..3170951); ID=FBpp0306251; name=CG44002-PA; parent=FBgn0264744,FBtr0334134; dbxref=FlyBase:FBpp0306251,FlyBase_Annotation_IDs:CG44002-PA,REFSEQ:NP_608754,GB_protein:AAF51136,UniProt/TrEMBL:R9PY35; MD5=5fdd1a594eb5ef1d0f9375a6909fa327; length=345; release=r6.46; species=Dmel;	137	57.66	56	N/A	N/A	126	261	200	336	3.19e-34	126
Pcam.gene140270_i0_len1182.p1	FBgn0037722	394	383	FBgn0037722 FBpp0081555 type=polypeptide; loc=3R:join(9627398..9627909,9627971..9628610); ID=FBpp0081555; name=CG8319-PA; parent=FBgn0037722,FBtr0082077; dbxref=FlyBase:FBpp0081555,FlyBase_Annotation_IDs:CG8319-PA,GB_protein:AAF54415.3,REFSEQ:NP_649920,GB_protein:AAF54415,UniProt/TrEMBL:Q9VHA4,FlyMine:FBpp0081555,modMine:FBpp0081555; MD5=78e74f7f3f6cf64608c241469ac0e5ab; length=383; release=r6.46…	202	52.97	61	N/A	N/A	163	359	151	350	6.13e-38	140
Pcam.gene2769_i1_len759.p1	FBgn0033934	253	278	FBgn0033934 FBpp0086646 type=polypeptide; loc=2R:complement(join(14411343..14411411,14410725..14411284,14410211..14410418)); ID=FBpp0086646; name=CG17385-PA; parent=FBgn0033934,FBtr0087517; dbxref=GB_protein:AAF58248.1,FlyBase:FBpp0086646,FlyBase_Annotation_IDs:CG17385-PA,REFSEQ:NP_610962,GB_protein:AAF58248,UniProt/TrEMBL:Q4V6X9,FlyMine:FBpp0086646,modMine:FBpp0086646; MD5=eea80d2019f22e2d4c3091…	151	62.91	61	N/A	N/A	98	248	30	180	4.95e-42	144
Pcam.gene142195_i0_len2268.p1	FBgn0005642	756	869	FBgn0005642 FBpp0084725 type=polypeptide; loc=3R:complement(join(28810070..28811085,28808805..28810009,28808305..28808693)); ID=FBpp0084725; name=wdn-PA; parent=FBgn0005642,FBtr0085356; dbxref=FlyBase:FBpp0084725,FlyBase_Annotation_IDs:CG1454-PA,GB_protein:AAF56815.1,REFSEQ:NP_476900,GB_protein:AAF56815,UniProt/Swiss-Prot:P15619,FlyMine:FBpp0084725,modMine:FBpp0084725; MD5=1ccfce6c66d48eec15cd9d4…	191	55.50	35	N/A	N/A	364	553	299	488	5.86e-38	151
Pcam.gene141725_i0_len3027.p1	FBgn0038768	1009	521	FBgn0038768 FBpp0083240 type=polypeptide; loc=3R:join(20031940..20032110,20032165..20033165,20033324..20033458,20033516..20033626,20034042..20034189); ID=FBpp0083240; name=CG4936-PA; parent=FBgn0038768,FBtr0083831; dbxref=FlyBase:FBpp0083240,FlyBase_Annotation_IDs:CG4936-PA,GB_protein:AAF55737.1,REFSEQ:NP_650862,GB_protein:AAF55737,UniProt/TrEMBL:Q9VDQ3,FlyMine:FBpp0083240,modMine:FBpp0083240; MD…	253	47.83	30	N/A	N/A	701	948	256	494	8.32e-31	127
Pcam.gene135174_i0_len1287.p1	FBgn0052767	429	1281	FBgn0052767 FBpp0290216 type=polypeptide; loc=X:complement(join(5078118..5081073,5077137..5078026)); ID=FBpp0290216; name=CG32767-PC; parent=FBgn0052767,FBtr0300994; dbxref=REFSEQ:NP_001162674,GB_protein:ACZ95211,FlyBase:FBpp0290216,FlyBase_Annotation_IDs:CG32767-PC,UniProt/TrEMBL:Q9W4E8; MD5=f57a6dc321c7f53f7074c620867ece7d; length=1281; release=r6.46; species=Dmel;	188	48.94	43	N/A	N/A	244	429	509	691	3.33e-28	117
Pcam.gene142578_i0_len2433.p1	FBgn0037877	811	613	FBgn0037877 FBpp0081844 type=polypeptide; loc=3R:complement(join(11219784..11220015,11219352..11219725,11218513..11219291,11218106..11218441,11217916..11218036)); ID=FBpp0081844; name=CG6689-PA; parent=FBgn0037877,FBtr0082368; dbxref=FlyBase:FBpp0081844,FlyBase_Annotation_IDs:CG6689-PA,GB_protein:AAF54607.1,REFSEQ:NP_650051,GB_protein:AAF54607,UniProt/TrEMBL:Q9VGR8,FlyMine:FBpp0081844,modMine:FBp…	191	46.60	23	N/A	N/A	430	612	444	605	3.09e-22	101
Pcam.gene142693_i0_len2481.p1	FBgn0260741	827	538	FBgn0260741 FBpp0081985 type=polypeptide; loc=3R:complement(join(11962557..11962712,11961043..11962503)); ID=FBpp0081985; name=CG3281-PA; parent=FBgn0260741,FBtr0082511; dbxref=FlyBase:FBpp0081985,FlyBase_Annotation_IDs:CG3281-PA,GB_protein:AAF54722.1,REFSEQ:NP_650132,GB_protein:AAF54722,UniProt/TrEMBL:Q9VGG0,FlyMine:FBpp0081985,modMine:FBpp0081985; MD5=9bf5452d65feac3000e563a7538d611d; length=53…	178	52.81	28	N/A	N/A	339	516	257	423	4.36e-26	112
Pcam.gene142184_i0_len2274.p1	FBgn0004892	758	578	FBgn0004892 FBpp0077247 type=polypeptide; loc=2L:complement(join(3578855..3580179,3578297..3578708)); ID=FBpp0077247; name=sob-PA; parent=FBgn0004892,FBtr0077558; dbxref=FlyBase:FBpp0077247,FlyBase_Annotation_IDs:CG3242-PA,GB_protein:AAF51087.1,REFSEQ:NP_476882,GB_protein:AAF51087,UniProt/Swiss-Prot:Q9VQS7,FlyMine:FBpp0077247,modMine:FBpp0077247; MD5=90a267928d76ddf79f434d27cc532239; length=578; …	144	93.06	19	N/A	N/A	249	392	390	533	1.33e-90	295
Pcam.gene147345_i0_len1947.p1	FBgn0267792	649	889	FBgn0267792 FBpp0308449 type=polypeptide; loc=2R:join(8600582..8601229,8608157..8608255,8608312..8608521,8609050..8609394,8609455..8609847,8609914..8610888); ID=FBpp0308449; name=rgr-PC; parent=FBgn0267792,FBtr0339354; dbxref=GB_protein:ACZ94368,REFSEQ:NP_001163089,FlyBase:FBpp0308449,FlyBase_Annotation_IDs:CG8643-PC,UniProt/TrEMBL:E1JH10; MD5=2cbb54c96d22570f9cc99f8f2c962bcb; length=889; release…	170	52.94	37	N/A	N/A	322	491	707	876	9.23e-36	143
Pcam.gene143039_i0_len4155.p1	FBgn0034570	1385	1666	FBgn0034570 FBpp0428125 type=polypeptide; loc=2R:join(20996890..20996928,21001012..21002426,21002491..21003325,21003393..21003525,21003640..21004094,21004153..21004261,21004327..21006341); ID=FBpp0428125; name=CG10543-PG; parent=FBgn0034570,FBtr0479792; dbxref=REFSEQ:NP_001369100,GB_protein:QJC18723,FlyBase:FBpp0428125,FlyBase_Annotation_IDs:CG10543-PG; MD5=b4cfa6ba3f194a00307f9d588fe6e2b5; lengt…	279	46.95	30	N/A	N/A	813	1085	725	976	5.03e-26	115
Pcam.gene118445_i0_len525.p1	FBgn0037931	175	936	FBgn0037931 FBpp0081919 type=polypeptide; loc=3R:complement(join(11677885..11678016,11677405..11677817,11676443..11677349,11675803..11676384,11674955..11675731)); ID=FBpp0081919; name=CG18476-PA; parent=FBgn0037931,FBtr0082443; dbxref=FlyBase:FBpp0081919,FlyBase_Annotation_IDs:CG18476-PA,GB_protein:AAF54675.1,REFSEQ:NP_731615,GB_protein:AAF54675,UniProt/TrEMBL:Q9VGK1,FlyMine:FBpp0081919,modMine:F…	175	56.57	99	N/A	N/A	6	171	747	921	3.11e-36	132
Pcam.gene136312_i0_len1257.p1	FBgn0032763	419	513	FBgn0032763 FBpp0080774 type=polypeptide; loc=2L:complement(join(19181454..19181603,19180042..19181396,19179947..19179983)); ID=FBpp0080774; name=CG17568-PA; parent=FBgn0032763,FBtr0081233; dbxref=FlyBase:FBpp0080774,FlyBase_Annotation_IDs:CG17568-PA,GB_protein:AAF53772.1,GB_protein:AAF53772.2,REFSEQ:NP_609951,GB_protein:AAF53772,UniProt/TrEMBL:Q9VIY9,FlyMine:FBpp0080774,modMine:FBpp0080774; MD5=…	196	48.47	60	N/A	N/A	190	375	275	470	1.39e-31	125
Pcam.gene146939_i0_len1860.p1	FBgn0004893	620	744	FBgn0004893 FBpp0077179 type=polypeptide; loc=2L:join(3779726..3780579,3781904..3783284); ID=FBpp0077179; name=bowl-PB; parent=FBgn0004893,FBtr0077490; dbxref=FlyBase:FBpp0077179,FlyBase_Annotation_IDs:CG10021-PB,GB_protein:AAF51064.1,REFSEQ:NP_722940,GB_protein:AAF51064,UniProt/Swiss-Prot:Q9VQU9; MD5=383b20d2c47f656154afe755f097a7d4; length=744; release=r6.46; species=Dmel;	188	82.98	30	N/A	N/A	160	343	220	407	1.19e-92	300
Pcam.gene137432_i0_len1359.p1	FBgn0001325	453	502	FBgn0001325 FBpp0072351 type=polypeptide; loc=2R:join(25226952..25226988,25227362..25228833); ID=FBpp0072351; name=Kr-PA; parent=FBgn0001325,FBtr0072449; dbxref=FlyBase:FBpp0072351,FlyBase_Annotation_IDs:CG3340-PA,GB_protein:AAF47321.1,REFSEQ:NP_523867,GB_protein:AAF47321,UniProt/Swiss-Prot:P07247,FlyMine:FBpp0072351,modMine:FBpp0072351; MD5=80e0d77ffd06eef8ca20290673d26cde; length=502; release=r…	213	52.58	60	N/A	N/A	167	379	219	420	1.63e-38	145
Pcam.gene142167_i0_len2256.p1	FBgn0050443	752	562	FBgn0050443 FBpp0085444 type=polypeptide; loc=2R:join(6653315..6653321,6653373..6654060,6654117..6654509,6654564..6655110,6655172..6655225); ID=FBpp0085444; name=Opbp-PA; parent=FBgn0050443,FBtr0086109; dbxref=FlyBase:FBpp0085444,FlyBase_Annotation_IDs:CG30443-PA,GB_protein:AAM68383.1,REFSEQ:NP_724479,GB_protein:AAM68383,UniProt/TrEMBL:Q4V6Y6,FlyMine:FBpp0085444,modMine:FBpp0085444; MD5=c734c2744…	322	42.24	37	N/A	N/A	184	458	156	471	1.06e-28	120
Pcam.gene154247_i0_len843.p1	FBgn0038766	281	319	FBgn0038766 FBpp0083239 type=polypeptide; loc=3R:join(20028155..20028280,20028339..20028838,20028904..20029038,20029200..20029398); ID=FBpp0083239; name=CG4854-PA; parent=FBgn0038766,FBtr0083830; dbxref=FlyBase:FBpp0083239,FlyBase_Annotation_IDs:CG4854-PA,GB_protein:AAF55735.1,REFSEQ:NP_650860,GB_protein:AAF55735,UniProt/TrEMBL:Q9VDQ5,FlyMine:FBpp0083239,modMine:FBpp0083239; MD5=96f958b9935ac8a9c…	140	55.71	51	N/A	N/A	138	277	180	319	1.17e-32	121
Pcam.gene155551_i0_len936.p1	FBgn0032814	312	578	FBgn0032814 FBpp0080800 type=polypeptide; loc=2L:join(19584346..19584552,19584630..19585915,19585983..19586226); ID=FBpp0080800; name=CG10366-PA; parent=FBgn0032814,FBtr0081259; dbxref=FlyBase:FBpp0080800,FlyBase_Annotation_IDs:CG10366-PA,GB_protein:AAF53836.1,REFSEQ:NP_609995,GB_protein:AAF53836,UniProt/TrEMBL:Q9VIS9,FlyMine:FBpp0080800,modMine:FBpp0080800; MD5=6eb99fdc3ecbbdc561875b789e409649; …	208	47.60	65	N/A	N/A	108	309	268	474	2.70e-29	116
Pcam.gene149546_i0_len681.p1	FBgn0037794	227	634	FBgn0037794 FBpp0081662 type=polypeptide; loc=3R:complement(join(10161082..10161261,10159809..10161026,10159396..10159745,10159175..10159331)); ID=FBpp0081662; name=CG6254-PA; parent=FBgn0037794,FBtr0082184; dbxref=GB_protein:AAF54502.2,FlyBase:FBpp0081662,FlyBase_Annotation_IDs:CG6254-PA,GB_protein:AAF54502.3,REFSEQ:NP_649983,GB_protein:AAF54502,UniProt/TrEMBL:Q9VH18,FlyMine:FBpp0081662,modMine:…	182	56.04	99	N/A	N/A	5	184	366	543	1.83e-34	128
Pcam.gene136192_i0_len1242.p1	FBgn0267337	414	952	FBgn0267337 FBpp0303173 type=polypeptide; loc=3R:complement(join(7307857..7308327,7300637..7301176,7295704..7295805,7294412..7294451,7292388..7292438,7291864..7292144,7274995..7276033,7274024..7274358)); ID=FBpp0303173; name=rn-PG; parent=FBgn0267337,FBtr0330140; dbxref=FlyBase:FBpp0303173,FlyBase_Annotation_IDs:CG42277-PG,REFSEQ:NP_001262343,GB_protein:AGB95726,UniProt/TrEMBL:A0A0B4KGD3; MD5=8c1…	210	90.48	78	N/A	N/A	41	248	457	666	2.99e-122	376
Pcam.gene134250_i0_len384.p1	FBgn0005694	128	454	FBgn0005694 FBpp0303189 type=polypeptide; loc=3L:join(21435220..21436009,21436073..21436647); ID=FBpp0303189; name=Aef1-PD; parent=FBgn0005694,FBtr0330156; dbxref=FlyBase:FBpp0303189,FlyBase_Annotation_IDs:CG5683-PD,REFSEQ:NP_001262157,GB_protein:AGB94850,UniProt/TrEMBL:M9PG42; MD5=c8c83cc7c2a2838db9fc687e8466ebea; length=454; release=r6.46; species=Dmel;	109	61.47	99	N/A	N/A	7	115	182	290	9.72e-31	112
Pcam.gene6905_i1_len1950.p1	FBgn0039329	650	933	FBgn0039329 FBpp0084222 type=polypeptide; loc=3R:complement(join(25335028..25335147,25334448..25334950,25334147..25334392,25333124..25333973,25332374..25332922,25331775..25332308)); ID=FBpp0084222; name=CG10669-PA; parent=FBgn0039329,FBtr0084848; dbxref=FlyBase:FBpp0084222,FlyBase_Annotation_IDs:CG10669-PA,GB_protein:AAF56459.1,REFSEQ:NP_651388,GB_protein:AAF56459,UniProt/TrEMBL:Q9VBR9,FlyMine:FB…	475	38.74	63	N/A	N/A	99	509	487	927	1.65e-25	111
Pcam.gene143519_i0_len5898.p1	FBgn0038767	1966	439	FBgn0038767 FBpp0083249 type=polypeptide; loc=3R:complement(join(20031064..20031210,20030249..20031009,20030058..20030192,20029891..20030001,20029666..20029831)); ID=FBpp0083249; name=trem-PA; parent=FBgn0038767,FBtr0083840; dbxref=FlyBase:FBpp0083249,FlyBase_Annotation_IDs:CG4413-PA,GB_protein:AAF55736.2,REFSEQ:NP_650861,GB_protein:AAF55736,UniProt/TrEMBL:Q9VDQ4,FlyMine:FBpp0083249,modMine:FBpp0…	141	57.45	10	N/A	N/A	1813	1947	262	402	3.07e-30	125
Pcam.gene136619_i0_len1464.p1	FBgn0037751	488	814	FBgn0037751 FBpp0081613 type=polypeptide; loc=3R:join(9775284..9775653,9775713..9776685,9776746..9777005,9777058..9777899); ID=FBpp0081613; name=topi-PA; parent=FBgn0037751,FBtr0082135; dbxref=FlyBase:FBpp0081613,FlyBase_Annotation_IDs:CG8484-PA,GB_protein:AAF54449.1,REFSEQ:NP_649945,GB_protein:AAF54449,UniProt/Swiss-Prot:Q9VH70,FlyMine:FBpp0081613,modMine:FBpp0081613; MD5=7e87d67423857cae07818a4…	293	46.76	51	N/A	N/A	45	293	359	649	4.40e-35	138
Pcam.gene146602_i0_len2115.p1	FBgn0030206	705	581	FBgn0030206 FBpp0071385 type=polypeptide; loc=X:join(10475018..10475140,10475202..10475622,10475681..10476125,10476183..10476395,10476608..10477151); ID=FBpp0071385; name=CG2889-PA; parent=FBgn0030206,FBtr0071450; dbxref=FlyBase:FBpp0071385,FlyBase_Annotation_IDs:CG2889-PA,GB_protein:AAF46592.1,REFSEQ:NP_572632,GB_protein:AAF46592,UniProt/TrEMBL:Q9W2U6,FlyMine:FBpp0071385,modMine:FBpp0071385; MD5…	413	43.34	57	N/A	N/A	188	591	184	573	5.65e-31	127
Pcam.gene144094_i0_len3948.p1	FBgn0028895	1316	413	FBgn0028895 FBpp0080387 type=polypeptide; loc=2L:join(16300311..16300436,16300493..16301608); ID=FBpp0080387; name=CG17328-PA; parent=FBgn0028895,FBtr0080829; dbxref=GB_protein:AAF53516.1,FlyBase:FBpp0080387,FlyBase_Annotation_IDs:CG17328-PA,GB_protein:AAF53516.2,REFSEQ:NP_609786,GB_protein:AAF53516,UniProt/TrEMBL:Q9VJL7,FlyMine:FBpp0080387,modMine:FBpp0080387; MD5=64a1fa423f3057b8f72281af79e164c…	212	51.89	21	N/A	N/A	931	1129	129	338	1.73e-36	142
Pcam.gene141891_i0_len2931.p1	FBgn0030659	977	560	FBgn0030659 FBpp0073882 type=polypeptide; loc=X:complement(15581086..15582768); ID=FBpp0073882; name=CG9215-PA; parent=FBgn0030659,FBtr0074066; dbxref=FlyBase:FBpp0073882,FlyBase_Annotation_IDs:CG9215-PA,GB_protein:AAF48477.1,REFSEQ:NP_573045,GB_protein:AAF48477,UniProt/TrEMBL:Q9VXT1,FlyMine:FBpp0073882,modMine:FBpp0073882; MD5=2a9df666531df06c810fb531bed2d35e; length=560; release=r6.46; species=…	133	60.15	18	N/A	N/A	26	158	307	439	3.55e-38	150
Pcam.gene6510_i0_len3048.p1	FBgn0031573	1016	714	FBgn0031573 FBpp0077204 type=polypeptide; loc=2L:complement(join(3813289..3813330,3812595..3813221,3811571..3812534,3810994..3811505)); ID=FBpp0077204; name=CG3407-PA; parent=FBgn0031573,FBtr0077515; dbxref=FlyBase:FBpp0077204,FlyBase_Annotation_IDs:CG3407-PA,GB_protein:AAF51059.1,REFSEQ:NP_608809,GB_protein:AAF51059,UniProt/TrEMBL:Q9VQV3,FlyMine:FBpp0077204,modMine:FBpp0077204; MD5=043f773d4b46a…	162	69.14	45	N/A	N/A	664	825	497	658	3.63e-59	215
Pcam.gene141545_i0_len2649.p1	FBgn0030005	883	315	FBgn0030005 FBpp0290136 type=polypeptide; loc=X:join(8135872..8136066,8136135..8136887); ID=FBpp0290136; name=CG2120-PB; parent=FBgn0030005,FBtr0300914; dbxref=REFSEQ:NP_572446,GB_protein:AAF46329,FlyBase_Annotation_IDs:CG2120-PB,FlyBase:FBpp0290136,UniProt/TrEMBL:Q0IGR3,FlyMine:FBpp0290136,modMine:FBpp0290136; MD5=f4eadfed06b4f7ebd9e61656e6a8f208; length=315; release=r6.46; species=Dmel;	239	46.03	25	N/A	N/A	371	590	79	311	2.21e-28	115
Pcam.gene141898_i0_len2934.p1	FBgn0039740	978	457	FBgn0039740 FBpp0084965 type=polypeptide; loc=3R:complement(30035428..30036801); ID=FBpp0084965; name=ZIPIC-PA; parent=FBgn0039740,FBtr0085600; dbxref=FlyBase:FBpp0084965,FlyBase_Annotation_IDs:CG7928-PA,GB_protein:AAF56994.1,REFSEQ:NP_651765,GB_protein:AAF56994,UniProt/TrEMBL:Q9VAB8,FlyMine:FBpp0084965,modMine:FBpp0084965; MD5=45d1fc77d0517efa93df6f2bbc8bb500; length=457; release=r6.46; species=…	163	51.53	29	N/A	N/A	719	877	256	417	2.21e-26	112
Pcam.gene140763_i0_len1125.p1	FBgn0037619	375	399	FBgn0037619 FBpp0290412 type=polypeptide; loc=3R:join(8726928..8727047,8727110..8727657,8727726..8727971,8728031..8728316); ID=FBpp0290412; name=CG8159-PB; parent=FBgn0037619,FBtr0301194; dbxref=REFSEQ:NP_649823,GB_protein:AAF54278,FlyBase:FBpp0290412,FlyBase_Annotation_IDs:CG8159-PB,UniProt/TrEMBL:Q9VHM5,FlyMine:FBpp0290412,modMine:FBpp0290412; MD5=967075a783c118d8387ff4cd08400683; length=399; r…	139	54.68	47	N/A	N/A	233	368	192	330	1.76e-26	108
Pcam.gene143503_i0_len5886.p1	FBgn0035702	1962	448	FBgn0035702 FBpp0076696 type=polypeptide; loc=3L:complement(join(6487856..6488341,6486935..6487795)); ID=FBpp0076696; name=CG10147-PA; parent=FBgn0035702,FBtr0076987; dbxref=FlyBase:FBpp0076696,FlyBase_Annotation_IDs:CG10147-PA,GB_protein:AAF50662.1,REFSEQ:NP_648046,GB_protein:AAF50662,UniProt/TrEMBL:Q9VRX0,FlyMine:FBpp0076696,modMine:FBpp0076696; MD5=1b7d1ab34a52091f85a14d1371c69ba8; length=448;…	236	46.19	23	N/A	N/A	1288	1520	204	425	2.38e-26	114
Pcam.gene141664_i0_len3075.p1	FBgn0001133	1025	570	FBgn0001133 FBpp0071477 type=polypeptide; loc=2R:complement(join(21011723..21011845,21010879..21011645,21010607..21010816,21010169..21010544,21009869..21010105)); ID=FBpp0071477; name=grau-PA; parent=FBgn0001133,FBtr0071548; dbxref=FlyBase:FBpp0071477,FlyBase_Annotation_IDs:CG33133-PA,GB_protein:AAF46653.2,REFSEQ:NP_788422,GB_protein:AAF46653,UniProt/Swiss-Prot:Q9U405,FlyMine:FBpp0071477,modMine:…	232	47.84	22	N/A	N/A	375	597	297	527	1.56e-22	102
Pcam.gene139303_i0_len1017.p1	FBgn0037921	339	375	FBgn0037921 FBpp0081927 type=polypeptide; loc=3R:complement(join(11622915..11623037,11622207..11622856,11622015..11622149,11621725..11621944)); ID=FBpp0081927; name=Zaf1-PA; parent=FBgn0037921,FBtr0082451; dbxref=FlyBase:FBpp0081927,FlyBase_Annotation_IDs:CG6808-PA,GB_protein:AAN13517.1,REFSEQ:NP_731602,GB_protein:AAN13517,UniProt/TrEMBL:Q7YZ91,FlyMine:FBpp0081927,modMine:FBpp0081927; MD5=ffd46bd…	231	52.81	94	N/A	N/A	1	223	139	359	6.09e-34	127
Pcam.gene159356_i0_len786.p1	FBgn0050431	262	418	FBgn0050431 FBpp0085335 type=polypeptide; loc=2R:join(6202947..6203367,6204019..6204854); ID=FBpp0085335; name=CG30431-PA; parent=FBgn0050431,FBtr0085991; dbxref=FlyBase:FBpp0085335,FlyBase_Annotation_IDs:CG30431-PA,GB_protein:AAF57272.2,REFSEQ:NP_610211,GB_protein:AAF57272,UniProt/TrEMBL:Q4V6Y7,FlyMine:FBpp0085335,modMine:FBpp0085335; MD5=31de363390e23b4cd7b027c376189293; length=418; release=r6.…	220	50.91	77	N/A	N/A	60	260	187	406	6.64e-32	120
Pcam.gene143385_i0_len5538.p1	FBgn0035137	1846	1129	FBgn0035137 FBpp0072447 type=polypeptide; loc=3L:join(361658..361699,361753..362341,362427..364903,364965..365246); ID=FBpp0072447; name=CG1233-PB; parent=FBgn0035137,FBtr0072548; dbxref=FlyBase:FBpp0072447,FlyBase_Annotation_IDs:CG1233-PB,GB_protein:AAG22219.2,REFSEQ:NP_612034,GB_protein:AAG22219,UniProt/TrEMBL:Q9I7U7,FlyMine:FBpp0072447,modMine:FBpp0072447; MD5=d3891fa015cede40512fe847e98604fa;…	319	53.92	16	N/A	N/A	1417	1711	780	1095	5.44e-60	226
Pcam.gene186463_i0_len318.p1	FBgn0036396	106	339	FBgn0036396 FBpp0075529 type=polypeptide; loc=3L:complement(13998163..13999182); ID=FBpp0075529; name=CG17359-PA; parent=FBgn0036396,FBtr0075787; dbxref=FlyBase:FBpp0075529,FlyBase_Annotation_IDs:CG17359-PA,GB_protein:AAF49775.1,REFSEQ:NP_648679,GB_protein:AAF49775,UniProt/TrEMBL:Q9VUB3,FlyMine:FBpp0075529,modMine:FBpp0075529; MD5=bf792ab737a9f61c628cb01b59eb548c; length=339; release=r6.46; speci…	101	70.30	100	N/A	N/A	4	104	214	314	2.87e-32	114
Pcam.gene144671_i0_len1716.p1	FBgn0285971	572	558	FBgn0285971 FBpp0079289 type=polypeptide; loc=2L:join(8464610..8464774,8464833..8466344); ID=FBpp0079289; name=prg-PA; parent=FBgn0285971,FBtr0079674; dbxref=FlyBase:FBpp0079289,FlyBase_Annotation_IDs:CG9233-PA,GB_protein:AAF52681.2,REFSEQ:NP_609232,GB_protein:AAF52681,UniProt/TrEMBL:Q9VLK8,FlyMine:FBpp0079289,modMine:FBpp0079289; MD5=88c7bc94ec2c4e32ed21c4f28beef8e6; length=558; release=r6.46; s…	261	47.13	50	N/A	N/A	305	556	208	467	1.89e-36	142
Pcam.gene142002_i0_len2313.p1	FBgn0038765	771	345	FBgn0038765 FBpp0083250 type=polypeptide; loc=3R:complement(join(20027811..20027960,20027247..20027749,20027052..20027186,20026831..20026941,20026627..20026765)); ID=FBpp0083250; name=CG4424-PA; parent=FBgn0038765,FBtr0083841; dbxref=FlyBase:FBpp0083250,FlyBase_Annotation_IDs:CG4424-PA,GB_protein:AAF55734.3,REFSEQ:NP_650859,GB_protein:AAF55734,UniProt/TrEMBL:Q9VDQ6,FlyMine:FBpp0083250,modMine:FBp…	136	52.94	19	N/A	N/A	620	755	189	324	5.82e-27	112
Pcam.gene143715_i0_len3381.p1	FBgn0030316	1127	544	FBgn0030316 FBpp0073362 type=polypeptide; loc=X:join(11576953..11577078,11577145..11577818,11577877..11578074,11578133..11578769); ID=FBpp0073362; name=CG11695-PA; parent=FBgn0030316,FBtr0073513; dbxref=FlyBase:FBpp0073362,FlyBase_Annotation_IDs:CG11695-PA,GB_protein:AAF48063.1,REFSEQ:NP_572732,GB_protein:AAF48063,UniProt/TrEMBL:Q9VYX0,FlyMine:FBpp0073362,modMine:FBpp0073362; MD5=8a108d2f6e0f1841…	254	49.21	30	N/A	N/A	871	1118	243	492	1.38e-34	139
Pcam.gene158963_i0_len768.p1	FBgn0001990	256	470	FBgn0001990 FBpp0080323 type=polypeptide; loc=2L:complement(join(15768106..15768231,15767140..15768045,15766733..15767079,15766635..15766668)); ID=FBpp0080323; name=wek-PA; parent=FBgn0001990,FBtr0080764; dbxref=FlyBase:FBpp0080323,FlyBase_Annotation_IDs:CG4148-PA,GB_protein:AAF53484.1,REFSEQ:NP_524930,GB_protein:AAF53484,UniProt/Swiss-Prot:Q9VJN5,FlyMine:FBpp0080323,modMine:FBpp0080323; MD5=8044…	196	48.98	75	N/A	N/A	63	255	240	434	2.40e-27	108
Pcam.gene159462_i0_len789.p1	FBgn0033186	263	577	FBgn0033186 FBpp0088034 type=polypeptide; loc=2R:complement(join(7518435..7518860,7518025..7518378,7517014..7517967)); ID=FBpp0088034; name=CG1602-PA; parent=FBgn0033186,FBtr0088960; dbxref=GB_protein:AAF59238.1,FlyBase:FBpp0088034,FlyBase_Annotation_IDs:CG1602-PA,REFSEQ:NP_610291,GB_protein:AAF59238,REFSEQ:NP_610291,GB_protein:AAF59238,UniProt/TrEMBL:Q8MSB3,FlyMine:FBpp0088034,modMine:FBpp008803…	171	54.39	65	N/A	N/A	91	259	395	564	7.06e-28	110
Pcam.gene6416_i0_len3165.p1	FBgn0037275	1055	525	FBgn0037275 FBpp0078521 type=polypeptide; loc=3R:complement(join(4779619..4780074,4778510..4779119,4777828..4778339)); ID=FBpp0078521; name=CG14655-PA; parent=FBgn0037275,FBtr0078881; dbxref=FlyBase:FBpp0078521,FlyBase_Annotation_IDs:CG14655-PA,GB_protein:AAF52094.1,REFSEQ:NP_649494,GB_protein:AAF52094,UniProt/TrEMBL:Q9VN56,FlyMine:FBpp0078521,modMine:FBpp0078521; MD5=06bfd054b74a8c93904b862f0c02…	140	82.86	23	N/A	N/A	659	798	259	398	1.38e-69	241
Pcam.gene141422_i0_len2580.p1	FBgn0262636	860	1150	FBgn0262636 FBpp0297886 type=polypeptide; loc=4:complement(join(390425..391531,386907..386984,382123..382408,378716..378900,378396..378561,377885..378202,377758..377825,377094..377669,375963..376631)); ID=FBpp0297886; name=dati-PC; parent=FBgn0262636,FBtr0307043; dbxref=REFSEQ:NP_001245421,GB_protein:AFH06781,FlyBase:FBpp0297886,FlyBase_Annotation_IDs:CG2052-PC,UniProt/TrEMBL:Q7KQN5; MD5=35142bb8…	377	67.11	34	N/A	N/A	280	573	391	767	2.01e-145	458
Pcam.gene148023_i0_len642.p1	FBgn0037920	214	415	FBgn0037920 FBpp0288841 type=polypeptide; loc=3R:join(11620210..11620344,11620403..11621145,11621208..11621453,11621515..11621638); ID=FBpp0288841; name=CG14710-PB; parent=FBgn0037920,FBtr0299566; dbxref=FlyBase:FBpp0288841,FlyBase_Annotation_IDs:CG14710-PB,REFSEQ:NP_650092,GB_protein:AAF54663,UniProt/TrEMBL:Q7KSP9,FlyMine:FBpp0288841,modMine:FBpp0288841; MD5=5ea43952a10020a48f5ebaeea3942549; len…	148	58.11	69	N/A	N/A	68	214	237	383	9.41e-30	113
Pcam.gene145658_i0_len1677.p1	FBgn0002573	559	541	FBgn0002573 FBpp0075596 type=polypeptide; loc=3L:complement(join(13400748..13400907,13399385..13400466,13397304..13397454,13396835..13397067)); ID=FBpp0075596; name=sens-PA; parent=FBgn0002573,FBtr0075862; dbxref=FlyBase:FBpp0075596,FlyBase_Annotation_IDs:CG32120-PA,GB_protein:AAN11834.1,REFSEQ:NP_524818,GB_protein:AAN11834,UniProt/Swiss-Prot:Q9N658,FlyMine:FBpp0075596,modMine:FBpp0075596; MD5=f2…	113	92.92	20	N/A	N/A	379	491	408	520	1.84e-66	224
Pcam.gene4569_i0_len1209.p1	FBgn0051441	403	341	FBgn0051441 FBpp0081831 type=polypeptide; loc=3R:join(11236357..11236488,11236550..11237340,11237400..11237502); ID=FBpp0081831; name=CG31441-PA; parent=FBgn0051441,FBtr0082355; dbxref=FlyBase:FBpp0081831,FlyBase_Annotation_IDs:CG31441-PA,GB_protein:AAF54620.2,REFSEQ:NP_731558,GB_protein:AAF54620,UniProt/TrEMBL:Q9VGQ6,FlyMine:FBpp0081831,modMine:FBpp0081831; MD5=8a3f5dc47b5780c2ea80e2043c71fcae; …	202	44.55	50	N/A	N/A	94	295	137	333	1.89e-24	102
Pcam.gene135470_i0_len1317.p1	FBgn0040102	439	359	FBgn0040102 FBpp0077158 type=polypeptide; loc=2L:4188148..4189227; ID=FBpp0077158; name=lectin-24Db-PA; parent=FBgn0040102,FBtr0077469; dbxref=FlyBase:FBpp0077158,FlyBase_Annotation_IDs:CG2958-PA,GB_protein:AAF51038.1,REFSEQ:NP_652641,GB_protein:AAF51038,UniProt/TrEMBL:Q9VQX3,FlyMine:FBpp0077158,modMine:FBpp0077158; MD5=f98684be073532774e867bb194a8690e; length=359; release=r6.46; species=Dmel;	130	43.85	29	N/A	N/A	267	394	236	358	1.95e-11	64.3
Pcam.gene143266_i0_len10674.p1	FBgn0031879	3558	3589	FBgn0031879 FBpp0297915 type=polypeptide; loc=2L:complement(join(6999742..6999856,6987119..6987200,6983583..6985013,6983316..6983518,6981760..6983250,6976373..6981691,6975925..6976300,6975731..6975856,6975514..6975609,6973745..6975132,6973574..6973684,6973477..6973508)); ID=FBpp0297915; name=uif-PD; parent=FBgn0031879,FBtr0307072; dbxref=REFSEQ:NP_001245922,GB_protein:AFH03596,FlyBase:FBpp0297915…	3576	73.99	99	N/A	N/A	28	3557	30	3583	0.0	4432
Pcam.gene143488_i0_len6354.p1	FBgn0040503	2118	232	FBgn0040503 FBpp0423086 type=polypeptide; loc=2R:join(11414556..11414624,11414686..11415315); ID=FBpp0423086; name=CG7763-PC; parent=FBgn0040503,FBtr0473623; dbxref=FlyBase:FBpp0423086,FlyBase_Annotation_IDs:CG7763-PC,REFSEQ:NP_001356891,GB_protein:AAF58644; MD5=686014de41e9bf6409a9eb5908ff3b06; length=232; release=r6.46; species=Dmel;	118	51.69	5	N/A	N/A	1908	2020	112	227	1.42e-06	50.8
Pcam.gene154203_i0_len846.p1	FBgn0035199	282	376	FBgn0035199 FBpp0072553 type=polypeptide; loc=3L:join(1257162..1257360,1261566..1262033,1269071..1269174,1272965..1273073,1273954..1274204); ID=FBpp0072553; name=tfc-PB; parent=FBgn0035199,FBtr0072659; dbxref=FlyBase:FBpp0072553,FlyBase_Annotation_IDs:CG9134-PB,GB_protein:AAN11466.1,REFSEQ:NP_612091,GB_protein:AAN11466,UniProt/TrEMBL:Q8IRH8,FlyMine:FBpp0072553,modMine:FBpp0072553; MD5=b6aab20617f…	137	89.05	49	N/A	N/A	145	281	237	373	6.76e-79	243
Pcam.gene138600_i0_len1053.p1	FBgn0087008	351	2012	FBgn0087008 FBpp0306394 type=polypeptide; loc=X:complement(join(19634134..19636437,19632970..19634071,19632637..19632923,19630966..19631066,19630745..19630900,19630237..19630686,19629874..19630149,19629516..19629813,19629150..19629360,19628903..19629091,19628099..19628763)); ID=FBpp0306394; name=e(y)3-PC; parent=FBgn0087008,FBtr0334279; dbxref=FlyBase:FBpp0306394,FlyBase_Annotation_IDs:CG12238-PC…	175	53.14	43	N/A	N/A	128	278	1701	1875	3.85e-36	138
Pcam.gene135489_i0_len1332.p1	FBgn0033015	444	497	FBgn0033015 FBpp0085418 type=polypeptide; loc=2R:join(5294265..5294712,5294797..5295063,5295116..5295894); ID=FBpp0085418; name=d4-PA; parent=FBgn0033015,FBtr0086082; dbxref=GB_protein:AAF57340.2,FlyBase:FBpp0085418,FlyBase_Annotation_IDs:CG2682-PA,REFSEQ:NP_610163,GB_protein:AAF57340,UniProt/TrEMBL:Q7K3G5,FlyMine:FBpp0085418,modMine:FBpp0085418; MD5=99fed66ff5bb4ecbc625bc22b3f0e7fb; length=497; …	113	87.61	45	N/A	N/A	331	443	385	497	1.50e-64	214
Pcam.gene1429_i0_len2790.p1	FBgn0263667	840	1482	FBgn0263667 FBpp0072043 type=polypeptide; loc=2R:join(23898670..23899264,23899324..23899446,23899511..23899680,23899744..23899934,23899992..23901955,23902020..23902164,23902232..23902530,23902592..23902900,23902959..23903611); ID=FBpp0072043; name=Lpt-PA; parent=FBgn0263667,FBtr0072134; dbxref=FlyBase:FBpp0072043,FlyBase_Annotation_IDs:CG5591-PA,GB_protein:AAF47094.2,REFSEQ:NP_611847,GB_protein:A…	490	48.98	57	N/A	N/A	20	501	521	935	4.54e-76	270
Pcam.gene4319_i0_len7161.p1	FBgn0033636	2387	3131	FBgn0033636 FBpp0111979 type=polypeptide; loc=2R:complement(join(11591993..11592119,11591685..11591930,11590687..11591174,11590003..11590625,11588698..11589940,11588363..11588635,11587771..11588127,11587646..11587711,11587538..11587582,11587097..11587138,11583015..11587025,11581628..11582145,11580949..11581398,11580235..11580862,11580049..11580170,11579827..11579983)); ID=FBpp0111979; name=tou-PE…	104	87.50	23	N/A	N/A	2278	2381	3022	3125	5.67e-46	183
Pcam.gene4581_i0_len6453.p1	FBgn0037344	2151	2296	FBgn0037344 FBpp0078401 type=polypeptide; loc=3R:complement(join(5587521..5587817,5585172..5587451,5580724..5584678,5580573..5580640,5580382..5580510,5580144..5580305)); ID=FBpp0078401; name=CG2926-PA; parent=FBgn0037344,FBtr0078752; dbxref=FlyBase:FBpp0078401,FlyBase_Annotation_IDs:CG2926-PA,GB_protein:AAF52001.1,REFSEQ:NP_649554,GB_protein:AAF52001,UniProt/TrEMBL:Q9VNE0,FlyMine:FBpp0078401,modM…	192	60.42	30	N/A	N/A	1913	2094	2093	2274	6.41e-37	152
Pcam.gene142766_i0_len4653.p1	FBgn0031759	1551	1838	FBgn0031759 FBpp0078862 type=polypeptide; loc=2L:complement(join(5995029..5996490,5993472..5994886,5992470..5993345,5990642..5992405)); ID=FBpp0078862; name=Kdm5-PA; parent=FBgn0031759,FBtr0079231; dbxref=FlyBase:FBpp0078862,FlyBase_Annotation_IDs:CG9088-PA,GB_protein:AAF52319.1,REFSEQ:NP_523486,GB_protein:AAF52319,UniProt/Swiss-Prot:Q9VMJ7,FlyMine:FBpp0078862,modMine:FBpp0078862; MD5=2cd8195c530…	1434	64.09	91	N/A	N/A	6	1355	152	1538	0.0	1306
Pcam.gene143260_i0_len10452.p1	FBgn0035106	3484	3241	FBgn0035106 FBpp0072431 type=polypeptide; loc=3L:complement(join(198136..198587,197880..198074,197590..197806,197348..197537,196673..197289,188549..196603)); ID=FBpp0072431; name=rno-PB; parent=FBgn0035106,FBtr0072532; dbxref=GB_protein:AAS64921.1,FlyBase:FBpp0072431,FlyBase_Annotation_IDs:CG7036-PB,REFSEQ:NP_995944,GB_protein:AAS64921,UniProt/Swiss-Prot:Q7YZH1,FlyMine:FBpp0072431,modMine:FBpp007…	636	68.08	17	N/A	N/A	66	640	138	769	0.0	702
Pcam.gene143403_i0_len5295.p1	FBgn0027620	1765	1476	FBgn0027620 FBpp0085204 type=polypeptide; loc=3R:join(31794368..31794489,31794982..31796212,31796271..31798633,31798693..31798868,31798935..31799373,31799439..31799538); ID=FBpp0085204; name=Acf-PA; parent=FBgn0027620,FBtr0085845; dbxref=FlyBase:FBpp0085204,FlyBase_Annotation_IDs:CG1966-PA,GB_protein:AAF57200.1,REFSEQ:NP_536734,GB_protein:AAF57200,UniProt/TrEMBL:Q9V9T4,FlyMine:FBpp0085204,modMine…	390	49.49	65	N/A	N/A	1052	1413	754	1109	4.49e-44	175
Pcam.gene814_i0_len13824.p1	FBgn0261260	4608	4769	FBgn0261260 FBpp0291363 type=polypeptide; loc=X:complement(join(9471999..9472416,9383207..9383365,9382610..9382741,9375357..9375629,9375004..9375258,9371619..9373937,9365878..9371538,9365592..9365803,9365126..9365532,9363557..9365061,9363181..9363493,9360933..9363119,9360606..9360853,9360314..9360534)); ID=FBpp0291363; name=mgl-PA; parent=FBgn0261260,FBtr0302153; dbxref=REFSEQ:NP_001096924,GB_pro…	4675	74.48	99	N/A	N/A	34	4607	141	4769	0.0	5698
Pcam.gene1422_i0_len2736.p1	FBgn0066101	912	1076	FBgn0066101 FBpp0290685 type=polypeptide; loc=3R:complement(join(25758792..25759176,25754345..25754485,25749270..25749389,25749027..25749143,25748103..25748225,25747007..25747233,25744980..25746392,25744684..25744882,25744366..25744542,25742392..25742525,25742154..25742315,25741980..25742012)); ID=FBpp0290685; name=LpR1-PK; parent=FBgn0066101,FBtr0301470; dbxref=REFSEQ:NP_001097934,GB_protein:ABW…	953	58.34	95	N/A	N/A	4	865	111	1048	0.0	764
Pcam.gene125_i0_len11406.p1	FBgn0284408	3802	4489	FBgn0284408 FBpp0428427 type=polypeptide; loc=X:complement(join(2544465..2544623,2523886..2524402,2523639..2523816,2523405..2523568,2522952..2523071,2522224..2522421,2521534..2521788,2501627..2501737,2501119..2501241,2500237..2500362,2499211..2499678,2498483..2498631,2498022..2498115,2497318..2497488,2496776..2496925,2496461..2496593,2495948..2496033,2495612..2495728,2495041..2495238,2494404..249…	4032	47.67	97	N/A	N/A	92	3758	557	4474	0.0	2013
Pcam.gene1422_i1_len2493.p1	FBgn0051092	831	1064	FBgn0051092 FBpp0112298 type=polypeptide; loc=3R:complement(join(25739055..25739610,25722416..25722556,25713842..25713961,25710025..25710147,25709291..25709517,25706816..25708213,25706287..25706485,25705931..25706035,25701525..25701661,25701309..25701455,25699985..25700026)); ID=FBpp0112298; name=LpR2-PE; parent=FBgn0051092,FBtr0113386; dbxref=FlyBase:FBpp0112298,FlyBase_Annotation_IDs:CG31092-PE…	814	62.16	96	N/A	N/A	3	798	233	1035	0.0	736
Pcam.gene143427_i0_len5409.p1	FBgn0030706	1793	2009	FBgn0030706 FBpp0073931 type=polypeptide; loc=X:join(15912072..15912123,15912779..15914094,15914156..15914277,15914350..15914541,15914606..15916071,15916474..15916689,15916783..15918014,15918066..15918457,15918517..15918642,15918708..15918825,15918887..15919385,15919529..15919686,15919741..15919881); ID=FBpp0073931; name=Lrp4-PB; parent=FBgn0030706,FBtr0074125; dbxref=FlyBase:FBpp0073931,FlyBase_…	1782	58.87	98	N/A	N/A	66	1788	233	1999	0.0	1370
Pcam.gene3711_i0_len1944.p1	FBgn0051217	648	628	FBgn0051217 FBpp0082798 type=polypeptide; loc=3R:complement(join(16655440..16655506,16654463..16654766,16653902..16654383,16653531..16653834,16653257..16653478,16652692..16653199)); ID=FBpp0082798; name=modSP-PA; parent=FBgn0051217,FBtr0083353; dbxref=FlyBase:FBpp0082798,FlyBase_Annotation_IDs:CG31217-PA,GB_protein:AAF55354.2,REFSEQ:NP_536776,GB_protein:AAF55354,UniProt/Swiss-Prot:Q9VER6,FlyMine:…	258	40.70	71	N/A	N/A	18	250	1	228	7.70e-19	89.7
Pcam.gene4387_i0_len1515.p1	FBgn0001253	505	1616	FBgn0001253 FBpp0076333 type=polypeptide; loc=3L:join(8374976..8375071,8379145..8379316,8379854..8379985,8385729..8389558,8389629..8390178,8390263..8390333); ID=FBpp0076333; name=ImpE1-PA; parent=FBgn0001253,FBtr0076606; dbxref=FlyBase:FBpp0076333,FlyBase_Annotation_IDs:CG32356-PA,GB_protein:AAF50429.2,REFSEQ:NP_524849,GB_protein:AAF50429,UniProt/TrEMBL:Q7KUB3,FlyMine:FBpp0076333,modMine:FBpp0076…	272	52.21	73	N/A	N/A	261	498	1324	1595	3.73e-58	207
Pcam.gene142870_i0_len4995.p1	FBgn0000119	1665	1678	FBgn0000119 FBpp0086821 type=polypeptide; loc=2R:complement(join(13481776..13481968,13456536..13459525,13456316..13456473,13455983..13456252,13455296..13455920,13454436..13455236)); ID=FBpp0086821; name=arr-PA; parent=FBgn0000119,FBtr0087702; dbxref=FlyBase:FBpp0086821,FlyBase_Annotation_IDs:CG5912-PA,GB_protein:AAF58373.2,REFSEQ:NP_524737,GB_protein:AAF58373,UniProt/TrEMBL:A1Z9D7,FlyMine:FBpp008…	1594	59.28	94	N/A	N/A	26	1587	89	1586	0.0	1236
Pcam.gene4552_i0_len6534.p1	FBgn0002926	2178	2616	FBgn0002926 FBpp0076693 type=polypeptide; loc=3L:complement(join(6603080..6603098,6602514..6602657,6600646..6602457,6599515..6600584,6598962..6599453,6598573..6598906,6597233..6598511,6597001..6597170,6596832..6596945,6595781..6596765,6595246..6595715,6594899..6595190,6594728..6594835,6594522..6594665,6594049..6594466)); ID=FBpp0076693; name=ndl-PA; parent=FBgn0002926,FBtr0076984; dbxref=FlyBase:…	342	51.46	22	N/A	N/A	1865	2173	1104	1430	1.46e-46	184
Pcam.gene3711_i1_len1407.p1	FBgn0033880	469	319	FBgn0033880 FBpp0086768 type=polypeptide; loc=2R:complement(join(13854975..13855752,13854737..13854918)); ID=FBpp0086768; name=CG6553-PA; parent=FBgn0033880,FBtr0087642; dbxref=FlyBase:FBpp0086768,FlyBase_Annotation_IDs:CG6553-PA,GB_protein:AAF58325.1,REFSEQ:NP_610911,GB_protein:AAF58325,UniProt/TrEMBL:Q4V6B0,FlyMine:FBpp0086768,modMine:FBpp0086768; MD5=6721de834fb0cf6e693bbda654c15259; length=31…	179	44.13	45	N/A	N/A	73	232	35	213	9.84e-18	83.2
Pcam.gene7051_i0_len3015.p1	FBgn0030027	1005	1056	FBgn0030027 FBpp0071118 type=polypeptide; loc=X:join(8253424..8253456,8264089..8264253,8265914..8266373,8266448..8266658,8267592..8268436,8268513..8268714,8268782..8269856,8271940..8272119); ID=FBpp0071118; name=CG1632-PA; parent=FBgn0030027,FBtr0071170; dbxref=FlyBase:FBpp0071118,FlyBase_Annotation_IDs:CG1632-PA,GB_protein:AAF46357.2,REFSEQ:NP_572467,GB_protein:AAF46357,UniProt/TrEMBL:Q9W3H0,Fly…	677	52.29	76	N/A	N/A	221	882	180	806	5.95e-119	389
Pcam.gene3678_i0_len1890.p1	FBgn0031926	630	787	FBgn0031926 FBpp0079096 type=polypeptide; loc=2L:join(7613405..7614199,7614326..7614695,7614843..7615439,7615576..7615967,7616117..7616326); ID=FBpp0079096; name=CG6739-PA; parent=FBgn0031926,FBtr0079472; dbxref=FlyBase:FBpp0079096,FlyBase_Annotation_IDs:CG6739-PA,GB_protein:AAF52532.1,REFSEQ:NP_609130,GB_protein:AAF52532,UniProt/TrEMBL:Q9VLZ6,FlyMine:FBpp0079096,modMine:FBpp0079096; MD5=ccddee36…	115	49.57	18	N/A	N/A	391	502	349	463	9.26e-13	70.5
Pcam.gene144660_i0_len1710.p1	FBgn0051365	570	639	FBgn0051365 FBpp0083798 type=polypeptide; loc=3R:complement(join(23125262..23126342,23125062..23125195,23124297..23125001)); ID=FBpp0083798; name=CG31365-PA; parent=FBgn0051365,FBtr0084406; dbxref=FlyBase:FBpp0083798,FlyBase_Annotation_IDs:CG31365-PA,GB_protein:AAF56101.2,REFSEQ:NP_732827,GB_protein:AAF56101,UniProt/TrEMBL:Q8T051,FlyMine:FBpp0083798,modMine:FBpp0083798; MD5=b951dce503218d4f99281c…	184	51.09	32	N/A	N/A	209	384	437	619	2.15e-27	115
Pcam.gene141798_i0_len2868.p1	FBgn0045852	956	1108	FBgn0045852 FBpp0428166 type=polypeptide; loc=2L:complement(join(18782277..18782304,18779805..18780331,18776472..18776603,18776149..18776374,18771253..18771397,18769035..18769191,18764851..18765813,18763494..18764642)); ID=FBpp0428166; name=ham-PG; parent=FBgn0045852,FBtr0479832; dbxref=REFSEQ:NP_724130,GB_protein:AAF53703,FlyBase:FBpp0428166,FlyBase_Annotation_IDs:CG31753-PG; MD5=a0c4b4a1ccad71c…	372	54.30	46	N/A	N/A	96	414	145	509	4.47e-75	267
Pcam.gene135550_i0_len1326.p1	FBgn0035481	442	619	FBgn0035481 FBpp0073023 type=polypeptide; loc=3L:complement(join(3961572..3962061,3958527..3959896)); ID=FBpp0073023; name=CG12605-PB; parent=FBgn0035481,FBtr0073166; dbxref=FlyBase:FBpp0073023,GB_protein:AAF47818.1,FlyBase_Annotation_IDs:CG12605-PB,REFSEQ:NP_647845,GB_protein:AAF47818,UniProt/TrEMBL:Q29R14,FlyMine:FBpp0073023,modMine:FBpp0073023; MD5=3c766771f3e4fab2a85cab818db6d199; length=619;…	140	87.86	32	N/A	N/A	290	429	439	578	1.89e-79	257
Pcam.gene141169_i0_len2721.p1	FBgn0001983	907	548	FBgn0001983 FBpp0080299 type=polypeptide; loc=2L:complement(join(15425343..15425430,15423722..15425280)); ID=FBpp0080299; name=wor-PA; parent=FBgn0001983,FBtr0080740; dbxref=FlyBase:FBpp0080299,FlyBase_Annotation_IDs:CG4158-PA,GB_protein:AAF53461.1,REFSEQ:NP_476601,GB_protein:AAF53461,UniProt/TrEMBL:Q9VJP2,FlyMine:FBpp0080299,modMine:FBpp0080299; MD5=4b03d9c7b3626144c45bd03997bd3577; length=548; …	222	64.41	21	N/A	N/A	708	894	264	485	3.89e-72	247
Pcam.gene139182_i0_len1011.p1	FBgn0004880	337	653	FBgn0004880 FBpp0073022 type=polypeptide; loc=3L:join(3985064..3985490,3986524..3988058); ID=FBpp0073022; name=scrt-PA; parent=FBgn0004880,FBtr0073165; dbxref=FlyBase:FBpp0073022,FlyBase_Annotation_IDs:CG1130-PA,GB_protein:AAF47819.1,REFSEQ:NP_523911,GB_protein:AAF47819,UniProt/TrEMBL:Q9VZK2,FlyMine:FBpp0073022,modMine:FBpp0073022; MD5=227a7e4157c9e9eae1bcd0ac468481c7; length=653; release=r6.46; …	186	82.26	51	N/A	N/A	149	320	421	606	2.03e-94	293
Pcam.gene7509_i0_len1161.p1	FBgn0003448	387	390	FBgn0003448 FBpp0080298 type=polypeptide; loc=2L:complement(15476935..15478107); ID=FBpp0080298; name=sna-PA; parent=FBgn0003448,FBtr0080739; dbxref=GB_protein:AAF53463.1,FlyBase:FBpp0080298,FlyBase_Annotation_IDs:CG3956-PA,REFSEQ:NP_476732,GB_protein:AAF53463,UniProt/Swiss-Prot:P08044,FlyMine:FBpp0080298,modMine:FBpp0080298; MD5=af42c10eb66f84e299cb5bea94a39e5f; length=390; release=r6.46; specie…	145	80.00	36	N/A	N/A	223	363	241	385	5.33e-69	221
Pcam.gene157522_i0_len732.p1	FBgn0039860	244	372	FBgn0039860 FBpp0085180 type=polypeptide; loc=3R:join(31616402..31616521,31616575..31617272,31617349..31617459,31617522..31617711); ID=FBpp0085180; name=CG1792-PA; parent=FBgn0039860,FBtr0085819; dbxref=FlyBase:FBpp0085180,FlyBase_Annotation_IDs:CG1792-PA,GB_protein:AAF57174.1,REFSEQ:NP_651878,GB_protein:AAF57174,UniProt/TrEMBL:Q9V9V8,FlyMine:FBpp0085180,modMine:FBpp0085180; MD5=44b5ddd533e12e9c3…	146	54.11	80	N/A	N/A	48	192	182	327	1.68e-26	104
Pcam.gene136978_i0_len1515.p1	FBgn0035144	505	442	FBgn0035144 FBpp0072462 type=polypeptide; loc=3L:complement(join(585017..585441,584479..584956,583984..584409)); ID=FBpp0072462; name=Kah-PA; parent=FBgn0035144,FBtr0072563; dbxref=FlyBase_Annotation_IDs:CG17181-PA,FlyBase:FBpp0072462,GB_protein:AAF47394,REFSEQ:NP_612040,UniProt/TrEMBL:Q9W0P9,FlyMine:FBpp0072462,modMine:FBpp0072462; MD5=25c876484bc1dc4e788441cf4ee7d1e1; length=442; release=r6.46;…	156	83.97	31	N/A	N/A	294	449	116	268	7.44e-78	249
Pcam.gene146978_i0_len1848.p1	FBgn0287768	616	470	FBgn0287768 FBpp0080293 type=polypeptide; loc=2L:15334094..15335506; ID=FBpp0080293; name=esg-PA; parent=FBgn0287768,FBtr0080734; dbxref=FlyBase:FBpp0080293,FlyBase_Annotation_IDs:CG3758-PA,GB_protein:AAF53458.1,REFSEQ:NP_476600,GB_protein:AAF53458,UniProt/Swiss-Prot:P25932,FlyMine:FBpp0080293,modMine:FBpp0080293; MD5=8d94b53d991b6c891a404bbf129924a0; length=470; release=r6.46; species=Dmel;	259	61.00	35	N/A	N/A	377	593	191	446	3.87e-72	239
Pcam.gene143405_i0_len5277.p1	FBgn0040305	1759	1006	FBgn0040305 FBpp0112234 type=polypeptide; loc=3L:join(9430522..9431333,9433899..9434046,9434396..9434498,9435857..9436007,9436116..9437922); ID=FBpp0112234; name=MTF-1-PC; parent=FBgn0040305,FBtr0113322; dbxref=FlyBase:FBpp0112234,FlyBase_Annotation_IDs:CG3743-PC,REFSEQ:NP_001097560,GB_protein:ABW08503,UniProt/TrEMBL:A8JNP3,FlyMine:FBpp0112234,modMine:FBpp0112234; MD5=aafc95eba4c6ff677ad884f24131…	177	78.53	12	N/A	N/A	167	343	328	502	2.24e-70	256
Pcam.gene138605_i0_len1050.p1	FBgn0039459	350	328	FBgn0039459 FBpp0084433 type=polypeptide; loc=3R:26863470..26864456; ID=FBpp0084433; name=IntS12-PA; parent=FBgn0039459,FBtr0085061; dbxref=FlyBase:FBpp0084433,FlyBase_Annotation_IDs:CG5491-PA,GB_protein:AAF56629.1,REFSEQ:NP_651507,GB_protein:AAF56629,UniProt/Swiss-Prot:Q9VBB3,FlyMine:FBpp0084433,modMine:FBpp0084433; MD5=0f2453e782834d31fcdc1d213aced0e5; length=328; release=r6.46; species=Dmel;	204	45.10	57	N/A	N/A	14	212	14	182	1.35e-16	78.6
Pcam.gene138606_i0_len1050.p1	FBgn0250820	350	338	FBgn0250820 FBpp0083420 type=polypeptide; loc=3R:join(21138861..21139065,21139118..21139579,21139690..21140039); ID=FBpp0083420; name=meigo-PA; parent=FBgn0250820,FBtr0084017; dbxref=FlyBase:FBpp0083420,FlyBase_Annotation_IDs:CG5802-PA,GB_protein:AAF55859.1,REFSEQ:NP_650949,GB_protein:AAF55859,UniProt/Swiss-Prot:Q9VDD7,FlyMine:FBpp0083420,modMine:FBpp0083420; MD5=eb5cc81bac7695ac9c4539e6d17c6be0;…	336	68.15	92	N/A	N/A	27	349	2	335	7.82e-118	343
Pcam.gene145135_i0_len1784.p1	FBgn0038524	424	465	FBgn0038524 FBpp0082903 type=polypeptide; loc=3R:join(17606519..17606565,17606627..17607680,17607933..17608058,17608140..17608310); ID=FBpp0082903; name=sll-PA; parent=FBgn0038524,FBtr0083462; dbxref=FlyBase:FBpp0082903,FlyBase_Annotation_IDs:CG7623-PA,GB_protein:AAF55438.1,REFSEQ:NP_524389,GB_protein:AAF55438,UniProt/Swiss-Prot:Q9VEI3,FlyMine:FBpp0082903,modMine:FBpp0082903; MD5=d60bbd1dad3c216a…	421	67.93	97	N/A	N/A	4	416	42	461	9.92e-153	439
Pcam.gene135404_i0_len1320.p1	FBgn0036695	440	396	FBgn0036695 FBpp0075039 type=polypeptide; loc=3L:join(17043066..17043917,17043974..17044155,17044218..17044374); ID=FBpp0075039; name=Papst2-PA; parent=FBgn0036695,FBtr0075279; dbxref=FlyBase:FBpp0075039,FlyBase_Annotation_IDs:CG7853-PA,GB_protein:AAF49373.2,REFSEQ:NP_648954,GB_protein:AAF49373,UniProt/Swiss-Prot:Q9VVD9,FlyMine:FBpp0075039,modMine:FBpp0075039; MD5=3f7bba1f5d5a719cfb6ff4c27a128189…	354	67.23	76	N/A	N/A	69	403	14	367	3.02e-120	355
Pcam.gene139299_i0_len1020.p1	FBgn0029849	340	352	FBgn0029849 FBpp0070839 type=polypeptide; loc=X:6221382..6222440; ID=FBpp0070839; name=Efr-PA; parent=FBgn0029849,FBtr0070874; dbxref=FlyBase:FBpp0070839,FlyBase_Annotation_IDs:CG3774-PA,GB_protein:AAF46131.1,REFSEQ:NP_572299,GB_protein:AAF46131,UniProt/Swiss-Prot:Q9W429,modMine:FBpp0070839; MD5=dd728ebd069498e0a0f99f04fdd32317; length=352; release=r6.46; species=Dmel;	335	71.04	96	N/A	N/A	8	333	5	339	1.23e-117	343
Pcam.gene138607_i0_len1050.p1	FBgn0032042	350	442	FBgn0032042 FBpp0079315 type=polypeptide; loc=2L:complement(8413551..8414879); ID=FBpp0079315; name=CG13398-PA; parent=FBgn0032042,FBtr0079710; dbxref=FlyBase:FBpp0079315,FlyBase_Annotation_IDs:CG13398-PA,GB_protein:AAF52673.1,REFSEQ:NP_609227,GB_protein:AAF52673,UniProt/TrEMBL:Q9VLL4,FlyMine:FBpp0079315,modMine:FBpp0079315; MD5=9d27c1f3f1179633896136dfa38f9f86; length=442; release=r6.46; species…	119	55.46	31	N/A	N/A	34	142	1	115	4.45e-20	90.1
Pcam.gene137732_i0_len1443.p1	FBgn0029944	481	622	FBgn0029944 FBpp0071008 type=polypeptide; loc=X:join(7324589..7324672,7325536..7325853,7326097..7327563); ID=FBpp0071008; name=Dok-PA; parent=FBgn0029944,FBtr0071049; dbxref=FlyBase:FBpp0071008,FlyBase_Annotation_IDs:CG2079-PA,GB_protein:AAF46253.1,REFSEQ:NP_572391,GB_protein:AAF46253,UniProt/TrEMBL:Q9W3R6,FlyMine:FBpp0071008,modMine:FBpp0071008; MD5=94e7f84cfe78ac897a1fb433569cada1; length=622; …	250	40.00	50	N/A	N/A	23	264	22	238	2.05e-10	62.0
Pcam.gene197410_i0_len333.p1	FBgn0039797	111	459	FBgn0039797 FBpp0085061 type=polypeptide; loc=3R:join(30726310..30727154,30727215..30727749); ID=FBpp0085061; name=eIF4H2-PA; parent=FBgn0039797,FBtr0085699; dbxref=FlyBase:FBpp0085061,FlyBase_Annotation_IDs:CG1340-PA,GB_protein:AAF57078.1,REFSEQ:NP_651820,GB_protein:AAF57078,UniProt/TrEMBL:Q9VA45,FlyMine:FBpp0085061,modMine:FBpp0085061; MD5=3c522525a6f996e016bf45812c6d7588; length=459; release=r…	100	68.00	87	N/A	N/A	9	105	57	156	4.54e-27	102
Pcam.gene147523_i0_len1959.p1	FBgn0032822	653	154	FBgn0032822 FBpp0080829 type=polypeptide; loc=2L:join(19792227..19792451,19792510..19792749); ID=FBpp0080829; name=CG10466-PA; parent=FBgn0032822,FBtr0081291; dbxref=FlyBase:FBpp0080829,FlyBase_Annotation_IDs:CG10466-PA,GB_protein:AAF53845.1,REFSEQ:NP_610003,GB_protein:AAF53845,UniProt/TrEMBL:Q9VIS0,FlyMine:FBpp0080829,modMine:FBpp0080829; MD5=bf90cabed89f2cea3d857ff8e29d68b7; length=154; release…	139	80.58	21	N/A	N/A	5	143	1	137	3.00e-56	187
Pcam.gene136254_i0_len1239.p1	FBgn0020660	413	459	FBgn0020660 FBpp0112403 type=polypeptide; loc=3L:complement(join(27858191..27858203,27856784..27857935,27847425..27847485,27844505..27844604,27842725..27842778)); ID=FBpp0112403; name=eIF4B-PB; parent=FBgn0020660,FBtr0113680; dbxref=FlyBase_Annotation_IDs:CG10837-PB,FlyBase:FBpp0112403,REFSEQ:NP_001015319,GB_protein:EAA46129,UniProt/TrEMBL:Q7PLL3,FlyMine:FBpp0112403,modMine:FBpp0112403; MD5=306bf…	159	57.23	38	N/A	N/A	16	174	14	168	7.05e-25	105
Pcam.gene123653_i0_len372.p1	FBgn0036156	124	291	FBgn0036156 FBpp0075902 type=polypeptide; loc=3L:11394771..11395646; ID=FBpp0075902; name=CG11726-PA; parent=FBgn0036156,FBtr0076172; dbxref=FlyBase:FBpp0075902,FlyBase_Annotation_IDs:CG11726-PA,GB_protein:AAF50069.1,REFSEQ:NP_648461,GB_protein:AAF50069,UniProt/TrEMBL:Q9VTH9,FlyMine:FBpp0075902,modMine:FBpp0075902; MD5=2df1d1d931827c9a4a284818d221cf57; length=291; release=r6.46; species=Dmel;	74	59.46	60	N/A	N/A	34	107	88	159	3.06e-08	49.7
Pcam.gene138609_i0_len1050.p1	FBgn0022724	350	328	FBgn0022724 FBpp0074288 type=polypeptide; loc=X:join(18102060..18102207,18102268..18102702,18102758..18102886,18102944..18103218); ID=FBpp0074288; name=Taf8-PA; parent=FBgn0022724,FBtr0074514; dbxref=FlyBase:FBpp0074288,FlyBase_Annotation_IDs:CG7128-PA,GB_protein:AAF48800.1,REFSEQ:NP_523397,GB_protein:AAF48800,UniProt/Swiss-Prot:Q9VWY6,FlyMine:FBpp0074288,modMine:FBpp0074288; MD5=096f049432c766a9…	287	55.40	73	N/A	N/A	91	347	10	296	4.49e-63	203
Pcam.gene157499_i0_len729.p1	FBgn0015793	243	219	FBgn0015793 FBpp0076428 type=polypeptide; loc=3L:join(8297260..8297472,8297535..8297619,8297815..8298071,8298120..8298224); ID=FBpp0076428; name=Rab19-PA; parent=FBgn0015793,FBtr0076705; dbxref=FlyBase:FBpp0076428,FlyBase_Annotation_IDs:CG7062-PA,GB_protein:AAF50452.1,REFSEQ:NP_523970,GB_protein:AAF50452,UniProt/TrEMBL:O18339,FlyMine:FBpp0076428,modMine:FBpp0076428; MD5=15be556cdf3f34e0129649a638…	216	78.70	88	N/A	N/A	27	241	6	217	2.56e-99	287
Pcam.gene118892_i0_len477.p1	FBgn0039966	159	222	FBgn0039966 FBpp0307861 type=polypeptide; loc=X:complement(join(23013043..23013106,23012377..23012981)); ID=FBpp0307861; name=Rab21-PD; parent=FBgn0039966,FBtr0336924; dbxref=REFSEQ:NP_001259785,GB_protein:AGB95623,FlyBase:FBpp0307861,FlyBase_Annotation_IDs:CG17515-PD,UniProt/TrEMBL:Q7PLE9; MD5=3c645079ed37536f22c929b03901d92c; length=222; release=r6.46; species=Dmel;	130	88.46	81	N/A	N/A	28	156	13	142	5.58e-67	202
Pcam.gene157493_i0_len729.p1	FBgn0285937	243	205	FBgn0285937 FBpp0083503 type=polypeptide; loc=3R:complement(join(21268771..21268793,21267620..21267740,21267510..21267557,21267226..21267453,21266948..21267145)); ID=FBpp0083503; name=Rab1-PA; parent=FBgn0285937,FBtr0084104; dbxref=FlyBase:FBpp0083503,FlyBase_Annotation_IDs:CG3320-PA,GB_protein:AAF55873.1,REFSEQ:NP_732610,GB_protein:AAF55873,UniProt/TrEMBL:O18332,FlyMine:FBpp0083503,modMine:FBpp0…	206	90.29	85	N/A	N/A	37	242	4	205	1.56e-127	358
Pcam.gene5220_i0_len714.p1	FBgn0015372	238	261	FBgn0015372 FBpp0072029 type=polypeptide; loc=2R:complement(join(23523228..23523270,23522059..23522192,23520358..23520966)); ID=FBpp0072029; name=RabX1-PA; parent=FBgn0015372,FBtr0072120; dbxref=FlyBase:FBpp0072029,FlyBase_Annotation_IDs:CG3870-PA,GB_protein:AAF47018.1,REFSEQ:NP_524713,GB_protein:AAF47018,UniProt/TrEMBL:Q9V3C2,FlyMine:FBpp0072029,modMine:FBpp0072029; MD5=eef1cabdb776b119bb386f4b3…	173	67.63	72	N/A	N/A	34	204	11	183	3.28e-52	169
Pcam.gene151385_i0_len567.p1	FBgn0041191	189	182	FBgn0041191 FBpp0078342 type=polypeptide; loc=3R:join(5569223..5569271,5569400..5569471,5569575..5569782,5569842..5569971,5570028..5570117); ID=FBpp0078342; name=Rheb-PA; parent=FBgn0041191,FBtr0078693; dbxref=FlyBase:FBpp0078342,FlyBase_Annotation_IDs:CG1081-PA,GB_protein:AAF52004.3,REFSEQ:NP_730950,GB_protein:AAF52004,UniProt/Swiss-Prot:Q9VND8,FlyMine:FBpp0078342,modMine:FBpp0078342; MD5=e0be00…	182	82.97	96	N/A	N/A	7	188	1	182	3.80e-91	263
Pcam.gene157842_i0_len723.p1	FBgn0015789	241	204	FBgn0015789 FBpp0077029 type=polypeptide; loc=X:join(20251631..20251757,20252238..20252437,20252508..20252597,20253066..20253263); ID=FBpp0077029; name=Rab10-PA; parent=FBgn0015789,FBtr0077337; dbxref=GB_protein:AAF50924.1,FlyBase:FBpp0077029,FlyBase_Annotation_IDs:CG17060-PA,REFSEQ:NP_523419,GB_protein:AAF50924,UniProt/TrEMBL:O15971,FlyMine:FBpp0077029,modMine:FBpp0077029; MD5=56b480e270e2ffa3b1…	204	88.24	84	N/A	N/A	39	240	1	204	5.17e-121	342
Pcam.gene8188_i0_len675.p1	FBgn0015797	225	208	FBgn0015797 FBpp0079943 type=polypeptide; loc=2L:complement(12108173..12108799); ID=FBpp0079943; name=Rab6-PA; parent=FBgn0015797,FBtr0080361; dbxref=FlyBase:FBpp0079943,FlyBase_Annotation_IDs:CG6601-PA,GB_protein:AAF53168.1,REFSEQ:NP_477172,GB_protein:AAF53168,UniProt/Swiss-Prot:O18334,FlyMine:FBpp0079943,modMine:FBpp0079943; MD5=13a31d7644ff058895b456339ad52537; length=208; release=r6.46; speci…	209	93.30	93	N/A	N/A	16	224	3	208	2.67e-138	385
Pcam.gene138005_i0_len1038.p1	FBgn0086913	346	410	FBgn0086913 FBpp0111590 type=polypeptide; loc=3L:join(21327628..21328269,21329799..21329909,21332603..21332711,21333154..21333264,21333350..21333494,21333896..21334010); ID=FBpp0111590; name=Rab26-PC; parent=FBgn0086913,FBtr0112678; dbxref=FlyBase:FBpp0111590,FlyBase_Annotation_IDs:CG34410-PC,REFSEQ:NP_001097658,GB_protein:AAN12164,UniProt/TrEMBL:Q8IPT6,FlyMine:FBpp0111590,modMine:FBpp0111590; MD…	193	82.90	55	N/A	N/A	145	336	207	399	6.71e-92	280
Pcam.gene159035_i0_len771.p1	FBgn0031090	257	201	FBgn0031090 FBpp0070027 type=polypeptide; loc=X:complement(join(20158896..20158947,20157970..20158269,20157583..20157836)); ID=FBpp0070027; name=Rab35-PA; parent=FBgn0031090,FBtr0070028; dbxref=FlyBase:FBpp0070027,GB_protein:AAF45371.1,FlyBase_Annotation_IDs:CG9575-PA,REFSEQ:NP_608373,GB_protein:AAF45371,UniProt/TrEMBL:Q9W5X0,FlyMine:FBpp0070027,modMine:FBpp0070027; MD5=b65187eb9c0726a0379055e0f7…	205	84.88	79	N/A	N/A	54	256	1	200	5.59e-102	294
Pcam.gene155952_i0_len957.p1	FBgn0015286	319	201	FBgn0015286 FBpp0070558 type=polypeptide; loc=X:complement(join(3710069..3710221,3709836..3709996,3708744..3708918,3707375..3707491)); ID=FBpp0070558; name=Rala-PA; parent=FBgn0015286,FBtr0070583; dbxref=FlyBase:FBpp0070558,FlyBase_Annotation_IDs:CG2849-PA,GB_protein:AAF45889.1,REFSEQ:NP_726882,GB_protein:AAF45889,UniProt/Swiss-Prot:P48555,FlyMine:FBpp0070558,modMine:FBpp0070558; MD5=d0233f335b75…	191	84.82	60	N/A	N/A	124	314	2	191	5.59e-107	309
Pcam.gene159475_i0_len744.p1	FBgn0005586	248	220	FBgn0005586 FBpp0087352 type=polypeptide; loc=2R:complement(join(10724806..10725030,10724249..10724367,10724014..10724185,10723810..10723956)); ID=FBpp0087352; name=Rab3-PA; parent=FBgn0005586,FBtr0088257; dbxref=GB_protein:AAF58762.1,FlyBase:FBpp0087352,FlyBase_Annotation_IDs:CG7576-PA,REFSEQ:NP_523687,GB_protein:AAF58762,UniProt/Swiss-Prot:P25228,FlyMine:FBpp0087352,modMine:FBpp0087352; MD5=5a1…	222	90.99	88	N/A	N/A	30	247	1	220	8.50e-139	387
Pcam.gene150382_i0_len657.p1	FBgn0262518	219	207	FBgn0262518 FBpp0074690 type=polypeptide; loc=3L:complement(join(19870381..19870504,19869368..19869428,19869103..19869307,19868724..19868864,19868553..19868645)); ID=FBpp0074690; name=Rab8-PA; parent=FBgn0262518,FBtr0074921; dbxref=FlyBase:FBpp0074690,FlyBase_Annotation_IDs:CG8287-PA,GB_protein:AAF49101.1,REFSEQ:NP_524172,GB_protein:AAF49101,UniProt/TrEMBL:O18338,FlyMine:FBpp0074690,modMine:FBpp0…	209	92.82	95	N/A	N/A	10	218	1	207	5.69e-134	374
Pcam.gene148328_i0_len612.p1	FBgn0004636	204	184	FBgn0004636 FBpp0072746 type=polypeptide; loc=3L:complement(1860657..1861211); ID=FBpp0072746; name=Rap1-PA; parent=FBgn0004636,FBtr0072867; dbxref=GB_protein:AAF47583.1,FlyBase:FBpp0072746,FlyBase_Annotation_IDs:CG1956-PA,REFSEQ:NP_476857,GB_protein:AAF47583,UniProt/Swiss-Prot:P08645,FlyMine:FBpp0072746,modMine:FBpp0072746; MD5=75d1364ac91f992d0802fc4efca10255; length=184; release=r6.46; species…	185	95.14	91	N/A	N/A	19	203	1	184	2.00e-111	315
Pcam.gene158261_i0_len687.p1	FBgn0014009	229	213	FBgn0014009 FBpp0085458 type=polypeptide; loc=2R:join(6696884..6696929,6697416..6697575,6698049..6698385,6698446..6698544); ID=FBpp0085458; name=Rab2-PA; parent=FBgn0014009,FBtr0086124; dbxref=FlyBase:FBpp0085458,FlyBase_Annotation_IDs:CG3269-PA,GB_protein:AAM70817.1,REFSEQ:NP_477090,GB_protein:AAM70817,UniProt/TrEMBL:O18333,FlyMine:FBpp0085458,modMine:FBpp0085458; MD5=7793fcf044afc75ee51ebae045d…	213	96.24	93	N/A	N/A	17	228	1	213	6.33e-143	397
Pcam.gene2709_i0_len693.p1	FBgn0015791	231	239	FBgn0015791 FBpp0080200 type=polypeptide; loc=2L:join(14357208..14357271,14357341..14357454,14357520..14357700,14357755..14357937,14358006..14358183); ID=FBpp0080200; name=Rab14-PB; parent=FBgn0015791,FBtr0080627; dbxref=FlyBase:FBpp0080200,FlyBase_Annotation_IDs:CG4212-PB,GB_protein:AAO41193.1,REFSEQ:NP_788056,GB_protein:AAO41193,UniProt/TrEMBL:Q86BK8,FlyMine:FBpp0080200,modMine:FBpp0080200; MD5…	215	94.42	93	N/A	N/A	16	230	25	239	2.07e-140	392
Pcam.gene139313_i0_len1017.p1	FBgn0040370	339	306	FBgn0040370 FBpp0070098 type=polypeptide; loc=X:complement(join(290253..290341,289041..289272,287329..287526,286949..287041,286583..286891)); ID=FBpp0070098; name=CG13375-PA; parent=FBgn0040370,FBtr0070103; dbxref=FlyBase:FBpp0070098,FlyBase_Annotation_IDs:CG13375-PA,GB_protein:AAF45493.2,REFSEQ:NP_569837,GB_protein:AAF45493,UniProt/TrEMBL:Q9W5G7,FlyMine:FBpp0070098,modMine:FBpp0070098; MD5=1df0f…	264	67.42	64	N/A	N/A	123	338	43	306	6.37e-88	265
Pcam.gene149882_i0_len675.p1	FBgn0015794	225	197	FBgn0015794 FBpp0070814 type=polypeptide; loc=X:complement(join(5671603..5671661,5671081..5671513,5670915..5671016)); ID=FBpp0070814; name=Rab18-PA; parent=FBgn0015794,FBtr0070849; dbxref=FlyBase:FBpp0070814,FlyBase_Annotation_IDs:CG3129-PA,GB_protein:AAF46057.1,REFSEQ:NP_524744,GB_protein:AAF46057,UniProt/TrEMBL:Q9W4A0,FlyMine:FBpp0070814,modMine:FBpp0070814; MD5=5c3a928a992ed88f394d509a511fb5c4…	195	68.72	87	N/A	N/A	27	221	5	195	9.34e-63	193
Pcam.gene158115_i0_len687.p1	FBgn0265605	229	264	FBgn0265605 FBpp0086392 type=polypeptide; loc=2R:complement(join(16109627..16109846,16109372..16109428,16108757..16109274)); ID=FBpp0086392; name=Ric-PA; parent=FBgn0265605,FBtr0087254; dbxref=FlyBase:FBpp0086392,FlyBase_Annotation_IDs:CG8418-PA,GB_protein:AAF58065.1,REFSEQ:NP_477211,GB_protein:AAF58065,UniProt/TrEMBL:Q7JMZ0,FlyMine:FBpp0086392,modMine:FBpp0086392; MD5=6f7dacccd96729904409df1189a…	176	87.50	77	N/A	N/A	15	190	51	224	2.93e-92	271
Pcam.gene149557_i0_len681.p1	FBgn0025382	227	236	FBgn0025382 FBpp0070280 type=polypeptide; loc=X:complement(join(1476256..1476312,1474675..1474794,1473977..1474510)); ID=FBpp0070280; name=Rab27-PB; parent=FBgn0025382,FBtr0070293; dbxref=FlyBase:FBpp0070280,FlyBase_Annotation_IDs:CG14791-PB,GB_protein:AAF45635.1,REFSEQ:NP_726743,GB_protein:AAF45635,UniProt/TrEMBL:O76901,FlyMine:FBpp0070280,modMine:FBpp0070280; MD5=22b4369aa45d41d2984ad1b3c526759…	203	71.43	85	N/A	N/A	20	211	19	219	1.14e-75	227
Pcam.gene157171_i0_len714.p1	FBgn0015790	238	214	FBgn0015790 FBpp0083414 type=polypeptide; loc=3R:join(21111816..21111855,21113946..21114067,21114753..21115101,21115251..21115384); ID=FBpp0083414; name=Rab11-PB; parent=FBgn0015790,FBtr0084011; dbxref=FlyBase:FBpp0083414,FlyBase_Annotation_IDs:CG5771-PB,GB_protein:AAN13849.1,REFSEQ:NP_477170,GB_protein:AAN13849,UniProt/TrEMBL:O18335; MD5=608b0fc524be645bdac46a8d93c4e52b; length=214; release=r6.4…	216	88.43	89	N/A	N/A	23	235	1	213	3.06e-127	358
Pcam.gene7794_i0_len645.p1	FBgn0014010	215	219	FBgn0014010 FBpp0077475 type=polypeptide; loc=2L:complement(join(2361160..2361428,2360972..2361092,2360633..2360801,2360469..2360569)); ID=FBpp0077475; name=Rab5-PA; parent=FBgn0014010,FBtr0077798; dbxref=FlyBase:FBpp0077475,FlyBase_Annotation_IDs:CG3664-PA,GB_protein:AAF51265.1,REFSEQ:NP_722795,GB_protein:AAF51265,UniProt/TrEMBL:Q9V3I2,FlyMine:FBpp0077475; MD5=701228716725ef6004baf39054bd97a5; l…	209	86.60	97	N/A	N/A	7	214	14	219	6.61e-120	338
Pcam.gene138610_i0_len1050.p1	FBgn0002936	350	237	FBgn0002936 FBpp0077688 type=polypeptide; loc=2L:join(877362..877871,877970..878173); ID=FBpp0077688; name=ninaA-PA; parent=FBgn0002936,FBtr0078023; dbxref=FlyBase:FBpp0077688,FlyBase_Annotation_IDs:CG3966-PA,GB_protein:AAF51437.1,REFSEQ:NP_476656,GB_protein:AAF51437,UniProt/Swiss-Prot:P15425,FlyMine:FBpp0077688,modMine:FBpp0077688; MD5=1723b92991cdbeffbbd7c5e3f1a81ef8; length=237; release=r6.46;…	214	66.82	61	N/A	N/A	51	262	23	235	6.04e-66	207
Pcam.gene147654_i0_len633.p1	FBgn0034753	211	205	FBgn0034753 FBpp0071844 type=polypeptide; loc=2R:complement(join(22646182..22646271,22645921..22646045,22645132..22645534)); ID=FBpp0071844; name=CG2852-PA; parent=FBgn0034753,FBtr0071933; dbxref=FlyBase:FBpp0071844,FlyBase_Annotation_IDs:CG2852-PA,GB_protein:AAF46873.1,REFSEQ:NP_611695,GB_protein:AAF46873,UniProt/TrEMBL:Q9W227,FlyMine:FBpp0071844,modMine:FBpp0071844; MD5=94c925e1fdde0d02d6004091…	186	85.48	88	N/A	N/A	25	210	20	205	8.42e-106	302
Pcam.gene5410_i0_len600.p1	FBgn0033089	200	183	FBgn0033089 FBpp0085477 type=polypeptide; loc=2R:complement(join(6675607..6675690,6675073..6675540)); ID=FBpp0085477; name=CG17266-PA; parent=FBgn0033089,FBtr0086144; dbxref=FlyBase:FBpp0085477,FlyBase_Annotation_IDs:CG17266-PA,GB_protein:AAM70809.1,REFSEQ:NP_610224,GB_protein:AAM70809,UniProt/TrEMBL:Q4V5H1,FlyMine:FBpp0085477,modMine:FBpp0085477; MD5=0043e3f769931d1bfdf9b9297942a6ff; length=183;…	186	82.26	93	N/A	N/A	14	199	1	183	1.09e-98	283
Pcam.gene151520_i0_len552.p1	FBgn0036415	184	164	FBgn0036415 FBpp0075479 type=polypeptide; loc=3L:14218383..14218877; ID=FBpp0075479; name=CG7768-PA; parent=FBgn0036415,FBtr0075737; dbxref=GB_protein:AAF49751.1,FlyBase:FBpp0075479,FlyBase_Annotation_IDs:CG7768-PA,REFSEQ:NP_729966,GB_protein:AAF49751,UniProt/TrEMBL:Q7K2I4,FlyMine:FBpp0075479,modMine:FBpp0075479; MD5=b998e51ac6e0501f3f7829ef70846196; length=164; release=r6.46; species=Dmel;	164	87.20	89	N/A	N/A	19	182	1	164	1.88e-95	273
Pcam.gene148362_i0_len612.p1	FBgn0004432	204	227	FBgn0004432 FBpp0074017 type=polypeptide; loc=X:complement(join(16320079..16320336,16318182..16318607)); ID=FBpp0074017; name=Cyp1-PA; parent=FBgn0004432,FBtr0074238; dbxref=GB_protein:AAF48589.1,FlyBase:FBpp0074017,FlyBase_Annotation_IDs:CG9916-PA,GB_protein:AAF48589.2,REFSEQ:NP_523366,GB_protein:AAF48589,UniProt/Swiss-Prot:P25007,FlyMine:FBpp0074017,modMine:FBpp0074017; MD5=57b8ab74b3c125f25f28…	167	89.22	81	N/A	N/A	38	203	61	227	9.38e-99	285
Pcam.gene153983_i0_len849.p1	FBgn0039581	283	970	FBgn0039581 FBpp0084655 type=polypeptide; loc=3R:join(28340435..28340738,28341372..28341459,28342185..28342214,28342280..28342419,28342479..28342626,28342683..28342809,28342880..28343074,28343135..28345015); ID=FBpp0084655; name=Moca-cyp-PA; parent=FBgn0039581,FBtr0085286; dbxref=FlyBase:FBpp0084655,FlyBase_Annotation_IDs:CG1866-PA,GB_protein:AAF56786.1,REFSEQ:NP_733246,GB_protein:AAF56786,UniPro…	280	70.00	96	N/A	N/A	6	277	12	288	1.45e-94	298
Pcam.gene138197_i0_len1023.p1	FBgn0028382	341	300	FBgn0028382 FBpp0086101 type=polypeptide; loc=2R:join(17545289..17545489,17545554..17545937,17545994..17546166,17546240..17546384); ID=FBpp0086101; name=cyp33-PA; parent=FBgn0028382,FBtr0086945; dbxref=FlyBase:FBpp0086101,FlyBase_Annotation_IDs:CG4886-PA,GB_protein:AAF57839.1,REFSEQ:NP_523773,GB_protein:AAF57839,UniProt/Swiss-Prot:Q9V3G3,FlyMine:FBpp0086101,modMine:FBpp0086101; MD5=619cf9bcd58e81…	313	78.27	92	N/A	N/A	27	339	2	299	3.10e-149	421
Pcam.gene116876_i0_len510.p1	FBgn0035141	170	176	FBgn0035141 FBpp0072463 type=polypeptide; loc=3L:complement(join(542770..542852,542230..542677)); ID=FBpp0072463; name=Cypl-PA; parent=FBgn0035141,FBtr0072564; dbxref=GB_protein:AAF47391.1,FlyBase:FBpp0072463,FlyBase_Annotation_IDs:CG13892-PA,REFSEQ:NP_523874,GB_protein:AAF47391,UniProt/TrEMBL:Q9W0Q2,FlyMine:FBpp0072463,modMine:FBpp0072463; MD5=1242d8db135c0299a5c2b63020de61c4; length=176; releas…	162	88.89	95	N/A	N/A	6	167	13	174	2.57e-96	275
Pcam.gene145148_i0_len1602.p1	FBgn0034109	534	517	FBgn0034109 FBpp0086323 type=polypeptide; loc=2R:complement(join(16294003..16294034,16292989..16293943,16292783..16292934,16292310..16292724)); ID=FBpp0086323; name=CG7747-PA; parent=FBgn0034109,FBtr0087179; dbxref=FlyBase:FBpp0086323,FlyBase_Annotation_IDs:CG7747-PA,GB_protein:AAF58019.1,REFSEQ:NP_611113,GB_protein:AAF58019,UniProt/TrEMBL:Q7K231,FlyMine:FBpp0086323,modMine:FBpp0086323; MD5=f5ba8…	519	74.76	97	N/A	N/A	14	531	1	515	0.0	621
Pcam.gene135594_i0_len1221.p1	FBgn0036020	407	383	FBgn0036020 FBpp0076113 type=polypeptide; loc=3L:join(9630221..9630302,9630380..9630624,9630818..9631138,9631193..9631696); ID=FBpp0076113; name=Cyp40-PB; parent=FBgn0036020,FBtr0076384; dbxref=FlyBase:FBpp0076113,FlyBase_Annotation_IDs:CG8336-PB,GB_protein:AAN11948.1,REFSEQ:NP_729517,GB_protein:AAN11948,UniProt/TrEMBL:Q9VT21; MD5=e540a3a8a8bf9274778bbd9c311b2a71; length=383; release=r6.46; speci…	377	56.23	91	N/A	N/A	35	405	6	382	1.05e-84	262
Pcam.gene136801_i0_len1545.p1	FBgn0036207	515	502	FBgn0036207 FBpp0075761 type=polypeptide; loc=3L:join(11793587..11794176,11794354..11794737,11794797..11795003,11795063..11795390); ID=FBpp0075761; name=CG10907-PA; parent=FBgn0036207,FBtr0076029; dbxref=FlyBase:FBpp0075761,FlyBase_Annotation_IDs:CG10907-PA,GB_protein:AAF50009.1,REFSEQ:NP_648508,GB_protein:AAF50009,UniProt/TrEMBL:Q9VTN7,FlyMine:FBpp0075761,modMine:FBpp0075761; MD5=3edaaaf1accafa0…	502	61.35	96	N/A	N/A	11	505	1	485	2.06e-130	387
Pcam.gene7687_i0_len2034.p1	FBgn0035027	678	637	FBgn0035027 FBpp0072216 type=polypeptide; loc=2R:join(24571906..24572074,24572125..24572328,24572386..24572569,24572624..24572856,24572915..24573128,24573182..24573484,24573552..24573670,24573816..24573936,24573996..24574215,24574284..24574430); ID=FBpp0072216; name=CG3511-PA; parent=FBgn0035027,FBtr0072309; dbxref=FlyBase:FBpp0072216,FlyBase_Annotation_IDs:CG3511-PA,GB_protein:AAF47231.2,REFSEQ:…	607	74.79	89	N/A	N/A	69	674	35	633	0.0	749
Pcam.gene8002_i0_len534.p1	FBgn0033527	178	161	FBgn0033527 FBpp0087366 type=polypeptide; loc=2R:join(10468634..10468636,10468701..10468937,10469201..10469446); ID=FBpp0087366; name=CG11777-PA; parent=FBgn0033527,FBtr0088273; dbxref=FlyBase:FBpp0087366,FlyBase_Annotation_IDs:CG11777-PA,GB_protein:AAM68761.1,REFSEQ:NP_724939,GB_protein:AAM68761,UniProt/TrEMBL:Q8MKJ6,FlyMine:FBpp0087366,modMine:FBpp0087366; MD5=f24858fb483b043e8d9fd2801f7762a7; …	160	86.25	90	N/A	N/A	17	176	1	160	1.02e-89	258
Pcam.gene144425_i0_len1722.p1	FBgn0027617	574	653	FBgn0027617 FBpp0084113 type=polypeptide; loc=3R:complement(join(24815319..24816952,24814929..24815256)); ID=FBpp0084113; name=CG5808-PA; parent=FBgn0027617,FBtr0084738; dbxref=FlyBase:FBpp0084113,FlyBase_Annotation_IDs:CG5808-PA,GB_protein:AAF56342.1,REFSEQ:NP_651291,GB_protein:AAF56342,UniProt/TrEMBL:Q9XYZ6,FlyMine:FBpp0084113,modMine:FBpp0084113; MD5=3f1f5f39105870d5d32afc2e40875987; length=65…	360	76.11	62	N/A	N/A	8	363	1	359	8.24e-161	473
Pcam.gene138611_i0_len1050.p1	FBgn0036556	350	352	FBgn0036556 FBpp0305756 type=polypeptide; loc=3L:complement(join(16003899..16003980,15999170..15999238,15995610..15995845,15995358..15995539,15995135..15995288,15994731..15995066)); ID=FBpp0305756; name=hzg-PB; parent=FBgn0036556,FBtr0333579; dbxref=REFSEQ:NP_001261912,GB_protein:AGB94605,FlyBase:FBpp0305756,FlyBase_Annotation_IDs:CG5830-PB,UniProt/Swiss-Prot:M9PFN0; MD5=ec50daefb495db82d34d81509…	296	73.65	78	N/A	N/A	5	277	1	287	5.81e-127	367
Pcam.gene156651_i0_len888.p1	FBgn0029067	296	243	FBgn0029067 FBpp0076921 type=polypeptide; loc=X:complement(join(21323131..21323229,21321905..21322162,21321637..21321819,21321322..21321513)); ID=FBpp0076921; name=Dd-PA; parent=FBgn0029067,FBtr0077226; dbxref=FlyBase:FBpp0076921,FlyBase_Annotation_IDs:CG1696-PA,GB_protein:AAF50833.1,REFSEQ:NP_608449,GB_protein:AAF50833,UniProt/Swiss-Prot:Q9VRG7,FlyMine:FBpp0076921,modMine:FBpp0076921; MD5=2c8ea9…	243	87.65	82	N/A	N/A	53	295	1	243	4.38e-142	399
Pcam.gene2154_i0_len1242.p1	FBgn0250874	414	428	FBgn0250874 FBpp0070474 type=polypeptide; loc=X:complement(join(2731790..2732048,2731534..2731717,2730949..2731477,2730766..2730889,2730516..2730706)); ID=FBpp0070474; name=ttm50-PA; parent=FBgn0250874,FBtr0070497; dbxref=FlyBase:FBpp0070474,FlyBase_Annotation_IDs:CG2713-PA,GB_protein:AAF45820.2,REFSEQ:NP_570027,GB_protein:AAF45820,UniProt/Swiss-Prot:Q9W4V8,FlyMine:FBpp0070474,modMine:FBpp0070474…	290	66.55	70	N/A	N/A	124	412	141	428	9.09e-98	298
Pcam.gene138612_i0_len1050.p1	FBgn0038951	350	293	FBgn0038951 FBpp0083629 type=polypeptide; loc=3R:complement(join(22366762..22367154,22366215..22366703)); ID=FBpp0083629; name=Polr3F-PA; parent=FBgn0038951,FBtr0084236; dbxref=FlyBase:FBpp0083629,FlyBase_Annotation_IDs:CG5380-PA,GB_protein:AAF55978.1,REFSEQ:NP_651029,GB_protein:AAF55978,UniProt/Swiss-Prot:Q9VD25,FlyMine:FBpp0083629,modMine:FBpp0083629; MD5=2967fc7fdc5d7c1cc5fbf4f60eef87f9; lengt…	297	65.66	85	N/A	N/A	53	348	1	293	2.27e-89	269
Pcam.gene159834_i0_len738.p1	FBgn0030968	246	242	FBgn0030968 FBpp0074425 type=polypeptide; loc=X:complement(join(18857069..18857376,18856013..18856433)); ID=FBpp0074425; name=CG7322-PA; parent=FBgn0030968,FBtr0074654; dbxref=FlyBase:FBpp0074425,FlyBase_Annotation_IDs:CG7322-PA,GB_protein:AAF48896.1,REFSEQ:NP_573333,GB_protein:AAF48896,UniProt/TrEMBL:Q9VWP2,FlyMine:FBpp0074425,modMine:FBpp0074425; MD5=6826f36ea81824df3923548cc24d8695; length=242…	240	66.25	97	N/A	N/A	5	242	4	239	8.74e-73	221
Pcam.gene154528_i0_len864.p1	FBgn0038878	288	250	FBgn0038878 FBpp0083499 type=polypeptide; loc=3R:complement(join(21275639..21276211,21275401..21275580)); ID=FBpp0083499; name=CG3301-PA; parent=FBgn0038878,FBtr0084100; dbxref=FlyBase:FBpp0083499,FlyBase_Annotation_IDs:CG3301-PA,GB_protein:AAF55877.1,REFSEQ:NP_650964,GB_protein:AAF55877,UniProt/TrEMBL:Q9VDC0,modMine:FBpp0083499; MD5=c299a8fd0b3c62aa92663b8d2ebc1f52; length=250; release=r6.46; sp…	256	58.98	87	N/A	N/A	36	286	1	249	7.02e-56	180
Pcam.gene138614_i0_len1050.p1	FBgn0011290	350	196	FBgn0011290 FBpp0081916 type=polypeptide; loc=3R:complement(join(11678944..11679213,11678552..11678872)); ID=FBpp0081916; name=Taf12-PB; parent=FBgn0011290,FBtr0082440; dbxref=FlyBase:FBpp0081916,FlyBase_Annotation_IDs:CG17358-PB,GB_protein:AAF54678.1,REFSEQ:NP_731616,GB_protein:AAF54678,UniProt/Swiss-Prot:P49905; MD5=0141b0f82d90d5aa6b8d56e598ec8a30; length=196; release=r6.46; species=Dmel;	128	72.66	37	N/A	N/A	222	349	69	196	5.36e-48	159
Pcam.gene1437_i0_len1080.p1	FBgn0037665	360	316	FBgn0037665 FBpp0081454 type=polypeptide; loc=3R:join(9251871..9252205,9252350..9252965); ID=FBpp0081454; name=St2-PA; parent=FBgn0037665,FBtr0081974; dbxref=FlyBase:FBpp0081454,FlyBase_Annotation_IDs:CG16733-PA,GB_protein:AAF54344.1,REFSEQ:NP_649870,GB_protein:AAF54344,UniProt/TrEMBL:Q9VHH0,FlyMine:FBpp0081454,modMine:FBpp0081454; MD5=7b74507df7997edf129e87f2235bf88c; length=316; release=r6.46; …	303	57.43	84	N/A	N/A	55	355	26	313	5.36e-71	223
Pcam.gene139297_i0_len1020.p1	FBgn0033887	340	346	FBgn0033887 FBpp0086735 type=polypeptide; loc=2R:complement(join(13971043..13971127,13970741..13970975,13970354..13970685,13969916..13970304)); ID=FBpp0086735; name=St4-PA; parent=FBgn0033887,FBtr0087609; dbxref=GB_protein:AAF58309.1,FlyBase:FBpp0086735,FlyBase_Annotation_IDs:CG6704-PA,REFSEQ:NP_610918,GB_protein:AAF58309,UniProt/TrEMBL:A1Z9J8,FlyMine:FBpp0086735,modMine:FBpp0086735; MD5=167139c0…	316	58.54	89	N/A	N/A	9	309	8	317	2.18e-74	232
Pcam.gene140462_i0_len1101.p1	FBgn0034887	367	338	FBgn0034887 FBpp0113033 type=polypeptide; loc=2R:join(23681704..23682038,23682103..23682633,23682694..23682844); ID=FBpp0113033; name=St1-PB; parent=FBgn0034887,FBtr0114541; dbxref=FlyBase:FBpp0113033,FlyBase_Annotation_IDs:CG5428-PB,REFSEQ:NP_611815,GB_protein:AAF47039,UniProt/TrEMBL:Q9W1L8,FlyMine:FBpp0113033,modMine:FBpp0113033; MD5=b91aeb39e59394f3bc5b9640b8437f27; length=338; release=r6.46; …	276	58.70	74	N/A	N/A	85	355	59	320	1.00e-59	195
Pcam.gene138417_i0_len1068.p1	FBgn0265052	356	526	FBgn0265052 FBpp0307661 type=polypeptide; loc=2R:join(23683397..23683665,23683729..23684186,23684248..23684320,23684374..23684511,23686538..23686877,23687033..23687164,23687234..23687316,23687432..23687519); ID=FBpp0307661; name=St3-PC; parent=FBgn0265052,FBtr0336680; dbxref=FlyBase:FBpp0307661,FlyBase_Annotation_IDs:CG44167-PC,REFSEQ:NP_001261155,GB_protein:AGB93685,UniProt/TrEMBL:A0A0B4KF40; MD…	279	48.03	78	N/A	N/A	60	336	38	288	9.66e-32	124
Pcam.gene4317_i1_len1035.p1	FBgn0035661	345	272	FBgn0035661 FBpp0076776 type=polypeptide; loc=3L:complement(join(6034346..6034605,6033735..6034293)); ID=FBpp0076776; name=CG10477-PA; parent=FBgn0035661,FBtr0077068; dbxref=FlyBase:FBpp0076776,FlyBase_Annotation_IDs:CG10477-PA,GB_protein:AAF50717.2,REFSEQ:NP_648010,GB_protein:AAF50717,UniProt/TrEMBL:Q9VRS3,FlyMine:FBpp0076776,modMine:FBpp0076776; MD5=5f8b7c7f1f9f2a70b1c26f0dea064bae; length=272;…	250	55.60	68	N/A	N/A	109	342	23	270	3.92e-47	160
Pcam.gene8075_i0_len1312.p1	FBgn0039778	246	267	FBgn0039778 FBpp0085014 type=polypeptide; loc=3R:30488988..30489791; ID=FBpp0085014; name=Jon99Fi-PA; parent=FBgn0039778,FBtr0085652; dbxref=FlyBase:FBpp0085014,FlyBase_Annotation_IDs:CG18030-PA,GB_protein:AAF57056.2,REFSEQ:NP_651800,GB_protein:AAF57056,UniProt/TrEMBL:Q9VA66,FlyMine:FBpp0085014,modMine:FBpp0085014; MD5=3bacdd7d183bb5c896d2085df970d19e; length=267; release=r6.46; species=Dmel;	205	59.02	81	N/A	N/A	46	244	66	266	7.76e-42	142
Pcam.gene4556_i0_len1089.p1	FBgn0036264	363	287	FBgn0036264 FBpp0075737 type=polypeptide; loc=3L:12197907..12198770; ID=FBpp0075737; name=CG11529-PA; parent=FBgn0036264,FBtr0076005; dbxref=FlyBase:FBpp0075737,FlyBase_Annotation_IDs:CG11529-PA,GB_protein:AAF49943.1,REFSEQ:NP_648558,GB_protein:AAF49943,UniProt/TrEMBL:Q9VTV2,FlyMine:FBpp0075737,modMine:FBpp0075737; MD5=035a7ae94759b51253fb6202e46d901f; length=287; release=r6.46; species=Dmel;	216	54.17	60	N/A	N/A	142	357	49	258	1.40e-44	154
Pcam.gene139502_i0_len1005.p1	FBgn0001285	335	271	FBgn0001285 FBpp0087783 type=polypeptide; loc=2R:8691469..8692284; ID=FBpp0087783; name=Jon44E-PA; parent=FBgn0001285,FBtr0088704; dbxref=FlyBase:FBpp0087783,FlyBase_Annotation_IDs:CG8579-PA,GB_protein:AAF59060.2,REFSEQ:NP_724699,GB_protein:AAF59060,UniProt/TrEMBL:Q7JX43,FlyMine:FBpp0087783,modMine:FBpp0087783; MD5=c18e05e4fcf20834f73fdd482ef6d920; length=271; release=r6.46; species=Dmel;	234	53.42	69	N/A	N/A	95	325	38	263	2.02e-39	139
Pcam.gene149195_i0_len669.p1	FBgn0035667	223	262	FBgn0035667 FBpp0076775 type=polypeptide; loc=3L:complement(6053628..6054416); ID=FBpp0076775; name=Jon65Ai-PA; parent=FBgn0035667,FBtr0077067; dbxref=FlyBase:FBpp0076775,FlyBase_Annotation_IDs:CG10475-PA,GB_protein:AAF50711.1,REFSEQ:NP_648015,GB_protein:AAF50711,UniProt/TrEMBL:Q9VRS9,FlyMine:FBpp0076775,modMine:FBpp0076775; MD5=1c52732db7224bfa839b83befe4388d5; length=262; release=r6.46; species…	209	50.24	93	N/A	N/A	8	215	66	258	3.18e-30	111
Pcam.gene1223_i1_len2040.p1	FBgn0035678	680	267	FBgn0035678 FBpp0076772 type=polypeptide; loc=3L:complement(join(6092850..6093085,6092223..6092790)); ID=FBpp0076772; name=CG10469-PA; parent=FBgn0035678,FBtr0077064; dbxref=FlyBase:FBpp0076772,FlyBase_Annotation_IDs:CG10469-PA,GB_protein:AAF50700.1,REFSEQ:NP_648025,GB_protein:AAF50700,UniProt/TrEMBL:Q9VRU0,FlyMine:FBpp0076772,modMine:FBpp0076772; MD5=b15bc11be53d76130b684935d657c8bd; length=267;…	244	50.82	35	N/A	N/A	440	675	23	259	3.04e-34	130
Pcam.gene3917_i0_len1569.p1	FBgn0042098	523	364	FBgn0042098 FBpp0071658 type=polypeptide; loc=2R:complement(21798072..21799166); ID=FBpp0071658; name=CG18735-PA; parent=FBgn0042098,FBtr0071744; dbxref=FlyBase:FBpp0071658,FlyBase_Annotation_IDs:CG18735-PA,GB_protein:AAG22193.1,REFSEQ:NP_652645,GB_protein:AAG22193,UniProt/TrEMBL:Q9I7V4,FlyMine:FBpp0071658,modMine:FBpp0071658; MD5=06f7394cbe406dc23685ccc27b10d178; length=364; release=r6.46; speci…	256	65.62	49	N/A	N/A	262	517	71	321	1.11e-78	250
Pcam.gene135927_i0_len1215.p1	FBgn0011554	405	262	FBgn0011554 FBpp0087259 type=polypeptide; loc=2R:complement(11340635..11341423); ID=FBpp0087259; name=etaTry-PA; parent=FBgn0011554,FBtr0088163; dbxref=FlyBase:FBpp0087259,FlyBase_Annotation_IDs:CG12386-PA,GB_protein:AAF58662.1,REFSEQ:NP_523692,GB_protein:AAF58662,UniProt/Swiss-Prot:P42279,FlyMine:FBpp0087259,modMine:FBpp0087259; MD5=001b2a69a189e462c13b2f0bd239fe44; length=262; release=r6.46; sp…	239	59.41	58	N/A	N/A	74	309	27	254	1.37e-54	181
Pcam.gene138410_i0_len1065.p1	FBgn0039272	355	333	FBgn0039272 FBpp0423042 type=polypeptide; loc=3R:join(25071418..25071676,25071739..25072125,25072187..25072263,25072320..25072598); ID=FBpp0423042; name=CG11836-PJ; parent=FBgn0039272,FBtr0473579; dbxref=FlyBase:FBpp0423042,FlyBase_Annotation_IDs:CG11836-PJ,REFSEQ:NP_001356925,GB_protein:QCD25208; MD5=2d35ef13853fedffb0870985c490f45a; length=333; release=r6.46; species=Dmel;	253	65.61	71	N/A	N/A	99	351	88	332	7.43e-75	233
Pcam.gene137547_i0_len1371.p1	FBgn0284244	457	639	FBgn0284244 FBpp0294007 type=polypeptide; loc=2L:join(13252179..13252383,13255439..13256564,13256621..13256756,13256835..13257131,13257189..13257344); ID=FBpp0294007; name=l(2)k05911-PC; parent=FBgn0284244,FBtr0305556; dbxref=REFSEQ:NP_723797,GB_protein:AAF53273,FlyBase:FBpp0294007,FlyBase_Annotation_IDs:CG31728-PC,UniProt/TrEMBL:Q9VK10; MD5=975aaf8d267dc539f621424f6b674040; length=639; release=r…	241	73.03	53	N/A	N/A	215	454	399	638	5.30e-92	291
Pcam.gene7512_i0_len942.p1	FBgn0031619	314	314	FBgn0031619 FBpp0077068 type=polypeptide; loc=2L:join(4651490..4651688,4651765..4652156,4652423..4652776); ID=FBpp0077068; name=CG3355-PA; parent=FBgn0031619,FBtr0077376; dbxref=FlyBase_Annotation_IDs:CG3355-PA,GB_protein:AAF50993.1,FlyBase:FBpp0077068,REFSEQ:NP_608848,GB_protein:AAF50993,UniProt/TrEMBL:Q9VR15,FlyMine:FBpp0077068,modMine:FBpp0077068; MD5=9dde0e2829b56eba76ff2d42f8ad6dab; length=3…	256	62.89	79	N/A	N/A	61	309	64	313	1.13e-77	239
Pcam.gene140325_i0_len1176.p1	FBgn0003450	392	435	FBgn0003450 FBpp0082184 type=polypeptide; loc=3R:complement(join(13041603..13041681,13041158..13041538,13040840..13041101,13040199..13040784)); ID=FBpp0082184; name=snk-PA; parent=FBgn0003450,FBtr0082716; dbxref=FlyBase:FBpp0082184,FlyBase_Annotation_IDs:CG7996-PA,GB_protein:AAF54897.1,REFSEQ:NP_524338,GB_protein:AAF54897,UniProt/Swiss-Prot:P05049,FlyMine:FBpp0082184,modMine:FBpp0082184; MD5=5438…	355	48.73	84	N/A	N/A	60	390	95	435	3.59e-53	181
Pcam.gene154108_i0_len840.p1	FBgn0043470	280	272	FBgn0043470 FBpp0087222 type=polypeptide; loc=2R:11336860..11337678; ID=FBpp0087222; name=lambdaTry-PA; parent=FBgn0043470,FBtr0088121; dbxref=FlyBase:FBpp0087222,FlyBase_Annotation_IDs:CG12350-PA,GB_protein:AAF58665.1,REFSEQ:NP_610673,GB_protein:AAF58665,UniProt/TrEMBL:Q7JPN9,FlyMine:FBpp0087222,modMine:FBpp0087222; MD5=1ad5258fae2c60255d23e26018771bef; length=272; release=r6.46; species=Dmel;	236	57.63	84	N/A	N/A	39	274	30	258	2.48e-58	186
Pcam.gene3917_i1_len1482.p1	FBgn0034661	494	372	FBgn0034661 FBpp0071657 type=polypeptide; loc=2R:complement(join(21800031..21800831,21799648..21799965)); ID=FBpp0071657; name=tpr-PA; parent=FBgn0034661,FBtr0071743; dbxref=FlyBase:FBpp0071657,FlyBase_Annotation_IDs:CG4386-PA,GB_protein:AAF46764.2,REFSEQ:NP_611611,GB_protein:AAF46764,UniProt/TrEMBL:Q9W2C8,FlyMine:FBpp0071657,modMine:FBpp0071657; MD5=eea8e1a4f8704ae8dbff2aceb3a39803; length=372; …	259	61.00	52	N/A	N/A	232	489	114	363	7.31e-73	234
Pcam.gene137047_i0_len1509.p1	FBgn0030051	503	393	FBgn0030051 FBpp0071174 type=polypeptide; loc=X:complement(join(8572828..8572906,8572459..8572713,8572091..8572307,8571338..8571968)); ID=FBpp0071174; name=spirit-PB; parent=FBgn0030051,FBtr0071230; dbxref=FlyBase:FBpp0071174,FlyBase_Annotation_IDs:CG2056-PB,GB_protein:AAF46392.1,REFSEQ:NP_727276,GB_protein:AAF46392,UniProt/TrEMBL:Q7K3Y1; MD5=45511ba498cf5e795f69db5fe74c9daf; length=393; release=…	270	50.37	52	N/A	N/A	233	494	98	361	1.21e-39	147
Pcam.gene5967_i0_len2499.p1	FBgn0036612	833	1185	FBgn0036612 FBpp0110166 type=polypeptide; loc=3L:join(16340444..16342216,16342605..16343486,16343794..16344092,16344158..16344761); ID=FBpp0110166; name=CG4998-PB; parent=FBgn0036612,FBtr0110866; dbxref=FlyBase:FBpp0110166,FlyBase_Annotation_IDs:CG4998-PB,REFSEQ:NP_001036609,GB_protein:ABI31256,UniProt/TrEMBL:Q0E8E2,FlyMine:FBpp0110166,modMine:FBpp0110166; MD5=3cbc8467a09cdc771bd6efbba5b002b2; le…	289	74.39	34	N/A	N/A	547	832	898	1183	1.35e-105	351
Pcam.gene140719_i0_len1083.p1	FBgn0037677	361	265	FBgn0037677 FBpp0081536 type=polypeptide; loc=3R:complement(join(9330194..9330325,9329641..9330003,9329276..9329578)); ID=FBpp0081536; name=CG12951-PA; parent=FBgn0037677,FBtr0082058; dbxref=FlyBase:FBpp0081536,FlyBase_Annotation_IDs:CG12951-PA,GB_protein:AAF54356.1,REFSEQ:NP_649880,GB_protein:AAF54356,UniProt/TrEMBL:Q9VHF8,FlyMine:FBpp0081536,modMine:FBpp0081536; MD5=6d7833367b92eb8b5745ea944229…	251	52.19	67	N/A	N/A	114	354	29	260	1.08e-30	117
Pcam.gene140983_i0_len1113.p1	FBgn0039758	371	424	FBgn0039758 FBpp0085001 type=polypeptide; loc=3R:complement(join(30242687..30243200,30242508..30242604,30242145..30242443,30241516..30241880)); ID=FBpp0085001; name=CG9737-PA; parent=FBgn0039758,FBtr0085639; dbxref=FlyBase:FBpp0085001,FlyBase_Annotation_IDs:CG9737-PA,GB_protein:AAF57029.1,REFSEQ:NP_651783,GB_protein:AAF57029,UniProt/TrEMBL:Q9VA88,FlyMine:FBpp0085001,modMine:FBpp0085001; MD5=6be6d…	266	53.38	67	N/A	N/A	115	364	150	406	3.68e-42	151
Pcam.gene128880_i0_len402.p1	FBgn0037038	134	292	FBgn0037038 FBpp0077990 type=polypeptide; loc=3L:complement(join(20960727..20961384,20960430..20960650)); ID=FBpp0077990; name=CG11037-PA; parent=FBgn0037038,FBtr0078334; dbxref=FlyBase:FBpp0077990,FlyBase_Annotation_IDs:CG11037-PA,GB_protein:AAF51662.2,REFSEQ:NP_649272,GB_protein:AAF51662,UniProt/TrEMBL:Q8T429,FlyMine:FBpp0077990,modMine:FBpp0077990; MD5=1ccbf149da36d3a599a978a1c5add66e; length=…	140	55.71	92	N/A	N/A	8	130	137	276	3.32e-27	101
Pcam.gene116115_i0_len522.p1	FBgn0039703	174	253	FBgn0039703 FBpp0084897 type=polypeptide; loc=3R:complement(join(29817342..29817728,29816916..29817290)); ID=FBpp0084897; name=CG7829-PA; parent=FBgn0039703,FBtr0085531; dbxref=FlyBase:FBpp0084897,FlyBase_Annotation_IDs:CG7829-PA,GB_protein:AAF56947.1,REFSEQ:NP_651732,GB_protein:AAF56947,UniProt/TrEMBL:Q9VAG3,FlyMine:FBpp0084897,modMine:FBpp0084897; MD5=7a84b1b9b6665fb6af2e7fc3228cfa3b; length=25…	172	58.72	99	N/A	N/A	2	173	84	249	2.94e-38	130
Pcam.gene145562_i0_len1668.p1	FBgn0034666	556	352	FBgn0034666 FBpp0071636 type=polypeptide; loc=2R:join(21860851..21861579,21861635..21861964); ID=FBpp0071636; name=CG9294-PB; parent=FBgn0034666,FBtr0071720; dbxref=FlyBase:FBpp0071636,FlyBase_Annotation_IDs:CG9294-PB,GB_protein:AAS64755.1,REFSEQ:NP_995920,GB_protein:AAS64755,UniProt/TrEMBL:Q7KVM3,FlyMine:FBpp0071636,modMine:FBpp0071636; MD5=a05537bd3cced4e145a6daef2a8e761f; length=352; release=r…	264	61.36	47	N/A	N/A	292	553	90	350	7.73e-69	225
Pcam.gene137398_i0_len1368.p1	FBgn0037627	456	405	FBgn0037627 FBpp0081424 type=polypeptide; loc=3R:complement(join(8772504..8772672,8772248..8772450,8771928..8772184,8771280..8771868)); ID=FBpp0081424; name=CG13318-PA; parent=FBgn0037627,FBtr0081942; dbxref=FlyBase:FBpp0081424,FlyBase_Annotation_IDs:CG13318-PA,GB_protein:AAF54286.2,REFSEQ:NP_649831,GB_protein:AAF54286,UniProt/TrEMBL:Q8SZ60,FlyMine:FBpp0081424,modMine:FBpp0081424; MD5=91f1603bede…	363	56.20	78	N/A	N/A	100	453	86	404	1.87e-92	285
Pcam.gene145597_i0_len1656.p1	FBgn0050087	552	277	FBgn0050087 FBpp0100028 type=polypeptide; loc=2R:join(15692448..15692670,15692738..15692777,15692836..15693014,15693360..15693751); ID=FBpp0100028; name=CG30087-PA; parent=FBgn0050087,FBtr0100573; dbxref=FlyBase_Annotation_IDs:CG30087-PA,FlyBase:FBpp0100028,GB_protein:AAM70960.2,REFSEQ:NP_725489,GB_protein:AAM70960,UniProt/TrEMBL:A1ZA39,FlyMine:FBpp0100028,modMine:FBpp0100028; MD5=892a1a75ae9ee71…	269	50.19	48	N/A	N/A	283	549	41	274	2.23e-33	127
Pcam.gene139998_i0_len1188.p1	FBgn0039494	396	377	FBgn0039494 FBpp0084482 type=polypeptide; loc=3R:join(27158039..27158117,27158192..27158364,27158631..27158844,27158903..27158951,27159008..27159201,27159265..27159689); ID=FBpp0084482; name=grass-PB; parent=FBgn0039494,FBtr0085112; dbxref=FlyBase:FBpp0084482,FlyBase_Annotation_IDs:CG5896-PB,GB_protein:AAF56675.1,REFSEQ:NP_651543,GB_protein:AAF56675,UniProt/Swiss-Prot:Q9VB68,FlyMine:FBpp0084482,m…	378	49.21	87	N/A	N/A	46	389	1	368	5.37e-58	192
Pcam.gene143856_i0_len3228.p1	FBgn0032401	1076	469	FBgn0032401 FBpp0079889 type=polypeptide; loc=2L:complement(join(12048349..12048861,12047396..12048292)); ID=FBpp0079889; name=Plzf-PA; parent=FBgn0032401,FBtr0080305; dbxref=FlyBase:FBpp0079889,FlyBase_Annotation_IDs:CG6792-PA,GB_protein:AAF53152.2,REFSEQ:NP_609540,GB_protein:AAF53152,UniProt/TrEMBL:Q9VKC4,FlyMine:FBpp0079889,modMine:FBpp0079889; MD5=39458051e7451581e1888f9c1014aa25; length=469;…	227	53.30	21	N/A	N/A	562	785	187	408	2.36e-42	160
Pcam.gene4795_i0_len726.p1	FBgn0038515	242	283	FBgn0038515 FBpp0082929 type=polypeptide; loc=3R:complement(join(17533623..17533923,17533260..17533330,17532720..17533199)); ID=FBpp0082929; name=CG5823-PA; parent=FBgn0038515,FBtr0083505; dbxref=FlyBase:FBpp0082929,FlyBase_Annotation_IDs:CG5823-PA,GB_protein:AAF55427.2,REFSEQ:NP_650631,GB_protein:AAF55427,UniProt/TrEMBL:Q9VEJ4,FlyMine:FBpp0082929,modMine:FBpp0082929; MD5=5f1affda25183b8d29060bda…	270	65.93	94	N/A	N/A	12	239	14	283	2.90e-95	280
Pcam.gene121131_i0_len498.p1	FBgn0011217	166	147	FBgn0011217 FBpp0082477 type=polypeptide; loc=3R:complement(join(14740380..14740403,14737420..14737483,14734387..14734418,14733700..14733883,14733495..14733634)); ID=FBpp0082477; name=eff-PA; parent=FBgn0011217,FBtr0083018; dbxref=FlyBase:FBpp0082477,FlyBase_Annotation_IDs:CG7425-PA,GB_protein:AAF55093.1,REFSEQ:NP_731941,GB_protein:AAF55093,UniProt/Swiss-Prot:P25867,FlyMine:FBpp0082477,modMine:FB…	147	100.00	89	N/A	N/A	19	165	1	147	1.11e-109	308
Pcam.gene115892_i0_len513.p1	FBgn0267384	171	167	FBgn0267384 FBpp0074058 type=polypeptide; loc=X:join(16594001..16594043,16594106..16594187,16594271..16594530,16594691..16594809); ID=FBpp0074058; name=Ubc7-PA; parent=FBgn0267384,FBtr0074283; dbxref=FlyBase:FBpp0074058,FlyBase_Annotation_IDs:CG4443-PA,GB_protein:AAF48626.1,REFSEQ:NP_524684,GB_protein:AAF48626,UniProt/TrEMBL:Q9VXE8,FlyMine:FBpp0074058,modMine:FBpp0074058; MD5=c87d84932ae70083f497…	166	92.17	97	N/A	N/A	3	168	1	166	2.66e-106	300
Pcam.gene6747_i0_len804.p1	FBgn0036516	268	319	FBgn0036516 FBpp0289558 type=polypeptide; loc=3L:complement(join(15587005..15587565,15586202..15586600)); ID=FBpp0289558; name=CG7656-PD; parent=FBgn0036516,FBtr0300329; dbxref=REFSEQ:NP_730058,GB_protein:AAF49611,FlyBase:FBpp0289558,FlyBase_Annotation_IDs:CG7656-PD,UniProt/TrEMBL:Q9VUR4,FlyMine:FBpp0289558,modMine:FBpp0289558; MD5=11b3ce36c37c9fdacc0b93adb8100fc8; length=319; release=r6.46; spec…	209	89.95	78	N/A	N/A	36	244	42	250	6.41e-127	362
Pcam.gene111381_i0_len465.p1	FBgn0000173	155	151	FBgn0000173 FBpp0073686 type=polypeptide; loc=X:13998161..13998616; ID=FBpp0073686; name=ben-PA; parent=FBgn0000173,FBtr0073855; dbxref=FlyBase:FBpp0073686,FlyBase_Annotation_IDs:CG18319-PA,GB_protein:AAF48338.1,REFSEQ:NP_511150,GB_protein:AAF48338,UniProt/Swiss-Prot:P35128,FlyMine:FBpp0073686,modMine:FBpp0073686; MD5=a4a522714bf83617291de950a026ebfa; length=151; release=r6.46; species=Dmel;	149	95.97	96	N/A	N/A	4	152	1	149	1.67e-99	281
Pcam.gene121267_i0_len486.p1	FBgn0028913	162	151	FBgn0028913 FBpp0080227 type=polypeptide; loc=2L:complement(14563124..14563579); ID=FBpp0080227; name=CG3473-PA; parent=FBgn0028913,FBtr0080661; dbxref=FlyBase:FBpp0080227,FlyBase_Annotation_IDs:CG3473-PA,GB_protein:AAF53401.1,REFSEQ:NP_609715,GB_protein:AAF53401,UniProt/TrEMBL:Q9VJS5,FlyMine:FBpp0080227,modMine:FBpp0080227; MD5=683aa3970f663025acc56dc6a350243b; length=151; release=r6.46; species…	151	88.74	93	N/A	N/A	11	161	1	151	1.13e-89	257
Pcam.gene112006_i0_len453.p1	FBgn0035455	151	354	FBgn0035455 FBpp0072998 type=polypeptide; loc=3L:complement(join(3654436..3654636,3653465..3654328)); ID=FBpp0072998; name=CG10862-PA; parent=FBgn0035455,FBtr0073139; dbxref=FlyBase:FBpp0072998,FlyBase_Annotation_IDs:CG10862-PA,GB_protein:AAF47786.2,REFSEQ:NP_647823,GB_protein:AAF47786,UniProt/TrEMBL:Q9I7T6,FlyMine:FBpp0072998,modMine:FBpp0072998; MD5=9add3cf180aeeaedd58019ebd0574c29; length=354;…	143	62.24	95	N/A	N/A	4	146	212	353	1.67e-39	135
Pcam.gene149364_i0_len666.p1	FBgn0015320	222	232	FBgn0015320 FBpp0079704 type=polypeptide; loc=2L:complement(join(10766391..10766991,10766191..10766275,10766118..10766130)); ID=FBpp0079704; name=Ubc2-PA; parent=FBgn0015320,FBtr0080115; dbxref=FlyBase:FBpp0079704,FlyBase_Annotation_IDs:CG6720-PA,GB_protein:AAF53008.1,REFSEQ:NP_477137,GB_protein:AAF53008,UniProt/Swiss-Prot:P52485; MD5=363e5ad27e97c5e9bdee808ac0e09f06; length=232; release=r6.46; s…	155	98.71	70	N/A	N/A	67	221	78	232	4.06e-114	325
Pcam.gene152972_i0_len597.p1	FBgn0058045	199	168	FBgn0058045 FBpp0110481 type=polypeptide; loc=3L:join(24028678..24028723,24030755..24030857,24035432..24035789); ID=FBpp0110481; name=CG40045-PA; parent=FBgn0058045,FBtr0111163; dbxref=FlyBase_Annotation_IDs:CG40045-PA,GB_protein:EAA46069.1,FlyBase:FBpp0110481,REFSEQ:NP_001036640,GB_protein:EAA46069,UniProt/TrEMBL:Q8SYG3,FlyMine:FBpp0110481,modMine:FBpp0110481; MD5=ff0d6a5fd47cf0eb85d3d846ada17e6…	166	95.18	83	N/A	N/A	33	198	1	166	2.78e-111	314
Pcam.gene152449_i0_len597.p1	FBgn0267383	199	168	FBgn0267383 FBpp0082303 type=polypeptide; loc=3R:complement(13717533..13718039); ID=FBpp0082303; name=Ubc87F-PA; parent=FBgn0267383,FBtr0082838; dbxref=FlyBase:FBpp0082303,FlyBase_Annotation_IDs:CG9602-PA,GB_protein:AAF54982.1,REFSEQ:NP_650309,GB_protein:AAF54982,UniProt/TrEMBL:Q9VFR8,FlyMine:FBpp0082303,modMine:FBpp0082303; MD5=dace46dd54f2d0adf84c504e52527e8e; length=168; release=r6.46; species…	167	91.02	84	N/A	N/A	32	198	1	167	2.57e-101	289
Pcam.gene118573_i0_len534.p1	FBgn0004436	178	151	FBgn0004436 FBpp0078490 type=polypeptide; loc=3R:complement(join(4952453..4952496,4950467..4950752,4950279..4950404)); ID=FBpp0078490; name=Ubc6-PA; parent=FBgn0004436,FBtr0078849; dbxref=FlyBase:FBpp0078490,FlyBase_Annotation_IDs:CG2013-PA,GB_protein:AAF52079.1,REFSEQ:NP_524230,GB_protein:AAF52079,UniProt/Swiss-Prot:P25153,FlyMine:FBpp0078490,modMine:FBpp0078490; MD5=fa279412b7e4df29b27756dd15b3…	151	96.03	85	N/A	N/A	13	163	1	151	2.27e-102	290
Pcam.gene151884_i0_len549.p1	FBgn0264848	183	178	FBgn0264848 FBpp0075690 type=polypeptide; loc=3L:join(12504546..12504652,12504719..12505148); ID=FBpp0075690; name=vih-PA; parent=FBgn0264848,FBtr0075958; dbxref=FlyBase:FBpp0075690,FlyBase_Annotation_IDs:CG10682-PA,GB_protein:AAF49909.1,REFSEQ:NP_648582,GB_protein:AAF49909,UniProt/Swiss-Prot:Q9VTY6,FlyMine:FBpp0075690,modMine:FBpp0075690; MD5=31eb731c1e26ce19717e97607251b09a; length=178; release…	174	78.16	95	N/A	N/A	4	176	1	174	6.54e-80	234
Pcam.gene121052_i0_len498.p1	FBgn0010602	166	159	FBgn0010602 FBpp0077741 type=polypeptide; loc=2L:complement(541768..542247); ID=FBpp0077741; name=lwr-PA; parent=FBgn0010602,FBtr0078081; dbxref=FlyBase:FBpp0077741,FlyBase_Annotation_IDs:CG3018-PA,GB_protein:AAN10499.1,REFSEQ:NP_476978,GB_protein:AAN10499,UniProt/TrEMBL:Q7KNM2,FlyMine:FBpp0077741,modMine:FBpp0077741; MD5=fbec2ef2b9d05035e50652c568cdb08e; length=159; release=r6.46; species=Dmel;	159	95.60	96	N/A	N/A	4	162	1	159	5.40e-111	311
Pcam.gene118781_i0_len531.p1	FBgn0026316	177	154	FBgn0026316 FBpp0088522 type=polypeptide; loc=2R:complement(17788638..17789102); ID=FBpp0088522; name=Ubc10-PA; parent=FBgn0026316,FBtr0089553; dbxref=FlyBase:FBpp0088522,FlyBase_Annotation_IDs:CG5788-PA,GB_protein:AAF57787.1,REFSEQ:NP_477414,GB_protein:AAF57787,UniProt/Swiss-Prot:Q7K738,FlyMine:FBpp0088522,modMine:FBpp0088522; MD5=4f4c24c269cca55d8f645dfd2947c094; length=154; release=r6.46; spec…	148	93.92	84	N/A	N/A	29	176	7	154	1.62e-87	252
Pcam.gene909_i0_len6807.p1	FBgn0250907	2269	2286	FBgn0250907 FBpp0303592 type=polypeptide; loc=2L:complement(join(23016038..23016070,23012456..23015980,23012218..23012403,23005407..23005686,23003991..23005346,23003747..23003933,22999673..23000966)); ID=FBpp0303592; name=Cht10-PB; parent=FBgn0250907,FBtr0331165; dbxref=FlyBase:FBpp0303592,FlyBase_Annotation_IDs:CG18140-PB,REFSEQ:NP_001260697,GB_protein:AGB93232,UniProt/Swiss-Prot:Q9W5U2; MD5=118…	1091	66.73	86	N/A	N/A	735	1816	860	1902	0.0	1170
Pcam.gene143018_i0_len4119.p1	FBgn0263132	1373	4611	FBgn0263132 FBpp0298358 type=polypeptide; loc=X:join(10017724..10017732,10030267..10030330,10030407..10030592,10030731..10031245,10031312..10031497,10031563..10031828,10031889..10032359,10032420..10033376,10033438..10038138,10038252..10038703,10038848..10043541,10048005..10048497,10049514..10049831,10049892..10050415); ID=FBpp0298358; name=Cht6-PC; parent=FBgn0263132,FBtr0307369; dbxref=REFSEQ:NP…	585	63.93	47	N/A	N/A	38	614	15	566	0.0	622
Pcam.gene136397_i0_len1488.p1	FBgn0034580	496	476	FBgn0034580 FBpp0071463 type=polypeptide; loc=2R:join(21061648..21061732,21061793..21062249,21062309..21063197); ID=FBpp0071463; name=Cht8-PA; parent=FBgn0034580,FBtr0071534; dbxref=GB_protein:AAF46663.1,FlyBase:FBpp0071463,FlyBase_Annotation_IDs:CG9357-PA,GB_protein:AAF46663.2,REFSEQ:NP_611542,GB_protein:AAF46663,UniProt/TrEMBL:Q9W2M7,FlyMine:FBpp0071463,modMine:FBpp0071463; MD5=ffa52bf4b4058008…	496	56.45	98	N/A	N/A	7	490	4	474	6.66e-119	357
Pcam.gene143866_i0_len3231.p1	FBgn0035398	1077	1013	FBgn0035398 FBpp0072985 type=polypeptide; loc=3L:complement(join(3106674..3106676,3097663..3097744,3094378..3094886,3093359..3094315,3093187..3093298,3092152..3093122,3091880..3092081,3091614..3091819)); ID=FBpp0072985; name=Cht7-PA; parent=FBgn0035398,FBtr0073124; dbxref=FlyBase:FBpp0072985,FlyBase_Annotation_IDs:CG1869-PA,GB_protein:AAF47714.2,REFSEQ:NP_647768,GB_protein:AAF47714,REFSEQ:NP_6477…	961	75.34	87	N/A	N/A	132	1073	61	1013	0.0	1261
Pcam.gene3548_i0_len1383.p1	FBgn0022702	461	484	FBgn0022702 FBpp0072677 type=polypeptide; loc=3L:complement(join(1754237..1754342,1754001..1754165,1753438..1753943,1752633..1753310)); ID=FBpp0072677; name=Cht2-PA; parent=FBgn0022702,FBtr0072795; dbxref=FlyBase:FBpp0072677,FlyBase_Annotation_IDs:CG2054-PA,GB_protein:AAF47562.1,REFSEQ:NP_477298,GB_protein:AAF47562,UniProt/Swiss-Prot:Q9W092,FlyMine:FBpp0072677,modMine:FBpp0072677; MD5=039e4579ed2…	419	58.95	85	N/A	N/A	9	399	31	441	4.39e-120	358
Pcam.gene4739_i0_len1689.p1	FBgn0038180	563	595	FBgn0038180 FBpp0082294 type=polypeptide; loc=3R:join(13767679..13767682,13768092..13768713,13768861..13768984,13769074..13769565,13769624..13769809,13769890..13770093,13770373..13770528); ID=FBpp0082294; name=Cht5-PA; parent=FBgn0038180,FBtr0082826; dbxref=FlyBase:FBpp0082294,FlyBase_Annotation_IDs:CG9307-PA,GB_protein:AAF54987.1,REFSEQ:NP_650314,GB_protein:AAF54987,UniProt/TrEMBL:Q9VFR3,FlyMine…	584	64.21	95	N/A	N/A	24	560	4	582	0.0	595
Pcam.gene135477_i0_len1317.p1	FBgn0022700	439	462	FBgn0022700 FBpp0071472 type=polypeptide; loc=2R:complement(join(21066989..21067058,21066749..21066925,21066416..21066686,21066152..21066360,21065434..21066095)); ID=FBpp0071472; name=Cht4-PA; parent=FBgn0022700,FBtr0071543; dbxref=FlyBase:FBpp0071472,FlyBase_Annotation_IDs:CG3986-PA,GB_protein:AAF46664.2,REFSEQ:NP_524962,GB_protein:AAF46664,UniProt/TrEMBL:Q9W2M6,FlyMine:FBpp0071472,modMine:FBpp0…	377	62.86	86	N/A	N/A	24	400	19	373	2.12e-105	319
Pcam.gene139764_i0_len1143.p1	FBgn0034582	381	368	FBgn0034582 FBpp0071471 type=polypeptide; loc=2R:complement(join(21069212..21069272,21068698..21069139,21068032..21068635)); ID=FBpp0071471; name=Cht9-PA; parent=FBgn0034582,FBtr0071542; dbxref=FlyBase:FBpp0071471,FlyBase_Annotation_IDs:CG10531-PA,GB_protein:AAF46665.3,REFSEQ:NP_611543,GB_protein:AAF46665,UniProt/TrEMBL:Q9W2M5,FlyMine:FBpp0071471,modMine:FBpp0071471; MD5=38df9f7a98ecc128564a34b0b…	359	58.77	94	N/A	N/A	18	376	16	352	1.81e-97	293
Pcam.gene147640_i0_len633.p1	FBgn0026415	211	442	FBgn0026415 FBpp0071328 type=polypeptide; loc=X:complement(join(9930355..9930472,9929172..9929732,9928408..9929057)); ID=FBpp0071328; name=Idgf4-PA; parent=FBgn0026415,FBtr0071393; dbxref=FlyBase:FBpp0071328,FlyBase_Annotation_IDs:CG1780-PA,GB_protein:AAF46534.1,REFSEQ:NP_511101,GB_protein:AAF46534,UniProt/Swiss-Prot:Q9W303,FlyMine:FBpp0071328,modMine:FBpp0071328; MD5=67942d65f740bef1da7cd1834a86…	214	73.36	100	N/A	N/A	1	211	180	393	6.95e-83	252
Pcam.gene2174_i2_len5013.p1	FBgn0267390	1671	2139	FBgn0267390 FBpp0075315 type=polypeptide; loc=3L:join(15568307..15568970,15569408..15569934,15570007..15570566,15570689..15571958,15572023..15572419,15572483..15572856,15572929..15574086,15574156..15574471,15574536..15575489,15575554..15575753); ID=FBpp0075315; name=dop-PA; parent=FBgn0267390,FBtr0075562; dbxref=FlyBase:FBpp0075315,FlyBase_Annotation_IDs:CG6498-PA,GB_protein:AAF49616.1,REFSEQ:NP_…	394	83.25	71	N/A	N/A	505	897	809	1185	0.0	610
Pcam.gene142798_i0_len4548.p1	FBgn0036454	1516	1656	FBgn0036454 FBpp0075445 type=polypeptide; loc=3L:join(14864855..14864930,14865003..14865173,14865242..14865379,14865717..14866839,14867394..14867607,14867921..14868194,14869397..14869717,14870544..14870860,14877327..14877480,14877563..14877680,14878084..14878276,14878334..14878580,14878883..14879561,14880206..14880516,14880594..14880838,14881345..14881734); ID=FBpp0075445; name=CG17839-PB; parent…	770	53.90	90	N/A	N/A	763	1439	759	1521	2.02e-161	530
Pcam.gene147244_i0_len2004.p1	FBgn0036180	668	659	FBgn0036180 FBpp0271813 type=polypeptide; loc=3L:complement(join(11608676..11608837,11608537..11608604,11607652..11608183,11607435..11607591,11607144..11607346,11606536..11607083,11606257..11606471,11606104..11606198)); ID=FBpp0271813; name=Duba-PE; parent=FBgn0036180,FBtr0273305; dbxref=FlyBase_Annotation_IDs:CG6091-PE,FlyBase:FBpp0271813,REFSEQ:NP_648482,GB_protein:AAF50041,UniProt/TrEMBL:Q9VTK…	285	66.32	41	N/A	N/A	223	498	175	455	8.67e-82	271
Pcam.gene137982_i0_len1035.p1	FBgn0026738	345	312	FBgn0026738 FBpp0075358 type=polypeptide; loc=3L:complement(join(15504219..15504813,15503814..15504157)); ID=FBpp0075358; name=CG7857-PA; parent=FBgn0026738,FBtr0075605; dbxref=FlyBase:FBpp0075358,FlyBase_Annotation_IDs:CG7857-PA,GB_protein:AAF49636.1,REFSEQ:NP_648769,GB_protein:AAF49636,UniProt/TrEMBL:Q9VUN9,FlyMine:FBpp0075358,modMine:FBpp0075358; MD5=30353366ce78ecc5d86cd3681fef6715; length=31…	296	57.09	84	N/A	N/A	42	330	20	310	1.69e-53	177
Pcam.gene143800_i0_len3114.p1	FBgn0083949	1038	1689	FBgn0083949 FBpp0110103 type=polypeptide; loc=3R:complement(join(5939364..5939523,5903716..5903848,5892851..5892989,5892702..5892771,5892221..5892331,5887079..5887285,5886866..5887011,5886575..5886725,5884894..5885024,5884665..5884824,5879574..5879822,5878700..5878825,5876077..5878134,5873417..5873551,5866864..5867022,5866123..5866403,5865149..5865802)); ID=FBpp0110103; name=side-III-PO; parent=F…	556	53.96	62	N/A	N/A	2	523	67	615	4.15e-115	389
Pcam.gene138631_i0_len1044.p1	FBgn0035587	348	327	FBgn0035587 FBpp0076870 type=polypeptide; loc=3L:join(5142305..5142427,5143073..5143265,5143324..5143497,5143563..5144056); ID=FBpp0076870; name=Gdap1-PA; parent=FBgn0035587,FBtr0077167; dbxref=FlyBase:FBpp0076870,FlyBase_Annotation_IDs:CG4623-PA,GB_protein:AAF50802.1,REFSEQ:NP_647945,GB_protein:AAF50802,UniProt/TrEMBL:Q9VRJ3,FlyMine:FBpp0076870,modMine:FBpp0076870; MD5=92d3ac9c7b8ce9d74351974a86…	277	53.07	77	N/A	N/A	31	299	25	287	3.20e-47	162
Pcam.gene138632_i0_len1044.p1	FBgn0037329	348	431	FBgn0037329 FBpp0078330 type=polypeptide; loc=3R:join(5468030..5468629,5468689..5469030,5469086..5469439); ID=FBpp0078330; name=POLDIP2-PB; parent=FBgn0037329,FBtr0078681; dbxref=FlyBase:FBpp0078330,FlyBase_Annotation_IDs:CG12162-PB,GB_protein:AAN13239.1,REFSEQ:NP_730934,GB_protein:AAN13239,UniProt/TrEMBL:Q8IPQ6,FlyMine:FBpp0078330,modMine:FBpp0078330; MD5=80f5bf08c5f6c408e587920bc2d3e212; length…	363	74.38	89	N/A	N/A	39	346	57	418	2.11e-168	475
Pcam.gene138633_i0_len1044.p1	FBgn0031418	348	335	FBgn0031418 FBpp0077468 type=polypeptide; loc=2L:complement(join(2373494..2373701,2373134..2373425,2372830..2373076,2372510..2372770)); ID=FBpp0077468; name=CG3609-PA; parent=FBgn0031418,FBtr0077791; dbxref=FlyBase:FBpp0077468,FlyBase_Annotation_IDs:CG3609-PA,GB_protein:AAF51262.1,REFSEQ:NP_608675,GB_protein:AAF51262,UniProt/TrEMBL:Q9VQB4,FlyMine:FBpp0077468,modMine:FBpp0077468; MD5=a7aaa93fe12c8…	330	63.64	95	N/A	N/A	19	347	6	333	4.20e-97	290
Pcam.gene138074_i0_len1041.p1	FBgn0031417	347	337	FBgn0031417 FBpp0303517 type=polypeptide; loc=2L:complement(join(2371042..2371426,2370612..2370988,2370269..2370520)); ID=FBpp0303517; name=CG3597-PB; parent=FBgn0031417,FBtr0330667; dbxref=FlyBase:FBpp0303517,FlyBase_Annotation_IDs:CG3597-PB,REFSEQ:NP_001259930,GB_protein:AGB92467,UniProt/TrEMBL:M9PE54; MD5=7f9b1b4edfe24471aaa5a9a778b5b06e; length=337; release=r6.46; species=Dmel;	332	59.34	94	N/A	N/A	17	342	9	335	2.98e-71	224
Pcam.gene138634_i0_len1044.p1	FBgn0038302	348	174	FBgn0038302 FBpp0082508 type=polypeptide; loc=3R:join(15214033..15214107,15214170..15214221,15214290..15214365,15214426..15214747); ID=FBpp0082508; name=CG4210-PA; parent=FBgn0038302,FBtr0083049; dbxref=FlyBase:FBpp0082508,FlyBase_Annotation_IDs:CG4210-PA,GB_protein:AAF55142.2,REFSEQ:NP_650430,GB_protein:AAF55142,UniProt/TrEMBL:Q8MRT7,FlyMine:FBpp0082508,modMine:FBpp0082508; MD5=572d4c91cf184a83e…	166	55.42	97	N/A	N/A	181	344	9	166	2.54e-25	99.8
Pcam.gene143152_i0_len7477.p1	FBgn0283427	1975	2540	FBgn0283427 FBpp0307371 type=polypeptide; loc=2L:join(3057108..3057110,3059605..3060142,3060230..3066957,3067020..3067115,3067184..3067327,3067389..3067502); ID=FBpp0307371; name=FASN1-PC; parent=FBgn0283427,FBtr0335387; dbxref=REFSEQ:NP_001137778,GB_protein:ACL82985,FlyBase:FBpp0307371,FlyBase_Annotation_IDs:CG3523-PC,UniProt/TrEMBL:B7Z001; MD5=7fd78d970e1b548cb2f466b9aae9477b; length=2540; rele…	1987	57.93	98	N/A	N/A	34	1966	612	2540	0.0	1352
Pcam.gene139780_i0_len1140.p1	FBgn0033883	380	357	FBgn0033883 FBpp0086748 type=polypeptide; loc=2R:complement(join(13861629..13861842,13860431..13861290)); ID=FBpp0086748; name=CG16935-PA; parent=FBgn0033883,FBtr0087622; dbxref=GB_protein:AAF58322.1,FlyBase:FBpp0086748,FlyBase_Annotation_IDs:CG16935-PA,GB_protein:AAF58322.2,REFSEQ:NP_610914,GB_protein:AAF58322,UniProt/Swiss-Prot:Q9V6U9,FlyMine:FBpp0086748,modMine:FBpp0086748; MD5=274ef599e32ae0f…	341	65.10	89	N/A	N/A	39	376	17	354	5.84e-108	320
Pcam.gene141153_i0_len1113.p1	FBgn0011768	371	379	FBgn0011768 FBpp0081767 type=polypeptide; loc=3R:complement(join(10872255..10872275,10872096..10872185,10870997..10872025)); ID=FBpp0081767; name=Fdh-PA; parent=FBgn0011768,FBtr0082290; dbxref=FlyBase:FBpp0081767,FlyBase_Annotation_IDs:CG6598-PA,GB_protein:AAF54571.1,REFSEQ:NP_524310,GB_protein:AAF54571,UniProt/Swiss-Prot:P46415,FlyMine:FBpp0081767,modMine:FBpp0081767; MD5=afa5137762ba719293b7962…	370	85.68	99	N/A	N/A	1	368	8	377	0.0	569
Pcam.gene141912_i0_len2889.p1	FBgn0039916	963	899	FBgn0039916 FBpp0110206 type=polypeptide; loc=4:complement(join(646445..646520,646233..646394,645949..646182,643989..644155,642492..642728,642276..642428,640533..640736,640273..640476,640107..640211,639593..640048,639333..639534,639015..639203,636308..636618)); ID=FBpp0110206; name=Ekar-PB; parent=FBgn0039916,FBtr0110906; dbxref=FlyBase:FBpp0110206,FlyBase_Annotation_IDs:CG9935-PB,REFSEQ:NP_00103…	903	73.20	91	N/A	N/A	35	906	1	893	0.0	1011
Pcam.gene141924_i0_len2883.p1	FBgn0004619	961	991	FBgn0004619 FBpp0076691 type=polypeptide; loc=3L:join(6624570..6624696,6626421..6626573,6626931..6627058,6628876..6629005,6631301..6631554,6631867..6632052,6632141..6632380,6632589..6632949,6633073..6633335,6633400..6633858,6633922..6634166,6634267..6634660,6634728..6634763); ID=FBpp0076691; name=GluRIA-PA; parent=FBgn0004619,FBtr0076982; dbxref=FlyBase:FBpp0076691,FlyBase_Annotation_IDs:CG8442-P…	973	67.11	93	N/A	N/A	51	939	19	981	0.0	951
Pcam.gene141800_i0_len2865.p1	FBgn0038837	955	853	FBgn0038837 FBpp0083391 type=polypeptide; loc=3R:complement(join(20865916..20866012,20865472..20865627,20863959..20864053,20863803..20863892,20863578..20863735,20862728..20863403,20862498..20862667,20862175..20862435,20861988..20862119,20861731..20861929,20861566..20861677,20861391..20861510,20861013..20861308)); ID=FBpp0083391; name=KaiR1D-PA; parent=FBgn0038837,FBtr0083987; dbxref=FlyBase:FBpp0…	836	77.87	87	N/A	N/A	65	895	28	848	0.0	1088
Pcam.gene7351_i0_len4041.p1	FBgn0039927	1347	910	FBgn0039927 FBpp0088259 type=polypeptide; loc=4:join(1126750..1126752,1126809..1126941,1127002..1127415,1128489..1128655,1129435..1129488,1129566..1129730,1130025..1130183,1130383..1130586,1131193..1131396,1131489..1131593,1131701..1131958,1133875..1134072,1135094..1135484,1135539..1135816); ID=FBpp0088259; name=CG11155-PA; parent=FBgn0039927,FBtr0089195; dbxref=GB_protein:AAF59382.2,FlyBase_Anno…	916	76.09	68	N/A	N/A	402	1314	28	895	0.0	1199
Pcam.gene146491_i0_len2211.p1	FBgn0036937	737	636	FBgn0036937 FBpp0074638 type=polypeptide; loc=3L:complement(join(20110976..20111437,20110565..20110904,20110224..20110417,20109450..20109751,20108784..20109396)); ID=FBpp0074638; name=Ir76b-PA; parent=FBgn0036937,FBtr0074869; dbxref=FlyBase:FBpp0074638,FlyBase_Annotation_IDs:CG7385-PA,GB_protein:AAF49071.1,REFSEQ:NP_649176,GB_protein:AAF49071,UniProt/TrEMBL:Q9VW78,FlyMine:FBpp0074638,modMine:FBpp…	405	50.62	54	N/A	N/A	207	602	103	498	1.24e-48	181
Pcam.gene143922_i0_len3219.p1	FBgn0010399	1073	997	FBgn0010399 FBpp0078410 type=polypeptide; loc=3R:complement(join(5516212..5516388,5516018..5516140,5514424..5514648,5514104..5514306,5513251..5513416,5513080..5513185,5512856..5513016,5512572..5512788,5512295..5512490,5512015..5512227,5511381..5511809,5510497..5510669,5510187..5510443,5509778..5510125)); ID=FBpp0078410; name=Nmdar1-PA; parent=FBgn0010399,FBtr0078763; dbxref=FlyBase:FBpp0078410,Fl…	948	75.21	87	N/A	N/A	31	960	1	936	0.0	1149
Pcam.gene142523_i0_len2532.p1	FBgn0259215	844	868	FBgn0259215 FBpp0307913 type=polypeptide; loc=3R:complement(join(20859822..20859945,20859613..20859765,20859418..20859554,20859267..20859359,20854514..20854529,20853874..20854421,20853565..20853667,20853359..20853507,20853125..20853304,20852696..20853071,20851844..20852571)); ID=FBpp0307913; name=Ir93a-PD; parent=FBgn0259215,FBtr0336970; dbxref=REFSEQ:NP_650924,GB_protein:AAF55817,FlyBase:FBpp030…	789	49.56	87	N/A	N/A	64	800	73	836	8.93e-128	403
Pcam.gene138641_i0_len1044.p1	FBgn0033665	348	341	FBgn0033665 FBpp0087144 type=polypeptide; loc=2R:11899962..11900987; ID=FBpp0087144; name=Zip48C-PA; parent=FBgn0033665,FBtr0088038; dbxref=FlyBase:FBpp0087144,FlyBase_Annotation_IDs:CG13189-PA,GB_protein:AAF58606.2,REFSEQ:NP_610712,GB_protein:AAF58606,UniProt/TrEMBL:Q8SWW2,FlyMine:FBpp0087144,modMine:FBpp0087144; MD5=e630234207664da4407c46519ab5dba0; length=341; release=r6.46; species=Dmel;	352	66.48	99	N/A	N/A	2	346	1	340	3.39e-109	321
Pcam.gene138642_i0_len1047.p1	FBgn0032378	349	406	FBgn0032378 FBpp0079843 type=polypeptide; loc=2L:complement(join(11811594..11812431,11811117..11811499)); ID=FBpp0079843; name=CycY-PA; parent=FBgn0032378,FBtr0080259; dbxref=FlyBase:FBpp0079843,FlyBase_Annotation_IDs:CG14939-PA,GB_protein:AAF53122.1,REFSEQ:NP_609519,GB_protein:AAF53122,UniProt/TrEMBL:Q9VKF0,FlyMine:FBpp0079843,modMine:FBpp0079843; MD5=d9466e5469fa0969195b1c687c16fb22; length=406…	409	68.46	98	N/A	N/A	7	348	1	406	1.43e-157	447
Pcam.gene139120_i0_len975.p1	FBgn0032405	325	318	FBgn0032405 FBpp0293789 type=polypeptide; loc=2L:complement(join(12065270..12065292,12064566..12064719,12064350..12064504,12063929..12064289,12063607..12063870)); ID=FBpp0293789; name=firl-PD; parent=FBgn0032405,FBtr0305265; dbxref=REFSEQ:NP_001245997,GB_protein:AFH03671,FlyBase:FBpp0293789,FlyBase_Annotation_IDs:CG14946-PD,UniProt/TrEMBL:Q9VKB8; MD5=7d3b58075ca645583cc700726117cdb5; length=318; …	294	64.63	90	N/A	N/A	30	322	23	316	4.78e-92	276
Pcam.gene1245_i0_len1116.p1	FBgn0032614	372	339	FBgn0032614 FBpp0080481 type=polypeptide; loc=2L:complement(join(16846751..16846970,16844679..16844801,16844509..16844619,16843513..16843961,16843278..16843394)); ID=FBpp0080481; name=CG13284-PB; parent=FBgn0032614,FBtr0080927; dbxref=FlyBase:FBpp0080481,FlyBase_Annotation_IDs:CG13284-PB,GB_protein:AAF53580.3,REFSEQ:NP_724022,GB_protein:AAF53580,UniProt/TrEMBL:Q8IGQ3,FlyMine:FBpp0080481,modMine:F…	279	63.80	73	N/A	N/A	64	334	28	301	1.25e-79	246
Pcam.gene159407_i0_len792.p1	FBgn0021765	264	255	FBgn0021765 FBpp0074285 type=polypeptide; loc=X:join(18091382..18091390,18091952..18092710); ID=FBpp0074285; name=scu-PA; parent=FBgn0021765,FBtr0074511; dbxref=FlyBase:FBpp0074285,FlyBase_Annotation_IDs:CG7113-PA,GB_protein:AAF48797.1,REFSEQ:NP_523396,GB_protein:AAF48797,UniProt/Swiss-Prot:O18404,FlyMine:FBpp0074285,modMine:FBpp0074285; MD5=d03401683704e83d48b03dcb4ad6ae15; length=255; release=r…	254	83.86	96	N/A	N/A	9	262	1	254	8.98e-138	387
Pcam.gene5597_i0_len909.p1	FBgn0026268	303	250	FBgn0026268 FBpp0073324 type=polypeptide; loc=X:complement(join(11168454..11169029,11168198..11168374)); ID=FBpp0073324; name=Antdh-PA; parent=FBgn0026268,FBtr0073468; dbxref=FlyBase:FBpp0073324,FlyBase_Annotation_IDs:CG1386-PA,GB_protein:AAF48012.1,REFSEQ:NP_572695,GB_protein:AAF48012,UniProt/TrEMBL:Q9VZ19,FlyMine:FBpp0073324,modMine:FBpp0073324; MD5=0c90955d562aea89952d7c2b534ebf81; length=250;…	253	60.87	82	N/A	N/A	51	297	1	245	6.70e-62	196
Pcam.gene138120_i0_len1041.p1	FBgn0051810	347	324	FBgn0051810 FBpp0080479 type=polypeptide; loc=2L:complement(join(16852155..16852332,16850158..16850280,16849984..16850094,16849395..16849840,16849145..16849261)); ID=FBpp0080479; name=CG31810-PA; parent=FBgn0051810,FBtr0080925; dbxref=FlyBase:FBpp0080479,FlyBase_Annotation_IDs:CG31810-PA,GB_protein:AAN10975.1,REFSEQ:NP_724023,GB_protein:AAN10975,UniProt/TrEMBL:Q8SX47,FlyMine:FBpp0080479,modMine:F…	236	62.71	68	N/A	N/A	78	313	56	289	1.12e-63	204
Pcam.gene139260_i0_len1008.p1	FBgn0051809	336	316	FBgn0051809 FBpp0112326 type=polypeptide; loc=2L:complement(join(16858300..16858453,16854716..16854838,16854542..16854652,16853953..16854398,16853746..16853862)); ID=FBpp0112326; name=CG31809-PB; parent=FBgn0051809,FBtr0113414; dbxref=FlyBase:FBpp0112326,FlyBase_Annotation_IDs:CG31809-PB,REFSEQ:NP_001097168,GB_protein:AAN10976,UniProt/TrEMBL:Q8INZ8,FlyMine:FBpp0112326,modMine:FBpp0112326; MD5=163…	271	59.78	81	N/A	N/A	62	332	40	307	1.05e-62	201
Pcam.gene5535_i0_len1050.p1	FBgn0031630	350	325	FBgn0031630 FBpp0077075 type=polypeptide; loc=2L:join(4813354..4813509,4814770..4814887,4815023..4815623,4815680..4815782); ID=FBpp0077075; name=CG15629-PA; parent=FBgn0031630,FBtr0077383; dbxref=FlyBase:FBpp0077075,FlyBase_Annotation_IDs:CG15629-PA,GB_protein:AAF50980.1,REFSEQ:NP_608859,GB_protein:AAF50980,UniProt/TrEMBL:Q9VR28,FlyMine:FBpp0077075,modMine:FBpp0077075; MD5=fb15602ed41bb022d18cdb9…	291	67.01	82	N/A	N/A	41	328	29	319	6.80e-89	269
Pcam.gene3448_i0_len981.p1	FBgn0032615	327	308	FBgn0032615 FBpp0080477 type=polypeptide; loc=2L:complement(join(16861140..16861419,16860673..16860786,16860073..16860605)); ID=FBpp0080477; name=CG6012-PA; parent=FBgn0032615,FBtr0080923; dbxref=FlyBase:FBpp0080477,FlyBase_Annotation_IDs:CG6012-PA,GB_protein:AAF53581.1,REFSEQ:NP_609817,GB_protein:AAF53581,UniProt/TrEMBL:Q9VJG8,FlyMine:FBpp0080477,modMine:FBpp0080477; MD5=a217221c8f320cb5076b5b85…	276	53.99	81	N/A	N/A	26	289	7	279	8.74e-42	146
Pcam.gene142234_i0_len2253.p1	FBgn0030731	751	598	FBgn0030731 FBpp0073988 type=polypeptide; loc=X:join(16271520..16272228,16272525..16273612); ID=FBpp0073988; name=Mfe2-PA; parent=FBgn0030731,FBtr0074209; dbxref=FlyBase:FBpp0073988,FlyBase_Annotation_IDs:CG3415-PA,GB_protein:AAF48572.1,REFSEQ:NP_573109,GB_protein:AAF48572,UniProt/Swiss-Prot:Q9VXJ0,FlyMine:FBpp0073988,modMine:FBpp0073988; MD5=ea4f6c40f15968de3a65abc39625c1d1; length=598; release=…	603	67.50	80	N/A	N/A	22	621	8	591	0.0	608
Pcam.gene139071_i0_len978.p1	FBgn0035588	326	317	FBgn0035588 FBpp0076882 type=polypeptide; loc=3L:complement(join(5141306..5141550,5140840..5141242,5140472..5140777)); ID=FBpp0076882; name=Dhrs4-PA; parent=FBgn0035588,FBtr0077179; dbxref=FlyBase:FBpp0076882,FlyBase_Annotation_IDs:CG10672-PA,GB_protein:AAF50801.1,REFSEQ:NP_647946,GB_protein:AAF50801,UniProt/TrEMBL:Q9VRJ4,FlyMine:FBpp0076882,modMine:FBpp0076882; MD5=24dc214a533168063cd933ef718c8b…	268	73.88	82	N/A	N/A	58	325	50	317	2.42e-107	315
Pcam.gene156682_i0_len918.p1	FBgn0011693	306	278	FBgn0011693 FBpp0075184 type=polypeptide; loc=3L:complement(join(16354138..16354281,16353680..16354081,16353325..16353615)); ID=FBpp0075184; name=Pdh-PA; parent=FBgn0011693,FBtr0075426; dbxref=FlyBase:FBpp0075184,FlyBase_Annotation_IDs:CG4899-PA,GB_protein:AAF49480.1,REFSEQ:NP_524105,GB_protein:AAF49480,UniProt/TrEMBL:Q9VV42,FlyMine:FBpp0075184,modMine:FBpp0075184; MD5=113fbeccee55e52a3bc19f05bfb…	253	54.55	82	N/A	N/A	42	293	8	258	2.74e-41	143
Pcam.gene157073_i0_len912.p1	FBgn0032910	304	399	FBgn0032910 FBpp0081035 type=polypeptide; loc=2L:complement(join(21069355..21069564,21062455..21062608,21062261..21062385,21059927..21060037,21059727..21059852,21059547..21059668,21059341..21059457,21058241..21058475)); ID=FBpp0081035; name=CG9265-PA; parent=FBgn0032910,FBtr0081507; dbxref=GB_protein:AAF53953.2,FlyBase:FBpp0081035,FlyBase_Annotation_IDs:CG9265-PA,REFSEQ:NP_610081,GB_protein:AAF53…	273	72.16	89	N/A	N/A	5	276	56	326	6.75e-89	270
Pcam.gene135754_i0_len1227.p1	FBgn0028978	409	484	FBgn0028978 FBpp0077893 type=polypeptide; loc=3L:complement(join(20400426..20401255,20396851..20397475)); ID=FBpp0077893; name=trbl-PA; parent=FBgn0028978,FBtr0078235; dbxref=FlyBase:FBpp0077893,FlyBase_Annotation_IDs:CG5408-PA,GB_protein:AAF51590.1,REFSEQ:NP_524672,GB_protein:AAF51590,UniProt/Swiss-Prot:Q9V3Z1,FlyMine:FBpp0077893,modMine:FBpp0077893; MD5=a79012cfa57e190774620df15a40f392; length=…	175	66.29	42	N/A	N/A	191	363	223	397	7.21e-48	169
Pcam.gene144155_i0_len3564.p1	FBgn0026371	1188	769	FBgn0026371 FBpp0078042 type=polypeptide; loc=3L:complement(join(21515716..21515751,21515561..21515656,21514739..21515507,21514220..21514673,21513643..21514159,21513436..21513585,21513066..21513353)); ID=FBpp0078042; name=SAK-PA; parent=FBgn0026371,FBtr0078387; dbxref=FlyBase:FBpp0078042,FlyBase_Annotation_IDs:CG7186-PA,GB_protein:AAF51737.1,REFSEQ:NP_649324,GB_protein:AAF51737,UniProt/Swiss-Prot…	321	63.86	38	N/A	N/A	19	327	7	326	1.20e-87	300
Pcam.gene831_i0_len1293.p1	FBgn0011754	431	560	FBgn0011754 FBpp0290715 type=polypeptide; loc=X:join(11696449..11696540,11697066..11697244,11697311..11697595,11697661..11697751,11698299..11698435,11698500..11698597,11700621..11701127,11703290..11703448,11703509..11703643); ID=FBpp0290715; name=PhKgamma-PD; parent=FBgn0011754,FBtr0301500; dbxref=REFSEQ:NP_511129,GB_protein:AAG22343,FlyBase_Annotation_IDs:CG1830-PD,FlyBase:FBpp0290715,UniProt/Tr…	298	84.56	87	N/A	N/A	42	333	1	298	7.59e-157	454
Pcam.gene728_i1_len1653.p1	FBgn0264607	551	531	FBgn0264607 FBpp0289608 type=polypeptide; loc=4:complement(join(1050455..1050519,1050298..1050392,1049187..1049246,1048504..1048558,1047823..1048148,1047635..1047729,1047453..1047575,1047264..1047390,1045156..1045248,1043468..1043524,1040013..1040078,1038359..1038437,1037646..1037740,1037476..1037590,1037278..1037422)); ID=FBpp0289608; name=CaMKII-PJ; parent=FBgn0264607,FBtr0300379; dbxref=REFSEQ…	524	89.89	95	N/A	N/A	19	540	3	516	0.0	899
Pcam.gene145902_i0_len1641.p1	FBgn0023169	547	582	FBgn0023169 FBpp0070208 type=polypeptide; loc=X:join(1375909..1376187,1376696..1378165); ID=FBpp0070208; name=AMPKalpha-PA; parent=FBgn0023169,FBtr0070216; dbxref=FlyBase:FBpp0070208,FlyBase_Annotation_IDs:CG3051-PA,GB_protein:AAF45614.1,REFSEQ:NP_477313,GB_protein:AAF45614,UniProt/TrEMBL:O18645,FlyMine:FBpp0070208,modMine:FBpp0070208; MD5=47ac5b6cccfe57d6b140c053877d8b3d; length=582; release=r6.…	563	74.25	93	N/A	N/A	41	546	22	582	0.0	709
Pcam.gene6081_i0_len2436.p1	FBgn0036544	812	861	FBgn0036544 FBpp0088511 type=polypeptide; loc=3L:complement(join(15911154..15911241,15910501..15910595,15908925..15909151,15908708..15908858,15906637..15906852,15905994..15906193,15905703..15905927,15905149..15905636,15904707..15904865,15904484..15904650,15904317..15904421,15904183..15904258,15903949..15904121,15903759..15903889,15903370..15903454)); ID=FBpp0088511; name=sff-PA; parent=FBgn003654…	397	90.93	76	N/A	N/A	60	453	1	397	0.0	693
Pcam.gene143131_i0_len4380.p1	FBgn0262103	1460	1471	FBgn0262103 FBpp0292994 type=polypeptide; loc=2R:join(18692665..18692862,18699305..18699640,18699704..18699959,18700019..18700611,18700670..18700952,18701018..18701261,18701319..18701485,18701921..18702187,18702519..18702683,18702777..18703879,18703992..18704795); ID=FBpp0292994; name=Sik3-PB; parent=FBgn0262103,FBtr0304025; dbxref=FlyBase:FBpp0292994,FlyBase:FBpp0112007,FlyBase_Annotation_IDs:CG…	756	56.48	48	N/A	N/A	27	730	31	748	3.09e-159	519
Pcam.gene2380_i1_len3588.p1	FBgn0262617	1196	2803	FBgn0262617 FBpp0428143 type=polypeptide; loc=3R:join(10291247..10291452,10291573..10291772,10291837..10292054,10292116..10292713,10293194..10294318,10295321..10296061,10296734..10297109,10297440..10297697,10297769..10297897,10298246..10298375,10298449..10298591,10299002..10299058,10299634..10299752,10303310..10307366,10307423..10307477); ID=FBpp0428143; name=Nuak-PM; parent=FBgn0262617,FBtr04798…	324	87.35	27	N/A	N/A	34	357	39	362	2.47e-178	582
Pcam.gene146427_i0_len2178.p1	FBgn0261387	726	748	FBgn0261387 FBpp0110466 type=polypeptide; loc=2R:complement(join(4819288..4819935,4818209..4819229,4817998..4818143,4817785..4817934,4817449..4817730)); ID=FBpp0110466; name=CG17528-PC; parent=FBgn0261387,FBtr0111274; dbxref=FlyBase_Annotation_IDs:CG17528-PC,GB_protein:EAA45997.1,FlyBase:FBpp0110466,REFSEQ:NP_001036463,GB_protein:EAA45997,UniProt/Swiss-Prot:Q7PLI7; MD5=2b21960bac75c97664e58255400…	658	59.57	87	N/A	N/A	44	673	99	734	4.03e-168	500
Pcam.gene212_i0_len2550.p1	FBgn0260934	850	1170	FBgn0260934 FBpp0303278 type=polypeptide; loc=2R:join(19459933..19460616,19470597..19470812,19470872..19471092,19471209..19471490,19471552..19471736,19472819..19472931,19472996..19473164,19473440..19473554,19473613..19473740,19473805..19473967,19477616..19477704,19478742..19478865,19482952..19483101,19483168..19483286,19483349..19484103); ID=FBpp0303278; name=par-1-PX; parent=FBgn0260934,FBtr0330…	778	71.34	88	N/A	N/A	100	849	244	938	0.0	888
Pcam.gene144518_i0_len1743.p1	FBgn0033915	581	860	FBgn0033915 FBpp0086695 type=polypeptide; loc=2R:complement(join(14238916..14239121,14238630..14238848,14238376..14238551,14237948..14238314,14237757..14237882,14237575..14237701,14236839..14237504,14236080..14236775)); ID=FBpp0086695; name=Snrk-PA; parent=FBgn0033915,FBtr0087569; dbxref=FlyBase:FBpp0086695,FlyBase_Annotation_IDs:CG8485-PA,GB_protein:AAF58274.1,REFSEQ:NP_610942,GB_protein:AAF5827…	330	85.45	57	N/A	N/A	8	336	13	338	0.0	540
Pcam.gene137619_i0_len1440.p1	FBgn0025625	480	1398	FBgn0025625 FBpp0070326 type=polypeptide; loc=X:complement(join(2060099..2060713,2059965..2060028,2059475..2059761,2058321..2059418,2057984..2058265,2057829..2057923,2056120..2057767,2055918..2056025)); ID=FBpp0070326; name=Sik2-PA; parent=FBgn0025625,FBtr0070340; dbxref=FlyBase:FBpp0070326,FlyBase_Annotation_IDs:CG4290-PA,GB_protein:AAF45711.1,REFSEQ:NP_569972,GB_protein:AAF45711,UniProt/TrEMBL:…	338	84.62	70	N/A	N/A	11	345	131	468	1.21e-170	516
Pcam.gene5475_i0_len1116.p1	FBgn0016126	372	405	FBgn0016126 FBpp0088138 type=polypeptide; loc=4:join(446920..447035,447101..447235,449924..449968,450242..450316,450371..450509,451190..451454,452618..452744,452803..452890,452972..453199); ID=FBpp0088138; name=CaMKI-PB; parent=FBgn0016126,FBtr0089069; dbxref=FlyBase:FBpp0088138,FlyBase_Annotation_IDs:CG1495-PB,GB_protein:AAF59344.2,REFSEQ:NP_726570,GB_protein:AAF59344,UniProt/TrEMBL:Q7JMV3; MD5=…	369	82.66	95	N/A	N/A	3	356	1	354	0.0	557
Pcam.gene138135_i0_len1038.p1	FBgn0000489	346	583	FBgn0000489 FBpp0075283 type=polypeptide; loc=3L:complement(join(15954651..15954756,15954525..15954587,15946908..15947579,15928760..15928928,15928289..15928398,15927978..15928223,15927736..15927917,15927065..15927142,15926211..15926336)); ID=FBpp0075283; name=Pka-C3-PB; parent=FBgn0000489,FBtr0075528; dbxref=FlyBase:FBpp0075283,FlyBase_Annotation_IDs:CG6117-PB,GB_protein:AAN11771.2,REFSEQ:NP_7300…	317	87.07	92	N/A	N/A	29	345	267	583	0.0	515
Pcam.gene145748_i0_len1632.p1	FBgn0010379	544	611	FBgn0010379 FBpp0082682 type=polypeptide; loc=3R:join(16100944..16101726,16101795..16101992,16102058..16102447,16102511..16102744,16102813..16102959,16103031..16103114); ID=FBpp0082682; name=Akt-PC; parent=FBgn0010379,FBtr0083228; dbxref=GB_protein:AAN13699.1,FlyBase:FBpp0082682,GB_protein:AAN13699.2,FlyBase_Annotation_IDs:CG4006-PC,GB_protein:AAN13699.3,REFSEQ:NP_732113,GB_protein:AAN13699,UniPr…	525	74.86	94	N/A	N/A	15	527	78	596	0.0	655
Pcam.gene137434_i0_len1359.p1	FBgn0017581	453	1142	FBgn0017581 FBpp0082008 type=polypeptide; loc=3R:complement(join(11763484..11763646,11756313..11756492,11755735..11756246,11755449..11755671,11755177..11755387,11752972..11755111)); ID=FBpp0082008; name=Lk6-PA; parent=FBgn0017581,FBtr0082534; dbxref=FlyBase:FBpp0082008,FlyBase_Annotation_IDs:CG17342-PA,GB_protein:AAF54694.1,REFSEQ:NP_651986,GB_protein:AAF54694,UniProt/TrEMBL:Q9VGI4,FlyMine:FBpp00…	395	77.72	84	N/A	N/A	28	408	68	461	3.44e-179	530
Pcam.gene142599_i0_len2400.p1	FBgn0000442	800	768	FBgn0000442 FBpp0077706 type=polypeptide; loc=2L:complement(join(790489..790629,788242..788612,786733..788178,786479..786664,786260..786422)); ID=FBpp0077706; name=Pkg21D-PA; parent=FBgn0000442,FBtr0078042; dbxref=FlyBase:FBpp0077706,FlyBase_Annotation_IDs:CG3324-PA,GB_protein:AAF51459.1,REFSEQ:NP_477213,GB_protein:AAF51459,UniProt/Swiss-Prot:Q03042,FlyMine:FBpp0077706,modMine:FBpp0077706; MD5=f8…	627	81.02	77	N/A	N/A	181	799	142	768	0.0	856
Pcam.gene1351_i1_len2745.p1	FBgn0013759	915	929	FBgn0013759 FBpp0303394 type=polypeptide; loc=3R:complement(join(21820647..21820705,21819654..21819766,21819018..21819123,21818872..21818949,21818152..21818509,21817818..21818085,21817101..21817450,21791961..21792146,21791729..21791893,21791531..21791599,21789662..21789760,21789449..21789587,21787983..21788102,21787786..21787908,21787173..21787280,21786930..21787105,21786590..21786862)); ID=FBpp0…	914	79.76	99	N/A	N/A	12	914	1	898	0.0	1235
Pcam.gene136471_i0_len1485.p1	FBgn0031299	495	570	FBgn0031299 FBpp0304825 type=polypeptide; loc=2L:complement(join(1087695..1087862,1085927..1086026,1085744..1085861,1085524..1085680,1085201..1085309,1084894..1085136,1084019..1084836)); ID=FBpp0304825; name=CG4629-PE; parent=FBgn0031299,FBtr0332570; dbxref=FlyBase:FBpp0304825,FlyBase_Annotation_IDs:CG4629-PE,REFSEQ:NP_722676,GB_protein:AAN10479,UniProt/TrEMBL:Q9VPW3; MD5=add1b0f24707ff371f3349d4…	282	69.15	56	N/A	N/A	79	357	40	321	4.20e-95	298
Pcam.gene134787_i0_len1302.p1	FBgn0025743	434	639	FBgn0025743 FBpp0074060 type=polypeptide; loc=X:join(16611192..16612362,16612434..16612705,16613538..16614014); ID=FBpp0074060; name=mbt-PA; parent=FBgn0025743,FBtr0074285; dbxref=FlyBase:FBpp0074060,FlyBase_Annotation_IDs:CG18582-PA,GB_protein:AAF48629.2,REFSEQ:NP_523375,GB_protein:AAF48629,UniProt/Swiss-Prot:Q9VXE5,FlyMine:FBpp0074060,modMine:FBpp0074060; MD5=b3411b0dd63d68cbc02bd5de7c02f8df; l…	296	93.92	68	N/A	N/A	137	432	344	639	0.0	560
Pcam.gene156234_i0_len951.p1	FBgn0000147	317	411	FBgn0000147 FBpp0081957 type=polypeptide; loc=3R:join(11963292..11963405,11963470..11963770,11963833..11964653); ID=FBpp0081957; name=aurA-PA; parent=FBgn0000147,FBtr0082483; dbxref=FlyBase:FBpp0081957,FlyBase_Annotation_IDs:CG3068-PA,GB_protein:AAF54723.1,REFSEQ:NP_476749,GB_protein:AAF54723,UniProt/TrEMBL:Q9VGF9,FlyMine:FBpp0081957,modMine:FBpp0081957; MD5=f04efa64cec56a2f8b324e33824ea96d; leng…	288	73.96	91	N/A	N/A	17	304	119	406	2.18e-124	361
Pcam.gene1364_i0_len3246.p1	FBgn0262866	1082	911	FBgn0262866 FBpp0077052 type=polypeptide; loc=X:join(22530351..22532502,22532856..22533439); ID=FBpp0077052; name=S6kII-PA; parent=FBgn0262866,FBtr0077360; dbxref=FlyBase:FBpp0077052,FlyBase_Annotation_IDs:CG17596-PA,GB_protein:AAF50945.1,REFSEQ:NP_523437,GB_protein:AAF50945,UniProt/TrEMBL:Q9VR61,FlyMine:FBpp0077052,modMine:FBpp0077052; MD5=05f79e2a7437fc2aa869c94e97cf56ce; length=911; release=r6…	658	78.27	59	N/A	N/A	373	1012	179	834	0.0	876
Pcam.gene1984_i1_len1509.p1	FBgn0000273	503	353	FBgn0000273 FBpp0079448 type=polypeptide; loc=2L:complement(9696505..9697566); ID=FBpp0079448; name=Pka-C1-PB; parent=FBgn0000273,FBtr0079851; dbxref=FlyBase:FBpp0079448,FlyBase_Annotation_IDs:CG4379-PB,GB_protein:AAN10703.1,REFSEQ:NP_723479,GB_protein:AAN10703,UniProt/Swiss-Prot:P12370,FlyMine:FBpp0079448,modMine:FBpp0079448; MD5=dc5e07cc21ab1161a2358b88666e7cf0; length=353; release=r6.46; speci…	335	96.12	67	N/A	N/A	168	502	19	353	0.0	662
Pcam.gene139728_i0_len1161.p1	FBgn0013987	387	359	FBgn0013987 FBpp0070802 type=polypeptide; loc=X:complement(join(5762101..5762659,5761169..5761584,5760716..5760820)); ID=FBpp0070802; name=MAPk-Ak2-PB; parent=FBgn0013987,FBtr0070837; dbxref=FlyBase:FBpp0070802,FlyBase_Annotation_IDs:CG3086-PB,GB_protein:AAG22408.1,REFSEQ:NP_524769,GB_protein:AAG22408,UniProt/Swiss-Prot:P49071; MD5=e8e0499a27d74235988e98421681ade7; length=359; release=r6.46; spec…	335	82.69	87	N/A	N/A	48	382	11	345	0.0	515
Pcam.gene142509_i0_len2535.p1	FBgn0038603	845	906	FBgn0038603 FBpp0303345 type=polypeptide; loc=3R:complement(join(18308982..18309107,18307457..18307601,18306878..18307015,18306619..18306803,18304928..18305909,18304132..18304869,18303656..18304062)); ID=FBpp0303345; name=PKD-PG; parent=FBgn0038603,FBtr0330313; dbxref=FlyBase:FBpp0303345,FlyBase_Annotation_IDs:CG7125-PG,REFSEQ:NP_001262705,GB_protein:AGB96085,UniProt/TrEMBL:A0A0B4KHC3; MD5=385c49…	489	77.51	87	N/A	N/A	337	821	383	830	0.0	650
Pcam.gene143082_i0_len4509.p1	FBgn0259678	1503	888	FBgn0259678 FBpp0289207 type=polypeptide; loc=2R:complement(join(9744864..9744897,9723829..9723919,9723540..9723743,9721020..9721257,9720662..9720765,9719819..9719971,9719466..9719748,9719053..9719230,9716519..9717900)); ID=FBpp0289207; name=sqa-PC; parent=FBgn0259678,FBtr0299930; dbxref=FlyBase:FBpp0289207,FlyBase_Annotation_IDs:CG42347-PC,REFSEQ:NP_724821,GB_protein:AAM68791,UniProt/TrEMBL:A1Z7…	297	77.78	20	N/A	N/A	35	331	1	293	8.88e-125	410
Pcam.gene7324_i0_len2163.p1	FBgn0000721	721	1088	FBgn0000721 FBpp0088922 type=polypeptide; loc=2L:complement(join(3638939..3640455,3634239..3634405,3625997..3626216,3624440..3624676,3624224..3624373,3623262..3623881,3623006..3623195,3622778..3622943)); ID=FBpp0088922; name=for-PH; parent=FBgn0000721,FBtr0089310; dbxref=FlyBase:FBpp0088922,FlyBase_Annotation_IDs:CG10033-PH,GB_protein:AAS64613.1,REFSEQ:NP_995628,GB_protein:AAS64613,UniProt/Swiss-…	718	79.81	95	N/A	N/A	34	720	393	1088	0.0	959
Pcam.gene7242_i0_len2196.p1	FBgn0003091	732	679	FBgn0003091 FBpp0086197 type=polypeptide; loc=2R:join(16926608..16926807,16928125..16928151,16931112..16931143,16931199..16931278,16932464..16932578,16940093..16940221,16940901..16941057,16941144..16941492,16941574..16941747,16941805..16941896,16941953..16942154,16942223..16942411,16942475..16942615,16942674..16942826); ID=FBpp0086197; name=Pkc53E-PB; parent=FBgn0003091,FBtr0087048; dbxref=FlyBas…	703	79.23	95	N/A	N/A	27	719	10	676	0.0	1009
Pcam.gene7966_i0_len2334.p1	FBgn0040056	778	694	FBgn0040056 FBpp0306043 type=polypeptide; loc=3L:join(23740212..23741084,23746190..23746544,23747759..23747812,23747873..23748060,23748140..23748373,23748424..23748716,23748772..23748859); ID=FBpp0306043; name=CG17698-PF; parent=FBgn0040056,FBtr0333914; dbxref=FlyBase:FBpp0306043,FlyBase_Annotation_IDs:CG17698-PF,REFSEQ:NP_001036633,GB_protein:EAL24539,UniProt/TrEMBL:A4V2C3; MD5=eda8da808fdff0996…	474	65.82	57	N/A	N/A	293	735	236	666	3.19e-154	464
Pcam.gene135037_i0_len1278.p1	FBgn0038167	426	567	FBgn0038167 FBpp0082280 type=polypeptide; loc=3R:join(13677110..13678212,13678279..13678473,13678535..13678692,13678750..13678997); ID=FBpp0082280; name=Lkb1-PE; parent=FBgn0038167,FBtr0082812; dbxref=FlyBase:FBpp0082280,FlyBase_Annotation_IDs:CG9374-PE,GB_protein:AAN13583.1,REFSEQ:NP_731843,GB_protein:AAN13583,UniProt/TrEMBL:Q8T9L5; MD5=1992c3c508535699ffb8357c96ab4607; length=567; release=r6.46…	424	62.97	94	N/A	N/A	25	425	146	567	8.20e-126	375
Pcam.gene159186_i0_len801.p1	FBgn0283472	267	490	FBgn0283472 FBpp0076820 type=polypeptide; loc=3L:complement(join(5810290..5810400,5807948..5807988,5807134..5807260,5806945..5807076,5806747..5806880,5806493..5806684,5806315..5806405,5806007..5806255,5805828..5805935,5800430..5800717)); ID=FBpp0076820; name=S6k-PA; parent=FBgn0283472,FBtr0077114; dbxref=FlyBase:FBpp0076820,FlyBase_Annotation_IDs:CG10539-PA,GB_protein:AAF50742.1,REFSEQ:NP_523941,…	253	73.91	95	N/A	N/A	2	254	230	469	2.91e-103	308
Pcam.gene143789_i0_len3162.p1	FBgn0020412	1054	1207	FBgn0020412 FBpp0075965 type=polypeptide; loc=3L:complement(join(11090898..11091639,11085640..11085708,11085429..11085562,11083401..11083485,11082526..11083337,11082016..11082464,11080623..11081955)); ID=FBpp0075965; name=JIL-1-PB; parent=FBgn0020412,FBtr0076236; dbxref=FlyBase:FBpp0075965,FlyBase_Annotation_IDs:CG6297-PB,GB_protein:AAF50105.1,REFSEQ:NP_648432,GB_protein:AAF50105,UniProt/Swiss-Pr…	673	61.66	63	N/A	N/A	116	774	248	889	0.0	569
Pcam.gene136606_i0_len1464.p1	FBgn0037679	488	520	FBgn0037679 FBpp0081533 type=polypeptide; loc=3R:complement(join(9334511..9334597,9334294..9334442,9333721..9333945,9332930..9333660,9332683..9332867,9332539..9332625,9332068..9332166)); ID=FBpp0081533; name=Aduk-PA; parent=FBgn0037679,FBtr0082055; dbxref=FlyBase:FBpp0081533,FlyBase_Annotation_IDs:CG8866-PA,GB_protein:AAF54358.1,REFSEQ:NP_731331,GB_protein:AAF54358,UniProt/TrEMBL:Q9VHF6,FlyMine:F…	474	65.61	93	N/A	N/A	9	460	4	476	4.18e-149	435
Pcam.gene816_i0_len14056.p1	FBgn0265045	4685	8255	FBgn0265045 FBpp0307635 type=polypeptide; loc=2R:complement(join(15988894..15988924,15987570..15987747,15985474..15985765,15984883..15985367,15984654..15984745,15984074..15984286,15969076..15984006,15962117..15962827,15961313..15962056,15960481..15961188,15960245..15960417,15959789..15959876,15957994..15959317,15957809..15957941,15956639..15956807,15954833..15954878,15953902..15954773,15953426..1…	1508	55.90	83	N/A	N/A	2259	3724	5775	7231	0.0	1053
Pcam.gene145942_i0_len2076.p1	FBgn0260798	692	700	FBgn0260798 FBpp0291451 type=polypeptide; loc=2R:complement(join(4470770..4470882,4458441..4458517,4458307..4458380,4458154..4458255,4458023..4458097,4427936..4427997,4407981..4408032,4378964..4379155,4378749..4378904,4378369..4378695,4351118..4351218,4350549..4350767,4336377..4336583,4322776..4322938,4322533..4322715)); ID=FBpp0291451; name=Gprk1-PB; parent=FBgn0260798,FBtr0302242; dbxref=REFSEQ…	690	88.26	99	N/A	N/A	5	689	1	690	0.0	1132
Pcam.gene1009_i0_len20004.p1	FBgn0005666	6668	8933	FBgn0005666 FBpp0290554 type=polypeptide; loc=4:join(725717..726029,726662..726683,727461..727623,728104..728245,728673..728814,729002..729202,729274..729575,730777..731000,731063..731465,731560..732233,733217..733564,733920..733964,734279..734401,734478..734537,734714..734812,735515..735823,735905..736030,736149..736187,736339..736515,736819..737046,737736..737909,738953..738988,739949..739981,7…	6569	71.65	98	N/A	N/A	17	6559	1663	8109	0.0	7512
Pcam.gene143014_i0_len4113.p1	FBgn0026181	1371	1390	FBgn0026181 FBpp0074061 type=polypeptide; loc=X:complement(join(16636222..16636283,16632768..16632913,16632445..16632701,16627934..16630562,16627596..16627870,16627301..16627494,16627035..16627228,16626861..16626966,16626570..16626794,16626163..16626247)); ID=FBpp0074061; name=Rok-PA; parent=FBgn0026181,FBtr0074286; dbxref=FlyBase:FBpp0074061,FlyBase_Annotation_IDs:CG9774-PA,GB_protein:AAF48631.1…	1389	69.76	99	N/A	N/A	16	1367	15	1389	0.0	1375
Pcam.gene142227_i0_len2253.p1	FBgn0003093	751	739	FBgn0003093 FBpp0084728 type=polypeptide; loc=3R:join(29041272..29041425,29041600..29041793,29041867..29041924,29041990..29042102,29042167..29042240,29042826..29042857,29044367..29044437,29044497..29045718,29045870..29046009,29046063..29046224); ID=FBpp0084728; name=Pkc98E-PA; parent=FBgn0003093,FBtr0085359; dbxref=FlyBase:FBpp0084728,FlyBase_Annotation_IDs:CG1954-PA,GB_protein:AAF56846.1,REFSEQ:…	753	73.04	98	N/A	N/A	7	743	1	734	0.0	941
Pcam.gene147195_i0_len1974.p1	FBgn0024329	658	1571	FBgn0024329 FBpp0083099 type=polypeptide; loc=3R:complement(join(18743001..18743236,18738398..18738598,18737107..18737888,18736530..18737043,18733754..18736469,18733429..18733608,18733278..18733364)); ID=FBpp0083099; name=Mekk1-PB; parent=FBgn0024329,FBtr0083684; dbxref=FlyBase:FBpp0083099,FlyBase_Annotation_IDs:CG7717-PB,GB_protein:AAN13787.1,REFSEQ:NP_732373,GB_protein:AAN13787,UniProt/TrEMBL:Q…	626	60.06	88	N/A	N/A	63	638	936	1551	1.04e-148	468
Pcam.gene1740_i1_len1818.p1	FBgn0261854	606	958	FBgn0261854 FBpp0302921 type=polypeptide; loc=2R:complement(join(14953087..14953515,14951635..14952589,14949374..14949424,14948917..14949002,14947894..14948850,14947642..14947836,14946704..14946819,14946516..14946603)); ID=FBpp0302921; name=aPKC-PJ; parent=FBgn0261854,FBtr0329887; dbxref=FlyBase:FBpp0302921,FlyBase_Annotation_IDs:CG42783-PJ,REFSEQ:NP_001260984,GB_protein:AGB93516,UniProt/TrEMBL:A…	527	80.08	86	N/A	N/A	83	605	442	958	0.0	779
Pcam.gene4471_i0_len1500.p1	FBgn0261278	500	512	FBgn0261278 FBpp0080442 type=polypeptide; loc=2L:join(16691089..16691192,16691901..16692124,16696585..16696762,16697501..16697643,16698139..16698348,16698962..16699641); ID=FBpp0080442; name=grp-PC; parent=FBgn0261278,FBtr0080885; dbxref=FlyBase_Annotation_IDs:CG17161-PC,FlyBase:FBpp0080442,GB_protein:AAF53551.2,REFSEQ:NP_723986,GB_protein:AAF53551,UniProt/Swiss-Prot:O61661; MD5=ca5585c8fc2c0192d…	504	66.27	97	N/A	N/A	14	498	11	512	3.74e-172	494
Pcam.gene142976_i0_len4275.p1	FBgn0034950	1425	985	FBgn0034950 FBpp0072069 type=polypeptide; loc=2R:join(23988831..23988918,23988987..23991614,23991675..23991916); ID=FBpp0072069; name=Pask-PA; parent=FBgn0034950,FBtr0072160; dbxref=FlyBase:FBpp0072069,FlyBase_Annotation_IDs:CG3105-PA,GB_protein:AAF47129.2,REFSEQ:NP_611864,GB_protein:AAF47129,UniProt/TrEMBL:Q95SH0,FlyMine:FBpp0072069,modMine:FBpp0072069; MD5=b7b3778c30e90067b348be6cd31c7707; leng…	336	64.58	42	N/A	N/A	1086	1414	570	899	7.28e-91	317
Pcam.gene6856_i0_len2883.p1	FBgn0260945	961	855	FBgn0260945 FBpp0289788 type=polypeptide; loc=3L:complement(join(12804355..12804444,12797683..12797856,12788541..12788628,12788249..12788374,12788016..12788089,12787793..12787953,12787387..12787733,12785871..12787028,12785672..12785808,12785471..12785606,12785337..12785413)); ID=FBpp0289788; name=Atg1-PB; parent=FBgn0260945,FBtr0300561; dbxref=REFSEQ:NP_001163433,GB_protein:ACZ94704,FlyBase_Annot…	989	55.01	98	N/A	N/A	14	958	1	854	0.0	640
Pcam.gene5148_i0_len5619.p1	FBgn0287828	1873	1894	FBgn0287828 FBpp0309085 type=polypeptide; loc=X:join(12443198..12447797,12451074..12451210,12451273..12451446,12452220..12452374,12452443..12452590,12452678..12452857,12452917..12453057,12453142..12453291); ID=FBpp0309085; name=Pkcdelta-PE; parent=FBgn0287828,FBtr0340086; dbxref=FlyBase:FBpp0309085,FlyBase_Annotation_IDs:CG42349-PE,GB_protein:AAF48161,REFSEQ:NP_572797,UniProt/TrEMBL:Q9VYN1; MD5=a…	342	84.21	18	N/A	N/A	1530	1871	1551	1892	4.52e-166	555
Pcam.gene145438_i0_len1587.p1	FBgn0020386	529	836	FBgn0020386 FBpp0072366 type=polypeptide; loc=3L:join(129823..129888,135458..135842,135967..136335,141770..142879,142943..143217,143515..143820); ID=FBpp0072366; name=Pdk1-PD; parent=FBgn0020386,FBtr0072464; dbxref=GB_protein:AAF47330.2,FlyBase:FBpp0072366,FlyBase_Annotation_IDs:CG1210-PD,GB_protein:AAF47330.3,REFSEQ:NP_728471,GB_protein:AAF47330,UniProt/Swiss-Prot:Q9W0V1,FlyMine:FBpp0072366,modM…	537	61.27	89	N/A	N/A	51	523	240	764	1.52e-156	466
Pcam.gene2701_i0_len1770.p1	FBgn0024227	590	329	FBgn0024227 FBpp0079769 type=polypeptide; loc=2L:complement(join(10857844..10857977,10857071..10857788,10856873..10857010)); ID=FBpp0079769; name=aurB-PA; parent=FBgn0024227,FBtr0080180; dbxref=FlyBase:FBpp0079769,FlyBase_Annotation_IDs:CG6620-PA,GB_protein:AAF53026.1,REFSEQ:NP_477336,GB_protein:AAF53026,UniProt/Swiss-Prot:Q9VKN7,FlyMine:FBpp0079769,modMine:FBpp0079769; MD5=ca7d4b5e803c467e09c3e9…	259	69.88	44	N/A	N/A	305	563	48	306	2.83e-93	288
Pcam.gene142483_i0_len2580.p1	FBgn0001079	860	805	FBgn0001079 FBpp0074373 type=polypeptide; loc=X:join(18657840..18657950,18658023..18659392,18659452..18660026,18660095..18660456); ID=FBpp0074373; name=fu-PA; parent=FBgn0001079,FBtr0074602; dbxref=FlyBase:FBpp0074373,FlyBase_Annotation_IDs:CG6551-PA,GB_protein:AAF48871.1,REFSEQ:NP_477499,GB_protein:AAF48871,UniProt/Swiss-Prot:P23647,FlyMine:FBpp0074373,modMine:FBpp0074373; MD5=56eaf7bf9e0789a427…	285	71.58	65	N/A	N/A	5	289	1	284	4.83e-95	315
Pcam.gene2123_i0_len5535.p1	FBgn0023081	1845	1637	FBgn0023081 FBpp0072194 type=polypeptide; loc=2R:complement(join(24098498..24098525,24097407..24097625,24097072..24097343,24094115..24097018,24093777..24094053,24093277..24093705,24093009..24093215,24092759..24092944,24092605..24092698,24092342..24092538,24092162..24092262)); ID=FBpp0072194; name=gek-PA; parent=FBgn0023081,FBtr0072287; dbxref=GB_protein:AAF47163.1,FlyBase:FBpp0072194,FlyBase_Anno…	1200	64.00	92	N/A	N/A	596	1766	477	1585	0.0	999
Pcam.gene3521_i0_len1908.p1	FBgn0003124	636	576	FBgn0003124 FBpp0074608 type=polypeptide; loc=3L:join(20310310..20310408,20311049..20311273,20311335..20312117,20312183..20312611,20312679..20312873); ID=FBpp0074608; name=polo-PA; parent=FBgn0003124,FBtr0074839; dbxref=FlyBase_Annotation_IDs:CG12306-PA,FlyBase:FBpp0074608,GB_protein:AAF49036.1,REFSEQ:NP_524179,GB_protein:AAF49036,UniProt/Swiss-Prot:P52304; MD5=90dbd81ba2243b46d798dac25b12728b; l…	587	71.38	92	N/A	N/A	13	597	6	571	0.0	622
Pcam.gene137675_i0_len1449.p1	FBgn0044826	483	583	FBgn0044826 FBpp0303080 type=polypeptide; loc=3R:complement(16451159..16452910); ID=FBpp0303080; name=Pak3-PD; parent=FBgn0044826,FBtr0330047; dbxref=FlyBase:FBpp0303080,FlyBase_Annotation_IDs:CG14895-PD,REFSEQ:NP_001262638,GB_protein:AGB96018,UniProt/TrEMBL:A0A0B4KGS4; MD5=565b4c0f86f726d7676d1d173f3821cc; length=583; release=r6.46; species=Dmel;	343	73.76	86	N/A	N/A	148	478	227	569	6.50e-143	421
Pcam.gene142323_i0_len2277.p1	FBgn0052666	759	674	FBgn0052666 FBpp0309256 type=polypeptide; loc=X:join(11493866..11493999,11550477..11550689,11550762..11550937,11551029..11551347,11551772..11552954); ID=FBpp0309256; name=Drak-PE; parent=FBgn0052666,FBtr0340295; dbxref=FlyBase:FBpp0309256,FlyBase_Annotation_IDs:CG32666-PE,GB_protein:AAS65317,REFSEQ:NP_996411,UniProt/Swiss-Prot:Q0KHT7; MD5=cb1e63cf514161a297f7d473b4338dc3; length=674; release=r6.4…	283	70.32	37	N/A	N/A	41	322	13	295	1.22e-100	324
Pcam.gene5008_i0_len12330.p1	FBgn0053519	4110	4218	FBgn0053519 FBpp0112375 type=polypeptide; loc=2R:complement(join(24013853..24013861,24012914..24013035,24012724..24012855,24012489..24012659,24012268..24012433,24010923..24011015,24008701..24010783,24007834..24008145,24007610..24007766,24007461..24007546,24007265..24007400,24007016..24007200,24006394..24006954,24005422..24006282,24005261..24005366,24005023..24005204,24004789..24004863,24003957..2…	3238	56.02	77	N/A	N/A	935	4089	1016	4193	0.0	2207
Pcam.gene4307_i0_len5994.p1	FBgn0002466	1998	1858	FBgn0002466 FBpp0304889 type=polypeptide; loc=3L:complement(join(12514382..12514667,12513881..12514125,12513462..12513824,12512035..12513402,12510301..12511803,12510029..12510224,12508357..12509972)); ID=FBpp0304889; name=sti-PB; parent=FBgn0002466,FBtr0332643; dbxref=REFSEQ:NP_001261768,GB_protein:AGB94461,FlyBase:FBpp0304889,FlyBase_Annotation_IDs:CG10522-PB,UniProt/TrEMBL:M9PI41; MD5=c6e6ded6f…	1514	47.09	85	N/A	N/A	9	1426	5	1441	1.19e-120	422
Pcam.gene5611_i1_len1683.p1	FBgn0020621	561	1501	FBgn0020621 FBpp0111810 type=polypeptide; loc=2R:complement(join(9268369..9268671,9267655..9267976,9265490..9266028,9258840..9260144,9257410..9258060,9255089..9255709,9254651..9255022,9254481..9254588,9254275..9254415,9254064..9254207)); ID=FBpp0111810; name=Pkn-PG; parent=FBgn0020621,FBtr0112897; dbxref=FlyBase:FBpp0111810,FlyBase_Annotation_IDs:CG2049-PG,REFSEQ:NP_001097237,GB_protein:ABV53735,…	349	91.12	62	N/A	N/A	215	560	1153	1501	0.0	602
Pcam.gene141953_i0_len2334.p1	FBgn0260399	778	846	FBgn0260399 FBpp0083089 type=polypeptide; loc=3R:join(18746572..18746721,18747237..18748070,18748131..18748289,18748361..18748489,18748666..18749668,18749739..18750004); ID=FBpp0083089; name=gwl-PA; parent=FBgn0260399,FBtr0083674; dbxref=FlyBase:FBpp0083089,FlyBase_Annotation_IDs:CG7719-PA,GB_protein:AAF55594.2,REFSEQ:NP_524860,GB_protein:AAF55594,UniProt/TrEMBL:Q95TN8,FlyMine:FBpp0083089,modMine…	227	74.45	29	N/A	N/A	3	229	24	246	1.63e-78	269
Pcam.gene5708_i0_len3594.p1	FBgn0037218	1198	1165	FBgn0037218 FBpp0078604 type=polypeptide; loc=3R:join(4221143..4221317,4221756..4221986,4222058..4222197,4222258..4223190,4224599..4225008,4225066..4225439,4225498..4226459,4226530..4226691,4226751..4226861); ID=FBpp0078604; name=aux-PA; parent=FBgn0037218,FBtr0078965; dbxref=FlyBase:FBpp0078604,FlyBase_Annotation_IDs:CG1107-PA,GB_protein:AAF52168.1,REFSEQ:NP_730785,GB_protein:AAF52168,UniProt/Tr…	791	61.19	65	N/A	N/A	30	812	35	771	0.0	646
Pcam.gene2662_i0_len1851.p1	FBgn0267698	617	840	FBgn0267698 FBpp0306607 type=polypeptide; loc=3R:join(6355021..6355180,6355266..6355420,6356433..6356598,6356750..6357340,6357875..6359022,6359092..6359310,6359382..6359465); ID=FBpp0306607; name=Pak-PF; parent=FBgn0267698,FBtr0334540; dbxref=FlyBase:FBpp0306607,FlyBase_Annotation_IDs:CG10295-PF,REFSEQ:NP_001262310,GB_protein:AGB95693,UniProt/TrEMBL:B7Z0W0; MD5=2ae5dfc059e2b6d658f445f0a4dda705; l…	305	96.72	71	N/A	N/A	312	616	536	840	0.0	585
Pcam.gene143227_i0_len7026.p1	FBgn0038588	2342	681	FBgn0038588 FBpp0083026 type=polypeptide; loc=3R:complement(join(18241963..18242058,18240170..18241900,18239892..18240110)); ID=FBpp0083026; name=CG7156-PA; parent=FBgn0038588,FBtr0083606; dbxref=FlyBase:FBpp0083026,FlyBase_Annotation_IDs:CG7156-PA,GB_protein:AAF55518.1,REFSEQ:NP_650697,GB_protein:AAF55518,UniProt/TrEMBL:Q9VEA9,FlyMine:FBpp0083026,modMine:FBpp0083026; MD5=27fd5b5007aef79f8f3e2b52…	116	62.07	20	N/A	N/A	10	125	8	123	1.04e-26	117
Pcam.gene141910_i0_len2895.p1	FBgn0263395	965	1218	FBgn0263395 FBpp0085692 type=polypeptide; loc=2R:join(19179733..19179858,19211856..19212276,19216421..19216519,19216743..19217041,19217757..19217844,19218131..19218194,19220744..19220782,19223240..19224386,19224450..19224576,19224641..19224994,19225060..19225503,19225565..19225786,19225847..19225973,19226040..19226139); ID=FBpp0085692; name=hppy-PA; parent=FBgn0263395,FBtr0086504; dbxref=FlyBase:…	449	73.27	80	N/A	N/A	528	962	789	1217	2.31e-167	521
Pcam.gene6382_i0_len3132.p1	FBgn0031030	1044	1039	FBgn0031030 FBpp0074540 type=polypeptide; loc=X:complement(join(19577265..19577494,19576695..19577199,19576039..19576395,19575358..19575969,19573291..19573464,19572866..19573228,19572678..19572800,19572497..19572613,19572252..19572425,19571966..19572187,19571775..19571893,19571581..19571704)); ID=FBpp0074540; name=Tao-PE; parent=FBgn0031030,FBtr0074771; dbxref=FlyBase:FBpp0074540,FlyBase_Annotati…	481	76.09	46	N/A	N/A	559	1038	546	1026	1.04e-163	509
Pcam.gene143583_i0_len3351.p1	FBgn0029970	1117	735	FBgn0029970 FBpp0071094 type=polypeptide; loc=X:complement(7889292..7891499); ID=FBpp0071094; name=Nek2-PA; parent=FBgn0029970,FBtr0071142; dbxref=FlyBase:FBpp0071094,FlyBase_Annotation_IDs:CG17256-PA,GB_protein:AAF46283.1,REFSEQ:NP_572415,GB_protein:AAF46283,UniProt/TrEMBL:Q9W3N8,FlyMine:FBpp0071094,modMine:FBpp0071094; MD5=19e317833ca4d1fb9c2e6527a7c2c3c8; length=735; release=r6.46; species=Dme…	273	70.33	24	N/A	N/A	92	364	16	286	1.54e-85	292
Pcam.gene138880_i0_len990.p1	FBgn0004107	330	314	FBgn0004107 FBpp0083329 type=polypeptide; loc=3R:join(20735697..20735824,20736091..20736286,20736341..20736451,20736511..20736672,20736732..20736929,20736985..20737134); ID=FBpp0083329; name=Cdk2-PA; parent=FBgn0004107,FBtr0083921; dbxref=FlyBase:FBpp0083329,FlyBase_Annotation_IDs:CG10498-PA,GB_protein:AAN14363.1,REFSEQ:NP_732544,GB_protein:AAN14363,UniProt/Swiss-Prot:P23573,modMine:FBpp0083329; …	291	76.98	88	N/A	N/A	27	317	2	287	1.85e-129	371
Pcam.gene141329_i0_len2760.p1	FBgn0045980	920	841	FBgn0045980 FBpp0084112 type=polypeptide; loc=3R:complement(join(24824698..24825383,24824496..24824634,24824149..24824432,24823921..24824094,24823356..24823865,24823127..24823295,24822884..24823069,24822598..24822830,24822401..24822545)); ID=FBpp0084112; name=niki-PA; parent=FBgn0045980,FBtr0084737; dbxref=FlyBase:FBpp0084112,FlyBase_Annotation_IDs:CG10951-PA,GB_protein:AAF56344.1,REFSEQ:NP_65129…	652	56.75	67	N/A	N/A	30	647	103	740	6.20e-158	484
Pcam.gene2446_i0_len1836.p1	FBgn0031883	612	594	FBgn0031883 FBpp0088583 type=polypeptide; loc=2L:join(7032965..7033018,7035407..7035561,7035637..7036035,7036185..7036722,7036812..7037450); ID=FBpp0088583; name=Caper-PA; parent=FBgn0031883,FBtr0089640; dbxref=FlyBase:FBpp0088583,FlyBase_Annotation_IDs:CG11266-PA,GB_protein:AAF52478.1,REFSEQ:NP_723243,GB_protein:AAF52478,UniProt/TrEMBL:Q9VM49; MD5=6dc9afd02c8b13acf2780f8f704004ac; length=594; re…	365	81.64	59	N/A	N/A	249	608	223	585	0.0	531
Pcam.gene875_i0_len813.p1	FBgn0003742	271	264	FBgn0003742 FBpp0088946 type=polypeptide; loc=2R:complement(join(14603984..14604099,14603348..14603501,14603161..14603289,14602504..14602876,14602420..14602442)); ID=FBpp0088946; name=tra2-PG; parent=FBgn0003742,FBtr0089621; dbxref=FlyBase_Annotation_IDs:CG10128-PG,FlyBase:FBpp0088946,GB_protein:AAS64911.1,REFSEQ:NP_995834,GB_protein:AAS64911,UniProt/Swiss-Prot:P19018,FlyMine:FBpp0088946,modMine:…	164	69.51	60	N/A	N/A	90	252	82	232	4.77e-47	157
Pcam.gene176040_i0_len246.p1	FBgn0064117	82	90	FBgn0064117 FBpp0076925 type=polypeptide; loc=X:complement(21318855..21319127); ID=FBpp0076925; name=SLIRP1-PA; parent=FBgn0064117,FBtr0091703; dbxref=FlyBase:FBpp0076925,FlyBase_Annotation_IDs:CG33714-PA,GB_protein:AAN09673.1,FlyBase_Annotation_IDs:CG33071-PD,REFSEQ:NP_001027084,GB_protein:AAN09673,UniProt/TrEMBL:Q0KHQ1,FlyMine:FBpp0076925,modMine:FBpp0076925; MD5=becc03dd24356360501db13a1b1f7b7…	77	63.64	94	N/A	N/A	1	77	10	86	7.34e-16	65.1
Pcam.gene1600_i0_len1947.p1	FBgn0027841	649	419	FBgn0027841 FBpp0083075 type=polypeptide; loc=3R:join(18659705..18659841,18659905..18661027); ID=FBpp0083075; name=CstF64-PA; parent=FBgn0027841,FBtr0083660; dbxref=FlyBase_Annotation_IDs:CG7697-PA,FlyBase:FBpp0083075,GB_protein:AAF55577.2,REFSEQ:NP_477453,GB_protein:AAF55577,UniProt/TrEMBL:Q9VE52,FlyMine:FBpp0083075,modMine:FBpp0083075; MD5=1a4d9437055297f002f91b19d2509127; length=419; release=r…	191	86.39	37	N/A	N/A	53	243	5	195	2.22e-96	301
Pcam.gene109509_i0_len444.p1	FBgn0037342	148	302	FBgn0037342 FBpp0078402 type=polypeptide; loc=3R:complement(5567613..5568521); ID=FBpp0078402; name=CG2931-PA; parent=FBgn0037342,FBtr0078753; dbxref=FlyBase:FBpp0078402,FlyBase_Annotation_IDs:CG2931-PA,GB_protein:AAF52006.1,REFSEQ:NP_649552,GB_protein:AAF52006,UniProt/TrEMBL:Q9VND7,FlyMine:FBpp0078402,modMine:FBpp0078402; MD5=728543d923f445aeb9c0d6823f1a9947; length=302; release=r6.46; species=D…	125	87.20	84	N/A	N/A	20	144	170	294	7.89e-63	194
Pcam.gene1068_i0_len1293.p1	FBgn0085391	431	651	FBgn0085391 FBpp0310623 type=polypeptide; loc=3R:join(28030688..28031425,28043586..28043775,28075677..28075764,28078161..28078236,28078536..28078632,28082901..28083090,28083230..28083622,28084463..28084616,28085405..28085434); ID=FBpp0310623; name=trv-PI; parent=FBgn0085391,FBtr0344217; dbxref=GB_protein:ACZ95048,REFSEQ:NP_001163754,FlyBase:FBpp0310623,FlyBase_Annotation_IDs:CG34362-PI,UniProt/Tr…	200	86.50	45	N/A	N/A	175	370	310	506	6.39e-105	323
Pcam.gene1633_i1_len918.p1	FBgn0264270	306	722	FBgn0264270 FBpp0303712 type=polypeptide; loc=X:complement(join(7091674..7091750,7087614..7087659,7085619..7085954,7085410..7085517,7085158..7085339,7084599..7084819,7080989..7081054,7078235..7079367)); ID=FBpp0303712; name=Sxl-PX; parent=FBgn0264270,FBtr0331270; dbxref=REFSEQ:NP_001259303,GB_protein:AGB95148,FlyBase_Annotation_IDs:CG43770-PX,FlyBase:FBpp0303712,UniProt/TrEMBL:M9PGK6; MD5=c72b169…	179	79.33	58	N/A	N/A	21	199	115	292	1.09e-71	234
Pcam.gene2801_i1_len1269.p1	FBgn0086675	423	371	FBgn0086675 FBpp0428414 type=polypeptide; loc=X:join(12942658..12942856,12943086..12943130,12943193..12943450,12943513..12943756,12944293..12944337,12945166..12945490); ID=FBpp0428414; name=fne-PK; parent=FBgn0086675,FBtr0481632; dbxref=FlyBase:FBpp0428414,FlyBase_Annotation_IDs:CG4396-PK; MD5=abd29240801e8b062d33b2e2eff3c663; length=371; release=r6.46; species=Dmel;	394	77.41	92	N/A	N/A	35	422	1	370	0.0	510
Pcam.gene1633_i0_len975.p1	FBgn0024987	325	485	FBgn0024987 FBpp0308820 type=polypeptide; loc=X:join(1371308..1371370,1371451..1371774,1371915..1372022,1372086..1372267,1372461..1373047,1373158..1373351); ID=FBpp0308820; name=ssx-PD; parent=FBgn0024987,FBtr0339773; dbxref=GB_protein:AAF45613,REFSEQ:NP_569908,FlyBase:FBpp0308820,FlyBase_Annotation_IDs:CG3056-PD,UniProt/TrEMBL:O76876; MD5=47466e169d263a55e72cb02ae0795b65; length=485; release=r6.…	198	68.69	61	N/A	N/A	23	220	93	270	1.15e-64	211
Pcam.gene1015_i0_len1812.p1	FBgn0038826	604	761	FBgn0038826 FBpp0306764 type=polypeptide; loc=3R:join(20790209..20790332,20791745..20791863,20791937..20792249,20792314..20792555,20795139..20795274,20797144..20797277,20797345..20797473,20797536..20797676,20797747..20797853,20798291..20798409,20800017..20800300,20802290..20802551,20805947..20806122); ID=FBpp0306764; name=Syp-PJ; parent=FBgn0038826,FBtr0334712; dbxref=FlyBase:FBpp0306764,FlyBase_…	573	74.00	88	N/A	N/A	3	536	2	563	0.0	691
Pcam.gene7919_i0_len642.p1	FBgn0033378	214	165	FBgn0033378 FBpp0087648 type=polypeptide; loc=2R:join(9110896..9110956,9111046..9111482); ID=FBpp0087648; name=tsu-PA; parent=FBgn0033378,FBtr0088567; dbxref=GB_protein:AAF58987.1,FlyBase:FBpp0087648,FlyBase_Annotation_IDs:CG8781-PA,REFSEQ:NP_610454,GB_protein:AAF58987,UniProt/Swiss-Prot:Q9V535,FlyMine:FBpp0087648,modMine:FBpp0087648; MD5=6406edf3aedf3801386a0a91e105763b; length=165; release=r6.4…	162	80.25	75	N/A	N/A	39	199	1	162	5.89e-78	230
Pcam.gene145014_i0_len1761.p1	FBgn0000114	587	810	FBgn0000114 FBpp0079926 type=polypeptide; loc=2L:join(12241080..12241780,12271591..12272084,12278837..12278919,12282514..12282562,12298568..12298749,12298814..12299111,12299188..12299394,12304446..12304595,12310682..12310950); ID=FBpp0079926; name=bru1-PB; parent=FBgn0000114,FBtr0080344; dbxref=FlyBase:FBpp0079926,FlyBase_Annotation_IDs:CG31762-PB,GB_protein:AAN10810.1,REFSEQ:NP_723737,GB_protein…	518	61.78	87	N/A	N/A	74	586	350	810	2.20e-146	441
Pcam.gene1068_i1_len1254.p1	FBgn0005649	418	470	FBgn0005649 FBpp0083976 type=polypeptide; loc=3R:complement(join(24045438..24045665,24044358..24045266,24044197..24044290,24043964..24044145)); ID=FBpp0083976; name=Rox8-PD; parent=FBgn0005649,FBtr0084591; dbxref=FlyBase:FBpp0083976,FlyBase_Annotation_IDs:CG5422-PD,GB_protein:AAN13978.1,REFSEQ:NP_732945,GB_protein:AAN13978,UniProt/TrEMBL:Q8IMX4,FlyMine:FBpp0083976,modMine:FBpp0083976; MD5=1366aa4…	392	61.99	80	N/A	N/A	57	389	2	377	2.59e-126	372
Pcam.gene147057_i0_len1884.p1	FBgn0030707	628	612	FBgn0030707 FBpp0290450 type=polypeptide; loc=X:join(15922102..15922139,15922469..15923107,15923168..15923250,15923320..15923522,15923592..15924158,15924217..15924525); ID=FBpp0290450; name=CG8916-PB; parent=FBgn0030707,FBtr0301232; dbxref=REFSEQ:NP_573090,GB_protein:AAF48539,FlyBase_Annotation_IDs:CG8916-PB,FlyBase:FBpp0290450,UniProt/TrEMBL:Q9VXL9,FlyMine:FBpp0290450,modMine:FBpp0290450; MD5=03…	605	54.55	93	N/A	N/A	40	622	65	598	1.37e-124	380
Pcam.gene138649_i0_len1047.p1	FBgn0027786	349	316	FBgn0027786 FBpp0072379 type=polypeptide; loc=3L:join(184864..185074,185135..185303,185367..185864,185926..185998); ID=FBpp0072379; name=Mtch-PB; parent=FBgn0027786,FBtr0072477; dbxref=FlyBase:FBpp0072379,FlyBase_Annotation_IDs:CG6851-PB,GB_protein:AAN11420.1,REFSEQ:NP_728481,GB_protein:AAN11420,UniProt/TrEMBL:Q9V3Y4; MD5=3989497cb26be938d0ea93dd95851435; length=316; release=r6.46; species=Dmel;	279	63.08	80	N/A	N/A	45	322	17	294	9.71e-79	243
Pcam.gene139293_i0_len1017.p1	FBgn0033391	339	322	FBgn0033391 FBpp0291674 type=polypeptide; loc=2R:complement(join(9191276..9191429,9189067..9189220,9188654..9189008,9188120..9188265,9186975..9187134)); ID=FBpp0291674; name=CG8026-PD; parent=FBgn0033391,FBtr0302512; dbxref=FlyBase:FBpp0291674,FlyBase_Annotation_IDs:CG8026-PD,REFSEQ:NP_724769,GB_protein:AAF58969,UniProt/TrEMBL:A1Z7S4,FlyMine:FBpp0291674,modMine:FBpp0291674; MD5=4ec2bd0eb5c2056689…	312	76.28	92	N/A	N/A	17	328	13	317	4.55e-139	396
Pcam.gene155882_i0_len933.p1	FBgn0040383	311	306	FBgn0040383 FBpp0070129 type=polypeptide; loc=X:join(756336..756506,757805..758554); ID=FBpp0070129; name=CG5254-PA; parent=FBgn0040383,FBtr0070134; dbxref=FlyBase:FBpp0070129,FlyBase_Annotation_IDs:CG5254-PA,GB_protein:AAF45544.1,REFSEQ:NP_569856,GB_protein:AAF45544,UniProt/TrEMBL:Q9V3T2,FlyMine:FBpp0070129,modMine:FBpp0070129; MD5=c2faa20e76b60242ae567f510c2673b5; length=306; release=r6.46; spe…	297	73.74	93	N/A	N/A	19	306	12	305	3.48e-119	344
Pcam.gene138961_i0_len990.p1	FBgn0037852	330	332	FBgn0037852 FBpp0081809 type=polypeptide; loc=3R:complement(10880006..10881004); ID=FBpp0081809; name=Tpc1-PB; parent=FBgn0037852,FBtr0082333; dbxref=FlyBase:FBpp0081809,FlyBase_Annotation_IDs:CG6608-PB,GB_protein:AAF54576.2,REFSEQ:NP_731527,GB_protein:AAF54576,UniProt/TrEMBL:Q7K0L7; MD5=ef65829dacf8486c7ad530c2200b803e; length=332; release=r6.46; species=Dmel;	295	57.29	86	N/A	N/A	25	308	31	325	1.46e-63	204
Pcam.gene163291_i0_len264.p1	FBgn0034443	88	79	FBgn0034443 FBpp0085735 type=polypeptide; loc=2R:complement(join(19396624..19396662,19396362..19396562)); ID=FBpp0085735; name=cer-PA; parent=FBgn0034443,FBtr0086551; dbxref=FlyBase:FBpp0085735,FlyBase_Annotation_IDs:CG10460-PA,GB_protein:AAF57567.1,REFSEQ:NP_611420,GB_protein:AAF57567,UniProt/TrEMBL:A1ZBK7,FlyMine:FBpp0085735,modMine:FBpp0085735; MD5=9c806692e1c6d374e21b634761bc8587; length=79; …	60	63.33	68	N/A	N/A	22	81	12	71	1.24e-10	51.6
Pcam.gene4427_i0_len1491.p1	FBgn0261380	497	408	FBgn0261380 FBpp0291479 type=polypeptide; loc=3R:complement(join(10783834..10784009,10783424..10783771,10783086..10783366,10782609..10783030)); ID=FBpp0291479; name=mRpL37-PB; parent=FBgn0261380,FBtr0302273; dbxref=REFSEQ:NP_524306,GB_protein:AAF54554,FlyBase:FBpp0291479,FlyBase_Annotation_IDs:CG42632-PB,UniProt/TrEMBL:Q9VGW9,FlyMine:FBpp0291479,modMine:FBpp0291479; MD5=0c99f30956b9906d13040330db…	420	48.10	81	N/A	N/A	71	473	1	405	6.26e-41	150
Pcam.gene141065_i0_len1116.p1	FBgn0034646	372	346	FBgn0034646 FBpp0071600 type=polypeptide; loc=2R:complement(join(21659525..21659932,21658843..21659475)); ID=FBpp0071600; name=Rae1-PA; parent=FBgn0034646,FBtr0071683; dbxref=FlyBase:FBpp0071600,FlyBase_Annotation_IDs:CG9862-PA,GB_protein:AAF46745.1,REFSEQ:NP_611597,GB_protein:AAF46745,UniProt/Swiss-Prot:Q9W2E7,FlyMine:FBpp0071600,modMine:FBpp0071600; MD5=374d7be74bd49bde2deecdf143a9db11; length=…	350	82.29	94	N/A	N/A	20	369	2	344	0.0	531
Pcam.gene135258_i0_len1338.p1	FBgn0028687	446	433	FBgn0028687 FBpp0088021 type=polypeptide; loc=2R:complement(7652536..7653837); ID=FBpp0088021; name=Rpt1-PA; parent=FBgn0028687,FBtr0088947; dbxref=GB_protein:AAF59219.1,FlyBase:FBpp0088021,FlyBase_Annotation_IDs:CG1341-PA,REFSEQ:NP_477473,GB_protein:AAF59219,UniProt/TrEMBL:Q7KMQ0,FlyMine:FBpp0088021,modMine:FBpp0088021; MD5=76480cb616eeeb3d35baf21492c93f5f; length=433; release=r6.46; species=Dme…	434	95.39	97	N/A	N/A	12	445	1	433	0.0	820
Pcam.gene1311_i1_len1218.p1	FBgn0020369	406	405	FBgn0020369 FBpp0076890 type=polypeptide; loc=X:join(21316178..21316195,21316259..21316403,21316549..21317603); ID=FBpp0076890; name=Rpt6-PA; parent=FBgn0020369,FBtr0077189; dbxref=FlyBase:FBpp0076890,FlyBase_Annotation_IDs:CG1489-PA,GB_protein:AAF50835.1,REFSEQ:NP_608447,GB_protein:AAF50835,UniProt/Swiss-Prot:O18413,FlyMine:FBpp0076890,modMine:FBpp0076890; MD5=22dd41c30e0d27414c18eaf70afa7fdf; l…	405	95.80	99	N/A	N/A	3	405	1	405	0.0	764
Pcam.gene136085_i0_len1272.p1	FBgn0039788	424	399	FBgn0039788 FBpp0085042 type=polypeptide; loc=3R:complement(join(30583376..30583523,30582269..30583320)); ID=FBpp0085042; name=Rpt6R-PA; parent=FBgn0039788,FBtr0085680; dbxref=FlyBase:FBpp0085042,FlyBase_Annotation_IDs:CG2241-PA,GB_protein:AAF57069.1,REFSEQ:NP_651811,GB_protein:AAF57069,UniProt/TrEMBL:Q9VA54,FlyMine:FBpp0085042,modMine:FBpp0085042; MD5=04c02ef72dbf64e3dd2716e3daaf5969; length=399…	393	92.88	92	N/A	N/A	32	423	8	399	0.0	678
Pcam.gene136325_i0_len1254.p1	FBgn0028685	418	397	FBgn0028685 FBpp0293948 type=polypeptide; loc=X:complement(join(6291015..6291123,6290839..6290958,6290055..6290775,6289785..6289925,6289619..6289721)); ID=FBpp0293948; name=Rpt4-PB; parent=FBgn0028685,FBtr0305495; dbxref=REFSEQ:NP_572308,GB_protein:AAF46146,FlyBase:FBpp0293948,FlyBase_Annotation_IDs:CG3455-PB,UniProt/TrEMBL:Q9W414; MD5=8bf62554d9602ab58f44205d0ae8cee7; length=397; release=r6.46; …	388	94.59	93	N/A	N/A	30	417	10	397	0.0	713
Pcam.gene137269_i0_len1386.p1	FBgn0015282	462	439	FBgn0015282 FBpp0083906 type=polypeptide; loc=3R:complement(join(23931324..23931326,23929946..23931262)); ID=FBpp0083906; name=Rpt2-PA; parent=FBgn0015282,FBtr0084520; dbxref=FlyBase:FBpp0083906,FlyBase_Annotation_IDs:CG5289-PA,GB_protein:AAF56205.1,REFSEQ:NP_524469,GB_protein:AAF56205,UniProt/Swiss-Prot:P48601,FlyMine:FBpp0083906,modMine:FBpp0083906; MD5=8bbd76fd6feaf70fff47dd693733abbe; length=…	442	94.80	96	N/A	N/A	20	461	1	439	0.0	801
Pcam.gene137970_i0_len1200.p1	FBgn0036224	400	398	FBgn0036224 FBpp0075772 type=polypeptide; loc=3L:join(11942104..11942721,11942794..11943372); ID=FBpp0075772; name=Rpt4R-PA; parent=FBgn0036224,FBtr0076040; dbxref=FlyBase:FBpp0075772,FlyBase_Annotation_IDs:CG7257-PA,GB_protein:AAF49987.1,REFSEQ:NP_648525,GB_protein:AAF49987,UniProt/TrEMBL:Q9VTQ9,FlyMine:FBpp0075772,modMine:FBpp0075772; MD5=a4c41b694eaa3a3722d4ae670ad5a64a; length=398; release=r6…	386	94.04	97	N/A	N/A	14	399	13	398	0.0	664
Pcam.gene134890_i0_len1308.p1	FBgn0028684	436	428	FBgn0028684 FBpp0083843 type=polypeptide; loc=3R:join(23753014..23753223,23753288..23753708,23753766..23754421); ID=FBpp0083843; name=Rpt5-PA; parent=FBgn0028684,FBtr0084452; dbxref=FlyBase:FBpp0083843,FlyBase_Annotation_IDs:CG10370-PA,GB_protein:AAF56177.1,REFSEQ:NP_524464,GB_protein:AAF56177,UniProt/TrEMBL:Q9V3V6,FlyMine:FBpp0083843,modMine:FBpp0083843; MD5=d644ae57f045a0329802b0442d8a3e33; len…	409	94.38	94	N/A	N/A	27	435	21	428	0.0	745
Pcam.gene136158_i0_len1269.p1	FBgn0028686	423	413	FBgn0028686 FBpp0073292 type=polypeptide; loc=X:join(11125313..11125348,11125423..11125506,11125565..11126686); ID=FBpp0073292; name=Rpt3-PA; parent=FBgn0028686,FBtr0073436; dbxref=FlyBase:FBpp0073292,FlyBase_Annotation_IDs:CG16916-PA,GB_protein:AAF48001.1,REFSEQ:NP_572686,GB_protein:AAF48001,UniProt/TrEMBL:Q9V405,FlyMine:FBpp0073292,modMine:FBpp0073292; MD5=3ce20983cbcc98bbf3405ed68bf3a207; leng…	389	95.12	92	N/A	N/A	34	422	25	413	0.0	720
Pcam.gene142622_i0_len2394.p1	FBgn0286784	798	826	FBgn0286784 FBpp0111818 type=polypeptide; loc=2R:join(9990298..9990389,9990471..9990573,9990660..9992696,9992763..9992917,9992984..9993077); ID=FBpp0111818; name=TER94-PC; parent=FBgn0286784,FBtr0112905; dbxref=FlyBase:FBpp0111818,FlyBase_Annotation_IDs:CG2331-PC,REFSEQ:NP_001097249,GB_protein:ABV53745,FlyMine:FBpp0111818,modMine:FBpp0111818; MD5=e09d77a7cd3db4f0c82c1b31084b64b9; length=826; rele…	798	92.23	99	N/A	N/A	8	797	32	826	0.0	1388
Pcam.gene142717_i0_len2439.p1	FBgn0036702	813	826	FBgn0036702 FBpp0075012 type=polypeptide; loc=3L:complement(join(17241785..17241868,17241217..17241719,17240663..17241058,17239111..17240608)); ID=FBpp0075012; name=Afg3l2-PA; parent=FBgn0036702,FBtr0075251; dbxref=FlyBase:FBpp0075012,FlyBase_Annotation_IDs:CG6512-PA,GB_protein:AAF49365.2,REFSEQ:NP_730248,GB_protein:AAF49365,UniProt/TrEMBL:Q8T4G5,FlyMine:FBpp0075012,modMine:FBpp0075012; MD5=1bfee…	808	79.95	96	N/A	N/A	19	798	1	802	0.0	1078
Pcam.gene8184_i0_len2385.p1	FBgn0034792	795	740	FBgn0034792 FBpp0293463 type=polypeptide; loc=2R:complement(join(22885916..22885942,22885414..22885811,22885297..22885356,22885054..22885243,22884908..22885000,22884720..22884802,22884348..22884664,22883901..22884291,22883162..22883825)); ID=FBpp0293463; name=YME1L-PC; parent=FBgn0034792,FBtr0304924; dbxref=REFSEQ:NP_001246473,GB_protein:AFH08226,FlyBase:FBpp0293463,FlyBase_Annotation_IDs:CG3499-…	589	80.48	73	N/A	N/A	209	786	152	736	0.0	781
Pcam.gene5566_i0_len2668.p1	FBgn0016983	492	944	FBgn0016983 FBpp0089153 type=polypeptide; loc=3L:join(7381955..7382011,7382211..7382334,7382387..7382731,7382785..7382835,7382894..7383234,7383301..7384587,7384649..7384981,7385050..7385274,7385337..7385408); ID=FBpp0089153; name=smid-PA; parent=FBgn0016983,FBtr0076851; dbxref=FlyBase:FBpp0089153,FlyBase_Annotation_IDs:CG8571-PA,GB_protein:AAF50566.1,REFSEQ:NP_523959,GB_protein:AAF50566,UniProt/T…	277	71.84	69	N/A	N/A	26	301	614	890	1.39e-97	314
Pcam.gene142563_i0_len2418.p1	FBgn0024992	806	819	FBgn0024992 FBpp0070479 type=polypeptide; loc=X:complement(join(2697849..2697983,2697339..2697788,2696916..2697284,2696321..2696857,2695988..2696258,2695393..2695928,2695064..2695225)); ID=FBpp0070479; name=Spg7-PA; parent=FBgn0024992,FBtr0070502; dbxref=FlyBase:FBpp0070479,FlyBase_Annotation_IDs:CG2658-PA,GB_protein:AAF45806.1,REFSEQ:NP_570017,GB_protein:AAF45806,UniProt/TrEMBL:Q9W4W8,FlyMine:FB…	761	73.85	88	N/A	N/A	82	792	48	804	0.0	847
Pcam.gene142756_i0_len4710.p1	FBgn0013563	1570	1006	FBgn0013563 FBpp0075519 type=polypeptide; loc=3L:join(14071968..14072060,14072135..14072261,14072382..14072485,14072759..14072873,14072932..14074518,14074577..14074773,14074836..14075459,14075710..14075813,14075876..14075945); ID=FBpp0075519; name=Pex1-PA; parent=FBgn0013563,FBtr0075777; dbxref=FlyBase:FBpp0075519,FlyBase_Annotation_IDs:CG6760-PA,GB_protein:AAF49760.1,REFSEQ:NP_652016,GB_protein:…	265	67.17	29	N/A	N/A	856	1112	681	945	6.31e-74	267
Pcam.gene136948_i0_len1548.p1	FBgn0040208	516	605	FBgn0040208 FBpp0306930 type=polypeptide; loc=3R:complement(join(5232057..5232068,5230993..5231313,5230022..5230625,5229707..5229828,5228277..5228836,5227992..5228190)); ID=FBpp0306930; name=Kat60-PB; parent=FBgn0040208,FBtr0334909; dbxref=FlyBase:FBpp0306930,FlyBase_Annotation_IDs:CG10229-PB,REFSEQ:NP_001262276,GB_protein:AGB95659,UniProt/TrEMBL:A0A0B4KFL3; MD5=b67d1889c49eaba2198f659015309a75; …	555	67.93	99	N/A	N/A	5	515	58	605	0.0	583
Pcam.gene143826_i0_len3129.p1	FBgn0033564	1043	899	FBgn0033564 FBpp0308555 type=polypeptide; loc=2R:join(10880007..10880033,10880328..10880840,10880904..10881659,10881712..10883115); ID=FBpp0308555; name=Pex6-PD; parent=FBgn0033564,FBtr0339472; dbxref=GB_protein:AAF58736,REFSEQ:NP_001027403,FlyBase:FBpp0308555,FlyBase_Annotation_IDs:CG11919-PD,UniProt/TrEMBL:A1Z8D1; MD5=c803cb633315c6f30c3cc9d5dc8b6d50; length=899; release=r6.46; species=Dmel;	610	56.56	57	N/A	N/A	441	1037	365	894	1.66e-119	387
Pcam.gene137830_i0_len1407.p1	FBgn0283469	469	442	FBgn0283469 FBpp0074278 type=polypeptide; loc=X:join(17908578..17908713,17908808..17909669,17909781..17910009,17910078..17910179); ID=FBpp0074278; name=Vps4-PA; parent=FBgn0283469,FBtr0074504; dbxref=FlyBase:FBpp0074278,FlyBase_Annotation_IDs:CG6842-PA,GB_protein:AAF48783.1,REFSEQ:NP_573258,GB_protein:AAF48783,UniProt/TrEMBL:Q9Y162,FlyMine:FBpp0074278,modMine:FBpp0074278; MD5=91073d84c60a032bf493…	457	77.90	97	N/A	N/A	12	468	1	442	0.0	605
Pcam.gene141147_i0_len1113.p1	FBgn0005322	371	369	FBgn0005322 FBpp0079654 type=polypeptide; loc=2L:complement(join(10303655..10303836,10302671..10303598)); ID=FBpp0079654; name=nmd-PA; parent=FBgn0005322,FBtr0080065; dbxref=GB_protein:AAF52903.1,FlyBase:FBpp0079654,FlyBase_Annotation_IDs:CG5395-PA,REFSEQ:NP_609373,GB_protein:AAF52903,UniProt/TrEMBL:Q9VL02,FlyMine:FBpp0079654,modMine:FBpp0079654; MD5=67efa648898925b40638d6fb7ce61e1a; length=369; …	358	74.30	95	N/A	N/A	5	357	8	356	1.07e-139	401
Pcam.gene142035_i0_len2322.p1	FBgn0000346	774	745	FBgn0000346 FBpp0073585 type=polypeptide; loc=X:join(13259246..13259254,13259336..13259424,13259503..13259721,13259795..13261423,13261505..13261663,13261732..13261864); ID=FBpp0073585; name=comt-PA; parent=FBgn0000346,FBtr0073754; dbxref=FlyBase:FBpp0073585,FlyBase_Annotation_IDs:CG1618-PA,GB_protein:AAF48244.2,REFSEQ:NP_524877,GB_protein:AAF48244,UniProt/Swiss-Prot:P46461,FlyMine:FBpp0073585,mod…	737	74.76	95	N/A	N/A	32	767	4	737	0.0	880
Pcam.gene142298_i0_len2301.p1	FBgn0266464	767	752	FBgn0266464 FBpp0082346 type=polypeptide; loc=3R:complement(join(13837803..13837912,13837378..13837702,13835777..13836742,13834680..13835537)); ID=FBpp0082346; name=Nsf2-PA; parent=FBgn0266464,FBtr0082883; dbxref=FlyBase:FBpp0082346,FlyBase_Annotation_IDs:CG33101-PA,GB_protein:AAF54995.2,REFSEQ:NP_788676,GB_protein:AAF54995,UniProt/Swiss-Prot:P54351,FlyMine:FBpp0082346,modMine:FBpp0082346; MD5=74…	743	73.62	96	N/A	N/A	21	760	4	742	0.0	816
Pcam.gene146593_i0_len2115.p1	FBgn0031519	705	523	FBgn0031519 FBpp0077290 type=polypeptide; loc=2L:complement(join(3319748..3319806,3319239..3319683,3318970..3319112,3318815..3318909,3318457..3318746,3317913..3318332,3317565..3317684)); ID=FBpp0077290; name=Fign-PA; parent=FBgn0031519,FBtr0077603; dbxref=FlyBase:FBpp0077290,FlyBase_Annotation_IDs:CG3326-PA,GB_protein:AAF51127.2,REFSEQ:NP_608763,GB_protein:AAF51127,UniProt/Swiss-Prot:Q9VQN8,FlyMi…	429	62.24	59	N/A	N/A	286	701	121	521	2.66e-116	358
Pcam.gene146107_i0_len2091.p1	FBgn0039141	697	758	FBgn0039141 FBpp0083918 type=polypeptide; loc=3R:join(24038509..24039262,24039595..24039765,24039911..24040096,24040306..24040472,24040568..24040820,24040879..24041624); ID=FBpp0083918; name=spas-PA; parent=FBgn0039141,FBtr0084533; dbxref=FlyBase:FBpp0083918,FlyBase_Annotation_IDs:CG5977-PA,GB_protein:AAF56223.3,REFSEQ:NP_732941,GB_protein:AAF56223,UniProt/Swiss-Prot:Q8I0P1,FlyMine:FBpp0083918,mo…	685	63.80	95	N/A	N/A	31	695	109	757	0.0	580
Pcam.gene7255_i0_len1335.p1	FBgn0032195	445	431	FBgn0032195 FBpp0079540 type=polypeptide; loc=2L:10223146..10224441; ID=FBpp0079540; name=Bcs1-PB; parent=FBgn0032195,FBtr0079950; dbxref=FlyBase:FBpp0079540,FlyBase_Annotation_IDs:CG4908-PB,GB_protein:AAN10723.1,REFSEQ:NP_723532,GB_protein:AAN10723,UniProt/TrEMBL:Q9VL22,modMine:FBpp0079540; MD5=69da0aec072b069b2a1415cc70fbbed0; length=431; release=r6.46; species=Dmel;	429	78.09	96	N/A	N/A	3	430	1	429	0.0	594
Pcam.gene3902_i0_len1935.p1	FBgn0287225	645	604	FBgn0287225 FBpp0082728 type=polypeptide; loc=3R:complement(join(16263730..16263952,16263147..16263621,16262262..16263086,16261991..16262189,16261834..16261926)); ID=FBpp0082728; name=bor-PA; parent=FBgn0287225,FBtr0083276; dbxref=FlyBase:FBpp0082728,FlyBase_Annotation_IDs:CG6815-PA,GB_protein:AAF55289.2,REFSEQ:NP_524996,GB_protein:AAF55289,UniProt/Swiss-Prot:Q9VEX6,FlyMine:FBpp0082728,modMine:FB…	604	72.35	92	N/A	N/A	5	599	1	593	0.0	624
Pcam.gene2433_i0_len1392.p1	FBgn0051453	464	421	FBgn0051453 FBpp0081381 type=polypeptide; loc=3R:complement(join(8561611..8561672,8561193..8561556,8560290..8561129)); ID=FBpp0081381; name=pch2-PA; parent=FBgn0051453,FBtr0081898; dbxref=FlyBase:FBpp0081381,FlyBase_Annotation_IDs:CG31453-PA,GB_protein:AAN13388.1,REFSEQ:NP_524282,GB_protein:AAN13388,UniProt/TrEMBL:Q8SX76,FlyMine:FBpp0081381,modMine:FBpp0081381; MD5=65b2d5880b6c44061a779d708a546ff…	331	67.37	70	N/A	N/A	139	463	105	420	4.89e-105	318
Pcam.gene156217_i0_len957.p1	FBgn0033679	319	388	FBgn0033679 FBpp0087129 type=polypeptide; loc=2R:complement(join(12079295..12079318,12077053..12077298,12066494..12066700,12066008..12066161,12065690..12065946,12065129..12065230,12064881..12065057)); ID=FBpp0087129; name=CG8888-PA; parent=FBgn0033679,FBtr0088022; dbxref=FlyBase:FBpp0087129,FlyBase_Annotation_IDs:CG8888-PA,GB_protein:AAF58586.1,REFSEQ:NP_610724,GB_protein:AAF58586,UniProt/TrEMBL:…	317	57.10	99	N/A	N/A	1	317	67	380	1.65e-69	220
Pcam.gene138414_i0_len1068.p1	FBgn0262112	356	335	FBgn0262112 FBpp0084847 type=polypeptide; loc=3R:join(29794636..29794751,29794807..29795698); ID=FBpp0084847; name=sro-PA; parent=FBgn0262112,FBtr0085481; dbxref=FlyBase:FBpp0084847,FlyBase_Annotation_IDs:CG12068-PA,GB_protein:AAF56937.1,REFSEQ:NP_651725,GB_protein:AAF56937,UniProt/TrEMBL:Q9VAH3,FlyMine:FBpp0084847,modMine:FBpp0084847; MD5=73df408ed3c4a054dfdc2f426e773139; length=335; release=r6.…	281	49.11	75	N/A	N/A	51	318	19	295	3.69e-31	119
Pcam.gene138663_i0_len1047.p1	FBgn0036773	349	316	FBgn0036773 FBpp0074903 type=polypeptide; loc=3L:complement(join(18090448..18090562,18090279..18090386,18090012..18090176,18089846..18089946,18089181..18089642)); ID=FBpp0074903; name=CG13698-PB; parent=FBgn0036773,FBtr0075137; dbxref=FlyBase:FBpp0074903,FlyBase_Annotation_IDs:CG13698-PB,GB_protein:AAF49280.1,REFSEQ:NP_649027,GB_protein:AAF49280,UniProt/TrEMBL:Q9VVN1,FlyMine:FBpp0074903,modMine:F…	341	46.92	91	N/A	N/A	30	348	8	316	6.85e-32	120
Pcam.gene138664_i0_len1047.p1	FBgn0035471	349	302	FBgn0035471 FBpp0073017 type=polypeptide; loc=3L:join(3903541..3903911,3904069..3904285,3904506..3904621,3904684..3904888); ID=FBpp0073017; name=Sc2-PA; parent=FBgn0035471,FBtr0073159; dbxref=FlyBase:FBpp0073017,FlyBase_Annotation_IDs:CG10849-PA,GB_protein:AAF47807.1,REFSEQ:NP_647836,GB_protein:AAF47807,UniProt/TrEMBL:Q9VZL3,FlyMine:FBpp0073017,modMine:FBpp0073017; MD5=8bdbed142194acee87938fd4eb6…	303	73.60	87	N/A	N/A	46	348	1	302	3.65e-129	370
Pcam.gene2071_i0_len954.p1	FBgn0031697	318	444	FBgn0031697 FBpp0078716 type=polypeptide; loc=2L:complement(join(5313388..5313884,5313269..5313324,5312310..5313091)); ID=FBpp0078716; name=CG14024-PA; parent=FBgn0031697,FBtr0079082; dbxref=FlyBase:FBpp0078716,FlyBase_Annotation_IDs:CG14024-PA,GB_protein:AAF52238.1,REFSEQ:NP_608920,GB_protein:AAF52238,UniProt/TrEMBL:Q9VMS3,FlyMine:FBpp0078716,modMine:FBpp0078716; MD5=a0f0a478380620726e2f5c22e5d4…	306	52.29	90	N/A	N/A	25	311	117	402	4.95e-53	179
Pcam.gene137606_i0_len1440.p1	FBgn0035287	480	431	FBgn0035287 FBpp0289940 type=polypeptide; loc=3L:complement(join(1881129..1881272,1878356..1878559,1877892..1878039,1877761..1877827,1877518..1877662,1877291..1877446,1876848..1877185,1876688..1876781)); ID=FBpp0289940; name=CG13937-PF; parent=FBgn0035287,FBtr0300716; dbxref=REFSEQ:NP_728689,GB_protein:AAN11504,FlyBase:FBpp0289940,FlyBase_Annotation_IDs:CG13937-PF,UniProt/TrEMBL:Q8IRG5; MD5=624d4…	295	60.34	61	N/A	N/A	182	472	141	415	1.40e-65	216
Pcam.gene4086_i0_len1077.p1	FBgn0032618	359	329	FBgn0032618 FBpp0080500 type=polypeptide; loc=2L:join(16881514..16881801,16885264..16885735,16885796..16886025); ID=FBpp0080500; name=CG31743-PA; parent=FBgn0032618,FBtr0080947; dbxref=FlyBase:FBpp0080500,FlyBase_Annotation_IDs:CG31743-PA,GB_protein:AAF53584.2,REFSEQ:NP_609820,GB_protein:AAF53584,UniProt/TrEMBL:Q9VJG5,FlyMine:FBpp0080500,modMine:FBpp0080500; MD5=cf5e80777662bb6b8ce98716f6464f35; …	269	60.59	73	N/A	N/A	98	358	64	324	2.36e-65	209
Pcam.gene138667_i0_len1053.p1	FBgn0032587	351	701	FBgn0032587 FBpp0080430 type=polypeptide; loc=2L:complement(join(16527390..16528184,16510136..16511446)); ID=FBpp0080430; name=CG5953-PA; parent=FBgn0032587,FBtr0080873; dbxref=FlyBase:FBpp0080430,FlyBase_Annotation_IDs:CG5953-PA,GB_protein:AAF53541.2,REFSEQ:NP_609796,GB_protein:AAF53541,UniProt/TrEMBL:Q9VJK4; MD5=25906870904dd1062858897f119be919; length=701; release=r6.46; species=Dmel;	96	53.12	27	N/A	N/A	9	103	76	170	7.51e-12	65.5
Pcam.gene154393_i0_len879.p1	FBgn0036152	293	569	FBgn0036152 FBpp0305581 type=polypeptide; loc=3L:complement(join(11293788..11294588,11291336..11291368,11291038..11291109,11288851..11289654)); ID=FBpp0305581; name=Dyro-PD; parent=FBgn0036152,FBtr0333389; dbxref=REFSEQ:NP_001261708,GB_protein:AGB94402,FlyBase:FBpp0305581,FlyBase_Annotation_IDs:CG6175-PD,UniProt/TrEMBL:M9PC68; MD5=e972217933f6dcfc43c4ec401b473734; length=569; release=r6.46; speci…	93	48.39	32	N/A	N/A	13	105	56	139	1.94e-08	54.3
Pcam.gene8360_i0_len681.p1	FBgn0034945	227	266	FBgn0034945 FBpp0072114 type=polypeptide; loc=2R:complement(join(23969596..23970006,23969143..23969532)); ID=FBpp0072114; name=CG10904-PA; parent=FBgn0034945,FBtr0072205; dbxref=FlyBase:FBpp0072114,FlyBase_Annotation_IDs:CG10904-PA,GB_protein:AAF47121.1,REFSEQ:NP_611860,GB_protein:AAF47121,UniProt/TrEMBL:Q9W1E7,FlyMine:FBpp0072114,modMine:FBpp0072114; MD5=5eb5a9ee59128ccce130016e2f244921; length=…	108	51.85	46	N/A	N/A	4	107	22	129	3.68e-13	66.2
Pcam.gene138669_i0_len1059.p1	FBgn0036128	353	269	FBgn0036128 FBpp0112074 type=polypeptide; loc=3L:complement(join(11101503..11101675,11101273..11101435,11101045..11101216,11100682..11100983)); ID=FBpp0112074; name=Elo68beta-PB; parent=FBgn0036128,FBtr0113161; dbxref=FlyBase:FBpp0112074,FlyBase_Annotation_IDs:CG11801-PB,REFSEQ:NP_001097580,GB_protein:ABW08521,UniProt/TrEMBL:A8JNR0,FlyMine:FBpp0112074,modMine:FBpp0112074; MD5=37919ea5c5f1faa663ed…	240	68.75	68	N/A	N/A	35	274	20	259	1.79e-82	251
Pcam.gene6014_i0_len1299.p1	FBgn0051522	433	392	FBgn0051522 FBpp0307413 type=polypeptide; loc=3R:complement(join(4447701..4447758,4446740..4446822,4446425..4446532,4446166..4446246,4445332..4445415,4444506..4444562,4444322..4444427,4444112..4444248,4443902..4444057,4442747..4443055)); ID=FBpp0307413; name=CG31522-PI; parent=FBgn0051522,FBtr0335432; dbxref=REFSEQ:NP_001262254,GB_protein:AGB95637,FlyBase:FBpp0307413,FlyBase_Annotation_IDs:CG3152…	390	64.36	79	N/A	N/A	57	400	2	380	1.52e-137	399
Pcam.gene157620_i0_len735.p1	FBgn0038986	245	295	FBgn0038986 FBpp0083674 type=polypeptide; loc=3R:complement(join(22560249..22560309,22559610..22560175,22559008..22559268)); ID=FBpp0083674; name=sit-PA; parent=FBgn0038986,FBtr0084281; dbxref=FlyBase:FBpp0083674,FlyBase_Annotation_IDs:CG5278-PA,GB_protein:AAF56019.1,REFSEQ:NP_651063,GB_protein:AAF56019,UniProt/TrEMBL:Q9VCY6,FlyMine:FBpp0083674,modMine:FBpp0083674; MD5=beb11dcb1a454014442a7836017…	213	64.32	87	N/A	N/A	22	234	20	230	8.18e-69	213
Pcam.gene763_i0_len1338.p1	FBgn0053110	446	337	FBgn0053110 FBpp0083657 type=polypeptide; loc=3R:join(22570503..22570662,22572395..22572585,22572667..22572747,22574362..22574524,22574763..22574899,22579435..22579716); ID=FBpp0083657; name=CG33110-PA; parent=FBgn0053110,FBtr0084264; dbxref=FlyBase:FBpp0083657,FlyBase_Annotation_IDs:CG33110-PA,GB_protein:AAF56020.2,REFSEQ:NP_788716,GB_protein:AAF56020,UniProt/TrEMBL:Q9VCY5,FlyMine:FBpp0083657,mo…	242	62.81	54	N/A	N/A	141	381	54	294	5.68e-66	214
Pcam.gene155712_i0_len930.p1	FBgn0038983	310	277	FBgn0038983 FBpp0083678 type=polypeptide; loc=3R:complement(join(22533684..22533767,22533336..22533593,22532969..22533268,22532715..22532906)); ID=FBpp0083678; name=CG5326-PA; parent=FBgn0038983,FBtr0084285; dbxref=FlyBase:FBpp0083678,FlyBase_Annotation_IDs:CG5326-PA,GB_protein:AAF56015.1,REFSEQ:NP_651060,GB_protein:AAF56015,UniProt/TrEMBL:Q9VCZ0,FlyMine:FBpp0083678,modMine:FBpp0083678; MD5=3eaa0…	239	66.11	76	N/A	N/A	52	286	24	262	3.63e-72	223
Pcam.gene4620_i0_len1107.p1	FBgn0260960	369	316	FBgn0260960 FBpp0075114 type=polypeptide; loc=3L:complement(join(16659230..16659411,16651398..16651535,16651133..16651255,16650075..16650582)); ID=FBpp0075114; name=Baldspot-PA; parent=FBgn0260960,FBtr0075355; dbxref=FlyBase:FBpp0075114,FlyBase_Annotation_IDs:CG3971-PA,GB_protein:AAF49430.2,REFSEQ:NP_648909,GB_protein:AAF49430,UniProt/Swiss-Prot:Q9VV87,FlyMine:FBpp0075114,modMine:FBpp0075114; MD5…	322	66.46	87	N/A	N/A	35	354	3	298	2.88e-114	334
Pcam.gene138670_i0_len1059.p1	FBgn0037648	353	340	FBgn0037648 FBpp0081440 type=polypeptide; loc=3R:join(8993384..8993450,8993536..8993622,8993699..8994460,8994527..8994633); ID=FBpp0081440; name=CG11975-PA; parent=FBgn0037648,FBtr0081960; dbxref=FlyBase:FBpp0081440,FlyBase_Annotation_IDs:CG11975-PA,GB_protein:AAF54315.1,REFSEQ:NP_649853,GB_protein:AAF54315,UniProt/TrEMBL:Q9VHJ2,FlyMine:FBpp0081440,modMine:FBpp0081440; MD5=5db6617c6c69389ba518208…	344	80.81	97	N/A	N/A	8	351	1	339	2.12e-176	492
Pcam.gene140868_i0_len1134.p1	FBgn0035850	378	447	FBgn0035850 FBpp0302863 type=polypeptide; loc=3L:join(8187506..8187576,8187813..8188580,8189287..8189445,8189842..8189969,8190051..8190268); ID=FBpp0302863; name=Atg18a-PE; parent=FBgn0035850,FBtr0321320; dbxref=FlyBase:FBpp0302863,FlyBase_Annotation_IDs:CG7986-PE,REFSEQ:NP_001261565,GB_protein:AGB94260,UniProt/TrEMBL:M9PER1; MD5=a72f14726c489e2ce197281ce4a43293; length=447; release=r6.46; specie…	314	79.62	81	N/A	N/A	2	307	54	364	7.38e-144	414
Pcam.gene1727_i0_len585.p1	FBgn0033869	195	178	FBgn0033869 FBpp0086756 type=polypeptide; loc=2R:join(13795176..13795205,13803625..13803741,13804363..13804455,13804838..13805134); ID=FBpp0086756; name=Cpr50Cb-PA; parent=FBgn0033869,FBtr0087630; dbxref=FlyBase:FBpp0086756,FlyBase_Annotation_IDs:CG6305-PA,GB_protein:AAF58336.1,REFSEQ:NP_610901,GB_protein:AAF58336,UniProt/TrEMBL:Q7K2P1,FlyMine:FBpp0086756,modMine:FBpp0086756; MD5=1e70a7dfd363eaf1…	70	78.57	36	N/A	N/A	104	173	86	155	6.06e-27	100
Pcam.gene158327_i0_len702.p1	FBgn0036878	234	204	FBgn0036878 FBpp0074745 type=polypeptide; loc=3L:complement(19517661..19518275); ID=FBpp0074745; name=Cpr76Ba-PA; parent=FBgn0036878,FBtr0074977; dbxref=FlyBase:FBpp0074745,GB_protein:AAF49153.1,FlyBase_Annotation_IDs:CG9283-PA,REFSEQ:NP_649120,GB_protein:AAF49153,UniProt/TrEMBL:Q9VW02,FlyMine:FBpp0074745,modMine:FBpp0074745; MD5=fea1ed1858c8028b35449815d82c5e4c; length=204; release=r6.46; specie…	78	56.41	30	N/A	N/A	144	214	99	176	2.72e-14	68.6
Pcam.gene115106_i0_len426.p1	FBgn0034499	142	217	FBgn0034499 FBpp0085613 type=polypeptide; loc=2R:complement(join(20291828..20291833,20288864..20289511)); ID=FBpp0085613; name=Cpr56F-PA; parent=FBgn0034499,FBtr0086301; dbxref=FlyBase:FBpp0085613,FlyBase_Annotation_IDs:CG9036-PA,GB_protein:AAF57484.2,REFSEQ:NP_611470,GB_protein:AAF57484,UniProt/TrEMBL:Q7JZJ3,FlyMine:FBpp0085613,modMine:FBpp0085613; MD5=1a18da3a0f6c8493891eea0fe8a70707; length=21…	68	64.71	48	N/A	N/A	35	102	119	186	8.56e-19	78.2
Pcam.gene135855_i0_len1203.p1	FBgn0033867	401	815	FBgn0033867 FBpp0086755 type=polypeptide; loc=2R:join(13770975..13771016,13774188..13774277,13774340..13776436,13786873..13787091); ID=FBpp0086755; name=Cpr50Ca-PA; parent=FBgn0033867,FBtr0087629; dbxref=FlyBase:FBpp0086755,FlyBase_Annotation_IDs:CG13338-PA,GB_protein:AAF58339.2,REFSEQ:NP_610899,GB_protein:AAF58339,UniProt/TrEMBL:Q7JZ94,FlyMine:FBpp0086755,modMine:FBpp0086755; MD5=54a279c2032a42e…	85	68.24	21	N/A	N/A	25	108	735	815	5.10e-16	79.3
Pcam.gene157308_i0_len708.p1	FBgn0004782	236	221	FBgn0004782 FBpp0081190 type=polypeptide; loc=3R:complement(join(6702808..6702819,6702078..6702731)); ID=FBpp0081190; name=Ccp84Ab-PA; parent=FBgn0004782,FBtr0081692; dbxref=FlyBase:FBpp0081190,FlyBase_Annotation_IDs:CG1252-PA,GB_protein:AAF54091.1,REFSEQ:NP_649682,GB_protein:AAF54091,UniProt/TrEMBL:O97059,FlyMine:FBpp0081190,modMine:FBpp0081190; MD5=472b597099fb006d56cfcf7d72fa9226; length=221; …	57	64.91	24	N/A	N/A	132	188	62	118	4.59e-10	57.0
Pcam.gene110253_i0_len441.p1	FBgn0034157	147	620	FBgn0034157 FBpp0086175 type=polypeptide; loc=2R:join(16780548..16781567,16781907..16782041,16782169..16782876); ID=FBpp0086175; name=resilin-PA; parent=FBgn0034157,FBtr0087024; dbxref=FlyBase:FBpp0086175,FlyBase_Annotation_IDs:CG15920-PA,GB_protein:AAF57953.1,REFSEQ:NP_611157,GB_protein:AAF57953,UniProt/Swiss-Prot:Q9V7U0,FlyMine:FBpp0086175,modMine:FBpp0086175; MD5=8bf237a0bb2f903eb121207584a928…	69	66.67	47	N/A	N/A	30	98	338	406	6.33e-18	78.2
Pcam.gene111138_i0_len459.p1	FBgn0250833	153	138	FBgn0250833 FBpp0111679 type=polypeptide; loc=3L:join(8326023..8326028,8326148..8326379,8326837..8327015); ID=FBpp0111679; name=CG34461-PA; parent=FBgn0250833,FBtr0112767; dbxref=FlyBase:FBpp0111679,FlyBase_Annotation_IDs:CG34461-PA,REFSEQ:NP_001097547,GB_protein:ABW08493,UniProt/TrEMBL:Q5U126,FlyMine:FBpp0111679,modMine:FBpp0111679; MD5=577c865d1872b29014910357b56eb546; length=138; release=r6.46…	109	49.54	61	N/A	N/A	31	123	1	108	5.63e-15	66.6
Pcam.gene139898_i0_len1152.p1	FBgn0036881	384	1231	FBgn0036881 FBpp0304994 type=polypeptide; loc=3L:join(19533090..19533095,19533603..19536702,19536762..19537105,19537168..19537413); ID=FBpp0304994; name=Cpr76Bd-PC; parent=FBgn0036881,FBtr0332755; dbxref=REFSEQ:NP_001262052,GB_protein:AGB94745,FlyBase:FBpp0304994,FlyBase_Annotation_IDs:CG9299-PC,UniProt/TrEMBL:M9PFX4; MD5=773781aa3a05b16814ed4a80ae87538f; length=1231; release=r6.46; species=Dmel;	89	61.80	23	N/A	N/A	70	157	1143	1231	6.07e-15	75.9
Pcam.gene138787_i0_len987.p1	FBgn0004783	329	205	FBgn0004783 FBpp0081189 type=polypeptide; loc=3R:join(6704147..6704158,6704214..6704819); ID=FBpp0081189; name=Ccp84Aa-PA; parent=FBgn0004783,FBtr0081691; dbxref=FlyBase:FBpp0081189,FlyBase_Annotation_IDs:CG2360-PA,GB_protein:AAF54090.1,REFSEQ:NP_649683,GB_protein:AAF54090,UniProt/TrEMBL:Q9V3L8,FlyMine:FBpp0081189,modMine:FBpp0081189; MD5=84ada0d7edac9af7b47153f16d34d7ec; length=205; release=r6.4…	58	68.97	17	N/A	N/A	270	326	62	119	1.46e-10	59.3
Pcam.gene117402_i0_len543.p1	FBgn0036880	181	424	FBgn0036880 FBpp0112093 type=polypeptide; loc=3L:join(19521380..19521391,19523237..19523377,19526023..19527144); ID=FBpp0112093; name=Cpr76Bc-PC; parent=FBgn0036880,FBtr0113180; dbxref=FlyBase:FBpp0112093,FlyBase_Annotation_IDs:CG9295-PC,REFSEQ:NP_001097644,GB_protein:AAF49151,UniProt/TrEMBL:Q4V6L8,FlyMine:FBpp0112093,modMine:FBpp0112093; MD5=7c7f9d27cf45a46ba9da261447c62bd8; length=424; release=…	62	62.90	34	N/A	N/A	57	117	56	117	1.27e-12	64.3
Pcam.gene155361_i0_len819.p1	FBgn0004781	273	217	FBgn0004781 FBpp0081191 type=polypeptide; loc=3R:complement(join(6696171..6696182,6695465..6696106)); ID=FBpp0081191; name=Ccp84Ac-PA; parent=FBgn0004781,FBtr0081693; dbxref=FlyBase:FBpp0081191,FlyBase_Annotation_IDs:CG1327-PA,GB_protein:AAF54092.1,REFSEQ:NP_649681,GB_protein:AAF54092,UniProt/TrEMBL:O97060,FlyMine:FBpp0081191,modMine:FBpp0081191; MD5=c9598322a93a76cf10571af5262c900c; length=217; …	122	47.54	40	N/A	N/A	42	150	3	124	1.08e-10	59.3
Pcam.gene116198_i0_len522.p1	FBgn0005664	174	477	FBgn0005664 FBpp0079865 type=polypeptide; loc=2L:join(11944235..11944243,11944986..11946410); ID=FBpp0079865; name=Crys-PA; parent=FBgn0005664,FBtr0080281; dbxref=FlyBase:FBpp0079865,FlyBase_Annotation_IDs:CG16963-PA,GB_protein:AAF53134.2,REFSEQ:NP_476906,GB_protein:AAF53134,UniProt/TrEMBL:Q9VKE2,FlyMine:FBpp0079865,modMine:FBpp0079865; MD5=4f7c907426582ac468ad09975abd1113; length=477; release=r6…	83	53.01	48	N/A	N/A	81	163	69	150	2.91e-12	62.8
Pcam.gene114523_i0_len435.p1	FBgn0053302	145	340	FBgn0053302 FBpp0079526 type=polypeptide; loc=2L:join(10054356..10054367,10054862..10055872); ID=FBpp0079526; name=Cpr31A-PA; parent=FBgn0053302,FBtr0079936; dbxref=FlyBase:FBpp0079526,FlyBase_Annotation_IDs:CG33302-PA,GB_protein:AAN10718.1,REFSEQ:NP_995678,GB_protein:AAN10718,UniProt/TrEMBL:Q8IPD5,FlyMine:FBpp0079526,modMine:FBpp0079526; MD5=d95553b8ac3445bcb929b44b2bd7fd0d; length=340; release=…	58	63.79	40	N/A	N/A	41	98	135	192	1.08e-11	60.1
Pcam.gene159244_i0_len798.p1	FBgn0035875	266	162	FBgn0035875 FBpp0076328 type=polypeptide; loc=3L:join(8336737..8336748,8337589..8337828,8337912..8338148); ID=FBpp0076328; name=Cpr66Cb-PA; parent=FBgn0035875,FBtr0076601; dbxref=FlyBase:FBpp0076328,FlyBase_Annotation_IDs:CG7076-PA,GB_protein:AAF50442.1,REFSEQ:NP_648209,GB_protein:AAF50442,UniProt/TrEMBL:Q9VSH7,FlyMine:FBpp0076328,modMine:FBpp0076328; MD5=862c0687ecfa78cf94bc0b41afb9e178; length=…	80	57.50	29	N/A	N/A	112	189	66	145	2.75e-12	62.4
Pcam.gene202727_i0_len276.p1	FBgn0035280	92	194	FBgn0035280 FBpp0072669 type=polypeptide; loc=3L:complement(join(1834869..1834958,1834587..1834683,1834289..1834528,1832837..1832994)); ID=FBpp0072669; name=Cpr62Bb-PA; parent=FBgn0035280,FBtr0072786; dbxref=GB_protein:AAF47579.2,FlyBase:FBpp0072669,FlyBase_Annotation_IDs:CG13935-PA,REFSEQ:NP_647667,GB_protein:AAF47579,UniProt/TrEMBL:Q9W078,FlyMine:FBpp0072669,modMine:FBpp0072669; MD5=04cea395aff…	62	61.29	67	N/A	N/A	29	90	34	95	4.35e-14	63.5
Pcam.gene116255_i0_len522.p1	FBgn0004779	174	208	FBgn0004779 FBpp0081192 type=polypeptide; loc=3R:complement(join(6691692..6691703,6690959..6691573)); ID=FBpp0081192; name=Ccp84Ae-PA; parent=FBgn0004779,FBtr0081694; dbxref=FlyBase:FBpp0081192,FlyBase_Annotation_IDs:CG1330-PA,GB_protein:AAF54094.1,REFSEQ:NP_649679,GB_protein:AAF54094,UniProt/TrEMBL:O97062,FlyMine:FBpp0081192,modMine:FBpp0081192; MD5=772333e84939aed967e6e114790d6798; length=208; …	68	55.88	39	N/A	N/A	67	133	43	110	4.90e-14	66.2
Pcam.gene134867_i0_len1299.p1	FBgn0029697	433	1357	FBgn0029697 FBpp0070613 type=polypeptide; loc=X:join(4218226..4219015,4219081..4219404,4219504..4219533,4219591..4219725,4219793..4219936,4219994..4220128,4220189..4220398,4220469..4220603,4220664..4220933,4221022..4221297,4221364..4221495,4221555..4222358,4222430..4222564,4222630..4223183); ID=FBpp0070613; name=CG15570-PA; parent=FBgn0029697,FBtr0070645; dbxref=FlyBase:FBpp0070613,FlyBase_Annota…	111	67.57	57	N/A	N/A	235	345	1220	1323	1.88e-21	96.7
Pcam.gene149767_i0_len672.p1	FBgn0035281	224	180	FBgn0035281 FBpp0072748 type=polypeptide; loc=3L:complement(join(1841990..1842004,1841761..1841892,1840792..1841187)); ID=FBpp0072748; name=Cpr62Bc-PA; parent=FBgn0035281,FBtr0072869; dbxref=GB_protein:AAF47580.1,FlyBase:FBpp0072748,FlyBase_Annotation_IDs:CG1919-PA,REFSEQ:NP_647668,GB_protein:AAF47580,UniProt/TrEMBL:Q9W077,FlyMine:FBpp0072748,modMine:FBpp0072748; MD5=1e7059cdcc05ba33b56a345a11be5…	111	53.15	47	N/A	N/A	7	111	1	110	3.15e-15	70.1
Pcam.gene131348_i0_len408.p1	FBgn0038714	136	245	FBgn0038714 FBpp0083221 type=polypeptide; loc=3R:complement(join(19598826..19598834,19597763..19598491)); ID=FBpp0083221; name=Cpr92A-PA; parent=FBgn0038714,FBtr0083811; dbxref=FlyBase:FBpp0083221,FlyBase_Annotation_IDs:CG6240-PA,GB_protein:AAF55678.1,GB_protein:AAF55678.2,REFSEQ:NP_650813,GB_protein:AAF55678,UniProt/TrEMBL:Q4V480,FlyMine:FBpp0083221,modMine:FBpp0083221; MD5=4674a38bdb069d79eb178…	126	48.41	79	N/A	N/A	11	118	1	124	1.52e-12	61.6
Pcam.gene140357_i0_len1092.p1	FBgn0259713	364	103	FBgn0259713 FBpp0304024 type=polypeptide; loc=2L:join(9930626..9930637,9930700..9930999); ID=FBpp0304024; name=CG42367-PC; parent=FBgn0259713,FBtr0331634; dbxref=FlyBase:FBpp0304024,FlyBase_Annotation_IDs:CG42367-PC,REFSEQ:NP_723502,GB_protein:AAN10711,UniProt/TrEMBL:R9PY51; MD5=abf900213eba76c9652b66de30efdb7e; length=103; release=r6.46; species=Dmel;	70	62.86	19	N/A	N/A	134	203	35	103	2.80e-11	58.9
Pcam.gene120255_i0_len471.p1	FBgn0036879	157	198	FBgn0036879 FBpp0074702 type=polypeptide; loc=3L:19519695..19520291; ID=FBpp0074702; name=Cpr76Bb-PA; parent=FBgn0036879,FBtr0074933; dbxref=GB_protein:AAF49152.1,FlyBase:FBpp0074702,FlyBase_Annotation_IDs:CG9290-PA,REFSEQ:NP_649121,GB_protein:AAF49152,UniProt/TrEMBL:Q9VW03,FlyMine:FBpp0074702,modMine:FBpp0074702; MD5=2d93c495118b8b77bd51a93b3e3c99e9; length=198; release=r6.46; species=Dmel;	70	64.29	45	N/A	N/A	64	133	85	154	2.06e-13	63.9
Pcam.gene138001_i0_len1035.p1	FBgn0004780	345	199	FBgn0004780 FBpp0081188 type=polypeptide; loc=3R:join(6692798..6692809,6692871..6693458); ID=FBpp0081188; name=Ccp84Ad-PA; parent=FBgn0004780,FBtr0081690; dbxref=FlyBase:FBpp0081188,FlyBase_Annotation_IDs:CG2341-PA,GB_protein:AAF54093.1,REFSEQ:NP_649680,GB_protein:AAF54093,UniProt/TrEMBL:O97061,FlyMine:FBpp0081188,modMine:FBpp0081188; MD5=0c88547459b25cd97a2651f6e87a4f20; length=199; release=r6.4…	66	62.12	19	N/A	N/A	135	200	59	123	9.87e-10	56.6
Pcam.gene144273_i0_len3750.p1	FBgn0035513	1250	247	FBgn0035513 FBpp0073079 type=polypeptide; loc=3L:join(4215450..4215464,4215540..4216268); ID=FBpp0073079; name=Cpr64Ad-PB; parent=FBgn0035513,FBtr0073223; dbxref=FlyBase:FBpp0073079,FlyBase_Annotation_IDs:CG1259-PB,GB_protein:AAF47864.2,REFSEQ:NP_647875,GB_protein:AAF47864,UniProt/TrEMBL:Q9VZF9,FlyMine:FBpp0073079,modMine:FBpp0073079; MD5=6d8ef5775d593afccd6bf1945e37dca2; length=247; release=r6.4…	58	72.41	5	N/A	N/A	59	116	146	203	1.06e-11	65.9
Pcam.gene158736_i0_len777.p1	FBgn0031467	259	302	FBgn0031467 FBpp0077304 type=polypeptide; loc=2L:join(2838474..2838485,2838557..2839453); ID=FBpp0077304; name=Cpr23B-PA; parent=FBgn0031467,FBtr0077618; dbxref=FlyBase:FBpp0077304,FlyBase_Annotation_IDs:CG2973-PA,GB_protein:AAF51198.2,REFSEQ:NP_608718,GB_protein:AAF51198,UniProt/TrEMBL:Q9VQH5,FlyMine:FBpp0077304,modMine:FBpp0077304; MD5=ce037a7362cfe118c7dd6097f0650f32; length=302; release=r6.46…	65	61.54	24	N/A	N/A	163	224	145	209	1.84e-10	59.3
Pcam.gene139367_i0_len999.p1	FBgn0029811	333	145	FBgn0029811 FBpp0070781 type=polypeptide; loc=X:join(5804731..5804742,5804806..5805231); ID=FBpp0070781; name=Cpr5C-PA; parent=FBgn0029811,FBtr0070815; dbxref=FlyBase:FBpp0070781,FlyBase_Annotation_IDs:CG4052-PA,GB_protein:AAF46087.1,REFSEQ:NP_572266,GB_protein:AAF46087,UniProt/TrEMBL:Q9W471,FlyMine:FBpp0070781,modMine:FBpp0070781; MD5=f9341ec66b351fa5269f24e4d9234db4; length=145; release=r6.46; …	74	62.16	22	N/A	N/A	126	199	54	124	4.50e-11	59.3
Pcam.gene119024_i0_len477.p1	FBgn0035511	159	120	FBgn0035511 FBpp0073109 type=polypeptide; loc=3L:complement(join(4211458..4211472,4211001..4211348)); ID=FBpp0073109; name=Cpr64Ab-PA; parent=FBgn0035511,FBtr0073253; dbxref=FlyBase:FBpp0073109,FlyBase_Annotation_IDs:CG15007-PA,GB_protein:AAF47862.1,GB_protein:AAF47862,REFSEQ:NP_647873,GB_protein:AAF47862,UniProt/TrEMBL:Q9VZG1,FlyMine:FBpp0073109,modMine:FBpp0073109; MD5=66a408cb4fa7f0072869130c8…	96	57.29	59	N/A	N/A	30	123	3	98	6.16e-17	71.6
Pcam.gene7452_i0_len495.p1	FBgn0000552	165	188	FBgn0000552 FBpp0081186 type=polypeptide; loc=3R:join(6684506..6684517,6684579..6685133); ID=FBpp0081186; name=Edg84A-PA; parent=FBgn0000552,FBtr0081688; dbxref=FlyBase_Annotation_IDs:CG2345-PA,FlyBase:FBpp0081186,GB_protein:AAF54097.2,REFSEQ:NP_524247,GB_protein:AAF54097,UniProt/Swiss-Prot:P27780,FlyMine:FBpp0081186,modMine:FBpp0081186; MD5=c58740c57bb2a556b81499a68afad552; length=188; release=r…	95	52.63	55	N/A	N/A	48	137	1	94	2.48e-11	58.5
Pcam.gene138478_i0_len1071.p1	FBgn0035873	357	266	FBgn0035873 FBpp0076431 type=polypeptide; loc=3L:join(8320836..8321236,8321795..8322194); ID=FBpp0076431; name=CG13670-PA; parent=FBgn0035873,FBtr0076708; dbxref=FlyBase:FBpp0076431,FlyBase_Annotation_IDs:CG13670-PA,GB_protein:AAF50444.1,REFSEQ:NP_648207,GB_protein:AAF50444,UniProt/TrEMBL:Q9VSH5,FlyMine:FBpp0076431,modMine:FBpp0076431; MD5=2f5e8568f66542b585f3a68eb87a8023; length=266; release=r6.…	90	51.11	25	N/A	N/A	114	202	80	168	1.64e-08	54.3
Pcam.gene2208_i1_len624.p1	FBgn0052029	208	270	FBgn0052029 FBpp0076294 type=polypeptide; loc=3L:join(8640554..8640844,8640914..8641081,8643055..8643408); ID=FBpp0076294; name=Cpr66D-PA; parent=FBgn0052029,FBtr0076567; dbxref=FlyBase:FBpp0076294,FlyBase_Annotation_IDs:CG32029-PA,GB_protein:AAF50383.2,REFSEQ:NP_729400,GB_protein:AAF50383,UniProt/TrEMBL:Q9VSN3,FlyMine:FBpp0076294,modMine:FBpp0076294; MD5=215254a5c77d5f4dd7ed4c0f471586e6; length=…	81	55.56	38	N/A	N/A	107	186	144	223	3.03e-13	65.9
Pcam.gene122790_i0_len366.p1	FBgn0038418	122	924	FBgn0038418 FBpp0290729 type=polypeptide; loc=3R:join(16342394..16342546,16342606..16342988,16343044..16344864,16344926..16345127,16345189..16345404); ID=FBpp0290729; name=pad-PB; parent=FBgn0038418,FBtr0301514; dbxref=REFSEQ:NP_650534,GB_protein:AAF55301,FlyBase:FBpp0290729,FlyBase_Annotation_IDs:CG10309-PB,UniProt/TrEMBL:Q9VEW6,FlyMine:FBpp0290729,modMine:FBpp0290729; MD5=c5233df0da30e4a17cf1cd…	115	61.74	98	N/A	N/A	11	120	710	824	4.04e-26	100
Pcam.gene156300_i0_len894.p1	FBgn0037446	298	388	FBgn0037446 FBpp0081225 type=polypeptide; loc=3R:join(6457287..6457430,6457493..6458109,6458167..6458301,6458403..6458673); ID=FBpp0081225; name=Zif-PA; parent=FBgn0037446,FBtr0081728; dbxref=FlyBase:FBpp0081225,FlyBase_Annotation_IDs:CG10267-PA,GB_protein:AAF54120.1,REFSEQ:NP_649657,GB_protein:AAF54120,UniProt/TrEMBL:Q9VI24,FlyMine:FBpp0081225,modMine:FBpp0081225; MD5=b6aa7edaf895f1ca53cabb7d293…	134	57.46	48	N/A	N/A	153	286	225	353	6.23e-27	107
Pcam.gene145165_i0_len1605.p1	FBgn0000286	535	537	FBgn0000286 FBpp0422630 type=polypeptide; loc=2L:complement(join(4881215..4882392,4880378..4880472,4878856..4879196)); ID=FBpp0422630; name=Cf2-PG; parent=FBgn0000286,FBtr0472669; dbxref=FlyBase:FBpp0422630,FlyBase_Annotation_IDs:CG11924-PG,REFSEQ:NP_001350854,GB_protein:AWM95300; MD5=8b5b31b2248853d48491d29d926eff51; length=537; release=r6.46; species=Dmel;	113	56.64	25	N/A	N/A	411	516	368	480	1.08e-23	103
Pcam.gene137760_i0_len1446.p1	FBgn0003002	482	688	FBgn0003002 FBpp0428127 type=polypeptide; loc=3R:join(4853106..4854054,4868143..4868312,4868453..4869400); ID=FBpp0428127; name=opa-PB; parent=FBgn0003002,FBtr0479794; dbxref=REFSEQ:NP_001368991,GB_protein:QJC18440,FlyBase:FBpp0428127,FlyBase_Annotation_IDs:CG1133-PB; MD5=b9c8e15c825d70d99af01b7682b83c11; length=688; release=r6.46; species=Dmel;	200	83.00	39	N/A	N/A	199	385	189	388	5.76e-104	324
Pcam.gene142014_i0_len2307.p1	FBgn0267033	769	1553	FBgn0267033 FBpp0311880 type=polypeptide; loc=X:complement(join(13901483..13901623,13885309..13885500,13883459..13885225,13883236..13883364,13856982..13857148,13855235..13856759,13854652..13855118,13854099..13854372)); ID=FBpp0311880; name=mamo-PI; parent=FBgn0267033,FBtr0346001; dbxref=FlyBase:FBpp0311880,FlyBase_Annotation_IDs:CG45477-PI,GB_protein:AAF48332,REFSEQ:NP_572932,UniProt/TrEMBL:Q9VY7…	130	75.38	17	N/A	N/A	131	259	1	128	2.77e-41	162
Pcam.gene141845_i0_len2832.p1	FBgn0013469	944	818	FBgn0013469 FBpp0303113 type=polypeptide; loc=3L:complement(10982445..10984901); ID=FBpp0303113; name=klu-PB; parent=FBgn0013469,FBtr0330080; dbxref=FlyBase:FBpp0303113,FlyBase_Annotation_IDs:CG12296-PB,REFSEQ:NP_001261690,GB_protein:AGB94384,UniProt/TrEMBL:M9PF84; MD5=30f0c3c8781b11edfea7a2fc58e129c8; length=818; release=r6.46; species=Dmel;	173	87.86	18	N/A	N/A	671	837	536	708	1.57e-85	291
Pcam.gene7301_i0_len4071.p1	FBgn0288433	1357	1366	FBgn0288433 FBpp0292053 type=polypeptide; loc=2R:join(14436118..14436160,14442258..14442593,14449403..14449531,14460044..14460471,14461964..14462106,14462183..14465204); ID=FBpp0292053; name=L-PC; parent=FBgn0288433,FBtr0302927; dbxref=FlyBase:FBpp0292053,FlyBase_Annotation_IDs:CG42702-PC,REFSEQ:NP_001188929,GB_protein:ADV37175,UniProt/TrEMBL:A0A0B4JD76,FlyMine:FBpp0292053,modMine:FBpp0292053; MD…	520	44.23	66	N/A	N/A	416	887	376	837	2.38e-52	201
Pcam.gene146383_i0_len2175.p1	FBgn0261434	725	297	FBgn0261434 FBpp0078591 type=polypeptide; loc=3R:complement(join(4345849..4346503,4345545..4345783)); ID=FBpp0078591; name=hkb-PA; parent=FBgn0261434,FBtr0078951; dbxref=FlyBase:FBpp0078591,FlyBase_Annotation_IDs:CG9768-PA,GB_protein:AAF52141.1,REFSEQ:NP_524221,GB_protein:AAF52141,UniProt/TrEMBL:Q9VN10,FlyMine:FBpp0078591,modMine:FBpp0078591; MD5=160eac6aea6f2b6b924cc5325783ae26; length=297; rele…	89	66.29	12	N/A	N/A	559	645	193	279	4.89e-21	93.6
Pcam.gene3265_i0_len1143.p1	FBgn0002521	381	520	FBgn0002521 FBpp0088268 type=polypeptide; loc=4:complement(join(1181048..1181138,1174982..1175123,1174159..1174928,1173806..1174097,1173084..1173203,1172883..1173030)); ID=FBpp0088268; name=pho-PA; parent=FBgn0002521,FBtr0089204; dbxref=FlyBase:FBpp0088268,GB_protein:AAF59378.2,FlyBase_Annotation_IDs:CG17743-PA,REFSEQ:NP_524630,GB_protein:AAF59378,UniProt/Swiss-Prot:Q8ST83; MD5=dc1e4197a76a45de62…	164	81.71	65	N/A	N/A	222	378	355	518	4.91e-83	261
Pcam.gene144558_i0_len1692.p1	FBgn0032707	564	540	FBgn0032707 FBpp0309811 type=polypeptide; loc=2L:complement(18714830..18716452); ID=FBpp0309811; name=CG10348-PC; parent=FBgn0032707,FBtr0343112; dbxref=GB_protein:AHN54573,REFSEQ:NP_001286059,FlyBase:FBpp0309811,FlyBase_Annotation_IDs:CG10348-PC,UniProt/TrEMBL:Q9VJ55; MD5=8b5b186d865f8884c92ce722ca244574; length=540; release=r6.46; species=Dmel;	132	75.00	23	N/A	N/A	338	467	276	406	3.98e-51	183
Pcam.gene6937_i0_len2856.p1	FBgn0015546	952	917	FBgn0015546 FBpp0080203 type=polypeptide; loc=2L:join(14362138..14362186,14362246..14362295,14362356..14363140,14363206..14364293,14364373..14364605,14364682..14365230); ID=FBpp0080203; name=spel1-PA; parent=FBgn0015546,FBtr0080630; dbxref=FlyBase_Annotation_IDs:CG4215-PA,FlyBase:FBpp0080203,GB_protein:AAF53392.2,REFSEQ:NP_523565,GB_protein:AAF53392,UniProt/Swiss-Prot:P43248,FlyMine:FBpp0080203,m…	920	61.74	96	N/A	N/A	32	947	14	912	0.0	712
Pcam.gene143970_i0_len3882.p1	FBgn0036486	1294	1190	FBgn0036486 FBpp0075399 type=polypeptide; loc=3L:complement(join(15157486..15158487,15157098..15157427,15155426..15157033,15154872..15155357,15154665..15154811)); ID=FBpp0075399; name=Msh6-PA; parent=FBgn0036486,FBtr0075646; dbxref=FlyBase:FBpp0075399,FlyBase_Annotation_IDs:CG7003-PA,GB_protein:AAF49656.2,REFSEQ:NP_648755,GB_protein:AAF49656,UniProt/Swiss-Prot:Q9VUM0,FlyMine:FBpp0075399,modMine:F…	1162	59.98	86	N/A	N/A	176	1292	77	1181	0.0	921
Pcam.gene137806_i0_len1416.p1	FBgn0039879	472	603	FBgn0039879 FBpp0085205 type=polypeptide; loc=3R:31800963..31802774; ID=FBpp0085205; name=Ir100a-PA; parent=FBgn0039879,FBtr0085846; dbxref=GB_protein:AAF57202.1,FlyBase:FBpp0085205,FlyBase_Annotation_IDs:CG11575-PA,GB_protein:AAF57202.2,REFSEQ:NP_651898,GB_protein:AAF57202,UniProt/TrEMBL:Q9V9T2,FlyMine:FBpp0085205,modMine:FBpp0085205; MD5=86158686c770f677610363d247fa7686; length=603; release=r6.…	434	41.94	88	N/A	N/A	51	466	173	592	1.36e-19	90.9
Pcam.gene135369_i0_len1353.p1	FBgn0284243	451	456	FBgn0284243 FBpp0085721 type=polypeptide; loc=2R:complement(join(19449327..19449410,19447460..19448746)); ID=FBpp0085721; name=betaTub56D-PA; parent=FBgn0284243,FBtr0086537; dbxref=FlyBase:FBpp0085721,FlyBase_Annotation_IDs:CG9277-PA,GB_protein:AAF57556.1,REFSEQ:NP_725896,GB_protein:AAF57556,UniProt/TrEMBL:A1ZBL0,FlyMine:FBpp0085721,modMine:FBpp0085721; MD5=9e1226b0fb87864622e691bd5a1d0888; lengt…	425	99.29	94	N/A	N/A	25	449	29	453	0.0	869
Pcam.gene135414_i0_len1326.p1	FBgn0288686	442	454	FBgn0288686 FBpp0072177 type=polypeptide; loc=2R:join(24306082..24306138,24310722..24310830,24310893..24311137,24311194..24312147); ID=FBpp0072177; name=betaTub60D-PA; parent=FBgn0288686,FBtr0072270; dbxref=FlyBase:FBpp0072177,FlyBase_Annotation_IDs:CG3401-PA,GB_protein:AAF47193.2,REFSEQ:NP_523842,GB_protein:AAF47193,UniProt/Swiss-Prot:P08841,FlyMine:FBpp0072177,modMine:FBpp0072177; MD5=faff26e0b…	446	95.96	99	N/A	N/A	1	439	7	452	0.0	822
Pcam.gene137487_i0_len1374.p1	FBgn0003889	458	446	FBgn0003889 FBpp0081524 type=polypeptide; loc=3R:complement(join(9409660..9410052,9408653..9409600)); ID=FBpp0081524; name=betaTub85D-PA; parent=FBgn0003889,FBtr0082046; dbxref=FlyBase:FBpp0081524,FlyBase_Annotation_IDs:CG9359-PA,GB_protein:AAF54373.1,REFSEQ:NP_524290,GB_protein:AAF54373,UniProt/Swiss-Prot:P61857,FlyMine:FBpp0081524,modMine:FBpp0081524; MD5=0aa0b500c2b326a8676660072c521f73; lengt…	430	97.21	94	N/A	N/A	12	441	1	430	0.0	833
Pcam.gene135219_i0_len1347.p1	FBgn0003890	449	457	FBgn0003890 FBpp0289838 type=polypeptide; loc=3R:complement(join(27988099..27988155,27974108..27974342,27972921..27973150,27969660..27969827,27968927..27969191,27967269..27967591,27967106..27967201)); ID=FBpp0289838; name=betaTub97EF-PB; parent=FBgn0003890,FBtr0300611; dbxref=REFSEQ:NP_001163753,GB_protein:ACZ95047,FlyBase:FBpp0289838,FlyBase_Annotation_IDs:CG4869-PB,UniProt/TrEMBL:Q8MST5,FlyMine…	439	94.76	98	N/A	N/A	2	440	1	439	0.0	812
Pcam.gene4466_i0_len1491.p1	FBgn0003884	497	450	FBgn0003884 FBpp0081153 type=polypeptide; loc=3R:join(7086742..7086744,7087234..7088583); ID=FBpp0081153; name=alphaTub84B-PA; parent=FBgn0003884,FBtr0081639; dbxref=FlyBase:FBpp0081153,FlyBase_Annotation_IDs:CG1913-PA,GB_protein:AAF54067.1,REFSEQ:NP_476772,GB_protein:AAF54067,UniProt/Swiss-Prot:P06603,FlyMine:FBpp0081153,modMine:FBpp0081153; MD5=0fb9a8ab497cf0cf80e8f3c8839dc65a; length=450; rele…	450	98.00	91	N/A	N/A	47	496	2	450	0.0	914
Pcam.gene137185_i0_len1389.p1	FBgn0003886	463	449	FBgn0003886 FBpp0081565 type=polypeptide; loc=3R:complement(join(9733146..9733148,9732279..9732803,9731329..9732150)); ID=FBpp0081565; name=alphaTub85E-PA; parent=FBgn0003886,FBtr0082087; dbxref=FlyBase:FBpp0081565,FlyBase_Annotation_IDs:CG9476-PA,GB_protein:AAF54433.1,REFSEQ:NP_524297,GB_protein:AAF54433,UniProt/Swiss-Prot:P06604,FlyMine:FBpp0081565,modMine:FBpp0081565; MD5=db3805930d1311adabcc5…	447	97.32	97	N/A	N/A	12	458	2	448	0.0	860
Pcam.gene7901_i0_len1353.p1	FBgn0003885	451	450	FBgn0003885 FBpp0081062 type=polypeptide; loc=3R:7531259..7532611; ID=FBpp0081062; name=alphaTub84D-PA; parent=FBgn0003885,FBtr0081538; dbxref=FlyBase:FBpp0081062,FlyBase_Annotation_IDs:CG2512-PA,GB_protein:AAF54007.1,REFSEQ:NP_524264,GB_protein:AAF54007,UniProt/Swiss-Prot:P06605,FlyMine:FBpp0081062,modMine:FBpp0081062; MD5=019098f12132864ff22b77f0b7ff682e; length=450; release=r6.46; species=Dmel;	438	98.86	97	N/A	N/A	1	438	2	439	0.0	868
Pcam.gene2899_i0_len1398.p1	FBgn0087040	466	462	FBgn0087040 FBpp0076122 type=polypeptide; loc=3L:join(9681414..9681416,9681903..9683288); ID=FBpp0076122; name=alphaTub67C-PA; parent=FBgn0087040,FBtr0076393; dbxref=FlyBase:FBpp0076122,FlyBase_Annotation_IDs:CG8308-PA,GB_protein:AAF50226.2,REFSEQ:NP_524009,GB_protein:AAF50226,UniProt/Swiss-Prot:P06606,FlyMine:FBpp0076122,modMine:FBpp0076122; MD5=6e2a82df4a8ab562cdd33af0db6a7434; length=462; rele…	462	80.95	96	N/A	N/A	20	465	1	459	0.0	647
Pcam.gene137341_i0_len1392.p1	FBgn0260639	464	475	FBgn0260639 FBpp0077326 type=polypeptide; loc=2L:join(2973059..2973107,2973166..2973368,2973429..2974604); ID=FBpp0077326; name=gammaTub23C-PA; parent=FBgn0260639,FBtr0077641; dbxref=FlyBase:FBpp0077326,FlyBase_Annotation_IDs:CG3157-PA,GB_protein:AAF51174.1,REFSEQ:NP_476804,GB_protein:AAF51174,UniProt/Swiss-Prot:P23257,FlyMine:FBpp0077326,modMine:FBpp0077326; MD5=d5e01458d1da8fc0446d951772715831;…	453	89.40	97	N/A	N/A	9	456	1	453	0.0	766
Pcam.gene144296_i0_len3633.p1	FBgn0030018	1211	1155	FBgn0030018 FBpp0292850 type=polypeptide; loc=X:complement(join(8176015..8176293,8175302..8175954,8175069..8175235,8174823..8174998,8174547..8174567,8174038..8174214,8173861..8173975,8171582..8173461)); ID=FBpp0292850; name=slpr-PB; parent=FBgn0030018,FBtr0303842; dbxref=FlyBase:FBpp0292850,FlyBase_Annotation_IDs:CG2272-PB,REFSEQ:NP_001188558,GB_protein:ADV37641,UniProt/TrEMBL:M9MSN2,FlyMine:FBpp…	557	66.25	44	N/A	N/A	82	616	50	582	3.15e-170	534
Pcam.gene2277_i0_len4590.p1	FBgn0036896	1530	977	FBgn0036896 FBpp0074731 type=polypeptide; loc=3L:complement(join(19634232..19634380,19629265..19629753,19628152..19628343,19627444..19628097,19627231..19627384,19626012..19626910,19625548..19625944)); ID=FBpp0074731; name=wnd-PA; parent=FBgn0036896,FBtr0074963; dbxref=FlyBase:FBpp0074731,FlyBase_Annotation_IDs:CG8789-PA,GB_protein:AAF49129.3,REFSEQ:NP_649137,GB_protein:AAF49129,UniProt/TrEMBL:Q9V…	579	63.73	37	N/A	N/A	532	1103	121	642	3.64e-175	550
Pcam.gene6193_i0_len2571.p1	FBgn0026323	857	678	FBgn0026323 FBpp0077011 type=polypeptide; loc=X:complement(join(20523899..20523967,20523059..20523358,20522505..20522820,20522264..20522445,20521628..20522041,20521224..20521272,20516659..20517122,20516301..20516543)); ID=FBpp0077011; name=Tak1-PA; parent=FBgn0026323,FBtr0077319; dbxref=FlyBase:FBpp0077011,FlyBase_Annotation_IDs:CG18492-PA,GB_protein:AAF50895.1,REFSEQ:NP_524080,GB_protein:AAF5089…	268	67.54	31	N/A	N/A	13	280	14	281	3.49e-87	290
Pcam.gene141881_i0_len2934.p1	FBgn0000723	978	1325	FBgn0000723 FBpp0081530 type=polypeptide; loc=3R:complement(join(9392741..9392936,9390886..9391073,9373779..9373875,9373331..9373667,9372990..9373268,9372756..9372933,9371015..9372577,9369336..9369710,9369055..9369268,9368897..9368983,9368699..9368827,9368456..9368638,9368241..9368392)); ID=FBpp0081530; name=FER-PA; parent=FBgn0000723,FBtr0082052; dbxref=GB_protein:AAF54367.2,FlyBase:FBpp0081530,…	375	84.53	88	N/A	N/A	603	977	947	1321	0.0	595
Pcam.gene141862_i0_len2925.p1	FBgn0053531	975	1054	FBgn0053531 FBpp0311099 type=polypeptide; loc=2L:join(6272817..6273126,6278679..6278784,6289765..6289996,6290544..6290691,6291006..6291185,6291245..6291378,6293485..6293692,6296604..6296741,6297024..6297235,6297589..6297736,6301154..6301682,6303095..6303343,6303758..6303850,6320228..6320390,6321759..6321908,6321971..6322135); ID=FBpp0311099; name=Ddr-PF; parent=FBgn0053531,FBtr0344770; dbxref=Fly…	977	53.33	92	N/A	N/A	73	969	106	1045	0.0	586
Pcam.gene142971_i0_len4245.p1	FBgn0283499	1415	2144	FBgn0283499 FBpp0083519 type=polypeptide; loc=3R:complement(join(21579470..21580481,21578797..21579372,21578560..21578729,21578212..21578500,21577784..21578146,21577285..21577709,21577068..21577182,21576351..21577004,21575988..21576292,21573391..21575916)); ID=FBpp0083519; name=InR-PA; parent=FBgn0283499,FBtr0084121; dbxref=FlyBase:FBpp0083519,FlyBase_Annotation_IDs:CG18402-PA,GB_protein:AAF55903…	289	61.59	20	N/A	N/A	942	1220	1362	1650	6.34e-64	239
Pcam.gene7677_i0_len1368.p1	FBgn0028427	456	448	FBgn0028427 FBpp0077962 type=polypeptide; loc=3L:join(21217064..21217152,21217567..21217732,21217791..21218336,21218399..21218944); ID=FBpp0077962; name=Ilk-PA; parent=FBgn0028427,FBtr0078305; dbxref=FlyBase:FBpp0077962,FlyBase_Annotation_IDs:CG10504-PA,GB_protein:AAF51691.1,REFSEQ:NP_525001,GB_protein:AAF51691,UniProt/TrEMBL:Q9V400,FlyMine:FBpp0077962,modMine:FBpp0077962; MD5=ff769041815022711a5…	446	83.86	98	N/A	N/A	7	452	1	446	0.0	673
Pcam.gene143784_i0_len3159.p1	FBgn0025936	1053	1096	FBgn0025936 FBpp0088153 type=polypeptide; loc=4:join(611403..611655,611727..611806,613615..613795,613937..614422,615036..615923,616005..616181,617304..617351,618348..618476,618536..618631,618693..619063,619637..619783,619848..620177,620254..620358); ID=FBpp0088153; name=Eph-PC; parent=FBgn0025936,FBtr0089084; dbxref=GB_protein:AAF59329.3,FlyBase_Annotation_IDs:CG1511-PC,FlyBase:FBpp0088153,GB_pro…	1031	71.58	94	N/A	N/A	48	1040	79	1094	0.0	1171
Pcam.gene142551_i0_len2424.p1	FBgn0004839	808	1033	FBgn0004839 FBpp0087135 type=polypeptide; loc=2R:complement(join(12018878..12018929,12013990..12014124,12013759..12013920,12005189..12006078,12002785..12004217,12002387..12002723,12002125..12002217)); ID=FBpp0087135; name=otk-PA; parent=FBgn0004839,FBtr0088028; dbxref=GB_protein:AAF58596.1,FlyBase:FBpp0087135,FlyBase_Annotation_IDs:CG8967-PA,REFSEQ:NP_523705,GB_protein:AAF58596,UniProt/Swiss-Prot…	245	60.00	75	N/A	N/A	555	796	780	1024	2.05e-53	199
Pcam.gene141743_i0_len3048.p1	FBgn0033491	1016	985	FBgn0033491 FBpp0087421 type=polypeptide; loc=2R:join(10142385..10143138,10143193..10143348,10143409..10143670,10143730..10143882,10143945..10144088,10144142..10144277,10144354..10144809,10144872..10145058,10145117..10145349,10145406..10145882); ID=FBpp0087421; name=CG18011-PA; parent=FBgn0033491,FBtr0088332; dbxref=FlyBase:FBpp0087421,FlyBase_Annotation_IDs:CG18011-PA,GB_protein:AAF58831.2,REFSE…	520	39.04	44	N/A	N/A	372	820	430	925	2.96e-25	112
Pcam.gene145103_i0_len1776.p1	FBgn0003512	592	433	FBgn0003512 FBpp0084924 type=polypeptide; loc=3R:30043479..30044780; ID=FBpp0084924; name=Sry-delta-PA; parent=FBgn0003512,FBtr0085558; dbxref=FlyBase:FBpp0084924,FlyBase_Annotation_IDs:CG17958-PA,GB_protein:AAF57000.1,REFSEQ:NP_524581,GB_protein:AAF57000,UniProt/Swiss-Prot:P07664,FlyMine:FBpp0084924,modMine:FBpp0084924; MD5=cd796428857878069cbb82fc1d4a379c; length=433; release=r6.46; species=Dme…	167	52.10	28	N/A	N/A	419	583	196	361	1.92e-24	105
Pcam.gene138804_i0_len987.p1	FBgn0037537	329	329	FBgn0037537 FBpp0081312 type=polypeptide; loc=3R:complement(join(8007896..8007967,8007332..8007512,8006837..8006964,8006217..8006776,8006100..8006148)); ID=FBpp0081312; name=CG2767-PA; parent=FBgn0037537,FBtr0081822; dbxref=FlyBase:FBpp0081312,FlyBase_Annotation_IDs:CG2767-PA,GB_protein:AAF54175.1,REFSEQ:NP_649757,GB_protein:AAF54175,UniProt/TrEMBL:Q9VHX4,FlyMine:FBpp0081312,modMine:FBpp0081312; …	323	65.94	98	N/A	N/A	8	328	9	323	2.77e-101	300
Pcam.gene139965_i0_len1188.p1	FBgn0035476	396	320	FBgn0035476 FBpp0073029 type=polypeptide; loc=3L:complement(join(3940007..3940084,3939720..3939887,3939479..3939651,3939215..3939359,3938959..3939156,3938695..3938895)); ID=FBpp0073029; name=CG12766-PA; parent=FBgn0035476,FBtr0073172; dbxref=GB_protein:AAF47812.1,FlyBase:FBpp0073029,FlyBase_Annotation_IDs:CG12766-PA,REFSEQ:NP_647839,GB_protein:AAF47812,UniProt/TrEMBL:Q9VZK8,FlyMine:FBpp0073029,mo…	309	60.52	75	N/A	N/A	98	393	12	313	6.00e-86	263
Pcam.gene155984_i0_len963.p1	FBgn0086254	321	350	FBgn0086254 FBpp0075869 type=polypeptide; loc=3L:complement(join(11624262..11624347,11624114..11624198,11622033..11622175,11621483..11621966,11621214..11621422,11621058..11621103)); ID=FBpp0075869; name=Akr1B-PB; parent=FBgn0086254,FBtr0076138; dbxref=FlyBase:FBpp0075869,FlyBase_Annotation_IDs:CG6084-PB,GB_protein:AAN11878.1,REFSEQ:NP_729726,GB_protein:AAN11878,UniProt/TrEMBL:Q8IQF8,FlyMine:FBpp0…	317	76.03	98	N/A	N/A	5	320	37	350	1.13e-124	360
Pcam.gene135084_i0_len1284.p1	FBgn0037515	428	391	FBgn0037515 FBpp0081237 type=polypeptide; loc=3R:join(7761187..7761274,7762007..7762393,7762457..7762565,7762635..7762921,7763035..7763339); ID=FBpp0081237; name=Sp7-PA; parent=FBgn0037515,FBtr0081740; dbxref=FlyBase:FBpp0081237,FlyBase_Annotation_IDs:CG3066-PA,GB_protein:AAF54143.1,REFSEQ:NP_649734,GB_protein:AAF54143,UniProt/Swiss-Prot:Q9V3Z2,FlyMine:FBpp0081237,modMine:FBpp0081237; MD5=3020ff9…	384	47.14	86	N/A	N/A	59	427	30	391	5.72e-46	162
Pcam.gene6698_i1_len1254.p1	FBgn0039759	418	418	FBgn0039759 FBpp0085000 type=polypeptide; loc=3R:complement(join(30246561..30246621,30245524..30246124,30244106..30244700)); ID=FBpp0085000; name=CG9733-PA; parent=FBgn0039759,FBtr0085638; dbxref=FlyBase:FBpp0085000,FlyBase_Annotation_IDs:CG9733-PA,GB_protein:AAF57030.1,REFSEQ:NP_651784,GB_protein:AAF57030,UniProt/TrEMBL:Q9VA87,FlyMine:FBpp0085000,modMine:FBpp0085000; MD5=d0112e8375f481a04547593a…	259	55.60	60	N/A	N/A	162	411	162	412	2.77e-43	155
Pcam.gene138684_i0_len1056.p1	FBgn0038250	352	360	FBgn0038250 FBpp0082425 type=polypeptide; loc=3R:join(14657498..14657555,14657644..14657822,14658260..14658407,14658480..14659177); ID=FBpp0082425; name=CG3505-PA; parent=FBgn0038250,FBtr0082966; dbxref=FlyBase:FBpp0082425,FlyBase_Annotation_IDs:CG3505-PA,GB_protein:AAF55084.2,REFSEQ:NP_650380,GB_protein:AAF55084,UniProt/TrEMBL:Q8SX54,FlyMine:FBpp0082425,modMine:FBpp0082425; MD5=4456bef46b54a5191…	337	48.66	89	N/A	N/A	37	350	39	359	1.04e-40	145
Pcam.gene7365_i0_len1341.p1	FBgn0039102	447	400	FBgn0039102 FBpp0083832 type=polypeptide; loc=3R:join(23686286..23686361,23686712..23687104,23687321..23687630,23687691..23688114); ID=FBpp0083832; name=SPE-PA; parent=FBgn0039102,FBtr0084440; dbxref=FlyBase:FBpp0083832,FlyBase_Annotation_IDs:CG16705-PA,GB_protein:AAF56160.2,REFSEQ:NP_651168,GB_protein:AAF56160,UniProt/Swiss-Prot:Q9VCJ8,FlyMine:FBpp0083832,modMine:FBpp0083832; MD5=d89ea9034f5e1a0…	398	47.24	85	N/A	N/A	65	446	40	400	1.43e-55	188
Pcam.gene3944_i0_len1074.p1	FBgn0039798	358	370	FBgn0039798 FBpp0307430 type=polypeptide; loc=3R:complement(join(30731086..30731146,30730569..30731031,30729927..30730515)); ID=FBpp0307430; name=CG11313-PD; parent=FBgn0039798,FBtr0335452; dbxref=REFSEQ:NP_651821,GB_protein:AAF57079,FlyBase:FBpp0307430,FlyBase_Annotation_IDs:CG11313-PD,UniProt/TrEMBL:Q9VA44; MD5=eeb5301983c372977adf326b0811746d; length=370; release=r6.46; species=Dmel;	349	49.28	87	N/A	N/A	44	356	43	369	1.91e-44	155
Pcam.gene6698_i0_len1263.p1	FBgn0034796	421	360	FBgn0034796 FBpp0071815 type=polypeptide; loc=2R:join(22894465..22894717,22894783..22894996,22895060..22895675); ID=FBpp0071815; name=CG3700-PA; parent=FBgn0034796,FBtr0071904; dbxref=FlyBase:FBpp0071815,FlyBase_Annotation_IDs:CG3700-PA,GB_protein:AAF46926.1,REFSEQ:NP_611736,GB_protein:AAF46926,UniProt/TrEMBL:Q9W1X6,FlyMine:FBpp0071815,modMine:FBpp0071815; MD5=9d3797415ea1bd09cfcadfab743ed461; le…	272	48.90	60	N/A	N/A	164	414	101	353	8.60e-32	123
Pcam.gene140987_i0_len1113.p1	FBgn0019929	371	397	FBgn0019929 FBpp0071322 type=polypeptide; loc=X:join(9865337..9865397,9865459..9865607,9865972..9866955); ID=FBpp0071322; name=Ser7-PA; parent=FBgn0019929,FBtr0071387; dbxref=FlyBase:FBpp0071322,FlyBase_Annotation_IDs:CG2045-PA,GB_protein:AAF46523.1,REFSEQ:NP_572582,GB_protein:AAF46523,UniProt/TrEMBL:Q9W314,FlyMine:FBpp0071322,modMine:FBpp0071322; MD5=74bde913093c8620e8427a5a1eb87b01; length=397;…	301	47.51	76	N/A	N/A	87	369	103	393	3.73e-35	132
Pcam.gene7911_i0_len1350.p1	FBgn0033363	450	389	FBgn0033363 FBpp0087747 type=polypeptide; loc=2R:complement(join(9016610..9016679,9016247..9016551,9015476..9015995,9015310..9015417,9014634..9014732,9014506..9014573)); ID=FBpp0087747; name=CG13744-PA; parent=FBgn0033363,FBtr0088666; dbxref=FlyBase:FBpp0087747,FlyBase_Annotation_IDs:CG13744-PA,GB_protein:AAF59005.1,REFSEQ:NP_610439,GB_protein:AAF59005,UniProt/TrEMBL:A1Z7M5,FlyMine:FBpp0087747,mo…	398	60.30	88	N/A	N/A	49	443	22	380	2.57e-111	332
Pcam.gene4473_i0_len1500.p1	FBgn0034139	500	362	FBgn0034139 FBpp0099998 type=polypeptide; loc=2R:join(16572108..16572369,16572442..16572649,16573202..16573820); ID=FBpp0099998; name=CG4927-PC; parent=FBgn0034139,FBtr0100547; dbxref=FlyBase_Annotation_IDs:CG4927-PC,FlyBase:FBpp0099998,GB_protein:AAF57983.2,REFSEQ:NP_001033953,GB_protein:AAF57983,UniProt/TrEMBL:Q4V3U8,FlyMine:FBpp0099998,modMine:FBpp0099998; MD5=482f975c7d5f056377ae63ec49ff60de;…	253	47.83	47	N/A	N/A	244	477	129	361	8.73e-30	119
Pcam.gene136712_i0_len1479.p1	FBgn0050289	493	316	FBgn0050289 FBpp0071614 type=polypeptide; loc=2R:complement(join(21521617..21521833,21521178..21521402,21520611..21521119)); ID=FBpp0071614; name=CG30289-PA; parent=FBgn0050289,FBtr0071697; dbxref=FlyBase:FBpp0071614,FlyBase_Annotation_IDs:CG30289-PA,GB_protein:AAM70918.2,REFSEQ:NP_726081,GB_protein:AAM70918,UniProt/TrEMBL:Q8IRK5,FlyMine:FBpp0071614,modMine:FBpp0071614; MD5=549ca02c475de66fac5a0c…	246	52.44	47	N/A	N/A	258	487	39	275	2.13e-32	125
Pcam.gene6440_i0_len882.p1	FBgn0032753	294	385	FBgn0032753 FBpp0080715 type=polypeptide; loc=2L:complement(join(19073952..19074024,19073308..19073682,19073106..19073214,19072831..19073015,19071424..19071725,19071192..19071305)); ID=FBpp0080715; name=CG17572-PA; parent=FBgn0032753,FBtr0081173; dbxref=FlyBase:FBpp0080715,FlyBase_Annotation_IDs:CG17572-PA,GB_protein:AAG22440.2,REFSEQ:NP_609941,GB_protein:AAG22440,UniProt/TrEMBL:Q8SXE1,FlyMine:FB…	238	53.36	77	N/A	N/A	62	287	156	380	6.68e-31	118
Pcam.gene144346_i0_len1728.p1	FBgn0036427	576	374	FBgn0036427 FBpp0305252 type=polypeptide; loc=3L:complement(join(14521286..14521667,14520098..14520666,14519853..14520026)); ID=FBpp0305252; name=CG4613-PB; parent=FBgn0036427,FBtr0333038; dbxref=REFSEQ:NP_648707,GB_protein:AAF49736,FlyBase:FBpp0305252,FlyBase_Annotation_IDs:CG4613-PB,UniProt/TrEMBL:Q9VUF0; MD5=91d1a25557bb6e6dade3e9c3e8b5e25b; length=374; release=r6.46; species=Dmel;	258	59.69	44	N/A	N/A	314	567	127	372	4.43e-54	187
Pcam.gene142589_i0_len2340.p1	FBgn0030925	780	637	FBgn0030925 FBpp0111913 type=polypeptide; loc=X:complement(join(18482555..18482636,18482309..18482489,18481357..18482133,18481161..18481228,18480794..18481065,18480542..18480728,18480138..18480484)); ID=FBpp0111913; name=Hayan-PB; parent=FBgn0030925,FBtr0113000; dbxref=FlyBase:FBpp0111913,FlyBase_Annotation_IDs:CG6361-PB,REFSEQ:NP_001097020,GB_protein:ABW09449,UniProt/Swiss-Prot:A8JUP7,FlyMine:FB…	247	51.01	31	N/A	N/A	534	771	399	632	2.74e-31	129
Pcam.gene134876_i0_len1296.p1	FBgn0053461	432	287	FBgn0053461 FBpp0291690 type=polypeptide; loc=2R:join(15695386..15695608,15695719..15695764,15695822..15696000,15696063..15696478); ID=FBpp0291690; name=CG33461-PB; parent=FBgn0053461,FBtr0302528; dbxref=FlyBase:FBpp0291690,FlyBase_Annotation_IDs:CG33461-PB,REFSEQ:NP_995843,GB_protein:AAF58112,UniProt/TrEMBL:A1ZA41,FlyMine:FBpp0291690,modMine:FBpp0291690; MD5=a300d65213cf5742eacf564ad31efa05; len…	252	47.62	56	N/A	N/A	187	427	44	279	7.60e-26	105
Pcam.gene137225_i0_len1383.p1	FBgn0050375	461	398	FBgn0050375 FBpp0087875 type=polypeptide; loc=2R:complement(join(8267064..8267282,8266541..8266973,8266315..8266483,8265882..8266257)); ID=FBpp0087875; name=CG30375-PA; parent=FBgn0050375,FBtr0088799; dbxref=FlyBase:FBpp0087875,FlyBase_Annotation_IDs:CG30375-PA,GB_protein:AAM68860.1,REFSEQ:NP_724665,GB_protein:AAM68860,UniProt/TrEMBL:A1Z7D1,FlyMine:FBpp0087875,modMine:FBpp0087875; MD5=c954f9fe404…	387	46.25	82	N/A	N/A	80	459	27	396	1.04e-50	176
Pcam.gene136147_i0_len1266.p1	FBgn0032213	422	406	FBgn0032213 FBpp0079653 type=polypeptide; loc=2L:complement(join(10305149..10305505,10304827..10305082,10304162..10304769)); ID=FBpp0079653; name=CG5390-PA; parent=FBgn0032213,FBtr0080064; dbxref=GB_protein:AAF52904.1,FlyBase:FBpp0079653,FlyBase_Annotation_IDs:CG5390-PA,REFSEQ:NP_609374,GB_protein:AAF52904,UniProt/TrEMBL:Q9VL01,FlyMine:FBpp0079653,modMine:FBpp0079653; MD5=9687f0a416dabe612aaf9094…	345	62.90	79	N/A	N/A	70	404	51	390	1.28e-107	322
Pcam.gene139739_i0_len1164.p1	FBgn0038114	388	431	FBgn0038114 FBpp0423257 type=polypeptide; loc=3R:join(13042092..13042643,13042885..13042994,13043251..13043668,13043722..13043851,13043921..13044006); ID=FBpp0423257; name=CG11670-PF; parent=FBgn0038114,FBtr0475018; dbxref=REFSEQ:NP_001368950,GB_protein:ABW08659,FlyBase:FBpp0423257,FlyBase_Annotation_IDs:CG11670-PF; MD5=8e504875f66195d7b004020606ba9361; length=431; release=r6.46; species=Dmel;	277	51.26	68	N/A	N/A	120	384	179	423	1.36e-33	129
Pcam.gene145282_i0_len1620.p1	FBgn0058160	540	421	FBgn0058160 FBpp0112536 type=polypeptide; loc=3L:26224649..26225914; ID=FBpp0112536; name=CG40160-PA; parent=FBgn0058160,FBtr0113813; dbxref=FlyBase_Annotation_IDs:CG40160-PA,FlyBase:FBpp0112536,REFSEQ:NP_001015212,GB_protein:EAA46220,UniProt/TrEMBL:Q95RS6,FlyMine:FBpp0112536,modMine:FBpp0112536; MD5=c66b1b6090128fdceebcfac48be46d55; length=421; release=r6.46; species=Dmel;	346	54.05	62	N/A	N/A	185	519	77	412	7.55e-75	242
Pcam.gene3348_i0_len2028.p1	FBgn0033320	676	444	FBgn0033320 FBpp0087804 type=polypeptide; loc=2R:complement(join(8694780..8695235,8693835..8694713)); ID=FBpp0087804; name=CG8586-PA; parent=FBgn0033320,FBtr0088725; dbxref=FlyBase:FBpp0087804,FlyBase_Annotation_IDs:CG8586-PA,GB_protein:AAF59059.1,REFSEQ:NP_610402,GB_protein:AAF59059,UniProt/TrEMBL:A1Z7H7,FlyMine:FBpp0087804,modMine:FBpp0087804; MD5=8f031ccec61fcf6c28e1477f276d1718; length=444; r…	375	53.60	54	N/A	N/A	206	568	79	434	4.23e-70	234
Pcam.gene7924_i0_len2097.p1	FBgn0033365	699	855	FBgn0033365 FBpp0087746 type=polypeptide; loc=2R:complement(join(9021963..9023392,9021728..9021858,9021256..9021486,9020354..9020465,9020034..9020287,9019606..9019899,9019433..9019548)); ID=FBpp0087746; name=CG8170-PA; parent=FBgn0033365,FBtr0088665; dbxref=FlyBase:FBpp0087746,FlyBase_Annotation_IDs:CG8170-PA,GB_protein:AAF59003.1,REFSEQ:NP_610441,GB_protein:AAF59003,UniProt/TrEMBL:A1Z7M7,FlyMine…	343	73.18	48	N/A	N/A	290	625	503	844	3.56e-140	431
Pcam.gene143094_i0_len4479.p1	FBgn0037684	1493	469	FBgn0037684 FBpp0081504 type=polypeptide; loc=3R:join(9365457..9365699,9365756..9365826,9366382..9366832,9366890..9367182,9367247..9367598); ID=FBpp0081504; name=Srr-PB; parent=FBgn0037684,FBtr0082026; dbxref=FlyBase:FBpp0081504,FlyBase_Annotation_IDs:CG8129-PB,GB_protein:AAF54364.1,REFSEQ:NP_649886,GB_protein:AAF54364,UniProt/TrEMBL:Q9VHF0,FlyMine:FBpp0081504,modMine:FBpp0081504; MD5=6c817208604…	389	80.21	26	N/A	N/A	1066	1454	44	431	1.33e-157	484
Pcam.gene138686_i0_len1056.p1	FBgn0039876	352	328	FBgn0039876 FBpp0303147 type=polypeptide; loc=3R:complement(join(31776445..31776552,31776249..31776382,31775984..31776196,31775748..31775920,31775559..31775693,31775279..31775502)); ID=FBpp0303147; name=CG2126-PB; parent=FBgn0039876,FBtr0330114; dbxref=FlyBase:FBpp0303147,FlyBase_Annotation_IDs:CG2126-PB,REFSEQ:NP_001263153,GB_protein:AGB96531,UniProt/TrEMBL:A0A0B4KHY1; MD5=6d3aca4bba97a3b25458b4…	299	66.89	84	N/A	N/A	53	349	5	296	1.26e-102	304
Pcam.gene138688_i0_len1056.p1	FBgn0026409	352	356	FBgn0026409 FBpp0075461 type=polypeptide; loc=3L:join(14538032..14538421,14538729..14539069,14539553..14539892); ID=FBpp0075461; name=Mpcp2-PA; parent=FBgn0026409,FBtr0075718; dbxref=FlyBase:FBpp0075461,FlyBase_Annotation_IDs:CG4994-PA,GB_protein:AAF49735.1,REFSEQ:NP_524069,GB_protein:AAF49735,UniProt/TrEMBL:Q0E8E8,FlyMine:FBpp0075461,modMine:FBpp0075461; MD5=17060b81e1ff01c85af78f788bbdb307; len…	352	79.83	97	N/A	N/A	6	345	3	354	1.10e-160	452
Pcam.gene2295_i0_len1191.p1	FBgn0034497	397	374	FBgn0034497 FBpp0085615 type=polypeptide; loc=2R:complement(join(20280235..20280427,20279401..20280165,20279168..20279334)); ID=FBpp0085615; name=Mpcp1-PA; parent=FBgn0034497,FBtr0086303; dbxref=FlyBase:FBpp0085615,FlyBase_Annotation_IDs:CG9090-PA,GB_protein:AAF57486.1,REFSEQ:NP_611468,GB_protein:AAF57486,UniProt/TrEMBL:Q7JUS9,FlyMine:FBpp0085615,modMine:FBpp0085615; MD5=f71fe86fff14ef714ea5785d0…	368	77.72	87	N/A	N/A	48	391	1	368	6.32e-160	453
Pcam.gene156900_i0_len906.p1	FBgn0030218	302	459	FBgn0030218 FBpp0071439 type=polypeptide; loc=X:complement(join(10602254..10602562,10601043..10601715,10599191..10599296,10598643..10598934)); ID=FBpp0071439; name=CG1628-PB; parent=FBgn0030218,FBtr0071510; dbxref=FlyBase:FBpp0071439,FlyBase_Annotation_IDs:CG1628-PB,GB_protein:AAF46607.2,REFSEQ:NP_572639,GB_protein:AAF46607,UniProt/TrEMBL:Q7KVQ8,FlyMine:FBpp0071439,modMine:FBpp0071439; MD5=104df8…	302	71.85	99	N/A	N/A	1	300	158	459	2.28e-121	355
Pcam.gene155898_i0_len960.p1	FBgn0037912	320	317	FBgn0037912 FBpp0099888 type=polypeptide; loc=3R:complement(join(11560852..11561177,11560165..11560792)); ID=FBpp0099888; name=sea-PA; parent=FBgn0037912,FBtr0100461; dbxref=FlyBase_Annotation_IDs:CG6782-PA,FlyBase:FBpp0099888,GB_protein:AAN13508.1,REFSEQ:NP_001027178,GB_protein:AAN13508,UniProt/TrEMBL:Q7KSQ0,FlyMine:FBpp0099888,modMine:FBpp0099888; MD5=aa9a7b0a297eeab817101e5b2822f6a4; length=31…	302	85.43	94	N/A	N/A	17	318	16	316	2.49e-170	474
Pcam.gene1869_i0_len948.p1	FBgn0039674	316	317	FBgn0039674 FBpp0084813 type=polypeptide; loc=3R:join(29619531..29619650,29619722..29620555); ID=FBpp0084813; name=CG1907-PA; parent=FBgn0039674,FBtr0085447; dbxref=FlyBase:FBpp0084813,FlyBase_Annotation_IDs:CG1907-PA,GB_protein:AAF56907.1,REFSEQ:NP_651703,GB_protein:AAF56907,UniProt/TrEMBL:Q9VAJ9,FlyMine:FBpp0084813,modMine:FBpp0084813; MD5=ca52c17e788e1c28a5fc7e0ce0bef92f; length=317; release=r…	321	74.45	98	N/A	N/A	7	315	5	317	1.95e-134	383
Pcam.gene141130_i0_len1113.p1	FBgn0031359	371	365	FBgn0031359 FBpp0077576 type=polypeptide; loc=2L:complement(join(1723882..1723928,1718675..1718903,1718421..1718491,1718227..1718358,1717878..1718151,1717598..1717815,1717103..1717229)); ID=FBpp0077576; name=Rim2-PA; parent=FBgn0031359,FBtr0077910; dbxref=FlyBase:FBpp0077576,FlyBase_Annotation_IDs:CG18317-PA,GB_protein:AAF51345.2,REFSEQ:NP_608615,GB_protein:AAF51345,UniProt/Swiss-Prot:Q9VQ37,FlyM…	370	68.92	96	N/A	N/A	8	363	7	364	2.10e-140	402
Pcam.gene142205_i0_len2241.p1	FBgn0028646	747	707	FBgn0028646 FBpp0297541 type=polypeptide; loc=3R:complement(join(30455651..30455716,30449807..30449959,30449046..30449208,30448896..30448987,30448635..30448829,30448346..30448569,30447753..30447788,30447412..30447578,30447230..30447348,30446564..30447173,30446205..30446503)); ID=FBpp0297541; name=aralar1-PE; parent=FBgn0028646,FBtr0306586; dbxref=REFSEQ:NP_001247368,GB_protein:AFH06685,FlyBase:FB…	691	78.44	90	N/A	N/A	71	745	10	692	0.0	933
Pcam.gene4328_i0_len1095.p1	FBgn0030872	365	340	FBgn0030872 FBpp0074238 type=polypeptide; loc=X:join(17845510..17845758,17846683..17846792,17846931..17847419,17847482..17847656); ID=FBpp0074238; name=Ucp4A-PA; parent=FBgn0030872,FBtr0074464; dbxref=FlyBase:FBpp0074238,FlyBase_Annotation_IDs:CG6492-PA,GB_protein:AAF48769.1,REFSEQ:NP_573246,GB_protein:AAF48769,UniProt/TrEMBL:Q9VX14,FlyMine:FBpp0074238,modMine:FBpp0074238; MD5=c3acff0a1261310f1fe…	311	72.67	85	N/A	N/A	56	364	31	340	1.13e-131	379
Pcam.gene154403_i0_len879.p1	FBgn0027610	293	280	FBgn0027610 FBpp0082215 type=polypeptide; loc=3R:join(13367761..13368161,13368252..13368693); ID=FBpp0082215; name=Dic1-PB; parent=FBgn0027610,FBtr0082747; dbxref=FlyBase:FBpp0082215,FlyBase_Annotation_IDs:CG8790-PB,GB_protein:AAF54932.1,REFSEQ:NP_731793,GB_protein:AAF54932,UniProt/TrEMBL:Q9Y166; MD5=46d12d6b3b016d16d8940db92613b415; length=280; release=r6.46; species=Dmel;	282	75.89	96	N/A	N/A	8	289	4	280	7.04e-131	372
Pcam.gene911_i1_len1512.p1	FBgn0052103	504	583	FBgn0052103 FBpp0075714 type=polypeptide; loc=3L:complement(join(12413448..12413903,12412330..12412456,12412185..12412272,12412011..12412122,12405002..12405160,12404363..12404936,12404055..12404290)); ID=FBpp0075714; name=SCaMC-PB; parent=FBgn0052103,FBtr0075982; dbxref=FlyBase:FBpp0075714,FlyBase_Annotation_IDs:CG32103-PB,GB_protein:AAF49921.2,REFSEQ:NP_729802,GB_protein:AAF49921,UniProt/TrEMBL:…	480	75.42	92	N/A	N/A	38	503	108	583	0.0	597
Pcam.gene155903_i0_len960.p1	FBgn0039525	320	303	FBgn0039525 FBpp0084580 type=polypeptide; loc=3R:complement(join(27561175..27561220,27560763..27560875,27560274..27560514,27560100..27560214,27559641..27560037)); ID=FBpp0084580; name=CG5646-PA; parent=FBgn0039525,FBtr0085210; dbxref=FlyBase:FBpp0084580,FlyBase_Annotation_IDs:CG5646-PA,GB_protein:AAF56719.1,REFSEQ:NP_651568,GB_protein:AAF56719,UniProt/TrEMBL:Q9VB24,FlyMine:FBpp0084580,modMine:FBp…	308	52.27	91	N/A	N/A	24	313	1	300	3.26e-55	181
Pcam.gene139259_i0_len1008.p1	FBgn0019830	336	306	FBgn0019830 FBpp0077414 type=polypeptide; loc=2L:complement(2768645..2769565); ID=FBpp0077414; name=colt-PA; parent=FBgn0019830,FBtr0077731; dbxref=FlyBase:FBpp0077414,FlyBase_Annotation_IDs:CG3057-PA,GB_protein:AAF51209.1,REFSEQ:NP_477221,GB_protein:AAF51209,UniProt/Swiss-Prot:Q9VQG4; MD5=7deb61ab725361dd0f547cdfc82b1f5a; length=306; release=r6.46; species=Dmel;	297	74.07	88	N/A	N/A	39	335	10	306	6.06e-126	362
Pcam.gene140034_i0_len1185.p1	FBgn0039561	395	379	FBgn0039561 FBpp0084635 type=polypeptide; loc=3R:complement(join(27947194..27947310,27945252..27945340,27945077..27945201,27944779..27945014,27944553..27944714,27943982..27944392)); ID=FBpp0084635; name=mfrn-PA; parent=FBgn0039561,FBtr0085266; dbxref=FlyBase:FBpp0084635,FlyBase_Annotation_IDs:CG4963-PA,GB_protein:AAF56764.1,REFSEQ:NP_651600,GB_protein:AAF56764,UniProt/Swiss-Prot:Q9VAY3,FlyMine:FB…	294	69.39	76	N/A	N/A	21	313	1	282	2.70e-100	301
Pcam.gene136240_i0_len1236.p1	FBgn0067783	412	365	FBgn0067783 FBpp0088485 type=polypeptide; loc=3R:complement(join(20554706..20554898,20553896..20554199,20553570..20553835,20553127..20553313,20552909..20553056)); ID=FBpp0088485; name=DPCoAC-PA; parent=FBgn0067783,FBtr0089480; dbxref=FlyBase:FBpp0088485,FlyBase_Annotation_IDs:CG4241-PA,GB_protein:AAF55774.2,REFSEQ:NP_650891,GB_protein:AAF55774,UniProt/TrEMBL:Q9VDL7,FlyMine:FBpp0088485,modMine:FBp…	292	77.05	70	N/A	N/A	123	411	71	361	4.37e-125	365
Pcam.gene139150_i0_len978.p1	FBgn0035568	326	311	FBgn0035568 FBpp0073222 type=polypeptide; loc=3L:complement(4689054..4689989); ID=FBpp0073222; name=CG18418-PA; parent=FBgn0035568,FBtr0073366; dbxref=GB_protein:AAF47932.1,FlyBase:FBpp0073222,FlyBase_Annotation_IDs:CG18418-PA,REFSEQ:NP_647924,GB_protein:AAF47932,UniProt/TrEMBL:Q9VZ93,FlyMine:FBpp0073222,modMine:FBpp0073222; MD5=a8bbba2635ae0f1d5a32b2b0a7b9f23d; length=311; release=r6.46; species…	296	73.99	90	N/A	N/A	23	317	12	304	1.96e-119	345
Pcam.gene138199_i0_len1023.p1	FBgn0031039	341	387	FBgn0031039 FBpp0074506 type=polypeptide; loc=X:join(19613975..19614143,19614213..19614382,19614442..19614951,19615024..19615105,19615184..19615416); ID=FBpp0074506; name=Shawn-PB; parent=FBgn0031039,FBtr0074737; dbxref=FlyBase:FBpp0074506,FlyBase_Annotation_IDs:CG14209-PB,GB_protein:AAF48981.2,REFSEQ:NP_001027073,GB_protein:AAF48981,UniProt/Swiss-Prot:Q9VWG0; MD5=b0a74183d4f83033e3752a6f80afdab4…	350	61.71	94	N/A	N/A	14	334	37	380	1.70e-107	318
Pcam.gene156801_i0_len924.p1	FBgn0036199	308	303	FBgn0036199 FBpp0075845 type=polypeptide; loc=3L:join(11721125..11721191,11721317..11721464,11722005..11722418,11722472..11722532,11722589..11722810); ID=FBpp0075845; name=Bmcp-PA; parent=FBgn0036199,FBtr0076114; dbxref=FlyBase:FBpp0075845,FlyBase_Annotation_IDs:CG7314-PA,GB_protein:AAN11881.1,REFSEQ:NP_729738,GB_protein:AAN11881,UniProt/Swiss-Prot:Q7K566; MD5=09e054191035535ab36fb47278370cac; le…	305	73.44	96	N/A	N/A	10	306	6	303	1.72e-118	342
Pcam.gene156159_i0_len948.p1	FBgn0260743	316	321	FBgn0260743 FBpp0081958 type=polypeptide; loc=3R:join(11969218..11969276,11970095..11970229,11970288..11970773,11970834..11970974,11971031..11971175); ID=FBpp0081958; name=GC1-PA; parent=FBgn0260743,FBtr0082484; dbxref=FlyBase:FBpp0081958,FlyBase_Annotation_IDs:CG18347-PA,GB_protein:AAF54725.1,REFSEQ:NP_650134,GB_protein:AAF54725,UniProt/TrEMBL:Q9VGF7,FlyMine:FBpp0081958,modMine:FBpp0081958; MD5=…	308	85.06	97	N/A	N/A	8	315	15	320	6.75e-164	458
Pcam.gene137368_i0_len1395.p1	FBgn0032219	465	399	FBgn0032219 FBpp0079580 type=polypeptide; loc=2L:join(10322793..10322834,10323671..10323779,10323848..10324309,10324379..10324965); ID=FBpp0079580; name=CG4995-PA; parent=FBgn0032219,FBtr0079990; dbxref=GB_protein:AAF52911.1,FlyBase:FBpp0079580,FlyBase_Annotation_IDs:CG4995-PA,REFSEQ:NP_609380,GB_protein:AAF52911,UniProt/TrEMBL:Q9VKZ5,FlyMine:FBpp0079580,modMine:FBpp0079580; MD5=514602978a0397f53…	306	62.75	68	N/A	N/A	28	333	40	324	7.17e-93	286
Pcam.gene140612_i0_len1074.p1	FBgn0003360	358	312	FBgn0003360 FBpp0073278 type=polypeptide; loc=X:complement(join(10782777..10782811,10782380..10782680,10782173..10782300,10781621..10782095)); ID=FBpp0073278; name=sesB-PC; parent=FBgn0003360,FBtr0073422; dbxref=FlyBase:FBpp0073278,FlyBase_Annotation_IDs:CG16944-PC,GB_protein:AAN09267.1,REFSEQ:NP_727448,GB_protein:AAN09267,UniProt/Swiss-Prot:Q26365,FlyMine:FBpp0073278,modMine:FBpp0073278; MD5=26b…	305	87.87	85	N/A	N/A	45	349	9	312	1.40e-179	499
Pcam.gene143092_i0_len4485.p1	FBgn0032798	1495	1361	FBgn0032798 FBpp0080788 type=polypeptide; loc=2L:join(19520585..19520655,19520713..19520915,19521067..19522333,19522399..19522504,19522562..19523376,19523437..19524175,19524240..19524430,19524491..19524966,19525024..19525241); ID=FBpp0080788; name=CG10132-PA; parent=FBgn0032798,FBtr0081247; dbxref=FlyBase:FBpp0080788,FlyBase_Annotation_IDs:CG10132-PA,GB_protein:AAF53816.2,REFSEQ:NP_609979,GB_prot…	1409	47.55	88	N/A	N/A	165	1476	77	1360	5.24e-179	570
Pcam.gene6875_i0_len2823.p1	FBgn0250755	941	773	FBgn0250755 FBpp0288575 type=polypeptide; loc=3R:complement(join(31804767..31805106,31804516..31804699,31804097..31804363,31803765..31804039,31803574..31803704,31802839..31803520,31800172..31800614)); ID=FBpp0288575; name=CG42233-PB; parent=FBgn0250755,FBtr0290135; dbxref=FlyBase_Annotation_IDs:CG42233-PB,FlyBase:FBpp0288575,FlyBase:FBpp0085212,FlyBase_Annotation_IDs:CG2112-PA,REFSEQ:NP_651899,GB…	409	63.57	43	N/A	N/A	45	450	74	466	1.64e-108	352
Pcam.gene144550_i0_len1692.p1	FBgn0263510	564	459	FBgn0263510 FBpp0087323 type=polypeptide; loc=2R:10875837..10877216; ID=FBpp0087323; name=nclb-PA; parent=FBgn0263510,FBtr0088228; dbxref=FlyBase:FBpp0087323,FlyBase_Annotation_IDs:CG6751-PA,GB_protein:AAF58738.1,REFSEQ:NP_610623,GB_protein:AAF58738,UniProt/Swiss-Prot:A1Z8D0,FlyMine:FBpp0087323,modMine:FBpp0087323; MD5=b49b2dd5bdc524e49296ca15e59762d6; length=459; release=r6.46; species=Dmel;	475	57.68	83	N/A	N/A	38	507	11	456	7.32e-101	312
Pcam.gene4831_i0_len1431.p1	FBgn0036500	477	446	FBgn0036500 FBpp0075302 type=polypeptide; loc=3L:join(15499060..15499129,15499182..15499896,15499953..15500508); ID=FBpp0075302; name=CG7275-PA; parent=FBgn0036500,FBtr0075547; dbxref=FlyBase:FBpp0075302,FlyBase_Annotation_IDs:CG7275-PA,GB_protein:AAF49638.2,REFSEQ:NP_648767,GB_protein:AAF49638,UniProt/TrEMBL:Q9VUN7,FlyMine:FBpp0075302,modMine:FBpp0075302; MD5=868cb492b2220ea4196a37c52ac5a0c0; le…	450	65.56	93	N/A	N/A	6	447	2	442	6.02e-149	431
Pcam.gene4878_i0_len1038.p1	FBgn0035922	346	339	FBgn0035922 FBpp0076295 type=polypeptide; loc=3L:join(8649547..8649638,8649707..8650459,8650542..8650716); ID=FBpp0076295; name=Pex7-PA; parent=FBgn0035922,FBtr0076568; dbxref=FlyBase:FBpp0076295,FlyBase_Annotation_IDs:CG6486-PA,GB_protein:AAF50379,REFSEQ:NP_648251,UniProt/TrEMBL:Q9VSN7,FlyMine:FBpp0076295,modMine:FBpp0076295; MD5=2866d39c5a8b63515b08eade0485d1c8; length=339; release=r6.46; speci…	325	54.46	88	N/A	N/A	23	327	4	328	3.06e-71	224
Pcam.gene138692_i0_len1059.p1	FBgn0027291	353	377	FBgn0027291 FBpp0307649 type=polypeptide; loc=X:complement(join(19521673..19521699,19521328..19521396,19520660..19520827,19519904..19520298,19519696..19519831,19519287..19519625)); ID=FBpp0307649; name=Idh3a-PD; parent=FBgn0027291,FBtr0336668; dbxref=FlyBase:FBpp0307649,FlyBase_Annotation_IDs:CG12233-PD,REFSEQ:NP_001259705,GB_protein:AGB95545,UniProt/Swiss-Prot:Q9VWH4; MD5=9f977ea006542241d601bee…	337	93.18	95	N/A	N/A	13	349	41	377	0.0	600
Pcam.gene2834_i0_len1128.p1	FBgn0038922	376	370	FBgn0038922 FBpp0083588 type=polypeptide; loc=3R:complement(join(22018992..22019033,22018780..22018827,22018624..22018716,22017980..22018096,22017341..22017922,22016988..22017218)); ID=FBpp0083588; name=Idh3b-PA; parent=FBgn0038922,FBtr0084190; dbxref=FlyBase:FBpp0083588,FlyBase_Annotation_IDs:CG6439-PA,GB_protein:AAF55942.1,REFSEQ:NP_651000,GB_protein:AAF55942,UniProt/TrEMBL:Q9VD58,FlyMine:FBpp0…	364	80.22	97	N/A	N/A	10	373	10	369	2.33e-167	471
Pcam.gene138208_i0_len1023.p1	FBgn0039358	341	402	FBgn0039358 FBpp0084275 type=polypeptide; loc=3R:join(25680967..25681023,25681121..25681198,25681266..25682045,25682105..25682291,25682356..25682431,25683058..25683088); ID=FBpp0084275; name=Idh3g-PA; parent=FBgn0039358,FBtr0084901; dbxref=FlyBase:FBpp0084275,FlyBase_Annotation_IDs:CG5028-PA,GB_protein:AAF56494.2,REFSEQ:NP_651416,GB_protein:AAF56494,UniProt/TrEMBL:Q8MT18,FlyMine:FBpp0084275,modMi…	336	78.87	98	N/A	N/A	1	335	60	393	1.66e-151	431
Pcam.gene138693_i0_len1059.p1	FBgn0033473	353	485	FBgn0033473 FBpp0087481 type=polypeptide; loc=2R:join(10026923..10027643,10027708..10028444); ID=FBpp0087481; name=CG12128-PA; parent=FBgn0033473,FBtr0088393; dbxref=FlyBase:FBpp0087481,FlyBase_Annotation_IDs:CG12128-PA,GB_protein:AAF58861.1,REFSEQ:NP_610543,GB_protein:AAF58861,UniProt/TrEMBL:A1Z830,FlyMine:FBpp0087481,modMine:FBpp0087481; MD5=e17612d5c4e29dd80bae3be8f5846232; length=485; release…	320	62.50	86	N/A	N/A	44	347	62	377	1.56e-81	255
Pcam.gene138694_i0_len1059.p1	FBgn0033315	353	382	FBgn0033315 FBpp0087807 type=polypeptide; loc=2R:complement(8626436..8627584); ID=FBpp0087807; name=beta3GalTII-PA; parent=FBgn0033315,FBtr0088728; dbxref=FlyBase:FBpp0087807,FlyBase_Annotation_IDs:CG8734-PA,GB_protein:AAF59065.1,REFSEQ:NP_610399,GB_protein:AAF59065,UniProt/TrEMBL:A1Z7G9,FlyMine:FBpp0087807,modMine:FBpp0087807; MD5=045af98ae8c7ae7fd1302becc701c586; length=382; release=r6.46; spec…	335	47.46	75	N/A	N/A	81	343	48	377	6.67e-43	152
Pcam.gene140456_i0_len1092.p1	FBgn0000221	364	325	FBgn0000221 FBpp0070606 type=polypeptide; loc=X:4104486..4105463; ID=FBpp0070606; name=brn-PA; parent=FBgn0000221,FBtr0070638; dbxref=FlyBase:FBpp0070606,FlyBase_Annotation_IDs:CG4934-PA,GB_protein:AAF45918.1,REFSEQ:NP_476901,GB_protein:AAF45918,UniProt/Swiss-Prot:Q24157,FlyMine:FBpp0070606,modMine:FBpp0070606; MD5=75a239c85c51bdd25df8d6ea6445ae2b; length=325; release=r6.46; species=Dmel;	296	62.16	81	N/A	N/A	70	363	48	325	1.67e-77	240
Pcam.gene135771_i0_len1230.p1	FBgn0035558	410	434	FBgn0035558 FBpp0073166 type=polypeptide; loc=3L:join(4551098..4551940,4552105..4552566); ID=FBpp0073166; name=CG11357-PA; parent=FBgn0035558,FBtr0073310; dbxref=FlyBase:FBpp0073166,FlyBase_Annotation_IDs:CG11357-PA,GB_protein:AAF47918.1,REFSEQ:NP_647916,GB_protein:AAF47918,UniProt/TrEMBL:Q9VZA6,FlyMine:FBpp0073166,modMine:FBpp0073166; MD5=0d4be2243a8c616f0d134c29a3e2557e; length=434; release=r6.…	304	46.71	67	N/A	N/A	74	348	51	353	3.55e-34	130
Pcam.gene139204_i0_len1011.p1	FBgn0034057	337	293	FBgn0034057 FBpp0086406 type=polypeptide; loc=2R:complement(join(15990859..15991146,15990452..15990673,15990170..15990382,15989941..15990099)); ID=FBpp0086406; name=CG8314-PA; parent=FBgn0034057,FBtr0087268; dbxref=FlyBase:FBpp0086406,FlyBase_Annotation_IDs:CG8314-PA,GB_protein:AAF58085.1,REFSEQ:NP_611070,GB_protein:AAF58085,UniProt/TrEMBL:Q7K3T4,FlyMine:FBpp0086406,modMine:FBpp0086406; MD5=6a586…	248	82.26	74	N/A	N/A	14	261	19	266	5.40e-129	369
Pcam.gene155074_i0_len807.p1	FBgn0027453	269	276	FBgn0027453 FBpp0079770 type=polypeptide; loc=2L:complement(join(10856163..10856278,10855655..10856098,10855187..10855457)); ID=FBpp0079770; name=Dnz1-PA; parent=FBgn0027453,FBtr0080181; dbxref=FlyBase:FBpp0079770,FlyBase_Annotation_IDs:CG6627-PA,GB_protein:AAF53025.1,REFSEQ:NP_477449,GB_protein:AAF53025,UniProt/TrEMBL:Q9VKN8,FlyMine:FBpp0079770,modMine:FBpp0079770; MD5=52fc571c90b3794e3a7ac7099a…	258	76.74	93	N/A	N/A	6	255	2	259	3.85e-120	343
Pcam.gene136013_i0_len1266.p1	FBgn0038039	422	427	FBgn0038039 FBpp0082056 type=polypeptide; loc=3R:join(12408412..12408472,12409255..12409439,12410275..12410356,12410460..12410980,12411035..12411469); ID=FBpp0082056; name=CG5196-PA; parent=FBgn0038039,FBtr0082584; dbxref=FlyBase:FBpp0082056,FlyBase_Annotation_IDs:CG5196-PA,GB_protein:AAF54805.1,REFSEQ:NP_650191,GB_protein:AAF54805,UniProt/TrEMBL:Q9VG80,FlyMine:FBpp0082056,modMine:FBpp0082056; MD…	421	62.00	96	N/A	N/A	10	416	5	425	1.60e-129	379
Pcam.gene150339_i0_len660.p1	FBgn0039489	220	381	FBgn0039489 FBpp0084478 type=polypeptide; loc=3R:join(27116883..27116926,27117005..27117152,27117213..27117522,27117583..27117794,27117859..27118290); ID=FBpp0084478; name=CG5880-PA; parent=FBgn0039489,FBtr0085108; dbxref=GB_protein:AAF56670.1,FlyBase:FBpp0084478,FlyBase_Annotation_IDs:CG5880-PA,GB_protein:AAF56670.2,REFSEQ:NP_651539,GB_protein:AAF56670,UniProt/TrEMBL:Q9VB73,FlyMine:FBpp0084478,m…	192	74.48	87	N/A	N/A	28	219	20	209	9.65e-76	232
Pcam.gene1359_i1_len1095.p1	FBgn0033474	365	452	FBgn0033474 FBpp0308508 type=polypeptide; loc=2R:complement(join(10032394..10032529,10032214..10032335,10032019..10032125,10031580..10031826,10031284..10031446,10031085..10031214,10029805..10030258)); ID=FBpp0308508; name=CG1407-PG; parent=FBgn0033474,FBtr0339420; dbxref=GB_protein:AHN56062,REFSEQ:NP_001286264,FlyBase:FBpp0308508,FlyBase_Annotation_IDs:CG1407-PG,UniProt/TrEMBL:A0A0B4LF16; MD5=965…	331	68.88	87	N/A	N/A	22	339	12	336	4.14e-123	361
Pcam.gene135159_i0_len1287.p1	FBgn0260941	429	755	FBgn0260941 FBpp0290276 type=polypeptide; loc=3L:complement(join(12219978..12220168,12216419..12216579,12215618..12215802,12213940..12214051,12213719..12213873,12213354..12213475,12213093..12213297,12211631..12212767)); ID=FBpp0290276; name=app-PJ; parent=FBgn0260941,FBtr0301054; dbxref=REFSEQ:NP_996065,GB_protein:AAS65016,FlyBase:FBpp0290276,FlyBase_Annotation_IDs:CG42318-PJ,UniProt/TrEMBL:Q9VTV…	310	78.71	72	N/A	N/A	79	388	18	326	1.90e-156	459
Pcam.gene146859_i0_len1932.p1	FBgn0259824	644	655	FBgn0259824 FBpp0303194 type=polypeptide; loc=3L:join(15988625..15989188,15989386..15990060,15990129..15990408,15990463..15990911); ID=FBpp0303194; name=Hip14-PB; parent=FBgn0259824,FBtr0330161; dbxref=FlyBase:FBpp0303194,FlyBase_Annotation_IDs:CG6017-PB,REFSEQ:NP_001261910,GB_protein:AGB94603,UniProt/TrEMBL:M9PFE4; MD5=c8a1450bb5da46f3ba0efca6dae91262; length=655; release=r6.46; species=Dmel;	625	68.48	95	N/A	N/A	21	635	13	623	0.0	656
Pcam.gene155698_i0_len927.p1	FBgn0034729	309	278	FBgn0034729 FBpp0071752 type=polypeptide; loc=2R:complement(join(22426682..22426913,22426022..22426626)); ID=FBpp0071752; name=CG10344-PB; parent=FBgn0034729,FBtr0071841; dbxref=FlyBase:FBpp0071752,FlyBase_Annotation_IDs:CG10344-PB,GB_protein:AAF46848.2,REFSEQ:NP_611671,GB_protein:AAF46848,UniProt/TrEMBL:Q9W251,FlyMine:FBpp0071752,modMine:FBpp0071752; MD5=23d156f7e7c1e208f159e4170fdb954a; length=…	276	51.45	87	N/A	N/A	25	294	1	271	3.71e-51	169
Pcam.gene137485_i0_len1374.p1	FBgn0031495	458	420	FBgn0031495 FBpp0077336 type=polypeptide; loc=2L:join(3030760..3030947,3031000..3031893,3031954..3032134); ID=FBpp0077336; name=GABPI-PB; parent=FBgn0031495,FBtr0077651; dbxref=FlyBase:FBpp0077336,FlyBase_Annotation_IDs:CG17257-PB,GB_protein:AAN10406.1,REFSEQ:NP_608741,GB_protein:AAN10406,UniProt/TrEMBL:Q9VQK9; MD5=bd4c55752c7036eb6025f17b743fbca7; length=420; release=r6.46; species=Dmel;	418	45.69	81	N/A	N/A	70	441	18	411	2.19e-51	178
Pcam.gene139985_i0_len1188.p1	FBgn0029137	396	613	FBgn0029137 FBpp0423165 type=polypeptide; loc=2L:complement(join(12101495..12103144,12101248..12101439)); ID=FBpp0423165; name=Patsas-PC; parent=FBgn0029137,FBtr0474166; dbxref=FlyBase:FBpp0423165,FlyBase_Annotation_IDs:CG6618-PC,REFSEQ:NP_001356957,GB_protein:QCD25256; MD5=da164de3fd9f834ed03846ba944fc022; length=613; release=r6.46; species=Dmel;	212	51.89	53	N/A	N/A	60	266	125	336	9.94e-24	102
Pcam.gene142133_i0_len2364.p1	FBgn0085478	788	1052	FBgn0085478 FBpp0303736 type=polypeptide; loc=X:complement(join(9354462..9354553,9338513..9338631,9338291..9338448,9338053..9338225,9337698..9337892,9336925..9337237,9333384..9333622,9332454..9332699,9328353..9328594,9326905..9328286)); ID=FBpp0303736; name=Zdhhc8-PE; parent=FBgn0085478,FBtr0331304; dbxref=REFSEQ:NP_001259382,GB_protein:AGB95225,FlyBase:FBpp0303736,FlyBase_Annotation_IDs:CG34449-…	544	60.11	70	N/A	N/A	3	498	1	529	9.22e-143	446
Pcam.gene146988_i0_len1848.p1	FBgn0031239	616	968	FBgn0031239 FBpp0077801 type=polypeptide; loc=2L:complement(263782..266688); ID=FBpp0077801; name=CG17075-PA; parent=FBgn0031239,FBtr0078142; dbxref=GB_protein:AAF51524.1,FlyBase:FBpp0077801,FlyBase_Annotation_IDs:CG17075-PA,REFSEQ:NP_608508,GB_protein:AAF51524,UniProt/TrEMBL:Q9VPM2,FlyMine:FBpp0077801,modMine:FBpp0077801; MD5=a9bec0f1c2ffbb956ccf2ca2f774bdc1; length=968; release=r6.46; species=D…	323	55.73	43	N/A	N/A	14	279	98	418	2.87e-72	249
Pcam.gene150120_i0_len645.p1	FBgn0002773	215	222	FBgn0002773 FBpp0088688 type=polypeptide; loc=3R:complement(join(30174484..30174486,30173572..30173814,30172990..30173412)); ID=FBpp0088688; name=Mlc2-PA; parent=FBgn0002773,FBtr0089747; dbxref=FlyBase:FBpp0088688,FlyBase_Annotation_IDs:CG2184-PA,GB_protein:AAF57016.1,REFSEQ:NP_524586,GB_protein:AAF57016,UniProt/Swiss-Prot:P18432,FlyMine:FBpp0088688,modMine:FBpp0088688; MD5=85c1604afd024358874320…	165	83.03	75	N/A	N/A	43	203	48	212	1.17e-77	231
Pcam.gene117884_i0_len543.p1	FBgn0003514	181	174	FBgn0003514 FBpp0070842 type=polypeptide; loc=X:complement(join(6223585..6224004,6223407..6223511)); ID=FBpp0070842; name=sqh-PA; parent=FBgn0003514,FBtr0070877; dbxref=FlyBase:FBpp0070842,FlyBase_Annotation_IDs:CG3595-PA,GB_protein:AAF46132.1,REFSEQ:NP_511057,GB_protein:AAF46132,UniProt/Swiss-Prot:P40423,FlyMine:FBpp0070842,modMine:FBpp0070842; MD5=807e3bc581534791d4f6419b52e6812c; length=174; r…	174	97.13	96	N/A	N/A	7	180	1	174	1.53e-118	332
Pcam.gene159263_i0_len798.p1	FBgn0000253	266	149	FBgn0000253 FBpp0087109 type=polypeptide; loc=2R:join(12260186..12260188,12264743..12264917,12269193..12269435,12273766..12273794); ID=FBpp0087109; name=Cam-PA; parent=FBgn0000253,FBtr0088001; dbxref=FlyBase:FBpp0087109,FlyBase_Annotation_IDs:CG8472-PA,GB_protein:AAF58542.1,REFSEQ:NP_523710,GB_protein:AAF58542,UniProt/Swiss-Prot:P62152; MD5=0d8d56d0155abaee6c91bd24448526f1; length=149; release=r6…	145	81.38	55	N/A	N/A	120	264	5	149	7.36e-58	181
Pcam.gene109756_i0_len450.p1	FBgn0011273	150	148	FBgn0011273 FBpp0084278 type=polypeptide; loc=3R:25812644..25813090; ID=FBpp0084278; name=Acam-PA; parent=FBgn0011273,FBtr0084904; dbxref=FlyBase:FBpp0084278,FlyBase_Annotation_IDs:CG17769-PA,GB_protein:AAF56511.1,REFSEQ:NP_476988,GB_protein:AAF56511,UniProt/Swiss-Prot:P49258,FlyMine:FBpp0084278,modMine:FBpp0084278; MD5=db12d9b51a98a8477482d961a8c0446a; length=148; release=r6.46; species=Dmel;	146	73.29	97	N/A	N/A	4	149	3	148	3.69e-50	156
Pcam.gene158099_i0_len687.p1	FBgn0040351	229	387	FBgn0040351 FBpp0070176 type=polypeptide; loc=X:complement(join(1016521..1016523,1015469..1016246,1015140..1015349,1014907..1015079)); ID=FBpp0070176; name=CG11638-PA; parent=FBgn0040351,FBtr0070183; dbxref=GB_protein:AAF45577.3,REFSEQ:NP_569879,GB_protein:AAF45577,FlyBase:FBpp0070176,FlyBase_Annotation_IDs:CG11638-PA,UniProt/TrEMBL:Q8SYN0,FlyMine:FBpp0070176,modMine:FBpp0070176; MD5=f7556ed71229…	165	80.00	71	N/A	N/A	60	221	204	368	1.98e-63	201
Pcam.gene145791_i0_len1626.p1	FBgn0010383	542	538	FBgn0010383 FBpp0074380 type=polypeptide; loc=X:complement(join(18691828..18692218,18690866..18690987,18690359..18690788,18689991..18690255,18689146..18689554)); ID=FBpp0074380; name=Cyp18a1-PA; parent=FBgn0010383,FBtr0074609; dbxref=FlyBase:FBpp0074380,FlyBase_Annotation_IDs:CG6816-PA,GB_protein:AAN09473.1,REFSEQ:NP_728191,GB_protein:AAN09473,UniProt/Swiss-Prot:Q95078,FlyMine:FBpp0074380,modMine…	487	68.17	89	N/A	N/A	56	540	53	536	1.89e-171	494
Pcam.gene136412_i0_len1491.p1	FBgn0001992	497	503	FBgn0001992 FBpp0080386 type=polypeptide; loc=2L:16294351..16295862; ID=FBpp0080386; name=Cyp303a1-PA; parent=FBgn0001992,FBtr0080828; dbxref=FlyBase:FBpp0080386,FlyBase_Annotation_IDs:CG4163-PA,GB_protein:AAF53514.1,REFSEQ:NP_652070,GB_protein:AAF53514,UniProt/Swiss-Prot:Q9V399,FlyMine:FBpp0080386,modMine:FBpp0080386; MD5=dc220777a168bb8aef4669cc988f05a5; length=503; release=r6.46; species=Dmel;	475	53.26	92	N/A	N/A	11	466	1	471	8.32e-81	259
Pcam.gene136980_i0_len1515.p1	FBgn0036910	505	504	FBgn0036910 FBpp0074694 type=polypeptide; loc=3L:complement(join(19813109..19813202,19812170..19812207,19810552..19811934)); ID=FBpp0074694; name=Cyp305a1-PA; parent=FBgn0036910,FBtr0074925; dbxref=GB_protein:AAF49108.1,FlyBase:FBpp0074694,FlyBase_Annotation_IDs:CG8733-PA,REFSEQ:NP_649151,GB_protein:AAF49108,UniProt/Swiss-Prot:Q9VW43,FlyMine:FBpp0074694,modMine:FBpp0074694; MD5=1d69ba0d8f68d60e55…	509	52.06	97	N/A	N/A	11	502	7	503	5.95e-87	275
Pcam.gene147000_i0_len1845.p1	FBgn0004959	615	574	FBgn0004959 FBpp0074374 type=polypeptide; loc=X:join(18685962..18686343,18686430..18686578,18686958..18688151); ID=FBpp0074374; name=phm-PA; parent=FBgn0004959,FBtr0074603; dbxref=FlyBase:FBpp0074374,FlyBase_Annotation_IDs:CG6578-PA,GB_protein:AAF48873.1,REFSEQ:NP_573319,GB_protein:AAF48873,UniProt/Swiss-Prot:Q9VWR5,FlyMine:FBpp0074374,modMine:FBpp0074374; MD5=806a06f47e9d0679d0ecf8c26e0d675b; le…	617	51.86	98	N/A	N/A	10	614	14	569	1.89e-108	337
Pcam.gene6653_i0_len3297.p1	FBgn0032479	1099	1257	FBgn0032479 FBpp0080067 type=polypeptide; loc=2L:complement(join(13187573..13189573,13187033..13187325,13186333..13186964,13185417..13186264)); ID=FBpp0080067; name=CG16974-PA; parent=FBgn0032479,FBtr0080489; dbxref=FlyBase:FBpp0080067,FlyBase_Annotation_IDs:CG16974-PA,GB_protein:AAF53254.1,REFSEQ:NP_609610,GB_protein:AAF53254,UniProt/TrEMBL:Q9VK28,FlyMine:FBpp0080067,modMine:FBpp0080067; MD5=3c9…	815	46.38	64	N/A	N/A	106	755	199	994	1.56e-86	304
Pcam.gene143025_i0_len4173.p1	FBgn0034476	1391	1446	FBgn0034476 FBpp0085638 type=polypeptide; loc=2R:19826905..19831245; ID=FBpp0085638; name=Toll-7-PA; parent=FBgn0034476,FBtr0086336; dbxref=FlyBase:FBpp0085638,FlyBase_Annotation_IDs:CG8595-PA,GB_protein:AAF57514.1,REFSEQ:NP_523797,GB_protein:AAF57514,UniProt/Swiss-Prot:Q7KIN0,FlyMine:FBpp0085638,modMine:FBpp0085638; MD5=ecb070ed27daa5b5ef6e8d6e271f414e; length=1446; release=r6.46; species=Dmel;	1307	56.47	90	N/A	N/A	58	1302	71	1354	0.0	845
Pcam.gene2210_i0_len4704.p1	FBgn0003255	1568	1360	FBgn0003255 FBpp0080183 type=polypeptide; loc=2L:complement(join(13992937..13993487,13991642..13991713,13990915..13991058,13990446..13990589,13989783..13989854,13989637..13989708,13987821..13987889,13986594..13986731,13986398..13986538,13986267..13986332,13986066..13986209,13985637..13986004,13983799..13985580,13983422..13983741)); ID=FBpp0080183; name=rk-PA; parent=FBgn0003255,FBtr0080610; dbxre…	899	61.40	54	N/A	N/A	298	1148	164	1038	0.0	806
Pcam.gene136916_i0_len1560.p1	FBgn0085397	520	789	FBgn0085397 FBpp0428150 type=polypeptide; loc=2R:join(21929520..21930350,21934432..21934592,21943252..21944629); ID=FBpp0428150; name=Fili-PE; parent=FBgn0085397,FBtr0479817; dbxref=REFSEQ:NP_001369108,GB_protein:QJC18731,FlyBase:FBpp0428150,FlyBase_Annotation_IDs:CG34368-PE; MD5=63a4041456110c89a41dd348be2671f8; length=789; release=r6.46; species=Dmel;	373	53.62	71	N/A	N/A	19	388	38	410	2.37e-52	189
Pcam.gene138705_i0_len1059.p1	FBgn0032800	353	941	FBgn0032800 FBpp0080789 type=polypeptide; loc=2L:join(19526772..19526811,19528778..19528945,19529094..19530189,19530914..19531028,19531095..19532110,19532167..19532312,19532366..19532467,19532528..19532670); ID=FBpp0080789; name=CG10137-PA; parent=FBgn0032800,FBtr0081248; dbxref=FlyBase:FBpp0080789,FlyBase_Annotation_IDs:CG10137-PA,GB_protein:AAF53820.2,REFSEQ:NP_609981,GB_protein:AAF53820,UniPro…	317	52.37	87	N/A	N/A	10	316	1	314	6.70e-48	172
Pcam.gene5655_i0_len2616.p1	FBgn0037488	872	401	FBgn0037488 FBpp0292310 type=polypeptide; loc=3R:join(7241861..7241903,7242628..7242674,7242726..7243841); ID=FBpp0292310; name=CG14607-PB; parent=FBgn0037488,FBtr0303218; dbxref=FlyBase:FBpp0292310,FlyBase_Annotation_IDs:CG14607-PB,REFSEQ:NP_649709,GB_protein:AAF54044,UniProt/TrEMBL:Q9VI81,FlyMine:FBpp0292310,modMine:FBpp0292310; MD5=c075b6be63d2d7ab122efc0f0db97de6; length=401; release=r6.46; s…	99	65.66	11	N/A	N/A	60	158	163	257	2.95e-35	138
Pcam.gene141514_i0_len2646.p1	FBgn0038632	882	196	FBgn0038632 FBpp0288638 type=polypeptide; loc=3R:complement(join(18640667..18640724,18630720..18630914,18629979..18630089,18629673..18629899)); ID=FBpp0288638; name=CG14301-PB; parent=FBgn0038632,FBtr0290199; dbxref=FlyBase_Annotation_IDs:CG14301-PB,FlyBase:FBpp0288638,REFSEQ:NP_650734,GB_protein:AAF55573,UniProt/TrEMBL:Q9VE56,FlyMine:FBpp0288638,modMine:FBpp0288638; MD5=b24effd23c45fa5458ddfbaa9…	129	75.19	15	N/A	N/A	752	880	67	195	2.29e-51	177
Pcam.gene145001_i0_len1755.p1	FBgn0052036	585	173	FBgn0052036 FBpp0113017 type=polypeptide; loc=3L:complement(join(9489060..9489134,9488307..9488644,9488138..9488246)); ID=FBpp0113017; name=CG32036-PC; parent=FBgn0052036,FBtr0114525; dbxref=FlyBase:FBpp0113017,FlyBase_Annotation_IDs:CG32036-PC,REFSEQ:NP_729504,GB_protein:AAF50254,UniProt/TrEMBL:Q9VT02,FlyMine:FBpp0113017,modMine:FBpp0113017; MD5=593a96d281840266e61d0db4010fc252; length=173; rele…	115	60.87	19	N/A	N/A	461	570	33	141	7.59e-30	114
Pcam.gene4184_i0_len5850.p1	FBgn0038629	1950	1136	FBgn0038629 FBpp0083059 type=polypeptide; loc=3R:complement(join(18620356..18620407,18597957..18598468,18597103..18597677,18595202..18595783,18594100..18594884,18593842..18594047,18593632..18593774,18593018..18593573)); ID=FBpp0083059; name=CG14304-PA; parent=FBgn0038629,FBtr0083639; dbxref=FlyBase:FBpp0083059,FlyBase_Annotation_IDs:CG14304-PA,GB_protein:AAF55570.1,GB_protein:AAF55570,REFSEQ:NP_6…	153	55.56	8	N/A	N/A	116	263	844	993	9.39e-25	112
Pcam.gene157000_i0_len912.p1	FBgn0034301	304	1220	FBgn0034301 FBpp0303036 type=polypeptide; loc=2R:complement(join(18105084..18105309,18104001..18104938,18102237..18103806,18101251..18102179)); ID=FBpp0303036; name=CG5756-PC; parent=FBgn0034301,FBtr0330001; dbxref=FlyBase:FBpp0303036,FlyBase_Annotation_IDs:CG5756-PC,REFSEQ:NP_611292,GB_protein:AAF57754,UniProt/TrEMBL:A1ZB32; MD5=18df00a36b984b14cfef36d900878c7e; length=1220; release=r6.46; speci…	113	61.06	36	N/A	N/A	40	148	27	138	2.56e-28	114
Pcam.gene150931_i0_len561.p1	FBgn0035845	187	355	FBgn0035845 FBpp0303120 type=polypeptide; loc=3L:complement(join(8164220..8164360,8161423..8161545,8160554..8161357)); ID=FBpp0303120; name=CG13675-PD; parent=FBgn0035845,FBtr0330087; dbxref=FlyBase:FBpp0303120,FlyBase_Annotation_IDs:CG13675-PD,REFSEQ:NP_001261563,GB_protein:AGB94258,UniProt/TrEMBL:M9PEI0; MD5=ce3553639e01201fa9790d1766c964c5; length=355; release=r6.46; species=Dmel;	91	73.63	49	N/A	N/A	26	116	53	143	4.44e-38	133
Pcam.gene147001_i0_len1758.p1	FBgn0037487	586	1137	FBgn0037487 FBpp0292311 type=polypeptide; loc=3R:join(7225231..7225252,7235657..7235704,7237226..7237272,7237330..7237596,7237658..7240687); ID=FBpp0292311; name=thw-PC; parent=FBgn0037487,FBtr0303219; dbxref=FlyBase:FBpp0292311,FlyBase_Annotation_IDs:CG14608-PC,REFSEQ:NP_001097699,GB_protein:AAF54045,UniProt/TrEMBL:Q9VI80,FlyMine:FBpp0292311,modMine:FBpp0292311; MD5=be4404e615cfb2f6590f84cfed76b…	86	75.58	15	N/A	N/A	108	193	93	177	2.72e-31	129
Pcam.gene144568_i0_len1695.p1	FBgn0040601	565	819	FBgn0040601 FBpp0306639 type=polypeptide; loc=3R:complement(join(24905339..24905378,24903210..24903424,24900282..24900522,24899861..24900157,24898133..24899799)); ID=FBpp0306639; name=CG13643-PD; parent=FBgn0040601,FBtr0334572; dbxref=FlyBase:FBpp0306639,FlyBase_Annotation_IDs:CG13643-PD,REFSEQ:NP_001262937,GB_protein:AGB96317,UniProt/TrEMBL:A0A0B4KHG9; MD5=6a0059e812f59026c46b653f6412c965; lengt…	225	49.78	37	N/A	N/A	60	268	40	246	1.54e-21	98.2
Pcam.gene147138_i0_len1989.p1	FBgn0260386	663	556	FBgn0260386 FBpp0301781 type=polypeptide; loc=3R:join(8252179..8252221,8257377..8257499,8258391..8258524,8258586..8258975,8259047..8259457,8259547..8259702,8259774..8260187); ID=FBpp0301781; name=mtg-PE; parent=FBgn0260386,FBtr0310080; dbxref=FlyBase:FBpp0301781,FlyBase_Annotation_IDs:CG7549-PE,REFSEQ:NP_731221,GB_protein:AAN14310,UniProt/TrEMBL:A0A0C4DHF5; MD5=1e662df5ce4b1a609c9e91f79f3b2e3f; l…	169	53.85	36	N/A	N/A	397	565	368	528	9.27e-30	123
Pcam.gene142464_i0_len2559.p1	FBgn0038422	853	637	FBgn0038422 FBpp0082771 type=polypeptide; loc=3R:complement(join(16365517..16365603,16362181..16362445,16362002..16362123,16360496..16361935)); ID=FBpp0082771; name=CG14880-PB; parent=FBgn0038422,FBtr0083321; dbxref=FlyBase:FBpp0082771,FlyBase_Annotation_IDs:CG14880-PB,GB_protein:AAN13707.1,REFSEQ:NP_732134,GB_protein:AAN13707,UniProt/TrEMBL:Q9VEW1; MD5=0f04019a11a6d4f98515516ab4217316; length=63…	123	60.16	13	N/A	N/A	19	133	11	129	1.99e-30	127
Pcam.gene157481_i0_len729.p1	FBgn0035427	243	140	FBgn0035427 FBpp0072914 type=polypeptide; loc=3L:join(3266651..3266714,3267121..3267287,3267425..3267547,3267609..3267677); ID=FBpp0072914; name=ckd-PC; parent=FBgn0035427,FBtr0073050; dbxref=GB_protein:AAS64956.1,FlyBase:FBpp0072914,FlyBase_Annotation_IDs:CG14959-PC,REFSEQ:NP_995986,GB_protein:AAS64956,UniProt/TrEMBL:Q7KV71,FlyMine:FBpp0072914,modMine:FBpp0072914; MD5=39ad2edc9b1870cb36ae31ea67c…	128	68.75	47	N/A	N/A	124	238	3	130	2.18e-43	142
Pcam.gene142012_i0_len2226.p1	FBgn0034030	742	431	FBgn0034030 FBpp0086487 type=polypeptide; loc=2R:complement(join(15549756..15549760,15545453..15545905,15544551..15545388)); ID=FBpp0086487; name=CG8192-PA; parent=FBgn0034030,FBtr0087354; dbxref=FlyBase:FBpp0086487,FlyBase_Annotation_IDs:CG8192-PA,GB_protein:AAF58124.1,REFSEQ:NP_611047,GB_protein:AAF58124,UniProt/TrEMBL:A1ZA23,FlyMine:FBpp0086487,modMine:FBpp0086487; MD5=242243e75f8288d0638e82dc…	113	74.34	15	N/A	N/A	463	570	133	245	8.01e-39	148
Pcam.gene120702_i0_len492.p1	FBgn0035430	164	905	FBgn0035430 FBpp0072917 type=polypeptide; loc=3L:join(3295006..3295077,3295998..3296315,3296375..3298702); ID=FBpp0072917; name=CG12009-PA; parent=FBgn0035430,FBtr0073053; dbxref=FlyBase:FBpp0072917,FlyBase_Annotation_IDs:CG12009-PA,GB_protein:AAF47752.1,REFSEQ:NP_647799,GB_protein:AAF47752,UniProt/TrEMBL:Q9VZR6,FlyMine:FBpp0072917,modMine:FBpp0072917; MD5=468114bd73f509d2cc203b5bc900db5a; length…	101	71.29	61	N/A	N/A	51	150	59	159	6.82e-34	124
Pcam.gene3611_i0_len1881.p1	FBgn0035844	627	883	FBgn0035844 FBpp0076455 type=polypeptide; loc=3L:complement(join(8146376..8146415,8146008..8146195,8145846..8145940,8145425..8145539,8145006..8145139,8142631..8144710)); ID=FBpp0076455; name=CG13676-PA; parent=FBgn0035844,FBtr0076732; dbxref=FlyBase:FBpp0076455,FlyBase_Annotation_IDs:CG13676-PA,GB_protein:AAF50480.2,REFSEQ:NP_648179,GB_protein:AAF50480,UniProt/TrEMBL:Q9VSE3,FlyMine:FBpp0076455,mo…	113	81.42	18	N/A	N/A	136	248	88	197	1.75e-41	160
Pcam.gene146843_i0_len1923.p1	FBgn0033658	641	198	FBgn0033658 FBpp0087168 type=polypeptide; loc=2R:complement(11862619..11863215); ID=FBpp0087168; name=Twdlbeta-PA; parent=FBgn0033658,FBtr0088062; dbxref=FlyBase:FBpp0087168,FlyBase_Annotation_IDs:CG8986-PA,GB_protein:AAF58614.1,REFSEQ:NP_610707,GB_protein:AAF58614,UniProt/TrEMBL:A1Z8Q0,FlyMine:FBpp0087168,modMine:FBpp0087168; MD5=921c09a9288028b08c381c40da355868; length=198; release=r6.46; speci…	107	58.88	16	N/A	N/A	66	166	66	171	1.28e-09	57.4
Pcam.gene1014_i0_len1572.p1	FBgn0012036	524	520	FBgn0012036 FBpp0079406 type=polypeptide; loc=2L:join(9387768..9387890,9389829..9389977,9390040..9390136,9390246..9391439); ID=FBpp0079406; name=Aldh-PA; parent=FBgn0012036,FBtr0079806; dbxref=FlyBase:FBpp0079406,FlyBase_Annotation_IDs:CG3752-PA,GB_protein:AAF52769.1,REFSEQ:NP_609285,GB_protein:AAF52769,UniProt/TrEMBL:Q9VLC5,FlyMine:FBpp0079406,modMine:FBpp0079406; MD5=d85e4ba5d9619ace3debbc4a049…	522	82.95	99	N/A	N/A	4	523	1	520	0.0	768
Pcam.gene5135_i1_len1485.p1	FBgn0051075	495	508	FBgn0051075 FBpp0300161 type=polypeptide; loc=3R:complement(join(26987412..26987516,26987234..26987338,26987062..26987162,26986433..26987004,26985726..26986369)); ID=FBpp0300161; name=CG31075-PB; parent=FBgn0051075,FBtr0307506; dbxref=REFSEQ:NP_001247324,GB_protein:AFH06641,FlyBase:FBpp0300161,FlyBase_Annotation_IDs:CG31075-PB,UniProt/TrEMBL:A0A0B4K6I6; MD5=635de76e5d73d959eb23e02e12df3b64; lengt…	480	76.67	97	N/A	N/A	10	489	30	507	0.0	622
Pcam.gene5825_i0_len2781.p1	FBgn0032945	927	913	FBgn0032945 FBpp0081045 type=polypeptide; loc=2L:join(21371351..21371356,21374086..21376191,21376608..21377237); ID=FBpp0081045; name=CG8665-PA; parent=FBgn0032945,FBtr0081517; dbxref=FlyBase:FBpp0081045,FlyBase_Annotation_IDs:CG8665-PA,GB_protein:AAF53994.3,REFSEQ:NP_610107,GB_protein:AAF53994,UniProt/TrEMBL:Q9VIC9,FlyMine:FBpp0081045,modMine:FBpp0081045; MD5=b58528e463774008685201c68b5c7cf5; le…	911	75.85	97	N/A	N/A	27	926	4	913	0.0	1150
Pcam.gene145348_i0_len1572.p1	FBgn0039349	524	509	FBgn0039349 FBpp0084265 type=polypeptide; loc=3R:complement(join(25626344..25626637,25624932..25626167)); ID=FBpp0084265; name=Ssadh-PA; parent=FBgn0039349,FBtr0084891; dbxref=FlyBase_Annotation_IDs:CG4685-PA,FlyBase:FBpp0084265,GB_protein:AAF56483.1,REFSEQ:NP_651408,GB_protein:AAF56483,UniProt/TrEMBL:Q9VBP6; MD5=a0566b232d53705d4edebfb11396da51; length=509; release=r6.46; species=Dmel;	487	74.33	92	N/A	N/A	40	522	23	506	0.0	562
Pcam.gene1190_i0_len1614.p1	FBgn0023537	538	520	FBgn0023537 FBpp0070087 type=polypeptide; loc=X:complement(join(493388..493417,491096..492628)); ID=FBpp0070087; name=CG17896-PB; parent=FBgn0023537,FBtr0070092; dbxref=FlyBase:FBpp0070087,FlyBase_Annotation_IDs:CG17896-PB,GB_protein:AAF45510.2,REFSEQ:NP_569845,GB_protein:AAF45510,UniProt/Swiss-Prot:Q7KW39,FlyMine:FBpp0070087,modMine:FBpp0070087; MD5=fa5e3b71de702f6d4acbc0db138c517d; length=520; …	506	85.77	94	N/A	N/A	32	537	15	520	0.0	785
Pcam.gene145916_i0_len1647.p1	FBgn0036857	549	540	FBgn0036857 FBpp0074784 type=polypeptide; loc=3L:complement(19266837..19268459); ID=FBpp0074784; name=Aldh7A1-PA; parent=FBgn0036857,FBtr0075017; dbxref=FlyBase:FBpp0074784,FlyBase_Annotation_IDs:CG9629-PA,GB_protein:AAF49177.2,REFSEQ:NP_649099,GB_protein:AAF49177,UniProt/TrEMBL:Q8SXQ1,FlyMine:FBpp0074784,modMine:FBpp0074784; MD5=fbfdfd7120591798817716bf839bcc54; length=540; release=r6.46; specie…	508	77.36	93	N/A	N/A	40	547	31	537	0.0	654
Pcam.gene144956_i0_len1767.p1	FBgn0037138	589	574	FBgn0037138 FBpp0078099 type=polypeptide; loc=3L:complement(join(21839666..21839730,21839061..21839534,21838741..21838912,21838492..21838679,21838212..21838434,21837777..21838144,21837489..21837723)); ID=FBpp0078099; name=P5CDh1-PA; parent=FBgn0037138,FBtr0078445; dbxref=FlyBase:FBpp0078099,FlyBase_Annotation_IDs:CG7145-PA,GB_protein:AAF51790.1,REFSEQ:NP_730695,GB_protein:AAF51790,UniProt/TrEMBL:…	548	78.83	93	N/A	N/A	40	587	25	572	0.0	766
Pcam.gene137062_i0_len1512.p1	FBgn0010548	504	564	FBgn0010548 FBpp0300518 type=polypeptide; loc=2R:complement(join(7475440..7475494,7475342..7475380,7473722..7473843,7473288..7473346,7470702..7470882,7470394..7470615,7469909..7470072,7469615..7469845,7469360..7469557,7468422..7468537,7467691..7467826,7467483..7467633,7467296..7467316)); ID=FBpp0300518; name=Aldh-III-PQ; parent=FBgn0010548,FBtr0308198; dbxref=FlyBase:FBpp0300518,FlyBase_Annotatio…	489	73.21	97	N/A	N/A	5	493	67	555	0.0	580
Pcam.gene138715_i0_len1059.p1	FBgn0036994	353	382	FBgn0036994 FBpp0077882 type=polypeptide; loc=3L:complement(join(20451875..20452575,20450810..20451257)); ID=FBpp0077882; name=CG5199-PA; parent=FBgn0036994,FBtr0078224; dbxref=FlyBase:FBpp0077882,FlyBase_Annotation_IDs:CG5199-PA,GB_protein:AAF51604.1,REFSEQ:NP_649227,GB_protein:AAF51604,UniProt/TrEMBL:Q9VPF1,FlyMine:FBpp0077882,modMine:FBpp0077882; MD5=a85342c86826770112a0c950f715b58d; length=38…	377	50.93	92	N/A	N/A	27	352	6	380	1.23e-55	185
Pcam.gene138131_i0_len1038.p1	FBgn0033451	346	340	FBgn0033451 FBpp0087562 type=polypeptide; loc=2R:join(9839828..9839834,9839893..9840515,9840584..9840870,9840944..9841049); ID=FBpp0087562; name=Marc-PA; parent=FBgn0033451,FBtr0088478; dbxref=FlyBase:FBpp0087562,GB_protein:AAF58893.1,GB_protein:AAF58893.2,FlyBase_Annotation_IDs:CG1665-PA,REFSEQ:NP_610523,GB_protein:AAF58893,UniProt/TrEMBL:A1Z803,FlyMine:FBpp0087562,modMine:FBpp0087562; MD5=73113…	297	53.87	83	N/A	N/A	57	343	46	337	1.66e-45	157
Pcam.gene143686_i0_len3477.p1	FBgn0002641	1159	781	FBgn0002641 FBpp0076998 type=polypeptide; loc=X:join(20430254..20430326,20430398..20430548,20430744..20431526,20431588..20432926); ID=FBpp0076998; name=mal-PA; parent=FBgn0002641,FBtr0077306; dbxref=FlyBase:FBpp0076998,FlyBase_Annotation_IDs:CG1692-PA,GB_protein:AAF50901.1,REFSEQ:NP_523423,GB_protein:AAF50901,UniProt/Swiss-Prot:Q9VRA2,FlyMine:FBpp0076998,modMine:FBpp0076998; MD5=fa5d9ca1c813567dc…	371	56.06	64	N/A	N/A	348	704	139	499	1.14e-78	275
Pcam.gene146187_i0_len2019.p1	FBgn0038789	673	678	FBgn0038789 FBpp0307906 type=polypeptide; loc=3R:join(20338973..20339024,20339079..20339296,20339349..20339502,20340137..20340501,20342018..20342150,20342226..20342406,20342464..20342691,20342755..20343127,20343441..20343572,20343702..20343902); ID=FBpp0307906; name=Ir92a-PC; parent=FBgn0038789,FBtr0336963; dbxref=REFSEQ:NP_001097845,GB_protein:AAF55757,FlyBase:FBpp0307906,FlyBase_Annotation_IDs:…	468	40.81	63	N/A	N/A	245	669	228	674	6.03e-15	77.4
Pcam.gene135613_i0_len1227.p1	FBgn0036150	409	704	FBgn0036150 FBpp0075915 type=polypeptide; loc=3L:complement(join(11235412..11235938,11235214..11235347,11234848..11235116,11234184..11234758,11233968..11234121,11233334..11233535,11233020..11233273)); ID=FBpp0075915; name=Ir68a-PA; parent=FBgn0036150,FBtr0076185; dbxref=FlyBase:FBpp0075915,FlyBase_Annotation_IDs:CG6185-PA,GB_protein:AAF50075.1,REFSEQ:NP_648455,GB_protein:AAF50075,REFSEQ:NP_648455…	430	43.26	89	N/A	N/A	38	403	212	631	9.61e-27	111
Pcam.gene146219_i0_len2022.p1	FBgn0031209	674	842	FBgn0031209 FBpp0111921 type=polypeptide; loc=2L:complement(join(24747..25151,23929..24210,22994..23873,22743..22935,21919..22687)); ID=FBpp0111921; name=Ir21a-PB; parent=FBgn0031209,FBtr0113008; dbxref=FlyBase:FBpp0111921,FlyBase_Annotation_IDs:CG2657-PB,REFSEQ:NP_001097043,GB_protein:AAF51569,UniProt/Swiss-Prot:Q9VPI2,FlyMine:FBpp0111921,modMine:FBpp0111921; MD5=2fc5d1a13fe6233836c5e769b12d3a0d…	483	47.41	67	N/A	N/A	206	657	233	698	2.72e-48	181
Pcam.gene5394_i0_len1344.p1	FBgn0051637	448	486	FBgn0051637 FBpp0078917 type=polypeptide; loc=2L:join(6498876..6499819,6525368..6525550,6525619..6525820,6525883..6526014); ID=FBpp0078917; name=CG31637-PA; parent=FBgn0051637,FBtr0079287; dbxref=FlyBase:FBpp0078917,FlyBase_Annotation_IDs:CG31637-PA,GB_protein:AAF52398.2,REFSEQ:NP_609043,GB_protein:AAF52398,UniProt/TrEMBL:Q9VMC3,FlyMine:FBpp0078917,modMine:FBpp0078917; MD5=81e91aafe05c10d1717d309…	329	69.91	73	N/A	N/A	110	437	144	471	2.60e-128	379
Pcam.gene141021_i0_len1104.p1	FBgn0086674	368	513	FBgn0086674 FBpp0303425 type=polypeptide; loc=X:join(13577506..13577664,13580055..13580185,13584157..13584397,13584861..13585040,13585691..13585827,13585894..13586092,13589922..13590416); ID=FBpp0303425; name=Tpst-PF; parent=FBgn0086674,FBtr0330399; dbxref=REFSEQ:NP_001259518,GB_protein:AGB95360,FlyBase:FBpp0303425,FlyBase_Annotation_IDs:CG32632-PF,UniProt/TrEMBL:M9PHI3; MD5=2ba5500afa10acbd5a24d…	311	82.96	85	N/A	N/A	50	360	60	370	8.65e-161	459
Pcam.gene146679_i0_len2160.p1	FBgn0035807	720	573	FBgn0035807 FBpp0076532 type=polypeptide; loc=3L:complement(join(7653461..7654091,7652310..7653400)); ID=FBpp0076532; name=CG7492-PA; parent=FBgn0035807,FBtr0076821; dbxref=FlyBase:FBpp0076532,FlyBase_Annotation_IDs:CG7492-PA,GB_protein:AAF50529.1,REFSEQ:NP_648146,GB_protein:AAF50529,UniProt/TrEMBL:Q9VS98,FlyMine:FBpp0076532,modMine:FBpp0076532; MD5=7d66b47baa804ea639f268947aa62848; length=573; r…	314	46.50	41	N/A	N/A	119	410	146	452	8.19e-26	111
Pcam.gene138085_i0_len1041.p1	FBgn0262534	347	362	FBgn0262534 FBpp0293413 type=polypeptide; loc=X:join(14702358..14702563,14702618..14703044,14703103..14703558); ID=FBpp0293413; name=CG43088-PA; parent=FBgn0262534,FBtr0304873; dbxref=REFSEQ:NP_001245670,GB_protein:AFH07384,FlyBase:FBpp0293413,FlyBase_Annotation_IDs:CG43088-PA,UniProt/TrEMBL:M9NGE9,modMine:FBpp0293413; MD5=fb7cafa51ec96fa8684ca86d1960221f; length=362; release=r6.46; species=Dmel;	307	51.79	87	N/A	N/A	28	328	63	358	5.78e-34	127
Pcam.gene136984_i0_len1515.p1	FBgn0037186	505	518	FBgn0037186 FBpp0112101 type=polypeptide; loc=3L:complement(join(22738248..22738269,22736442..22736766,22734909..22735983,22733454..22733588)); ID=FBpp0112101; name=CG11241-PB; parent=FBgn0037186,FBtr0113188; dbxref=FlyBase:FBpp0112101,FlyBase_Annotation_IDs:CG11241-PB,REFSEQ:NP_730741,GB_protein:AAN12201,UniProt/TrEMBL:A8E6R2,FlyMine:FBpp0112101,modMine:FBpp0112101; MD5=d187ad0bfbbafccfaec9ebf1f…	461	76.36	91	N/A	N/A	40	497	43	500	0.0	596
Pcam.gene134860_i0_len1296.p1	FBgn0036381	432	494	FBgn0036381 FBpp0075543 type=polypeptide; loc=3L:complement(join(13866603..13866691,13865317..13865435,13861919..13862153,13860757..13861798)); ID=FBpp0075543; name=CG8745-PA; parent=FBgn0036381,FBtr0075801; dbxref=FlyBase:FBpp0075543,FlyBase_Annotation_IDs:CG8745-PA,GB_protein:AAF49794.2,REFSEQ:NP_648665,GB_protein:AAF49794,UniProt/Swiss-Prot:Q9VU95,FlyMine:FBpp0075543,modMine:FBpp0075543; MD5=8…	411	75.91	95	N/A	N/A	2	411	32	440	0.0	520
Pcam.gene137518_i0_len1377.p1	FBgn0022774	459	431	FBgn0022774 FBpp0074729 type=polypeptide; loc=3L:complement(join(19649441..19649760,19647611..19648425,19647394..19647554)); ID=FBpp0074729; name=Oat-PA; parent=FBgn0022774,FBtr0074961; dbxref=GB_protein:AAF49127.1,FlyBase:FBpp0074729,FlyBase_Annotation_IDs:CG8782-PA,REFSEQ:NP_649139,GB_protein:AAF49127,UniProt/Swiss-Prot:Q9VW26,FlyMine:FBpp0074729,modMine:FBpp0074729; MD5=8c08ff5c5103966cc428564…	416	86.54	91	N/A	N/A	43	458	20	431	0.0	666
Pcam.gene4171_i0_len1605.p1	FBgn0036927	535	486	FBgn0036927 FBpp0074677 type=polypeptide; loc=3L:complement(join(20000121..20000157,19999936..20000060,19999572..19999743,19999288..19999450,19998220..19999183)); ID=FBpp0074677; name=Gabat-PB; parent=FBgn0036927,FBtr0074908; dbxref=GB_protein:AAN11644.1,FlyBase:FBpp0074677,FlyBase_Annotation_IDs:CG7433-PB,REFSEQ:NP_730476,GB_protein:AAN11644,UniProt/TrEMBL:Q9VW68,FlyMine:FBpp0074677,modMine:FBpp…	478	73.22	89	N/A	N/A	57	534	11	486	0.0	576
Pcam.gene148767_i0_len621.p1	FBgn0013684	207	572	FBgn0013684 FBpp0390633 type=polypeptide; loc=mitochondrion_genome:complement(6407..8125); ID=FBpp0390633; name=mt:ND5-PB; parent=FBgn0013684,FBtr0433501; dbxref=UniProt/Swiss-Prot:P18932,FlyBase:FBpp0390633,FlyBase_Annotation_IDs:CG34083-PB; MD5=799e1c2c448b568131442636348bb4e9; length=572; release=r6.46; species=Dmel;	218	69.72	100	N/A	N/A	1	207	113	327	6.94e-61	198
Pcam.gene143174_i0_len7686.p1	FBgn0035798	2562	1618	FBgn0035798 FBpp0290439 type=polypeptide; loc=3L:join(7563079..7563133,7564168..7564986,7565049..7565171,7565240..7567753,7567822..7568819,7568874..7568976,7569076..7569206,7569274..7569387); ID=FBpp0290439; name=frac-PD; parent=FBgn0035798,FBtr0301221; dbxref=FlyBase:FBpp0290439,REFSEQ:NP_996014,GB_protein:AAS65059,FlyBase_Annotation_IDs:CG7526-PD,UniProt/TrEMBL:Q9VS89; MD5=551f030b9164e6fe9f4be…	797	46.68	61	N/A	N/A	990	1674	250	1017	4.65e-113	398
Pcam.gene2955_i1_len3942.p1	FBgn0051999	1314	917	FBgn0051999 FBpp0088211 type=polypeptide; loc=4:complement(join(225762..225834,223945..224439,223557..223886,222791..223012,222654..222736,222541..222598,220144..220437,219891..220028,218446..218890,218248..218380,217406..217494,215330..215560,215105..215267)); ID=FBpp0088211; name=CG31999-PA; parent=FBgn0051999,FBtr0089144; dbxref=FlyBase:FBpp0088211,FlyBase_Annotation_IDs:CG31999-PA,GB_protein:…	732	50.55	98	N/A	N/A	640	1313	236	917	1.54e-142	456
Pcam.gene7134_i0_len3450.p1	FBgn0004885	1150	1464	FBgn0004885 FBpp0084068 type=polypeptide; loc=3R:join(24727870..24728326,24742611..24742957,24743163..24743584,24744008..24744295,24744788..24745027,24745093..24745651,24745761..24745959,24746038..24746302,24746394..24746599,24746830..24747473,24747592..24747772,24747835..24748097,24748157..24748480); ID=FBpp0084068; name=tok-PB; parent=FBgn0004885,FBtr0084689; dbxref=FlyBase:FBpp0084068,FlyBase_…	910	77.14	82	N/A	N/A	242	1142	503	1409	0.0	1219
Pcam.gene141424_i0_len2490.p1	FBgn0026403	830	1350	FBgn0026403 FBpp0087438 type=polypeptide; loc=2R:join(10314274..10314504,10316401..10316880,10316976..10317737,10317844..10318467,10318728..10318998,10319062..10319207,10319268..10319677,10319871..10320028,10320573..10320827,10320884..10321058,10321121..10321405,10321469..10321724); ID=FBpp0087438; name=Ndg-PA; parent=FBgn0026403,FBtr0088349; dbxref=FlyBase:FBpp0087438,FlyBase_Annotation_IDs:CG12…	817	48.23	94	N/A	N/A	11	787	9	809	1.97e-118	389
Pcam.gene1688_i0_len1386.p1	FBgn0014163	462	418	FBgn0014163 FBpp0075170 type=polypeptide; loc=3L:complement(join(16411002..16411418,16407021..16407359,16405502..16405845,16405326..16405428,16405117..16405170)); ID=FBpp0075170; name=fax-PA; parent=FBgn0014163,FBtr0075412; dbxref=FlyBase_Annotation_IDs:CG4609-PA,FlyBase:FBpp0075170,GB_protein:AAF49465.2,REFSEQ:NP_524106,GB_protein:AAF49465,UniProt/Swiss-Prot:Q95RI5,FlyMine:FBpp0075170,modMine:FB…	356	73.31	74	N/A	N/A	72	414	46	399	2.68e-133	390
Pcam.gene139136_i0_len975.p1	FBgn0037710	325	327	FBgn0037710 FBpp0081591 type=polypeptide; loc=3R:complement(join(9563436..9563522,9563190..9563336,9562817..9563095,9562175..9562570,9561927..9562001)); ID=FBpp0081591; name=CG9393-PA; parent=FBgn0037710,FBtr0082113; dbxref=FlyBase:FBpp0081591,FlyBase_Annotation_IDs:CG9393-PA,GB_protein:AAF54402.1,REFSEQ:NP_649908,GB_protein:AAF54402,UniProt/Swiss-Prot:Q9VHB6,FlyMine:FBpp0081591,modMine:FBpp00815…	315	47.94	94	N/A	N/A	14	319	9	321	2.84e-42	148
Pcam.gene137947_i0_len1422.p1	FBgn0025865	474	559	FBgn0025865 FBpp0083441 type=polypeptide; loc=3R:complement(join(21063898..21064064,21063426..21063829,21062226..21063334)); ID=FBpp0083441; name=Cortactin-PA; parent=FBgn0025865,FBtr0084039; dbxref=FlyBase:FBpp0083441,FlyBase_Annotation_IDs:CG3637-PA,GB_protein:AAF55840.1,REFSEQ:NP_524426,GB_protein:AAF55840,UniProt/TrEMBL:Q9VDF4,FlyMine:FBpp0083441,modMine:FBpp0083441; MD5=f9df6ebf38c67c333b6d6…	230	77.83	78	N/A	N/A	10	232	1	229	2.02e-91	288
Pcam.gene138735_i0_len1053.p1	FBgn0083971	351	202	FBgn0083971 FBpp0303154 type=polypeptide; loc=3R:complement(join(8750780..8750915,8750241..8750713)); ID=FBpp0303154; name=CG34135-PD; parent=FBgn0083971,FBtr0330121; dbxref=FlyBase:FBpp0303154,FlyBase_Annotation_IDs:CG34135-PD,REFSEQ:NP_001262385,GB_protein:AGB95767,UniProt/TrEMBL:A0A0B4KGH8; MD5=9140fe63d097558fcd9f5e27cfdaaa7d; length=202; release=r6.46; species=Dmel;	134	67.91	34	N/A	N/A	230	348	1	134	1.19e-39	138
Pcam.gene138757_i0_len1053.p1	FBgn0022023	351	338	FBgn0022023 FBpp0078667 type=polypeptide; loc=2L:complement(join(5052655..5052735,5051637..5052314,5051313..5051570)); ID=FBpp0078667; name=eIF3h-PA; parent=FBgn0022023,FBtr0079030; dbxref=GB_protein:AAF52210.2,FlyBase:FBpp0078667,FlyBase_Annotation_IDs:CG9124-PA,GB_protein:AAF52210.3,REFSEQ:NP_524834,GB_protein:AAF52210,UniProt/Swiss-Prot:Q9U9Q4,FlyMine:FBpp0078667,modMine:FBpp0078667; MD5=efc53…	330	74.85	94	N/A	N/A	22	350	5	333	6.90e-129	371
Pcam.gene7384_i0_len939.p1	FBgn0028694	313	308	FBgn0028694 FBpp0078664 type=polypeptide; loc=2L:complement(join(5058786..5059550,5058515..5058676)); ID=FBpp0078664; name=Rpn11-PA; parent=FBgn0028694,FBtr0079027; dbxref=FlyBase:FBpp0078664,FlyBase_Annotation_IDs:CG18174-PA,GB_protein:AAF52215.1,REFSEQ:NP_608905,GB_protein:AAF52215,UniProt/Swiss-Prot:Q9V3H2,FlyMine:FBpp0078664,modMine:FBpp0078664; MD5=20993a30a8db7fb1dd94a870c167b0e1; length=30…	311	92.93	99	N/A	N/A	2	312	1	308	0.0	565
Pcam.gene143200_i0_len6693.p1	FBgn0016756	2231	1556	FBgn0016756 FBpp0076802 type=polypeptide; loc=3L:join(5756245..5756433,5756497..5758148,5758207..5758594,5758654..5759571,5759629..5760609,5760675..5760801,5760860..5760930,5760985..5761118,5761174..5761384); ID=FBpp0076802; name=Usp47-PA; parent=FBgn0016756,FBtr0077095; dbxref=FlyBase:FBpp0076802,FlyBase_Annotation_IDs:CG5486-PA,GB_protein:AAF50752.2,REFSEQ:NP_729087,GB_protein:AAF50752,UniProt/…	594	65.66	45	N/A	N/A	953	1533	394	955	0.0	607
Pcam.gene6841_i0_len2907.p1	FBgn0262739	969	984	FBgn0262739 FBpp0086738 type=polypeptide; loc=2R:complement(join(13954687..13954807,13951614..13951688,13950132..13950917,13949850..13950072,13948177..13949787,13947972..13948110)); ID=FBpp0086738; name=AGO1-PC; parent=FBgn0262739,FBtr0087612; dbxref=GB_protein:AAF58313.1,FlyBase:FBpp0086738,FlyBase_Annotation_IDs:CG6671-PC,REFSEQ:NP_725342,GB_protein:AAF58313,UniProt/TrEMBL:Q32KD4; MD5=bb2ad8f13…	899	90.55	91	N/A	N/A	86	968	116	984	0.0	1601
Pcam.gene2394_i0_len4209.p1	FBgn0027835	1403	1301	FBgn0027835 FBpp0085860 type=polypeptide; loc=2R:join(18415250..18415286,18415345..18415595,18415663..18417516,18417577..18418965,18419051..18419425); ID=FBpp0085860; name=Dp1-PD; parent=FBgn0027835,FBtr0086679; dbxref=FlyBase:FBpp0085860,FlyBase_Annotation_IDs:CG5170-PD,GB_protein:AAM68449.1,REFSEQ:NP_725785,GB_protein:AAM68449,UniProt/TrEMBL:Q7KN75; MD5=d9f88abad723182825b9423678b39911; length=…	1344	65.25	93	N/A	N/A	94	1401	31	1300	0.0	1185
Pcam.gene138742_i0_len1053.p1	FBgn0033690	351	310	FBgn0033690 FBpp0087120 type=polypeptide; loc=2R:complement(12177541..12178473); ID=FBpp0087120; name=EndoG-PA; parent=FBgn0033690,FBtr0088012; dbxref=FlyBase:FBpp0087120,FlyBase_Annotation_IDs:CG8862-PA,GB_protein:AAF58564.1,REFSEQ:NP_610737,GB_protein:AAF58564,UniProt/TrEMBL:Q7JXB9,FlyMine:FBpp0087120,modMine:FBpp0087120; MD5=1145db15e04628d55a4b86695a8c8d69; length=310; release=r6.46; species=…	309	74.11	86	N/A	N/A	47	347	8	310	1.75e-126	364
Pcam.gene2941_i0_len1818.p1	FBgn0005696	606	609	FBgn0005696 FBpp0113035 type=polypeptide; loc=3R:27239274..27241103; ID=FBpp0113035; name=PolA2-PC; parent=FBgn0005696,FBtr0114543; dbxref=FlyBase:FBpp0113035,FlyBase_Annotation_IDs:CG5923-PC,REFSEQ:NP_733206,GB_protein:AAF56680,UniProt/Swiss-Prot:Q9VB62,FlyMine:FBpp0113035,modMine:FBpp0113035; MD5=09f18863c98f76ba808b0f2541f05f8f; length=609; release=r6.46; species=Dmel;	622	48.55	97	N/A	N/A	20	605	3	609	1.52e-62	216
Pcam.gene1327_i1_len1278.p1	FBgn0004838	426	421	FBgn0004838 FBpp0078974 type=polypeptide; loc=2L:join(6923906..6924400,6924685..6925455); ID=FBpp0078974; name=Hrb27C-PA; parent=FBgn0004838,FBtr0079346; dbxref=FlyBase:FBpp0078974,FlyBase_Annotation_IDs:CG10377-PA,GB_protein:AAF52456.1,REFSEQ:NP_476869,GB_protein:AAF52456,UniProt/Swiss-Prot:P48809; MD5=b3cbf4123650d1cce713c03daf50563c; length=421; release=r6.46; species=Dmel;	282	71.63	64	N/A	N/A	43	316	4	263	7.56e-99	301
Pcam.gene139671_i0_len1164.p1	FBgn0011666	388	634	FBgn0011666 FBpp0084255 type=polypeptide; loc=3R:join(25519623..25519729,25564080..25564127,25574884..25574922,25595074..25595602,25599507..25600210,25600270..25600747); ID=FBpp0084255; name=msi-PB; parent=FBgn0011666,FBtr0084881; dbxref=FlyBase:FBpp0084255,FlyBase_Annotation_IDs:CG5099-PB,GB_protein:AAN14056.2,REFSEQ:NP_733108,GB_protein:AAN14056,UniProt/TrEMBL:Q8IMS8,FlyMine:FBpp0084255,modMine…	192	85.94	56	N/A	N/A	49	238	198	389	2.70e-103	317
Pcam.gene140650_i0_len1077.p1	FBgn0260943	359	499	FBgn0260943 FBpp0112339 type=polypeptide; loc=3L:complement(join(17235352..17235437,17221802..17221842,17179294..17179375,17167015..17167099,17164913..17164954,17128879..17128971,17084108..17084156,17078116..17078198,17076768..17077706)); ID=FBpp0112339; name=Rbp6-PB; parent=FBgn0260943,FBtr0113427; dbxref=FlyBase:FBpp0112339,FlyBase_Annotation_IDs:CG32169-PB,REFSEQ:NP_001097631,GB_protein:ABW085…	201	92.54	56	N/A	N/A	23	223	20	220	1.08e-130	382
Pcam.gene140812_i0_len1122.p1	FBgn0004237	374	385	FBgn0004237 FBpp0082316 type=polypeptide; loc=3R:complement(join(13660340..13660387,13658637..13659648,13658467..13658564)); ID=FBpp0082316; name=Hrb87F-PA; parent=FBgn0004237,FBtr0082851; dbxref=FlyBase:FBpp0082316,FlyBase_Annotation_IDs:CG12749-PA,GB_protein:AAF54967.1,REFSEQ:NP_476807,GB_protein:AAF54967,UniProt/Swiss-Prot:P48810,FlyMine:FBpp0082316,modMine:FBpp0082316; MD5=1d07be69479a573a566…	178	83.71	48	N/A	N/A	16	193	19	196	1.72e-86	266
Pcam.gene140831_i0_len1122.p1	FBgn0001215	374	365	FBgn0001215 FBpp0084669 type=polypeptide; loc=3R:join(28600518..28600568,28600706..28601195,28602772..28602947,28603012..28603318,28603608..28603681); ID=FBpp0084669; name=Hrb98DE-PB; parent=FBgn0001215,FBtr0085300; dbxref=GB_protein:AAF56801.1,FlyBase:FBpp0084669,FlyBase_Annotation_IDs:CG9983-PB,REFSEQ:NP_524543,GB_protein:AAF56801,UniProt/Swiss-Prot:P07909,FlyMine:FBpp0084669,modMine:FBpp008466…	174	80.46	47	N/A	N/A	15	188	28	201	1.46e-78	245
Pcam.gene6954_i0_len789.p1	FBgn0004903	263	471	FBgn0004903 FBpp0099744 type=polypeptide; loc=3R:complement(join(26875544..26875612,26875174..26875403,26874857..26875101,26874071..26874790,26873865..26874016)); ID=FBpp0099744; name=Rb97D-PH; parent=FBgn0004903,FBtr0100339; dbxref=FlyBase_Annotation_IDs:CG6354-PH,FlyBase:FBpp0099744,GB_protein:AAX53000.1,REFSEQ:NP_001014672,GB_protein:AAX53000,UniProt/Swiss-Prot:Q02926; MD5=1930a3e47efcd6018bd0…	205	70.24	78	N/A	N/A	11	215	1	199	7.88e-64	206
Pcam.gene138408_i0_len1068.p1	FBgn0263396	356	344	FBgn0263396 FBpp0082320 type=polypeptide; loc=3R:complement(join(13645753..13645919,13643169..13643209,13642829..13643103,13642512..13642755,13642299..13642427,13636971..13637078,13636455..13636525)); ID=FBpp0082320; name=sqd-PB; parent=FBgn0263396,FBtr0082855; dbxref=FlyBase:FBpp0082320,FlyBase_Annotation_IDs:CG16901-PB,GB_protein:AAF54963.2,REFSEQ:NP_731825,GB_protein:AAF54963,UniProt/Swiss-Pro…	215	79.07	60	N/A	N/A	13	224	3	217	1.78e-98	294
Pcam.gene1754_i0_len1854.p1	FBgn0035526	618	470	FBgn0035526 FBpp0073089 type=polypeptide; loc=3L:join(4283964..4284283,4284347..4284541,4284605..4284990,4285053..4285116,4285175..4285272,4285425..4285531,4285599..4285769,4285847..4285918); ID=FBpp0073089; name=CG1316-PA; parent=FBgn0035526,FBtr0073233; dbxref=FlyBase:FBpp0073089,FlyBase_Annotation_IDs:CG1316-PA,GB_protein:AAF47879.2,REFSEQ:NP_647887,GB_protein:AAF47879,UniProt/TrEMBL:Q9VZE4,Fl…	130	56.15	33	N/A	N/A	486	612	340	468	1.67e-21	97.1
[truncated: 7,167 more rows]
