# Supplementary material for: Some molecular aspects of larval development in Paralithodes camtschaticus
Source: PLoS One. 2025 Apr 29;20(4):e0322234. doi: 10.1371/journal.pone.0322234 (PMC12040194; doi:10.1371/journal.pone.0322234)
Supplement: S7 Table — (XLS) [file pone.0322234.s007.xls]

## Sheet: S7_Table
qseqid	sseqid	qlen	slen	stitle	length	ppos	qcovs	staxid	ssciname	qstart	qend	sstart	send	evalue	bitscore
Pcam.gene1336_i1_len1242.p1	FBgn0000588	414	425	FBgn0000588 FBpp0079907 type=polypeptide; loc=2L:complement(join(11829176..11829235,11828970..11829103,11828736..11828907,11827460..11828371)); ID=FBpp0079907; name=esc-PA; parent=FBgn0000588,FBtr0080325; dbxref=FlyBase:FBpp0079907,FlyBase_Annotation_IDs:CG14941-PA,GB_protein:AAF53124.1,REFSEQ:NP_477431,GB_protein:AAF53124,UniProt/Swiss-Prot:Q24338,FlyMine:FBpp0079907,modMine:FBpp0079907; MD5=811…	298	73.83	71	N/A	N/A	68	363	59	356	3.81e-127	373
Pcam.gene144004_i0_len3663.p1	FBgn0020309	1221	962	FBgn0020309 FBpp0079845 type=polypeptide; loc=2L:complement(join(11802287..11803439,11800155..11800322,11798665..11799402,11797829..11798041,11797125..11797741)); ID=FBpp0079845; name=crol-PA; parent=FBgn0020309,FBtr0080261; dbxref=GB_protein:AAF53121.2,FlyBase:FBpp0079845,FlyBase_Annotation_IDs:CG14938-PA,REFSEQ:NP_477243,GB_protein:AAF53121,UniProt/TrEMBL:O61360,FlyMine:FBpp0079845,modMine:FBpp…	512	51.17	46	N/A	N/A	481	986	247	723	8.07e-104	350
Pcam.gene142430_i0_len2505.p1	FBgn0000520	835	592	FBgn0000520 FBpp0070465 type=polypeptide; loc=X:join(2727832..2728263,2728545..2728934,2728997..2729953); ID=FBpp0070465; name=dwg-PA; parent=FBgn0000520,FBtr0070487; dbxref=GB_protein:AAF45819.1,GB_protein:AAF45819.2,FlyBase:FBpp0070465,FlyBase_Annotation_IDs:CG2711-PA,REFSEQ:NP_477338,GB_protein:AAF45819,UniProt/TrEMBL:Q9W4V9,FlyMine:FBpp0070465,modMine:FBpp0070465; MD5=6a84768272b5884d84fdafc3…	226	56.64	39	N/A	N/A	306	531	304	529	9.39e-56	201
Pcam.gene4950_i0_len1728.p1	FBgn0266450	576	845	FBgn0266450 FBpp0310810 type=polypeptide; loc=2L:join(6092100..6092244,6092995..6093707,6093793..6095153,6095238..6095556); ID=FBpp0310810; name=Kr-h1-PB; parent=FBgn0266450,FBtr0344438; dbxref=FlyBase:FBpp0310810,FlyBase_Annotation_IDs:CG45074-PB,GB_protein:AAF52343,REFSEQ:NP_477466,UniProt/Swiss-Prot:P08155; MD5=d89f861f9bcab23c458d79809382699d; length=845; release=r6.46; species=Dmel;	197	82.74	34	N/A	N/A	90	284	270	466	4.28e-104	332
Pcam.gene7431_i1_len2232.p1	FBgn0000289	744	837	FBgn0000289 FBpp0308983 type=polypeptide; loc=2R:join(14174447..14174572,14176406..14176542,14176612..14176691,14177175..14177477,14177825..14178021,14178098..14178200,14178272..14178596,14178665..14178829,14178894..14179041,14179112..14179254,14179313..14179931,14181211..14181378); ID=FBpp0308983; name=cg-PL; parent=FBgn0000289,FBtr0339961; dbxref=FlyBase:FBpp0308983,FlyBase_Annotation_IDs:CG836…	350	48.57	60	N/A	N/A	38	355	258	606	3.37e-51	191
Pcam.gene145977_i0_len2082.p1	FBgn0035769	694	818	FBgn0035769 FBpp0076588 type=polypeptide; loc=3L:complement(join(7356067..7356457,7354042..7356005,7353878..7353979)); ID=FBpp0076588; name=CTCF-PA; parent=FBgn0035769,FBtr0076878; dbxref=FlyBase:FBpp0076588,FlyBase_Annotation_IDs:CG8591-PA,GB_protein:AAF50573.2,REFSEQ:NP_648109,GB_protein:AAF50573,UniProt/TrEMBL:Q9VS55,FlyMine:FBpp0076588,modMine:FBpp0076588; MD5=5a5eccc46cb7a80d9f46706a98676af2…	357	75.91	50	N/A	N/A	210	558	296	647	1.15e-163	490
Pcam.gene141157_i0_len2727.p1	FBgn0003567	909	941	FBgn0003567 FBpp0082405 type=polypeptide; loc=3R:complement(join(14307098..14307955,14306604..14307031,14306414..14306546,14306153..14306343,14305960..14306084,14304808..14305898)); ID=FBpp0082405; name=su(Hw)-PA; parent=FBgn0003567,FBtr0082946; dbxref=FlyBase:FBpp0082405,FlyBase_Annotation_IDs:CG8573-PA,GB_protein:AAF55044.1,REFSEQ:NP_524349,GB_protein:AAF55044,UniProt/Swiss-Prot:P08970,FlyMine:…	450	46.00	45	N/A	N/A	342	751	222	662	4.23e-51	193
Pcam.gene140988_i0_len1113.p1	FBgn0004618	371	679	FBgn0004618 FBpp0303075 type=polypeptide; loc=3R:complement(join(18371733..18371778,18371319..18371449,18369343..18370835,18368577..18368946)); ID=FBpp0303075; name=gl-PC; parent=FBgn0004618,FBtr0330042; dbxref=FlyBase:FBpp0303075,FlyBase_Annotation_IDs:CG7672-PC,REFSEQ:NP_001262708,GB_protein:AGB96088,UniProt/TrEMBL:A0A0B4KGX3; MD5=5eb25c4d28ca144ed58a44bd82801880; length=679; release=r6.46; spe…	138	97.83	37	N/A	N/A	229	366	434	571	1.96e-87	276
Pcam.gene143917_i0_len3210.p1	FBgn0035625	1070	1216	FBgn0035625 FBpp0304191 type=polypeptide; loc=3L:join(5644213..5644632,5644735..5644851,5645266..5645304,5645675..5648237,5648303..5648814); ID=FBpp0304191; name=Blimp-1-PB; parent=FBgn0035625,FBtr0331806; dbxref=FlyBase:FBpp0304191,FlyBase_Annotation_IDs:CG5249-PB,REFSEQ:NP_001261442,GB_protein:AGB94137,UniProt/TrEMBL:M9PBR0; MD5=70846dd769baf6caf9d9579dc68f6349; length=1216; release=r6.46; spec…	187	87.70	56	N/A	N/A	783	968	845	1030	1.15e-96	332
Pcam.gene142184_i0_len2274.p1	FBgn0004892	758	578	FBgn0004892 FBpp0077247 type=polypeptide; loc=2L:complement(join(3578855..3580179,3578297..3578708)); ID=FBpp0077247; name=sob-PA; parent=FBgn0004892,FBtr0077558; dbxref=FlyBase:FBpp0077247,FlyBase_Annotation_IDs:CG3242-PA,GB_protein:AAF51087.1,REFSEQ:NP_476882,GB_protein:AAF51087,UniProt/Swiss-Prot:Q9VQS7,FlyMine:FBpp0077247,modMine:FBpp0077247; MD5=90a267928d76ddf79f434d27cc532239; length=578; …	144	93.06	19	N/A	N/A	249	392	390	533	1.33e-90	295
Pcam.gene146939_i0_len1860.p1	FBgn0004893	620	744	FBgn0004893 FBpp0077179 type=polypeptide; loc=2L:join(3779726..3780579,3781904..3783284); ID=FBpp0077179; name=bowl-PB; parent=FBgn0004893,FBtr0077490; dbxref=FlyBase:FBpp0077179,FlyBase_Annotation_IDs:CG10021-PB,GB_protein:AAF51064.1,REFSEQ:NP_722940,GB_protein:AAF51064,UniProt/Swiss-Prot:Q9VQU9; MD5=383b20d2c47f656154afe755f097a7d4; length=744; release=r6.46; species=Dmel;	188	82.98	30	N/A	N/A	160	343	220	407	1.19e-92	300
Pcam.gene137432_i0_len1359.p1	FBgn0001325	453	502	FBgn0001325 FBpp0072351 type=polypeptide; loc=2R:join(25226952..25226988,25227362..25228833); ID=FBpp0072351; name=Kr-PA; parent=FBgn0001325,FBtr0072449; dbxref=FlyBase:FBpp0072351,FlyBase_Annotation_IDs:CG3340-PA,GB_protein:AAF47321.1,REFSEQ:NP_523867,GB_protein:AAF47321,UniProt/Swiss-Prot:P07247,FlyMine:FBpp0072351,modMine:FBpp0072351; MD5=80e0d77ffd06eef8ca20290673d26cde; length=502; release=r…	213	52.58	60	N/A	N/A	167	379	219	420	1.63e-38	145
Pcam.gene136192_i0_len1242.p1	FBgn0267337	414	952	FBgn0267337 FBpp0303173 type=polypeptide; loc=3R:complement(join(7307857..7308327,7300637..7301176,7295704..7295805,7294412..7294451,7292388..7292438,7291864..7292144,7274995..7276033,7274024..7274358)); ID=FBpp0303173; name=rn-PG; parent=FBgn0267337,FBtr0330140; dbxref=FlyBase:FBpp0303173,FlyBase_Annotation_IDs:CG42277-PG,REFSEQ:NP_001262343,GB_protein:AGB95726,UniProt/TrEMBL:A0A0B4KGD3; MD5=8c1…	210	90.48	78	N/A	N/A	41	248	457	666	2.99e-122	376
Pcam.gene134250_i0_len384.p1	FBgn0005694	128	454	FBgn0005694 FBpp0303189 type=polypeptide; loc=3L:join(21435220..21436009,21436073..21436647); ID=FBpp0303189; name=Aef1-PD; parent=FBgn0005694,FBtr0330156; dbxref=FlyBase:FBpp0303189,FlyBase_Annotation_IDs:CG5683-PD,REFSEQ:NP_001262157,GB_protein:AGB94850,UniProt/TrEMBL:M9PG42; MD5=c8c83cc7c2a2838db9fc687e8466ebea; length=454; release=r6.46; species=Dmel;	109	61.47	99	N/A	N/A	7	115	182	290	9.72e-31	112
Pcam.gene136619_i0_len1464.p1	FBgn0037751	488	814	FBgn0037751 FBpp0081613 type=polypeptide; loc=3R:join(9775284..9775653,9775713..9776685,9776746..9777005,9777058..9777899); ID=FBpp0081613; name=topi-PA; parent=FBgn0037751,FBtr0082135; dbxref=FlyBase:FBpp0081613,FlyBase_Annotation_IDs:CG8484-PA,GB_protein:AAF54449.1,REFSEQ:NP_649945,GB_protein:AAF54449,UniProt/Swiss-Prot:Q9VH70,FlyMine:FBpp0081613,modMine:FBpp0081613; MD5=7e87d67423857cae07818a4…	293	46.76	51	N/A	N/A	45	293	359	649	4.40e-35	138
Pcam.gene141898_i0_len2934.p1	FBgn0039740	978	457	FBgn0039740 FBpp0084965 type=polypeptide; loc=3R:complement(30035428..30036801); ID=FBpp0084965; name=ZIPIC-PA; parent=FBgn0039740,FBtr0085600; dbxref=FlyBase:FBpp0084965,FlyBase_Annotation_IDs:CG7928-PA,GB_protein:AAF56994.1,REFSEQ:NP_651765,GB_protein:AAF56994,UniProt/TrEMBL:Q9VAB8,FlyMine:FBpp0084965,modMine:FBpp0084965; MD5=45d1fc77d0517efa93df6f2bbc8bb500; length=457; release=r6.46; species=…	163	51.53	29	N/A	N/A	719	877	256	417	2.21e-26	112
Pcam.gene141664_i0_len3075.p1	FBgn0001133	1025	570	FBgn0001133 FBpp0071477 type=polypeptide; loc=2R:complement(join(21011723..21011845,21010879..21011645,21010607..21010816,21010169..21010544,21009869..21010105)); ID=FBpp0071477; name=grau-PA; parent=FBgn0001133,FBtr0071548; dbxref=FlyBase:FBpp0071477,FlyBase_Annotation_IDs:CG33133-PA,GB_protein:AAF46653.2,REFSEQ:NP_788422,GB_protein:AAF46653,UniProt/Swiss-Prot:Q9U405,FlyMine:FBpp0071477,modMine:…	232	47.84	22	N/A	N/A	375	597	297	527	1.56e-22	102
Pcam.gene158963_i0_len768.p1	FBgn0001990	256	470	FBgn0001990 FBpp0080323 type=polypeptide; loc=2L:complement(join(15768106..15768231,15767140..15768045,15766733..15767079,15766635..15766668)); ID=FBpp0080323; name=wek-PA; parent=FBgn0001990,FBtr0080764; dbxref=FlyBase:FBpp0080323,FlyBase_Annotation_IDs:CG4148-PA,GB_protein:AAF53484.1,REFSEQ:NP_524930,GB_protein:AAF53484,UniProt/Swiss-Prot:Q9VJN5,FlyMine:FBpp0080323,modMine:FBpp0080323; MD5=8044…	196	48.98	75	N/A	N/A	63	255	240	434	2.40e-27	108
Pcam.gene159462_i0_len789.p1	FBgn0033186	263	577	FBgn0033186 FBpp0088034 type=polypeptide; loc=2R:complement(join(7518435..7518860,7518025..7518378,7517014..7517967)); ID=FBpp0088034; name=CG1602-PA; parent=FBgn0033186,FBtr0088960; dbxref=GB_protein:AAF59238.1,FlyBase:FBpp0088034,FlyBase_Annotation_IDs:CG1602-PA,REFSEQ:NP_610291,GB_protein:AAF59238,REFSEQ:NP_610291,GB_protein:AAF59238,UniProt/TrEMBL:Q8MSB3,FlyMine:FBpp0088034,modMine:FBpp008803…	171	54.39	65	N/A	N/A	91	259	395	564	7.06e-28	110
Pcam.gene145658_i0_len1677.p1	FBgn0002573	559	541	FBgn0002573 FBpp0075596 type=polypeptide; loc=3L:complement(join(13400748..13400907,13399385..13400466,13397304..13397454,13396835..13397067)); ID=FBpp0075596; name=sens-PA; parent=FBgn0002573,FBtr0075862; dbxref=FlyBase:FBpp0075596,FlyBase_Annotation_IDs:CG32120-PA,GB_protein:AAN11834.1,REFSEQ:NP_524818,GB_protein:AAN11834,UniProt/Swiss-Prot:Q9N658,FlyMine:FBpp0075596,modMine:FBpp0075596; MD5=f2…	113	92.92	20	N/A	N/A	379	491	408	520	1.84e-66	224
Pcam.gene142766_i0_len4653.p1	FBgn0031759	1551	1838	FBgn0031759 FBpp0078862 type=polypeptide; loc=2L:complement(join(5995029..5996490,5993472..5994886,5992470..5993345,5990642..5992405)); ID=FBpp0078862; name=Kdm5-PA; parent=FBgn0031759,FBtr0079231; dbxref=FlyBase:FBpp0078862,FlyBase_Annotation_IDs:CG9088-PA,GB_protein:AAF52319.1,REFSEQ:NP_523486,GB_protein:AAF52319,UniProt/Swiss-Prot:Q9VMJ7,FlyMine:FBpp0078862,modMine:FBpp0078862; MD5=2cd8195c530…	1434	64.09	91	N/A	N/A	6	1355	152	1538	0.0	1306
Pcam.gene141798_i0_len2868.p1	FBgn0045852	956	1108	FBgn0045852 FBpp0428166 type=polypeptide; loc=2L:complement(join(18782277..18782304,18779805..18780331,18776472..18776603,18776149..18776374,18771253..18771397,18769035..18769191,18764851..18765813,18763494..18764642)); ID=FBpp0428166; name=ham-PG; parent=FBgn0045852,FBtr0479832; dbxref=REFSEQ:NP_724130,GB_protein:AAF53703,FlyBase:FBpp0428166,FlyBase_Annotation_IDs:CG31753-PG; MD5=a0c4b4a1ccad71c…	372	54.30	46	N/A	N/A	96	414	145	509	4.47e-75	267
Pcam.gene141169_i0_len2721.p1	FBgn0001983	907	548	FBgn0001983 FBpp0080299 type=polypeptide; loc=2L:complement(join(15425343..15425430,15423722..15425280)); ID=FBpp0080299; name=wor-PA; parent=FBgn0001983,FBtr0080740; dbxref=FlyBase:FBpp0080299,FlyBase_Annotation_IDs:CG4158-PA,GB_protein:AAF53461.1,REFSEQ:NP_476601,GB_protein:AAF53461,UniProt/TrEMBL:Q9VJP2,FlyMine:FBpp0080299,modMine:FBpp0080299; MD5=4b03d9c7b3626144c45bd03997bd3577; length=548; …	222	64.41	21	N/A	N/A	708	894	264	485	3.89e-72	247
Pcam.gene139182_i0_len1011.p1	FBgn0004880	337	653	FBgn0004880 FBpp0073022 type=polypeptide; loc=3L:join(3985064..3985490,3986524..3988058); ID=FBpp0073022; name=scrt-PA; parent=FBgn0004880,FBtr0073165; dbxref=FlyBase:FBpp0073022,FlyBase_Annotation_IDs:CG1130-PA,GB_protein:AAF47819.1,REFSEQ:NP_523911,GB_protein:AAF47819,UniProt/TrEMBL:Q9VZK2,FlyMine:FBpp0073022,modMine:FBpp0073022; MD5=227a7e4157c9e9eae1bcd0ac468481c7; length=653; release=r6.46; …	186	82.26	51	N/A	N/A	149	320	421	606	2.03e-94	293
Pcam.gene7509_i0_len1161.p1	FBgn0003448	387	390	FBgn0003448 FBpp0080298 type=polypeptide; loc=2L:complement(15476935..15478107); ID=FBpp0080298; name=sna-PA; parent=FBgn0003448,FBtr0080739; dbxref=GB_protein:AAF53463.1,FlyBase:FBpp0080298,FlyBase_Annotation_IDs:CG3956-PA,REFSEQ:NP_476732,GB_protein:AAF53463,UniProt/Swiss-Prot:P08044,FlyMine:FBpp0080298,modMine:FBpp0080298; MD5=af42c10eb66f84e299cb5bea94a39e5f; length=390; release=r6.46; specie…	145	80.00	36	N/A	N/A	223	363	241	385	5.33e-69	221
Pcam.gene143405_i0_len5277.p1	FBgn0040305	1759	1006	FBgn0040305 FBpp0112234 type=polypeptide; loc=3L:join(9430522..9431333,9433899..9434046,9434396..9434498,9435857..9436007,9436116..9437922); ID=FBpp0112234; name=MTF-1-PC; parent=FBgn0040305,FBtr0113322; dbxref=FlyBase:FBpp0112234,FlyBase_Annotation_IDs:CG3743-PC,REFSEQ:NP_001097560,GB_protein:ABW08503,UniProt/TrEMBL:A8JNP3,FlyMine:FBpp0112234,modMine:FBpp0112234; MD5=aafc95eba4c6ff677ad884f24131…	177	78.53	12	N/A	N/A	167	343	328	502	2.24e-70	256
Pcam.gene145165_i0_len1605.p1	FBgn0000286	535	537	FBgn0000286 FBpp0422630 type=polypeptide; loc=2L:complement(join(4881215..4882392,4880378..4880472,4878856..4879196)); ID=FBpp0422630; name=Cf2-PG; parent=FBgn0000286,FBtr0472669; dbxref=FlyBase:FBpp0422630,FlyBase_Annotation_IDs:CG11924-PG,REFSEQ:NP_001350854,GB_protein:AWM95300; MD5=8b5b31b2248853d48491d29d926eff51; length=537; release=r6.46; species=Dmel;	113	56.64	25	N/A	N/A	411	516	368	480	1.08e-23	103
Pcam.gene137760_i0_len1446.p1	FBgn0003002	482	688	FBgn0003002 FBpp0428127 type=polypeptide; loc=3R:join(4853106..4854054,4868143..4868312,4868453..4869400); ID=FBpp0428127; name=opa-PB; parent=FBgn0003002,FBtr0479794; dbxref=REFSEQ:NP_001368991,GB_protein:QJC18440,FlyBase:FBpp0428127,FlyBase_Annotation_IDs:CG1133-PB; MD5=b9c8e15c825d70d99af01b7682b83c11; length=688; release=r6.46; species=Dmel;	200	83.00	39	N/A	N/A	199	385	189	388	5.76e-104	324
Pcam.gene142014_i0_len2307.p1	FBgn0267033	769	1553	FBgn0267033 FBpp0311880 type=polypeptide; loc=X:complement(join(13901483..13901623,13885309..13885500,13883459..13885225,13883236..13883364,13856982..13857148,13855235..13856759,13854652..13855118,13854099..13854372)); ID=FBpp0311880; name=mamo-PI; parent=FBgn0267033,FBtr0346001; dbxref=FlyBase:FBpp0311880,FlyBase_Annotation_IDs:CG45477-PI,GB_protein:AAF48332,REFSEQ:NP_572932,UniProt/TrEMBL:Q9VY7…	130	75.38	17	N/A	N/A	131	259	1	128	2.77e-41	162
Pcam.gene141845_i0_len2832.p1	FBgn0013469	944	818	FBgn0013469 FBpp0303113 type=polypeptide; loc=3L:complement(10982445..10984901); ID=FBpp0303113; name=klu-PB; parent=FBgn0013469,FBtr0330080; dbxref=FlyBase:FBpp0303113,FlyBase_Annotation_IDs:CG12296-PB,REFSEQ:NP_001261690,GB_protein:AGB94384,UniProt/TrEMBL:M9PF84; MD5=30f0c3c8781b11edfea7a2fc58e129c8; length=818; release=r6.46; species=Dmel;	173	87.86	18	N/A	N/A	671	837	536	708	1.57e-85	291
Pcam.gene146383_i0_len2175.p1	FBgn0261434	725	297	FBgn0261434 FBpp0078591 type=polypeptide; loc=3R:complement(join(4345849..4346503,4345545..4345783)); ID=FBpp0078591; name=hkb-PA; parent=FBgn0261434,FBtr0078951; dbxref=FlyBase:FBpp0078591,FlyBase_Annotation_IDs:CG9768-PA,GB_protein:AAF52141.1,REFSEQ:NP_524221,GB_protein:AAF52141,UniProt/TrEMBL:Q9VN10,FlyMine:FBpp0078591,modMine:FBpp0078591; MD5=160eac6aea6f2b6b924cc5325783ae26; length=297; rele…	89	66.29	12	N/A	N/A	559	645	193	279	4.89e-21	93.6
Pcam.gene3265_i0_len1143.p1	FBgn0002521	381	520	FBgn0002521 FBpp0088268 type=polypeptide; loc=4:complement(join(1181048..1181138,1174982..1175123,1174159..1174928,1173806..1174097,1173084..1173203,1172883..1173030)); ID=FBpp0088268; name=pho-PA; parent=FBgn0002521,FBtr0089204; dbxref=FlyBase:FBpp0088268,GB_protein:AAF59378.2,FlyBase_Annotation_IDs:CG17743-PA,REFSEQ:NP_524630,GB_protein:AAF59378,UniProt/Swiss-Prot:Q8ST83; MD5=dc1e4197a76a45de62…	164	81.71	65	N/A	N/A	222	378	355	518	4.91e-83	261
Pcam.gene145103_i0_len1776.p1	FBgn0003512	592	433	FBgn0003512 FBpp0084924 type=polypeptide; loc=3R:30043479..30044780; ID=FBpp0084924; name=Sry-delta-PA; parent=FBgn0003512,FBtr0085558; dbxref=FlyBase:FBpp0084924,FlyBase_Annotation_IDs:CG17958-PA,GB_protein:AAF57000.1,REFSEQ:NP_524581,GB_protein:AAF57000,UniProt/Swiss-Prot:P07664,FlyMine:FBpp0084924,modMine:FBpp0084924; MD5=cd796428857878069cbb82fc1d4a379c; length=433; release=r6.46; species=Dme…	167	52.10	28	N/A	N/A	419	583	196	361	1.92e-24	105
Pcam.gene142475_i0_len2577.p1	FBgn0259789	859	1596	FBgn0259789 FBpp0074576 type=polypeptide; loc=X:complement(19777496..19782286); ID=FBpp0074576; name=zld-PB; parent=FBgn0259789,FBtr0074807; dbxref=FlyBase:FBpp0074576,FlyBase_Annotation_IDs:CG12701-PB,GB_protein:AAN09519.1,REFSEQ:NP_728304,GB_protein:AAN09519,UniProt/TrEMBL:Q9VWC6,FlyMine:FBpp0074576,modMine:FBpp0074576; MD5=5502636ebe51ae6fa97d146d5a858330; length=1596; release=r6.46; species=D…	128	67.19	39	N/A	N/A	668	793	1310	1437	2.53e-37	150
Pcam.gene151918_i0_len558.p1	FBgn0034650	186	341	FBgn0034650 FBpp0071583 type=polypeptide; loc=2R:join(21670247..21670288,21670496..21671479); ID=FBpp0071583; name=NC2alpha-PA; parent=FBgn0034650,FBtr0071666; dbxref=FlyBase:FBpp0071583,FlyBase_Annotation_IDs:CG10318-PA,GB_protein:AAF46749.2,REFSEQ:NP_611601,GB_protein:AAF46749,UniProt/TrEMBL:Q9W2E3,FlyMine:FBpp0071583,modMine:FBpp0071583; MD5=68907ce0498fafc1f995d31d92c1c58f; length=341; releas…	94	88.30	51	N/A	N/A	16	109	1	94	5.63e-44	148
Pcam.gene146640_i0_len2166.p1	FBgn0025525	722	1067	FBgn0025525 FBpp0072535 type=polypeptide; loc=3L:complement(join(1172758..1174497,1143851..1143929,1143350..1143780,1141968..1142921)); ID=FBpp0072535; name=bab2-PA; parent=FBgn0025525,FBtr0072639; dbxref=FlyBase:FBpp0072535,FlyBase_Annotation_IDs:CG9102-PA,GB_protein:AAF47442.2,REFSEQ:NP_523879,GB_protein:AAF47442,UniProt/Swiss-Prot:Q9W0K4,FlyMine:FBpp0072535,modMine:FBpp0072535; MD5=784a6ca76ca…	127	82.68	18	N/A	N/A	15	141	196	322	3.93e-56	206
Pcam.gene136284_i0_len1251.p1	FBgn0003870	417	813	FBgn0003870 FBpp0085186 type=polypeptide; loc=3R:join(31727291..31727434,31727622..31728254,31728392..31728479,31732920..31734496); ID=FBpp0085186; name=ttk-PE; parent=FBgn0003870,FBtr0085825; dbxref=FlyBase:FBpp0085186,FlyBase_Annotation_IDs:CG1856-PE,GB_protein:AAN14282.1,REFSEQ:NP_733445,GB_protein:AAN14282,UniProt/Swiss-Prot:P42282; MD5=6d0c8c062eaa9ffa3dc54ae46ec6c960; length=813; release=r6…	212	65.57	46	N/A	N/A	30	221	1	204	1.31e-65	223
Pcam.gene141763_i0_len2859.p1	FBgn0004870	953	977	FBgn0004870 FBpp0072538 type=polypeptide; loc=3L:complement(join(1099101..1100636,1040297..1040354,1039796..1040223,1038322..1039233)); ID=FBpp0072538; name=bab1-PB; parent=FBgn0004870,FBtr0072642; dbxref=FlyBase:FBpp0072538,FlyBase_Annotation_IDs:CG9097-PB,GB_protein:AAF47439.2,REFSEQ:NP_728565,GB_protein:AAF47439,UniProt/Swiss-Prot:Q9W0K7,FlyMine:FBpp0072538,modMine:FBpp0072538; MD5=0e767e0db00…	174	81.61	30	N/A	N/A	263	431	495	660	2.73e-74	263
Pcam.gene211_i0_len1635.p1	FBgn0283451	545	1011	FBgn0283451 FBpp0303432 type=polypeptide; loc=X:join(1624522..1624707,1635832..1636020,1636096..1636549,1636639..1636912,1637000..1637139,1637284..1637334,1647365..1649106); ID=FBpp0303432; name=br-PP; parent=FBgn0283451,FBtr0330406; dbxref=REFSEQ:NP_001162638,GB_protein:ACZ95175,FlyBase:FBpp0303432,FlyBase_Annotation_IDs:CG11491-PP,UniProt/TrEMBL:E1JJB2; MD5=39a0797de9e5101b82ddb285f334fe38; len…	136	75.74	24	N/A	N/A	9	140	1	136	8.81e-50	184
Pcam.gene3146_i0_len1989.p1	FBgn0004652	663	960	FBgn0004652 FBpp0290499 type=polypeptide; loc=3R:complement(join(18515052..18515332,18463267..18463281,18435643..18435790,18435370..18435570,18434235..18435062,18432564..18432818,18430832..18430964,18426145..18427166)); ID=FBpp0290499; name=fru-PN; parent=FBgn0004652,FBtr0301284; dbxref=REFSEQ:NP_001163648,GB_protein:ACZ94944,FlyBase:FBpp0290499,FlyBase_Annotation_IDs:CG14307-PN,UniProt/TrEMBL:E1…	116	75.86	17	N/A	N/A	13	128	109	224	1.49e-39	155
Pcam.gene275_i4_len1095.p1	FBgn0030710	365	514	FBgn0030710 FBpp0073935 type=polypeptide; loc=X:join(15942452..15943290,15943350..15944055); ID=FBpp0073935; name=CG8924-PB; parent=FBgn0030710,FBtr0074130; dbxref=FlyBase:FBpp0073935,FlyBase_Annotation_IDs:CG8924-PB,GB_protein:AAF48544.1,REFSEQ:NP_573091,GB_protein:AAF48544,UniProt/TrEMBL:Q9VXL5,FlyMine:FBpp0073935,modMine:FBpp0073935; MD5=af66361d8cb990b134658abe6e13eaf6; length=514; release=r6…	117	70.09	32	N/A	N/A	28	144	1	117	3.21e-34	131
Pcam.gene885_i3_len1743.p1	FBgn0029824	581	682	FBgn0029824 FBpp0309797 type=polypeptide; loc=X:join(5938670..5938960,5939039..5939517,5939625..5940615,5940972..5941096,5941165..5941271,5941349..5941404); ID=FBpp0309797; name=CG3726-PB; parent=FBgn0029824,FBtr0343051; dbxref=GB_protein:AHN59388,REFSEQ:NP_001284917,FlyBase:FBpp0309797,FlyBase_Annotation_IDs:CG3726-PB,UniProt/TrEMBL:X2JDV1; MD5=0bea5d4b3e351171d8aa7f0a6e0f723d; length=682; relea…	129	62.02	22	N/A	N/A	10	138	5	130	1.51e-30	125
Pcam.gene456_i1_len1629.p1	FBgn0013263	543	623	FBgn0013263 FBpp0305260 type=polypeptide; loc=3L:complement(join(14756904..14757095,14754085..14754550,14753631..14753966,14753211..14753471,14751159..14751775)); ID=FBpp0305260; name=Trl-PK; parent=FBgn0013263,FBtr0333046; dbxref=REFSEQ:NP_001261846,GB_protein:AGB94539,FlyBase:FBpp0305260,FlyBase_Annotation_IDs:CG33261-PK,UniProt/TrEMBL:M9PFM7; MD5=2fa8c2011e90ba1685151a373bbf50c2; length=623; r…	113	64.60	21	N/A	N/A	15	127	6	118	1.39e-25	110
Pcam.gene145137_i0_len1602.p1	FBgn0003254	534	680	FBgn0003254 FBpp0303091 type=polypeptide; loc=2R:19278129..19280171; ID=FBpp0303091; name=rib-PC; parent=FBgn0003254,FBtr0330058; dbxref=FlyBase:FBpp0303091,FlyBase_Annotation_IDs:CG7230-PC,REFSEQ:NP_001261085,GB_protein:AGB93617,UniProt/TrEMBL:A0A0B4KFC4; MD5=82c8328e0e785f16be05f890037d7922; length=680; release=r6.46; species=Dmel;	107	60.75	20	N/A	N/A	12	118	20	126	5.92e-22	99.0
Pcam.gene141380_i0_len2628.p1	FBgn0035405	876	518	FBgn0035405 FBpp0072891 type=polypeptide; loc=3L:join(3160097..3160099,3160171..3161724); ID=FBpp0072891; name=CG15812-PA; parent=FBgn0035405,FBtr0073027; dbxref=FlyBase:FBpp0072891,FlyBase_Annotation_IDs:CG15812-PA,GB_protein:AAF47724.2,REFSEQ:NP_523897,GB_protein:AAF47724,UniProt/TrEMBL:Q9VZU3,FlyMine:FBpp0072891,modMine:FBpp0072891; MD5=2851312b1c0ad0cdd9114c34c829df48; length=518; release=r6.…	163	47.85	18	N/A	N/A	391	551	355	495	6.44e-13	71.2
Pcam.gene141791_i0_len2862.p1	FBgn0016061	954	986	FBgn0016061 FBpp0301133 type=polypeptide; loc=3R:complement(join(27418243..27418525,27400296..27400428,27399072..27399286,27398889..27398999,27398174..27398386,27397789..27397958,27396444..27396579,27395009..27395145,27392707..27392845,27390890..27391038,27389616..27389766,27388455..27388681,27387060..27387234,27384202..27384469,27382308..27382555,27380965..27381105,27376582..27376646)); ID=FBpp0…	709	46.54	69	N/A	N/A	45	698	63	756	6.23e-89	304
Pcam.gene140809_i0_len1122.p1	FBgn0000560	374	373	FBgn0000560 FBpp0078091 type=polypeptide; loc=3L:join(21814779..21814856,21816278..21817321); ID=FBpp0078091; name=eg-PB; parent=FBgn0000560,FBtr0078437; dbxref=FlyBase:FBpp0078091,FlyBase_Annotation_IDs:CG7383-PB,GB_protein:AAN12188.1,REFSEQ:NP_730689,GB_protein:AAN12188,UniProt/Swiss-Prot:P15370; MD5=a80c4d93634c0085f8a584830f10a6ca; length=373; release=r6.46; species=Dmel;	96	93.75	26	N/A	N/A	38	133	1	96	1.01e-58	194
Pcam.gene145984_i0_len2061.p1	FBgn0001323	687	647	FBgn0001323 FBpp0077870 type=polypeptide; loc=3L:complement(join(20617388..20617414,20602193..20602270,20598142..20599980)); ID=FBpp0077870; name=knrl-PA; parent=FBgn0001323,FBtr0078212; dbxref=FlyBase:FBpp0077870,FlyBase_Annotation_IDs:CG4761-PA,GB_protein:AAF51627.2,REFSEQ:NP_788552,GB_protein:AAF51627,UniProt/Swiss-Prot:P13054,FlyMine:FBpp0077870,modMine:FBpp0077870; MD5=94771c7156f713f5975494…	91	95.60	13	N/A	N/A	37	127	10	100	3.21e-53	193
Pcam.gene146159_i0_len2034.p1	FBgn0001320	678	434	FBgn0001320 FBpp0311151 type=polypeptide; loc=3L:complement(join(20694442..20694456,20694263..20694340,20692836..20694047)); ID=FBpp0311151; name=kni-PB; parent=FBgn0001320,FBtr0344836; dbxref=FlyBase:FBpp0311151,FlyBase_Annotation_IDs:CG4717-PB,GB_protein:AHN58155,REFSEQ:NP_001287130,UniProt/TrEMBL:X2JGX8; MD5=535c8338e1475797ba1eaada7f42a6be; length=434; release=r6.46; species=Dmel;	93	90.32	14	N/A	N/A	258	350	6	97	5.97e-49	176
Pcam.gene564_i0_len3084.p1	FBgn0000568	1028	1412	FBgn0000568 FBpp0074914 type=polypeptide; loc=3L:complement(join(18058237..18059584,17992908..17992996,17969363..17969507,17959382..17959620,17955215..17956223,17953641..17955049)); ID=FBpp0074914; name=Eip75B-PB; parent=FBgn0000568,FBtr0075148; dbxref=FlyBase:FBpp0074914,FlyBase_Annotation_IDs:CG8127-PB,GB_protein:AAF49282.3,REFSEQ:NP_730321,GB_protein:AAF49282,UniProt/Swiss-Prot:P13055,FlyMine:…	414	76.33	55	N/A	N/A	242	652	446	849	1.89e-164	520
Pcam.gene5014_i1_len1545.p1	FBgn0004865	515	862	FBgn0004865 FBpp0077963 type=polypeptide; loc=3L:join(21227473..21228391,21230880..21231112,21231169..21231310,21262996..21263636,21263712..21263987,21264046..21264423); ID=FBpp0077963; name=Eip78C-PA; parent=FBgn0004865,FBtr0078306; dbxref=FlyBase:FBpp0077963,FlyBase_Annotation_IDs:CG18023-PA,GB_protein:AAF51692.2,REFSEQ:NP_524195,GB_protein:AAF51692,UniProt/Swiss-Prot:P45447,FlyMine:FBpp0077963…	265	72.83	67	N/A	N/A	252	513	606	862	7.88e-91	295
Pcam.gene138923_i0_len990.p1	FBgn0034821	330	275	FBgn0034821 FBpp0071889 type=polypeptide; loc=2R:complement(join(23093711..23093969,23090881..23091107,23090359..23090700)); ID=FBpp0071889; name=CG9876-PA; parent=FBgn0034821,FBtr0071979; dbxref=FlyBase:FBpp0071889,FlyBase_Annotation_IDs:CG9876-PA,GB_protein:AAF46956.2,REFSEQ:NP_611756,GB_protein:AAF46956,UniProt/TrEMBL:Q9W1U7,FlyMine:FBpp0071889,modMine:FBpp0071889; MD5=0d29f4616d95bc01d75c7454…	114	66.67	35	N/A	N/A	185	298	90	196	2.93e-35	128
Pcam.gene154305_i0_len873.p1	FBgn0000061	291	408	FBgn0000061 FBpp0077713 type=polypeptide; loc=2L:join(384551..384894,385701..385746,386308..386576,386703..387270); ID=FBpp0077713; name=al-PA; parent=FBgn0000061,FBtr0078053; dbxref=FlyBase:FBpp0077713,GB_protein:AAF51505.1,FlyBase_Annotation_IDs:CG3935-PA,REFSEQ:NP_722629,GB_protein:AAF51505,UniProt/Swiss-Prot:Q06453,FlyMine:FBpp0077713,modMine:FBpp0077713; MD5=64a866db3e2913b97a2158c2de9d02f6;…	367	50.41	98	N/A	N/A	5	290	55	408	2.39e-53	178
Pcam.gene157588_i0_len735.p1	FBgn0020617	245	904	FBgn0020617 FBpp0309625 type=polypeptide; loc=2R:join(20917049..20917417,20918457..20918609,20922459..20923580,20923755..20923921,20935683..20935848,20936037..20936773); ID=FBpp0309625; name=Rx-PB; parent=FBgn0020617,FBtr0342783; dbxref=GB_protein:AAF46639,REFSEQ:NP_726006,FlyBase:FBpp0309625,FlyBase_Annotation_IDs:CG10052-PB,UniProt/Swiss-Prot:Q9W2Q1; MD5=35bc31451deeca4cd9ada890d4c5c1b1; length…	106	79.25	42	N/A	N/A	143	245	555	659	1.33e-43	155
Pcam.gene139980_i0_len1188.p1	FBgn0023489	396	357	FBgn0023489 FBpp0077730 type=polypeptide; loc=2L:join(577993..578033,578155..578420,578484..579250); ID=FBpp0077730; name=Pph13-PA; parent=FBgn0023489,FBtr0078070; dbxref=FlyBase:FBpp0077730,FlyBase_Annotation_IDs:CG2819-PA,GB_protein:AAF51474.1,REFSEQ:NP_477330,GB_protein:AAF51474,UniProt/TrEMBL:Q9XZU0,FlyMine:FBpp0077730,modMine:FBpp0077730; MD5=7027dde4f9d3a14270905d190cebdbef; length=357; rel…	106	72.64	24	N/A	N/A	187	280	1	106	2.47e-40	145
Pcam.gene139554_i0_len1002.p1	FBgn0025334	334	220	FBgn0025334 FBpp0072133 type=polypeptide; loc=2R:complement(join(23884036..23884312,23883747..23883940,23883287..23883478)); ID=FBpp0072133; name=PHDP-PA; parent=FBgn0025334,FBtr0072224; dbxref=FlyBase:FBpp0072133,FlyBase_Annotation_IDs:CG11182-PA,GB_protein:AAF47087.1,REFSEQ:NP_523834,GB_protein:AAF47087,UniProt/TrEMBL:Q9W1H7,FlyMine:FBpp0072133,modMine:FBpp0072133; MD5=9921adce8124b2a942ab864a4…	78	82.05	23	N/A	N/A	41	118	97	174	6.35e-35	126
Pcam.gene156416_i0_len903.p1	FBgn0008636	301	409	FBgn0008636 FBpp0071485 type=polypeptide; loc=2R:complement(join(20960431..20960587,20958539..20958845,20958260..20958389,20955688..20955775,20954914..20955461)); ID=FBpp0071485; name=hbn-PA; parent=FBgn0008636,FBtr0071556; dbxref=FlyBase:FBpp0071485,FlyBase_Annotation_IDs:CG33152-PA,GB_protein:AAF46642.3,REFSEQ:NP_788420,GB_protein:AAF46642,UniProt/TrEMBL:Q9W2P8,FlyMine:FBpp0071485,modMine:FBpp0…	134	70.90	44	N/A	N/A	117	249	115	243	2.74e-42	149
Pcam.gene137886_i0_len1425.p1	FBgn0003145	475	613	FBgn0003145 FBpp0079882 type=polypeptide; loc=2L:complement(join(12085463..12085529,12083314..12085088)); ID=FBpp0079882; name=prd-PB; parent=FBgn0003145,FBtr0080298; dbxref=FlyBase_Annotation_IDs:CG6716-PB,FlyBase:FBpp0079882,GB_protein:AAN10801.1,REFSEQ:NP_723721,GB_protein:AAN10801,UniProt/Swiss-Prot:P06601,FlyMine:FBpp0079882,modMine:FBpp0079882; MD5=770d55839eaa7930dd53fa572847522c; length=6…	280	78.21	55	N/A	N/A	36	294	1	276	5.44e-125	376
Pcam.gene136388_i0_len1488.p1	FBgn0019650	496	655	FBgn0019650 FBpp0428126 type=polypeptide; loc=4:join(990252..990502,992066..992246,996512..996749,997707..997883,998623..998705,1004158..1004412,1004470..1004618,1005807..1006009,1006066..1006496); ID=FBpp0428126; name=toy-PD; parent=FBgn0019650,FBtr0479793; dbxref=REFSEQ:NP_001368990,GB_protein:QJC18381,FlyBase:FBpp0428126,FlyBase_Annotation_IDs:CG11186-PD; MD5=d506a81a21e8f01231eb26e2adc43c07; …	548	64.60	96	N/A	N/A	21	495	26	543	0.0	536
Pcam.gene147216_i0_len1980.p1	FBgn0005558	660	898	FBgn0005558 FBpp0099810 type=polypeptide; loc=4:join(705165..705273,707492..707671,710917..711082,712493..712673,713858..714512,717127..717300,717654..717929,719274..719628,720322..720922); ID=FBpp0099810; name=ey-PD; parent=FBgn0005558,FBtr0100396; dbxref=FlyBase_Annotation_IDs:CG1464-PD,FlyBase:FBpp0099810,GB_protein:AAX52512.1,REFSEQ:NP_001014693,GB_protein:AAX52512,UniProt/TrEMBL:Q59DQ2,FlyMi…	127	82.68	19	N/A	N/A	79	205	100	226	1.29e-53	197
Pcam.gene778_i0_len1167.p1	FBgn0001147	389	449	FBgn0001147 FBpp0072363 type=polypeptide; loc=2R:complement(join(25051951..25052008,25051310..25051623,25048047..25048158,25041333..25041926,25040947..25041218)); ID=FBpp0072363; name=gsb-n-PA; parent=FBgn0001147,FBtr0072461; dbxref=FlyBase:FBpp0072363,FlyBase_Annotation_IDs:CG2692-PA,GB_protein:AAF47314.1,REFSEQ:NP_523862,GB_protein:AAF47314,UniProt/Swiss-Prot:P09083,FlyMine:FBpp0072363,modMine:…	296	65.88	64	N/A	N/A	1	248	20	307	1.72e-103	312
Pcam.gene147450_i0_len1968.p1	FBgn0000625	656	670	FBgn0000625 FBpp0075711 type=polypeptide; loc=3L:complement(join(12467486..12467618,12465844..12466164,12465023..12465163,12464314..12464897,12463269..12464102)); ID=FBpp0075711; name=eyg-PA; parent=FBgn0000625,FBtr0075979; dbxref=FlyBase_Annotation_IDs:CG10488-PA,FlyBase:FBpp0075711,GB_protein:AAF49918.2,REFSEQ:NP_524042,GB_protein:AAF49918,UniProt/TrEMBL:Q9VTX7; MD5=b19f798cb5ee7014722da58a8056…	309	65.05	42	N/A	N/A	99	376	123	413	2.81e-90	293
Pcam.gene134848_i0_len1296.p1	FBgn0036285	432	640	FBgn0036285 FBpp0075712 type=polypeptide; loc=3L:complement(join(12432076..12432313,12427558..12427812,12425383..12425523,12423701..12424168,12423450..12423634,12422632..12423267)); ID=FBpp0075712; name=toe-PA; parent=FBgn0036285,FBtr0075980; dbxref=FlyBase:FBpp0075712,FlyBase_Annotation_IDs:CG10704-PA,GB_protein:AAF49919.2,REFSEQ:NP_524041,GB_protein:AAF49919,UniProt/TrEMBL:Q8T0M4,FlyMine:FBpp00…	105	93.33	24	N/A	N/A	131	235	145	248	4.80e-42	156
Pcam.gene130223_i0_len408.p1	FBgn0052532	136	688	FBgn0052532 FBpp0309366 type=polypeptide; loc=X:complement(join(19545347..19545356,19543729..19545096,19539923..19540101,19538692..19538799,19534180..19534356,19533979..19534096,19533164..19533270)); ID=FBpp0309366; name=CG32532-PD; parent=FBgn0052532,FBtr0340420; dbxref=FlyBase:FBpp0309366,FlyBase_Annotation_IDs:CG32532-PD,GB_protein:AAF48968,REFSEQ:NP_608318,UniProt/TrEMBL:Q9VWH1; MD5=dcdcd6cad…	143	60.14	99	N/A	N/A	1	135	580	688	7.08e-29	109
Pcam.gene138959_i0_len990.p1	FBgn0030058	330	261	FBgn0030058 FBpp0071169 type=polypeptide; loc=X:complement(join(8693257..8693463,8692168..8692746)); ID=FBpp0071169; name=CG11294-PA; parent=FBgn0030058,FBtr0071224; dbxref=FlyBase:FBpp0071169,FlyBase_Annotation_IDs:CG11294-PA,GB_protein:AAF46405.1,REFSEQ:NP_572500,GB_protein:AAF46405,UniProt/TrEMBL:Q9W3C6,FlyMine:FBpp0071169,modMine:FBpp0071169; MD5=41eb547cf3b0a2343d6d5126ed5820c2; length=261; …	96	86.46	29	N/A	N/A	6	101	8	102	1.94e-42	147
Pcam.gene140289_i0_len1182.p1	FBgn0020912	394	610	FBgn0020912 FBpp0303127 type=polypeptide; loc=3R:join(30916190..30916721,30923418..30923558,30924313..30924566,30929135..30930040); ID=FBpp0303127; name=Ptx1-PE; parent=FBgn0020912,FBtr0330094; dbxref=FlyBase:FBpp0303127,FlyBase_Annotation_IDs:CG1447-PE,REFSEQ:NP_001138130,GB_protein:ACL83586,UniProt/TrEMBL:B7Z0S4; MD5=4afef5437a26b0402f299ebd16a7f053; length=610; release=r6.46; species=Dmel;	263	61.22	60	N/A	N/A	149	386	245	501	2.12e-65	218
Pcam.gene135241_i0_len1338.p1	FBgn0026058	446	382	FBgn0026058 FBpp0074235 type=polypeptide; loc=X:join(17791067..17791448,17811681..17811907,17813310..17813449,17813529..17813928); ID=FBpp0074235; name=OdsH-PA; parent=FBgn0026058,FBtr0074461; dbxref=GB_protein:AAF48763.1,GB_protein:AAF48763.2,FlyBase:FBpp0074235,FlyBase_Annotation_IDs:CG6352-PA,REFSEQ:NP_523389,GB_protein:AAF48763,UniProt/TrEMBL:Q9VX20,FlyMine:FBpp0074235,modMine:FBpp0074235; MD…	161	72.67	36	N/A	N/A	106	266	129	289	3.42e-60	200
Pcam.gene139331_i0_len1014.p1	FBgn0004102	338	664	FBgn0004102 FBpp0423136 type=polypeptide; loc=X:complement(join(8642466..8642646,8640360..8640514,8632304..8633962)); ID=FBpp0423136; name=oc-PH; parent=FBgn0004102,FBtr0474137; dbxref=FlyBase:FBpp0423136,FlyBase_Annotation_IDs:CG12154-PH,REFSEQ:NP_001356934,GB_protein:QCD25229; MD5=3cdce50bdab7d0d8d31c198fb6d6de5b; length=664; release=r6.46; species=Dmel;	95	74.74	28	N/A	N/A	2	94	47	123	3.00e-35	134
Pcam.gene138225_i0_len1020.p1	FBgn0010323	340	473	FBgn0010323 FBpp0309910 type=polypeptide; loc=2L:complement(join(593588..594380,592272..592633,584179..584445)); ID=FBpp0309910; name=Gsc-PD; parent=FBgn0010323,FBtr0343221; dbxref=GB_protein:ACL82969,REFSEQ:NP_001137762,FlyBase:FBpp0309910,FlyBase_Annotation_IDs:CG2851-PD,UniProt/TrEMBL:B7Z003; MD5=5a0b06a2701325845312c7aa66ec56d9; length=473; release=r6.46; species=Dmel;	81	92.59	24	N/A	N/A	236	316	332	412	2.72e-39	144
Pcam.gene136851_i0_len1539.p1	FBgn0011701	513	612	FBgn0011701 FBpp0082986 type=polypeptide; loc=3R:join(18236497..18237419,18237835..18238750); ID=FBpp0082986; name=repo-PA; parent=FBgn0011701,FBtr0083564; dbxref=FlyBase:FBpp0082986,FlyBase_Annotation_IDs:CG31240-PA,GB_protein:AAF55517.1,REFSEQ:NP_477026,GB_protein:AAF55517,UniProt/TrEMBL:Q7KSE4,FlyMine:FBpp0082986,modMine:FBpp0082986; MD5=d30cff5c00d17443a3c42d54bdfe7feb; length=612; release=r6…	134	71.64	24	N/A	N/A	277	401	301	431	3.69e-33	132
Pcam.gene135580_i0_len1329.p1	FBgn0024184	443	588	FBgn0024184 FBpp0309490 type=polypeptide; loc=X:join(17768931..17769615,17776097..17776275,17776416..17776555,17777080..17777842); ID=FBpp0309490; name=unc-4-PB; parent=FBgn0024184,FBtr0340626; dbxref=GB_protein:AHN59859,REFSEQ:NP_001285389,FlyBase:FBpp0309490,FlyBase_Annotation_IDs:CG6269-PB,UniProt/Swiss-Prot:O77215; MD5=f27562febbe7cf65a07e3bb64f4ce3d1; length=588; release=r6.46; species=Dmel;	164	76.83	34	N/A	N/A	141	292	239	402	2.12e-68	227
Pcam.gene148335_i0_len612.p1	FBgn0015524	204	416	FBgn0015524 FBpp0309637 type=polypeptide; loc=2R:complement(join(20902028..20902058,20896475..20896770,20895711..20895866,20886523..20886727,20886281..20886406,20885202..20885368,20884492..20884761)); ID=FBpp0309637; name=otp-PK; parent=FBgn0015524,FBtr0342800; dbxref=GB_protein:AHN56449,REFSEQ:NP_001286654,FlyBase:FBpp0309637,FlyBase_Annotation_IDs:CG10036-PK,UniProt/TrEMBL:A0A0B4LH19; MD5=5c421…	56	94.64	27	N/A	N/A	145	200	112	166	1.22e-27	107
Pcam.gene135335_i0_len1350.p1	FBgn0034520	450	378	FBgn0034520 FBpp0309583 type=polypeptide; loc=2R:join(20556958..20557195,20558087..20558235,20558392..20559141); ID=FBpp0309583; name=lms-PB; parent=FBgn0034520,FBtr0342701; dbxref=GB_protein:AHN56430,REFSEQ:NP_001286635,FlyBase:FBpp0309583,FlyBase_Annotation_IDs:CG13424-PB,UniProt/TrEMBL:Q8MZ02; MD5=55be6a8d644dbfbfab56460601cdb530; length=378; release=r6.46; species=Dmel;	250	56.80	54	N/A	N/A	177	421	27	266	9.79e-48	167
Pcam.gene4012_i1_len1152.p1	FBgn0011758	384	544	FBgn0011758 FBpp0074204 type=polypeptide; loc=X:join(17397694..17398516,17401465..17401693,17401828..17402410); ID=FBpp0074204; name=B-H1-PA; parent=FBgn0011758,FBtr0074430; dbxref=FlyBase:FBpp0074204,FlyBase_Annotation_IDs:CG5529-PA,GB_protein:AAF48726.1,REFSEQ:NP_523387,GB_protein:AAF48726,UniProt/Swiss-Prot:Q24255,FlyMine:FBpp0074204,modMine:FBpp0074204; MD5=5a2d8b8f6059fe2571a5a38338869808; l…	170	74.71	42	N/A	N/A	104	265	263	427	7.54e-56	191
Pcam.gene142274_i0_len2295.p1	FBgn0024321	765	721	FBgn0024321 FBpp0082400 type=polypeptide; loc=3R:complement(join(14344225..14345170,14341222..14341583,14330224..14331081)); ID=FBpp0082400; name=NK7.1-PA; parent=FBgn0024321,FBtr0082941; dbxref=FlyBase:FBpp0082400,FlyBase_Annotation_IDs:CG8524-PA,GB_protein:AAF55051.2,REFSEQ:NP_650357,GB_protein:AAF55051,UniProt/TrEMBL:Q9VFK4,FlyMine:FBpp0082400,modMine:FBpp0082400; MD5=2b1327c8cc2b032c382aa5944…	75	90.67	10	N/A	N/A	276	350	391	465	4.31e-34	138
Pcam.gene141071_i0_len1116.p1	FBgn0040318	372	587	FBgn0040318 FBpp0428200 type=polypeptide; loc=3L:complement(join(14597786..14598935,14595890..14596075,14590001..14590197,14583867..14584097)); ID=FBpp0428200; name=HGTX-PC; parent=FBgn0040318,FBtr0479865; dbxref=REFSEQ:NP_001368954,GB_protein:ACL83309,FlyBase:FBpp0428200,FlyBase_Annotation_IDs:CG13475-PC; MD5=afb7e7664de041e9e1bcf2aa9bb3c038; length=587; release=r6.46; species=Dmel;	275	57.09	66	N/A	N/A	28	271	265	536	2.41e-57	195
Pcam.gene138336_i0_len1026.p1	FBgn0000576	342	494	FBgn0000576 FBpp0082326 type=polypeptide; loc=3R:join(13902179..13903313,13903604..13903953); ID=FBpp0082326; name=ems-PA; parent=FBgn0000576,FBtr0082863; dbxref=FlyBase:FBpp0082326,FlyBase_Annotation_IDs:CG2988-PA,GB_protein:AAF54999.1,REFSEQ:NP_731868,GB_protein:AAF54999,UniProt/TrEMBL:Q5BIB4,FlyMine:FBpp0082326,modMine:FBpp0082326; MD5=c95113b02fa9f4fa1bde1f7ac872b7db; length=494; release=r6.4…	150	74.67	42	N/A	N/A	196	340	348	492	1.06e-53	182
Pcam.gene138236_i0_len1020.p1	FBgn0000157	340	347	FBgn0000157 FBpp0289353 type=polypeptide; loc=2R:join(24815437..24815567,24817594..24817769,24819814..24820007,24833409..24833730,24833797..24834017); ID=FBpp0289353; name=Dll-PC; parent=FBgn0000157,FBtr0300076; dbxref=FlyBase:FBpp0289353,FlyBase_Annotation_IDs:CG3629-PC,REFSEQ:NP_001137759,GB_protein:ACL83212,UniProt/TrEMBL:A2VEF7,FlyMine:FBpp0289353,modMine:FBpp0289353; MD5=f75fda0baaabc345d217…	154	66.88	45	N/A	N/A	28	180	73	191	6.65e-48	164
Pcam.gene149818_i0_len678.p1	FBgn0041156	226	525	FBgn0041156 FBpp0076468 type=polypeptide; loc=3L:join(7948366..7949285,7950151..7950421,7950557..7950943); ID=FBpp0076468; name=exex-PA; parent=FBgn0041156,FBtr0076751; dbxref=FlyBase:FBpp0076468,FlyBase_Annotation_IDs:CG8254-PA,GB_protein:AAF50503.1,REFSEQ:NP_648164,GB_protein:AAF50503,UniProt/TrEMBL:Q9VSC2,FlyMine:FBpp0076468,modMine:FBpp0076468; MD5=e85c436b5893a7fa2213f99e412e69f2; length=525…	96	83.33	42	N/A	N/A	120	215	411	506	2.84e-41	146
Pcam.gene4012_i0_len1551.p1	FBgn0004854	517	645	FBgn0004854 FBpp0074203 type=polypeptide; loc=X:join(17314870..17315911,17320839..17321091,17322658..17323300); ID=FBpp0074203; name=B-H2-PA; parent=FBgn0004854,FBtr0074429; dbxref=FlyBase:FBpp0074203,FlyBase_Annotation_IDs:CG5488-PA,GB_protein:AAF48725.1,REFSEQ:NP_523386,GB_protein:AAF48725,UniProt/Swiss-Prot:Q24256,FlyMine:FBpp0074203,modMine:FBpp0074203; MD5=89782ded85828156ccb051d50c305a28; l…	153	78.43	27	N/A	N/A	263	404	378	523	2.00e-52	187
Pcam.gene140696_i0_len1089.p1	FBgn0008646	363	524	FBgn0008646 FBpp0082343 type=polypeptide; loc=3R:complement(join(13873300..13874179,13868599..13868756,13867498..13868034)); ID=FBpp0082343; name=E5-PA; parent=FBgn0008646,FBtr0082880; dbxref=FlyBase:FBpp0082343,FlyBase_Annotation_IDs:CG9930-PA,GB_protein:AAF54997.1,REFSEQ:NP_524825,GB_protein:AAF54997,UniProt/TrEMBL:Q9VFQ3,FlyMine:FBpp0082343,modMine:FBpp0082343; MD5=54ce3458f0016d76b2541adea432…	140	67.14	38	N/A	N/A	153	291	266	378	7.59e-42	152
Pcam.gene117806_i0_len549.p1	FBgn0030408	183	295	FBgn0030408 FBpp0073489 type=polypeptide; loc=X:join(12616677..12616749,12619652..12620213,12620669..12620921); ID=FBpp0073489; name=CG11085-PA; parent=FBgn0030408,FBtr0073656; dbxref=GB_protein:AAF48182.2,FlyBase:FBpp0073489,FlyBase_Annotation_IDs:CG11085-PA,GB_protein:AAF48182.3,GB_protein:AAF48182,REFSEQ:NP_572815,GB_protein:AAF48182,UniProt/TrEMBL:Q9VYL0,FlyMine:FBpp0073489,modMine:FBpp007348…	78	89.74	43	N/A	N/A	35	112	158	235	3.54e-41	139
Pcam.gene140732_i0_len1083.p1	FBgn0002941	361	698	FBgn0002941 FBpp0303415 type=polypeptide; loc=3R:complement(join(21555632..21556858,21554532..21554790,21549462..21549739,21548910..21549242)); ID=FBpp0303415; name=slou-PB; parent=FBgn0002941,FBtr0330389; dbxref=FlyBase:FBpp0303415,FlyBase_Annotation_IDs:CG6534-PB,REFSEQ:NP_001262808,GB_protein:AGB96188,UniProt/TrEMBL:A0A0B4KHK6; MD5=2d9cce2d9abfd2c8aae31faa3d2c711b; length=698; release=r6.46; s…	200	56.50	48	N/A	N/A	151	323	443	641	4.70e-40	149
Pcam.gene139422_i0_len996.p1	FBgn0000492	332	515	FBgn0000492 FBpp0084807 type=polypeptide; loc=3R:join(29556636..29557845,29564153..29564490); ID=FBpp0084807; name=Dr-PA; parent=FBgn0000492,FBtr0085441; dbxref=FlyBase:FBpp0084807,FlyBase_Annotation_IDs:CG1897-PA,GB_protein:AAF56902.2,REFSEQ:NP_477324,GB_protein:AAF56902,UniProt/Swiss-Prot:Q03372,FlyMine:FBpp0084807,modMine:FBpp0084807; MD5=ebf734621065d55695bb4528072d8bca; length=515; release=r…	89	89.89	27	N/A	N/A	168	256	407	491	8.60e-40	145
Pcam.gene137829_i0_len1410.p1	FBgn0000606	470	376	FBgn0000606 FBpp0087478 type=polypeptide; loc=2R:join(9979415..9979553,9979625..9980616); ID=FBpp0087478; name=eve-PA; parent=FBgn0000606,FBtr0088390; dbxref=FlyBase:FBpp0087478,FlyBase_Annotation_IDs:CG2328-PA,GB_protein:AAF58865.1,REFSEQ:NP_523670,GB_protein:AAF58865,UniProt/Swiss-Prot:P06602,FlyMine:FBpp0087478,modMine:FBpp0087478; MD5=010f63e81bfbde1299baffea3f5801e7; length=376; release=r6.4…	85	90.59	17	N/A	N/A	192	272	70	154	2.72e-42	153
Pcam.gene137915_i0_len1428.p1	FBgn0025776	476	320	FBgn0025776 FBpp0306007 type=polypeptide; loc=3L:complement(15042902..15043864); ID=FBpp0306007; name=ind-PB; parent=FBgn0025776,FBtr0333875; dbxref=FlyBase:FBpp0306007,FlyBase_Annotation_IDs:CG11551-PB,REFSEQ:NP_996087,GB_protein:AAS65004,UniProt/TrEMBL:Q7KUL4; MD5=9f744fe8bee319a3b0c886514d417d2c; length=320; release=r6.46; species=Dmel;	68	82.35	14	N/A	N/A	162	229	221	286	2.70e-26	107
Pcam.gene137576_i0_len1437.p1	FBgn0000251	479	445	FBgn0000251 FBpp0307151 type=polypeptide; loc=2L:join(20771108..20771909,20776567..20776620,20781799..20782280); ID=FBpp0307151; name=cad-PC; parent=FBgn0000251,FBtr0335152; dbxref=REFSEQ:NP_001260641,GB_protein:AGB93176,FlyBase:FBpp0307151,FlyBase_Annotation_IDs:CG1759-PC,UniProt/TrEMBL:M9PDI3; MD5=616873ff2cffede6a68ee05cac9f580a; length=445; release=r6.46; species=Dmel;	100	76.00	20	N/A	N/A	298	391	253	352	1.15e-35	136
Pcam.gene141137_i0_len1116.p1	FBgn0004863	372	339	FBgn0004863 FBpp0083510 type=polypeptide; loc=3R:join(21500258..21500430,21502254..21502669,21507131..21507359,21512049..21512250); ID=FBpp0083510; name=C15-PA; parent=FBgn0004863,FBtr0084111; dbxref=GB_protein:AAF55898.1,FlyBase:FBpp0083510,FlyBase_Annotation_IDs:CG7937-PA,GB_protein:AAF55898.2,REFSEQ:NP_476873,GB_protein:AAF55898,UniProt/TrEMBL:Q7KS72,FlyMine:FBpp0083510,modMine:FBpp0083510; MD…	240	63.33	63	N/A	N/A	110	342	115	332	3.73e-70	222
Pcam.gene135738_i0_len1230.p1	FBgn0004862	410	382	FBgn0004862 FBpp0083486 type=polypeptide; loc=3R:join(21389015..21389459,21389581..21390284); ID=FBpp0083486; name=bap-PA; parent=FBgn0004862,FBtr0084087; dbxref=FlyBase:FBpp0083486,FlyBase_Annotation_IDs:CG7902-PA,GB_protein:AAF55891.1,REFSEQ:NP_732637,GB_protein:AAF55891,UniProt/Swiss-Prot:P22809,FlyMine:FBpp0083486,modMine:FBpp0083486; MD5=b3bfe21ce665afb4a06aec79fbce6bc2; length=382; release=…	279	50.18	64	N/A	N/A	6	268	1	258	1.31e-34	131
Pcam.gene139695_i0_len1167.p1	FBgn0008651	389	410	FBgn0008651 FBpp0304711 type=polypeptide; loc=3R:complement(join(21433265..21433967,21411074..21411252,21410703..21410785,21410383..21410650)); ID=FBpp0304711; name=lbl-PC; parent=FBgn0008651,FBtr0332438; dbxref=FlyBase:FBpp0304711,FlyBase_Annotation_IDs:CG6570-PC,REFSEQ:NP_001262805,GB_protein:AGB96185,UniProt/TrEMBL:A0A0B4KH37; MD5=ea8cc1c3aee43334262b96ca5063e2bb; length=410; release=r6.46; sp…	133	75.19	34	N/A	N/A	219	351	192	321	3.14e-46	162
Pcam.gene140104_i0_len1200.p1	FBgn0011278	400	479	FBgn0011278 FBpp0083490 type=polypeptide; loc=3R:complement(join(21445085..21446093,21441970..21442400)); ID=FBpp0083490; name=lbe-PA; parent=FBgn0011278,FBtr0084091; dbxref=FlyBase:FBpp0083490,FlyBase_Annotation_IDs:CG6545-PA,GB_protein:AAF55896.1,REFSEQ:NP_524435,GB_protein:AAF55896,UniProt/TrEMBL:Q7KS77,FlyMine:FBpp0083490,modMine:FBpp0083490; MD5=aa9b02feb9157f0d80a83e30d7a1a75b; length=479; …	142	76.06	36	N/A	N/A	256	397	320	454	9.94e-55	187
Pcam.gene138353_i0_len1029.p1	FBgn0000529	343	429	FBgn0000529 FBpp0088920 type=polypeptide; loc=2L:complement(join(19768487..19768929,19767740..19768014,19767048..19767350,19766360..19766628)); ID=FBpp0088920; name=bsh-PB; parent=FBgn0000529,FBtr0089320; dbxref=FlyBase:FBpp0088920,FlyBase_Annotation_IDs:CG10604-PB,GB_protein:AAS64721.1,GB_protein:AAS64721.2,REFSEQ:NP_995728,GB_protein:AAS64721,UniProt/Swiss-Prot:Q04787,FlyMine:FBpp0088920,modMin…	109	68.81	32	N/A	N/A	231	339	249	351	1.41e-34	130
Pcam.gene136218_i0_len1245.p1	FBgn0026411	415	505	FBgn0026411 FBpp0071216 type=polypeptide; loc=X:complement(join(8804964..8805006,8788734..8788929,8787610..8787836,8768752..8768942,8768056..8768274,8758695..8758956,8758025..8758404)); ID=FBpp0071216; name=Lim1-PA; parent=FBgn0026411,FBtr0071279; dbxref=FlyBase:FBpp0071216,FlyBase_Annotation_IDs:CG11354-PA,GB_protein:AAF46413.2,REFSEQ:NP_572505,GB_protein:AAF46413,UniProt/TrEMBL:Q9V472,FlyMine:F…	396	63.64	88	N/A	N/A	16	379	27	407	3.38e-118	353
Pcam.gene148347_i0_len612.p1	FBgn0052105	204	640	FBgn0052105 FBpp0075685 type=polypeptide; loc=3L:join(12329470..12330253,12334207..12335085,12335160..12335419); ID=FBpp0075685; name=Lmx1a-PB; parent=FBgn0052105,FBtr0075953; dbxref=FlyBase:FBpp0075685,FlyBase_Annotation_IDs:CG32105-PB,GB_protein:AAF49930.2,REFSEQ:NP_729801,GB_protein:AAF49930,UniProt/TrEMBL:Q9VTW5,FlyMine:FBpp0075685,modMine:FBpp0075685; MD5=95c8fb7c1730d7f93a27279bc0a2c3c4; le…	226	58.85	98	N/A	N/A	3	201	424	636	8.60e-49	167
Pcam.gene146153_i0_len2028.p1	FBgn0051481	676	782	FBgn0051481 FBpp0088333 type=polypeptide; loc=3R:complement(join(6739550..6740099,6727218..6727232,6711793..6711950,6711504..6711618,6710830..6710961,6710601..6710773,6709616..6710373,6708208..6708655)); ID=FBpp0088333; name=pb-PA; parent=FBgn0051481,FBtr0089276; dbxref=GB_protein:AAF54089.2,FlyBase:FBpp0088333,FlyBase_Annotation_IDs:CG31481-PA,GB_protein:AAF54089.3,REFSEQ:NP_476669,GB_protein:AA…	142	68.31	28	N/A	N/A	80	221	162	275	5.27e-46	174
Pcam.gene140997_i0_len1110.p1	FBgn0000439	370	586	FBgn0000439 FBpp0081138 type=polypeptide; loc=3R:join(6792325..6793111,6793497..6793597,6793663..6793840,6800979..6801358,6801625..6801939); ID=FBpp0081138; name=Dfd-PA; parent=FBgn0000439,FBtr0081621; dbxref=FlyBase:FBpp0081138,FlyBase_Annotation_IDs:CG2189-PA,GB_protein:AAF54083.2,REFSEQ:NP_477201,GB_protein:AAF54083,UniProt/Swiss-Prot:P07548,FlyMine:FBpp0081138,modMine:FBpp0081138; MD5=2087d9d…	110	88.18	30	N/A	N/A	159	268	338	440	5.57e-58	197
Pcam.gene135282_i0_len1341.p1	FBgn0001170	447	418	FBgn0001170 FBpp0078858 type=polypeptide; loc=2L:complement(join(6018677..6019193,6013600..6014096,6013255..6013497)); ID=FBpp0078858; name=H2.0-PA; parent=FBgn0001170,FBtr0079227; dbxref=FlyBase:FBpp0078858,FlyBase_Annotation_IDs:CG11607-PA,GB_protein:AAF52323.2,REFSEQ:NP_523488,GB_protein:AAF52323,UniProt/Swiss-Prot:P10035,FlyMine:FBpp0078858,modMine:FBpp0078858; MD5=bb31f07f32c996bafd313e433d5…	79	84.81	18	N/A	N/A	222	300	290	364	1.67e-31	124
Pcam.gene136070_i0_len1260.p1	FBgn0015561	420	485	FBgn0015561 FBpp0087667 type=polypeptide; loc=2R:join(9195334..9196168,9199083..9199333,9199396..9199767); ID=FBpp0087667; name=unpg-PA; parent=FBgn0015561,FBtr0088586; dbxref=FlyBase:FBpp0087667,FlyBase_Annotation_IDs:CG1650-PA,GB_protein:AAF58968.1,REFSEQ:NP_477146,GB_protein:AAF58968,UniProt/Swiss-Prot:Q4V5A3,FlyMine:FBpp0087667,modMine:FBpp0087667; MD5=c631cdedc74e6a3074f7ce28eaa10d60; length…	136	69.12	30	N/A	N/A	185	311	291	424	2.96e-41	151
Pcam.gene154092_i0_len855.p1	FBgn0000014	285	590	FBgn0000014 FBpp0082829 type=polypeptide; loc=3R:complement(join(16827135..16828003,16826051..16826307,16822422..16822469,16810132..16810355,16809687..16810061)); ID=FBpp0082829; name=abd-A-PB; parent=FBgn0000014,FBtr0083388; dbxref=FlyBase:FBpp0082829,FlyBase_Annotation_IDs:CG10325-PB,GB_protein:AAF55360.2,REFSEQ:NP_732176,GB_protein:AAF55360,UniProt/Swiss-Prot:P29555,FlyMine:FBpp0082829,modMine…	238	61.76	72	N/A	N/A	39	244	262	484	2.80e-64	211
Pcam.gene139304_i0_len1017.p1	FBgn0000577	339	552	FBgn0000577 FBpp0087197 type=polypeptide; loc=2R:complement(join(11526359..11527670,11525128..11525225,11524599..11524847)); ID=FBpp0087197; name=en-PB; parent=FBgn0000577,FBtr0088095; dbxref=FlyBase_Annotation_IDs:CG9015-PB,FlyBase:FBpp0087197,GB_protein:AAM68711.1,REFSEQ:NP_725059,GB_protein:AAM68711,UniProt/Swiss-Prot:P02836; MD5=a8e717ca8902cec398ee9a54263b1e7e; length=552; release=r6.46; spe…	154	74.68	42	N/A	N/A	189	332	403	542	1.72e-57	194
Pcam.gene140408_i0_len1095.p1	FBgn0002522	365	629	FBgn0002522 FBpp0081194 type=polypeptide; loc=3R:complement(join(6677131..6678346,6662571..6662986,6662068..6662325)); ID=FBpp0081194; name=lab-PA; parent=FBgn0002522,FBtr0081696; dbxref=FlyBase_Annotation_IDs:CG1264-PA,FlyBase:FBpp0081194,GB_protein:AAF54098.1,REFSEQ:NP_476613,GB_protein:AAF54098,FlyMine:FBpp0081194,modMine:FBpp0081194; MD5=7bbea30882a81fd22ffa9d48509216ef; length=629; release=r…	64	93.75	18	N/A	N/A	213	276	505	568	4.35e-34	132
Pcam.gene7284_i0_len1197.p1	FBgn0260642	399	378	FBgn0260642 FBpp0081161 type=polypeptide; loc=3R:complement(join(6909290..6909910,6908873..6908911,6908513..6908738,6898288..6898538)); ID=FBpp0081161; name=Antp-PM; parent=FBgn0260642,FBtr0081647; dbxref=FlyBase:FBpp0081161,FlyBase_Annotation_IDs:CG1028-PM,GB_protein:AAS65114.1,FlyBase_Annotation_IDs:CG1028-PA,REFSEQ:NP_996175,GB_protein:AAS65114,UniProt/Swiss-Prot:P02833; MD5=603d014ca7c49ebc12…	147	72.11	34	N/A	N/A	261	396	232	377	3.58e-52	177
Pcam.gene159745_i0_len738.p1	FBgn0013751	246	287	FBgn0013751 FBpp0303103 type=polypeptide; loc=3L:join(3846742..3846747,3857942..3858123,3859167..3859384,3860190..3860423,3860636..3860761,3860891..3860988); ID=FBpp0303103; name=Awh-PC; parent=FBgn0013751,FBtr0330070; dbxref=FlyBase:FBpp0303103,FlyBase_Annotation_IDs:CG1072-PC,REFSEQ:NP_001261379,GB_protein:AGB94074,UniProt/TrEMBL:M9PEI5; MD5=76ccbe3479b2235133205943a7f0377a; length=287; release…	228	77.63	92	N/A	N/A	1	227	19	241	2.85e-108	313
Pcam.gene154499_i0_len864.p1	FBgn0001269	288	576	FBgn0001269 FBpp0087174 type=polypeptide; loc=2R:join(11475976..11477269,11504929..11504934,11506069..11506229,11506649..11506918); ID=FBpp0087174; name=inv-PD; parent=FBgn0001269,FBtr0088068; dbxref=GB_protein:AAM68708.2,FlyBase_Annotation_IDs:CG17835-PD,FlyBase:FBpp0087174,GB_protein:AAM68708.3,REFSEQ:NP_725057,GB_protein:AAM68708,UniProt/Swiss-Prot:P05527; MD5=246035cf4fc1c38c4eedd2aff7f7ad53;…	138	71.74	40	N/A	N/A	166	279	416	553	1.65e-46	163
Pcam.gene137809_i0_len1416.p1	FBgn0002023	472	555	FBgn0002023 FBpp0302972 type=polypeptide; loc=2L:complement(join(19105723..19106071,19081820..19081994,19081492..19081694,19081230..19081422,19081015..19081166,19080561..19080755,19080096..19080496)); ID=FBpp0302972; name=Lim3-PG; parent=FBgn0002023,FBtr0329940; dbxref=FlyBase:FBpp0302972,FlyBase_Annotation_IDs:CG10699-PG,REFSEQ:NP_001260559,GB_protein:AGB93094,UniProt/TrEMBL:M9PD53; MD5=711577a7…	390	64.10	80	N/A	N/A	84	462	115	471	1.16e-130	388
Pcam.gene138304_i0_len1029.p1	FBgn0003944	343	389	FBgn0003944 FBpp0082793 type=polypeptide; loc=3R:complement(join(16732698..16733463,16725256..16725306,16710562..16710612,16658772..16659073)); ID=FBpp0082793; name=Ubx-PA; parent=FBgn0003944,FBtr0083347; dbxref=FlyBase:FBpp0082793,FlyBase_Annotation_IDs:CG10388-PA,GB_protein:AAF55355.2,REFSEQ:NP_536752,GB_protein:AAF55355,UniProt/Swiss-Prot:P83949,FlyMine:FBpp0082793,modMine:FBpp0082793; MD5=145…	224	54.46	50	N/A	N/A	126	297	148	361	3.51e-50	171
Pcam.gene145405_i0_len1566.p1	FBgn0014949	522	158	FBgn0014949 FBpp0083671 type=polypeptide; loc=3R:complement(22586149..22586625); ID=FBpp0083671; name=btn-PA; parent=FBgn0014949,FBtr0084278; dbxref=FlyBase:FBpp0083671,FlyBase_Annotation_IDs:CG5264-PA,GB_protein:AAF56025.1,REFSEQ:NP_732768,GB_protein:AAF56025,UniProt/TrEMBL:Q9VCY0,FlyMine:FBpp0083671,modMine:FBpp0083671; MD5=5e9837347a14e484a14fb9b208044904; length=158; release=r6.46; species=Dm…	64	87.50	12	N/A	N/A	252	315	82	145	1.05e-27	107
Pcam.gene4584_i0_len1542.p1	FBgn0003896	514	534	FBgn0003896 FBpp0080661 type=polypeptide; loc=2L:complement(join(18880657..18880795,18865470..18865659,18864393..18864523,18864095..18864283,18862180..18862300,18861956..18862118,18861682..18861897,18860977..18861205,18860687..18860913)); ID=FBpp0080661; name=tup-PA; parent=FBgn0003896,FBtr0081111; dbxref=FlyBase:FBpp0080661,FlyBase_Annotation_IDs:CG10619-PA,GB_protein:AAF53720.1,REFSEQ:NP_476775…	374	67.38	72	N/A	N/A	96	464	45	398	1.25e-133	397
Pcam.gene2341_i1_len1122.p1	FBgn0000611	374	376	FBgn0000611 FBpp0073942 type=polypeptide; loc=X:join(15993509..15993773,15993965..15994283,15994347..15994605,15994685..15994972); ID=FBpp0073942; name=exd-PB; parent=FBgn0000611,FBtr0074137; dbxref=FlyBase:FBpp0073942,FlyBase_Annotation_IDs:CG8933-PB,GB_protein:AAF48556.1,REFSEQ:NP_727923,GB_protein:AAF48556,UniProt/Swiss-Prot:P40427,FlyMine:FBpp0073942; MD5=9ccc740604f50f454c6d95f0dff53e0d; len…	380	83.16	97	N/A	N/A	7	367	1	371	0.0	542
Pcam.gene135983_i0_len1263.p1	FBgn0261930	421	723	FBgn0261930 FBpp0070105 type=polypeptide; loc=X:join(591395..591951,593648..594306,596356..597311); ID=FBpp0070105; name=vnd-PA; parent=FBgn0261930,FBtr0070110; dbxref=FlyBase:FBpp0070105,FlyBase_Annotation_IDs:CG6172-PA,GB_protein:AAF45521.1,REFSEQ:NP_476786,GB_protein:AAF45521,UniProt/Swiss-Prot:P22808,FlyMine:FBpp0070105,modMine:FBpp0070105; MD5=6ead833c5f7860fb9131af75c564a767; length=723; re…	106	74.53	24	N/A	N/A	274	374	542	647	7.39e-36	139
Pcam.gene4654_i0_len1092.p1	FBgn0267978	364	469	FBgn0267978 FBpp0085394 type=polypeptide; loc=2R:complement(join(5725821..5725859,5717555..5717766,5717282..5717498,5716649..5716788,5708926..5709099,5708611..5708867,5708183..5708379,5707933..5708106)); ID=FBpp0085394; name=ap-PA; parent=FBgn0267978,FBtr0086058; dbxref=FlyBase:FBpp0085394,FlyBase_Annotation_IDs:CG8376-PA,GB_protein:AAF57314.1,REFSEQ:NP_724428,GB_protein:AAF57314,UniProt/Swiss-Pr…	320	57.19	82	N/A	N/A	42	338	148	452	6.05e-80	251
Pcam.gene7022_i0_len7956.p1	FBgn0004607	2652	3005	FBgn0004607 FBpp0088139 type=polypeptide; loc=4:join(521504..523104,524331..524512,524904..526520,529693..531093,531156..531379,531436..531783,532783..532926,532983..535880,537175..537760,538538..538554); ID=FBpp0088139; name=zfh2-PA; parent=FBgn0004607,FBtr0089070; dbxref=FlyBase_Annotation_IDs:CG1449-PA,FlyBase:FBpp0088139,GB_protein:AAF59339.2,REFSEQ:NP_524623,GB_protein:AAF59339,UniProt/Swiss…	240	59.58	40	N/A	N/A	879	1082	893	1127	1.82e-44	178
Pcam.gene145117_i0_len1785.p1	FBgn0001077	595	410	FBgn0001077 FBpp0081139 type=polypeptide; loc=3R:join(6864394..6865141,6865289..6865773); ID=FBpp0081139; name=ftz-PA; parent=FBgn0001077,FBtr0081625; dbxref=FlyBase:FBpp0081139,FlyBase_Annotation_IDs:CG2047-PA,GB_protein:AAF54081.1,REFSEQ:NP_477498,GB_protein:AAF54081,UniProt/Swiss-Prot:P02835,FlyMine:FBpp0081139,modMine:FBpp0081139; MD5=5ca6c084005f9068fef40e8f828c12c5; length=410; release=r6.4…	83	68.67	14	N/A	N/A	332	412	233	315	2.70e-24	104
Pcam.gene141010_i0_len1104.p1	FBgn0003339	368	564	FBgn0003339 FBpp0428124 type=polypeptide; loc=3R:complement(join(6841235..6842180,6824941..6825689)); ID=FBpp0428124; name=Scr-PF; parent=FBgn0003339,FBtr0479791; dbxref=REFSEQ:NP_001368995,GB_protein:QJC18444,FlyBase:FBpp0428124,FlyBase_Annotation_IDs:CG1030-PF; MD5=e01af2209528ef3bc21dfb73f17cb343; length=564; release=r6.46; species=Dmel;	154	68.83	41	N/A	N/A	201	351	274	409	2.83e-58	197
Pcam.gene140821_i0_len1119.p1	FBgn0000015	373	493	FBgn0000015 FBpp0082826 type=polypeptide; loc=3R:complement(join(16932371..16933031,16931402..16931613,16931116..16931317,16929638..16929852,16929389..16929580)); ID=FBpp0082826; name=Abd-B-PB; parent=FBgn0000015,FBtr0083384; dbxref=FlyBase:FBpp0082826,FlyBase_Annotation_IDs:CG11648-PB,GB_protein:AAF55362.1,REFSEQ:NP_524896,GB_protein:AAF55362,UniProt/Swiss-Prot:P09087,FlyMine:FBpp0082826,modMine…	76	90.79	20	N/A	N/A	257	331	369	444	4.65e-37	139
Pcam.gene145730_i0_len1674.p1	FBgn0028931	558	661	FBgn0028931 FBpp0110242 type=polypeptide; loc=2L:join(13791028..13791164,13791218..13791595,13791665..13793135); ID=FBpp0110242; name=CG16863-PB; parent=FBgn0028931,FBtr0110942; dbxref=FlyBase:FBpp0110242,FlyBase_Annotation_IDs:CG16863-PB,REFSEQ:NP_001036361,GB_protein:ABI31315,UniProt/TrEMBL:Q0E8Q6,FlyMine:FBpp0110242,modMine:FBpp0110242; MD5=015fae345973bff1c2c15aa66e24bfb8; length=661; release…	505	47.52	88	N/A	N/A	60	552	193	651	1.17e-29	122
Pcam.gene146363_i0_len2203.p2	FBgn0003028	386	1351	FBgn0003028 FBpp0070706 type=polypeptide; loc=X:join(5049131..5049542,5064453..5067247,5068136..5068798,5068895..5069080); ID=FBpp0070706; name=ovo-PB; parent=FBgn0003028,FBtr0070738; dbxref=FlyBase_Annotation_IDs:CG6824-PB,GB_protein:AAF46001.2,FlyBase:FBpp0070706,REFSEQ:NP_726971,GB_protein:AAF46001,UniProt/Swiss-Prot:P51521,FlyMine:FBpp0070706,modMine:FBpp0070706; MD5=b4b94a1603b0f69d854f06cdf…	149	93.29	46	N/A	N/A	233	381	1194	1342	1.93e-91	298
Pcam.gene135832_i0_len1203.p1	FBgn0038852	401	323	FBgn0038852 FBpp0083439 type=polypeptide; loc=3R:complement(join(21080194..21080683,21076914..21077395)); ID=FBpp0083439; name=HHEX-PA; parent=FBgn0038852,FBtr0084037; dbxref=FlyBase:FBpp0083439,FlyBase_Annotation_IDs:CG7056-PA,GB_protein:AAF55844.1,REFSEQ:NP_650938,GB_protein:AAF55844,REFSEQ:NP_650938,GB_protein:AAF55844,UniProt/TrEMBL:Q9VDF0,FlyMine:FBpp0083439,modMine:FBpp0083439; MD5=62611a12…	60	78.33	15	N/A	N/A	291	350	193	252	5.14e-19	86.3
Pcam.gene138978_i0_len972.p1	FBgn0010433	324	312	FBgn0010433 FBpp0081318 type=polypeptide; loc=3R:8278126..8279064; ID=FBpp0081318; name=ato-PA; parent=FBgn0010433,FBtr0081828; dbxref=FlyBase:FBpp0081318,FlyBase_Annotation_IDs:CG7508-PA,GB_protein:AAF54209.1,REFSEQ:NP_731223,GB_protein:AAF54209,UniProt/Swiss-Prot:P48987,FlyMine:FBpp0081318,modMine:FBpp0081318; MD5=cda4d599247670cfc0ae142b0965151e; length=312; release=r6.46; species=Dmel;	102	65.69	30	N/A	N/A	225	322	210	311	2.39e-25	102
Pcam.gene140878_i0_len1134.p1	FBgn0003270	378	198	FBgn0003270 FBpp0080631 type=polypeptide; loc=2L:complement(18596310..18596906); ID=FBpp0080631; name=amos-PA; parent=FBgn0003270,FBtr0081081; dbxref=FlyBase:FBpp0080631,FlyBase_Annotation_IDs:CG10393-PA,GB_protein:AAF53678.1,REFSEQ:NP_477446,GB_protein:AAF53678,UniProt/Swiss-Prot:Q9Y0A7,FlyMine:FBpp0080631,modMine:FBpp0080631; MD5=402e06baca8bfda1ca847a780b2d4744; length=198; release=r6.46; spec…	66	81.82	17	N/A	N/A	274	339	131	196	2.42e-24	98.2
Pcam.gene148491_i0_len612.p1	FBgn0024249	204	189	FBgn0024249 FBpp0086327 type=polypeptide; loc=2R:complement(16277789..16278358); ID=FBpp0086327; name=cato-PA; parent=FBgn0024249,FBtr0087183; dbxref=GB_protein:AAF58026.1,FlyBase:FBpp0086327,FlyBase_Annotation_IDs:CG7760-PA,REFSEQ:NP_477344,GB_protein:AAF58026,UniProt/TrEMBL:Q0IGT4,FlyMine:FBpp0086327,modMine:FBpp0086327; MD5=74267b888e484bfbabee2228f611b59e; length=189; release=r6.46; species=D…	101	64.36	49	N/A	N/A	104	202	61	159	2.32e-24	94.0
Pcam.gene155423_i0_len828.p1	FBgn0037937	276	195	FBgn0037937 FBpp0081911 type=polypeptide; loc=3R:complement(join(11694088..11694226,11693573..11694021)); ID=FBpp0081911; name=Fer3-PA; parent=FBgn0037937,FBtr0082435; dbxref=FlyBase:FBpp0081911,FlyBase_Annotation_IDs:CG6913-PA,GB_protein:AAF54684.2,REFSEQ:NP_524322,GB_protein:AAF54684,UniProt/Swiss-Prot:Q9VGJ5,FlyMine:FBpp0081911,modMine:FBpp0081911; MD5=5642eb60e8218cadd03a27f3631ed239; length=…	76	89.47	28	N/A	N/A	152	227	68	143	8.35e-35	123
Pcam.gene158885_i0_len771.p1	FBgn0037475	257	256	FBgn0037475 FBpp0306731 type=polypeptide; loc=3R:join(7137166..7137356,7137406..7137586,7137850..7137994,7141490..7141743); ID=FBpp0306731; name=Fer1-PB; parent=FBgn0037475,FBtr0334670; dbxref=FlyBase:FBpp0306731,FlyBase_Annotation_IDs:CG33323-PB,REFSEQ:NP_001262334,GB_protein:AGB95717,UniProt/TrEMBL:A0A0B4KFD8; MD5=1b0ac864e85d6ae6ef4f4f87a107caab; length=256; release=r6.46; species=Dmel;	155	61.94	56	N/A	N/A	60	204	1	146	2.92e-36	128
Pcam.gene158000_i0_len696.p1	FBgn0032209	232	174	FBgn0032209 FBpp0079662 type=polypeptide; loc=2L:complement(join(10295209..10295299,10294863..10295059,10294474..10294629,10292781..10292861)); ID=FBpp0079662; name=Hand-PA; parent=FBgn0032209,FBtr0080073; dbxref=FlyBase:FBpp0079662,FlyBase_Annotation_IDs:CG18144-PA,GB_protein:AAF52900.3,REFSEQ:NP_609370,GB_protein:AAF52900,UniProt/TrEMBL:Q9VL05,FlyMine:FBpp0079662,modMine:FBpp0079662; MD5=9d58b8…	147	52.38	63	N/A	N/A	83	229	55	169	5.72e-32	114
Pcam.gene136438_i0_len1482.p1	FBgn0015550	494	398	FBgn0015550 FBpp0074978 type=polypeptide; loc=3L:17359793..17360989; ID=FBpp0074978; name=tap-PA; parent=FBgn0015550,FBtr0075216; dbxref=FlyBase:FBpp0074978,FlyBase_Annotation_IDs:CG7659-PA,GB_protein:AAF49352.1,REFSEQ:NP_524124,GB_protein:AAF49352,UniProt/Swiss-Prot:O16867,FlyMine:FBpp0074978,modMine:FBpp0074978; MD5=ed06f963b438821f91e68af0e8faae54; length=398; release=r6.46; species=Dmel;	92	73.91	19	N/A	N/A	314	405	121	211	1.92e-26	110
Pcam.gene157406_i0_len714.p1	FBgn0023091	238	390	FBgn0023091 FBpp0081042 type=polypeptide; loc=2L:join(21339111..21339284,21339349..21340347); ID=FBpp0081042; name=dimm-PA; parent=FBgn0023091,FBtr0081514; dbxref=GB_protein:AAF53991.1,FlyBase:FBpp0081042,FlyBase_Annotation_IDs:CG8667-PA,REFSEQ:NP_523611,GB_protein:AAF53991,UniProt/Swiss-Prot:B6VQA1,FlyMine:FBpp0081042,modMine:FBpp0081042; MD5=0aa05902c1ee386fbe2da3e18558f527; length=390; release…	77	87.01	32	N/A	N/A	116	192	143	219	7.11e-31	116
Pcam.gene136939_i0_len1548.p1	FBgn0002931	516	360	FBgn0002931 FBpp0288762 type=polypeptide; loc=2L:complement(join(87020..87092,83268..84277)); ID=FBpp0288762; name=net-PB; parent=FBgn0002931,FBtr0290323; dbxref=FlyBase:FBpp0288762,FlyBase_Annotation_IDs:CG11450-PB,REFSEQ:NP_524820,GB_protein:AAF51562,UniProt/TrEMBL:Q9VPI8,FlyMine:FBpp0288762,modMine:FBpp0288762; MD5=7080b51ce668536d3a5f3cbadcbf8ac0; length=360; release=r6.46; species=Dmel;	190	64.74	36	N/A	N/A	332	515	172	360	1.55e-47	167
Pcam.gene205082_i0_len300.p1	FBgn0022740	100	242	FBgn0022740 FBpp0088516 type=polypeptide; loc=2R:join(17757575..17757650,17758087..17758436,17760036..17760338); ID=FBpp0088516; name=HLH54F-PA; parent=FBgn0022740,FBtr0089547; dbxref=FlyBase:FBpp0088516,FlyBase_Annotation_IDs:CG5005-PA,GB_protein:AAF57795.1,REFSEQ:NP_477302,GB_protein:AAF57795,UniProt/TrEMBL:Q0IGU7,FlyMine:FBpp0088516,modMine:FBpp0088516; MD5=c34943ff4226e7dd4eff4600074db48b; le…	59	79.66	59	N/A	N/A	20	78	30	88	2.35e-20	80.9
Pcam.gene156865_i0_len921.p1	FBgn0038402	307	283	FBgn0038402 FBpp0310462 type=polypeptide; loc=3R:complement(join(16151174..16151220,16150614..16150807,16150280..16150550,16149971..16150182,16149788..16149915)); ID=FBpp0310462; name=Fer2-PD; parent=FBgn0038402,FBtr0344011; dbxref=GB_protein:AHN57358,REFSEQ:NP_001287359,FlyBase:FBpp0310462,FlyBase_Annotation_IDs:CG5952-PD,UniProt/TrEMBL:A0A0B4LH78; MD5=fdfbaa9dd2f9305adcc308a88c057108; length=28…	134	82.09	41	N/A	N/A	179	303	141	273	4.68e-56	182
Pcam.gene139263_i0_len1008.p1	FBgn0053557	336	150	FBgn0053557 FBpp0090974 type=polypeptide; loc=X:join(10009235..10009461,10009571..10009701,10009759..10009853); ID=FBpp0090974; name=CG33557-PA; parent=FBgn0053557,FBtr0091534; dbxref=FlyBase:FBpp0090974,FlyBase_Annotation_IDs:CG33557-PA,GB_protein:AAX52484.1,REFSEQ:NP_001014730,GB_protein:AAX52484,UniProt/TrEMBL:Q59E67,FlyMine:FBpp0090974,modMine:FBpp0090974; MD5=a9eb77120c7b13c8889696b907fdaadd…	113	59.29	33	N/A	N/A	180	289	48	149	3.33e-24	95.9
Pcam.gene158062_i0_len693.p1	FBgn0003900	231	490	FBgn0003900 FBpp0071864 type=polypeptide; loc=2R:join(23046483..23047705,23047827..23048076); ID=FBpp0071864; name=twi-PA; parent=FBgn0003900,FBtr0071953; dbxref=FlyBase_Annotation_IDs:CG2956-PA,FlyBase:FBpp0071864,GB_protein:AAF46941.1,REFSEQ:NP_523816,GB_protein:AAF46941,UniProt/Swiss-Prot:P10627; MD5=c232033e01f5e6e01cc53fa60fb1d040; length=490; release=r6.46; species=Dmel;	126	55.56	40	N/A	N/A	133	224	358	483	1.31e-26	105
Pcam.gene111790_i0_len453.p1	FBgn0032651	151	232	FBgn0032651 FBpp0080539 type=polypeptide; loc=2L:join(17590240..17590811,17590872..17590998); ID=FBpp0080539; name=Oli-PA; parent=FBgn0032651,FBtr0080986; dbxref=FlyBase:FBpp0080539,FlyBase_Annotation_IDs:CG5545-PA,GB_protein:AAF53631.1,REFSEQ:NP_523592,GB_protein:AAF53631,UniProt/TrEMBL:Q9VJC1,FlyMine:FBpp0080539,modMine:FBpp0080539; MD5=6616e3f5177fe5c508ae223f826c3de6; length=232; release=r6.4…	75	93.33	50	N/A	N/A	1	75	122	196	3.50e-40	134
Pcam.gene157414_i0_len714.p1	FBgn0011277	238	191	FBgn0011277 FBpp0303590 type=polypeptide; loc=X:complement(4645792..4646367); ID=FBpp0303590; name=HLH4C-PB; parent=FBgn0011277,FBtr0331163; dbxref=REFSEQ:NP_001259243,GB_protein:AGB95089,FlyBase:FBpp0303590,FlyBase_Annotation_IDs:CG3052-PB,UniProt/TrEMBL:M9PH26; MD5=be0926099845bc219ef08aefc54b7b91; length=191; release=r6.46; species=Dmel;	79	91.14	33	N/A	N/A	158	236	87	165	5.74e-32	114
Pcam.gene154380_i0_len873.p1	FBgn0004170	291	345	FBgn0004170 FBpp0070072 type=polypeptide; loc=X:396177..397214; ID=FBpp0070072; name=sc-PA; parent=FBgn0004170,FBtr0070073; dbxref=FlyBase:FBpp0070072,FlyBase_Annotation_IDs:CG3827-PA,GB_protein:AAF45499.1,REFSEQ:NP_476803,GB_protein:AAF45499,UniProt/Swiss-Prot:P10084,FlyMine:FBpp0070072,modMine:FBpp0070072; MD5=e28a7fc9adf77e3b006fd39a6efdf8b9; length=345; release=r6.46; species=Dmel;	247	46.15	69	N/A	N/A	88	288	100	344	4.27e-19	85.1
Pcam.gene140020_i0_len1185.p1	FBgn0000022	395	201	FBgn0000022 FBpp0070071 type=polypeptide; loc=X:370094..370699; ID=FBpp0070071; name=ac-PA; parent=FBgn0000022,FBtr0070072; dbxref=FlyBase:FBpp0070071,FlyBase_Annotation_IDs:CG3796-PA,GB_protein:AAF45498.1,REFSEQ:NP_476824,GB_protein:AAF45498,UniProt/Swiss-Prot:P10083,FlyMine:FBpp0070071,modMine:FBpp0070071; MD5=fa988249fdeb3dabde247cd26ae5cef9; length=201; release=r6.46; species=Dmel;	69	63.77	14	N/A	N/A	209	263	26	94	3.44e-14	70.1
Pcam.gene139072_i0_len981.p1	FBgn0042630	327	587	FBgn0042630 FBpp0303149 type=polypeptide; loc=3L:complement(join(14125390..14126072,14125086..14125249,14118631..14118697,14118445..14118572,14116266..14116360,14112976..14113602)); ID=FBpp0303149; name=Sox21b-PC; parent=FBgn0042630,FBtr0330116; dbxref=FlyBase:FBpp0303149,FlyBase_Annotation_IDs:CG32139-PC,REFSEQ:NP_001261829,GB_protein:AGB94522,UniProt/TrEMBL:M9PCG2; MD5=b753e041d70d83f2fb2ef8ec6…	138	79.71	42	N/A	N/A	38	175	239	370	2.48e-58	196
Pcam.gene137002_i0_len1518.p1	FBgn0000411	506	382	FBgn0000411 FBpp0075488 type=polypeptide; loc=3L:complement(14176190..14177338); ID=FBpp0075488; name=D-PA; parent=FBgn0000411,FBtr0075746; dbxref=FlyBase:FBpp0075488,FlyBase_Annotation_IDs:CG5893-PA,GB_protein:AAF49753.1,REFSEQ:NP_524066,GB_protein:AAF49753,UniProt/Swiss-Prot:Q24533,FlyMine:FBpp0075488,modMine:FBpp0075488; MD5=333e2709927b594df5b89466c7ae0d33; length=382; release=r6.46; species=…	82	93.90	16	N/A	N/A	162	243	138	219	2.65e-46	165
Pcam.gene4291_i0_len1584.p1	FBgn0029123	528	761	FBgn0029123 FBpp0303243 type=polypeptide; loc=2L:8826494..8828779; ID=FBpp0303243; name=SoxN-PB; parent=FBgn0029123,FBtr0330210; dbxref=FlyBase:FBpp0303243,FlyBase_Annotation_IDs:CG18024-PB,REFSEQ:NP_001260269,GB_protein:AGB92805,UniProt/TrEMBL:M9PCZ7; MD5=12d27b62b1be83af062b134e804a8093; length=761; release=r6.46; species=Dmel;	345	53.04	55	N/A	N/A	199	489	177	504	8.93e-46	170
Pcam.gene135071_i0_len1281.p1	FBgn0005612	427	669	FBgn0005612 FBpp0072066 type=polypeptide; loc=2R:join(23980212..23980745,23983544..23985019); ID=FBpp0072066; name=Sox14-PA; parent=FBgn0005612,FBtr0072157; dbxref=FlyBase:FBpp0072066,FlyBase_Annotation_IDs:CG3090-PA,GB_protein:AAM68286.1,REFSEQ:NP_476894,GB_protein:AAM68286,UniProt/Swiss-Prot:P40656,FlyMine:FBpp0072066,modMine:FBpp0072066; MD5=777389ede04f22b78fffd4a82f24eca9; length=669; releas…	104	86.54	24	N/A	N/A	25	128	158	261	3.93e-47	171
Pcam.gene146923_i0_len1920.p1	FBgn0005613	640	784	FBgn0005613 FBpp0086702 type=polypeptide; loc=2R:complement(join(14211288..14211340,14203358..14204052,14201613..14203219)); ID=FBpp0086702; name=Sox15-PA; parent=FBgn0005613,FBtr0087576; dbxref=FlyBase:FBpp0086702,FlyBase_Annotation_IDs:CG8404-PA,GB_protein:AAF58279.2,REFSEQ:NP_523739,GB_protein:AAF58279,UniProt/Swiss-Prot:P40657,FlyMine:FBpp0086702,modMine:FBpp0086702; MD5=cb831106bf72e58f6311f…	161	71.43	24	N/A	N/A	133	283	203	363	1.72e-48	181
Pcam.gene5080_i0_len1704.p1	FBgn0085432	568	1192	FBgn0085432 FBpp0111569 type=polypeptide; loc=4:join(91214..93273,94423..94615,94837..95002,99406..99475,107403..108492); ID=FBpp0111569; name=pan-PJ; parent=FBgn0085432,FBtr0112657; dbxref=GB_protein:AAN06549.1,FlyBase:FBpp0111569,FlyBase:FBpp0088230,FlyBase_Annotation_IDs:CG34403-PJ,GB_protein:AAN06549,FlyBase_Annotation_IDs:CG32005-PA,REFSEQ:NP_726528,GB_protein:AAN06549,UniProt/Swiss-Prot:Q8I…	256	64.06	39	N/A	N/A	256	476	670	923	4.02e-68	238
Pcam.gene901_i1_len4479.p1	FBgn0262582	1493	2150	FBgn0262582 FBpp0306420 type=polypeptide; loc=3R:join(20288081..20289160,20289229..20289369,20289486..20290195,20290359..20290583,20290962..20291086,20293602..20294393,20294554..20295848,20295909..20296125,20296200..20296499,20298384..20298532,20298596..20299010,20299081..20299408,20299465..20299631,20299701..20299793,20299953..20300152,20300217..20300412,20300608..20300627); ID=FBpp0306420; name…	554	48.01	34	N/A	N/A	350	852	291	808	8.23e-52	200
Pcam.gene152976_i0_len600.p1	FBgn0003499	200	1271	FBgn0003499 FBpp0303083 type=polypeptide; loc=3R:join(18096006..18096678,18096779..18096913,18126990..18127655,18130395..18132736); ID=FBpp0303083; name=sr-PD; parent=FBgn0003499,FBtr0330050; dbxref=FlyBase:FBpp0303083,FlyBase_Annotation_IDs:CG7847-PD,REFSEQ:NP_001262693,GB_protein:AGB96073,UniProt/TrEMBL:A0A0B4KGW2; MD5=12bc8b2dca3211bea64eb056bfa35e07; length=1271; release=r6.46; species=Dmel;	85	65.88	56	N/A	N/A	87	169	1032	1116	9.29e-26	103
Pcam.gene142020_i0_len2310.p1	FBgn0000057	770	628	FBgn0000057 FBpp0085923 type=polypeptide; loc=2R:join(18151894..18152641,18152708..18153846); ID=FBpp0085923; name=adp-PA; parent=FBgn0000057,FBtr0086744; dbxref=FlyBase:FBpp0085923,FlyBase_Annotation_IDs:CG5124-PA,GB_protein:AAF57740.1,REFSEQ:NP_611296,GB_protein:AAF57740,UniProt/TrEMBL:Q7K7W5,FlyMine:FBpp0085923,modMine:FBpp0085923; MD5=824e204e5a1048b8338474fc757b8a42; length=628; release=r6.4…	664	49.85	85	N/A	N/A	87	743	29	614	7.05e-125	386
Pcam.gene4266_i0_len5970.p1	FBgn0004606	1990	1206	FBgn0004606 FBpp0303607 type=polypeptide; loc=3R:join(30766284..30766380,30773573..30773736,30773987..30774697,30783943..30785941,30786010..30786659); ID=FBpp0303607; name=zfh1-PE; parent=FBgn0004606,FBtr0331180; dbxref=FlyBase:FBpp0303607,FlyBase_Annotation_IDs:CG1322-PE,REFSEQ:NP_733401,GB_protein:AAN14258; MD5=59a42dc36ccd7f29f13cfc9e25083a39; length=1206; release=r6.46; species=Dmel;	86	90.70	9	N/A	N/A	1790	1875	967	1052	1.19e-41	167
Pcam.gene154149_i0_len837.p1	FBgn0043364	279	428	FBgn0043364 FBpp0077743 type=polypeptide; loc=2L:complement(join(479407..479475,476987..478204)); ID=FBpp0077743; name=cbt-PA; parent=FBgn0043364,FBtr0078083; dbxref=FlyBase:FBpp0077743,FlyBase_Annotation_IDs:CG4427-PA,GB_protein:AAF51489.2,REFSEQ:NP_722636,GB_protein:AAF51489,UniProt/TrEMBL:Q9VPQ5,FlyMine:FBpp0077743,modMine:FBpp0077743; MD5=f1140bd90032f0c03cb765b4633fb8a9; length=428; release=…	89	85.39	32	N/A	N/A	162	250	259	347	2.12e-44	154
Pcam.gene139214_i0_len1011.p1	FBgn0000575	337	199	FBgn0000575 FBpp0072477 type=polypeptide; loc=3L:join(749664..750227,752272..752307); ID=FBpp0072477; name=emc-PA; parent=FBgn0000575,FBtr0072578; dbxref=FlyBase_Annotation_IDs:CG1007-PA,FlyBase:FBpp0072477,GB_protein:AAF47413.2,REFSEQ:NP_523876,GB_protein:AAF47413,UniProt/Swiss-Prot:P18491,FlyMine:FBpp0072477,modMine:FBpp0072477; MD5=345d8ad915fea6d6cf2d5d5c703a4657; length=199; release=r6.46; s…	59	77.97	18	N/A	N/A	55	113	37	95	9.01e-19	82.4
Pcam.gene136994_i0_len1515.p1	FBgn0014143	505	508	FBgn0014143 FBpp0078049 type=polypeptide; loc=3L:complement(21474668..21476194); ID=FBpp0078049; name=croc-PA; parent=FBgn0014143,FBtr0078395; dbxref=FlyBase:FBpp0078049,FlyBase_Annotation_IDs:CG5069-PA,GB_protein:AAF51727.1,REFSEQ:NP_524202,GB_protein:AAF51727,UniProt/Swiss-Prot:P32027,FlyMine:FBpp0078049,modMine:FBpp0078049; MD5=dee71b796e7dc89d7c25c217577dabe5; length=508; release=r6.46; speci…	188	75.00	35	N/A	N/A	14	190	1	182	8.85e-67	223
Pcam.gene135957_i0_len1212.p1	FBgn0003430	404	322	FBgn0003430 FBpp0077188 type=polypeptide; loc=2L:3825784..3826752; ID=FBpp0077188; name=slp1-PA; parent=FBgn0003430,FBtr0077499; dbxref=FlyBase:FBpp0077188,FlyBase_Annotation_IDs:CG16738-PA,GB_protein:AAF51058.1,REFSEQ:NP_476730,GB_protein:AAF51058,UniProt/TrEMBL:Q961V5,FlyMine:FBpp0077188,modMine:FBpp0077188; MD5=8a25f7e48cdab007c9b1c55c8fb14062; length=322; release=r6.46; species=Dmel;	245	63.27	54	N/A	N/A	26	245	8	247	3.57e-63	204
Pcam.gene147463_i0_len1968.p1	FBgn0036134	656	760	FBgn0036134 FBpp0304898 type=polypeptide; loc=3L:complement(join(11117305..11118014,11116670..11117169,11116428..11116525,11116141..11116361,11115890..11116074,11115717..11115812,11115484..11115580,11115043..11115418)); ID=FBpp0304898; name=FoxK-PN; parent=FBgn0036134,FBtr0332652; dbxref=REFSEQ:NP_001261701,GB_protein:AGB94395,FlyBase:FBpp0304898,FlyBase_Annotation_IDs:CG11799-PN,UniProt/TrEMBL:M…	158	73.42	42	N/A	N/A	290	445	447	592	1.83e-51	189
Pcam.gene135262_i0_len1341.p1	FBgn0038197	447	622	FBgn0038197 FBpp0293589 type=polypeptide; loc=3R:join(14066643..14066862,14066938..14067152,14079346..14079638,14080239..14080463,14080711..14080915,14081004..14081187,14081307..14081431,14081497..14081898); ID=FBpp0293589; name=foxo-PF; parent=FBgn0038197,FBtr0305052; dbxref=FlyBase:FBpp0293589,UniProt/TrEMBL:A0A0B4KGN1,REFSEQ:NP_650330,GB_protein:AAF55012,FlyBase_Annotation_IDs:CG3143-PF,modMin…	267	67.79	57	N/A	N/A	124	376	28	274	6.35e-90	285
Pcam.gene135504_i0_len1332.p1	FBgn0045759	444	676	FBgn0045759 FBpp0076609 type=polypeptide; loc=3L:join(6990831..6991861,6992676..6992952,6993024..6993417,6993947..6994275); ID=FBpp0076609; name=bin-PA; parent=FBgn0045759,FBtr0076900; dbxref=FlyBase_Annotation_IDs:CG18647-PA,FlyBase:FBpp0076609,GB_protein:AAF50625.2,REFSEQ:NP_523950,GB_protein:AAF50625,UniProt/Swiss-Prot:Q9VS05,FlyMine:FBpp0076609,modMine:FBpp0076609; MD5=ab4a49debaec7dcd5c7fd16…	119	75.63	26	N/A	N/A	24	139	302	419	4.65e-44	162
Pcam.gene136725_i0_len1479.p1	FBgn0004567	493	451	FBgn0004567 FBpp0077189 type=polypeptide; loc=2L:3837198..3838553; ID=FBpp0077189; name=slp2-PA; parent=FBgn0004567,FBtr0077500; dbxref=FlyBase:FBpp0077189,FlyBase_Annotation_IDs:CG2939-PA,GB_protein:AAF51057.1,REFSEQ:NP_476834,GB_protein:AAF51057,UniProt/Swiss-Prot:P32031,FlyMine:FBpp0077189,modMine:FBpp0077189; MD5=6721d3319767340c9f863cf88b7fca72; length=451; release=r6.46; species=Dmel;	259	67.18	46	N/A	N/A	29	256	52	306	4.79e-83	263
Pcam.gene137097_i0_len1527.p1	FBgn0000659	509	692	FBgn0000659 FBpp0303365 type=polypeptide; loc=3R:complement(28582475..28584553); ID=FBpp0303365; name=fkh-PC; parent=FBgn0000659,FBtr0330333; dbxref=FlyBase:FBpp0303365,FlyBase_Annotation_IDs:CG10002-PC,REFSEQ:NP_001263038,GB_protein:AGB96418,UniProt/TrEMBL:A0A0B4KHC0; MD5=3e88676bb62cf946f689dc9af3326d26; length=692; release=r6.46; species=Dmel;	268	64.55	51	N/A	N/A	28	287	77	338	2.81e-76	252
Pcam.gene145413_i0_len1572.p1	FBgn0004895	524	365	FBgn0004895 FBpp0073048 type=polypeptide; loc=3L:join(4019094..4019464,4020397..4020652,4020709..4021179); ID=FBpp0073048; name=FoxL1-PA; parent=FBgn0004895,FBtr0073192; dbxref=FlyBase:FBpp0073048,FlyBase_Annotation_IDs:CG1132-PA,GB_protein:AAF47821.1,REFSEQ:NP_523912,GB_protein:AAF47821,UniProt/Swiss-Prot:Q02360,FlyMine:FBpp0073048,modMine:FBpp0073048; MD5=ac4f7d44106b5cdf3af93bd09da63b56; lengt…	156	69.87	28	N/A	N/A	14	162	83	230	2.30e-45	162
Pcam.gene159613_i0_len750.p1	FBgn0004898	250	271	FBgn0004898 FBpp0084146 type=polypeptide; loc=3R:25095118..25095933; ID=FBpp0084146; name=fd96Cb-PA; parent=FBgn0004898,FBtr0084771; dbxref=FlyBase:FBpp0084146,FlyBase_Annotation_IDs:CG11922-PA,GB_protein:AAF56397.1,REFSEQ:NP_524496,GB_protein:AAF56397,UniProt/Swiss-Prot:P32029,FlyMine:FBpp0084146,modMine:FBpp0084146; MD5=a48ddcae720c379af3d42529a1a4da36; length=271; release=r6.46; species=Dmel;	224	60.27	86	N/A	N/A	17	232	1	197	3.15e-59	187
Pcam.gene6001_i1_len753.p1	FBgn0004897	251	372	FBgn0004897 FBpp0084145 type=polypeptide; loc=3R:25083552..25084670; ID=FBpp0084145; name=fd96Ca-PA; parent=FBgn0004897,FBtr0084770; dbxref=FlyBase:FBpp0084145,FlyBase_Annotation_IDs:CG11921-PA,GB_protein:AAF56396.1,REFSEQ:NP_524495,GB_protein:AAF56396,UniProt/Swiss-Prot:P32028,FlyMine:FBpp0084145,modMine:FBpp0084145; MD5=b490bccf3ee31b06e671bffface31c8f; length=372; release=r6.46; species=Dmel;	123	85.37	49	N/A	N/A	14	136	1	123	5.00e-69	216
Pcam.gene143817_i0_len3114.p1	FBgn0029504	1038	1268	FBgn0029504 FBpp0071036 type=polypeptide; loc=X:complement(join(7688392..7689995,7687817..7688329,7686869..7687747,7686583..7686801,7685915..7686506)); ID=FBpp0071036; name=CHES-1-like-PA; parent=FBgn0029504,FBtr0071079; dbxref=GB_protein:AAF46265.3,FlyBase_Annotation_IDs:CG12690-PA,FlyBase:FBpp0071036,GB_protein:AAF46265.4,REFSEQ:NP_511071,GB_protein:AAF46265,UniProt/TrEMBL:Q9W3Q5,FlyMine:FBpp00…	113	84.07	11	N/A	N/A	539	651	689	801	3.53e-49	189
Pcam.gene146487_i0_len2211.p1	FBgn0004896	737	456	FBgn0004896 FBpp0071809 type=polypeptide; loc=2R:join(22868502..22868854,22869175..22870192); ID=FBpp0071809; name=fd59A-PA; parent=FBgn0004896,FBtr0071898; dbxref=FlyBase:FBpp0071809,FlyBase_Annotation_IDs:CG3668-PA,GB_protein:AAF46917.1,REFSEQ:NP_523814,GB_protein:AAF46917,UniProt/Swiss-Prot:Q02361,FlyMine:FBpp0071809,modMine:FBpp0071809; MD5=951a1919a5445465116f1fe96622a9ef; length=456; releas…	166	71.08	23	N/A	N/A	386	551	83	222	8.99e-62	213
Pcam.gene770_i1_len1065.p1	FBgn0039937	355	599	FBgn0039937 FBpp0088311 type=polypeptide; loc=4:complement(837209..839008); ID=FBpp0088311; name=fd102C-PA; parent=FBgn0039937,FBtr0089251; dbxref=FlyBase:FBpp0088311,GB_protein:AAF59407.1,FlyBase_Annotation_IDs:CG11152-PA,REFSEQ:NP_651951,GB_protein:AAF59407,UniProt/TrEMBL:Q9V481,FlyMine:FBpp0088311,modMine:FBpp0088311; MD5=03293a2ecddd9ca4093460b4ec16228c; length=599; release=r6.46; species=Dme…	270	58.52	61	N/A	N/A	82	298	125	370	8.44e-71	231
Pcam.gene147451_i0_len1971.p1	FBgn0015396	657	719	FBgn0015396 FBpp0081715 type=polypeptide; loc=3R:join(10350528..10350587,10358099..10359898,10359959..10360258); ID=FBpp0081715; name=jumu-PA; parent=FBgn0015396,FBtr0082237; dbxref=FlyBase:FBpp0081715,FlyBase_Annotation_IDs:CG4029-PA,GB_protein:AAF54525.1,REFSEQ:NP_524302,GB_protein:AAF54525,UniProt/TrEMBL:Q9XTP7,FlyMine:FBpp0081715,modMine:FBpp0081715; MD5=0feae0b4aaa69a67da0762044a209b33; leng…	124	86.29	19	N/A	N/A	339	462	409	531	3.59e-64	224
Pcam.gene140930_i0_len1128.p1	FBgn0011276	376	376	FBgn0011276 FBpp0070482 type=polypeptide; loc=X:complement(join(2681334..2681658,2680431..2681236)); ID=FBpp0070482; name=HLH3B-PA; parent=FBgn0011276,FBtr0070506; dbxref=FlyBase:FBpp0070482,FlyBase_Annotation_IDs:CG2655-PA,GB_protein:AAF45802.1,REFSEQ:NP_525055,GB_protein:AAF45802,UniProt/TrEMBL:Q9W4X2,FlyMine:FBpp0070482,modMine:FBpp0070482; MD5=be3ef860cfcec4058619ce002d3cf255; length=376; rel…	81	81.48	22	N/A	N/A	139	219	165	245	2.86e-34	129
Pcam.gene189535_i0_len306.p1	FBgn0011236	102	601	FBgn0011236 FBpp0072038 type=polypeptide; loc=2R:join(23870872..23870880,23874925..23875094,23875151..23876777); ID=FBpp0072038; name=ken-PA; parent=FBgn0011236,FBtr0072129; dbxref=FlyBase:FBpp0072038,FlyBase_Annotation_IDs:CG5575-PA,GB_protein:AAF47084.1,REFSEQ:NP_523833,GB_protein:AAF47084,UniProt/Swiss-Prot:O77459,FlyMine:FBpp0072038,modMine:FBpp0072038; MD5=657ba4e82f918b43030942ac8b03f0b5; l…	55	70.91	54	N/A	N/A	21	75	498	552	5.64e-14	65.1
Pcam.gene135592_i0_len1224.p1	FBgn0040765	408	570	FBgn0040765 FBpp0087305 type=polypeptide; loc=2R:complement(join(11099532..11099633,10989837..10991124,10989628..10989774,10983298..10983473)); ID=FBpp0087305; name=luna-PB; parent=FBgn0040765,FBtr0088210; dbxref=GB_protein:AAF58723.2,GB_protein:AAF58719.1,FlyBase:FBpp0087305,FlyBase_Annotation_IDs:CG33473-PB,GB_protein:AAF58723.3,REFSEQ:NP_995811,GB_protein:AAF58723,UniProt/Swiss-Prot:Q8MR37,Fly…	97	92.78	86	N/A	N/A	310	406	473	569	6.39e-57	195
Pcam.gene140624_i0_len1074.p1	FBgn0261705	358	362	FBgn0261705 FBpp0292301 type=polypeptide; loc=2R:complement(join(23041609..23041620,23041343..23041378,23038962..23039019,23012411..23013220,23012119..23012291)); ID=FBpp0292301; name=CG42741-PA; parent=FBgn0261705,FBtr0303203; dbxref=FlyBase_Annotation_IDs:CG9895-PA,FlyBase:FBpp0071895,FlyBase:FBpp0292301,FlyBase:FBpp0111317,FlyBase_Annotation_IDs:CG34209-PA,FlyBase_Annotation_IDs:CG42741-PA,REF…	93	92.47	26	N/A	N/A	265	357	270	362	2.21e-55	184
Pcam.gene142947_i0_len4227.p1	FBgn0003053	1409	1894	FBgn0003053 FBpp0070648 type=polypeptide; loc=X:join(4619994..4620860,4621152..4625969); ID=FBpp0070648; name=peb-PA; parent=FBgn0003053,FBtr0070680; dbxref=FlyBase:FBpp0070648,GB_protein:AAF45960.1,FlyBase_Annotation_IDs:CG12212-PA,GB_protein:AAF45960.2,REFSEQ:NP_476674,GB_protein:AAF45960,UniProt/TrEMBL:Q9W4J1; MD5=7ca4918996333cabc3ca613dbac75b4d; length=1894; release=r6.46; species=Dmel;	120	68.33	34	N/A	N/A	460	575	694	813	2.29e-34	143
Pcam.gene137271_i0_len1386.p1	FBgn0263239	462	751	FBgn0263239 FBpp0112047 type=polypeptide; loc=3L:join(3627082..3627144,3644642..3645206,3645875..3646572,3646739..3647420,3649279..3649338,3652715..3652902); ID=FBpp0112047; name=dar1-PB; parent=FBgn0263239,FBtr0113134; dbxref=FlyBase:FBpp0112047,FlyBase_Annotation_IDs:CG12029-PB,REFSEQ:NP_001097493,GB_protein:AAF47785,UniProt/Swiss-Prot:Q9VZN4,FlyMine:FBpp0112047,modMine:FBpp0112047; MD5=80e31c8…	104	96.15	23	N/A	N/A	357	460	648	751	1.80e-63	218
Pcam.gene136516_i0_len1506.p1	FBgn0025679	502	311	FBgn0025679 FBpp0070703 type=polypeptide; loc=X:complement(4770582..4771517); ID=FBpp0070703; name=Klf15-PA; parent=FBgn0025679,FBtr0070735; dbxref=FlyBase:FBpp0070703,FlyBase_Annotation_IDs:CG2932-PA,GB_protein:AAF45983.1,REFSEQ:NP_572185,GB_protein:AAF45983,UniProt/TrEMBL:Q0IGQ2,FlyMine:FBpp0070703,modMine:FBpp0070703; MD5=f7b0cb9a13bbaccd80bedd04519ae52c; length=311; release=r6.46; species=Dme…	112	73.21	22	N/A	N/A	308	419	175	285	3.36e-42	152
Pcam.gene4346_i0_len1485.p1	FBgn0020378	495	726	FBgn0020378 FBpp0303753 type=polypeptide; loc=X:join(9730564..9730677,9753001..9753320,9753556..9755302); ID=FBpp0303753; name=Sp1-PF; parent=FBgn0020378,FBtr0331335; dbxref=REFSEQ:NP_001259388,GB_protein:AGB95231,FlyBase:FBpp0303753,FlyBase_Annotation_IDs:CG1343-PF,UniProt/TrEMBL:M9PJG1; MD5=5cf311aaac504c7366e95ea0426eec50; length=726; release=r6.46; species=Dmel;	335	65.07	61	N/A	N/A	142	443	185	476	8.37e-112	346
Pcam.gene1764_i0_len8782.p1	FBgn0020306	1803	3233	FBgn0020306 FBpp0309691 type=polypeptide; loc=2R:join(21324200..21324810,21324870..21325173,21325392..21325647,21326190..21326294,21327419..21328219,21328440..21329661,21329903..21330089,21331120..21331256,21331334..21331520,21331750..21333846,21334374..21334592,21337428..21337463,21337525..21340620,21340684..21341127); ID=FBpp0309691; name=dom-PG; parent=FBgn0020306,FBtr0342890; dbxref=GB_protei…	856	67.52	47	N/A	N/A	323	1162	1528	2358	0.0	875
Pcam.gene139610_i0_len1158.p1	FBgn0004666	386	688	FBgn0004666 FBpp0082178 type=polypeptide; loc=3R:join(13072499..13072550,13072662..13072856,13074080..13074249,13074571..13074672,13074837..13075004,13075077..13075276,13076199..13076305,13076394..13077466); ID=FBpp0082178; name=sim-PA; parent=FBgn0004666,FBtr0082710; dbxref=FlyBase:FBpp0082178,FlyBase_Annotation_IDs:CG7771-PA,GB_protein:AAF54902.3,REFSEQ:NP_524340,GB_protein:AAF54902,FlyMine:FBp…	376	77.39	92	N/A	N/A	21	375	22	396	8.80e-179	512
Pcam.gene1808_i0_len1896.p1	FBgn0262139	632	1022	FBgn0262139 FBpp0303179 type=polypeptide; loc=3L:complement(join(376419..376663,373660..373895,371440..371507,370906..371215,370607..370728,370203..370289,369480..369673,369310..369416,369003..369150,367390..368941)); ID=FBpp0303179; name=trh-PD; parent=FBgn0262139,FBtr0330146; dbxref=FlyBase:FBpp0303179,FlyBase_Annotation_IDs:CG42865-PD,REFSEQ:NP_001261207,GB_protein:AGB93902,UniProt/Swiss-Prot:…	457	74.40	65	N/A	N/A	87	495	83	531	0.0	545
Pcam.gene146155_i0_len2028.p1	FBgn0023094	676	413	FBgn0023094 FBpp0074693 type=polypeptide; loc=3L:complement(join(19815755..19815774,19815421..19815495,19814807..19815261,19814307..19814736,19813989..19814250)); ID=FBpp0074693; name=cyc-PA; parent=FBgn0023094,FBtr0074924; dbxref=GB_protein:AAF49107.1,FlyBase:FBpp0074693,FlyBase_Annotation_IDs:CG8727-PA,REFSEQ:NP_524168,GB_protein:AAF49107,UniProt/Swiss-Prot:O61734,FlyMine:FBpp0074693,modMine:FB…	402	73.88	58	N/A	N/A	42	435	15	411	9.46e-152	445
Pcam.gene146830_i0_len1926.p1	FBgn0003513	642	1015	FBgn0003513 FBpp0297168 type=polypeptide; loc=3R:complement(join(16401840..16401895,16390714..16390904,16383983..16384107,16379709..16379798,16378081..16378585,16377194..16378014,16376367..16377083,16375533..16376075)); ID=FBpp0297168; name=ss-PC; parent=FBgn0003513,FBtr0306026; dbxref=REFSEQ:NP_001247140,GB_protein:AFH06458,FlyBase:FBpp0297168,FlyBase_Annotation_IDs:CG6993-PC,UniProt/TrEMBL:E1JI…	599	70.62	84	N/A	N/A	60	596	1	573	0.0	678
Pcam.gene7425_i0_len2262.p1	FBgn0264075	754	642	FBgn0264075 FBpp0081483 type=polypeptide; loc=3R:complement(9017754..9019682); ID=FBpp0081483; name=tgo-PA; parent=FBgn0264075,FBtr0082005; dbxref=FlyBase:FBpp0081483,FlyBase_Annotation_IDs:CG11987-PA,GB_protein:AAF54329.1,REFSEQ:NP_731308,GB_protein:AAF54329,UniProt/Swiss-Prot:O15945,FlyMine:FBpp0081483,modMine:FBpp0081483; MD5=4f257250278065c7215decfa892f83f4; length=642; release=r6.46; species…	682	66.86	85	N/A	N/A	110	753	3	642	0.0	671
Pcam.gene135265_i0_len1341.p1	FBgn0023076	447	1027	FBgn0023076 FBpp0099478 type=polypeptide; loc=3L:complement(join(7770023..7770060,7768710..7768870,7768469..7768650,7766873..7767089,7766463..7766819,7765781..7766403,7764213..7765718)); ID=FBpp0099478; name=Clk-PD; parent=FBgn0023076,FBtr0100132; dbxref=FlyBase_Annotation_IDs:CG7391-PD,FlyBase:FBpp0099478,GB_protein:AAX52753.1,REFSEQ:NP_001014576,GB_protein:AAX52753,UniProt/Swiss-Prot:O61735,Fly…	405	63.95	90	N/A	N/A	41	443	17	404	1.11e-131	404
Pcam.gene159535_i0_len744.p1	FBgn0039411	248	920	FBgn0039411 FBpp0289845 type=polypeptide; loc=3R:complement(join(26098076..26098145,26096189..26096567,26088166..26088347,26085110..26085180,26084072..26084161,26081892..26082191,26079552..26079736,26079367..26079473,26078808..26078961,26077472..26078682,26077222..26077235)); ID=FBpp0289845; name=dysf-PD; parent=FBgn0039411,FBtr0300618; dbxref=REFSEQ:NP_733137,GB_protein:AAF56569,FlyBase:FBpp0289…	272	74.63	92	N/A	N/A	20	248	147	418	2.16e-120	363
Pcam.gene139635_i0_len1152.p1	FBgn0040918	384	400	FBgn0040918 FBpp0070898 type=polypeptide; loc=X:complement(join(6266407..6266591,6259604..6259724,6259312..6259533,6258897..6259234,6258650..6258794,6258315..6258506)); ID=FBpp0070898; name=schlank-PA; parent=FBgn0040918,FBtr0070937; dbxref=FlyBase:FBpp0070898,FlyBase_Annotation_IDs:CG3576-PA,GB_protein:AAF46137.2,REFSEQ:NP_727075,GB_protein:AAF46137,UniProt/TrEMBL:Q9W423; MD5=9eaff6979ff6b7b0ba1…	349	66.19	90	N/A	N/A	18	364	5	349	5.72e-105	314
Pcam.gene3714_i1_len4344.p1	FBgn0261648	1448	1365	FBgn0261648 FBpp0088852 type=polypeptide; loc=2L:complement(join(11445028..11445178,11436416..11440251,11436212..11436292,11435895..11435924)); ID=FBpp0088852; name=salm-PA; parent=FBgn0261648,FBtr0089913; dbxref=GB_protein:AAF53097.2,FlyBase:FBpp0088852,FlyBase_Annotation_IDs:CG6464-PA,GB_protein:AAF53097.3,FlyBase_Annotation_IDs:CG6464-PB,REFSEQ:NP_723670,GB_protein:AAF53097,UniProt/Swiss-Prot:…	212	69.34	33	N/A	N/A	834	1030	723	932	5.67e-72	264
Pcam.gene143831_i0_len3117.p1	FBgn0001180	1039	758	FBgn0001180 FBpp0081431 type=polypeptide; loc=3R:complement(8691878..8694154); ID=FBpp0081431; name=hb-PB; parent=FBgn0001180,FBtr0081950; dbxref=GB_protein:AAF54270.1,FlyBase:FBpp0081431,FlyBase_Annotation_IDs:CG9786-PB,REFSEQ:NP_731268,GB_protein:AAF54270,UniProt/Swiss-Prot:P05084; MD5=afccf73f8dcbecf048186738c1170168; length=758; release=r6.46; species=Dmel;	170	80.00	27	N/A	N/A	404	573	218	384	2.48e-75	263
Pcam.gene7894_i0_len966.p1	FBgn0033627	322	605	FBgn0033627 FBpp0087229 type=polypeptide; loc=2R:join(11366915..11367101,11368548..11368698,11368757..11370236); ID=FBpp0087229; name=CG13204-PA; parent=FBgn0033627,FBtr0088128; dbxref=FlyBase:FBpp0087229,FlyBase_Annotation_IDs:CG13204-PA,GB_protein:AAF58652.1,REFSEQ:NP_610678,GB_protein:AAF58652,UniProt/TrEMBL:A1Z8K2,FlyMine:FBpp0087229,modMine:FBpp0087229; MD5=e796a2dd4e9868ce77b6d304c831e729; …	92	56.52	27	N/A	N/A	32	118	23	108	7.84e-10	58.9
Pcam.gene145674_i0_len1680.p1	FBgn0039225	560	640	FBgn0039225 FBpp0089401 type=polypeptide; loc=3R:join(24792725..24793253,24793379..24793549,24794324..24794444,24794596..24794642,24796123..24796795,24796858..24797239); ID=FBpp0089401; name=Ets96B-PB; parent=FBgn0039225,FBtr0084697; dbxref=FlyBase:FBpp0089401,FlyBase_Annotation_IDs:CG6892-PB,GB_protein:AAS65212.1,REFSEQ:NP_996290,GB_protein:AAS65212,UniProt/Swiss-Prot:Q8MRW5,FlyMine:FBpp0089401,…	89	73.03	16	N/A	N/A	58	145	497	585	1.38e-24	107
Pcam.gene136981_i0_len1515.p1	FBgn0005660	505	475	FBgn0005660 FBpp0077739 type=polypeptide; loc=2L:complement(join(551158..551857,547978..548218,547414..547900)); ID=FBpp0077739; name=Ets21C-PA; parent=FBgn0005660,FBtr0078079; dbxref=FlyBase:FBpp0077739,FlyBase_Annotation_IDs:CG2914-PA,GB_protein:AAF51484.1,REFSEQ:NP_523445,GB_protein:AAF51484,UniProt/Swiss-Prot:P29776,FlyMine:FBpp0077739,modMine:FBpp0077739; MD5=617b34877ee462dd25386282040b428b…	232	62.07	45	N/A	N/A	237	464	144	354	1.07e-61	208
Pcam.gene147037_i0_len1878.p1	FBgn0005659	626	518	FBgn0005659 FBpp0084594 type=polypeptide; loc=3R:join(27737092..27737133,27743751..27744531,27744592..27744752,27746413..27746572,27746663..27747075); ID=FBpp0084594; name=Ets98B-PA; parent=FBgn0005659,FBtr0085224; dbxref=GB_protein:AAF56746.1,FlyBase:FBpp0084594,FlyBase_Annotation_IDs:CG5583-PA,GB_protein:AAF56746.2,REFSEQ:NP_524535,GB_protein:AAF56746,UniProt/Swiss-Prot:P29775,FlyMine:FBpp00845…	89	94.38	31	N/A	N/A	535	623	428	516	4.08e-49	178
Pcam.gene8165_i1_len1578.p1	FBgn0000567	526	883	FBgn0000567 FBpp0074967 type=polypeptide; loc=3L:complement(join(17574793..17575831,17565357..17565725,17564606..17564860,17561770..17562758)); ID=FBpp0074967; name=Eip74EF-PB; parent=FBgn0000567,FBtr0075204; dbxref=FlyBase_Annotation_IDs:CG32180-PB,FlyBase:FBpp0074967,GB_protein:AAF49324.1,REFSEQ:NP_730288,GB_protein:AAF49324,UniProt/Swiss-Prot:P11536; MD5=88870aba986145d8d2046721ab3fc48b; lengt…	108	98.15	21	N/A	N/A	418	525	776	883	3.75e-67	231
Pcam.gene2604_i0_len999.p1	FBgn0005658	333	728	FBgn0005658 FBpp0312433 type=polypeptide; loc=3L:join(6100530..6100762,6100935..6101311,6103625..6103792,6112371..6112421,6114294..6114353,6115955..6116002,6118959..6119148,6121494..6121702,6121976..6122826); ID=FBpp0312433; name=Ets65A-PE; parent=FBgn0005658,FBtr0347001; dbxref=FlyBase:FBpp0312433,FlyBase_Annotation_IDs:CG7018-PE,REFSEQ:NP_001303373,GB_protein:ALI30458,UniProt/TrEMBL:A0A0S0WNC2;…	245	81.63	72	N/A	N/A	94	332	262	490	1.23e-111	339
Pcam.gene129469_i0_len393.p1	FBgn0002561	131	257	FBgn0002561 FBpp0070073 type=polypeptide; loc=X:409796..410569; ID=FBpp0070073; name=l(1)sc-PA; parent=FBgn0002561,FBtr0070074; dbxref=FlyBase:FBpp0070073,FlyBase_Annotation_IDs:CG3839-PA,GB_protein:AAF45500.1,REFSEQ:NP_476623,GB_protein:AAF45500,UniProt/Swiss-Prot:P09774,FlyMine:FBpp0070073,modMine:FBpp0070073; MD5=d8cdf498287094c11314883db9aa2c34; length=257; release=r6.46; species=Dmel;	164	48.78	100	N/A	N/A	1	131	98	255	1.71e-17	75.1
Pcam.gene154573_i0_len861.p1	FBgn0002922	287	332	FBgn0002922 FBpp0083863 type=polypeptide; loc=3R:complement(join(23717429..23717956,23716501..23716623,23716363..23716437,23713196..23713274,23712946..23713139)); ID=FBpp0083863; name=nau-PA; parent=FBgn0002922,FBtr0084472; dbxref=FlyBase:FBpp0083863,FlyBase_Annotation_IDs:CG10250-PA,GB_protein:AAF56168.1,REFSEQ:NP_476650,GB_protein:AAF56168,UniProt/Swiss-Prot:P22816,FlyMine:FBpp0083863,modMine:F…	162	63.58	56	N/A	N/A	110	269	116	276	5.90e-48	162
Pcam.gene7606_i0_len2076.p1	FBgn0037672	692	268	FBgn0037672 FBpp0081462 type=polypeptide; loc=3R:complement(join(9263075..9263742,9262875..9263013)); ID=FBpp0081462; name=sage-PA; parent=FBgn0037672,FBtr0081982; dbxref=FlyBase:FBpp0081462,FlyBase_Annotation_IDs:CG12952-PA,GB_protein:AAF54351.1,REFSEQ:NP_524287,GB_protein:AAF54351,UniProt/TrEMBL:Q9VHG3,FlyMine:FBpp0081462,modMine:FBpp0081462; MD5=c18cc201b0f5f7f21a964b8422f002b9; length=268; re…	73	64.38	11	N/A	N/A	527	599	177	236	4.44e-17	81.3
Pcam.gene2322_i0_len3534.p1	FBgn0014018	1178	971	FBgn0014018 FBpp0088971 type=polypeptide; loc=3R:complement(join(9046524..9047435,9044224..9046227)); ID=FBpp0088971; name=Rel-PC; parent=FBgn0014018,FBtr0089340; dbxref=FlyBase:FBpp0088971,FlyBase_Annotation_IDs:CG11992-PC,GB_protein:AAS65131.1,REFSEQ:NP_996188,GB_protein:AAS65131,UniProt/Swiss-Prot:Q94527; MD5=cc5e81281931ad821636bca0d89f3203; length=971; release=r6.46; species=Dmel;	381	54.59	49	N/A	N/A	7	373	99	457	8.00e-57	213
Pcam.gene140092_i0_len1200.p1	FBgn0024887	400	390	FBgn0024887 FBpp0077839 type=polypeptide; loc=3L:join(20356897..20357868,20357941..20358141); ID=FBpp0077839; name=kin17-PA; parent=FBgn0024887,FBtr0078181; dbxref=FlyBase:FBpp0077839,FlyBase_Annotation_IDs:CG5649-PA,GB_protein:AAF51578.1,REFSEQ:NP_649212,GB_protein:AAF51578,UniProt/TrEMBL:Q9VPH4,FlyMine:FBpp0077839,modMine:FBpp0077839; MD5=9c03768d60b86a53c7a6ba97c770ee97; length=390; release=r6…	404	69.55	99	N/A	N/A	3	397	1	388	3.96e-144	414
Pcam.gene145453_i0_len1587.p1	FBgn0038805	529	284	FBgn0038805 FBpp0083356 type=polypeptide; loc=3R:complement(join(20576146..20576873,20575495..20575621)); ID=FBpp0083356; name=TFAM-PB; parent=FBgn0038805,FBtr0083949; dbxref=FlyBase:FBpp0083356,FlyBase_Annotation_IDs:CG4217-PB,GB_protein:AAF55779.2,REFSEQ:NP_732527,GB_protein:AAF55779,UniProt/TrEMBL:Q86BR8,FlyMine:FBpp0083356,modMine:FBpp0083356; MD5=6a795e504f28be3936ce35f00c3d9424; length=284;…	201	51.24	36	N/A	N/A	309	500	67	263	1.69e-19	88.2
Pcam.gene145900_i0_len1641.p1	FBgn0004396	547	516	FBgn0004396 FBpp0075311 type=polypeptide; loc=3L:join(15536402..15536455,15547876..15548086,15549549..15550045,15550147..15550596,15550864..15551007,15551080..15551274); ID=FBpp0075311; name=CrebA-PA; parent=FBgn0004396,FBtr0075557; dbxref=GB_protein:AAF49621.2,GB_protein:AAF49621.1,FlyBase:FBpp0075311,FlyBase_Annotation_IDs:CG7450-PA,REFSEQ:NP_524087,GB_protein:AAF49621,UniProt/Swiss-Prot:P29747…	219	59.36	34	N/A	N/A	354	539	304	516	1.70e-38	147
Pcam.gene154505_i0_len861.p1	FBgn0001291	287	372	FBgn0001291 FBpp0303456 type=polypeptide; loc=2R:10097267..10098385; ID=FBpp0303456; name=Jra-PC; parent=FBgn0001291,FBtr0330606; dbxref=FlyBase:FBpp0303456,FlyBase_Annotation_IDs:CG2275-PC,REFSEQ:NP_001260844,GB_protein:AGB93377,UniProt/TrEMBL:A0A0B4KEI6; MD5=57fe8da5ae951b10477557e29f946017; length=372; release=r6.46; species=Dmel;	241	59.34	82	N/A	N/A	46	281	47	283	2.78e-46	158
Pcam.gene155285_i0_len834.p1	FBgn0021872	278	498	FBgn0021872 FBpp0301746 type=polypeptide; loc=2R:join(21143877..21144136,21144201..21144505,21144529..21145460); ID=FBpp0301746; name=Xbp1-PE; parent=FBgn0021872,FBtr0310045; dbxref=FlyBase:FBpp0301746,FlyBase_Annotation_IDs:CG9415-PE,REFSEQ:NP_726032,GB_protein:AAM70855,UniProt/TrEMBL:Q8MLW7; MD5=6a52f97881221912a18bbcabee5b33e9; length=498; release=r6.46; species=Dmel;	95	67.37	34	N/A	N/A	66	160	61	154	3.78e-15	74.3
Pcam.gene8272_i0_len2271.p1	FBgn0027951	757	922	FBgn0027951 FBpp0303347 type=polypeptide; loc=3R:complement(join(5648497..5648524,5647054..5647215,5644163..5644270,5643449..5643777,5643024..5643344,5642776..5642964,5642429..5642698,5642114..5642364,5641488..5641738,5641062..5641415,5640821..5640948,5640641..5640756,5640303..5640564)); ID=FBpp0303347; name=MTA1-like-PD; parent=FBgn0027951,FBtr0330315; dbxref=FlyBase:FBpp0303347,FlyBase_Annotati…	783	62.58	96	N/A	N/A	23	749	157	889	0.0	693
Pcam.gene141564_i0_len2997.p1	FBgn0010825	999	2007	FBgn0010825 FBpp0305263 type=polypeptide; loc=3L:join(8462041..8462103,8463004..8463237,8463301..8468074,8468135..8468258,8468339..8468483,8468544..8468704,8468867..8468923,8469410..8469493,8469565..8469682,8470088..8470187,8470285..8470379,8470431..8470483,8471152..8471167); ID=FBpp0305263; name=Gug-PJ; parent=FBgn0010825,FBtr0333049; dbxref=REFSEQ:NP_001261581,GB_protein:AGB94276,FlyBase:FBpp03…	174	77.59	17	N/A	N/A	262	429	3	175	9.81e-68	248
Pcam.gene8335_i1_len2151.p1	FBgn0259938	717	698	FBgn0259938 FBpp0081723 type=polypeptide; loc=3R:join(10389379..10389437,10396697..10396820,10397363..10397684,10397747..10399338); ID=FBpp0081723; name=cwo-PA; parent=FBgn0259938,FBtr0082246; dbxref=FlyBase:FBpp0081723,FlyBase_Annotation_IDs:CG17100-PA,GB_protein:AAF54527.2,REFSEQ:NP_524775,GB_protein:AAF54527,UniProt/Swiss-Prot:Q9VGZ5,FlyMine:FBpp0081723,modMine:FBpp0081723; MD5=f96d043f9ac82cb…	160	58.13	28	N/A	N/A	129	281	57	196	7.01e-33	134
Pcam.gene140372_i0_len1095.p1	FBgn0027788	365	425	FBgn0027788 FBpp0087945 type=polypeptide; loc=2R:complement(join(7997833..7998092,7997205..7997419,7995661..7996463)); ID=FBpp0087945; name=Hey-PA; parent=FBgn0027788,FBtr0088869; dbxref=FlyBase:FBpp0087945,FlyBase_Annotation_IDs:CG11194-PA,GB_protein:AAF59152.2,REFSEQ:NP_523657,GB_protein:AAF59152,UniProt/Swiss-Prot:Q7KM13,FlyMine:FBpp0087945,modMine:FBpp0087945; MD5=b5ab6dcad1a4388cd660e0fa24d2…	203	77.34	55	N/A	N/A	34	232	65	265	1.00e-77	244
Pcam.gene147418_i0_len1941.p1	FBgn0010109	647	435	FBgn0010109 FBpp0087879 type=polypeptide; loc=2R:complement(join(8231923..8232048,8231599..8231694,8229417..8230502)); ID=FBpp0087879; name=dpn-PA; parent=FBgn0010109,FBtr0088803; dbxref=FlyBase:FBpp0087879,FlyBase_Annotation_IDs:CG8704-PA,GB_protein:AAF59113.1,REFSEQ:NP_476923,GB_protein:AAF59113,UniProt/Swiss-Prot:Q26263,FlyMine:FBpp0087879,modMine:FBpp0087879; MD5=e7784a72ae8965a4e02e3e71ef94d…	169	74.56	26	N/A	N/A	79	244	33	197	2.41e-63	215
Pcam.gene154385_i0_len873.p1	FBgn0002609	291	224	FBgn0002609 FBpp0084332 type=polypeptide; loc=3R:26022020..26022694; ID=FBpp0084332; name=E(spl)m3-HLH-PA; parent=FBgn0002609,FBtr0084958; dbxref=FlyBase:FBpp0084332,FlyBase_Annotation_IDs:CG8346-PA,GB_protein:AAF56550.1,REFSEQ:NP_524509,GB_protein:AAF56550,UniProt/Swiss-Prot:Q01068,FlyMine:FBpp0084332,modMine:FBpp0084332; MD5=ea83c34cf1a44936178555958a857887; length=224; release=r6.46; species=D…	133	66.17	43	N/A	N/A	59	182	2	132	1.39e-33	121
Pcam.gene143283_i0_len12312.p1	FBgn0005386	4104	2226	FBgn0005386 FBpp0297151 type=polypeptide; loc=3L:complement(join(19598156..19598236,19593351..19598093,19591818..19593287,19591552..19591758,19591302..19591481)); ID=FBpp0297151; name=ash1-PB; parent=FBgn0005386,FBtr0306009; dbxref=REFSEQ:NP_524160,GB_protein:AAF49140,FlyBase:FBpp0297151,FlyBase_Annotation_IDs:CG8887-PB,UniProt/Swiss-Prot:Q9VW15; MD5=a899af3f299f0f375e81afc80ed429b8; length=2226;…	1216	52.14	27	N/A	N/A	2780	3883	955	2102	0.0	728
Pcam.gene143165_i0_len7281.p1	FBgn0023518	2427	2431	FBgn0023518 FBpp0070347 type=polypeptide; loc=X:complement(join(1884007..1889775,1883417..1883941,1882742..1883337,1882556..1882685,1882319..1882501,1882156..1882248)); ID=FBpp0070347; name=trr-PD; parent=FBgn0023518,FBtr0070363; dbxref=FlyBase:FBpp0070347,FlyBase_Annotation_IDs:CG3848-PD,GB_protein:AAN09063.2,REFSEQ:NP_726773,GB_protein:AAN09063,UniProt/Swiss-Prot:Q8IRW8,FlyMine:FBpp0070347,modM…	246	71.54	9	N/A	N/A	2188	2413	1893	2138	1.46e-84	310
Pcam.gene1736_i0_len12753.p1	FBgn0003862	4251	3726	FBgn0003862 FBpp0082409 type=polypeptide; loc=3R:complement(join(14276306..14277391,14274192..14275368,14273915..14274121,14265624..14273850,14265421..14265554,14265168..14265343,14264934..14265107)); ID=FBpp0082409; name=trx-PD; parent=FBgn0003862,FBtr0082950; dbxref=FlyBase_Annotation_IDs:CG8651-PD,FlyBase:FBpp0082409,GB_protein:AAN13599.1,REFSEQ:NP_476769,GB_protein:AAN13599,UniProt/Swiss-Prot…	348	68.68	22	N/A	N/A	3941	4250	3387	3726	2.08e-109	394
Pcam.gene153984_i0_len849.p1	FBgn0035993	283	399	FBgn0035993 FBpp0076232 type=polypeptide; loc=3L:complement(9440693..9441892); ID=FBpp0076232; name=Nf-YA-PA; parent=FBgn0035993,FBtr0076504; dbxref=FlyBase:FBpp0076232,FlyBase_Annotation_IDs:CG3891-PA,GB_protein:AAF50269.1,REFSEQ:NP_648313,GB_protein:AAF50269,UniProt/TrEMBL:Q9VSY9,FlyMine:FBpp0076232,modMine:FBpp0076232; MD5=c7be0f2cdf937b685a1c1f3d07b34543; length=399; release=r6.46; species=Dm…	63	85.71	22	N/A	N/A	184	246	287	347	6.84e-30	115
Pcam.gene4877_i0_len1671.p1	FBgn0026080	557	541	FBgn0026080 FBpp0070636 type=polypeptide; loc=X:complement(join(4116793..4116852,4116599..4116725,4115320..4116544,4115002..4115214,4114929..4114929)); ID=FBpp0070636; name=Tip60-PA; parent=FBgn0026080,FBtr0070668; dbxref=FlyBase:FBpp0070636,FlyBase_Annotation_IDs:CG6121-PA,GB_protein:AAF45923.3,REFSEQ:NP_572151,GB_protein:AAF45923,UniProt/Swiss-Prot:Q960X4,FlyMine:FBpp0070636,modMine:FBpp0070636…	571	67.78	95	N/A	N/A	25	555	10	541	0.0	606
Pcam.gene141577_i0_len2988.p1	FBgn0002914	996	657	FBgn0002914 FBpp0073961 type=polypeptide; loc=X:complement(join(15855790..15857104,15855067..15855725)); ID=FBpp0073961; name=Myb-PA; parent=FBgn0002914,FBtr0074169; dbxref=FlyBase:FBpp0073961,FlyBase_Annotation_IDs:CG9045-PA,GB_protein:AAF48529.1,REFSEQ:NP_511170,GB_protein:AAF48529,UniProt/Swiss-Prot:P04197; MD5=3abe94f0d5f535d4b90e90bbf2629fda; length=657; release=r6.46; species=Dmel;	154	85.06	47	N/A	N/A	61	214	87	240	4.30e-74	256
Pcam.gene2831_i0_len5019.p1	FBgn0284220	1673	1447	FBgn0284220 FBpp0080825 type=polypeptide; loc=2L:complement(join(19451728..19452285,19451247..19451670,19448143..19451180,19447738..19448061)); ID=FBpp0080825; name=Top2-PA; parent=FBgn0284220,FBtr0081287; dbxref=GB_protein:AAF53802.2,FlyBase:FBpp0080825,FlyBase_Annotation_IDs:CG10223-PA,REFSEQ:NP_476760,GB_protein:AAF53802,UniProt/Swiss-Prot:P15348,FlyMine:FBpp0080825,modMine:FBpp0080825; MD5=44…	1421	72.98	82	N/A	N/A	75	1440	9	1379	0.0	1622
Pcam.gene135125_i0_len1293.p1	FBgn0033782	431	384	FBgn0033782 FBpp0086902 type=polypeptide; loc=2R:join(12928932..12929341,12929784..12930528); ID=FBpp0086902; name=sug-PA; parent=FBgn0033782,FBtr0087789; dbxref=FlyBase:FBpp0086902,FlyBase_Annotation_IDs:CG3850-PA,GB_protein:AAF58441.1,REFSEQ:NP_610826,GB_protein:AAF58441,UniProt/Swiss-Prot:Q7K0S9,FlyMine:FBpp0086902,modMine:FBpp0086902; MD5=7f8b2ac34b283d4b122f3544bbf58434; length=384; release=…	154	72.73	35	N/A	N/A	104	254	127	280	7.46e-62	204
Pcam.gene7541_i0_len2214.p1	FBgn0260632	738	999	FBgn0260632 FBpp0309222 type=polypeptide; loc=2L:complement(join(17442652..17442986,17442404..17442582,17441940..17442334,17439789..17441879)); ID=FBpp0309222; name=dl-PF; parent=FBgn0260632,FBtr0340250; dbxref=FlyBase:FBpp0309222,FlyBase_Annotation_IDs:CG6667-PF,GB_protein:AHN54528,REFSEQ:NP_001286014,UniProt/Swiss-Prot:P15330; MD5=5154b8fb767407c1015ebb56bd1fbafc; length=999; release=r6.46; spe…	323	79.57	43	N/A	N/A	89	402	44	366	3.51e-146	452
Pcam.gene2485_i0_len1836.p1	FBgn0261588	612	1292	FBgn0261588 FBpp0308446 type=polypeptide; loc=2R:join(8347539..8348294,8387756..8388221,8388949..8389506,8390180..8391446,8391501..8391736,8393557..8393737,8394563..8394619,8395031..8395114,8395211..8395359,8395435..8395559); ID=FBpp0308446; name=pdm3-PF; parent=FBgn0261588,FBtr0339350; dbxref=GB_protein:ADV37134,REFSEQ:NP_001188885,FlyBase:FBpp0308446,FlyBase_Annotation_IDs:CG42698-PF,UniProt/Tr…	223	74.89	44	N/A	N/A	392	586	1067	1289	1.84e-87	295
Pcam.gene7135_i1_len6357.p1	FBgn0000541	2119	2761	FBgn0000541 FBpp0304412 type=polypeptide; loc=3L:complement(join(245928..246216,241564..245475,241118..241501,240734..241057,239243..240667,239055..239185,236554..236755,236139..236501,235579..236074,235410..235514,234982..235345,234568..234652,234299..234504)); ID=FBpp0304412; name=E(bx)-PH; parent=FBgn0000541,FBtr0332102; dbxref=FlyBase:FBpp0304412,FlyBase_Annotation_IDs:CG32346-PH,REFSEQ:NP_00…	555	60.18	64	N/A	N/A	23	546	7	536	5.16e-123	434
Pcam.gene7765_i0_len2121.p1	FBgn0261239	707	808	FBgn0261239 FBpp0081008 type=polypeptide; loc=2L:join(21253670..21255313,21255538..21255828,21255897..21256046,21256946..21257048,21257103..21257257,21257746..21257829); ID=FBpp0081008; name=Hr39-PB; parent=FBgn0261239,FBtr0081479; dbxref=GB_protein:AAF53984.1,FlyBase:FBpp0081008,FlyBase_Annotation_IDs:CG8676-PB,REFSEQ:NP_599123,GB_protein:AAF53984,UniProt/Swiss-Prot:Q05192; MD5=b32ef0d8a523825f0…	792	54.17	98	N/A	N/A	17	706	94	808	7.40e-173	514
Pcam.gene135560_i0_len1329.p1	FBgn0003651	443	826	FBgn0003651 FBpp0428128 type=polypeptide; loc=3R:join(12281595..12282249,12290209..12290358,12294008..12294559,12300479..12300636,12300885..12301850); ID=FBpp0428128; name=svp-PF; parent=FBgn0003651,FBtr0479795; dbxref=REFSEQ:NP_001369011,GB_protein:QJC18460,FlyBase:FBpp0428128,FlyBase_Annotation_IDs:CG11502-PF; MD5=672c0be311eb1cd5634df36671060586; length=826; release=r6.46; species=Dmel;	388	88.66	86	N/A	N/A	63	442	156	543	0.0	632
Pcam.gene145492_i0_len1581.p1	FBgn0003964	527	508	FBgn0003964 FBpp0070332 type=polypeptide; loc=X:complement(2039387..2040913); ID=FBpp0070332; name=usp-PA; parent=FBgn0003964,FBtr0070346; dbxref=FlyBase:FBpp0070332,FlyBase_Annotation_IDs:CG4380-PA,GB_protein:AAF45707.1,REFSEQ:NP_476781,GB_protein:AAF45707,UniProt/Swiss-Prot:P20153,FlyMine:FBpp0070332,modMine:FBpp0070332; MD5=c17ce772530806ea2bde889f24a9595d; length=508; release=r6.46; species=D…	473	55.18	70	N/A	N/A	139	506	19	486	1.68e-117	355
Pcam.gene3374_i0_len2024.p1	FBgn0001078	586	1027	FBgn0001078 FBpp0074853 type=polypeptide; loc=3L:complement(join(18797537..18798731,18763329..18763862,18755656..18755873,18755134..18755504,18754577..18754633,18754314..18754512,18753185..18753443,18753018..18753118,18752746..18752895)); ID=FBpp0074853; name=ftz-f1-PB; parent=FBgn0001078,FBtr0075086; dbxref=FlyBase:FBpp0074853,FlyBase_Annotation_IDs:CG4059-PB,GB_protein:AAF49231.2,REFSEQ:NP_5241…	235	79.15	73	N/A	N/A	351	585	792	1026	2.68e-101	328
Pcam.gene4108_i0_len1467.p1	FBgn0035849	489	496	FBgn0035849 FBpp0076448 type=polypeptide; loc=3L:complement(join(8185567..8185589,8184484..8185042,8183519..8184427)); ID=FBpp0076448; name=ERR-PB; parent=FBgn0035849,FBtr0076725; dbxref=FlyBase:FBpp0076448,FlyBase_Annotation_IDs:CG7404-PB,GB_protein:AAN12015.1,REFSEQ:NP_648183,GB_protein:AAN12015,UniProt/TrEMBL:Q8WS79,FlyMine:FBpp0076448,modMine:FBpp0076448; MD5=4691f53017a9dfcff70fe4c8167cd617;…	443	58.01	74	N/A	N/A	125	488	57	496	1.17e-113	343
Pcam.gene145747_i0_len1632.p1	FBgn0004914	544	732	FBgn0004914 FBpp0079350 type=polypeptide; loc=2L:complement(join(8691014..8691194,8689814..8690252,8689129..8689625,8688921..8689058,8688621..8688857,8687889..8688548,8687778..8687824)); ID=FBpp0079350; name=Hnf4-PB; parent=FBgn0004914,FBtr0079748; dbxref=FlyBase:FBpp0079350,FlyBase_Annotation_IDs:CG9310-PB,GB_protein:AAN10680.1,REFSEQ:NP_723413,GB_protein:AAN10680,FlyMine:FBpp0079350,modMine:FBp…	339	79.06	60	N/A	N/A	170	497	170	508	9.29e-153	454
Pcam.gene1006_i0_len1707.p1	FBgn0000546	569	878	FBgn0000546 FBpp0085352 type=polypeptide; loc=2R:complement(join(6122882..6123560,6094557..6095071,6094010..6094153,6093797..6093949,6092588..6093733)); ID=FBpp0085352; name=EcR-PB; parent=FBgn0000546,FBtr0086011; dbxref=FlyBase:FBpp0085352,FlyBase_Annotation_IDs:CG1765-PB,GB_protein:AAF57280.2,REFSEQ:NP_724460,GB_protein:AAF57280,UniProt/Swiss-Prot:P34021,FlyMine:FBpp0085352,modMine:FBpp0085352;…	451	67.41	75	N/A	N/A	140	566	214	653	5.20e-156	468
Pcam.gene7987_i1_len2229.p1	FBgn0014859	743	1078	FBgn0014859 FBpp0080927 type=polypeptide; loc=2L:complement(join(20713037..20713469,20690143..20690456,20688456..20689601,20687250..20688336,20686810..20687066)); ID=FBpp0080927; name=Hr38-PB; parent=FBgn0014859,FBtr0081397; dbxref=FlyBase:FBpp0080927,FlyBase_Annotation_IDs:CG1864-PB,GB_protein:AAF53914.1,REFSEQ:NP_477119,GB_protein:AAF53914,UniProt/Swiss-Prot:P49869,FlyMine:FBpp0080927,modMine:F…	344	89.24	46	N/A	N/A	399	742	743	1078	0.0	557
Pcam.gene137768_i0_len1446.p1	FBgn0003720	482	452	FBgn0003720 FBpp0085071 type=polypeptide; loc=3R:join(30852547..30852622,30852744..30854026); ID=FBpp0085071; name=tll-PA; parent=FBgn0003720,FBtr0085709; dbxref=FlyBase_Annotation_IDs:CG1378-PA,FlyBase:FBpp0085071,GB_protein:AAF57091.1,REFSEQ:NP_524596,GB_protein:AAF57091,UniProt/Swiss-Prot:P18102,FlyMine:FBpp0085071,modMine:FBpp0085071; MD5=d0900ae51129f0b0ba1074769ec1afd0; length=452; release=…	476	55.88	93	N/A	N/A	29	476	11	447	1.25e-108	329
Pcam.gene515_i0_len2145.p1	FBgn0000448	715	871	FBgn0000448 FBpp0402891 type=polypeptide; loc=2R:complement(join(10232024..10233311,10209880..10210107,10209440..10209608,10209101..10209264,10208921..10209024,10208706..10208852,10208401..10208644,10208191..10208341,10208008..10208128)); ID=FBpp0402891; name=Hr3-PI; parent=FBgn0000448,FBtr0452140; dbxref=FlyBase:FBpp0402891,FlyBase_Annotation_IDs:CG33183-PI,REFSEQ:NP_001334718,GB_protein:API6496…	249	72.29	61	N/A	N/A	466	714	621	866	3.21e-76	261
Pcam.gene146646_i0_len2160.p1	FBgn0034012	720	582	FBgn0034012 FBpp0112948 type=polypeptide; loc=2R:join(15331601..15331646,15333577..15333967,15336084..15336187,15337348..15337462,15337752..15337807,15337893..15338210,15338399..15338607,15338686..15338847,15338911..15339075,15339138..15339320); ID=FBpp0112948; name=Hr51-PC; parent=FBgn0034012,FBtr0114456; dbxref=FlyBase:FBpp0112948,FlyBase_Annotation_IDs:CG16801-PC,REFSEQ:NP_611032,GB_protein:AA…	503	63.22	64	N/A	N/A	257	719	108	582	6.32e-142	427
Pcam.gene149243_i0_len672.p1	FBgn0015381	224	691	FBgn0015381 FBpp0078776 type=polypeptide; loc=2L:join(5926192..5926201,5928069..5928152,5928210..5928371,5936140..5937476,5937573..5938055); ID=FBpp0078776; name=dsf-PA; parent=FBgn0015381,FBtr0079145; dbxref=FlyBase:FBpp0078776,FlyBase_Annotation_IDs:CG9019-PA,GB_protein:AAF52303.1,REFSEQ:NP_477140,GB_protein:AAF52303,UniProt/Swiss-Prot:Q9VML1,FlyMine:FBpp0078776,modMine:FBpp0078776; MD5=2d234fc…	191	81.15	85	N/A	N/A	26	216	497	687	9.70e-81	253
Pcam.gene3879_i1_len1854.p1	FBgn0015239	618	601	FBgn0015239 FBpp0078045 type=polypeptide; loc=3L:complement(join(21496820..21496859,21496421..21496741,21495599..21495868,21494306..21495480)); ID=FBpp0078045; name=Hr78-PC; parent=FBgn0015239,FBtr0078390; dbxref=GB_protein:AAN12169.1,FlyBase:FBpp0078045,FlyBase_Annotation_IDs:CG7199-PC,REFSEQ:NP_730637,GB_protein:AAN12169,UniProt/Swiss-Prot:Q24142; MD5=ad1438dfa48ae0f44560fdb147887a16; length=60…	92	82.61	58	N/A	N/A	155	246	47	128	6.98e-41	156
Pcam.gene136082_i0_len1272.p1	FBgn0037436	424	278	FBgn0037436 FBpp0081210 type=polypeptide; loc=3R:join(6349243..6349867,6350301..6350512); ID=FBpp0081210; name=Hr83-PA; parent=FBgn0037436,FBtr0081713; dbxref=FlyBase:FBpp0081210,FlyBase_Annotation_IDs:CG10296-PA,GB_protein:AAF54133.1,REFSEQ:NP_649647,GB_protein:AAF54133,UniProt/TrEMBL:Q9VI12,FlyMine:FBpp0081210,modMine:FBpp0081210; MD5=d13172cde5aeb563f8d89ed6fce8c479; length=278; release=r6.46;…	86	67.44	20	N/A	N/A	48	132	5	86	9.70e-25	102
Pcam.gene141828_i0_len2841.p1	FBgn0015240	947	723	FBgn0015240 FBpp0084131 type=polypeptide; loc=3R:join(25025544..25026210,25026279..25026335,25026401..25027224,25028248..25028457,25028529..25028741,25028798..25028998); ID=FBpp0084131; name=Hr96-PA; parent=FBgn0015240,FBtr0084756; dbxref=FlyBase:FBpp0084131,FlyBase_Annotation_IDs:CG11783-PA,GB_protein:AAF56379.1,REFSEQ:NP_524493,GB_protein:AAF56379,UniProt/Swiss-Prot:Q24143,FlyMine:FBpp0084131,m…	108	76.85	11	N/A	N/A	539	645	5	112	1.38e-39	156
Pcam.gene7774_i1_len2067.p1	FBgn0085424	689	961	FBgn0085424 FBpp0111554 type=polypeptide; loc=2L:join(12593998..12594670,12613676..12614212,12622975..12623019,12625455..12627085); ID=FBpp0111554; name=nub-PB; parent=FBgn0085424,FBtr0112642; dbxref=FlyBase:FBpp0111554,FlyBase_Annotation_IDs:CG34395-PB,REFSEQ:NP_001097153,GB_protein:ABV53675,UniProt/TrEMBL:A8DYZ8,FlyMine:FBpp0111554,modMine:FBpp0111554; MD5=eb0f548b482b4b91c686b8ce0cb5a649; leng…	153	88.24	21	N/A	N/A	474	620	791	943	2.07e-78	268
Pcam.gene7774_i0_len2112.p1	FBgn0004394	704	893	FBgn0004394 FBpp0079973 type=polypeptide; loc=2L:join(12660466..12660931,12672784..12673647,12680777..12680833,12684531..12685825); ID=FBpp0079973; name=pdm2-PB; parent=FBgn0004394,FBtr0080392; dbxref=FlyBase:FBpp0079973,FlyBase_Annotation_IDs:CG12287-PB,GB_protein:AAF53208.2,REFSEQ:NP_723763,GB_protein:AAF53208,UniProt/Swiss-Prot:Q9VK71,FlyMine:FBpp0079973,modMine:FBpp0079973; MD5=a05f5ca730c370…	178	82.58	24	N/A	N/A	489	657	691	867	2.96e-72	251
Pcam.gene149791_i0_len675.p1	FBgn0086680	225	742	FBgn0086680 FBpp0312431 type=polypeptide; loc=3L:6790826..6793054; ID=FBpp0312431; name=vvl-PF; parent=FBgn0086680,FBtr0346999; dbxref=FlyBase:FBpp0312431,FlyBase_Annotation_IDs:CG10037-PF,REFSEQ:NP_001303384,GB_protein:ALI30463,UniProt/TrEMBL:A0A0S0WGV5; MD5=6bfc247b2bccfe9b5e6ad49b2bb477fb; length=742; release=r6.46; species=Dmel;	227	78.41	94	N/A	N/A	15	225	131	356	1.27e-99	304
Pcam.gene159077_i0_len798.p1	FBgn0000028	266	396	FBgn0000028 FBpp0073832 type=polypeptide; loc=X:complement(join(15378189..15378314,15377561..15377593,15372152..15372208,15371512..15371688,15354755..15354953,15354536..15354676,15354227..15354458,15353225..15353388,15353106..15353167)); ID=FBpp0073832; name=acj6-PA; parent=FBgn0000028,FBtr0074015; dbxref=FlyBase_Annotation_IDs:CG9151-PA,FlyBase:FBpp0073832,GB_protein:AAF48447.2,REFSEQ:NP_524876,…	249	80.32	84	N/A	N/A	12	234	140	383	5.83e-117	340
Pcam.gene141104_i0_len1119.p1	FBgn0003129	373	370	FBgn0003129 FBpp0110325 type=polypeptide; loc=3R:complement(join(8333115..8333124,8319810..8320912)); ID=FBpp0110325; name=Poxm-PC; parent=FBgn0003129,FBtr0111026; dbxref=FlyBase:FBpp0110325,FlyBase_Annotation_IDs:CG9610-PC,REFSEQ:NP_001036687,GB_protein:ABI31147,UniProt/Swiss-Prot:P23757,FlyMine:FBpp0110325,modMine:FBpp0110325; MD5=7e9987fcb47a06f47e9b288f94ef0af0; length=370; release=r6.46; spe…	144	92.36	38	N/A	N/A	54	195	2	145	2.10e-82	255
Pcam.gene137473_i0_len1374.p1	FBgn0005561	458	844	FBgn0005561 FBpp0088366 type=polypeptide; loc=4:join(1092286..1092628,1095576..1095716,1095794..1095832,1101934..1102099,1103535..1103732,1106152..1106597,1107699..1107790,1108098..1108344,1108474..1108572,1109109..1109600,1110781..1110888,1111288..1111451); ID=FBpp0088366; name=sv-PA; parent=FBgn0005561,FBtr0089327; dbxref=FlyBase_Annotation_IDs:CG11049-PA,FlyBase:FBpp0088366,GB_protein:AAF59385…	414	57.97	72	N/A	N/A	68	398	168	574	5.60e-91	293
Pcam.gene143161_i0_len7107.p1	FBgn0003396	2369	2587	FBgn0003396 FBpp0303470 type=polypeptide; loc=2R:join(11174775..11174805,11190340..11190396,11208245..11209857,11209919..11210629,11210698..11210805,11210873..11213907,11213973..11214199,11214263..11216244); ID=FBpp0303470; name=shn-PF; parent=FBgn0003396,FBtr0330620; dbxref=FlyBase:FBpp0303470,FlyBase_Annotation_IDs:CG7734-PF,REFSEQ:NP_001260883,GB_protein:AGB93416,UniProt/TrEMBL:A0A0B4KFC0; MD5…	731	51.71	36	N/A	N/A	1518	2228	1797	2459	2.38e-113	404
Pcam.gene1679_i0_len2016.p1	FBgn0039169	672	985	FBgn0039169 FBpp0303408 type=polypeptide; loc=3R:complement(24223698..24226655); ID=FBpp0303408; name=Spps-PB; parent=FBgn0039169,FBtr0330382; dbxref=FlyBase:FBpp0303408,FlyBase_Annotation_IDs:CG5669-PB,REFSEQ:NP_001262902,GB_protein:AGB96282,UniProt/TrEMBL:A0A0B4KHC8; MD5=db7450213371fb24b12a659980118559; length=985; release=r6.46; species=Dmel;	118	85.59	31	N/A	N/A	502	619	714	830	2.77e-64	229
Pcam.gene145581_i0_len1668.p1	FBgn0011648	556	525	FBgn0011648 FBpp0304648 type=polypeptide; loc=2L:complement(join(3152429..3152432,3148804..3149279,3148047..3148737,3147419..3147825)); ID=FBpp0304648; name=Mad-PB; parent=FBgn0011648,FBtr0332372; dbxref=FlyBase:FBpp0304648,FlyBase_Annotation_IDs:CG12399-PB,REFSEQ:NP_001259992,GB_protein:AGB92529,UniProt/TrEMBL:M9PBX0; MD5=44a9d5193c4b1ff1c9f72c36e00281bc; length=525; release=r6.46; species=Dmel;	498	77.51	89	N/A	N/A	60	555	78	525	0.0	686
Pcam.gene154234_i0_len846.p1	FBgn0025800	282	486	FBgn0025800 FBpp0071140 type=polypeptide; loc=X:complement(8139222..8140682); ID=FBpp0071140; name=Smox-PA; parent=FBgn0025800,FBtr0071192; dbxref=FlyBase:FBpp0071140,FlyBase_Annotation_IDs:CG2262-PA,GB_protein:AAF46330.1,REFSEQ:NP_511079,GB_protein:AAF46330,UniProt/TrEMBL:O96660,FlyMine:FBpp0071140,modMine:FBpp0071140; MD5=312ffdf2d81998a7b36cf28e97020d29; length=486; release=r6.46; species=Dmel;	245	89.39	87	N/A	N/A	37	281	247	486	1.45e-151	431
Pcam.gene1958_i0_len1446.p1	FBgn0011655	482	771	FBgn0011655 FBpp0085176 type=polypeptide; loc=3R:join(31611681..31611744,31611979..31612247,31612334..31612688,31612887..31613108,31613260..31613874,31613935..31614217,31614279..31614447,31614504..31614630,31614690..31614901); ID=FBpp0085176; name=Med-PA; parent=FBgn0011655,FBtr0085815; dbxref=FlyBase_Annotation_IDs:CG1775-PA,FlyBase:FBpp0085176,GB_protein:AAF57172.1,REFSEQ:NP_524610,GB_protein:A…	235	87.66	48	N/A	N/A	248	478	537	768	3.40e-121	371
Pcam.gene141659_i0_len3072.p1	FBgn0003334	1024	877	FBgn0003334 FBpp0081580 type=polypeptide; loc=3R:complement(join(9636610..9637155,9635634..9636551,9634537..9635568,9634338..9634475)); ID=FBpp0081580; name=Scm-PA; parent=FBgn0003334,FBtr0082102; dbxref=FlyBase:FBpp0081580,FlyBase_Annotation_IDs:CG9495-PA,GB_protein:AAF54419.2,REFSEQ:NP_731385,GB_protein:AAF54419,UniProt/Swiss-Prot:Q9VHA0,FlyMine:FBpp0081580,modMine:FBpp0081580; MD5=3eefdded9dd5…	400	63.50	47	N/A	N/A	15	414	55	396	9.60e-124	398
Pcam.gene147098_i0_len1869.p1	FBgn0004861	623	1589	FBgn0004861 FBpp0070416 type=polypeptide; loc=X:complement(join(2136017..2136051,2129979..2131726,2129467..2129917,2127624..2129407,2126809..2127560)); ID=FBpp0070416; name=ph-p-PA; parent=FBgn0004861,FBtr0070432; dbxref=FlyBase:FBpp0070416,FlyBase_Annotation_IDs:CG18412-PA,GB_protein:AAF45727.3,REFSEQ:NP_476871,GB_protein:AAF45727,UniProt/Swiss-Prot:P39769,FlyMine:FBpp0070416,modMine:FBpp0070416…	321	47.35	45	N/A	N/A	344	621	1297	1585	9.73e-41	159
Pcam.gene3866_i1_len1710.p1	FBgn0004795	570	911	FBgn0004795 FBpp0071982 type=polypeptide; loc=2R:join(23633178..23633264,23642239..23642405,23642484..23642634,23642759..23643095,23643157..23643272,23647689..23647761,23650901..23651084,23651435..23651582,23651660..23652153,23652503..23652601,23652757..23653280,23653463..23653818); ID=FBpp0071982; name=retn-PB; parent=FBgn0004795,FBtr0072073; dbxref=FlyBase:FBpp0071982,FlyBase_Annotation_IDs:CG5…	153	82.35	27	N/A	N/A	153	305	270	409	8.91e-70	241
Pcam.gene8089_i0_len2325.p1	FBgn0004837	775	594	FBgn0004837 FBpp0080261 type=polypeptide; loc=2L:join(15039937..15040320,15041095..15041975,15042034..15042241,15042307..15042618); ID=FBpp0080261; name=Su(H)-PA; parent=FBgn0004837,FBtr0080700; dbxref=FlyBase:FBpp0080261,FlyBase_Annotation_IDs:CG3497-PA,GB_protein:AAF53434.1,REFSEQ:NP_476868,GB_protein:AAF53434,UniProt/Swiss-Prot:P28159,FlyMine:FBpp0080261,modMine:FBpp0080261; MD5=4bacd3265a70c1…	437	93.59	56	N/A	N/A	269	704	101	537	0.0	801
Pcam.gene125737_i0_len351.p1	FBgn0024244	117	88	FBgn0024244 FBpp0311097 type=polypeptide; loc=2L:join(3545587..3545807,3547262..3547307); ID=FBpp0311097; name=drm-PC; parent=FBgn0024244,FBtr0344768; dbxref=FlyBase:FBpp0311097,FlyBase_Annotation_IDs:CG10016-PC,GB_protein:AHN54105,REFSEQ:NP_001285590,UniProt/TrEMBL:X2JD31; MD5=f641fdbe9586306f4912f67f28e4418d; length=88; release=r6.46; species=Dmel;	80	78.75	68	N/A	N/A	24	102	1	77	4.34e-29	100
Pcam.gene137782_i0_len1413.p1	FBgn0000097	471	732	FBgn0000097 FBpp0077522 type=polypeptide; loc=2L:complement(join(2159312..2160491,2158468..2159245,2158165..2158405)); ID=FBpp0077522; name=aop-PB; parent=FBgn0000097,FBtr0077850; dbxref=FlyBase:FBpp0077522,FlyBase_Annotation_IDs:CG3166-PB,GB_protein:AAN10445.1,REFSEQ:NP_523455,GB_protein:AAN10445,UniProt/Swiss-Prot:Q01842,FlyMine:FBpp0077522,modMine:FBpp0077522; MD5=edd2db6389d04d2c6678dc61ac0d0…	109	89.91	23	N/A	N/A	290	398	387	495	2.07e-59	206
Pcam.gene4870_i1_len1353.p1	FBgn0004510	451	484	FBgn0004510 FBpp0303200 type=polypeptide; loc=3R:complement(join(26912697..26912760,26912505..26912619,26912374..26912443,26911604..26912318,26911052..26911542)); ID=FBpp0303200; name=Ets97D-PB; parent=FBgn0004510,FBtr0330167; dbxref=FlyBase:FBpp0303200,FlyBase_Annotation_IDs:CG6338-PB,REFSEQ:NP_001263000,GB_protein:AGB96380,UniProt/TrEMBL:A0A0B4KHY6; MD5=231739af1cbdf1380fb6722d5ba2bcd9; length=…	416	55.77	88	N/A	N/A	44	441	32	444	2.45e-83	263
Pcam.gene1821_i2_len1710.p1	FBgn0003118	570	718	FBgn0003118 FBpp0088658 type=polypeptide; loc=3R:complement(join(23340182..23340514,23337896..23337986,23313442..23313558,23312887..23313090,23311982..23312206,23291717..23292681,23291496..23291653,23291365..23291428)); ID=FBpp0088658; name=pnt-PB; parent=FBgn0003118,FBtr0089717; dbxref=FlyBase:FBpp0088658,FlyBase_Annotation_IDs:CG17077-PB,GB_protein:AAF56125.1,REFSEQ:NP_524461,GB_protein:AAF5612…	120	89.17	40	N/A	N/A	450	569	599	718	2.74e-60	211
Pcam.gene138529_i0_len1068.p1	FBgn0033748	356	524	FBgn0033748 FBpp0087056 type=polypeptide; loc=2R:complement(join(12510325..12510439,12509866..12510266,12509571..12509719,12509084..12509470,12508893..12508994,12508712..12508833,12508466..12508645,12508269..12508387)); ID=FBpp0087056; name=vis-PB; parent=FBgn0033748,FBtr0087945; dbxref=FlyBase:FBpp0087056,FlyBase_Annotation_IDs:CG8821-PB,GB_protein:AAO41402.1,REFSEQ:NP_788337,GB_protein:AAO41402…	87	87.36	24	N/A	N/A	67	153	89	175	8.15e-43	154
Pcam.gene23382_i0_len201.p1	FBgn0033749	67	555	FBgn0033749 FBpp0087053 type=polypeptide; loc=2R:complement(join(12514130..12514244,12513568..12514061,12513360..12513508,12512873..12513259,12512682..12512783,12512501..12512622,12512255..12512434,12512071..12512189)); ID=FBpp0087053; name=achi-PC; parent=FBgn0033749,FBtr0087942; dbxref=FlyBase:FBpp0087053,FlyBase_Annotation_IDs:CG8819-PC,GB_protein:AAM68695.1,REFSEQ:NP_725183,GB_protein:AAM6869…	66	95.45	99	N/A	N/A	2	67	104	169	4.13e-36	125
Pcam.gene137050_i0_len1512.p1	FBgn0001235	504	487	FBgn0001235 FBpp0081732 type=polypeptide; loc=3R:complement(join(10612985..10612999,10605088..10605368,10602792..10602933,10593551..10593601,10591409..10591459,10585743..10585928,10561909..10562032,10548607..10548654,10533911..10534006,10529439..10529462,10521072..10521220,10514268..10514344,10511759..10511817,10511377..10511537)); ID=FBpp0081732; name=hth-PC; parent=FBgn0001235,FBtr0082255; dbxr…	537	64.62	96	N/A	N/A	18	499	4	486	1.45e-179	512
Pcam.gene147029_i0_len1878.p1	FBgn0015919	553	693	FBgn0015919 FBpp0075641 type=polypeptide; loc=3L:join(12610769..12610819,12616803..12617288,12617591..12617709,12618342..12618664,12619599..12620701); ID=FBpp0075641; name=caup-PA; parent=FBgn0015919,FBtr0075909; dbxref=FlyBase:FBpp0075641,FlyBase_Annotation_IDs:CG10605-PA,GB_protein:AAF49895.1,REFSEQ:NP_524046,GB_protein:AAF49895,UniProt/Swiss-Prot:P54269,FlyMine:FBpp0075641,modMine:FBpp0075641;…	383	61.88	61	N/A	N/A	19	353	105	482	2.41e-98	312
Pcam.gene155807_i0_len933.p1	FBgn0014343	311	682	FBgn0014343 FBpp0303110 type=polypeptide; loc=3L:join(12694312..12694353,12696500..12697003,12705220..12705326,12707375..12707673,12707983..12709079); ID=FBpp0303110; name=mirr-PC; parent=FBgn0014343,FBtr0330077; dbxref=FlyBase:FBpp0303110,FlyBase_Annotation_IDs:CG10601-PC,REFSEQ:NP_001261778,GB_protein:AGB94471,UniProt/TrEMBL:M9PI45; MD5=2b4d55245d678bfea8b728bc8e032b7d; length=682; release=r6.4…	174	69.54	52	N/A	N/A	80	240	168	338	1.51e-58	198
Pcam.gene141452_i0_len2595.p1	FBgn0031232	865	294	FBgn0031232 FBpp0077805 type=polypeptide; loc=2L:complement(join(206001..206044,205272..205943,205044..205212)); ID=FBpp0077805; name=CG11617-PA; parent=FBgn0031232,FBtr0078146; dbxref=FlyBase:FBpp0077805,FlyBase_Annotation_IDs:CG11617-PA,GB_protein:AAF51532.1,REFSEQ:NP_608502,GB_protein:AAF51532,UniProt/TrEMBL:Q9VPL4,FlyMine:FBpp0077805,modMine:FBpp0077805; MD5=3b6f9d9a4f49af7288c826005883ccaf; …	92	47.83	11	N/A	N/A	529	620	33	124	1.64e-09	59.3
Pcam.gene140771_i0_len1125.p1	FBgn0003460	375	416	FBgn0003460 FBpp0089177 type=polypeptide; loc=2R:join(7424331..7424669,7424805..7425015,7425153..7425280,7425876..7425980,7426184..7426239,7433721..7434132); ID=FBpp0089177; name=so-PA; parent=FBgn0003460,FBtr0088970; dbxref=FlyBase:FBpp0089177,FlyBase_Annotation_IDs:CG11121-PA,GB_protein:AAF59260.1,REFSEQ:NP_476733,GB_protein:AAF59260,UniProt/Swiss-Prot:Q27350,FlyMine:FBpp0089177,modMine:FBpp008…	207	87.44	55	N/A	N/A	61	267	98	294	4.13e-123	360
Pcam.gene134797_i0_len1302.p1	FBgn0027364	434	392	FBgn0027364 FBpp0077932 type=polypeptide; loc=3L:complement(join(20792128..20792287,20790720..20791114,20790136..20790653,20789066..20789171)); ID=FBpp0077932; name=Six4-PA; parent=FBgn0027364,FBtr0078274; dbxref=FlyBase:FBpp0077932,FlyBase_Annotation_IDs:CG3871-PA,GB_protein:AAF51640.3,REFSEQ:NP_649256,GB_protein:AAF51640,UniProt/TrEMBL:Q9Y1P6,FlyMine:FBpp0077932,modMine:FBpp0077932; MD5=b214ab4…	184	83.15	42	N/A	N/A	142	325	179	361	5.75e-91	280
Pcam.gene2345_i0_len5736.p1	FBgn0004878	1912	793	FBgn0004878 FBpp0078374 type=polypeptide; loc=3R:complement(join(5715761..5716612,5714528..5715221,5714024..5714457,5713551..5713952)); ID=FBpp0078374; name=cas-PA; parent=FBgn0004878,FBtr0078725; dbxref=FlyBase:FBpp0078374,FlyBase_Annotation_IDs:CG2102-PA,GB_protein:AAF51966.1,REFSEQ:NP_524677,GB_protein:AAF51966,UniProt/Swiss-Prot:Q7M3M8,FlyMine:FBpp0078374,modMine:FBpp0078374; MD5=e7175e3f4050…	294	68.71	25	N/A	N/A	427	717	307	598	7.25e-97	331
Pcam.gene2357_i0_len3600.p1	FBgn0030505	1200	1457	FBgn0030505 FBpp0111893 type=polypeptide; loc=X:join(13645558..13645804,13649377..13649501,13649655..13650067,13652879..13653505,13654784..13655204,13655303..13655459,13655528..13655775,13655851..13656034,13660740..13662686,13662755..13662759); ID=FBpp0111893; name=NFAT-PB; parent=FBgn0030505,FBtr0112980; dbxref=FlyBase:FBpp0111893,FlyBase_Annotation_IDs:CG11172-PB,REFSEQ:NP_001096974,GB_protein:…	289	68.51	22	N/A	N/A	289	557	497	785	7.06e-100	347
Pcam.gene147958_i0_len642.p1	FBgn0010287	214	224	FBgn0010287 FBpp0079164 type=polypeptide; loc=2L:join(8072971..8073125,8073197..8073716); ID=FBpp0079164; name=Trf-PA; parent=FBgn0010287,FBtr0079542; dbxref=FlyBase:FBpp0079164,FlyBase_Annotation_IDs:CG7562-PA,GB_protein:AAF52600.1,REFSEQ:NP_476939,GB_protein:AAF52600,UniProt/Swiss-Prot:Q27896,FlyMine:FBpp0079164,modMine:FBpp0079164; MD5=b4985822b624152be715df36889af3bb; length=224; release=r6.4…	169	78.70	79	N/A	N/A	43	211	50	218	8.68e-72	216
Pcam.gene2420_i0_len4737.p1	FBgn0041111	1579	1673	FBgn0041111 FBpp0077319 type=polypeptide; loc=2L:join(2945617..2945792,2946709..2947435,2947609..2948030,2948089..2948145,2948205..2951111,2951191..2951382,2951470..2951556,2951640..2951805,2951877..2952027,2952089..2952225); ID=FBpp0077319; name=lilli-PC; parent=FBgn0041111,FBtr0077634; dbxref=FlyBase:FBpp0077319,FlyBase_Annotation_IDs:CG8817-PC,GB_protein:AAN10400.1,REFSEQ:NP_722864,GB_protein:…	189	50.79	19	N/A	N/A	1240	1419	1413	1589	1.37e-21	101
Pcam.gene2556_i0_len1875.p1	FBgn0011774	625	631	FBgn0011774 FBpp0081861 type=polypeptide; loc=3R:join(11410138..11410810,11411056..11412278); ID=FBpp0081861; name=Irbp-PA; parent=FBgn0011774,FBtr0082385; dbxref=FlyBase:FBpp0081861,FlyBase_Annotation_IDs:CG5247-PA,GB_protein:AAF54631.1,REFSEQ:NP_536773,GB_protein:AAF54631,UniProt/Swiss-Prot:Q23976,FlyMine:FBpp0081861,modMine:FBpp0081861; MD5=438e4cf620ca875f0397e4377fbf782d; length=631; release…	617	44.57	92	N/A	N/A	16	591	5	594	1.63e-45	170
Pcam.gene140497_i0_len1104.p1	FBgn0004101	368	449	FBgn0004101 FBpp0072178 type=polypeptide; loc=2R:join(24344090..24344674,24348212..24348460,24375415..24375766,24375827..24375990); ID=FBpp0072178; name=bs-PA; parent=FBgn0004101,FBtr0072271; dbxref=GB_protein:AAF47195.1,FlyBase:FBpp0072178,FlyBase_Annotation_IDs:CG3411-PA,REFSEQ:NP_726438,GB_protein:AAF47195,UniProt/Swiss-Prot:Q24535,FlyMine:FBpp0072178,modMine:FBpp0072178; MD5=716bb68466f452c78…	138	86.96	36	N/A	N/A	110	241	143	278	1.26e-69	224
Pcam.gene144076_i0_len4092.p1	FBgn0039039	1364	866	FBgn0039039 FBpp0083757 type=polypeptide; loc=3R:complement(join(23024937..23026451,23023760..23023921,23021556..23022479)); ID=FBpp0083757; name=lmd-PB; parent=FBgn0039039,FBtr0084364; dbxref=FlyBase:FBpp0083757,FlyBase_Annotation_IDs:CG4677-PB,GB_protein:AAN13923.1,REFSEQ:NP_732811,GB_protein:AAN13923,UniProt/TrEMBL:Q962I0,FlyMine:FBpp0083757,modMine:FBpp0083757; MD5=0dc50bc84b5e883d22212ad2dc5…	190	71.05	14	N/A	N/A	875	1062	420	606	3.88e-71	256
Pcam.gene137040_i0_len1509.p1	FBgn0015721	503	469	FBgn0015721 FBpp0309666 type=polypeptide; loc=2R:join(21102576..21102617,21121630..21121930,21122001..21122468,21122526..21122716,21122774..21122911,21122970..21123239); ID=FBpp0309666; name=ktub-PC; parent=FBgn0015721,FBtr0342842; dbxref=GB_protein:AAF46675,REFSEQ:NP_611549,FlyBase:FBpp0309666,FlyBase_Annotation_IDs:CG9398-PC; MD5=dcd406dc504cdebf23eae84c74cde279; length=469; release=r6.46; spec…	501	59.48	89	N/A	N/A	53	502	7	469	3.61e-135	398
Pcam.gene1260_i0_len2472.p1	FBgn0003612	824	640	FBgn0003612 FBpp0087651 type=polypeptide; loc=2R:join(9116323..9116451,9117178..9117852,9117917..9118157,9118215..9118449,9118506..9118672,9118739..9118827,9118900..9119047,9120300..9120538); ID=FBpp0087651; name=Su(var)2-10-PI; parent=FBgn0003612,FBtr0088570; dbxref=FlyBase:FBpp0087651,FlyBase_Annotation_IDs:CG8068-PI,GB_protein:AAM68805.1,REFSEQ:NP_724749,GB_protein:AAM68805,UniProt/TrEMBL:A1Z7…	497	62.17	59	N/A	N/A	8	492	47	502	1.76e-147	447
Pcam.gene157475_i0_len711.p1	FBgn0035964	237	235	FBgn0035964 FBpp0099973 type=polypeptide; loc=3L:join(9134807..9134890,9134987..9135610); ID=FBpp0099973; name=Dhpr-PC; parent=FBgn0035964,FBtr0100532; dbxref=FlyBase_Annotation_IDs:CG4665-PC,FlyBase:FBpp0099973,GB_protein:AAX52751.1,REFSEQ:NP_001014580,GB_protein:AAX52751,UniProt/TrEMBL:Q9VSU6; MD5=1f00ceaf0bef32c9240e3f58f0b9d0fe; length=235; release=r6.46; species=Dmel;	230	73.91	97	N/A	N/A	4	233	3	231	3.73e-98	285
Pcam.gene144098_i0_len3954.p1	FBgn0023097	1318	1207	FBgn0023097 FBpp0303076 type=polypeptide; loc=3R:join(20593844..20594044,20606281..20607673,20607995..20608078,20608150..20608553,20608632..20608761,20608896..20609161,20609226..20609400,20609940..20610300,20610387..20610510,20610573..20611058); ID=FBpp0303076; name=bon-PC; parent=FBgn0023097,FBtr0330043; dbxref=FlyBase:FBpp0303076,FlyBase_Annotation_IDs:CG5206-PC,REFSEQ:NP_001262765,GB_protein:A…	392	55.87	29	N/A	N/A	337	714	78	451	1.23e-76	277
Pcam.gene142606_i0_len2400.p1	FBgn0001222	800	733	FBgn0001222 FBpp0110266 type=polypeptide; loc=2R:complement(join(18133871..18134080,18133004..18133112,18131794..18132941,18131282..18131734,18131136..18131189,18130970..18131045,18130755..18130906)); ID=FBpp0110266; name=Hsf-PD; parent=FBgn0001222,FBtr0110966; dbxref=FlyBase:FBpp0110266,FlyBase_Annotation_IDs:CG5748-PD,REFSEQ:NP_001036555,GB_protein:ABI31102,UniProt/TrEMBL:Q4H2F7,FlyMine:FBpp011…	294	59.52	36	N/A	N/A	27	312	46	305	5.79e-64	227
Pcam.gene208622_i0_len291.p1	FBgn0001150	97	448	FBgn0001150 FBpp0070444 type=polypeptide; loc=X:complement(join(2428801..2428852,2427431..2428725)); ID=FBpp0070444; name=gt-PB; parent=FBgn0001150,FBtr0070460; dbxref=FlyBase:FBpp0070444,FlyBase_Annotation_IDs:CG7952-PB,GB_protein:AAF45780.1,REFSEQ:NP_525049,GB_protein:AAF45780,UniProt/Swiss-Prot:P39572,FlyMine:FBpp0070444,modMine:FBpp0070444; MD5=a8aa8322330efd85540d74be9c985427; length=448; re…	66	72.73	68	N/A	N/A	24	89	378	443	4.41e-18	76.6
Pcam.gene157004_i0_len912.p1	FBgn0016694	304	647	FBgn0016694 FBpp0076495 type=polypeptide; loc=3L:complement(join(7830387..7831578,7819988..7820029,7818069..7818223,7817437..7817662,7816484..7816725,7816326..7816412)); ID=FBpp0076495; name=Pdp1-PD; parent=FBgn0016694,FBtr0076780; dbxref=FlyBase:FBpp0076495,FlyBase_Annotation_IDs:CG17888-PD,GB_protein:AAN12025.1,REFSEQ:NP_729301,GB_protein:AAN12025,UniProt/TrEMBL:Q8SZT1,FlyMine:FBpp0076495,modMi…	257	56.03	84	N/A	N/A	47	300	425	639	2.04e-48	170
Pcam.gene5727_i1_len1710.p1	FBgn0016076	570	729	FBgn0016076 FBpp0078706 type=polypeptide; loc=2L:join(5306025..5306166,5307565..5307912,5308021..5309720); ID=FBpp0078706; name=vri-PA; parent=FBgn0016076,FBtr0079071; dbxref=FlyBase:FBpp0078706,FlyBase_Annotation_IDs:CG14029-PA,GB_protein:AAF52237.1,REFSEQ:NP_477191,GB_protein:AAF52237,UniProt/TrEMBL:Q9VMS4,FlyMine:FBpp0078706,modMine:FBpp0078706; MD5=9e125a4757559760782b2b981c79626b; length=729…	105	89.52	32	N/A	N/A	159	263	220	324	8.20e-44	165
Pcam.gene122372_i0_len363.p1	FBgn0020307	121	1024	FBgn0020307 FBpp0071689 type=polypeptide; loc=2R:join(22244682..22244747,22262765..22263443,22280667..22280876,22280990..22281219,22283348..22285077,22285201..22285360); ID=FBpp0071689; name=dve-PA; parent=FBgn0020307,FBtr0071775; dbxref=FlyBase:FBpp0071689,FlyBase_Annotation_IDs:CG5799-PA,GB_protein:AAF46827.1,REFSEQ:NP_477242,GB_protein:AAF46827,UniProt/TrEMBL:Q9W268,FlyMine:FBpp0071689,modMine…	146	69.86	99	N/A	N/A	1	120	856	1001	7.57e-51	171
Pcam.gene144277_i0_len3747.p1	FBgn0004859	1249	1397	FBgn0004859 FBpp0088245 type=polypeptide; loc=4:complement(join(55831..55868,52017..52384,51314..51954,50745..51257,50516..50680,47994..50462)); ID=FBpp0088245; name=ci-PA; parent=FBgn0004859,FBtr0089178; dbxref=FlyBase:FBpp0088245,GB_protein:AAF59373.1,GB_protein:AAF59373.2,FlyBase_Annotation_IDs:CG2125-PA,REFSEQ:NP_524617,GB_protein:AAF59373,UniProt/Swiss-Prot:P19538,FlyMine:FBpp0088245,modMine…	844	48.46	71	N/A	N/A	20	803	341	1105	1.36e-122	412
Pcam.gene140386_i0_len1098.p1	FBgn0033846	366	952	FBgn0033846 FBpp0290602 type=polypeptide; loc=2R:join(13509697..13509727,13509789..13511236,13511295..13512208,13512297..13512436,13512504..13512829); ID=FBpp0290602; name=mip120-PB; parent=FBgn0033846,FBtr0301388; dbxref=REFSEQ:NP_001163143,GB_protein:ACZ94416,FlyBase:FBpp0290602,FlyBase_Annotation_IDs:CG6061-PB,UniProt/TrEMBL:E1JH59,FlyMine:FBpp0290602,modMine:FBpp0290602; MD5=e4d962dab27a2c32e…	210	63.81	57	N/A	N/A	143	352	740	933	2.63e-63	216
Pcam.gene115847_i0_len516.p1	FBgn0034534	172	137	FBgn0034534 FBpp0309590 type=polypeptide; loc=2R:join(20641086..20641118,20641166..20641546); ID=FBpp0309590; name=maf-S-PB; parent=FBgn0034534,FBtr0342716; dbxref=GB_protein:AHN56434,REFSEQ:NP_001286639,FlyBase:FBpp0309590,FlyBase_Annotation_IDs:CG9954-PB,UniProt/TrEMBL:A0A0B4LH09; MD5=6214d49e30d6658a6c476f2078c71b8d; length=137; release=r6.46; species=Dmel;	119	79.83	69	N/A	N/A	53	170	18	136	9.80e-48	150
Pcam.gene141492_i0_len2676.p1	FBgn0015371	892	1286	FBgn0015371 FBpp0293744 type=polypeptide; loc=2R:join(15138215..15138436,15138509..15138981,15139079..15140095,15140471..15140677,15140974..15141300,15141837..15143451); ID=FBpp0293744; name=chn-PF; parent=FBgn0015371,FBtr0305214; dbxref=REFSEQ:NP_001246331,GB_protein:AFH08085,FlyBase:FBpp0293744,FlyBase_Annotation_IDs:CG11798-PF,UniProt/TrEMBL:A0A0B4K7A3,modMine:FBpp0293744; MD5=b52175932202dbc8…	67	89.55	17	N/A	N/A	301	367	303	369	5.24e-32	134
Pcam.gene117854_i0_len546.p1	FBgn0028926	182	183	FBgn0028926 FBpp0080256 type=polypeptide; loc=2L:15007918..15008469; ID=FBpp0080256; name=NC2beta-PA; parent=FBgn0028926,FBtr0080695; dbxref=FlyBase:FBpp0080256,FlyBase_Annotation_IDs:CG4185-PA,GB_protein:AAF53428.1,REFSEQ:NP_609736,GB_protein:AAF53428,UniProt/Swiss-Prot:Q9VJQ5,FlyMine:FBpp0080256,modMine:FBpp0080256; MD5=cf1654272a041be21fe8425647f60fa7; length=183; release=r6.46; species=Dmel;	149	85.91	82	N/A	N/A	15	163	9	157	7.93e-71	211
Pcam.gene125668_i0_len351.p1	FBgn0015299	117	110	FBgn0015299 FBpp0079211 type=polypeptide; loc=2L:join(8211446..8211502,8211559..8211834); ID=FBpp0079211; name=Ssb-c31a-PA; parent=FBgn0015299,FBtr0079590; dbxref=FlyBase:FBpp0079211,FlyBase_Annotation_IDs:CG8396-PA,GB_protein:AAF52619.1,REFSEQ:NP_477136,GB_protein:AAF52619,UniProt/Swiss-Prot:Q9VLR5,FlyMine:FBpp0079211,modMine:FBpp0079211; MD5=9379573ea464754c3688f9689dcb0a49; length=110; release…	96	63.54	78	N/A	N/A	25	115	16	110	5.24e-19	75.1
Pcam.gene113670_i0_len414.p1	FBgn0031436	138	142	FBgn0031436 FBpp0307167 type=polypeptide; loc=2L:complement(join(2579860..2579954,2579619..2579796,2579483..2579567,2579356..2579426)); ID=FBpp0307167; name=ND-B17.2-PC; parent=FBgn0031436,FBtr0335174; dbxref=REFSEQ:NP_001259944,GB_protein:AGB92481,FlyBase:FBpp0307167,FlyBase_Annotation_IDs:CG3214-PC,UniProt/TrEMBL:Q9VQD7; MD5=154dcbe44065577663aaf19b213833d2; length=142; release=r6.46; species=D…	140	75.00	99	N/A	N/A	1	137	3	140	3.11e-55	169
Pcam.gene134858_i0_len1296.p1	FBgn0004401	432	716	FBgn0004401 FBpp0074963 type=polypeptide; loc=3L:complement(join(17643979..17643986,17643363..17643726,17641026..17641255,17638505..17640053)); ID=FBpp0074963; name=Pep-PB; parent=FBgn0004401,FBtr0075199; dbxref=FlyBase:FBpp0074963,FlyBase_Annotation_IDs:CG6143-PB,GB_protein:AAF49319.3,REFSEQ:NP_524858,GB_protein:AAF49319,UniProt/Swiss-Prot:P41073,FlyMine:FBpp0074963,modMine:FBpp0074963; MD5=1981…	173	52.60	39	N/A	N/A	194	363	186	356	2.50e-27	114
Pcam.gene136744_i0_len1467.p1	FBgn0039683	489	510	FBgn0039683 FBpp0084820 type=polypeptide; loc=3R:join(29692807..29692953,29693038..29693139,29693426..29693837,29695553..29696424); ID=FBpp0084820; name=dmrt99B-PA; parent=FBgn0039683,FBtr0085454; dbxref=FlyBase:FBpp0084820,FlyBase_Annotation_IDs:CG15504-PA,GB_protein:AAF56919.1,REFSEQ:NP_524549,GB_protein:AAF56919,UniProt/TrEMBL:Q9VAI8,FlyMine:FBpp0084820,modMine:FBpp0084820; MD5=86e1b36aa17fdaa…	95	90.53	19	N/A	N/A	82	175	12	106	5.46e-49	174
Pcam.gene134888_i0_len1311.p1	FBgn0038851	437	325	FBgn0038851 FBpp0083410 type=polypeptide; loc=3R:join(21074007..21074261,21075811..21076332,21076598..21076798); ID=FBpp0083410; name=dmrt93B-PA; parent=FBgn0038851,FBtr0084007; dbxref=FlyBase:FBpp0083410,FlyBase_Annotation_IDs:CG5737-PA,GB_protein:AAF55843.1,REFSEQ:NP_524428,GB_protein:AAF55843,UniProt/TrEMBL:Q9VDF1,FlyMine:FBpp0083410,modMine:FBpp0083410; MD5=01084bfe76503c59f56b9d88f42ef96f; l…	89	77.53	32	N/A	N/A	1	89	39	127	6.95e-34	128
Pcam.gene117199_i0_len510.p1	FBgn0000504	170	572	FBgn0000504 FBpp0303107 type=polypeptide; loc=3R:complement(join(7959752..7960805,7935768..7935905,7930171..7930687,7925351..7925360)); ID=FBpp0303107; name=dsx-PE; parent=FBgn0000504,FBtr0330074; dbxref=FlyBase:FBpp0303107,FlyBase_Annotation_IDs:CG11094-PE,REFSEQ:NP_001262353,GB_protein:AGB95735,UniProt/TrEMBL:A0A0B4KGR7; MD5=bf9fb6270a7f5c248faf2ed5f1a4c4e4; length=572; release=r6.46; species=D…	56	75.00	33	N/A	N/A	29	84	43	98	2.27e-18	80.5
Pcam.gene135709_i0_len1236.p1	FBgn0030477	412	377	FBgn0030477 FBpp0073599 type=polypeptide; loc=X:join(13368200..13368250,13368493..13369240,13369999..13370333); ID=FBpp0073599; name=dmrt11E-PA; parent=FBgn0030477,FBtr0073768; dbxref=FlyBase:FBpp0073599,FlyBase_Annotation_IDs:CG15749-PA,GB_protein:AAF48261.2,REFSEQ:NP_511146,GB_protein:AAF48261,UniProt/TrEMBL:Q9VYE0,FlyMine:FBpp0073599,modMine:FBpp0073599; MD5=bad5bbfc50c23152241eba7f646497d5; l…	199	62.31	48	N/A	N/A	73	268	110	302	2.05e-42	152
Pcam.gene1175_i0_len2365.p1	FBgn0042696	771	766	FBgn0042696 FBpp0088208 type=polypeptide; loc=4:complement(join(275580..275660,273761..273916,273115..273712,272226..272408,271915..272172,271069..271847,270560..270755,270450..270499)); ID=FBpp0088208; name=NfI-PB; parent=FBgn0042696,FBtr0089141; dbxref=FlyBase:FBpp0088208,FlyBase_Annotation_IDs:CG2380-PB,GB_protein:AAS64605.1,REFSEQ:NP_995592,GB_protein:AAS64605,UniProt/TrEMBL:Q86P06,FlyMine:FB…	738	50.14	80	N/A	N/A	67	686	28	724	4.82e-130	404
Pcam.gene148317_i0_len636.p1	FBgn0039946	212	388	FBgn0039946 FBpp0291188 type=polypeptide; loc=X:join(23106104..23106283,23106344..23107330); ID=FBpp0291188; name=ATbp-PB; parent=FBgn0039946,FBtr0301978; dbxref=REFSEQ:NP_001104481,GB_protein:EDP28026,FlyBase:FBpp0291188,FlyBase_Annotation_IDs:CG17172-PB,UniProt/Swiss-Prot:Q86P48,FlyMine:FBpp0291188,modMine:FBpp0291188; MD5=853603f632ad32cd4e1918ed0f0b1399; length=388; release=r6.46; species=Dme…	63	52.38	29	N/A	N/A	76	136	312	374	7.27e-07	48.1
Pcam.gene144444_i0_len1749.p1	FBgn0016660	583	660	FBgn0016660 FBpp0078710 type=polypeptide; loc=2L:join(5404880..5405192,5406911..5407374,5407684..5407817,5413012..5413297,5413965..5414209,5415354..5415894); ID=FBpp0078710; name=H15-PA; parent=FBgn0016660,FBtr0079076; dbxref=FlyBase:FBpp0078710,FlyBase_Annotation_IDs:CG6604-PA,GB_protein:AAF52249.1,REFSEQ:NP_608926,GB_protein:AAF52249,UniProt/Swiss-Prot:Q94890,FlyMine:FBpp0078710,modMine:FBpp007…	282	71.63	46	N/A	N/A	166	432	270	534	3.37e-110	343
Pcam.gene144758_i0_len1815.p1	FBgn0261963	605	580	FBgn0261963 FBpp0302039 type=polypeptide; loc=2L:join(5461918..5462104,5463819..5464269,5465220..5465505,5465894..5466712); ID=FBpp0302039; name=mid-PB; parent=FBgn0261963,FBtr0310358; dbxref=FlyBase:FBpp0302039,FlyBase_Annotation_IDs:CG6634-PB,REFSEQ:NP_001260096,GB_protein:AGB92632,UniProt/TrEMBL:Q9VMR2; MD5=a7be8709c4eb9e5383dabd00b169c92a; length=580; release=r6.46; species=Dmel;	224	85.27	36	N/A	N/A	166	383	179	400	1.70e-112	347
Pcam.gene146645_i0_len2160.p1	FBgn0028789	720	391	FBgn0028789 FBpp0076249 type=polypeptide; loc=3L:join(9041540..9041630,9042033..9042198,9043388..9043655,9043724..9043861,9044345..9044857); ID=FBpp0076249; name=Doc1-PA; parent=FBgn0028789,FBtr0076522; dbxref=FlyBase:FBpp0076249,FlyBase_Annotation_IDs:CG5133-PA,GB_protein:AAF50328.2,REFSEQ:NP_648283,GB_protein:AAF50328,UniProt/TrEMBL:Q9U8L5,FlyMine:FBpp0076249,modMine:FBpp0076249; MD5=5651715e02…	215	73.02	30	N/A	N/A	136	350	60	268	3.12e-77	252
Pcam.gene145166_i0_len1605.p1	FBgn0035956	535	469	FBgn0035956 FBpp0076274 type=polypeptide; loc=3L:complement(join(9018801..9018891,9017929..9018085,9014708..9014975,9014492..9014629,9012866..9013621)); ID=FBpp0076274; name=Doc2-PA; parent=FBgn0035956,FBtr0076547; dbxref=FlyBase_Annotation_IDs:CG5187-PA,FlyBase:FBpp0076274,GB_protein:AAF50329.1,REFSEQ:NP_648282,GB_protein:AAF50329,UniProt/TrEMBL:Q9VST2,FlyMine:FBpp0076274,modMine:FBpp0076274; MD…	204	74.02	38	N/A	N/A	94	297	54	256	1.10e-84	269
Pcam.gene155621_i0_len945.p1	FBgn0021767	315	699	FBgn0021767 FBpp0071187 type=polypeptide; loc=X:complement(join(8454132..8454294,8451892..8452280,8451583..8451815,8451357..8451513,8451098..8451259,8450104..8450171,8448233..8449160)); ID=FBpp0071187; name=org-1-PA; parent=FBgn0021767,FBtr0071244; dbxref=FlyBase:FBpp0071187,FlyBase_Annotation_IDs:CG11202-PA,GB_protein:AAF46373.1,REFSEQ:NP_511085,GB_protein:AAF46373,UniProt/TrEMBL:Q9W3F4,FlyMine:…	202	84.16	63	N/A	N/A	9	207	184	385	2.14e-106	324
Pcam.gene4423_i0_len1494.p1	FBgn0026533	498	669	FBgn0026533 FBpp0099856 type=polypeptide; loc=2R:join(16856785..16857052,16857633..16858114,16858181..16858601,16858664..16858764,16858827..16859000,16859061..16859249,16859313..16859397,16859453..16859574,16859633..16859785,16859850..16859864); ID=FBpp0099856; name=Dek-PB; parent=FBgn0026533,FBtr0100437; dbxref=FlyBase_Annotation_IDs:CG5935-PB,FlyBase:FBpp0099856,GB_protein:AAM70892.1,REFSEQ:NP_…	66	80.30	67	N/A	N/A	433	497	603	668	2.55e-19	90.5
Pcam.gene150517_i0_len654.p1	FBgn0002733	218	195	FBgn0002733 FBpp0084355 type=polypeptide; loc=3R:complement(26005306..26005893); ID=FBpp0084355; name=E(spl)mbeta-HLH-PA; parent=FBgn0002733,FBtr0084982; dbxref=FlyBase:FBpp0084355,FlyBase_Annotation_IDs:CG14548-PA,GB_protein:AAF56546.1,REFSEQ:NP_524505,GB_protein:AAF56546,UniProt/Swiss-Prot:Q01069,FlyMine:FBpp0084355,modMine:FBpp0084355; MD5=7d890c26171319b39e9edf0ba3a24c6b; length=195; release=…	223	56.95	97	N/A	N/A	7	217	1	195	1.14e-54	172
Pcam.gene137615_i0_len1440.p1	FBgn0032741	480	507	FBgn0032741 FBpp0080685 type=polypeptide; loc=2L:join(19028057..19028105,19028801..19029112,19029301..19030463); ID=FBpp0080685; name=Sidpn-PA; parent=FBgn0032741,FBtr0081141; dbxref=FlyBase:FBpp0080685,FlyBase_Annotation_IDs:CG10446-PA,GB_protein:AAF53741.1,REFSEQ:NP_523599,GB_protein:AAF53741,UniProt/TrEMBL:Q9VJ16,FlyMine:FBpp0080685,modMine:FBpp0080685; MD5=4aab8f3cbcf1da7935ac5c7c6c8abc38; le…	103	67.96	20	N/A	N/A	124	219	45	141	9.91e-20	90.9
Pcam.gene159195_i0_len801.p1	FBgn0002735	267	205	FBgn0002735 FBpp0084329 type=polypeptide; loc=3R:25999943..26000560; ID=FBpp0084329; name=E(spl)mgamma-HLH-PA; parent=FBgn0002735,FBtr0084955; dbxref=FlyBase:FBpp0084329,FlyBase_Annotation_IDs:CG8333-PA,GB_protein:AAF56545.1,REFSEQ:NP_524504,GB_protein:AAF56545,UniProt/Swiss-Prot:Q01070,FlyMine:FBpp0084329,modMine:FBpp0084329; MD5=647a22510a470925436fc40bccede668; length=205; release=r6.46; speci…	153	67.97	57	N/A	N/A	30	180	9	153	9.43e-50	162
Pcam.gene5094_i0_len594.p1	FBgn0030082	198	240	FBgn0030082 FBpp0071221 type=polypeptide; loc=X:9081359..9082081; ID=FBpp0071221; name=HP1b-PA; parent=FBgn0030082,FBtr0071284; dbxref=FlyBase:FBpp0071221,FlyBase_Annotation_IDs:CG7041-PA,GB_protein:AAF46438.1,REFSEQ:NP_572521,GB_protein:AAF46438,UniProt/TrEMBL:Q9W396,FlyMine:FBpp0071221,modMine:FBpp0071221; MD5=3af2075f2419d9ef812ab878ade34a78; length=240; release=r6.46; species=Dmel;	154	72.73	75	N/A	N/A	35	183	3	153	6.87e-60	186
Pcam.gene147573_i0_len630.p1	FBgn0003607	210	206	FBgn0003607 FBpp0079251 type=polypeptide; loc=2L:complement(join(8210730..8210843,8210550..8210666,8210353..8210473,8209835..8210103)); ID=FBpp0079251; name=Su(var)205-PA; parent=FBgn0003607,FBtr0079635; dbxref=FlyBase:FBpp0079251,FlyBase_Annotation_IDs:CG8409-PA,GB_protein:AAF52618.1,REFSEQ:NP_476755,GB_protein:AAF52618,UniProt/Swiss-Prot:P05205,FlyMine:FBpp0079251,modMine:FBpp0079251; MD5=25039…	208	63.46	90	N/A	N/A	14	202	1	206	1.78e-49	159
Pcam.gene133842_i0_len390.p1	FBgn0039019	130	237	FBgn0039019 FBpp0083702 type=polypeptide; loc=3R:22745717..22746430; ID=FBpp0083702; name=HP1c-PA; parent=FBgn0039019,FBtr0084309; dbxref=FlyBase:FBpp0083702,FlyBase_Annotation_IDs:CG6990-PA,GB_protein:AAF56059.1,REFSEQ:NP_651093,GB_protein:AAF56059,UniProt/TrEMBL:Q9VCU6,FlyMine:FBpp0083702,modMine:FBpp0083702; MD5=8fdeb8407a55c6b5d46468d5beb91683; length=237; release=r6.46; species=Dmel;	121	66.12	92	N/A	N/A	6	125	8	119	1.80e-31	110
Pcam.gene157215_i0_len720.p1	FBgn0011723	240	697	FBgn0011723 FBpp0304380 type=polypeptide; loc=3L:join(11932006..11932346,11933274..11933394,11933528..11933671,11933740..11934538,11934965..11935349,11935428..11935731); ID=FBpp0304380; name=byn-PB; parent=FBgn0011723,FBtr0332070; dbxref=FlyBase:FBpp0304380,FlyBase_Annotation_IDs:CG7260-PB,REFSEQ:NP_524031,GB_protein:AAF49989,UniProt/Swiss-Prot:P55965; MD5=2b93a8117991df7d3c7a3c43ca20ba8b; length…	193	82.90	80	N/A	N/A	19	210	89	275	1.33e-91	283
Pcam.gene7381_i0_len3945.p1	FBgn0001978	1315	1106	FBgn0001978 FBpp0080265 type=polypeptide; loc=2L:join(15113890..15114234,15114300..15115753,15116000..15117067,15117140..15117491,15117554..15117655); ID=FBpp0080265; name=stc-PB; parent=FBgn0001978,FBtr0080705; dbxref=FlyBase:FBpp0080265,FlyBase_Annotation_IDs:CG3647-PB,GB_protein:AAF53441.2,REFSEQ:NP_476599,GB_protein:AAF53441,UniProt/Swiss-Prot:P40798,FlyMine:FBpp0080265,modMine:FBpp0080265; M…	864	60.07	65	N/A	N/A	415	1271	273	1105	0.0	752
Pcam.gene142734_i0_len2457.p1	FBgn0016917	819	818	FBgn0016917 FBpp0306651 type=polypeptide; loc=3R:complement(join(20541680..20541804,20540523..20541553,20539975..20540454,20539659..20539916,20539400..20539600,20539221..20539356,20538545..20538715,20537409..20537463)); ID=FBpp0306651; name=Stat92E-PK; parent=FBgn0016917,FBtr0334584; dbxref=FlyBase:FBpp0306651,FlyBase_Annotation_IDs:CG4257-PK,REFSEQ:NP_001262760,GB_protein:AGB96140,UniProt/TrEMBL…	759	52.83	87	N/A	N/A	21	733	1	720	2.17e-133	416
Pcam.gene3482_i0_len981.p1	FBgn0029711	327	437	FBgn0029711 FBpp0070669 type=polypeptide; loc=X:complement(join(4547386..4548428,4546554..4546824)); ID=FBpp0070669; name=Usf-PB; parent=FBgn0029711,FBtr0070701; dbxref=FlyBase:FBpp0070669,FlyBase_Annotation_IDs:CG17592-PB,GB_protein:AAN09123.1,REFSEQ:NP_572167,GB_protein:AAN09123,UniProt/TrEMBL:Q9W4J8,FlyMine:FBpp0070669,modMine:FBpp0070669; MD5=3030f7aedb5f7c75752149e889e299a3; length=437; rele…	148	48.65	36	N/A	N/A	198	316	251	382	7.49e-12	65.1
Pcam.gene6249_i0_len3627.p1	FBgn0004198	1209	2175	FBgn0004198 FBpp0071026 type=polypeptide; loc=X:join(7609416..7609538,7645780..7646979,7660406..7660890,7660960..7661138,7662646..7663554,7670891..7671308,7671404..7674617); ID=FBpp0071026; name=ct-PA; parent=FBgn0004198,FBtr0071068; dbxref=FlyBase:FBpp0071026,FlyBase_Annotation_IDs:CG11387-PA,GB_protein:AAF46264.2,REFSEQ:NP_524764,GB_protein:AAF46264,UniProt/Swiss-Prot:P10180,FlyMine:FBpp0071026…	610	58.85	68	N/A	N/A	108	643	856	1433	2.75e-133	449
Pcam.gene141460_i0_len2667.p1	FBgn0259211	889	1333	FBgn0259211 FBpp0288984 type=polypeptide; loc=2R:join(17808411..17809654,17821000..17821411,17827134..17827328,17827395..17828009,17828331..17828554,17828743..17828905,17830997..17831108,17831671..17831765,17834615..17834671,17835751..17835849,17839042..17839439,17839594..17839789,17840435..17840499,17840748..17840874); ID=FBpp0288984; name=grh-PJ; parent=FBgn0259211,FBtr0299706; dbxref=FlyBase:F…	364	74.45	55	N/A	N/A	295	635	785	1133	6.50e-153	483
Pcam.gene138487_i0_len1071.p1	FBgn0025360	357	492	FBgn0025360 FBpp0302920 type=polypeptide; loc=2R:join(8031958..8032244,8033305..8033423,8034291..8034540,8041193..8042015); ID=FBpp0302920; name=Optix-PC; parent=FBgn0025360,FBtr0329885; dbxref=FlyBase:FBpp0302920,FlyBase_Annotation_IDs:CG18455-PC,REFSEQ:NP_001260793,GB_protein:AGB93326,UniProt/TrEMBL:A0A0B4KEE9; MD5=1250c4cccdde9c76867f4bf04079dfd0; length=492; release=r6.46; species=Dmel;	214	87.85	60	N/A	N/A	27	240	24	237	1.53e-109	328
Pcam.gene135304_i0_len1353.p1	FBgn0001319	451	689	FBgn0001319 FBpp0111722 type=polypeptide; loc=2R:complement(join(14806850..14807061,14798255..14798623,14793623..14793840,14793502..14793557,14787447..14787520,14785842..14785910,14776253..14776334,14776006..14776186,14775539..14775820,14775323..14775470,14774969..14775258,14773919..14774007)); ID=FBpp0111722; name=kn-PC; parent=FBgn0001319,FBtr0112810; dbxref=FlyBase:FBpp0111722,FlyBase_Annotati…	466	82.19	98	N/A	N/A	3	444	146	590	0.0	704
Pcam.gene144003_i0_len3783.p1	FBgn0005624	1261	1601	FBgn0005624 FBpp0086911 type=polypeptide; loc=2R:complement(join(12977317..12978163,12974504..12974594,12970322..12970525,12966518..12970181)); ID=FBpp0086911; name=Psc-PA; parent=FBgn0005624,FBtr0087798; dbxref=FlyBase:FBpp0086911,FlyBase_Annotation_IDs:CG3886-PA,GB_protein:AAF58434.1,REFSEQ:NP_523725,GB_protein:AAF58434,UniProt/Swiss-Prot:P35820,FlyMine:FBpp0086911,modMine:FBpp0086911; MD5=6566…	223	63.23	17	N/A	N/A	74	288	247	466	2.43e-53	204
Pcam.gene135526_i0_len1335.p1	FBgn0003345	445	747	FBgn0003345 FBpp0428180 type=polypeptide; loc=X:join(15814187..15814295,15819596..15819723,15819996..15820134,15820423..15820553,15823187..15823227,15823308..15823482,15823619..15823681,15823752..15823924,15824042..15824276,15824335..15825384); ID=FBpp0428180; name=sd-PV; parent=FBgn0003345,FBtr0479844; dbxref=REFSEQ:NP_001368984,GB_protein:QJC18371,FlyBase:FBpp0428180,FlyBase_Annotation_IDs:CG85…	273	78.39	82	N/A	N/A	174	444	171	435	2.31e-126	382
Pcam.gene138050_i0_len1032.p1	FBgn0005638	344	449	FBgn0005638 FBpp0072179 type=polypeptide; loc=2R:complement(24332421..24333770); ID=FBpp0072179; name=slbo-PA; parent=FBgn0005638,FBtr0072272; dbxref=FlyBase:FBpp0072179,FlyBase_Annotation_IDs:CG4354-PA,GB_protein:AAF47194.1,REFSEQ:NP_523843,GB_protein:AAF47194,UniProt/Swiss-Prot:Q02637,FlyMine:FBpp0072179,modMine:FBpp0072179; MD5=2753def023aec3e4f0090f069fe5fe40; length=449; release=r6.46; speci…	317	42.90	71	N/A	N/A	77	320	122	433	6.01e-14	71.6
Pcam.gene137256_i0_len1386.p1	FBgn0011766	462	821	FBgn0011766 FBpp0306739 type=polypeptide; loc=3R:complement(join(21626024..21626497,21625165..21625893,21624245..21624292,21623839..21624085,21622812..21623651,21621569..21621696)); ID=FBpp0306739; name=E2f1-PD; parent=FBgn0011766,FBtr0334678; dbxref=FlyBase:FBpp0306739,FlyBase_Annotation_IDs:CG6376-PD,REFSEQ:NP_001262809,GB_protein:AGB96189,UniProt/TrEMBL:A0A0B4KGM3; MD5=c131a9b6ae65036472f71614…	187	62.03	39	N/A	N/A	117	294	250	436	2.37e-35	139
Pcam.gene135581_i0_len1329.p1	FBgn0024371	443	370	FBgn0024371 FBpp0081029 type=polypeptide; loc=2L:complement(join(21155744..21156043,21155572..21155681,21155107..21155365,21154646..21154985,21154476..21154579)); ID=FBpp0081029; name=E2f2-PA; parent=FBgn0024371,FBtr0081501; dbxref=FlyBase:FBpp0081029,FlyBase_Annotation_IDs:CG1071-PA,GB_protein:AAF53965.1,REFSEQ:NP_477355,GB_protein:AAF53965,UniProt/Swiss-Prot:O77051,FlyMine:FBpp0081029,modMine:F…	190	55.26	42	N/A	N/A	18	205	73	251	1.47e-23	100
Pcam.gene135660_i0_len1221.p1	FBgn0003117	407	540	FBgn0003117 FBpp0082675 type=polypeptide; loc=3R:join(16035080..16035106,16038587..16039207,16039270..16039546,16039615..16040312); ID=FBpp0082675; name=pnr-PA; parent=FBgn0003117,FBtr0083221; dbxref=FlyBase:FBpp0082675,FlyBase_Annotation_IDs:CG3978-PA,GB_protein:AAN13693.1,REFSEQ:NP_476685,GB_protein:AAN13693,UniProt/Swiss-Prot:P52168,FlyMine:FBpp0082675,modMine:FBpp0082675; MD5=023634c400fa8589…	195	67.18	44	N/A	N/A	108	286	130	318	1.97e-66	219
Pcam.gene137475_i0_len1377.p1	FBgn0001138	459	712	FBgn0001138 FBpp0303221 type=polypeptide; loc=3R:complement(join(8179355..8179676,8167831..8168117,8166732..8167530,8160963..8161108,8153258..8153401,8149547..8149733,8149270..8149457,8148899..8148964)); ID=FBpp0303221; name=grn-PC; parent=FBgn0001138,FBtr0330188; dbxref=FlyBase:FBpp0303221,FlyBase_Annotation_IDs:CG9656-PC,REFSEQ:NP_001262366,GB_protein:AGB95748,UniProt/TrEMBL:A0A0B4KFB6; MD5=5ae…	227	70.93	46	N/A	N/A	237	445	462	673	9.15e-73	242
Pcam.gene6154_i0_len2466.p1	FBgn0003507	822	1264	FBgn0003507 FBpp0082669 type=polypeptide; loc=3R:join(15994226..15995724,15999326..15999773,15999846..16000059,16001189..16001406,16001752..16001916,16002170..16002323,16002407..16003503); ID=FBpp0082669; name=srp-PA; parent=FBgn0003507,FBtr0083215; dbxref=FlyBase_Annotation_IDs:CG3992-PA,FlyBase:FBpp0082669,GB_protein:AAF55261.2,REFSEQ:NP_732100,GB_protein:AAF55261,UniProt/Swiss-Prot:P52172,FlyM…	68	85.29	8	N/A	N/A	448	515	790	857	1.34e-26	116
Pcam.gene146708_i0_len2157.p1	FBgn0032223	719	842	FBgn0032223 FBpp0079583 type=polypeptide; loc=2L:join(10334075..10334812,10335781..10335924,10336022..10336883,10336945..10337072,10337141..10337293,10337368..10337596,10338019..10338116,10338232..10338408); ID=FBpp0079583; name=GATAd-PA; parent=FBgn0032223,FBtr0079993; dbxref=FlyBase:FBpp0079583,FlyBase_Annotation_IDs:CG5034-PA,GB_protein:AAF52916.2,REFSEQ:NP_609383,GB_protein:AAF52916,UniProt/T…	55	76.36	8	N/A	N/A	498	552	691	745	5.48e-17	84.7
Pcam.gene730_i0_len3069.p1	FBgn0032940	1023	1119	FBgn0032940 FBpp0081052 type=polypeptide; loc=2L:complement(join(21308288..21308787,21304825..21304931,21301454..21301527,21297695..21297811,21289615..21289744,21289462..21289548,21288052..21289404,21287391..21287994,21287204..21287327,21286489..21286618,21286292..21286425)); ID=FBpp0081052; name=Mondo-PB; parent=FBgn0032940,FBtr0081524; dbxref=GB_protein:AAF53989.2,FlyBase:FBpp0081052,FlyBase_An…	316	62.03	49	N/A	N/A	17	310	65	364	1.79e-72	260
Pcam.gene141400_i0_len2628.p1	FBgn0020379	876	919	FBgn0020379 FBpp0308019 type=polypeptide; loc=3R:complement(join(10372741..10372986,10372149..10372533,10366049..10366127,10365505..10365973,10364967..10365425,10364479..10364781,10363946..10364260,10363367..10363735,10363163..10363297)); ID=FBpp0308019; name=Rfx-PH; parent=FBgn0020379,FBtr0337105; dbxref=REFSEQ:NP_001247023,GB_protein:AFH06341,FlyBase:FBpp0308019,FlyBase_Annotation_IDs:CG6312-PH…	524	68.32	59	N/A	N/A	312	831	377	873	0.0	556
Pcam.gene145598_i0_len1656.p1	FBgn0000139	552	556	FBgn0000139 FBpp0084040 type=polypeptide; loc=3R:join(24650229..24650344,24650405..24650589,24650650..24650994,24651861..24652241,24652310..24652590,24652782..24653039,24653098..24653202); ID=FBpp0084040; name=ash2-PC; parent=FBgn0000139,FBtr0084660; dbxref=FlyBase:FBpp0084040,FlyBase_Annotation_IDs:CG6677-PC,GB_protein:AAO41602.1,REFSEQ:NP_788735,GB_protein:AAO41602,UniProt/Swiss-Prot:Q94545,Fly…	531	71.37	93	N/A	N/A	33	548	38	552	0.0	585
Pcam.gene146717_i0_len2154.p1	FBgn0050011	718	932	FBgn0050011 FBpp0088699 type=polypeptide; loc=2R:join(10127206..10127577,10128581..10128692,10128784..10129029,10131622..10131694,10131774..10132160,10132305..10132449,10132750..10133223,10133842..10134017,10135468..10135672,10135742..10135857,10136461..10136535,10136595..10137012); ID=FBpp0088699; name=gem-PC; parent=FBgn0050011,FBtr0089758; dbxref=GB_protein:AAF58837.2,FlyBase:FBpp0088699,FlyBa…	256	71.88	30	N/A	N/A	219	433	394	649	1.40e-95	315
Pcam.gene119924_i0_len468.p1	FBgn0267821	156	775	FBgn0267821 FBpp0423185 type=polypeptide; loc=2L:10390062..10392389; ID=FBpp0423185; name=da-PD; parent=FBgn0267821,FBtr0474232; dbxref=FlyBase:FBpp0423185,FlyBase_Annotation_IDs:CG5102-PD,REFSEQ:NP_001356956,GB_protein:QCD25255; MD5=a4daadaef73e4f4deb87b3ea747f6824; length=775; release=r6.46; species=Dmel;	114	89.47	71	N/A	N/A	22	132	534	647	3.66e-55	184
Pcam.gene111395_i0_len465.p1	FBgn0017578	155	161	FBgn0017578 FBpp0074785 type=polypeptide; loc=3L:complement(join(19263981..19264025,19263840..19263905,19263417..19263524,19263084..19263207,19262876..19263018)); ID=FBpp0074785; name=Max-PA; parent=FBgn0017578,FBtr0075018; dbxref=FlyBase:FBpp0074785,FlyBase_Annotation_IDs:CG9648-PA,GB_protein:AAF49179.1,REFSEQ:NP_649097,GB_protein:AAF49179,UniProt/Swiss-Prot:P91664,FlyMine:FBpp0074785,modMine:FB…	121	78.51	75	N/A	N/A	10	126	3	119	7.82e-41	133
Pcam.gene1095_i1_len2514.p1	FBgn0023215	838	790	FBgn0023215 FBpp0298278 type=polypeptide; loc=X:join(3693485..3693932,3698118..3699027,3699114..3699273,3699339..3699486,3699687..3699787,3699930..3700464,3700671..3700741); ID=FBpp0298278; name=Mnt-PI; parent=FBgn0023215,FBtr0307277; dbxref=REFSEQ:NP_001245512,GB_protein:AFH07226,FlyBase:FBpp0298278,FlyBase_Annotation_IDs:CG13316-PI,UniProt/TrEMBL:M9NGP0; MD5=ec262286a281ac5a3cf811e212990c9e; le…	111	61.26	13	N/A	N/A	240	348	435	541	1.61e-18	89.7
Pcam.gene144377_i0_len1734.p1	FBgn0000018	578	539	FBgn0000018 FBpp0079757 type=polypeptide; loc=2L:complement(join(10974268..10975212,10973536..10974210)); ID=FBpp0079757; name=abo-PA; parent=FBgn0000018,FBtr0080168; dbxref=FlyBase:FBpp0079757,FlyBase_Annotation_IDs:CG6093-PA,GB_protein:AAF53040.1,REFSEQ:NP_524784,GB_protein:AAF53040,UniProt/TrEMBL:Q9VKM4,FlyMine:FBpp0079757,modMine:FBpp0079757; MD5=06dd2e4d53856bd502393472c2737f7d; length=539; …	565	48.67	93	N/A	N/A	37	572	5	530	1.70e-52	187
Pcam.gene144963_i0_len1773.p1	FBgn0010313	591	550	FBgn0010313 FBpp0078485 type=polypeptide; loc=3R:complement(5084373..5086025); ID=FBpp0078485; name=corto-PA; parent=FBgn0010313,FBtr0078844; dbxref=FlyBase:FBpp0078485,FlyBase_Annotation_IDs:CG2530-PA,GB_protein:AAF52073.1,REFSEQ:NP_524231,GB_protein:AAF52073,UniProt/Swiss-Prot:P41046,FlyMine:FBpp0078485,modMine:FBpp0078485; MD5=e18709887498f95158fc5a9826ebec5b; length=550; release=r6.46; specie…	51	68.63	8	N/A	N/A	32	80	140	190	1.44e-08	56.6
Pcam.gene145904_i0_len1641.p1	FBgn0011656	547	606	FBgn0011656 FBpp0303551 type=polypeptide; loc=2R:complement(join(9921610..9921663,9920519..9920722,9919447..9919747,9918964..9919062,9918712..9918848,9918469..9918641,9917938..9918353,9916455..9916891)); ID=FBpp0303551; name=Mef2-PH; parent=FBgn0011656,FBtr0330708; dbxref=FlyBase:FBpp0303551,FlyBase_Annotation_IDs:CG1429-PH,REFSEQ:NP_001260842,GB_protein:AGB93375,UniProt/TrEMBL:A0A0B4KFI1; MD5=9c…	393	63.36	67	N/A	N/A	93	456	1	360	3.24e-104	325
Pcam.gene158519_i0_len696.p1	FBgn0039403	232	228	FBgn0039403 FBpp0084348 type=polypeptide; loc=3R:complement(join(26056381..26056491,26055867..26056320,26055687..26055808)); ID=FBpp0084348; name=Sld5-PA; parent=FBgn0039403,FBtr0084975; dbxref=FlyBase:FBpp0084348,FlyBase_Annotation_IDs:CG14549-PA,GB_protein:AAF56561.1,REFSEQ:NP_651457,GB_protein:AAF56561,UniProt/TrEMBL:Q9VBI1,FlyMine:FBpp0084348,modMine:FBpp0084348; MD5=e21aba981c71b27a2f704c31d…	193	61.66	83	N/A	N/A	39	231	43	228	3.95e-40	136
Pcam.gene158695_i0_len777.p1	FBgn0013753	259	253	FBgn0013753 FBpp0303213 type=polypeptide; loc=3L:1639995..1640756; ID=FBpp0303213; name=Bgb-PB; parent=FBgn0013753,FBtr0330180; dbxref=FlyBase:FBpp0303213,FlyBase_Annotation_IDs:CG7959-PB,REFSEQ:NP_001261271,GB_protein:AGB93966,UniProt/TrEMBL:M9PGT9; MD5=5be30a4d6063e067d8dc6f9f620e553c; length=253; release=r6.46; species=Dmel;	172	80.23	65	N/A	N/A	66	233	18	185	1.01e-76	232
Pcam.gene157089_i0_len717.p1	FBgn0013755	239	213	FBgn0013755 FBpp0072643 type=polypeptide; loc=3L:1647905..1648546; ID=FBpp0072643; name=Bro-PA; parent=FBgn0013755,FBtr0072760; dbxref=GB_protein:AAF47538.3,GB_protein:AAF47538.2,FlyBase:FBpp0072643,FlyBase_Annotation_IDs:CG7960-PA,REFSEQ:NP_477066,GB_protein:AAF47538,UniProt/Swiss-Prot:Q24039,FlyMine:FBpp0072643,modMine:FBpp0072643; MD5=2baba64aa8981b3f2c5dd7648c2929fd; length=213; release=r6.46…	182	69.23	73	N/A	N/A	38	212	2	181	4.07e-59	185
Pcam.gene146849_i0_len1926.p1	FBgn0001994	642	631	FBgn0001994 FBpp0080411 type=polypeptide; loc=2L:complement(join(16287098..16287189,16278863..16279169,16265521..16267017)); ID=FBpp0080411; name=crp-PA; parent=FBgn0001994,FBtr0080854; dbxref=FlyBase:FBpp0080411,FlyBase_Annotation_IDs:CG7664-PA,GB_protein:AAF53510.1,REFSEQ:NP_476605,GB_protein:AAF53510,UniProt/TrEMBL:Q9V406,FlyMine:FBpp0080411,modMine:FBpp0080411; MD5=833299928f037afb10fc8e0a166…	109	75.23	17	N/A	N/A	41	149	85	193	6.10e-31	127
Pcam.gene159228_i0_len798.p1	FBgn0284249	266	274	FBgn0284249 FBpp0303284 type=polypeptide; loc=2R:join(6662595..6662757,6666720..6667013,6667073..6667440); ID=FBpp0303284; name=Adf1-PE; parent=FBgn0284249,FBtr0330252; dbxref=FlyBase:FBpp0303284,FlyBase_Annotation_IDs:CG15845-PE,REFSEQ:NP_001260730,GB_protein:AGB93263,UniProt/TrEMBL:A0A0B4KEJ0; MD5=d08cb9d11fe7d2fc9df7e810cc89b434; length=274; release=r6.46; species=Dmel;	101	46.53	38	N/A	N/A	21	121	13	98	2.04e-08	53.1
Pcam.gene159537_i0_len744.p1	FBgn0014179	248	504	FBgn0014179 FBpp0079451 type=polypeptide; loc=2L:complement(join(9581195..9581592,9580003..9581119)); ID=FBpp0079451; name=gcm-PA; parent=FBgn0014179,FBtr0079855; dbxref=FlyBase:FBpp0079451,FlyBase_Annotation_IDs:CG12245-PA,GB_protein:AAF52790.1,REFSEQ:NP_477108,GB_protein:AAF52790,UniProt/Swiss-Prot:Q27403,FlyMine:FBpp0079451,modMine:FBpp0079451; MD5=c152eb6a1d4327f8b156bb71eef078d0; length=504;…	168	77.98	66	N/A	N/A	32	195	32	199	4.94e-82	253
Pcam.gene1831_i0_len2223.p1	FBgn0028996	741	1081	FBgn0028996 FBpp0088173 type=polypeptide; loc=4:complement(join(605003..606702,603312..604252,601757..601935,601104..601529)); ID=FBpp0088173; name=onecut-PA; parent=FBgn0028996,FBtr0089104; dbxref=FlyBase:FBpp0088173,GB_protein:AAF59330.2,FlyBase_Annotation_IDs:CG1922-PA,REFSEQ:NP_524842,GB_protein:AAF59330,UniProt/Swiss-Prot:Q9NJB5,FlyMine:FBpp0088173,modMine:FBpp0088173; MD5=76183246d17a5bda15…	273	67.77	43	N/A	N/A	434	699	726	983	5.70e-90	303
Pcam.gene4247_i0_len1578.p1	FBgn0052296	526	1788	FBgn0052296 FBpp0310920 type=polypeptide; loc=3L:complement(join(2761623..2761686,2728645..2729469,2728420..2728560,2724677..2724742,2719788..2724058)); ID=FBpp0310920; name=Mrtf-PH; parent=FBgn0052296,FBtr0344569; dbxref=GB_protein:ACL83235,REFSEQ:NP_001137879,FlyBase:FBpp0310920,FlyBase_Annotation_IDs:CG32296-PH,UniProt/TrEMBL:B7Z043; MD5=b72844194d3c144621ae989aec1bbaa7; length=1788; release=r…	214	63.55	39	N/A	N/A	36	242	279	491	2.21e-49	182
Pcam.gene5015_i0_len1734.p1	FBgn0005427	578	843	FBgn0005427 FBpp0300529 type=polypeptide; loc=X:complement(join(273461..274417,273183..273392,272422..272883,271488..271613,271290..271425,270569..271209)); ID=FBpp0300529; name=ewg-PK; parent=FBgn0005427,FBtr0308209; dbxref=FlyBase:FBpp0300529,FlyBase_Annotation_IDs:CG3114-PK,REFSEQ:NP_001245444,GB_protein:AFH07160,UniProt/TrEMBL:M9NEL5; MD5=8707f8c4c14c0bdffe2d857a3fa2ae33; length=843; release=…	268	83.21	67	N/A	N/A	100	363	97	360	5.28e-109	345
Pcam.gene5534_i0_len696.p1	FBgn0030432	232	308	FBgn0030432 FBpp0073527 type=polypeptide; loc=X:complement(join(12905613..12905781,12904277..12905034)); ID=FBpp0073527; name=CG4404-PA; parent=FBgn0030432,FBtr0073694; dbxref=FlyBase:FBpp0073527,FlyBase_Annotation_IDs:CG4404-PA,GB_protein:AAF48211.2,REFSEQ:NP_572838,GB_protein:AAF48211,UniProt/TrEMBL:Q9VYI4,FlyMine:FBpp0073527,modMine:FBpp0073527; MD5=1bf927719fc0efe7e541dd0f99f21001; length=308…	96	68.75	41	N/A	N/A	15	110	9	103	3.89e-22	91.7
Pcam.gene5992_i0_len783.p1	FBgn0027950	261	340	FBgn0027950 FBpp0306716 type=polypeptide; loc=3R:join(9559841..9560031,9560272..9560613,9560923..9561412); ID=FBpp0306716; name=MBD-like-PC; parent=FBgn0027950,FBtr0334654; dbxref=FlyBase:FBpp0306716,FlyBase_Annotation_IDs:CG8208-PC,REFSEQ:NP_001262421,GB_protein:AGB95803,UniProt/TrEMBL:A0A0B4KGZ0; MD5=b020bdbef87e1be83f4088532e4dc220; length=340; release=r6.46; species=Dmel;	165	69.09	90	N/A	N/A	94	256	175	339	1.40e-51	170
Pcam.gene145709_i0_len1672.p1	FBgn0000370	530	381	FBgn0000370 FBpp0081040 type=polypeptide; loc=2L:join(21311875..21312043,21312098..21312208,21318127..21318419,21318485..21319057); ID=FBpp0081040; name=crc-PA; parent=FBgn0000370,FBtr0081512; dbxref=FlyBase_Annotation_IDs:CG8669-PA,FlyBase:FBpp0081040,GB_protein:AAF53990.1,REFSEQ:NP_524897,GB_protein:AAF53990,UniProt/TrEMBL:Q9VID3,FlyMine:FBpp0081040,modMine:FBpp0081040; MD5=1e1360b3c8762d4528f9…	79	59.49	15	N/A	N/A	437	515	301	376	3.55e-09	57.8
Pcam.gene7002_i0_len795.p1	FBgn0039509	265	254	FBgn0039509 FBpp0084543 type=polypeptide; loc=3R:complement(join(27288328..27288469,27287785..27288185,27287498..27287719)); ID=FBpp0084543; name=bigmax-PA; parent=FBgn0039509,FBtr0085173; dbxref=FlyBase:FBpp0084543,FlyBase_Annotation_IDs:CG3350-PA,GB_protein:AAF56696.1,REFSEQ:NP_651556,GB_protein:AAF56696,UniProt/TrEMBL:Q9VB47,FlyMine:FBpp0084543,modMine:FBpp0084543; MD5=2e7c5348aa7ea46f15651871…	235	68.09	86	N/A	N/A	28	256	2	233	7.94e-70	214
Pcam.gene4713_i0_len1524.p1	FBgn0001297	508	755	FBgn0001297 FBpp0288515 type=polypeptide; loc=3R:join(29790153..29790854,29791393..29791720,29791787..29793024); ID=FBpp0288515; name=kay-PF; parent=FBgn0001297,FBtr0290076; dbxref=FlyBase_Annotation_IDs:CG33956-PF,FlyBase:FBpp0288515,REFSEQ:NP_001027577,GB_protein:AAZ83994,UniProt/Swiss-Prot:P21525,FlyMine:FBpp0288515,modMine:FBpp0288515; MD5=b585a2c8288a31425880cd204dd93095; length=755; release…	98	66.33	25	N/A	N/A	253	350	407	504	1.08e-21	98.2
Pcam.gene136873_i0_len1536.p1	FBgn0039044	512	495	FBgn0039044 FBpp0083753 type=polypeptide; loc=3R:complement(join(23053965..23054008,23053582..23053905,23053119..23053199,23053012..23053048,23052922..23052948,23050815..23051124,23050504..23050750,23050047..23050441,23049965..23049987)); ID=FBpp0083753; name=p53-PB; parent=FBgn0039044,FBtr0084360; dbxref=FlyBase:FBpp0083753,FlyBase_Annotation_IDs:CG33336-PB,GB_protein:AAN13925.2,REFSEQ:NP_996267…	204	51.47	38	N/A	N/A	26	219	199	391	3.57e-20	92.4
Pcam.gene136750_i0_len1467.p1	FBgn0005771	489	537	FBgn0005771 FBpp0080215 type=polypeptide; loc=2L:join(14491246..14491335,14491638..14493161); ID=FBpp0080215; name=noc-PA; parent=FBgn0005771,FBtr0080643; dbxref=FlyBase:FBpp0080215,FlyBase_Annotation_IDs:CG4491-PA,GB_protein:AAF53399.1,REFSEQ:NP_476917,GB_protein:AAF53399,UniProt/Swiss-Prot:Q24423,FlyMine:FBpp0080215,modMine:FBpp0080215; MD5=1204c6e8c1518e2ecd0faa3bfce697ae; length=537; release=…	509	49.31	86	N/A	N/A	27	445	12	489	1.66e-61	209
Pcam.gene137029_i0_len1509.p1	FBgn0028550	503	688	FBgn0028550 FBpp0303417 type=polypeptide; loc=X:complement(join(1251340..1251597,1251172..1251261,1246290..1248008)); ID=FBpp0303417; name=Atf3-PB; parent=FBgn0028550,FBtr0330391; dbxref=REFSEQ:NP_001259125,GB_protein:AGB94971,FlyBase:FBpp0303417,FlyBase_Annotation_IDs:CG11405-PB,UniProt/TrEMBL:M9PIP2; MD5=a59af4482c406b255cf4bf4bb55570c0; length=688; release=r6.46; species=Dmel;	67	77.61	13	N/A	N/A	175	241	199	265	1.23e-07	53.5
Pcam.gene6135_i1_len3723.p1	FBgn0003963	1241	1212	FBgn0003963 FBpp0302929 type=polypeptide; loc=2L:join(524038..524059,525392..525436,536023..536966,537037..537431,537549..537749,537863..539249,539310..539452,539518..540019); ID=FBpp0302929; name=ush-PC; parent=FBgn0003963,FBtr0329895; dbxref=FlyBase:FBpp0302929,FlyBase_Annotation_IDs:CG2762-PC,REFSEQ:NP_001259829,GB_protein:AGB92366,UniProt/TrEMBL:M9PBN1; MD5=c98b06ebe8ff5f1e02a4903b7f36abd7; l…	311	45.34	20	N/A	N/A	317	569	209	518	9.43e-24	108
Pcam.gene145914_i0_len1647.p1	FBgn0011763	549	445	FBgn0011763 FBpp0086853 type=polypeptide; loc=2R:join(13223046..13223112,13225467..13225624,13225691..13225751,13225809..13225938,13226002..13226335,13226404..13226639,13226700..13226782,13226846..13226929,13226986..13227170); ID=FBpp0086853; name=Dp-PA; parent=FBgn0011763,FBtr0087740; dbxref=FlyBase:FBpp0086853,FlyBase_Annotation_IDs:CG4654-PA,GB_protein:AAF58403.1,REFSEQ:NP_477039,GB_protein:AA…	230	76.09	42	N/A	N/A	218	447	159	383	1.74e-93	292
Pcam.gene156726_i0_len918.p1	FBgn0037634	306	254	FBgn0037634 FBpp0081402 type=polypeptide; loc=3R:join(8806366..8806579,8806633..8807183); ID=FBpp0081402; name=hng2-PA; parent=FBgn0037634,FBtr0081919; dbxref=FlyBase:FBpp0081402,FlyBase_Annotation_IDs:CG8359-PA,GB_protein:AAF54294.1,REFSEQ:NP_649837,GB_protein:AAF54294,UniProt/TrEMBL:Q9VHL0,FlyMine:FBpp0081402,modMine:FBpp0081402; MD5=5b5beb2e744bc54e00f0c0ccb87081f1; length=254; release=r6.46; …	146	47.95	48	N/A	N/A	9	154	16	145	4.46e-10	58.2
Pcam.gene1043_i0_len4824.p1	FBgn0041092	1608	2047	FBgn0041092 FBpp0293513 type=polypeptide; loc=2L:join(9191785..9191813,9233988..9234657,9235102..9235263,9238958..9239762,9239822..9241269,9241376..9241549,9241606..9243178,9243235..9243545,9243612..9243900,9244263..9244586,9245386..9245712,9245777..9245808); ID=FBpp0293513; name=tai-PG; parent=FBgn0041092,FBtr0304974; dbxref=REFSEQ:NP_001245949,GB_protein:AFH03623,FlyBase:FBpp0293513,FlyBase_Ann…	217	42.86	21	N/A	N/A	47	200	222	436	1.52e-16	85.5
Pcam.gene4216_i0_len6111.p1	FBgn0000376	2037	982	FBgn0000376 FBpp0070472 type=polypeptide; loc=X:complement(join(2737922..2738462,2737470..2737673,2735837..2737413,2735396..2735768,2735177..2735328,2735003..2735104)); ID=FBpp0070472; name=crm-PB; parent=FBgn0000376,FBtr0070495; dbxref=FlyBase:FBpp0070472,FlyBase_Annotation_IDs:CG2714-PB,GB_protein:AAF45822.1,REFSEQ:NP_726829,GB_protein:AAF45822,UniProt/Swiss-Prot:O76906; MD5=f4c59c926f909959987…	348	54.60	16	N/A	N/A	184	505	61	397	3.78e-53	203
Pcam.gene143790_i0_len3162.p1	FBgn0015602	1054	283	FBgn0015602 FBpp0086571 type=polypeptide; loc=2R:join(14770586..14770829,14771800..14772407); ID=FBpp0086571; name=BEAF-32-PA; parent=FBgn0015602,FBtr0087441; dbxref=FlyBase:FBpp0086571,FlyBase_Annotation_IDs:CG10159-PA,GB_protein:AAF58205.1,REFSEQ:NP_523747,GB_protein:AAF58205,UniProt/TrEMBL:Q7JN06,FlyMine:FBpp0086571,modMine:FBpp0086571; MD5=a2b98eba9b86b1e6be89bd0901b85276; length=283; release…	43	67.44	19	N/A	N/A	403	445	32	74	1.90e-07	53.1
Pcam.gene143879_i0_len3267.p1	FBgn0015799	1089	845	FBgn0015799 FBpp0070141 type=polypeptide; loc=X:complement(join(800597..800785,800378..800517,800128..800316,799711..800065,799316..799647,798278..799013,797762..798142,797477..797692)); ID=FBpp0070141; name=Rbf-PA; parent=FBgn0015799,FBtr0070146; dbxref=FlyBase:FBpp0070141,FlyBase_Annotation_IDs:CG7413-PA,GB_protein:AAF45551.1,REFSEQ:NP_525036,GB_protein:AAF45551,UniProt/Swiss-Prot:Q24472,FlyMin…	620	48.23	83	N/A	N/A	1	609	13	575	2.20e-76	268
Pcam.gene143886_i0_len3258.p1	FBgn0004595	1086	1835	FBgn0004595 FBpp0293146 type=polypeptide; loc=3R:join(11372190..11377217,11378035..11378189,11391529..11391673,11391918..11392097); ID=FBpp0293146; name=pros-PI; parent=FBgn0004595,FBtr0304604; dbxref=REFSEQ:NP_001247045,GB_protein:AFH06363,FlyBase:FBpp0293146,FlyBase_Annotation_IDs:CG17228-PI,UniProt/TrEMBL:A0A0B4K630,FlyMine:FBpp0293146,modMine:FBpp0293146; MD5=45329c10d52512eda48415b3c332f4fd;…	103	73.79	15	N/A	N/A	551	644	1105	1205	3.55e-20	96.3
Pcam.gene142031_i0_len2322.p1	FBgn0005677	774	1081	FBgn0005677 FBpp0080433 type=polypeptide; loc=2L:complement(join(16483808..16484742,16481525..16481551,16475275..16475432,16473200..16473595,16472770..16473072,16472128..16472643,16471856..16471939,16468995..16469255,16468493..16468730,16468053..16468246,16467621..16467754)); ID=FBpp0080433; name=dac-PB; parent=FBgn0005677,FBtr0080876; dbxref=GB_protein:AAN10944.1,FlyBase_Annotation_IDs:CG4952-PB…	309	65.05	50	N/A	N/A	93	391	200	470	7.22e-89	301
Pcam.gene142325_i0_len2283.p1	FBgn0003044	761	1043	FBgn0003044 FBpp0085914 type=polypeptide; loc=2R:join(18135924..18137411,18137471..18137643,18137699..18138773,18138841..18139236); ID=FBpp0085914; name=Pcl-PA; parent=FBgn0003044,FBtr0086735; dbxref=GB_protein:AAF57748.2,FlyBase:FBpp0085914,FlyBase_Annotation_IDs:CG5109-PA,REFSEQ:NP_476672,GB_protein:AAF57748,UniProt/Swiss-Prot:Q24459,FlyMine:FBpp0085914,modMine:FBpp0085914; MD5=b9abc288909cd634…	356	47.19	67	N/A	N/A	30	366	355	679	8.38e-49	185
Pcam.gene146074_i0_len2106.p1	FBgn0020887	702	900	FBgn0020887 FBpp0074686 type=polypeptide; loc=3L:complement(join(19922799..19922988,19922685..19922731,19921967..19922456,19921052..19921904,19920154..19920986,19919001..19919290)); ID=FBpp0074686; name=Su(z)12-PB; parent=FBgn0020887,FBtr0074917; dbxref=FlyBase:FBpp0074686,FlyBase_Annotation_IDs:CG8013-PB,GB_protein:AAN11641.1,REFSEQ:NP_730465,GB_protein:AAN11641,UniProt/Swiss-Prot:Q9NJG9,FlyMine…	666	58.56	89	N/A	N/A	23	650	52	666	3.91e-158	479
Pcam.gene146775_i0_len1908.p1	FBgn0041105	636	775	FBgn0041105 FBpp0303116 type=polypeptide; loc=3R:join(10071175..10072647,10072708..10072898,10073030..10073693); ID=FBpp0303116; name=nerfin-2-PB; parent=FBgn0041105,FBtr0330083; dbxref=FlyBase:FBpp0303116,FlyBase_Annotation_IDs:CG12809-PB,REFSEQ:NP_001262446,GB_protein:AGB95828,UniProt/TrEMBL:A0A0B4KH20; MD5=6eeb178d99cd4d5eb51cb970bbd5eba6; length=775; release=r6.46; species=Dmel;	210	66.19	33	N/A	N/A	305	514	390	567	5.04e-62	219
Pcam.gene145285_i0_len1620.p1	FBgn0013799	540	576	FBgn0013799 FBpp0074651 type=polypeptide; loc=3L:join(19818535..19818666,19819212..19820010,19828317..19828945,19829020..19829190); ID=FBpp0074651; name=Deaf1-PA; parent=FBgn0013799,FBtr0074882; dbxref=FlyBase_Annotation_IDs:CG8567-PA,FlyBase:FBpp0074651,GB_protein:AAF49105.1,REFSEQ:NP_524169,GB_protein:AAF49105,UniProt/Swiss-Prot:Q24180,FlyMine:FBpp0074651,modMine:FBpp0074651; MD5=55a5351cd579da…	356	51.40	65	N/A	N/A	149	501	218	559	5.12e-44	163
