# Supplementary material for: Some molecular aspects of larval development in Paralithodes camtschaticus
Source: PLoS One. 2025 Apr 29;20(4):e0322234. doi: 10.1371/journal.pone.0322234 (PMC12040194; doi:10.1371/journal.pone.0322234)
Supplement: S8 Table — (XLS) [file pone.0322234.s008.xls]

## Sheet: S8_Table
AMP name	seqid	changes	positives	ppos	covs	evalue	bitscore	CAMP RF Probability	zoeaIV-logfc	glaucothoe-logfc	juvenile-logfc	zoeaIV-fdr	glaucothoe-fdr	juvenile-fdr	ZoeaI	ZoeaIV	Glaucothoe	Juvenile
AP00308_Buforin-PcBuf2	Pcam.gene130486_i0_len411.p1	0	0	100.00	100	2.76e-84	243	0.76	-0.314747376150292	0.879697777699715	-0.154917263966213	0.976184001837173	-3.57257114641972	5.21564509660999e-05	42.56	26.96	27.61	1.52
AP02813_Acipensin-PcAcp9	Pcam.gene112891_i0_len423.p1	0	0	98.31	91	1.43e-35	117	0.65	NA	NA	NA	NA	9.12758910436894	7.64607954700607e-07	0	0	0	5.97
AP02813_Acipensin-PcAcp5	Pcam.gene113742_i0_len417.p1	0	0	94.74	100	1.15e-80	234	0.83	NA	NA	NA	NA	10.0907072533385	2.96202317519479e-09	0	0	0	11.91
AP02096_Ubiquicidin-PcUbi1	Pcam.gene112015_i0_len453.p1	2	1	78.36	100	8.02e-43	139	0.79	NA	NA	3.49448983055514	1	11.8919564965125	4.43557024189259e-14	0	0	0.14	36.77
AP02096_Ubiquicidin-PcUbi1	Pcam.gene113152_i0_len420.p1	2	1	73.68	100	9.06e-41	133	0.77	NA	NA	NA	NA	11.65664570487	1.94636517446597e-13	0	0	0	34.9
AP02766_S.scrofa_lysozyme-PcLys2	Pcam.gene155209_i0_len834.p1	4	2	95.53	99	5.43e-171	473	0.76	1.04994017897523	0.322006629135941	-1.14933961638924	0.289542918391249	-3.11210595242745	0.000220455043154072	18.28	30.39	6.12	0.95
AP02533_cgTbeta-PcßThm	Pcam.gene111764_i0_len453.p1	0	0	100.00	100	2.18e-59	179	0.70	3.83160154563001	3.04193881513533e-06	2.89736565311256	0.000446158407619338	1.79546369117633	0.0220072276919272	28.47	320.71	154.23	42.8
AP02533_cgTbeta-PcßThm	Pcam.gene150715_i0_len564.p1	0	0	97.78	100	6.55e-56	171	0.72	1.6326652092341	0.115943852942936	2.42299655141076	0.00750328787343197	2.18022869277524	0.00971649837773307	3.43	8.41	13.36	6.83
AP02625_CqCrs-PcCrs1	Pcam.gene1103_i0_len378.p1	0	1	100.00	100	4.55e-46	143	0.61	2.7264775172162	0.00117334110056179	5.5614877940434	1.87778489602101e-10	8.10275011580367	6.08206032669981e-18	15.66	81.45	531.9	1823.53
AP02625_CqCrs-PcCrs4	Pcam.gene1944_i0_len651.p1	0	0	99.29	100	8.25e-94	270	0.78	0.635732791551919	0.65487167850614	6.76639435833901	1.01403444008868e-13	3.27201076269627	3.07547203077396e-05	10.24	12.71	823.56	44.26
AP01555_CrusEs-PcCrs5	Pcam.gene1441_i0_len615.p1	0	0	100.00	100	2.89e-76	224	0.74	4.71304569726303	2.98011527191885e-08	7.04697545078969	2.43646983089089e-14	5.1147000994394	9.39254739208453e-10	6.24	131.2	610.82	96.72
AP02752_CrustinPm1-PcCrs6	Pcam.gene150753_i0_len567.p1	0	0	100.00	100	7.43e-128	357	0.76	8.74124939724226	4.08914025180681e-18	2.32057136747127	0.0279738446651512	2.02968820429587	0.0349902913034006	1.27	438.29	4.71	2.32
AP02625_CqCrs-PcCrs7	Pcam.gene4981_i0_len429.p1	0	0	99.01	98	3.14e-70	206	0.77	5.4591433717177	0.000204615889988223	7.15924641791391	5.72875774888024e-09	9.29829999416543	1.76438962430713e-14	0.14	5.47	16.48	43.91
AP02753_CrustinPm7-PcCrs8	Pcam.gene109819_i0_len450.p1	0	0	100.00	100	4.16e-83	240	0.80	2.58664276191131	0.00227655539422481	5.66027020053404	1.04935977442478e-10	3.54746054206485	7.96473244136351e-06	11.88	56.54	437.4	60.28
AP02959_Paralithocin_1-PcPrc1	Pcam.gene603_i0_len213.p1	1	0	98.25	95	1.78e-34	112	0.64	5.50074385331411	3.80497433088186e-07	5.73482010095017	1.68222568407761e-07	8.91812356045987	2.1317294860579e-16	1.96	68.23	71.69	350.62
AP00208_Peptide_3910-PcPrc4	Pcam.gene131171_i0_len402.p1	0	0	100.00	100	5.17e-75	218	0.52	-1.01350397822179	0.351816716508542	-0.898963350878374	0.447308721133114	-3.36908521633164	6.31002143077843e-05	65.01	25.34	25.13	2.67
AP03038_SPINK9_v1-PcKaz1	Pcam.gene135854_i0_len1200.p1	0	0	100.00	100	7.57e-41	137	0.83	2.10424936733865	0.0251194386315716	-2.41062953163207	0.0562581739879711	-3.7269506499928	0.00805627224200984	1.2	4.19	0.17	0.04
AP02147_ALF-PcALF1	Pcam.gene152304_i0_len594.p1	1	0	99.24	100	7.41e-92	264	0.60	3.55785494913282	0.000244416152532288	5.15717361339435	3.74438106525146e-08	6.89320068675998	7.57815833635778e-13	0.85	8.11	22.71	45.77
AP02147_ALF-PcALF2	Pcam.gene8113_i0_len498.p1	0	0	100.00	100	1.04e-99	283	0.68	3.0233100746915	0.000530300746789791	3.50172193969561	5.39488231105937e-05	3.96922220915745	1.9447275878936e-06	3.39	22.01	28.23	23.37
AP02147_ALF-PcALF3	Pcam.gene6759_i0_len540.p1	0	1	98.41	100	1.88e-87	252	0.79	1.18924979383504	0.243671133935112	2.76610476419393	0.000813829149146007	4.1149955458139	2.17696076053358e-07	28.22	51.25	140.92	215.88
AP02453_Scolopendin-TRINITY_DN1514_c3_g5_i1	Pcam.gene138799_i0_len987.p1	N/A	N/A	100.00	100	0.0	621	0.81	-2.24101315133279	0.0101541165268401	-0.519659887136994	0.740109309963718	-6.61938251645554	3.24463870741702e-10	21.84	3.71	11.36	0.1
AP02388_BPTI-TRINITY_DN22010_c0_g1_i3	Pcam.gene2925_i0_len591.p1	N/A	N/A	100.00	100	1.54e-40	131	0.84	6.45703461429092	1.77248384736818e-07	3.27094732434537	0.26760870282941	8.624175377013	1.20668203511392e-12	0.09	6.89	0.69	17.68
AP02012_YFGAP-TRINITY_DN2036_c0_g2_i5	Pcam.gene140749_i0_len1083.p1	N/A	N/A	100.00	100	0.0	682	0.79	-0.468786348270038	0.766008129485543	-0.0557794148012203	1	-2.11289823034045	0.00567310039347293	2368.23	1378.28	1701.89	250.31
AP02680_SJGAP-TRINITY_DN2036_c0_g2_i3	Pcam.gene140749_i0_len1083.p1	N/A	N/A	100.00	100	0.0	682	0.79	-0.468786348270038	0.766008129485543	-0.0557794148012203	1	-2.11289823034045	0.00567310039347293	2368.23	1378.28	1701.89	250.31
