# Supplementary material for: Some molecular aspects of larval development in Paralithodes camtschaticus
Source: PLoS One. 2025 Apr 29;20(4):e0322234. doi: 10.1371/journal.pone.0322234 (PMC12040194; doi:10.1371/journal.pone.0322234)
Supplement: S1 File — (ZIP) [file pone.0322234.s009.zip]

Archive with 6 entries (5 files):
- S1_File/
- S1_File/mm.isoform.TPM.not_cross_norm
- S1_File/mm.isoform.counts.matrix
- S1_File/mm.isoform.counts.matrix.glaukothoe_vs_zoeaI.edgeR.DE_results
- S1_File/mm.isoform.counts.matrix.juvenile_vs_zoeaI.edgeR.DE_results
- S1_File/mm.isoform.counts.matrix.zoeaIV_vs_zoeaI.edgeR.DE_results
