# Supplementary material for: Some molecular aspects of larval development in Paralithodes camtschaticus
Source: PLoS One. 2025 Apr 29;20(4):e0322234. doi: 10.1371/journal.pone.0322234 (PMC12040194; doi:10.1371/journal.pone.0322234)
Supplement: S1 File — (ZIP) [file pone.0322234.s009.zip › S1_File/mm.isoform.TPM.not_cross_norm]

	zoeaI	zoeaIV	glaukothoe	juvenile
Pcam.gene121703_i0_len489	0.2	103.56	1.93	415.81
Pcam.gene119024_i0_len477	5	4.06	0	0.26
Pcam.gene111123_i0_len459	0.25	3.81	0	0.26
Pcam.gene142537_i0_len2541	4.9	1.73	2.21	0.97
Pcam.gene146331_i0_len2190	14.86	3.33	2.01	0.65
Pcam.gene2386_i0_len4788	504.75	157.65	114.05	11.13
Pcam.gene206704_i0_len303	3.9	12.77	36.07	3.28
Pcam.gene144461_i0_len1746	20.74	10.79	15.38	4.18
Pcam.gene6399_i0_len798	4.61	4.57	5.11	1.37
Pcam.gene1642_i0_len1143	7.05	5.11	3.03	3.4
Pcam.gene210308_i0_len294	547.06	658.07	393.41	153.91
Pcam.gene135153_i0_len1287	0.52	6.63	0.23	0.07
Pcam.gene156569_i0_len882	10.16	5.19	6.97	3.29
Pcam.gene52863_i0_len225	3.84	3.52	2.28	0.48
Pcam.gene1921_i0_len933	664.92	479.06	491.62	324.1
Pcam.gene6050_i1_len2163	3.07	3.87	4.6	1.49
Pcam.gene135655_i0_len1218	0	0	0	5.45
Pcam.gene145959_i0_len2082	0.75	12.83	20.63	4.18
Pcam.gene21465_i0_len204	6.83	10.24	5.69	2.99
Pcam.gene135276_i0_len1338	3.25	4.39	0.48	0.03
Pcam.gene210817_i0_len294	2.77	47.88	169.08	865.92
Pcam.gene118608_i0_len534	0	0	0	7.23
Pcam.gene155375_i0_len819	1.9	5.17	2.35	6.03
Pcam.gene7627_i1_len2076	4.14	10.31	0	0.04
Pcam.gene2944_i0_len279	0	0	0	59.5
Pcam.gene6703_i0_len3175	2.53	3.45	6.11	1.08
Pcam.gene2369_i2_len213	186.88	142.7	152.04	89.01
Pcam.gene6069_i0_len558	5.95	3.09	2.46	1.19
Pcam.gene144996_i0_len1758	16.14	0.54	0.33	0.08
Pcam.gene4010_i0_len708	11.25	16.68	9.15	0.73
Pcam.gene70_i10_len210	5.35	15.02	12.33	2.18
Pcam.gene1039_i3_len267	0.94	0	0	36.5
Pcam.gene121420_i0_len486	0.57	27.21	0.39	15.27
Pcam.gene2016_i0_len750	26.12	28.35	43.72	15.71
Pcam.gene3808_i0_len246	4.03	2.18	3.12	2.58
Pcam.gene0_i22_len321	3.61	3.77	3.17	1.23
Pcam.gene31382_i0_len207	0.72	19.6	1.46	5.94
Pcam.gene8320_i0_len681	2.07	121.13	12280.63	222.95
Pcam.gene135229_i0_len1347	0	5.29	0.18	0.17
Pcam.gene4815_i0_len1422	6.27	6.16	4.83	9.35
Pcam.gene141742_i0_len3045	6.2	1.46	2.91	0.67
Pcam.gene109697_i0_len444	0	10.98	42.93	2.04
Pcam.gene5312_i1_len318	50.02	33	46.51	189.34
Pcam.gene118513_i0_len534	105.02	22.96	5.46	1.57
Pcam.gene156904_i0_len906	20.51	20	23.31	9.83
Pcam.gene190117_i0_len303	12.74	6.64	8.85	4.03
Pcam.gene34026_i0_len234	33.68	13.04	8.17	0
Pcam.gene144130_i0_len3966	10.25	4.28	3.11	0.62
Pcam.gene69_i3_len297	5.21	2.97	2.43	4.51
Pcam.gene148069_i0_len642	0	0.18	0.44	4.91
Pcam.gene57065_i0_len222	0	0	0	19.67
Pcam.gene124367_i0_len372	0	0	0	6.39
Pcam.gene4622_i0_len1539	3.47	1.8	3.77	0.41
Pcam.gene1_i22_len651	31.21	15.38	17.63	9.43
Pcam.gene160805_i0_len264	12.79	12.95	6.11	11.42
Pcam.gene0_i8_len447	13.67	4.93	5.25	5.17
Pcam.gene777_i0_len768	6.81	4.43	3.18	5.14
Pcam.gene142548_i0_len2547	11.59	4.68	6.66	1.2
Pcam.gene147333_i0_len1947	6.42	3.3	6.62	6.21
Pcam.gene140092_i0_len1200	3.12	4.35	3.16	2.38
Pcam.gene116792_i0_len504	0.22	0	0.49	155.74
Pcam.gene1366_i1_len939	8.14	0.8	1.5	0.14
Pcam.gene185460_i0_len249	93.19	169.17	281.38	123.34
Pcam.gene33_i4_len405	3.26	3.16	4.29	1.86
Pcam.gene6346_i0_len2541	95.36	70.63	1.85	0.4
Pcam.gene35373_i0_len228	8.44	4.52	2.2	0
Pcam.gene85_i6_len234	23.94	31.77	19	16.78
Pcam.gene207884_i0_len300	1.06	12.07	2.04	9.49
Pcam.gene153655_i0_len588	0	0	0	3.97
Pcam.gene112580_i0_len420	0	0	0	63.76
Pcam.gene138625_i0_len1047	3.99	3.51	4.67	2.28
Pcam.gene135377_i0_len1350	18.57	15.98	35.24	24.43
Pcam.gene41406_i0_len240	11.84	4.37	5.29	2.84
Pcam.gene183416_i0_len246	46.42	11.07	2.71	1.92
Pcam.gene113810_i0_len417	20.49	36.46	35.99	33.04
Pcam.gene6111_i1_len477	0	0.33	0.13	4.7
Pcam.gene152038_i0_len561	0	25.45	0	0
Pcam.gene7073_i0_len3429	12.74	2.64	5	0.57
Pcam.gene7122_i0_len795	46.18	29.23	28.57	12.12
Pcam.gene3267_i1_len225	35.03	33.91	28.92	11.27
Pcam.gene140675_i0_len1086	9.47	3.87	3.08	0.39
Pcam.gene210732_i0_len294	1.11	0	0	8.79
Pcam.gene8258_i0_len2295	28.97	4.36	0.67	0.08
Pcam.gene6400_i1_len252	0	2.18	5.18	0
Pcam.gene128061_i0_len354	4.21	8.82	4.71	1.92
Pcam.gene143791_i0_len3165	26.52	11.01	10.65	2.56
Pcam.gene7754_i0_len2115	5.5	3.46	2.88	1.26
Pcam.gene13112_i0_len216	4.14	2.71	1.28	0
Pcam.gene6015_i1_len207	3.63	3.76	7.22	0
Pcam.gene6336_i0_len1191	11.08	9.1	6.86	5.43
Pcam.gene21_i0_len481	23.45	16.59	17.6	7.92
Pcam.gene199926_i0_len282	6.39	7.71	2.64	7.5
Pcam.gene147698_i0_len630	347.07	104.58	290.76	114.28
Pcam.gene142968_i0_len4218	9.78	2.24	2.74	1.83
Pcam.gene208850_i0_len291	24.66	25.86	17.33	10.32
Pcam.gene158480_i0_len696	3.31	3.09	3.76	2.08
Pcam.gene4466_i0_len1491	12.83	9.21	14.21	3.28
Pcam.gene1052_i0_len4836	10.09	6.79	9.51	2.19
Pcam.gene1080_i2_len225	1449.51	976.3	884.98	663.86
Pcam.gene139740_i0_len1164	0.23	6.3	0	1.33
Pcam.gene51628_i0_len225	0	0	0	3.8
Pcam.gene146510_i0_len2214	3.47	10.07	12.95	3.06
Pcam.gene44712_i0_len228	2.96	0	3.83	0
Pcam.gene127802_i0_len354	65.12	42.66	59.78	35.07
Pcam.gene6751_i0_len201	9.4	13.15	18.94	17.68
Pcam.gene196346_i0_len324	5.59	3.38	5.29	0.97
Pcam.gene140397_i0_len1095	1.75	9.37	2.87	6
Pcam.gene139117_i0_len975	0	0	0	4.61
Pcam.gene20358_i0_len204	18.91	5.53	8.44	1.86
Pcam.gene117454_i0_len540	1785.88	1246.94	1114.78	1762.52
Pcam.gene970_i0_len669	4203.5	2495.74	2390.01	1731.45
Pcam.gene118047_i0_len546	0.1	0	32.39	0.86
Pcam.gene118891_i0_len477	67.4	19.84	31.11	13.23
Pcam.gene516_i3_len417	21.04	114.19	489.23	58.03
Pcam.gene2287_i0_len879	8.72	3.14	1.8	0.9
Pcam.gene6300_i0_len219	7.16	7.52	3.73	6.13
Pcam.gene5333_i1_len264	3.43	3.07	7.58	0.52
Pcam.gene3248_i0_len1143	5.1	1.39	1.49	0.41
Pcam.gene16_i1_len216	163.01	89.13	108.71	86.03
Pcam.gene160168_i0_len756	50.52	140.77	41.9	0.87
Pcam.gene1020_i3_len339	0	5.97	0.61	0
Pcam.gene147262_i0_len2013	4.05	1.02	1.19	0.18
Pcam.gene153649_i0_len588	0	0.89	0	3.87
Pcam.gene141783_i0_len2868	12.54	8.32	12.77	10.35
Pcam.gene19900_i0_len201	2.39	0.83	0	5.18
Pcam.gene139901_i0_len1149	263.35	67.55	56.34	4.83
Pcam.gene50577_i0_len216	56.8	62.09	64.24	44.38
Pcam.gene135056_i0_len1275	8.19	8.35	1.24	1.28
Pcam.gene152392_i0_len594	24.44	6.74	11.5	6.92
Pcam.gene109_i9_len1009	4.29	1.63	2.08	1.4
Pcam.gene20459_i0_len204	5.44	1.58	1.79	0
Pcam.gene205208_i0_len300	3.97	0.39	2.13	0.26
Pcam.gene143036_i0_len4158	88.73	10.93	4.71	0.64
Pcam.gene139256_i0_len1008	0.04	6.19	0.1	0.05
Pcam.gene30_i16_len213	0.68	3.53	4.97	2.52
Pcam.gene111309_i0_len465	0	0.97	0.69	12.27
Pcam.gene12038_i0_len210	0	0	0	3.99
Pcam.gene4957_i1_len303	74.42	37.38	30.28	53.31
Pcam.gene186855_i0_len312	4.89	2.45	1.62	0.24
Pcam.gene137692_i0_len1449	0.23	6.57	17.89	6.04
Pcam.gene3557_i1_len225	9.68	7.84	6.4	4.86
Pcam.gene32408_i0_len231	3.55	6.53	3.19	0
Pcam.gene5096_i0_len729	11.67	6.15	6.56	1.47
Pcam.gene1565_i1_len729	4.65	29.86	58.44	58.24
Pcam.gene149122_i0_len669	7.25	3.17	4.12	5.16
Pcam.gene145035_i0_len1761	4.99	2.75	2.33	4.09
Pcam.gene211_i2_len1515	3.57	2.18	4.44	1.18
Pcam.gene48736_i0_len216	3.12	6.6	7.07	3.17
Pcam.gene5848_i0_len225	10.42	8.14	8.16	8.56
Pcam.gene0_i68_len234	77.93	53.49	57.41	40.69
Pcam.gene133573_i0_len390	15.82	12.4	15.55	5.8
Pcam.gene156239_i0_len951	0.19	1.24	3.7	0.92
Pcam.gene147281_i0_len1998	9.07	1.75	4.08	0.53
Pcam.gene10972_i0_len210	0	0	0	4.57
Pcam.gene136069_i0_len1260	4.72	3.84	3.5	1.96
Pcam.gene177678_i0_len240	31.88	24.57	26.43	2.84
Pcam.gene145257_i0_len1617	0	0	0	6.05
Pcam.gene942_i1_len249	1.41	2.06	19.91	0.38
Pcam.gene192793_i0_len339	1.25	1.86	3.47	4.96
Pcam.gene124450_i0_len366	6.49	0.2	4.45	1.28
Pcam.gene166_i2_len1437	8.67	7.27	7.13	4.22
Pcam.gene146189_i0_len2019	0	0	0	43.42
Pcam.gene116760_i0_len504	17.07	14.21	14.96	6.94
Pcam.gene145619_i0_len1662	6.1	3.67	3.49	0.68
Pcam.gene37266_i0_len228	11.08	23.15	24.22	25.74
Pcam.gene114160_i0_len432	0	0	0	70.33
Pcam.gene147695_i0_len630	0.16	0.18	0	14
Pcam.gene208912_i0_len288	3.48	5.13	3.16	6.65
Pcam.gene116420_i0_len429	0.41	0.31	0.94	96.6
Pcam.gene5123_i1_len1798	3290.19	727.22	305.11	4.21
Pcam.gene20322_i0_len204	147.83	99.8	112.28	54.04
Pcam.gene184474_i0_len249	4.54	0.9	1.31	0.37
Pcam.gene110_i4_len969	9.95	7.02	7.76	2.87
Pcam.gene1769_i1_len255	2.71	7.6	1.24	0.71
Pcam.gene5182_i0_len234	70.99	121.12	134.17	5.72
Pcam.gene147277_i0_len1998	4.62	2.1	2.22	0.58
Pcam.gene118889_i0_len477	4.58	1.6	2.14	1.47
Pcam.gene148219_i0_len633	16.4	4.4	6.23	1.93
Pcam.gene141685_i0_len3099	3.85	1.92	1.86	0.74
Pcam.gene6309_i0_len2553	4.07	4.56	3.26	1.87
Pcam.gene144922_i0_len1833	10.47	15.37	0	0
Pcam.gene53211_i0_len228	10.64	10.73	30.28	17.46
Pcam.gene7285_i0_len684	427.25	115.8	8.42	0.3
Pcam.gene5723_i0_len339	1.04	8.82	3.17	10.22
Pcam.gene155028_i0_len810	15.3	7.34	8.73	1.62
Pcam.gene155337_i0_len822	103.02	45.48	30.45	13.77
Pcam.gene7480_i0_len1329	8.36	14.11	36.25	18.42
Pcam.gene4439_i0_len249	36.92	35.35	19.25	13.03
Pcam.gene144103_i0_len3951	11.37	3.39	6.49	0.73
Pcam.gene1038_i3_len258	50.26	28.89	22.09	24.09
Pcam.gene192794_i0_len339	9.35	6.75	5.32	15.91
Pcam.gene4662_i0_len1518	14.85	14.7	13.26	2.4
Pcam.gene324_i0_len719	3.76	2.77	2.67	2.03
Pcam.gene137166_i0_len1521	7.47	1.79	3.05	0.36
Pcam.gene31363_i0_len204	2.27	3.16	6.14	9.3
Pcam.gene111490_i0_len465	2881.41	2040.01	2146.35	1896.1
Pcam.gene189780_i0_len306	7.36	4.93	1.17	1.7
Pcam.gene159250_i0_len798	15.05	456.09	23.48	115.85
Pcam.gene50552_i0_len219	6	2.32	2.11	1.1
Pcam.gene10702_i0_len210	9.77	11.18	4.84	1.73
Pcam.gene43256_i0_len237	0	3.6	1.49	5.18
Pcam.gene34_i0_len3799	4.51	2.04	3.12	1.83
Pcam.gene146907_i0_len1920	7.8	4.67	6.92	0.91
Pcam.gene2192_i0_len819	26.73	12.12	7.69	4.94
Pcam.gene203969_i0_len282	0	0	0.33	4.04
Pcam.gene117429_i0_len540	13.82	8.91	8.84	2.79
Pcam.gene807_i3_len237	3.3	4.57	3.47	5.44
Pcam.gene47781_i0_len219	5.97	3.8	1.23	0.51
Pcam.gene190154_i0_len306	17.21	15.54	10.28	2.94
Pcam.gene158011_i0_len696	5.44	2.46	2.4	1.19
Pcam.gene2435_i0_len4731	1.58	4.1	2	0.69
Pcam.gene118197_i0_len531	2.71	6.05	3.44	2.53
Pcam.gene2_i57_len234	15.12	7.74	14.21	6.67
Pcam.gene46677_i0_len222	11.83	7.43	12.56	7.14
Pcam.gene204_i4_len219	35.61	21.01	34.8	16.38
Pcam.gene7157_i1_len216	1.19	2.62	5.02	0
Pcam.gene159743_i0_len738	28.28	11.48	0	0.9
Pcam.gene136649_i0_len1455	11.06	14.62	8.19	5.07
Pcam.gene180_i1_len372	6.53	9.15	5.06	3.55
Pcam.gene3712_i1_len3318	3.99	3.76	4.51	1.29
Pcam.gene1042_i0_len519	71.71	60.73	77.46	52.3
Pcam.gene706_i1_len2604	4.3	0.68	2.44	0.47
Pcam.gene113672_i0_len414	0	0	0	4.36
Pcam.gene44_i8_len1155	7.12	4.76	3.63	2.01
Pcam.gene149783_i0_len672	0	0	0	23.31
Pcam.gene112229_i0_len459	0	8.89	0.14	0.13
Pcam.gene137656_i0_len1434	0	0	0	7.23
Pcam.gene20_i10_len237	84	61.99	50.08	39.39
Pcam.gene135258_i0_len1338	119.28	161.07	140.97	51.69
Pcam.gene258_i0_len303	5.73	3.39	3.94	1.35
Pcam.gene3400_i0_len234	31.21	4.72	2.57	2.7
Pcam.gene129321_i0_len396	12.95	9.65	12.95	13.2
Pcam.gene10186_i0_len210	14.26	11.62	13.34	8.03
Pcam.gene2505_i0_len210	379.77	212.8	174.06	318.48
Pcam.gene8_i20_len228	180.91	118.24	140.07	44.79
Pcam.gene151884_i0_len549	13.59	3.7	2.84	1.31
Pcam.gene266_i2_len243	14.73	7.69	9.33	8.99
Pcam.gene539_i3_len216	4.54	1.97	1.28	3.82
Pcam.gene185083_i0_len249	10.95	4.78	5.28	2.95
Pcam.gene136720_i0_len1479	0	0	0	4.98
Pcam.gene172966_i0_len267	30.42	7.2	11.54	2.25
Pcam.gene57606_i0_len222	65.8	77.96	93.72	28.02
Pcam.gene0_i119_len201	3.22	0.02	5.07	1.76
Pcam.gene186743_i0_len312	2.69	5.45	14.29	0.45
Pcam.gene7165_i0_len213	0	0.69	0.67	5.4
Pcam.gene1056_i0_len5820	11.17	10.17	12.44	5.4
Pcam.gene56822_i0_len225	0.55	1.17	2.84	4.28
Pcam.gene110466_i0_len438	4.19	3.09	1.92	8.41
Pcam.gene1766_i1_len1113	0.81	1.68	6.26	18.24
Pcam.gene1336_i0_len1520	9.51	1.84	3.69	0.62
Pcam.gene165694_i0_len261	10.1	10.78	8.26	8.97
Pcam.gene2890_i0_len1398	9.67	3.42	2.87	1.35
Pcam.gene16860_i0_len213	4.66	1.1	1.72	0.35
Pcam.gene2171_i1_len720	1269.45	736.84	807.45	83.06
Pcam.gene139541_i0_len1002	0	0	0	20.3
Pcam.gene7960_i1_len348	4.08	0.32	0.14	0
Pcam.gene7442_i0_len651	945.2	376.39	861.54	1802.51
Pcam.gene136049_i0_len1257	11.88	5.53	0.04	0
Pcam.gene7699_i0_len2037	23.45	5.45	8.71	0.73
Pcam.gene140977_i0_len1110	16.95	17.18	19.16	2.99
Pcam.gene6691_i1_len243	3.81	6.34	1.52	9.72
Pcam.gene140353_i0_len1179	2.78	6.96	6.53	0.36
Pcam.gene192220_i0_len336	2.96	5.44	0	0
Pcam.gene154031_i0_len858	21.4	0.06	10.35	12.62
Pcam.gene190056_i0_len306	3.56	3.11	4.76	4.95
Pcam.gene20162_i0_len204	4.54	3.63	0.9	0.82
Pcam.gene148554_i0_len609	0	0	0	3.96
Pcam.gene192254_i0_len336	6.13	0.47	0.23	0
Pcam.gene131957_i0_len378	13.29	16.14	15.71	13.32
Pcam.gene190054_i0_len306	18.33	10.47	10.08	8.9
Pcam.gene201897_i0_len279	6.23	16.25	7.39	9.81
Pcam.gene135_i4_len225	7.75	10.14	11.67	29.12
Pcam.gene3194_i1_len5595	5.56	5.06	7.74	1.14
Pcam.gene210387_i0_len297	2.41	3.88	2.67	3.11
Pcam.gene1621_i0_len231	3.68	3.71	1.8	3.94
Pcam.gene149931_i0_len651	18.13	8.65	8.45	7.93
Pcam.gene142725_i0_len2454	3.51	13.2	17.4	4.15
Pcam.gene118510_i0_len534	0	0	0	3.98
Pcam.gene1039_i1_len615	1.23	20.51	3.97	169.07
Pcam.gene185569_i0_len249	10.71	6.26	5.43	7.5
Pcam.gene145162_i0_len1605	72.8	22.08	6.35	0.37
Pcam.gene137077_i0_len1527	15.27	455.19	9.44	300.46
Pcam.gene118609_i0_len534	7.41	5.32	6.59	5.66
Pcam.gene159556_i0_len744	0	0	0	4.79
Pcam.gene28_i0_len621	43.53	26.25	20.41	32.12
Pcam.gene134983_i0_len1306	51.19	46.52	37.34	15.94
Pcam.gene4508_i0_len1500	3.96	2.81	3.91	0.64
Pcam.gene445_i3_len207	7.74	12.04	8.22	6.86
Pcam.gene7581_i0_len373	30.96	21.81	18.43	12.31
Pcam.gene135172_i0_len1287	1.18	1.74	2.53	5.63
Pcam.gene137246_i0_len1380	0	0	0	36.42
Pcam.gene150825_i0_len567	0	0	0.1	6.87
Pcam.gene155290_i0_len822	0	0	0	4.18
Pcam.gene137461_i0_len1359	13.76	7.56	6.78	2.68
Pcam.gene7637_i0_len207	1.44	1.51	4.39	1.82
Pcam.gene121983_i0_len489	5.85	1.54	1.42	1.42
Pcam.gene131504_i0_len405	90.7	53.32	36.14	20.53
Pcam.gene112015_i0_len453	0	0	0.14	36.77
Pcam.gene119119_i0_len474	1.3	24.62	0	2.22
Pcam.gene150974_i0_len561	0.09	5.39	13.28	4.12
Pcam.gene140484_i0_len1104	0	3.35	8.04	0.94
Pcam.gene3782_i0_len1374	94.92	19.3	72.67	107.42
Pcam.gene2121_i2_len204	0	11.13	20.1	13.7
Pcam.gene172827_i0_len267	8.3	7.95	7.07	2.25
Pcam.gene87_i3_len312	4.77	3.7	3.92	1.12
Pcam.gene4842_i0_len474	65.57	35.22	0.94	1.61
Pcam.gene152386_i0_len594	20.44	10.45	7.67	11.65
Pcam.gene56503_i0_len225	3.84	8.79	1.71	4.75
Pcam.gene143_i1_len339	3.88	5.21	4.61	3.85
Pcam.gene134941_i0_len1305	21.13	22.24	5.62	2.27
Pcam.gene157739_i0_len720	0	0	0	25.16
Pcam.gene6894_i0_len2826	2.99	7.12	0.5	0.65
Pcam.gene154757_i0_len810	0	0	0	4.51
Pcam.gene132876_i0_len378	0.17	4.42	0.38	0
Pcam.gene1031_i3_len204	9.32	11.25	6.09	2.73
Pcam.gene137455_i0_len1362	7.2	8.25	8.17	5.52
Pcam.gene131513_i0_len405	11.96	4.29	2.06	7.93
Pcam.gene151891_i0_len549	6.45	152.09	0.22	5.32
Pcam.gene126296_i0_len345	0	0	0	8.63
Pcam.gene143816_i0_len3105	4.42	4.26	4.23	1.03
Pcam.gene178635_i0_len243	6.07	7.14	9.58	4.74
Pcam.gene139503_i0_len1005	0	0	0	29.66
Pcam.gene140533_i0_len1101	0	4.67	0.28	0.04
Pcam.gene192712_i0_len339	12.51	3.39	4.88	1.38
Pcam.gene1295_i2_len354	0	0.01	0	6.14
Pcam.gene109594_i0_len444	0	0	0	30.26
Pcam.gene125953_i0_len351	0	0	0	14.43
Pcam.gene133608_i0_len393	0	4.33	0	0.16
Pcam.gene12_i41_len201	11.47	2.58	0	0
Pcam.gene201948_i0_len279	12.61	18.41	11.48	11.52
Pcam.gene811_i3_len228	28.72	17.65	22.35	17.06
Pcam.gene12_i11_len1081	9.86	7.56	4.03	1.06
Pcam.gene145177_i0_len1602	44.98	11.06	22.13	3.4
Pcam.gene56862_i0_len222	3.66	4.87	2.74	0
Pcam.gene554_i3_len204	1.69	2.43	4.55	0.87
Pcam.gene843_i1_len231	9.08	4.07	2.13	3.33
Pcam.gene184035_i0_len249	12.77	14.47	8.39	15.47
Pcam.gene135689_i0_len1233	27.43	15.52	18.76	14.05
Pcam.gene6245_i0_len2592	27.72	7.87	13.8	3.21
Pcam.gene1668_i1_len540	67.06	46.79	33.8	98.36
Pcam.gene145127_i0_len1782	72.35	21.18	29.68	5.19
Pcam.gene145612_i0_len1662	4.88	2.53	3.83	1.33
Pcam.gene65_i0_len2682	2576.59	1647.3	1412.47	1387.86
Pcam.gene4765_i1_len1344	76.67	679.96	503.04	3.44
Pcam.gene4655_i1_len240	54.46	42.66	27.01	60.19
Pcam.gene144972_i0_len1773	21.1	11.32	1.26	0.05
Pcam.gene205878_i0_len297	0	0	0	4.44
Pcam.gene148033_i0_len642	150.65	51.09	62.27	21.16
Pcam.gene159459_i0_len789	0	0	0	20.33
Pcam.gene140348_i0_len1176	84.44	103.04	74.51	18.66
Pcam.gene4315_i0_len324	1.13	0.76	12.8	0
Pcam.gene43317_i0_len234	4.4	4.73	5.13	3.45
Pcam.gene44461_i0_len234	1.47	13.14	12.83	6.47
Pcam.gene44323_i0_len234	12.72	8.94	4.11	3.02
Pcam.gene159478_i0_len744	6.82	2.84	3.01	0.89
Pcam.gene154814_i0_len816	9.5	9.48	24.24	35.79
Pcam.gene197503_i0_len333	6.45	6.25	9.71	3.83
Pcam.gene155957_i0_len957	13.5	3.1	6.05	0
Pcam.gene5312_i0_len1062	77.63	47.03	73.17	295.88
Pcam.gene1456_i2_len273	54.43	91.47	29.05	181
Pcam.gene55122_i0_len222	0	0	0	3.93
Pcam.gene326_i5_len213	3.94	4.58	0.31	3.63
Pcam.gene115001_i0_len426	8.64	3.95	7.91	7.93
Pcam.gene192904_i0_len339	3.12	6.05	4.39	0.21
Pcam.gene6400_i0_len660	82.27	23.95	26.68	7.63
Pcam.gene57366_i0_len222	929.53	847.59	731.84	1081.79
Pcam.gene51032_i0_len219	72.83	48.81	66.62	24.96
Pcam.gene144866_i0_len1842	53.53	29.12	34.45	7.57
Pcam.gene150_i8_len204	0.83	4789.45	45.21	1432.78
Pcam.gene926_i3_len219	6.31	7.88	7.98	3.86
Pcam.gene47834_i0_len219	26.27	6.97	1.85	0
Pcam.gene139385_i0_len996	5.16	8.98	7.48	1.89
Pcam.gene3_i6_len1803	9.34	4.11	3.63	1.48
Pcam.gene1184_i0_len306	6.34	16.27	6.49	14.43
Pcam.gene152002_i0_len558	6.6	1.17	0	0
Pcam.gene118712_i0_len531	537.08	310.15	502.3	49.53
Pcam.gene43155_i0_len237	8.5	3.63	3.17	0.56
Pcam.gene2142_i2_len4917	4.03	3.91	2.34	0.44
Pcam.gene6125_i0_len1194	13.7	2.85	2.74	1.26
Pcam.gene101_i10_len234	6.05	6.03	0	4.86
Pcam.gene149985_i0_len648	0	0	0	4.8
Pcam.gene7053_i0_len201	432.29	276.53	164.37	171
Pcam.gene858_i2_len1266	0.9	1.27	4.61	0
Pcam.gene28428_i0_len207	3.87	2.26	2.91	0
Pcam.gene0_i46_len258	29.84	34.75	23.95	8.63
Pcam.gene31465_i0_len207	0	3.77	0	0
Pcam.gene149901_i0_len678	6.29	1.12	0.49	0.08
Pcam.gene56728_i0_len225	8.99	4.76	0	0
Pcam.gene130021_i0_len408	23.63	21.18	28.78	11.53
Pcam.gene185_i0_len1830	8.79	6.4	5.27	2.5
Pcam.gene4013_i0_len1467	24.51	6.54	8.87	2
Pcam.gene153071_i0_len600	0	0	0	15
Pcam.gene148758_i0_len621	0.8	2.67	5.28	4.73
Pcam.gene122649_i0_len366	63.75	47.94	46.37	30.4
Pcam.gene102_i3_len288	13.25	18.22	16.4	18.75
Pcam.gene118480_i0_len534	0	0	0	4.09
Pcam.gene442_i1_len240	33.55	33.99	26.14	23.52
Pcam.gene165811_i0_len261	6.87	5.82	3.72	1.67
Pcam.gene129740_i0_len396	145.45	80.92	52.02	118.95
Pcam.gene141048_i0_len1107	0	0	0	6.89
Pcam.gene78_i7_len267	3.72	0.8	1.46	1.01
Pcam.gene730_i0_len3069	4.31	1.96	5.2	1.06
Pcam.gene3406_i1_len582	11.91	7.63	56.78	84.51
Pcam.gene134332_i0_len384	0	0	0	4.05
Pcam.gene146256_i0_len2052	9.22	1.95	0	0
Pcam.gene737_i0_len285	18.12	9.8	8.34	13.38
Pcam.gene141177_i0_len2721	9.18	8.13	8.78	2.23
Pcam.gene149529_i0_len681	9.57	12.64	8.14	0.76
Pcam.gene171687_i0_len270	771.76	429.37	479.24	74.24
Pcam.gene180_i0_len666	6.83	6.32	11.19	17.03
Pcam.gene189804_i0_len306	11.15	2.26	2.3	0.49
Pcam.gene132245_i0_len381	0	0	0	25.29
Pcam.gene8085_i0_len279	2.49	19.9	8.79	2.36
Pcam.gene142856_i0_len5052	4.44	1.38	3.19	0.35
Pcam.gene138443_i0_len1062	12.99	4.4	9.18	1.71
Pcam.gene210081_i0_len297	4.07	2.1	1.19	0.78
Pcam.gene1545_i0_len789	6.04	5.41	4.51	0.57
Pcam.gene7627_i0_len1995	2.57	14.37	0	0
Pcam.gene506_i2_len222	42.03	18.54	18.55	38.06
Pcam.gene144174_i0_len3618	11.42	13.27	14.87	5.29
Pcam.gene109818_i0_len450	0	125.87	2.18	582.84
Pcam.gene173030_i0_len246	31.79	36.53	27.58	22.73
Pcam.gene147621_i0_len630	9.2	3.43	0.73	0.67
Pcam.gene2157_i0_len381	1.1	4.96	0.24	18.18
Pcam.gene142610_i0_len2400	6.08	2.62	3.37	2.38
Pcam.gene138328_i0_len1026	28.55	19.26	12.99	14.15
Pcam.gene139784_i0_len1140	2.18	2.31	5.42	14.48
Pcam.gene11242_i0_len210	0	0	0	38.8
Pcam.gene139559_i0_len1002	0	0	0	5.28
Pcam.gene93034_i0_len201	0.8	3.82	4.66	0.65
Pcam.gene1524_i0_len234	9.6	16.83	14.68	4.84
Pcam.gene145835_i0_len1650	28.18	13.14	16.48	6.2
Pcam.gene2471_i0_len1832	21.61	97.97	24.6	76.63
Pcam.gene586_i1_len231	1.14	1.32	1.8	4
Pcam.gene4539_i0_len1086	7.84	5.98	2.19	3.41
Pcam.gene191558_i0_len309	0	3.61	0	19.7
Pcam.gene135563_i0_len1329	0.98	5.52	10.84	9.57
Pcam.gene141531_i0_len2655	3.7	2.87	1.43	1.61
Pcam.gene165227_i0_len258	550.1	300.82	41.88	3.46
Pcam.gene1112_i2_len291	0.03	0.46	2.01	3.89
Pcam.gene33501_i0_len231	3.05	4.9	2.66	1.34
Pcam.gene144279_i0_len3720	30.01	6.81	11.12	2.85
Pcam.gene4632_i0_len390	36.9	28.53	31.6	5.02
Pcam.gene142602_i0_len2397	7.07	2.58	2.46	1.43
Pcam.gene31044_i0_len207	0	0.75	0.73	7.13
Pcam.gene306_i5_len234	6.52	9.34	3.65	1.79
Pcam.gene13_i12_len228	12.78	4.79	13.75	8.54
Pcam.gene6500_i0_len240	2.28	2.66	2.2	4.47
Pcam.gene48484_i0_len216	9.36	8.59	7.07	1.58
Pcam.gene140228_i0_len1167	308.29	46.26	115.86	21.64
Pcam.gene5878_i1_len255	0.78	15.56	0	0
Pcam.gene7_i18_len768	7.4	8.59	3.82	9.86
Pcam.gene60_i3_len261	22.91	5.63	9.9	1.8
Pcam.gene1238_i0_len1302	161.2	17.86	7.21	1.81
Pcam.gene144821_i0_len1809	5.96	3.06	4.15	0.94
Pcam.gene140772_i0_len1125	3.78	1.06	0.94	0.38
Pcam.gene153129_i0_len579	11.56	7.38	3.87	0.85
Pcam.gene150030_i0_len651	15.42	9.6	0.44	2.18
Pcam.gene8023_i0_len1314	3.77	7.11	15.96	15.69
Pcam.gene51175_i0_len219	6.57	1.27	3.08	0.51
Pcam.gene1256_i0_len927	17.97	11.62	7.35	4.1
Pcam.gene149016_i0_len615	8.44	4.01	2.72	0.7
Pcam.gene1420_i0_len2706	31.13	24.93	28.62	11.08
Pcam.gene1404_i2_len231	9.05	3.32	2.98	0.47
Pcam.gene210057_i0_len297	0	0	0	4.7
Pcam.gene156515_i0_len885	0.2	208.63	4.39	1062.8
Pcam.gene8159_i1_len681	16.76	9.93	13.39	1.81
Pcam.gene295_i2_len2139	3.46	10.23	5.23	3.69
Pcam.gene238_i7_len681	192.51	213	171.83	6.75
Pcam.gene105_i1_len309	2.52	5.22	5.04	5.96
Pcam.gene4324_i0_len435	22.84	16.08	18.69	8.68
Pcam.gene137905_i0_len1428	10.89	1.92	0.55	0.32
Pcam.gene184184_i0_len252	5.95	5.66	12.1	2.48
Pcam.gene33935_i0_len234	15.16	13.67	8.21	7.33
Pcam.gene111083_i0_len462	0	6.94	0.28	0
Pcam.gene273_i5_len207	2.83	1.01	4.87	4.99
Pcam.gene5302_i0_len5667	4.87	3.53	4.83	1.18
Pcam.gene56053_i0_len222	8.58	4.26	5.34	2.46
Pcam.gene137262_i0_len1386	0.18	0.14	0.25	4.39
Pcam.gene159581_i0_len747	0	0	0	265.67
Pcam.gene159370_i0_len792	13.83	7.07	4.83	2.09
Pcam.gene8177_i1_len891	2.52	4.08	5.71	2.54
Pcam.gene56161_i0_len225	8.24	8.88	7.4	6.68
Pcam.gene156295_i0_len894	5.02	1.22	1.29	0.27
Pcam.gene147085_i0_len1870	2.93	4.21	4.67	1.63
Pcam.gene5643_i0_len912	0.2	0.76	1.32	32.1
Pcam.gene124109_i0_len372	280.99	199.61	151.5	163.11
Pcam.gene147302_i0_len2001	2.88	3.04	2.85	8.14
Pcam.gene146709_i0_len2157	9.65	4.27	4.63	0.43
Pcam.gene370_i3_len1368	5.73	2.17	1.14	0
Pcam.gene154952_i0_len801	367.16	341.16	284.16	47.93
Pcam.gene3051_i0_len1014	0.04	14.33	0.76	0.57
Pcam.gene138001_i0_len1035	30.37	4.4	0.22	0.06
Pcam.gene128587_i0_len399	0	0	0	4.93
Pcam.gene158135_i0_len684	0	0	0	3.72
Pcam.gene17227_i0_len213	28.08	20.01	8.06	5.5
Pcam.gene3_i50_len489	5.07	3.85	5.65	1.44
Pcam.gene123907_i0_len369	1.6	8.21	0	0
Pcam.gene21_i11_len237	6.64	2.41	3.64	0.88
Pcam.gene147716_i0_len632	4.46	2.8	2.58	2.2
Pcam.gene194806_i0_len339	7.66	4.5	0.5	0.74
Pcam.gene1487_i0_len1284	35.52	10.45	19.46	0.72
Pcam.gene188586_i0_len321	27.81	6.99	19.45	19.74
Pcam.gene119040_i0_len480	0.81	4.35	1.85	28.16
Pcam.gene144606_i0_len1681	9.05	3.82	5.3	2.07
Pcam.gene7049_i0_len201	4.79	4.98	0	0.32
Pcam.gene2481_i0_len1008	5.63	1.97	1.8	0.22
Pcam.gene209563_i0_len291	4.45	5.42	0	0
Pcam.gene148029_i0_len642	1.15	1.77	1.24	11.28
Pcam.gene5151_i0_len1059	37.67	9.16	16.22	9.28
Pcam.gene146848_i0_len1926	18.84	6.57	8.3	2.97
Pcam.gene12596_i0_len213	64.64	70.3	76.38	41.15
Pcam.gene109693_i0_len444	5.48	1.63	1.19	1.22
Pcam.gene3863_i0_len579	28.49	43.8	20.45	6.4
Pcam.gene173305_i0_len243	11.44	5.71	4.19	4.74
Pcam.gene129546_i0_len393	10.35	7.92	8.81	22.96
Pcam.gene9540_i0_len210	0	0	0	5.14
Pcam.gene1744_i1_len873	27.64	165.54	0.92	1.28
Pcam.gene144956_i0_len1767	32.01	11.87	10.49	1.22
Pcam.gene159400_i0_len792	4.14	8.55	18.82	12.56
Pcam.gene8273_i1_len354	0	6.24	5.14	2.31
Pcam.gene56480_i0_len225	0.55	3.52	4	0.95
Pcam.gene3899_i0_len225	28.25	31.01	22.19	13.92
Pcam.gene200001_i0_len282	2.43	5.36	4.3	1.15
Pcam.gene2889_i1_len348	1137.4	4613.62	11924.33	3484.98
Pcam.gene125530_i0_len348	66.03	81.2	71.48	112.74
Pcam.gene114520_i0_len435	100.69	16.69	8.27	0
Pcam.gene23775_i0_len201	0	3.32	0.81	4.53
Pcam.gene204706_i0_len279	0	0	1.89	20
Pcam.gene168468_i0_len276	21.87	12.27	10	9.33
Pcam.gene20013_i0_len201	3.19	4.15	4.83	3.24
Pcam.gene145170_i0_len1605	4.51	0.99	1.07	15.4
Pcam.gene120057_i0_len474	0	0	0	4.69
Pcam.gene111868_i0_len453	0	4.43	0	250.2
Pcam.gene137631_i0_len1431	13.12	0.34	0.34	0.16
Pcam.gene7624_i0_len375	0	22.2	225.29	16.47
Pcam.gene3104_i0_len1980	33.58	3.36	1.24	0.29
Pcam.gene154585_i0_len861	0	0	0	6.48
Pcam.gene116747_i0_len504	0	21.45	0	0.11
Pcam.gene29288_i0_len204	1.51	2.37	6.14	0.62
Pcam.gene134955_i0_len1305	0	0	0	4.09
Pcam.gene638_i0_len315	15.46	10.41	11.45	3.45
Pcam.gene136694_i0_len1473	2.55	46.59	154.46	322.87
Pcam.gene23641_i0_len201	0	0	0	5.18
Pcam.gene7_i24_len576	10.01	8.68	10.01	4.15
Pcam.gene125273_i0_len351	3.5	4.48	2.83	1.76
Pcam.gene53306_i0_len228	27.21	10.63	20.75	9.19
Pcam.gene2092_i1_len633	0	11.46	0.49	14.57
Pcam.gene195175_i0_len342	40.52	33.72	26.36	12.81
Pcam.gene156174_i0_len945	24.65	4.67	4.92	0.75
Pcam.gene53593_i0_len225	22.06	29.52	19.81	17.16
Pcam.gene156977_i0_len819	13.82	2.46	1.11	0
Pcam.gene40_i13_len534	13.95	18.33	9.94	6.71
Pcam.gene110272_i0_len441	4.88	0.75	0.15	0
Pcam.gene148642_i0_len609	10.62	4.25	3.23	3.7
Pcam.gene144888_i0_len1833	3.32	4.12	2.9	0.51
Pcam.gene1696_i0_len996	3.7	3.15	4.13	2.12
Pcam.gene138772_i0_len987	14.57	8.15	7.66	2.34
Pcam.gene149421_i0_len666	17	4.87	3.81	4.95
Pcam.gene178702_i0_len243	0	4.76	0.47	3.16
Pcam.gene157027_i0_len912	5.98	3.8	13.85	9.86
Pcam.gene118871_i0_len477	45.55	13.58	26.84	6.25
Pcam.gene156657_i0_len888	6.23	2.34	3.19	0.17
Pcam.gene157249_i0_len717	3.91	4.05	3.77	3.08
Pcam.gene150568_i0_len654	0	1.55	0	4.58
Pcam.gene122716_i0_len363	1.65	3.3	4.72	1.66
Pcam.gene8234_i0_len495	5468.56	3450.9	3385.82	2744.51
Pcam.gene3787_i1_len216	3.68	4.47	0.01	1.05
Pcam.gene1577_i1_len519	252.11	201.7	288.15	100.69
Pcam.gene164784_i0_len258	15.58	11.24	10.77	9.24
Pcam.gene0_i103_len210	7.88	3.43	8.84	0.97
Pcam.gene142745_i0_len2451	3.71	3.36	4.09	1.77
Pcam.gene154097_i0_len840	3.74	13.78	4.3	2.36
Pcam.gene168210_i0_len270	13.46	12.18	11.25	2.52
Pcam.gene204688_i0_len279	2.81	2.75	3.72	2.06
Pcam.gene12850_i0_len216	4.92	3.98	2.57	1.58
Pcam.gene1987_i0_len966	24.92	155.64	336.38	322.07
Pcam.gene155_i1_len294	16.26	9.16	12.79	4.87
Pcam.gene2069_i0_len291	8.41	5.02	4.94	1.38
Pcam.gene156030_i0_len969	0	0	0	16.42
Pcam.gene199740_i0_len282	1.27	5.04	4.19	0.94
Pcam.gene114374_i0_len432	4.93	3.7	2.71	2.52
Pcam.gene113407_i0_len417	6.2	3.32	3.83	0.87
Pcam.gene143325_i0_len9528	4.96	0.77	1.51	0.28
Pcam.gene139914_i0_len1143	0	0.09	0	8.66
Pcam.gene34063_i0_len231	7.62	7.08	7.44	3.56
Pcam.gene168822_i0_len276	0	0	0	6.02
Pcam.gene156140_i0_len945	7.14	1.03	3.24	0.82
Pcam.gene141614_i0_len2958	0.67	1.71	3.71	0.41
Pcam.gene6275_i1_len270	7.79	4.82	6.88	2.4
Pcam.gene335_i1_len243	44.85	57.08	26.42	19.79
Pcam.gene1823_i0_len456	16.31	16.83	11.81	8.24
Pcam.gene154540_i0_len864	0	0	0	3.77
Pcam.gene204581_i0_len282	5.87	6.57	6.28	7.5
Pcam.gene6760_i0_len510	32.56	16.07	10.67	30.01
Pcam.gene141598_i0_len3015	0.54	0.81	1.17	5.55
Pcam.gene92689_i0_len201	19.94	4.15	2.42	1.94
Pcam.gene27908_i0_len207	3.36	3.75	4.39	3.68
Pcam.gene119022_i0_len480	0	127.62	0.82	116.48
Pcam.gene110116_i0_len438	90.79	36.66	29.11	7.2
Pcam.gene157820_i0_len726	0.19	6.93	0.14	0
Pcam.gene1_i0_len3321	54.02	30.76	23.56	14.48
Pcam.gene8_i2_len273	4.68	3.89	3.49	0.49
Pcam.gene5002_i0_len1023	63.28	15.62	20.28	3.89
Pcam.gene148613_i0_len606	501.01	0.48	3.17	3462.39
Pcam.gene125397_i0_len351	0.86	6.57	10.09	8.9
Pcam.gene173393_i0_len243	0	0	0	11.45
Pcam.gene193537_i0_len336	3.77	2.84	5.05	2.51
Pcam.gene176725_i0_len240	15.94	4.42	5.77	2.84
Pcam.gene5751_i0_len906	3.31	2.46	4.1	2.16
Pcam.gene159016_i0_len774	3.53	0.77	4.44	0.34
Pcam.gene140152_i0_len1194	5.52	5.91	6.14	1.57
Pcam.gene2369_i1_len276	93.04	57.81	94.76	60.53
Pcam.gene7701_i0_len237	8.83	11.89	16.44	8.2
Pcam.gene147905_i0_len627	0	0	0	19.69
Pcam.gene94_i12_len213	0.67	5.46	2.05	0
Pcam.gene139096_i0_len981	0	0	0	3.79
Pcam.gene140626_i0_len1074	4.03	4.44	3.45	1.51
Pcam.gene424_i3_len480	7.15	6.11	9.48	4.55
Pcam.gene147140_i0_len1983	7.5	5.07	7.16	2.7
Pcam.gene140573_i0_len1077	33.51	93.6	137.23	65.88
Pcam.gene192380_i0_len336	1.9	47.8	25.63	54.68
Pcam.gene151929_i0_len558	0	0	0	4.94
Pcam.gene3845_i1_len1500	21.98	5.48	1.39	0.7
Pcam.gene132914_i0_len378	109.18	1.73	232.19	21.8
Pcam.gene138632_i0_len1044	14.63	16.99	16.93	4.12
Pcam.gene5721_i0_len2637	10.25	3.09	6.64	3.95
Pcam.gene210677_i0_len294	3.88	5.22	1.82	1.07
Pcam.gene1899_i1_len1482	473.36	328.36	421.28	274.95
Pcam.gene136504_i0_len1509	0.05	0.95	0.1	4.57
Pcam.gene134833_i0_len1302	3.19	5.95	10.41	6.91
Pcam.gene5391_i0_len1668	16.24	3.34	7.67	2.71
Pcam.gene720_i3_len624	4.32	2.77	2.86	1.82
Pcam.gene157743_i0_len720	0	0	0	4.28
Pcam.gene3678_i1_len1833	3.43	4.78	11.94	7.69
Pcam.gene3827_i1_len1497	0.41	62.38	27	57.14
Pcam.gene121966_i0_len489	11.25	4.49	3.61	7.45
Pcam.gene185929_i0_len315	0.24	9.89	12.44	30.04
Pcam.gene20484_i0_len204	0.76	3.95	0	1.86
Pcam.gene32831_i0_len231	4.57	1.63	1.59	0
Pcam.gene154712_i0_len813	4.68	7.59	9.18	7.48
Pcam.gene192750_i0_len339	118.86	159.57	163.18	42.62
Pcam.gene46481_i0_len222	49.78	28.02	39.15	20.16
Pcam.gene160170_i0_len756	1667.31	580.85	742.1	130.7
Pcam.gene3637_i1_len270	0	1.48	5.08	11.01
Pcam.gene5597_i0_len909	13.54	4.15	5.46	2.31
Pcam.gene210812_i0_len294	22.99	21.52	12.67	0
Pcam.gene45_i6_len543	6.6	6.99	4.2	6.15
Pcam.gene33522_i0_len231	58.9	32.13	19.13	7.12
Pcam.gene125823_i0_len351	14.4	10.27	8.92	5.07
Pcam.gene127026_i0_len357	3.73	8.21	4.1	4.83
Pcam.gene7782_i0_len756	444.77	209.3	5.11	1.61
Pcam.gene141795_i0_len2862	72.98	4.82	3.84	0.09
Pcam.gene1250_i0_len213	19.76	10.27	18.99	6.32
Pcam.gene1313_i0_len369	2.49	10.61	14.36	8.99
Pcam.gene114493_i0_len435	5.8	3.83	12.72	70.46
Pcam.gene132405_i0_len375	0.52	1.56	0.39	16.12
Pcam.gene6127_i0_len2478	7.62	7.77	6.8	3.01
Pcam.gene588_i0_len2892	5.24	1.65	4.08	1.17
Pcam.gene147390_i0_len1935	0.02	11.06	0.98	0.12
Pcam.gene7576_i0_len373	18.11	20.86	15.11	11.59
Pcam.gene46556_i0_len222	6.29	4.87	4.75	3.44
Pcam.gene148722_i0_len621	0	0	0	3.95
Pcam.gene3295_i0_len225	4.37	2.83	2.07	1.58
Pcam.gene199189_i0_len285	0	0	0	5.37
Pcam.gene199257_i0_len285	0	7.21	0	0
Pcam.gene208978_i0_len204	4.54	3.16	3.84	0.62
Pcam.gene154201_i0_len846	29.94	12.48	8.27	2.52
Pcam.gene148225_i0_len639	2501.17	877.88	24.1	4.39
Pcam.gene190958_i0_len312	0	0	0	3.82
Pcam.gene20032_i0_len201	15.15	9.96	20.14	7.77
Pcam.gene2655_i0_len342	3.8	6.51	1.29	1.42
Pcam.gene146924_i0_len1920	50.59	32.16	15.49	23.24
Pcam.gene5959_i0_len2493	6.28	1.71	2.38	1.06
Pcam.gene149048_i0_len618	44.93	44.56	35.81	7.87
Pcam.gene146813_i0_len1902	29.2	1.69	0	0
Pcam.gene134844_i0_len1296	15.75	137.26	0.19	1.07
Pcam.gene163815_i0_len258	9.03	7.4	5.64	1.04
Pcam.gene551_i1_len276	5.25	2	3.56	0
Pcam.gene3754_i0_len285	5.63	7.87	4.2	0
Pcam.gene7545_i1_len201	4.43	4.34	5.26	6.24
Pcam.gene2862_i0_len1020	502.08	438.33	341.65	70.11
Pcam.gene147652_i0_len633	0	0	0	34.62
Pcam.gene157822_i0_len726	3.98	3.08	3.03	2.96
Pcam.gene1989_i0_len2100	14.43	11.82	0.4	0
Pcam.gene208538_i0_len291	322.64	224.5	209.84	202.53
Pcam.gene112329_i0_len456	0	0	0	5.87
Pcam.gene7128_i1_len255	55.72	41.44	34.93	15.38
Pcam.gene141575_i0_len2985	1.73	4.33	3.85	0.76
Pcam.gene139575_i0_len1155	0	0	0	9.3
Pcam.gene7677_i0_len1368	2.96	7.39	9.84	3.1
Pcam.gene110725_i0_len441	0	3.9	0	0.14
Pcam.gene19912_i0_len201	15.15	5.81	2.42	2.59
Pcam.gene28959_i0_len204	6.81	3.95	4.6	9.92
Pcam.gene2387_i2_len960	4.82	0.75	2.85	1.39
Pcam.gene4596_i0_len1083	4.14	0.63	1.03	0
Pcam.gene153131_i0_len579	31.67	11.03	13.74	4.61
Pcam.gene3737_i0_len225	3.37	5.24	2.47	7.07
Pcam.gene154881_i0_len816	0	0	0	5.51
Pcam.gene142448_i0_len2502	0	0	0	7.77
Pcam.gene155893_i0_len960	1.57	2.98	7.92	21.34
Pcam.gene8837_i0_len210	0	0	0	237.96
Pcam.gene97_i5_len888	17.86	10.12	11.67	5.21
Pcam.gene184165_i0_len252	2.09	0.46	6.01	0.72
Pcam.gene1783_i2_len1350	35.5	26.45	48.83	201.42
Pcam.gene194_i6_len345	0.24	7.96	11.19	0.27
Pcam.gene115419_i0_len429	5.93	2.66	4.38	3.57
Pcam.gene5041_i0_len1707	13.23	6.36	8.16	4.31
Pcam.gene5293_i0_len840	0	73.15	9.04	92.65
Pcam.gene120500_i0_len495	0	0	0	92.44
Pcam.gene2738_i1_len240	8.65	1.97	2.4	0.41
Pcam.gene46_i0_len635	24.02	20.84	17.7	13.28
Pcam.gene1080_i1_len462	440.29	285.86	277.41	154.32
Pcam.gene138144_i0_len1038	3.27	4.57	6.78	10.69
Pcam.gene57_i9_len228	14.13	2.91	4.66	3.22
Pcam.gene4583_i0_len618	3.55	8.34	5.97	45.3
Pcam.gene33834_i0_len234	4.88	7.99	4.98	2.78
Pcam.gene97_i7_len753	4.21	2.22	1.75	0.57
Pcam.gene192771_i0_len336	6.55	5.67	3.06	2.01
Pcam.gene8264_i0_len1242	6.88	19.58	133.37	251.35
Pcam.gene137490_i0_len1374	0.03	0.49	1.57	18.55
Pcam.gene155625_i0_len945	0.7	0.16	0.44	5.7
Pcam.gene135361_i0_len1353	0.5	1.79	4.64	3.43
Pcam.gene128102_i0_len354	0	0	0	4.81
Pcam.gene7619_i0_len356	5.44	5.77	4.95	3.55
Pcam.gene115922_i0_len513	0.43	42.21	0.6	127.21
Pcam.gene12910_i0_len216	6.86	4.62	3.21	1.06
Pcam.gene57407_i0_len222	6.29	6.7	2.97	0.49
Pcam.gene597_i1_len246	2.76	5.53	5.93	7.13
Pcam.gene146126_i0_len2094	6.14	1.53	1.03	0.32
Pcam.gene3860_i1_len1191	0.07	2.58	5.74	2.13
Pcam.gene31613_i0_len207	20.64	18.54	48.13	24.76
Pcam.gene119737_i0_len468	6.73	6.99	4.67	5.91
Pcam.gene4756_i0_len372	4.2	0.79	0.39	0
Pcam.gene16904_i0_len213	22.55	36.03	32.16	59.97
Pcam.gene20_i18_len216	61.35	30.57	25.13	21.38
Pcam.gene145645_i0_len1677	15.16	17.9	17.02	5.25
Pcam.gene145805_i0_len1623	4.53	4	3.05	0.95
Pcam.gene154596_i0_len867	0.05	0	0.06	78.01
Pcam.gene195546_i0_len327	0.51	7.02	1.21	0
Pcam.gene51_i5_len237	4.82	3	3.3	3.35
Pcam.gene144646_i0_len1710	4.49	5.08	5.25	2.24
Pcam.gene145098_i0_len1779	11.02	5.15	7.2	2.17
Pcam.gene135810_i0_len1116	3.82	5.4	3.88	0.76
Pcam.gene294_i1_len210	219.55	209.2	196.14	197.86
Pcam.gene115024_i0_len426	23.42	7.75	7.28	54.64
Pcam.gene633_i0_len560	71.5	66.77	60.23	48.8
Pcam.gene201947_i0_len279	4.05	0.34	0	0.59
Pcam.gene2456_i1_len1518	83.46	8.71	3.78	0.24
Pcam.gene356_i2_len258	3.26	0	3.66	4.98
Pcam.gene138074_i0_len1041	12.84	9.98	3.13	0
Pcam.gene139699_i0_len1167	0	0	0	10.28
Pcam.gene34842_i0_len231	4.57	0.54	3.72	0.89
Pcam.gene146795_i0_len1887	16.42	30.05	1.48	7.28
Pcam.gene149636_i0_len681	10.28	2.94	4.19	1.76
Pcam.gene138686_i0_len1056	3.04	2.48	4.19	1.49
Pcam.gene57000_i0_len222	4.58	1.22	1.78	0.49
Pcam.gene153026_i0_len603	1.3	1.64	4.59	1.88
Pcam.gene824_i3_len945	1.01	4.84	3.18	2.93
Pcam.gene6866_i1_len222	30.33	11.39	10.57	10.36
Pcam.gene152866_i0_len603	74.23	72	31.7	34.62
Pcam.gene5663_i0_len450	0.24	9.23	13.66	1.6
Pcam.gene2148_i0_len1257	959.5	758.51	545.44	3.79
Pcam.gene163697_i0_len258	3.76	0.82	0	1.04
Pcam.gene165202_i0_len258	0	5.34	0.4	0.69
Pcam.gene111356_i0_len465	0	6.92	0	0
Pcam.gene997_i3_len201	0	0	2.11	4.48
Pcam.gene12_i20_len600	9.38	4.61	3.03	1.73
Pcam.gene150757_i0_len567	45.79	25.55	34.02	14.03
Pcam.gene155657_i0_len939	563.21	455.59	405.56	145.19
Pcam.gene174733_i0_len246	5.11	2.31	0.45	16.13
Pcam.gene140850_i0_len1122	0.96	3.9	7	2.07
Pcam.gene152137_i0_len555	4.77	1.82	4.42	1
Pcam.gene1_i9_len1203	29.31	20.97	17.76	11.14
Pcam.gene847_i3_len582	454.51	919.45	2385.15	499.39
Pcam.gene136017_i0_len1263	3.21	3.1	5.13	0.33
Pcam.gene344_i2_len1209	7.61	12.52	13.04	7.53
Pcam.gene123587_i0_len362	13.98	18.62	14.63	6.67
Pcam.gene122688_i0_len366	9.92	6.24	4.04	3.28
Pcam.gene136478_i0_len1503	32.62	29.19	0.48	0.03
Pcam.gene12565_i0_len213	8.49	8.27	4.02	1.1
Pcam.gene190769_i0_len312	0.24	77.05	133.74	1347.85
Pcam.gene187016_i0_len315	0	3.74	0	6.57
Pcam.gene145225_i0_len1599	0	5.41	0	8.58
Pcam.gene138199_i0_len1023	11.27	3.02	2.2	0.98
Pcam.gene160093_i0_len753	29	8.04	16.28	4.18
Pcam.gene2745_i0_len1128	234.84	154.98	165.92	25.77
Pcam.gene156670_i0_len888	0	0.23	0	5.92
Pcam.gene2739_i0_len732	160.72	0.59	0.15	0
Pcam.gene4651_i0_len618	9.84	3.34	3.26	0.35
Pcam.gene130486_i0_len411	42.56	26.96	27.61	1.52
Pcam.gene146906_i0_len1920	7.13	2.67	0.89	0.37
Pcam.gene152397_i0_len594	0.09	24.23	3.34	270.82
Pcam.gene3539_i0_len1905	42.22	3.75	3.25	0.02
Pcam.gene4385_i0_len312	2.04	2.29	5.07	2.94
Pcam.gene136221_i0_len1242	89.45	68.05	45.08	8.56
Pcam.gene137288_i0_len1398	98.32	17.4	13.45	4.05
Pcam.gene154368_i0_len873	0	0	0	4.29
Pcam.gene145876_i0_len1653	7.27	5.36	1.97	0
Pcam.gene197016_i0_len333	0.22	3.07	2.91	9.51
Pcam.gene121451_i0_len483	6.07	96.1	0.52	191.8
Pcam.gene25_i21_len213	1.53	7.01	2.72	3.47
Pcam.gene109974_i0_len447	0	27.76	0.29	29.93
Pcam.gene164725_i0_len255	3.52	3.81	3.72	1.77
Pcam.gene41461_i0_len237	0.47	7.11	4.47	6.28
Pcam.gene32856_i0_len231	14.89	22.42	10.09	11.53
Pcam.gene157023_i0_len912	2.16	1.53	1.49	4.13
Pcam.gene144667_i0_len1713	0	0	0	7.87
Pcam.gene2950_i0_len1008	37.11	6.68	8.18	1.95
Pcam.gene815_i3_len216	8.19	11.55	10.94	2.71
Pcam.gene197996_i0_len327	179.67	262.68	243.55	11.65
Pcam.gene197065_i0_len330	0.22	2.69	1.33	4.54
Pcam.gene192996_i0_len333	6.88	1.2	1.19	0.64
Pcam.gene145471_i0_len1593	3.72	2.98	1.45	1.05
Pcam.gene117_i8_len219	6.76	9.42	4.67	1.45
Pcam.gene124491_i0_len366	0.18	0.2	9.71	1.46
Pcam.gene46707_i0_len222	13.76	18.08	11.9	22.89
Pcam.gene159306_i0_len786	4.54	4.08	3.64	1.73
Pcam.gene31257_i0_len204	0	5.53	1.53	0.62
Pcam.gene197010_i0_len333	11.17	21.4	9.55	7.03
Pcam.gene8217_i1_len657	6.18	6.29	5.35	3.88
Pcam.gene4883_i0_len255	3.88	1.27	4.14	0.71
Pcam.gene1881_i0_len948	54.26	47.7	44.58	6.14
Pcam.gene144262_i0_len3687	5.97	6.82	7.53	3.18
Pcam.gene8165_i0_len2424	0.81	3.96	0.46	5.55
Pcam.gene53129_i0_len225	1.1	0	4	0
Pcam.gene1563_i1_len1506	4.32	5.04	5.61	3
Pcam.gene147038_i0_len1878	25.12	2.48	2.6	0.48
Pcam.gene299_i2_len228	1.65	7.69	5.29	5.45
Pcam.gene6092_i0_len306	5.91	3.96	2.49	0.42
Pcam.gene133860_i0_len390	0	0	0	4.61
Pcam.gene109959_i0_len447	17.04	528.47	0.15	2.28
Pcam.gene7663_i1_len204	0	2.43	0	4.67
Pcam.gene1578_i0_len1752	210.57	105.63	112.48	29.85
Pcam.gene150134_i0_len645	0	0	0	4.09
Pcam.gene8182_i1_len2271	3.41	5.35	8.34	3.42
Pcam.gene144469_i0_len1752	3.95	1.83	2.69	0.62
Pcam.gene3885_i0_len285	26.72	30.87	34.98	17.76
Pcam.gene163693_i0_len258	9.78	11.08	11.27	12.11
Pcam.gene52271_i0_len225	0	0	0	3.8
Pcam.gene201211_i0_len285	2.97	3.6	1.62	7.06
Pcam.gene15_i21_len213	1.36	16.13	0	0
Pcam.gene146529_i0_len2214	8.08	4.96	6.19	1.1
Pcam.gene155586_i0_len939	8.04	2.9	5.58	1.45
Pcam.gene142862_i0_len4977	4.06	0.99	4.55	0.09
Pcam.gene145538_i0_len1665	24.77	12.05	9.73	1.93
Pcam.gene488_i0_len210	2.85	2.23	6.29	11.21
Pcam.gene7352_i0_len423	66.26	89.9	16.16	1.6
Pcam.gene37_i1_len309	9.62	11.83	23.51	8.83
Pcam.gene2104_i0_len2136	7.19	4.16	3.67	6.08
Pcam.gene16452_i0_len210	5.48	1.44	1.4	1.14
Pcam.gene139822_i0_len1137	8.63	5.64	3.89	3.9
Pcam.gene115892_i0_len513	23.48	21.56	17.92	8.52
Pcam.gene156941_i0_len903	2.38	4.47	5.04	7.7
Pcam.gene158057_i0_len693	1.18	3.83	5.87	3.96
Pcam.gene521_i0_len1938	3.99	3.56	4.83	1.75
Pcam.gene2_i12_len339	5.47	6.6	6.93	2.48
Pcam.gene12408_i0_len213	2.61	0.69	0.67	3.84
Pcam.gene180126_i0_len252	4	0.87	1.28	0
Pcam.gene209018_i0_len291	9.9	4.89	11.97	3.18
Pcam.gene0_i34_len276	1.86	4.03	3.51	2.23
Pcam.gene812_i0_len444	13.18	4.3	3.86	2.98
Pcam.gene135893_i0_len1215	79.11	1.23	0.02	0
Pcam.gene161036_i0_len261	1.46	3.59	6.66	8.44
Pcam.gene152663_i0_len591	99.63	2711.97	1309.97	2355.65
Pcam.gene6423_i1_len225	4.66	5.87	1.14	0
Pcam.gene1753_i0_len1854	13.82	54.51	0	0.92
Pcam.gene149005_i0_len615	6.98	3.82	4.6	0.61
Pcam.gene7_i27_len525	14.06	13.01	13.97	18.84
Pcam.gene20301_i0_len204	1.51	3.16	4.6	3.72
Pcam.gene149609_i0_len678	3.92	1.15	0.74	0.23
Pcam.gene1143_i0_len777	4.25	0.83	1.42	0.06
Pcam.gene136035_i0_len1257	11.72	9.54	11.7	2.52
Pcam.gene140969_i0_len1110	2.54	27.08	0.14	2.29
Pcam.gene2063_i0_len1047	12.42	5.87	5.15	2.22
Pcam.gene50420_i0_len219	18.89	8.25	4.93	1.26
Pcam.gene180256_i0_len252	0	0	0	6.55
Pcam.gene115677_i0_len516	0	12.59	1.19	0.66
Pcam.gene142365_i0_len2508	23.58	16.58	23.31	5.53
Pcam.gene1655_i1_len420	0	710.97	28.36	46.34
Pcam.gene203520_i0_len282	23.68	19	15.71	20.91
Pcam.gene5575_i0_len351	4.85	2.84	13.47	10.14
Pcam.gene130560_i0_len411	0	25.18	0	110.14
Pcam.gene743_i3_len342	81.74	86.33	24.76	287.7
Pcam.gene136371_i0_len1248	27.25	8.79	14.69	1.2
Pcam.gene2_i24_len279	17.19	16.59	14.92	5.75
Pcam.gene34_i5_len3366	1.39	4.4	9.04	0.28
Pcam.gene2001_i0_len1692	10.35	2.9	5.09	1.01
Pcam.gene137371_i0_len1395	79.3	88.69	96.41	61.98
Pcam.gene138392_i0_len1065	0	3.87	0.52	0.13
Pcam.gene111866_i0_len453	1.64	198.36	0.14	569.01
Pcam.gene165309_i0_len258	0	0.41	0	6.23
Pcam.gene2106_i0_len231	5.35	4.69	0.83	1.82
Pcam.gene191297_i0_len312	0	0	0	23.4
Pcam.gene180982_i0_len255	1.94	5.52	4.14	4.61
Pcam.gene442_i2_len222	1.61	7.77	6.52	6.53
Pcam.gene113405_i0_len330	1.67	3.87	1.85	6.87
Pcam.gene160315_i0_len261	1.46	0.4	81.93	192.19
Pcam.gene179912_i0_len252	67.93	67.36	187.33	33.94
Pcam.gene136174_i0_len1269	60.07	62.97	35.07	32.78
Pcam.gene4518_i0_len1098	5.64	4.52	4.2	2.62
Pcam.gene124965_i0_len369	5.33	1.2	8.18	3.42
Pcam.gene115844_i0_len516	47.7	17.82	15.86	7.69
Pcam.gene1667_i0_len747	15.31	19.16	15.39	31.98
Pcam.gene143693_i0_len3438	4.16	4.51	3.86	1.96
Pcam.gene10721_i0_len210	21.5	28.7	35.09	42.94
Pcam.gene793_i0_len2385	2.38	7.28	0.41	1.02
Pcam.gene7934_i1_len225	1.19	5.89	1.33	8.7
Pcam.gene208877_i0_len291	5.66	4.06	3.16	1.01
Pcam.gene4538_i0_len1086	4.5	2.44	2.84	1.75
Pcam.gene139654_i0_len1152	1.78	2.19	2.18	3.89
Pcam.gene361_i3_len204	4.11	4.76	5.85	4.53
Pcam.gene193896_i0_len342	14.5	18.77	12.74	13.44
Pcam.gene0_i30_len282	39.52	22.42	21.86	7.82
Pcam.gene13059_i0_len216	23.08	15.19	19.27	29.06
Pcam.gene145496_i0_len1581	26.73	25.46	22.91	1.81
Pcam.gene197927_i0_len327	9.35	6.96	6.91	12.31
Pcam.gene1239_i0_len1302	10.9	7.64	6.47	4.32
Pcam.gene186902_i0_len312	5.38	1.63	1.89	1.67
Pcam.gene23_i9_len1407	24.71	14.62	13.01	7.54
Pcam.gene31593_i0_len207	35.42	20.4	11.76	13.8
Pcam.gene151177_i0_len571	5.47	8.1	13.69	7.6
Pcam.gene202010_i0_len279	26.49	12.35	6.76	11.78
Pcam.gene137113_i0_len1530	0	0	0	6.43
Pcam.gene1405_i1_len219	16.93	14.32	6.99	21.64
Pcam.gene5051_i0_len1419	119.34	84.86	92.11	18.22
Pcam.gene196137_i0_len324	0	0	0	5.82
Pcam.gene2573_i0_len225	13.73	5.27	5.14	2.38
Pcam.gene182018_i0_len252	7.99	9.12	4.68	12.74
Pcam.gene146204_i0_len2016	6.03	3.25	2.76	1.13
Pcam.gene31099_i0_len207	16.39	9.34	5.86	3.25
Pcam.gene114552_i0_len435	0.13	5.97	0	0.28
Pcam.gene2006_i0_len294	1.95	4.94	4.13	13.76
Pcam.gene43273_i0_len237	9.37	8.51	7.75	2.57
Pcam.gene268_i6_len201	5.51	4.05	1.85	0
Pcam.gene3903_i0_len579	23.46	21.14	18.37	10.32
Pcam.gene5630_i0_len552	1.04	68.29	1.4	155.47
Pcam.gene28425_i0_len207	48.17	15.83	24.16	11.89
Pcam.gene201618_i0_len288	26.19	39.35	19.71	15.96
Pcam.gene146571_i0_len2136	15.3	5.63	4.32	1.33
Pcam.gene31468_i0_len207	10.78	13.57	8.05	11.29
Pcam.gene135186_i0_len1344	0	0	0	5.64
Pcam.gene172667_i0_len270	6.39	4.43	3.27	3.78
Pcam.gene139556_i0_len1002	0	0.05	0	3.74
Pcam.gene154936_i0_len804	27.78	17.45	21.88	11.96
Pcam.gene2987_i0_len1815	4.29	3.21	3.34	0.96
Pcam.gene7095_i1_len780	0.3	0.76	3.77	93.05
Pcam.gene4682_i0_len1524	0.3	5.79	5.25	1.72
Pcam.gene31211_i0_len204	3.03	2.37	2.3	3.72
Pcam.gene2161_i0_len6942	15.17	10.03	16.14	4.9
Pcam.gene145631_i0_len1659	22.47	7.96	33.28	3.65
Pcam.gene6723_i1_len288	447.94	62.18	11.7	16.06
Pcam.gene145922_i0_len1644	25.42	7.46	5.63	1.51
Pcam.gene67_i1_len310	3.52	4.19	3.2	0.67
Pcam.gene119979_i0_len468	9.09	0.14	0.33	0.5
Pcam.gene136854_i0_len1538	11.46	2.08	2.95	0.5
Pcam.gene3917_i0_len1569	0.15	0.46	0.66	31.64
Pcam.gene2919_i0_len9018	5.78	2.12	2.48	0.56
Pcam.gene2782_i0_len1773	105.96	171.81	466.86	148.42
Pcam.gene145198_i0_len1596	22.33	12.83	13.96	2.33
Pcam.gene145815_i0_len1632	0.25	13.36	0	0.11
Pcam.gene140874_i0_len1134	0.79	1.88	4.17	3.83
Pcam.gene141537_i0_len2661	0	0	0	8.49
Pcam.gene152958_i0_len597	47.52	31.93	13.47	0.18
Pcam.gene193866_i0_len342	13.28	10.53	7.05	1.43
Pcam.gene540_i2_len450	5.45	2.2	2.46	1.69
Pcam.gene92385_i0_len201	44.1	46.55	36.72	43.63
Pcam.gene33855_i0_len234	46.53	30	36.56	17.32
Pcam.gene3930_i0_len324	1.59	1.43	1.52	5.63
Pcam.gene6975_i0_len243	12.77	0.95	2.1	0.39
Pcam.gene97_i9_len648	0.92	4.78	2.26	3.59
Pcam.gene116261_i0_len522	0.31	8.65	30.86	80.31
Pcam.gene164549_i0_len255	56.98	37.14	38.49	31.57
Pcam.gene1_i11_len1167	4.13	2.24	2.03	0.94
Pcam.gene4830_i0_len1431	4.4	2.72	1.94	2.02
Pcam.gene936_i1_len1305	40.17	13.74	11.76	7.56
Pcam.gene5472_i0_len1644	5.33	5.16	5.34	1.24
Pcam.gene198013_i0_len327	5.87	4.04	4.15	2.28
Pcam.gene167937_i0_len273	53.21	45.13	44.55	34.6
Pcam.gene43465_i0_len234	0.98	15.25	0.51	4.31
Pcam.gene195_i6_len660	27.75	32.58	43.3	8.45
Pcam.gene2788_i0_len1749	2.06	1.86	3.9	1.03
Pcam.gene135012_i0_len1284	9.8	7.26	4.34	0.98
Pcam.gene12396_i0_len213	5.88	7.58	10.05	1.1
Pcam.gene143428_i0_len5412	7.54	4.55	4.68	0.17
Pcam.gene139429_i0_len993	17.39	10.65	10.3	2.09
Pcam.gene7760_i0_len963	4.33	1.05	1.17	1.06
Pcam.gene32804_i0_len231	0.52	0	4.78	0
Pcam.gene1727_i0_len585	10.62	200.57	2.15	35.87
Pcam.gene140347_i0_len1176	0	7.94	0.94	0.04
Pcam.gene135478_i0_len1317	3.37	21.01	2.32	1.44
Pcam.gene150723_i0_len564	31.02	27.27	26.46	22.6
Pcam.gene136561_i0_len1500	5.96	9.47	10.98	3.29
Pcam.gene187_i2_len855	1.79	4.67	4.01	4.06
Pcam.gene433_i3_len294	0	6.46	5.97	7.63
Pcam.gene139979_i0_len1188	0	0	0	11.89
Pcam.gene6240_i1_len369	280.3	192.84	82.57	202.62
Pcam.gene136563_i0_len1500	6.95	3.03	4.52	0.64
Pcam.gene41096_i0_len240	10.47	8.96	3.72	2.77
Pcam.gene8218_i0_len777	27.57	19.66	13.71	3.18
Pcam.gene147335_i0_len1947	45.96	33.59	23.7	4.45
Pcam.gene155398_i0_len825	19.91	5.19	8.79	4.11
Pcam.gene20475_i0_len204	5.35	9.11	7.89	9.77
Pcam.gene131539_i0_len405	0	0	0	65.94
Pcam.gene49620_i0_len219	0	0	0	4.58
Pcam.gene129380_i0_len393	7.96	6.3	7.19	10.26
Pcam.gene158969_i0_len768	0.79	9.03	3.95	22.52
Pcam.gene1886_i1_len1887	4212.94	1331.82	1952.3	5.88
Pcam.gene157462_i0_len711	4.49	1.77	2.18	1.67
Pcam.gene153197_i0_len579	2.98	973.96	6.78	595.25
Pcam.gene4594_i0_len615	406.59	318.58	748.5	291.68
Pcam.gene188561_i0_len321	3.23	4.38	3.06	7.94
Pcam.gene146313_i0_len2046	6.13	3.77	5.08	0.72
Pcam.gene2387_i1_len1299	374.38	134.33	102.91	99.99
Pcam.gene135537_i0_len1326	8.59	2.35	4.19	1.5
Pcam.gene137304_i0_len1404	2.01	0.65	4	20.93
Pcam.gene5550_i0_len351	8.17	8.74	7.82	5.07
Pcam.gene4967_i0_len327	6.24	6.24	6.08	3.6
Pcam.gene170722_i0_len267	7.99	8.33	6.33	7.98
Pcam.gene140239_i0_len1170	7.15	3.3	3.29	1.97
Pcam.gene145682_i0_len1680	4	1.8	3.33	0.56
Pcam.gene160047_i0_len765	1.94	9.1	1.6	1.44
Pcam.gene207866_i0_len300	15.4	8.24	5.53	2.82
Pcam.gene3937_i0_len252	8.91	8.15	5.3	4.55
Pcam.gene47699_i0_len219	15.52	9.51	15.42	4.58
Pcam.gene27533_i0_len207	43.14	74.64	118.61	45.76
Pcam.gene4708_i0_len1521	13.47	5.03	3.82	1.17
Pcam.gene157390_i0_len711	31.45	25.08	21.36	12.11
Pcam.gene2308_i2_len1073	4.64	4.03	3.74	1.92
Pcam.gene6175_i1_len258	19.19	17.65	22.55	10.72
Pcam.gene129273_i0_len393	19.91	10.44	6.11	9.93
Pcam.gene529_i2_len270	6129.78	3473.48	3125.06	4486.38
Pcam.gene29869_i0_len204	0	12.65	0.77	1.86
Pcam.gene309_i3_len1725	172.29	52.12	107.65	13.69
Pcam.gene36857_i0_len228	25.84	30.37	35.63	14.99
Pcam.gene7_i8_len1098	4.85	0.63	1.84	0
Pcam.gene136992_i0_len1512	4.93	3.76	6.34	2.05
Pcam.gene2002_i0_len572	3.46	4.38	2.96	2.41
Pcam.gene30_i3_len355	9.15	10.74	15.31	4.27
Pcam.gene7475_i0_len210	0.68	0.72	8.4	0
Pcam.gene36641_i0_len228	2.29	2.66	2.76	4.81
Pcam.gene0_i121_len201	7.44	8.43	4.72	1.49
Pcam.gene1042_i2_len219	10.48	9.46	16.07	33.36
Pcam.gene145853_i0_len1650	806.81	4.42	1208.94	5.54
Pcam.gene4028_i1_len231	74.1	45.47	81.1	24.55
Pcam.gene135084_i0_len1284	1.8	5.81	31.49	1.74
Pcam.gene14_i15_len789	0.79	0.4	1.44	4.82
Pcam.gene148708_i0_len609	0	5.2	0.48	0.44
Pcam.gene117162_i0_len507	0	0	0	10.01
Pcam.gene195165_i0_len339	2.78	3.71	5.86	2.11
Pcam.gene33814_i0_len234	9.94	3.45	4.75	0
Pcam.gene137078_i0_len1527	0	0	0	7.25
Pcam.gene4313_i0_len708	2.96	9.46	15.33	15.36
Pcam.gene135421_i0_len1323	6.87	5.55	5.46	1.15
Pcam.gene149031_i0_len618	0	0	0	8.56
Pcam.gene92398_i0_len201	1.6	2.49	0	4.44
Pcam.gene25537_i0_len207	2.88	3.77	5.13	2.97
Pcam.gene51024_i0_len219	13.13	17.12	8.64	3.57
Pcam.gene9246_i0_len210	0	0	0	4.57
Pcam.gene3508_i1_len2379	6.93	8.59	8.45	0.29
Pcam.gene160087_i0_len753	0	0	0	6.88
Pcam.gene5859_i0_len300	10.27	8.85	7.71	5.38
Pcam.gene141578_i0_len3000	2.24	3.85	2.74	0.43
Pcam.gene138756_i0_len1053	30.08	47.97	27	94.54
Pcam.gene178842_i0_len240	7.23	11.82	6.32	6.03
Pcam.gene5062_i1_len204	2.84	4.98	9.88	3.21
Pcam.gene15_i30_len201	0	13.42	0	0
Pcam.gene132211_i0_len381	0	0	0	14.53
Pcam.gene138182_i0_len1023	5.42	3.26	3.65	1.12
Pcam.gene6278_i0_len1296	8.12	2.29	2.89	1.04
Pcam.gene206_i3_len216	2.14	3.27	3.53	5.04
Pcam.gene56638_i0_len225	0.55	2.93	2.28	6.65
Pcam.gene184368_i0_len249	6.19	17.01	10.08	7.1
Pcam.gene1623_i2_len228	5.69	7.11	4.29	3.28
Pcam.gene2449_i0_len1131	140.59	99.76	95.32	13.7
Pcam.gene121403_i0_len486	7.15	3.89	1.82	2.62
Pcam.gene136574_i0_len1497	5.59	8.34	5.05	1.8
Pcam.gene143762_i0_len3138	5.21	3.7	4.46	1.75
Pcam.gene147445_i0_len1965	11.13	3.27	5.14	8.08
Pcam.gene186352_i0_len318	5.88	2.1	1.56	0.35
Pcam.gene149461_i0_len668	16.36	14.52	14	6.13
Pcam.gene759_i1_len261	1.14	3.77	1.13	0
Pcam.gene167469_i0_len270	62.6	12.18	31.95	41.84
Pcam.gene310_i0_len5511	4.15	3.47	3.45	1.1
Pcam.gene115359_i0_len429	0	2.82	0	6.42
Pcam.gene155564_i0_len936	4.37	4.39	1	0.36
Pcam.gene1229_i1_len1062	20	12.75	13.79	8.12
Pcam.gene159297_i0_len786	48.97	27.74	66.68	152.68
Pcam.gene122268_i0_len363	1.1	0.62	4.17	0.92
Pcam.gene140739_i0_len1086	7.6	4.61	2.33	4.07
Pcam.gene146527_i0_len2214	0.57	4.77	2.81	0.08
Pcam.gene160845_i0_len261	292.06	42.72	3.14	4.73
Pcam.gene37472_i0_len228	28.77	27.41	20.6	13.98
Pcam.gene152529_i0_len591	0	2.75	0.69	19.88
Pcam.gene1634_i1_len546	20.98	25.96	6.11	4.93
Pcam.gene131162_i0_len402	5.52	4.16	9.53	1.73
Pcam.gene43123_i0_len237	10.36	6.19	7	10.34
Pcam.gene83_i3_len285	6.31	6.86	7.42	5.26
Pcam.gene128682_i0_len396	34.12	51.4	22.9	25.43
Pcam.gene6934_i0_len537	63.18	52.43	45.68	31.1
Pcam.gene8329_i0_len210	72.13	41.41	54.36	33.61
Pcam.gene159800_i0_len744	32.86	24.23	27.96	22.72
Pcam.gene53569_i0_len225	2.2	2.93	4	0
Pcam.gene18_i29_len510	7.78	7.22	9.89	9.57
Pcam.gene2275_i1_len492	15.98	9.84	6.11	3.75
Pcam.gene3116_i0_len579	1128.81	507.71	635.02	150.03
Pcam.gene146664_i0_len2169	31.11	4.47	2.12	0.16
Pcam.gene2921_i0_len591	13.63	11.9	9.6	3.11
Pcam.gene137346_i0_len1392	16.32	9.47	8.64	5.52
Pcam.gene146642_i0_len2160	4.18	0.64	2.19	0.23
Pcam.gene110849_i0_len441	6.2	3.45	3.9	1.78
Pcam.gene135927_i0_len1215	7.86	31.66	4.54	0.96
Pcam.gene158175_i0_len687	7.22	1.37	0.89	0.91
Pcam.gene156666_i0_len888	6.38	3.75	6.06	4.81
Pcam.gene145328_i0_len1608	4.4	13.32	18.93	8.09
Pcam.gene121986_i0_len489	0.45	0	0.39	324.16
Pcam.gene117948_i0_len543	0	0	0	5.33
Pcam.gene1896_i1_len219	0	16.45	71.68	291.92
Pcam.gene1732_i1_len237	3.58	6.15	4.47	2.44
Pcam.gene31172_i0_len207	4.31	2.26	0	3.66
Pcam.gene159146_i0_len795	3.6	13.47	15.9	12.25
Pcam.gene355_i0_len414	5.26	8.75	7.92	7.07
Pcam.gene149464_i0_len666	1220.65	46	0.76	5.97
Pcam.gene31755_i0_len207	2.16	8.29	8.05	3.57
Pcam.gene936_i2_len1296	2659	1332.85	1439.06	203.07
Pcam.gene151041_i0_len564	0	0.94	0	4.29
Pcam.gene136815_i0_len1545	3.59	3.83	2.56	2.92
Pcam.gene208007_i0_len300	5.04	8.54	10.19	4.62
Pcam.gene2535_i0_len4670	73.07	31.01	390.64	24.49
Pcam.gene165655_i0_len261	20.44	16.37	12.2	7.1
Pcam.gene29_i5_len1275	3.98	3.84	4.45	2.2
Pcam.gene181594_i0_len255	0	0	0	5.32
Pcam.gene138064_i0_len1032	0	3.91	0.1	3.53
Pcam.gene5835_i0_len279	0	0.86	5.01	26.5
Pcam.gene37386_i0_len231	9.65	4.9	5.8	7.72
Pcam.gene204579_i0_len282	4.26	3.01	3.63	2.02
Pcam.gene146116_i0_len2097	0	0	0	5.12
Pcam.gene5979_i1_len801	0.06	27.55	1.93	185.87
Pcam.gene131262_i0_len408	16.56	15.76	18.49	4.49
Pcam.gene742_i1_len765	3536.08	2568.46	2566.09	1670.63
Pcam.gene7622_i0_len1149	22.05	18.13	8.6	1.64
Pcam.gene5977_i0_len405	3.87	2.28	2.17	2.77
Pcam.gene3862_i1_len1908	15.73	3.19	8.25	4.97
Pcam.gene27512_i0_len207	20.13	35.44	14.64	76.07
Pcam.gene133512_i0_len390	0	0	0	9.39
Pcam.gene208904_i0_len288	2.32	1.6	4.43	0.28
Pcam.gene171666_i0_len270	21.88	9.23	5.08	7.86
Pcam.gene159261_i0_len798	11.51	9.81	4.44	1.38
Pcam.gene921_i1_len921	45.45	126.29	54.37	24.83
Pcam.gene117_i5_len246	28.42	21.26	12.04	12.24
Pcam.gene157998_i0_len693	11.77	6.7	6.83	1.57
Pcam.gene135147_i0_len1284	0.25	17.89	3.83	27.94
Pcam.gene33760_i0_len231	6.67	6.05	11.18	8.49
Pcam.gene138565_i0_len1071	4.25	1.64	0.9	0
Pcam.gene144900_i0_len1824	8.69	4.58	9.17	1.18
Pcam.gene3065_i0_len1011	269.62	76.67	94.68	20.33
Pcam.gene116548_i0_len504	0	8.72	0.86	0.23
Pcam.gene110726_i0_len441	0	9.14	0.6	0.55
Pcam.gene190731_i0_len312	21.53	15.79	6.74	6.21
Pcam.gene46356_i0_len222	45.2	20.1	35.59	11.31
Pcam.gene330_i3_len225	6.03	2.12	1.14	2.39
Pcam.gene95_i5_len297	3.77	0.89	4.98	2.13
Pcam.gene56834_i0_len225	3.29	7.03	3.43	7.25
Pcam.gene116198_i0_len522	0.31	2.45	0.23	4
Pcam.gene98_i5_len219	11.06	5.61	1.58	2.17
Pcam.gene74_i7_len255	4.35	8.89	7.35	4.78
Pcam.gene2_i20_len297	4.49	4.29	7.18	6.7
Pcam.gene132047_i0_len381	6.72	4.55	7.76	5.3
Pcam.gene109717_i0_len450	0	0	0	186.73
Pcam.gene2759_i0_len735	0	0	0	7.97
Pcam.gene111183_i0_len459	0.25	3.39	4.38	11.12
Pcam.gene148007_i0_len639	34.85	5.41	3.75	1.9
Pcam.gene137028_i0_len1509	11.57	3.45	3.53	0.6
Pcam.gene168416_i0_len276	0	0	0	4.82
Pcam.gene146347_i0_len2184	0	0	0	8.89
Pcam.gene147492_i0_len1953	7.41	1.5	1.76	0.82
Pcam.gene17_i14_len903	16.43	14.64	10.18	25.36
Pcam.gene4085_i0_len1557	3.85	1.01	3.69	0
Pcam.gene145792_i0_len1626	12.15	5.66	9.1	2.12
Pcam.gene144484_i0_len1752	10.1	6.56	6.83	1.8
Pcam.gene724_i0_len285	179.84	209.9	169.47	190.69
Pcam.gene40124_i0_len240	2.73	5.9	8.65	3.66
Pcam.gene139195_i0_len1011	0.13	8.69	13.21	3.67
Pcam.gene143885_i0_len3249	6.35	1.83	2.24	0.44
Pcam.gene509_i0_len568	6.54	3.8	2.51	3.08
Pcam.gene11_i1_len270	15.57	17.21	17.44	19.08
Pcam.gene172709_i0_len270	2.02	4.81	0.73	1.26
Pcam.gene3681_i1_len1671	4.03	1.84	2.33	1.37
Pcam.gene54599_i0_len222	8.01	3.65	3.56	0.49
Pcam.gene7195_i0_len645	9.59	11.97	10.72	24.23
Pcam.gene6651_i0_len885	10.63	2	0.59	0.28
Pcam.gene118208_i0_len528	0.36	0.19	5.89	0.83
Pcam.gene148917_i0_len621	133.35	473.12	55.76	2.15
Pcam.gene65_i4_len2079	257.6	231.35	163.72	409.64
Pcam.gene5747_i1_len753	157.86	177.06	192.92	26.22
Pcam.gene128381_i0_len354	0	0	0	4.42
Pcam.gene109467_i0_len447	0	0	0	6.18
Pcam.gene1151_i0_len1614	9.01	0.26	2.68	0
Pcam.gene40687_i0_len237	6.24	6.99	4.8	7.96
Pcam.gene155904_i0_len960	5.34	5.86	3.77	6.51
Pcam.gene34187_i0_len234	51.06	41.56	22.27	3.45
Pcam.gene19_i1_len427	12.54	10.07	8.59	6.8
Pcam.gene131_i2_len285	20.61	31.5	17.68	22.85
Pcam.gene31701_i0_len207	3.85	0	0	1.19
Pcam.gene150885_i0_len567	0	0	0	3.77
Pcam.gene138680_i0_len1056	5.31	9.14	2.79	1.31
Pcam.gene1267_i2_len267	12.99	0	0	0
Pcam.gene1344_i2_len273	1.14	3.38	4.52	1.11
Pcam.gene146644_i0_len2160	19.09	14.98	11.69	2.83
Pcam.gene4623_i1_len360	35.11	38.46	55.54	24.13
Pcam.gene41942_i0_len234	15.16	2.1	5.65	5.18
Pcam.gene172586_i0_len267	7.26	1.51	1.49	0
Pcam.gene109823_i0_len450	10.35	3.49	3.06	1.86
Pcam.gene6699_i0_len888	4.05	6.91	5.26	2.82
Pcam.gene157742_i0_len720	0	0	0	10.69
Pcam.gene192881_i0_len339	6.65	2.56	3.93	1.65
Pcam.gene141011_i0_len1104	102.1	88.73	71.31	11.8
Pcam.gene4323_i1_len351	36.84	14.59	8.22	15.8
Pcam.gene3487_i1_len960	192.38	153.57	145.98	42.38
Pcam.gene13078_i0_len216	3.86	2.53	1.92	0.53
Pcam.gene186630_i0_len315	4.7	6.14	2	2.93
Pcam.gene1017_i2_len255	40.36	18.44	24.41	15.67
Pcam.gene1293_i1_len204	8.33	2.37	3.25	2.06
Pcam.gene7290_i0_len864	6.05	0.57	0.59	0.38
Pcam.gene1764_i0_len8782	8.49	4.12	6.17	1.23
Pcam.gene138757_i0_len1053	359.52	216.87	185.32	207.49
Pcam.gene4614_i0_len618	0.89	10.52	16.69	6.14
Pcam.gene53399_i0_len228	11.63	12.34	5.51	4.89
Pcam.gene3978_i0_len1113	55.4	48.55	23.55	9.06
Pcam.gene1225_i1_len216	89.95	74.58	59.17	68.76
Pcam.gene132595_i0_len375	4.32	3.12	1.94	1.23
Pcam.gene9_i5_len2898	8.46	7.06	7.66	4.06
Pcam.gene201508_i0_len288	0.29	33.33	2.53	16.89
Pcam.gene138387_i0_len1065	9.28	6.51	7.05	5.77
Pcam.gene1944_i0_len651	10.24	12.71	823.56	44.26
Pcam.gene173366_i0_len243	0	0	0.47	20.93
Pcam.gene146805_i0_len1899	17.14	7.41	9.57	4.61
Pcam.gene136159_i0_len1269	3.92	2.93	2.53	1.17
Pcam.gene3_i66_len351	7.29	9.4	4.23	2.09
Pcam.gene149629_i0_len681	6.24	4.73	3.7	1.07
Pcam.gene205_i2_len282	0	4.15	6.15	3.44
Pcam.gene141772_i0_len2850	5	1.73	1.67	0.49
Pcam.gene188377_i0_len318	0	0	0	10.38
Pcam.gene158861_i0_len780	35.76	1.92	0.55	0.13
Pcam.gene36_i6_len249	12.69	2.34	8.02	8.09
Pcam.gene168558_i0_len276	9.7	1.12	5.17	0.35
Pcam.gene109744_i0_len450	35.65	27.47	26.93	8.92
Pcam.gene2198_i0_len1227	12.18	2	3.48	0.46
Pcam.gene7991_i1_len306	1443.66	1244.12	1294.3	1271.93
Pcam.gene714_i0_len986	17.31	8.95	7.25	3.47
Pcam.gene1281_i1_len2970	6.86	6.02	13.28	4.3
Pcam.gene277_i2_len1299	385.36	1165.82	499.38	409.56
Pcam.gene10267_i0_len210	10.74	27.77	87.7	177.16
Pcam.gene330_i2_len228	5.04	2.9	2.23	2.1
Pcam.gene46077_i0_len219	2.39	3.83	0	0
Pcam.gene172818_i0_len267	1.04	38.63	0.37	27.68
Pcam.gene5_i21_len889	4.29	3.35	2.85	2.88
Pcam.gene137162_i0_len1521	6.3	1.79	1.3	0.42
Pcam.gene963_i0_len279	40.09	23.95	21.7	22.44
Pcam.gene4671_i1_len1002	38.28	256.85	254.96	101.08
Pcam.gene20984_i0_len204	0	0	0	7.44
Pcam.gene8197_i0_len561	86.39	26.62	25.91	5.79
Pcam.gene157159_i0_len714	25.92	3407.74	340.02	24771.35
Pcam.gene120734_i0_len492	327.45	45.69	326.07	835.33
Pcam.gene7890_i0_len231	40.89	70.64	33.82	20.83
Pcam.gene12509_i0_len213	4.57	0	0.67	1.1
Pcam.gene4500_i0_len1485	333.58	201.92	128.35	2.09
Pcam.gene135931_i0_len1209	2.5	4.21	3.74	2.48
Pcam.gene77_i5_len1575	12.18	4.75	3.39	0.36
Pcam.gene156645_i0_len885	0	32.38	71.99	66.92
Pcam.gene1647_i1_len267	19.44	6.69	3.69	7.27
Pcam.gene172710_i0_len270	5.39	1.11	2.18	0.63
Pcam.gene179847_i0_len252	2.8	6.52	4.68	1.82
Pcam.gene167_i4_len204	4.58	0	1.78	0.62
Pcam.gene150274_i0_len645	7.23	1.05	2.03	2.05
Pcam.gene8315_i0_len354	4.13	4.3	2.36	7.5
Pcam.gene1413_i0_len9609	8.81	4.31	6.74	0.98
Pcam.gene7047_i0_len261	111.68	125.19	156.51	238.47
Pcam.gene172851_i0_len267	10.37	3.03	1.86	0.32
Pcam.gene4_i26_len246	4.29	1.87	1.7	1.34
Pcam.gene17177_i0_len213	41.81	55.91	56.94	51.03
Pcam.gene117645_i0_len537	6.87	6	3.92	3.29
Pcam.gene165505_i0_len261	6.58	2	4.31	0.68
Pcam.gene140743_i0_len1086	2.35	1.84	3.26	5.2
Pcam.gene7076_i1_len1164	4.39	4.61	2.33	10.09
Pcam.gene24479_i0_len201	78.16	63.94	4.83	0.65
Pcam.gene381_i4_len1176	16.95	14.64	7.3	18.31
Pcam.gene149792_i0_len675	13.05	0	6.57	0
Pcam.gene7752_i1_len867	55.06	22.6	27.88	10.92
Pcam.gene129025_i0_len399	5.78	8.78	8.8	10.98
Pcam.gene133661_i0_len390	1.61	2.74	33.12	29
Pcam.gene153580_i0_len588	32	19.78	34.76	33.01
Pcam.gene55083_i0_len222	0.57	0.61	1.78	5.41
Pcam.gene54_i2_len291	1.2	5.3	4.8	4.28
Pcam.gene114888_i0_len426	0	0	0	279.98
Pcam.gene144366_i0_len1734	0	0	0	6.99
Pcam.gene141735_i0_len3060	4.54	2.92	2.05	0.79
Pcam.gene92510_i0_len201	5.7	3.23	1.61	0.65
Pcam.gene128416_i0_len399	0	0	0	3.98
Pcam.gene121201_i0_len498	11.72	6.5	8.15	1.15
Pcam.gene234_i5_len921	232.77	102.95	115.92	84.47
Pcam.gene156653_i0_len888	6.26	139.78	500.82	1883.89
Pcam.gene151984_i0_len558	29.54	43.42	2.78	17.19
Pcam.gene7255_i0_len1335	9.69	7.29	4.8	6.46
Pcam.gene177621_i0_len240	13.21	3.44	2.88	2.84
Pcam.gene1352_i1_len201	35.09	40.77	22.88	1.3
Pcam.gene0_i20_len333	3.87	3.63	4.53	0.33
Pcam.gene138460_i0_len1062	2	3.31	4.4	0.54
Pcam.gene907_i0_len429	5.13	9.45	9.45	11.75
Pcam.gene152997_i0_len600	0.04	5.33	8.03	118.49
Pcam.gene42042_i0_len234	2.45	4.73	3.59	2.16
Pcam.gene1350_i0_len1497	4.65	7.93	6.7	6.53
Pcam.gene116329_i0_len519	0	0	0	5.66
Pcam.gene664_i0_len258	20.69	16.8	17.75	11.6
Pcam.gene170779_i0_len264	7.46	3.5	5.73	1.98
Pcam.gene134805_i0_len1300	3.23	3.9	2.73	2.5
Pcam.gene271_i3_len1857	12.07	11.61	18.05	2.4
Pcam.gene92462_i0_len201	0	8.3	7.25	1.3
Pcam.gene135566_i0_len1329	12.73	9.28	10.95	2.12
Pcam.gene173132_i0_len246	0	0	0.45	78.34
Pcam.gene0_i2_len727	645.57	487.96	428.02	285.78
Pcam.gene4035_i0_len1545	0.39	177.41	0	45.6
Pcam.gene141879_i0_len2937	0	85.75	0	0.17
Pcam.gene132781_i0_len375	0	0	0	92.35
Pcam.gene1565_i0_len1749	7.84	80.18	162.42	154.11
Pcam.gene199701_i0_len285	4.77	8.09	4.2	12.72
Pcam.gene24378_i0_len201	3.99	1.66	2.42	0.65
Pcam.gene137339_i0_len1392	0	0	0	4.79
Pcam.gene194243_i0_len345	7.03	3.61	3.36	1.4
Pcam.gene1777_i1_len270	2.79	4.5	1.88	2.96
Pcam.gene39825_i0_len237	0	0	0	58.57
Pcam.gene139365_i0_len999	2.5	3.91	3.49	0.92
Pcam.gene155791_i0_len933	0.48	5.57	1.34	11.37
Pcam.gene134668_i0_len387	1681.56	1152.1	1219.86	702.37
Pcam.gene142450_i0_len2562	0	0	0	42.2
Pcam.gene151034_i0_len564	0	0	0	32.44
Pcam.gene136554_i0_len1500	0	0	0	3.74
Pcam.gene40_i0_len2959	14.59	14.41	9.72	4.44
Pcam.gene1943_i0_len1641	2.94	11.49	3.59	4.79
Pcam.gene157734_i0_len720	120.22	10.48	47.84	14.61
Pcam.gene160545_i0_len261	0	7.99	1.57	7.76
Pcam.gene9117_i0_len210	25.33	36.01	4.9	0
Pcam.gene136846_i0_len1533	44.32	25.72	17.4	7.4
Pcam.gene1816_i0_len987	9.83	7.64	7.75	3.86
Pcam.gene136591_i0_len1461	0	0	0	12.69
Pcam.gene1235_i1_len207	149.22	143.05	133.38	132.49
Pcam.gene208084_i0_len291	5.39	4.85	5.95	2.16
Pcam.gene147023_i0_len1851	4.96	0.48	0.44	0.05
Pcam.gene120462_i0_len495	52.92	346.36	1418.48	73.83
Pcam.gene2446_i0_len1836	22.83	12.48	13.62	6.71
Pcam.gene10376_i0_len210	2.74	5.75	13.19	4.57
Pcam.gene20450_i0_len204	63.31	56.86	59.05	59.24
Pcam.gene221_i3_len216	13.84	17.04	15.61	5.4
Pcam.gene27332_i0_len207	1.44	0	0.73	7.85
Pcam.gene149382_i0_len663	0	0	0	4.52
Pcam.gene7178_i0_len816	4.29	28.37	0	0
Pcam.gene8_i28_len216	16.44	5.17	5.58	4.4
Pcam.gene146773_i0_len1908	3.94	2.94	5.5	3.89
Pcam.gene135656_i0_len1218	0.97	60.3	45.93	2.73
Pcam.gene143712_i0_len3381	22.89	11.82	16.66	1.78
Pcam.gene153703_i0_len585	35.22	11.97	8.63	5.66
Pcam.gene6645_i1_len201	29.92	3.86	6.73	1.79
Pcam.gene53592_i0_len225	4.39	4.1	5.14	1.9
Pcam.gene135854_i0_len1200	1.2	4.19	0.17	0.04
Pcam.gene3329_i1_len492	4.66	3.06	3.63	2.34
Pcam.gene186593_i0_len315	1.44	1.87	2.12	3.76
Pcam.gene1481_i1_len243	13.7	3.71	2.76	2.64
Pcam.gene16577_i0_len213	3.92	0.69	4.69	0
Pcam.gene28_i9_len210	47.26	7.61	9.7	8.57
Pcam.gene198968_i0_len285	1.19	2.95	2.91	5.09
Pcam.gene4_i10_len324	142.47	143.39	113.52	111.55
Pcam.gene8280_i0_len2277	3.9	2.58	2.53	1.34
Pcam.gene41149_i0_len240	12.75	27.53	36.04	85.74
Pcam.gene156193_i0_len954	24.19	29.21	13.07	0.76
Pcam.gene47918_i0_len219	1.79	6.34	1.23	3.06
Pcam.gene7055_i0_len243	22.01	71.4	336.17	151.24
Pcam.gene52958_i0_len225	0.55	2.34	5.71	6.18
Pcam.gene138953_i0_len990	3.82	5.19	0.36	2.24
Pcam.gene36085_i0_len228	4.22	3.95	6.06	0
Pcam.gene50767_i0_len216	6.86	1.32	3.85	0.53
Pcam.gene140532_i0_len1098	8.37	3.96	3.36	1.25
Pcam.gene187854_i0_len324	5.44	8.61	7.53	2.23
Pcam.gene193221_i0_len333	0	4.81	0	0.43
Pcam.gene570_i3_len207	0.76	0	17.06	3.43
Pcam.gene140082_i0_len1197	0	0	0	4.74
Pcam.gene123758_i0_len372	0	0	0	6.74
Pcam.gene139437_i0_len993	7.03	8.65	5.23	0.97
Pcam.gene122694_i0_len363	38.92	29.41	26.98	20.72
Pcam.gene172717_i0_len270	4.04	2.22	1.82	0.31
Pcam.gene41977_i0_len234	5.64	5.25	8.24	6.69
Pcam.gene167988_i0_len270	368.55	158.38	104.92	33.98
Pcam.gene381_i2_len1778	4.14	2.61	1.31	1.69
Pcam.gene168456_i0_len276	6.07	4.22	3.46	4.21
Pcam.gene135249_i0_len1338	12.35	1.99	4.73	0.97
Pcam.gene124115_i0_len375	0	0	0	41.16
Pcam.gene6008_i0_len228	3.52	8.46	1.96	2.03
Pcam.gene159104_i0_len798	0	4.8	0.07	0
Pcam.gene421_i0_len369	398.8	1030.49	1651.41	531.05
Pcam.gene287_i5_len1860	8.56	9.08	5.18	4.33
Pcam.gene277_i0_len1416	48.4	86.51	46.38	73.51
Pcam.gene149765_i0_len675	1.95	1.87	1.19	4.38
Pcam.gene140421_i0_len1089	20.23	14.1	15.93	13.08
Pcam.gene140950_i0_len1131	0	0	0	4.38
Pcam.gene140263_i0_len1179	231.2	42.7	76.15	11.19
Pcam.gene121562_i0_len486	0	0	0	6.92
Pcam.gene143773_i0_len3168	2.21	11.12	0.81	2.04
Pcam.gene3927_i0_len1461	60.5	9.2	8.16	3.85
Pcam.gene193868_i0_len342	2.25	1.6	4.09	1.22
Pcam.gene649_i0_len276	52.93	77.77	50.24	55.53
Pcam.gene72_i11_len213	2.18	1.12	4.1	6.34
Pcam.gene50_i1_len4362	8.24	2.35	3.29	2.01
Pcam.gene148181_i0_len633	0.55	1.44	4.7	0.92
Pcam.gene3_i72_len264	35.76	47.5	66.21	44.33
Pcam.gene874_i1_len2430	19.31	2.2	0.63	0
Pcam.gene46653_i0_len222	0	0	0	10.32
Pcam.gene146257_i0_len2055	4.43	2.1	2.4	1.19
Pcam.gene5826_i1_len462	0.95	1.24	2.16	5.63
Pcam.gene126221_i0_len348	7.38	5.08	4.46	2.66
Pcam.gene114368_i0_len432	171.99	86.37	67.67	40.81
Pcam.gene153771_i0_len582	3.24	4.52	3.03	0.65
Pcam.gene39956_i0_len240	0	0	0	5.28
Pcam.gene1936_i0_len330	11.8	5.81	6.44	3.02
Pcam.gene29457_i0_len204	3.03	13.44	9.21	33.48
Pcam.gene168248_i0_len276	68.71	26.71	28.37	9.33
Pcam.gene1000_i0_len232	7.52	9.15	7.36	3.99
Pcam.gene1784_i1_len948	0	0.87	1.31	1792.68
Pcam.gene125134_i0_len369	0	7.21	0	0
Pcam.gene5753_i0_len906	850.8	0.56	925.67	2.79
Pcam.gene152296_i0_len471	4.41	5.16	2.45	0.87
Pcam.gene184455_i0_len249	27.19	6.27	3.07	1.87
Pcam.gene12826_i0_len216	22.62	15.98	21.32	33.28
Pcam.gene164034_i0_len258	0	0	0	3.8
Pcam.gene2729_i0_len321	1022.02	811.37	839.35	530.84
Pcam.gene146321_i0_len2043	9.2	5.36	10.29	1.72
Pcam.gene3842_i1_len240	12.99	6.17	3.59	3.88
Pcam.gene144280_i0_len3720	6.46	4.18	4.21	1.55
Pcam.gene146029_i0_len2067	3.72	41.47	1.41	0.73
Pcam.gene1367_i0_len1269	128.13	19.57	25.33	8.98
Pcam.gene7078_i0_len900	7.89	22.52	8.78	7.1
Pcam.gene147032_i0_len1878	11.18	3.49	5.35	2.14
Pcam.gene139300_i0_len1020	8.14	5.51	3.81	3.34
Pcam.gene7314_i0_len1152	5.68	5.68	4.48	3.89
Pcam.gene202988_i0_len276	8.31	8.79	38.06	20.16
Pcam.gene156285_i0_len897	6.95	30.7	35.39	4.48
Pcam.gene607_i0_len1182	3.28	3.88	2.73	4.39
Pcam.gene1947_i2_len225	4.93	0	1.02	0.1
Pcam.gene159225_i0_len798	4.64	32.36	269.9	484.72
Pcam.gene1725_i2_len210	11.8	7.4	5.12	3.57
Pcam.gene5606_i0_len228	13.27	16.65	24.96	20.58
Pcam.gene43402_i0_len237	13.11	3.24	7.01	6.3
Pcam.gene27417_i0_len207	3.59	8.29	8.05	4.75
Pcam.gene136856_i0_len1539	0	0.09	0.09	219.67
Pcam.gene157651_i0_len732	0	0.15	19.57	8.87
Pcam.gene14_i6_len1323	17.88	15.83	17.43	8.84
Pcam.gene3222_i1_len231	6.96	2.56	1.15	2.3
Pcam.gene6303_i0_len2520	12.41	9.77	12.08	2.82
Pcam.gene144217_i0_len3546	7.2	3.39	6.12	2.83
Pcam.gene12919_i0_len216	1.28	5.07	3.59	3.96
Pcam.gene7575_i0_len210	5.71	8.09	2.45	12.21
Pcam.gene131505_i0_len405	18.63	5.52	11.79	10.82
Pcam.gene149007_i0_len615	10.39	55.86	53.59	40.36
Pcam.gene142397_i0_len2517	15.03	10.17	13.28	3.35
Pcam.gene145597_i0_len1656	0	0	12.24	0.44
Pcam.gene134907_i0_len1308	3.02	1.56	2.9	5.21
Pcam.gene33678_i0_len231	35.54	4.9	4.78	0.89
Pcam.gene117620_i0_len537	4.32	19.09	0	0
Pcam.gene1493_i1_len267	4.1	1.35	3.33	0.77
Pcam.gene174381_i0_len243	3.96	8.57	0.93	9.48
Pcam.gene219_i1_len303	32.78	15.75	18.66	7.32
Pcam.gene155860_i0_len933	5.72	5.96	4.18	0.63
Pcam.gene8188_i0_len675	13.19	14.11	6.07	3.79
Pcam.gene135554_i0_len1326	0	0	0	17.17
Pcam.gene154657_i0_len864	6.18	4.9	4.09	1.43
Pcam.gene130485_i0_len411	0.89	1	0.33	4.11
Pcam.gene109590_i0_len444	0	0	0	5.7
Pcam.gene136305_i0_len1167	101.44	19.38	7.07	2.22
Pcam.gene121439_i0_len486	24.53	3.5	5.46	6.32
Pcam.gene6845_i0_len2886	1.52	6.44	0.8	1.09
Pcam.gene143473_i0_len6375	6.94	4.26	5.07	1.47
Pcam.gene848_i3_len213	1.76	5.24	1.78	1.39
Pcam.gene2837_i0_len1758	6.65	33.37	40.31	31.02
Pcam.gene56195_i0_len222	28.61	4.87	3.56	2.46
Pcam.gene445_i4_len207	3.83	2.43	3.57	0.41
Pcam.gene156801_i0_len924	17.03	4.69	4.9	5.96
Pcam.gene6419_i1_len264	8.87	2.29	0.45	0
Pcam.gene137898_i0_len1428	0	35.22	2.63	0.35
Pcam.gene172957_i0_len267	26.28	49.61	23.45	25.75
Pcam.gene8226_i0_len777	58.48	15.11	16.49	4.28
Pcam.gene195147_i0_len342	5.24	1.9	4.26	0.36
Pcam.gene148660_i0_len609	6.01	2.36	3.71	28.81
Pcam.gene1828_i2_len222	16.02	30.06	3.56	0.98
Pcam.gene206873_i0_len303	6.76	8.95	10.27	11.33
Pcam.gene10221_i0_len210	5.03	2.16	1.46	0.57
Pcam.gene150796_i0_len564	4.94	12.79	17.5	2.14
Pcam.gene131514_i0_len405	4.24	1.89	4.28	0.47
Pcam.gene168616_i0_len276	7.71	5.99	3.81	4.45
Pcam.gene156131_i0_len951	5.69	1.99	0.98	0.1
Pcam.gene152_i6_len2196	4.26	2.11	5.44	2.88
Pcam.gene1798_i0_len429	12.26	12.03	10.84	11.68
Pcam.gene133662_i0_len390	24.37	10.58	8.74	18.46
Pcam.gene8048_i1_len234	33.13	19.17	12.23	2.19
Pcam.gene119572_i0_len480	5.03	3.29	4.1	3.76
Pcam.gene158180_i0_len687	26.41	7.58	28.68	12.39
Pcam.gene137970_i0_len1200	169.61	181.27	164.25	28.43
Pcam.gene864_i3_len528	86.69	20.63	13.89	3.7
Pcam.gene8232_i0_len675	4148.63	2408.17	2204.78	1720.48
Pcam.gene1747_i0_len741	7.88	3.4	2.32	4.21
Pcam.gene159258_i0_len798	17.58	7.14	7.34	2.64
Pcam.gene137831_i0_len1407	18.6	13.64	14.22	1.34
Pcam.gene198460_i0_len330	4.59	1.22	1.7	0.43
Pcam.gene7793_i0_len758	0.74	19.23	10.04	11.26
Pcam.gene118016_i0_len543	138.27	60.91	27.1	7.58
Pcam.gene146673_i0_len2169	8.24	6.25	6.71	2.34
Pcam.gene158290_i0_len702	0	9.9	0	0.22
Pcam.gene31157_i0_len207	6.32	11.63	0.76	3.45
Pcam.gene140386_i0_len1098	4.79	2.5	3.77	4.02
Pcam.gene6731_i0_len201	3.99	184.35	339.89	2978.34
Pcam.gene92663_i0_len201	1.6	6.64	1.61	2.16
Pcam.gene1686_i1_len216	1.24	2.07	4.52	0
Pcam.gene156066_i0_len966	8.6	1.43	3.74	0
Pcam.gene1875_i1_len219	3.92	6.19	8.53	10.45
Pcam.gene5771_i1_len261	21.92	9.47	10.41	10.43
Pcam.gene140984_i0_len1110	0	0.04	0.05	92.07
Pcam.gene113462_i0_len414	15.33	2.81	1.82	0.6
Pcam.gene159897_i0_len762	2450.11	1739.38	137.81	12.63
Pcam.gene70_i9_len219	6.8	2.42	4.06	2.45
Pcam.gene2479_i1_len864	0	0	0	35.94
Pcam.gene31273_i0_len204	7.71	9.02	6.53	4.07
Pcam.gene198_i2_len627	2.98	3.76	1.77	0
Pcam.gene154042_i0_len858	6.08	4.27	3.76	3.17
Pcam.gene139563_i0_len1158	0	4.88	0.09	6.93
Pcam.gene29_i0_len2980	6.49	5.02	5.35	3.81
Pcam.gene142606_i0_len2400	1.76	3	5.19	1.63
Pcam.gene155841_i0_len930	138.55	186.23	150.99	8.01
Pcam.gene181818_i0_len255	4.71	2.08	4.13	0.36
Pcam.gene139040_i0_len972	8.67	26.21	0.05	0.25
Pcam.gene6822_i0_len540	0.68	1.78	2.13	10.32
Pcam.gene178921_i0_len243	51.94	71.43	43.17	65.86
Pcam.gene50672_i0_len216	4.99	2.64	0.64	1.06
Pcam.gene130020_i0_len408	0.15	0.85	1.35	19.84
Pcam.gene167742_i0_len270	12.17	8.74	6.9	5.35
Pcam.gene111965_i0_len453	17.58	13.67	10.23	6.33
Pcam.gene16946_i0_len213	2.57	0	4.92	0
Pcam.gene6358_i0_len228	11.02	5.29	4.06	5.68
Pcam.gene937_i0_len395	10.53	8.23	9.93	9
Pcam.gene2028_i0_len525	4.8	3.52	2.1	1.31
Pcam.gene1416_i2_len216	0	0	0	5.39
Pcam.gene138770_i0_len987	23.68	55.86	106.4	41.11
Pcam.gene144512_i0_len1737	1.13	110.72	1.86	63.62
Pcam.gene190403_i0_len306	0	0	0	3.71
Pcam.gene7501_i0_len2205	4.61	1.09	1.29	0.38
Pcam.gene12995_i0_len216	1936.77	2985.39	4690.53	2535.9
Pcam.gene153638_i0_len588	27.73	19.43	1.44	3.35
Pcam.gene24139_i0_len201	6.38	0	0.81	0
Pcam.gene6716_i0_len807	184.34	23.86	27.39	29.83
Pcam.gene153176_i0_len579	0	0	0	7.43
Pcam.gene834_i3_len645	2.01	3.9	3.98	1.88
Pcam.gene31745_i0_len207	59.4	80.42	30.34	27.28
Pcam.gene31600_i0_len207	278.13	208.52	114.59	50.31
Pcam.gene1_i83_len219	6.04	4.09	4	3.96
Pcam.gene176310_i0_len240	5.92	57.02	15.38	3.66
Pcam.gene113738_i0_len417	0	0	0	5.8
Pcam.gene1647_i0_len726	495	305.65	257.26	112.14
Pcam.gene153182_i0_len579	0	0	0	3.86
Pcam.gene2_i69_len213	5.23	4.12	3.07	1.92
Pcam.gene198896_i0_len285	0.3	3.93	0	0
Pcam.gene157515_i0_len732	1.35	2.3	9	1.4
Pcam.gene165205_i0_len258	5.64	0	0.81	0
Pcam.gene3640_i1_len294	2.96	1.92	3.72	1.38
Pcam.gene155000_i0_len723	27.93	48.49	27.55	27.04
Pcam.gene168600_i0_len276	6.96	5.91	5.95	2.4
Pcam.gene4113_i1_len273	17.68	12.63	14.54	5.74
Pcam.gene199874_i0_len285	2.79	12.18	7.04	0.33
Pcam.gene7762_i0_len2118	3.34	7.15	12.25	4.29
Pcam.gene4170_i0_len288	9	9.37	5.86	6.36
Pcam.gene7916_i1_len294	15.12	3.99	0	1.78
Pcam.gene8207_i0_len933	358.15	58.03	32.81	10.53
Pcam.gene73_i0_len1977	19.11	12.57	12.47	7.31
Pcam.gene881_i0_len572	4.11	3.01	3.9	3.49
Pcam.gene783_i1_len3564	4.45	3.12	2.59	0.69
Pcam.gene145624_i0_len1659	0	5.37	0	35.73
Pcam.gene173399_i0_len243	40.5	1.43	0	0
Pcam.gene53413_i0_len225	19.77	10.55	7.42	5.23
Pcam.gene1940_i0_len563	53.62	43.48	41.93	33.97
Pcam.gene156819_i0_len924	0	0	0	7.6
Pcam.gene143460_i0_len6113	1.61	5.63	2.78	4.84
Pcam.gene204886_i0_len300	2.39	3.53	3.2	4.87
Pcam.gene141007_i0_len1104	6.6	2.71	1.1	0.09
Pcam.gene178906_i0_len243	5.27	5.95	3.63	0.79
Pcam.gene159563_i0_len744	0	7.72	0.07	0
Pcam.gene203461_i0_len282	6.08	9.39	7.27	1.44
Pcam.gene157675_i0_len732	11.03	16.13	4.65	0.7
Pcam.gene131140_i0_len405	4.24	50.88	30.15	199.63
Pcam.gene168238_i0_len276	7.35	3.87	2.08	0.9
Pcam.gene22450_i0_len201	26.32	19.1	20.14	11.66
Pcam.gene111732_i0_len453	19.98	5.47	3.46	1.19
Pcam.gene142029_i0_len2322	4.05	1.49	2.33	1.59
Pcam.gene2850_i0_len321	7.39	3.61	0.95	0
Pcam.gene124535_i0_len369	0	0	0	7.73
Pcam.gene119396_i0_len483	24.73	22.22	17.89	30.08
Pcam.gene188910_i0_len318	0	10.49	0.26	0
Pcam.gene128308_i0_len354	0	0	0	5
Pcam.gene43257_i0_len237	30.47	1.59	0	0
Pcam.gene44_i4_len1305	9.4	2.51	0.28	3.22
Pcam.gene137549_i0_len1371	10.19	5.08	3.64	3.97
Pcam.gene146473_i0_len2229	4.45	1.57	1.34	0.18
Pcam.gene142183_i0_len2274	5.2	0.93	2.26	0.43
Pcam.gene4716_i1_len222	36.42	15.4	24.11	9.16
Pcam.gene46676_i0_len222	27.34	14.56	17.56	3.11
Pcam.gene20_i0_len663	49.84	35.29	39.2	22.11
Pcam.gene51_i10_len228	18.04	23.96	12.01	20.37
Pcam.gene145598_i0_len1656	7.65	4.37	8.8	3.99
Pcam.gene2_i56_len234	15.61	6.46	1.22	4.61
Pcam.gene121000_i0_len501	12.26	4.83	3.98	5.72
Pcam.gene188019_i0_len321	0	10.82	20.18	19.75
Pcam.gene10274_i0_len210	7.12	3.6	3.41	1.61
Pcam.gene110186_i0_len438	5.47	5.61	6.67	9.27
Pcam.gene370_i1_len1434	0.26	1	0.31	4.36
Pcam.gene48450_i0_len216	92.95	34.34	32.76	10.57
Pcam.gene675_i0_len381	11.31	13.49	9.54	7.42
Pcam.gene186883_i0_len312	32.78	8.71	10.51	9.79
Pcam.gene550_i0_len13887	153.05	6.29	2.56	0.08
Pcam.gene4979_i1_len258	16.05	5.23	4.54	26.76
Pcam.gene759_i2_len261	0.96	14.39	4.77	12.05
Pcam.gene155649_i0_len939	88.3	22.98	31.18	18.69
Pcam.gene47848_i0_len219	3.58	0	3.7	0
Pcam.gene123890_i0_len369	6.58	2.6	1.99	0.36
Pcam.gene151827_i0_len552	15.09	5.62	5.97	16.54
Pcam.gene152959_i0_len501	0.22	22.14	221.95	2538.9
Pcam.gene861_i1_len210	25.51	15.67	19.74	10.13
Pcam.gene1611_i1_len1917	5.24	3.75	3.37	4.96
Pcam.gene195540_i0_len327	37.42	37.09	58.96	18.31
Pcam.gene156728_i0_len918	0	0	0	5.16
Pcam.gene5779_i1_len246	4.85	1.38	0.9	0
Pcam.gene149114_i0_len618	0	11.03	0.19	0
Pcam.gene51096_i0_len219	0	3.8	0.62	1.03
Pcam.gene5444_i1_len570	0.66	5.93	0.31	0.99
Pcam.gene139651_i0_len1152	5.98	2.5	2	1.51
Pcam.gene363_i0_len493	1.92	3.76	1.49	1.24
Pcam.gene3612_i0_len1881	0.09	3.28	7.18	0.59
Pcam.gene2894_i0_len4825	15.89	0.97	2.22	0.04
Pcam.gene137147_i0_len1518	18.65	11.09	9.12	2.85
Pcam.gene178597_i0_len243	0	4.29	0.17	1.6
Pcam.gene181107_i0_len255	2.33	2.53	7.45	4.61
Pcam.gene1180_i0_len264	4.04	0.45	0.39	0.52
Pcam.gene328_i1_len1518	17.38	11.11	6.81	3.34
Pcam.gene4828_i0_len1041	18.57	222.04	0.05	1.24
Pcam.gene176337_i0_len240	1.37	7.37	0.96	1.63
Pcam.gene110134_i0_len441	0	10.55	14.41	8.54
Pcam.gene192246_i0_len336	0.21	21.99	0	1.26
Pcam.gene3081_i1_len369	9.59	9.85	1.18	0.75
Pcam.gene5814_i1_len276	10.55	12.3	11.76	4.82
Pcam.gene3849_i1_len219	11.4	9.09	4.87	7.83
Pcam.gene162730_i0_len264	15.28	4.28	6.49	0
Pcam.gene40165_i0_len240	0.46	1.97	1.92	5.69
Pcam.gene43471_i0_len234	12.23	6.83	10.27	2.59
Pcam.gene3903_i1_len393	11.33	7.94	9.65	6.43
Pcam.gene17416_i0_len213	0	0	0	4.39
Pcam.gene92502_i0_len201	81.73	74.87	76.7	65.6
Pcam.gene159392_i0_len705	5.96	14.53	14.4	14.62
Pcam.gene140072_i0_len1197	27.92	6.3	6.91	3.88
Pcam.gene6671_i1_len270	73.41	1.59	2.81	2.07
Pcam.gene16481_i0_len210	6.85	7.92	2.1	0
Pcam.gene141240_i0_len2712	3.92	3.29	3.66	0.6
Pcam.gene616_i0_len2764	6.2	6.12	6.05	2.31
Pcam.gene3336_i0_len237	7.08	4.04	2.23	0.21
Pcam.gene97_i1_len1656	6.09	3.02	4.59	1.75
Pcam.gene4232_i0_len1071	146.29	50.82	78.13	14.98
Pcam.gene6013_i0_len240	2.29	2.01	5.31	42.71
Pcam.gene283_i2_len325	9.73	8.11	10.88	9.55
Pcam.gene187490_i0_len321	0	0	0	11.12
Pcam.gene124_i4_len777	9.23	6.91	9.19	2.22
Pcam.gene166849_i0_len273	42.15	33.5	20.21	18.84
Pcam.gene4408_i0_len1092	20.99	12.73	16.84	2.78
Pcam.gene2418_i0_len1395	10.91	12.96	3.04	14.01
Pcam.gene117425_i0_len540	0	0.11	0	60.29
Pcam.gene177743_i0_len240	4.1	1.97	3.36	0.81
Pcam.gene1087_i0_len2629	1.9	6.19	22.36	3.51
Pcam.gene31362_i0_len204	14.37	9.49	3.84	4.34
Pcam.gene173187_i0_len246	5.94	1.44	6.37	1.22
Pcam.gene1878_i2_len321	7.33	1.16	0.51	0.23
Pcam.gene150849_i0_len567	0	7.08	0.84	0.29
Pcam.gene17993_i0_len213	5.22	0.69	0	0.55
Pcam.gene140832_i0_len1122	13.17	18.95	12.56	7.67
Pcam.gene524_i2_len1065	5.8	3.9	4.28	3.61
Pcam.gene135906_i0_len1215	4.99	4.17	4.01	1.42
Pcam.gene188830_i0_len318	0	7.61	4.42	115.79
Pcam.gene572_i4_len219	32.67	20.45	21.2	10
Pcam.gene118183_i0_len528	5.23	6.09	2.08	7.88
Pcam.gene138763_i0_len1056	3.58	0.81	3.66	5.87
Pcam.gene141209_i0_len2694	335.75	185.38	5295.25	645.89
Pcam.gene110125_i0_len438	0	0	0	87.88
Pcam.gene711_i1_len270	1.68	1.73	3.24	5.66
Pcam.gene2556_i0_len1875	4.63	3.42	4.02	1.26
Pcam.gene13940_i0_len213	4.57	1.38	0.67	1.1
Pcam.gene7337_i0_len765	6.16	1.83	5.04	1.39
Pcam.gene133501_i0_len390	0	35.53	1.09	110.66
Pcam.gene19719_i0_len204	2.27	4.75	6.59	4.92
Pcam.gene130449_i0_len411	132.11	32.65	51.37	15.36
Pcam.gene136567_i0_len1497	6.2	4.12	3.69	0.73
Pcam.gene156136_i0_len945	6.83	2.2	1.67	0
Pcam.gene144570_i0_len1695	8.78	3.29	10.84	12.7
Pcam.gene138209_i0_len1023	4.1	0.59	0	0
Pcam.gene137054_i0_len1512	23.2	13.03	16.58	5.55
Pcam.gene3451_i0_len279	3.74	1.46	2.87	0.59
Pcam.gene138015_i0_len1035	33.35	36.03	36.52	17.11
Pcam.gene36693_i0_len228	0.53	5.65	1.65	0
Pcam.gene49_i1_len273	11.24	8.96	9.55	13.67
Pcam.gene33_i0_len2381	18.33	14.33	10	11.56
Pcam.gene287_i0_len5130	7.52	7.34	9.3	2.69
Pcam.gene2868_i0_len729	16.99	109.42	0.15	0.7
Pcam.gene0_i109_len204	3.38	1.48	1.55	4.76
Pcam.gene121288_i0_len486	226.33	64.9	600.18	847.79
Pcam.gene154628_i0_len870	0	0	0	9.86
Pcam.gene4155_i0_len1071	19.41	9.6	8.81	1.24
Pcam.gene33944_i0_len234	4.4	0.53	1.54	0
Pcam.gene192868_i0_len339	8.31	6.75	2.77	24.18
Pcam.gene7787_i0_len2112	0.72	4	0.04	0.42
Pcam.gene134838_i0_len1296	5.74	3.91	1.1	0.75
Pcam.gene124292_i0_len372	24.53	487.09	2103.11	1472.4
Pcam.gene145709_i0_len1672	168.46	253.27	257.51	152.95
Pcam.gene19795_i0_len204	35.63	32.03	9.92	8.97
Pcam.gene152332_i0_len597	5.73	3.5	2.66	1.54
Pcam.gene2_i46_len249	22.88	13.74	25.51	13.09
Pcam.gene1828_i0_len750	11.37	46.08	8.31	1.8
Pcam.gene145256_i0_len1617	0	0	0	5.49
Pcam.gene423_i0_len1620	27.4	11.07	11.99	3.82
Pcam.gene151678_i0_len552	0.09	0.11	0	174.78
Pcam.gene144092_i0_len3939	7.48	1.11	0.46	0.33
Pcam.gene5652_i1_len3294	6.05	9.46	11.85	2.23
Pcam.gene125154_i0_len369	0	0	0	4.85
Pcam.gene118792_i0_len534	0.55	1.2	9.71	6.18
Pcam.gene110553_i0_len441	2.9	144.32	1.65	598.72
Pcam.gene115002_i0_len426	0.28	18.19	0.63	14.71
Pcam.gene2877_i0_len4992	2.03	2.36	4.27	1.56
Pcam.gene136628_i0_len1455	1.89	4.55	0	0
Pcam.gene124406_i0_len372	6.13	3.75	3.74	5.68
Pcam.gene7590_i1_len774	3.21	35.38	5.81	114.87
Pcam.gene5757_i0_len318	6.38	0	1.82	0.23
Pcam.gene159671_i0_len738	21.68	28.48	35	30.9
Pcam.gene207642_i0_len303	3.64	5.48	2.57	2.27
Pcam.gene92366_i0_len201	23.93	11.12	14.5	6.48
Pcam.gene5878_i0_len333	11.6	52.21	0	0.43
Pcam.gene163804_i0_len258	36.5	33.24	26.98	63.3
Pcam.gene124841_i0_len369	0	0	0	54.3
Pcam.gene157670_i0_len732	18.52	0.07	2.32	0.14
Pcam.gene186909_i0_len312	3.27	2.49	2.43	4.21
Pcam.gene193865_i0_len342	0	8.47	0.68	0
Pcam.gene2378_i2_len261	6.38	168.94	1.18	621.97
Pcam.gene129570_i0_len393	0	0	0	4.89
Pcam.gene5902_i1_len240	8.71	7.58	0	11.34
Pcam.gene2295_i0_len1191	601.95	336.65	315.45	44.35
Pcam.gene2510_i0_len225	27.6	14.4	5.65	0.48
Pcam.gene157328_i0_len708	0	0	0	431.91
Pcam.gene154871_i0_len816	0	0	0	6.24
Pcam.gene119_i7_len204	5.49	2.49	4.41	0.69
Pcam.gene988_i0_len1761	25.36	7.48	3.76	0.88
Pcam.gene187832_i0_len321	7.62	4.64	3.32	4.54
Pcam.gene477_i1_len1260	22.2	17.76	10.62	20.18
Pcam.gene2056_i1_len273	6.05	9.88	3.34	7.69
Pcam.gene189753_i0_len306	5.35	7.07	4.15	6.68
Pcam.gene122432_i0_len363	0	0	0	6.28
Pcam.gene1087_i1_len2346	0.95	2.73	5.16	0
Pcam.gene889_i2_len534	4.77	10.55	3.79	11.86
Pcam.gene184448_i0_len249	1.24	1.79	2.19	5.23
Pcam.gene12894_i0_len216	8.11	7.93	5.14	5.28
Pcam.gene121524_i0_len483	0.11	42.01	1.84	217.57
Pcam.gene159826_i0_len741	5.48	7.04	6.26	3.41
Pcam.gene3975_i0_len1577	7.35	10.41	6.33	4.41
Pcam.gene166537_i0_len258	10.91	13.95	6.44	11.41
Pcam.gene190032_i0_len306	0	8.9	0	152.93
Pcam.gene187834_i0_len324	3.63	7.32	11.3	10.72
Pcam.gene136640_i0_len1455	32.75	2.31	2.51	0.76
Pcam.gene93001_i0_len201	13.56	14.95	11.28	0.65
Pcam.gene159978_i0_len765	50.98	60.62	26.39	61.6
Pcam.gene136994_i0_len1515	4.89	5.68	9.61	3.28
Pcam.gene164834_i0_len258	33.14	36.56	46.16	31.15
Pcam.gene201539_i0_len285	1.19	15.41	2.59	0
Pcam.gene244_i3_len207	3.87	4.53	3.66	0.6
Pcam.gene1979_i1_len204	70.3	25.4	11.39	28.19
Pcam.gene5795_i0_len909	14.2	10.91	10.78	6.79
Pcam.gene159253_i0_len801	2.47	8.9	5.76	18.83
Pcam.gene2657_i0_len738	44.79	15.97	9.65	2.34
Pcam.gene6226_i0_len339	6.44	2.29	1.39	0.46
Pcam.gene142832_i0_len4617	14.79	4.15	1.1	0.45
Pcam.gene10719_i0_len210	21.58	47.53	4.9	2.29
Pcam.gene121954_i0_len489	59.52	8.09	4.12	0.83
Pcam.gene138803_i0_len987	4.72	3.04	4.79	1.86
Pcam.gene2060_i0_len1044	0	15.15	27.95	48.93
Pcam.gene130471_i0_len411	5.47	3.48	2.18	1.67
Pcam.gene5123_i0_len9285	748.06	78.08	27.1	0.15
Pcam.gene135741_i0_len1230	8.69	2.4	4.76	1.07
Pcam.gene115666_i0_len429	0	0	0	3.71
Pcam.gene192179_i0_len336	0	4.73	0.23	0.21
Pcam.gene142747_i0_len2451	20.28	1.83	2.64	1.17
Pcam.gene10447_i0_len210	131.44	108.56	88.89	50.58
Pcam.gene8_i1_len282	46.35	33.25	38.94	20.18
Pcam.gene138029_i0_len1032	0	0	0	6.17
Pcam.gene3904_i0_len1377	82.45	60.42	77.11	19.08
Pcam.gene2425_i1_len270	112.65	108.42	85.98	64.61
Pcam.gene137911_i0_len1425	4.51	2.87	2.12	1.39
Pcam.gene138195_i0_len1023	2.86	15.72	7.54	13.82
Pcam.gene43204_i0_len237	16.98	2.54	3.47	2.51
Pcam.gene186361_i0_len318	46.6	23.35	37.69	0
Pcam.gene1353_i1_len237	0	2.03	4.07	5.12
Pcam.gene164835_i0_len258	41.52	38.05	34.82	19.18
Pcam.gene127672_i0_len354	6.81	4.85	6.4	6.93
Pcam.gene6884_i1_len486	7.46	13.1	8.27	15.56
Pcam.gene2243_i2_len246	5.18	1.88	4.41	2.44
Pcam.gene4894_i1_len1068	12.07	19.01	17.4	8.23
Pcam.gene117845_i0_len546	22.51	7.35	8.93	15.26
Pcam.gene6839_i0_len540	24.51	8.02	8.84	5.68
Pcam.gene3584_i0_len855	0	54.65	0	0.35
Pcam.gene20440_i0_len204	13.66	4.52	7.03	4.71
Pcam.gene56791_i0_len225	7.31	6.55	5.95	5.84
Pcam.gene18254_i0_len213	4.57	22.53	24.79	14.26
Pcam.gene43316_i0_len234	6.83	4.73	1.03	3.4
Pcam.gene155056_i0_len807	93.9	22.24	23.37	62.01
Pcam.gene6231_i0_len3627	4.34	1.88	2.44	1.51
Pcam.gene111594_i0_len462	1.47	18.44	2.8	2.95
Pcam.gene173085_i0_len246	8.52	18.19	18.7	17.04
Pcam.gene0_i81_len222	13.32	8.94	6.89	9.9
Pcam.gene137834_i0_len1407	4.02	1.71	2.46	0.26
Pcam.gene146_i5_len207	17.85	18.05	8.17	30.93
Pcam.gene138048_i0_len1032	29.71	11.2	16.91	3.25
Pcam.gene165720_i0_len261	7.26	2.79	2.35	2.03
Pcam.gene119138_i0_len477	3.74	1.86	2.4	1.71
Pcam.gene3858_i0_len579	43.84	17.8	13.02	15.15
Pcam.gene150954_i0_len562	15.76	16.38	13.63	9.43
Pcam.gene132638_i0_len375	0	0.78	0	5.61
Pcam.gene153905_i0_len852	18.44	7.32	4.79	4.3
Pcam.gene183603_i0_len246	3.83	2.27	2.36	2.69
Pcam.gene158122_i0_len687	6.73	5.32	6.83	3.85
Pcam.gene154830_i0_len819	2.85	2.71	4.3	0.12
Pcam.gene118899_i0_len477	10.5	5.79	6.6	2.2
Pcam.gene137184_i0_len1389	5.36	1.67	1.44	0.13
Pcam.gene6405_i0_len798	153.37	125.5	87.46	16.97
Pcam.gene141572_i0_len2991	4.63	0.64	0.15	0.18
Pcam.gene381_i3_len1713	3.71	2.55	0	0
Pcam.gene154282_i0_len846	6.27	2.94	8	0.99
Pcam.gene193_i1_len291	131.64	34.45	29.59	15.27
Pcam.gene35_i13_len261	23.68	25.87	11.42	5.53
Pcam.gene4713_i1_len666	1.13	0.31	0.84	3.95
Pcam.gene36740_i0_len228	1.58	2.26	3.85	3.68
Pcam.gene2152_i1_len331	17.72	22.31	15.8	24.59
Pcam.gene129410_i0_len395	2.65	3.58	3.92	3.13
Pcam.gene6042_i1_len1593	4.23	1.71	2.67	1.05
Pcam.gene135370_i0_len1353	7.04	37.5	59.59	3.07
Pcam.gene135615_i0_len1227	0	0	0	4.3
Pcam.gene4610_i0_len1107	112.12	43.74	64	20.03
Pcam.gene31668_i0_len207	37.57	31.37	30.94	26.01
Pcam.gene6448_i0_len660	0.44	6.37	0.17	0.4
Pcam.gene166913_i0_len273	8.63	20.38	15.71	13.68
Pcam.gene390_i0_len405	21.12	9.92	10.62	6.24
Pcam.gene144549_i0_len1692	5.33	7.06	5.26	0.64
Pcam.gene2833_i0_len1128	6.85	1.41	3.92	0.71
Pcam.gene184514_i0_len249	0	1.34	2.19	43.35
Pcam.gene3477_i0_len204	12.86	5.53	6.14	7.44
Pcam.gene5077_i0_len1704	0.76	30.23	2.1	12.2
Pcam.gene2805_i1_len213	6.14	0.95	2.32	2.43
Pcam.gene0_i23_len321	11.64	10.4	8.6	4.84
Pcam.gene136765_i0_len1470	0	2.25	3.07	12.92
Pcam.gene136297_i0_len1251	4.93	1.64	1.78	0.97
Pcam.gene123862_i0_len372	0	0.99	0	82.71
Pcam.gene132165_i0_len381	231.42	186.23	16.45	4.1
Pcam.gene187818_i0_len321	3694.32	2172.61	2120.25	1741.56
Pcam.gene46643_i0_len222	23.74	13.4	7.12	10.82
Pcam.gene111288_i0_len459	150.15	25.29	3.11	29.16
Pcam.gene116782_i0_len504	0	0	0	8.28
Pcam.gene381_i0_len2922	2.81	4.04	1.96	3.19
Pcam.gene57339_i0_len222	968.06	1104.91	2004.98	1436.61
Pcam.gene34541_i0_len231	6.44	6.22	8.63	3.87
Pcam.gene165010_i0_len255	4.65	18.5	186.97	679.82
Pcam.gene137492_i0_len1374	4.34	2.01	0.39	0
Pcam.gene132029_i0_len381	15.29	6.26	4.16	2.91
Pcam.gene124038_i0_len375	0.35	1.78	0.78	4.56
Pcam.gene191_i3_len243	4.23	2.91	1.41	3.21
Pcam.gene171111_i0_len267	0	0	0	9.01
Pcam.gene1567_i0_len1989	5.16	2.36	8.25	0.88
Pcam.gene4196_i0_len1116	12.73	5.22	5.4	0
Pcam.gene190071_i0_len306	14.65	7.98	7.33	4.76
Pcam.gene135816_i0_len1209	4.95	6.55	6.22	0.12
Pcam.gene154254_i0_len843	5.24	3.37	2.77	1.35
Pcam.gene372_i1_len1617	6.83	0.15	81.99	26.2
Pcam.gene114_i0_len1381	21.49	20.56	22.44	6.38
Pcam.gene2949_i1_len318	9.79	7.55	8.26	2.09
Pcam.gene94_i0_len364	5.49	3.6	3.13	2.07
Pcam.gene117968_i0_len546	0.48	30.06	1.54	12.51
Pcam.gene153959_i0_len849	0	0	0	3.73
Pcam.gene204558_i0_len282	14.9	15.09	13.88	10.1
Pcam.gene48694_i0_len216	57.39	31.7	61.67	6.34
Pcam.gene144895_i0_len1824	11.74	7.94	9.48	3.79
Pcam.gene120209_i0_len474	0	10.22	1.08	0
Pcam.gene207708_i0_len303	2.7	5.18	4.5	4.39
Pcam.gene143900_i0_len3207	0	0	0	5.05
Pcam.gene7813_i0_len864	806.22	607.62	601.92	700.35
Pcam.gene4490_i0_len249	3.92	5.38	5.9	3.65
Pcam.gene58_i8_len288	4.21	5.34	7.49	2.57
Pcam.gene138471_i0_len1071	29.18	18.93	15.3	7.36
Pcam.gene111267_i0_len459	16.11	15.94	11.31	11.77
Pcam.gene577_i2_len231	18.04	36.13	24.25	33.07
Pcam.gene2457_i1_len4602	13.51	15.97	12.81	3.36
Pcam.gene121988_i0_len489	4.61	2.44	1.93	3.78
Pcam.gene6680_i0_len543	2.03	4.2	5.89	4.51
Pcam.gene173039_i0_len246	18.76	13.37	10.09	28.39
Pcam.gene3578_i1_len657	12.32	4.17	1.5	1.83
Pcam.gene149449_i0_len669	13.93	21.37	14.71	13.75
Pcam.gene1610_i0_len204	2.72	4.74	3.58	3.72
Pcam.gene145317_i0_len1611	8.07	7.43	4.51	1.55
Pcam.gene19835_i0_len204	4.19	15.29	27.98	92.48
Pcam.gene1218_i0_len405	83.13	55.55	22.78	20.53
Pcam.gene3556_i0_len990	8.7	1.85	4.15	0.54
Pcam.gene0_i15_len357	66.69	68.34	58.83	45
Pcam.gene128429_i0_len399	0	0	0	8.43
Pcam.gene144102_i0_len3951	0.07	9.12	0.38	0.98
Pcam.gene3550_i1_len360	1.55	2.7	2.75	3.97
Pcam.gene1634_i0_len633	3.53	8.17	4.68	2.35
Pcam.gene130973_i0_len405	0	3.94	0	0
Pcam.gene179848_i0_len252	27.97	5.65	3.83	5.46
Pcam.gene134845_i0_len1296	0.03	4.47	0.04	8.74
Pcam.gene0_i98_len210	11.05	4.45	11.05	2.47
Pcam.gene112618_i0_len420	23.25	21.35	17.95	13.84
Pcam.gene142634_i0_len2415	4.28	4.96	1.92	1.03
Pcam.gene3960_i0_len612	0	84.85	1.42	4.9
Pcam.gene183506_i0_len249	239.45	215.16	210.32	201.81
Pcam.gene2092_i0_len1149	7.26	1.99	6.97	45.46
Pcam.gene14_i1_len2777	2.4	2.75	3.74	1.29
Pcam.gene190025_i0_len306	0	11.3	0	21.94
Pcam.gene121713_i0_len489	0.34	39.12	0	0.12
Pcam.gene92417_i0_len201	22.3	25.04	22.62	2.22
Pcam.gene158129_i0_len684	0	0	0	9.73
Pcam.gene134910_i0_len1311	0	0	0	4.03
Pcam.gene50614_i0_len216	4.37	0.66	1.93	1.06
Pcam.gene112937_i0_len423	0	0	0	69.93
Pcam.gene4609_i0_len1536	29	25.51	19.95	5.78
Pcam.gene142507_i0_len2538	37.23	5.53	9.97	2.3
Pcam.gene1936_i1_len324	4.48	1.7	3.76	1.86
Pcam.gene1278_i0_len3012	49.14	12.86	17.38	22.99
Pcam.gene573_i3_len276	87.58	75.3	103.88	57.5
Pcam.gene36742_i0_len228	72.29	31.05	2.75	0
Pcam.gene122381_i0_len363	0	0	0	37.47
Pcam.gene156792_i0_len924	2.61	3.07	6.65	1.32
Pcam.gene2910_i0_len479	9.34	10.74	8.98	7.15
Pcam.gene8028_i0_len210	4.22	5.24	4.2	2.85
Pcam.gene4564_i0_len312	0	240.46	43.98	1674.85
Pcam.gene111586_i0_len462	4.66	2.51	1.96	3.97
Pcam.gene56040_i0_len222	1.14	7.31	0	0.98
Pcam.gene6848_i0_len276	3.83	3.07	1.04	0.6
Pcam.gene114172_i0_len432	0	0	0	151.39
Pcam.gene7478_i0_len1161	0.52	4.56	9.27	3.36
Pcam.gene210232_i0_len294	2.77	5.22	1.21	2.13
Pcam.gene1003_i0_len1098	22.83	54.5	168.77	48.2
Pcam.gene154101_i0_len840	15.24	0.19	0.06	0.18
Pcam.gene110408_i0_len438	0	0	0	39.72
Pcam.gene150946_i0_len561	0	0.21	0.64	84.42
Pcam.gene8281_i0_len2277	1.61	11.39	3.79	27.39
Pcam.gene31069_i0_len207	11.5	48.25	24.89	11.29
Pcam.gene13064_i0_len216	0	0	0	5.81
Pcam.gene139085_i0_len978	5.23	1.15	2.21	0.84
Pcam.gene3_i71_len273	10.59	9.35	16.17	9.84
Pcam.gene110277_i0_len441	9.5	10.34	5.63	4.25
Pcam.gene54207_i0_len225	2.75	5.27	1.71	0.48
Pcam.gene46514_i0_len222	4	0.61	0.59	1.47
Pcam.gene0_i94_len213	16.99	20.2	16.32	11.5
Pcam.gene165218_i0_len258	6.02	5.75	6.04	0.35
Pcam.gene5020_i0_len1026	12.72	10.54	7.62	2.62
Pcam.gene37422_i0_len228	23.75	87.51	69.91	66.64
Pcam.gene135908_i0_len1215	28.31	23.36	46.64	13.44
Pcam.gene47908_i0_len219	4.37	3.09	1.25	0
Pcam.gene8037_i0_len3876	7.54	1.81	2.59	0.15
Pcam.gene161692_i0_len261	0	0.4	3.53	57.71
Pcam.gene134814_i0_len1302	2.58	2.24	4.16	0.93
Pcam.gene134803_i0_len1299	46.1	7.35	4.63	0.71
Pcam.gene206362_i0_len297	58.05	22.24	29.1	6.53
Pcam.gene158327_i0_len702	0	22.82	0.32	27.88
Pcam.gene11_i18_len207	0.95	5.75	5.52	4.07
Pcam.gene205096_i0_len297	4.88	7.21	2.97	0.52
Pcam.gene340_i1_len285	13.47	13.45	11.62	4.13
Pcam.gene145940_i0_len2076	35.58	21.73	23.7	4.96
Pcam.gene126936_i0_len357	0	3.44	7.84	1.08
Pcam.gene118900_i0_len477	2.1	17.85	133.26	290.59
Pcam.gene27663_i0_len207	0	3.02	0	6.54
Pcam.gene120316_i0_len471	0	0	0	3.86
Pcam.gene207940_i0_len303	30.66	8.46	11.61	5.02
Pcam.gene140337_i0_len1179	0	7.79	0	0
Pcam.gene136943_i0_len1548	0	0	0	3.85
Pcam.gene2204_i2_len201	2.36	2.01	0.88	5.93
Pcam.gene114749_i0_len435	5.8	4.59	3.68	1.4
Pcam.gene3944_i0_len1074	13.5	49.3	109.93	83.56
Pcam.gene147425_i0_len1953	0.1	4.39	2.59	0.02
Pcam.gene3394_i0_len978	971	699.63	713.93	611.96
Pcam.gene1639_i2_len360	5.19	3.73	0	5.76
Pcam.gene143567_i0_len3324	4.63	3.63	2.16	0.91
Pcam.gene16523_i0_len210	1.37	4.32	0	1.14
Pcam.gene2847_i1_len528	7.28	11.6	13.66	4.44
Pcam.gene143_i2_len297	16.06	24.08	8.92	18.01
Pcam.gene3677_i0_len1899	7.32	0.96	8.48	0.33
Pcam.gene4268_i0_len711	24.79	13.12	10.19	3.11
Pcam.gene7559_i1_len909	1.03	13.45	0.23	0.65
[truncated: 13,313 more rows]
