# Supplementary material for: Some molecular aspects of larval development in Paralithodes camtschaticus
Source: PLoS One. 2025 Apr 29;20(4):e0322234. doi: 10.1371/journal.pone.0322234 (PMC12040194; doi:10.1371/journal.pone.0322234)
Supplement: S1 File — (ZIP) [file pone.0322234.s009.zip › S1_File/mm.isoform.counts.matrix]

	zoeaI	zoeaIV	glaukothoe	juvenile
Pcam.gene121703_i0_len489	1.77	806.58	14.98	3515.91
Pcam.gene119024_i0_len477	42.77	30.51	0.00	2.12
Pcam.gene111123_i0_len459	2.00	27.00	0.00	2.00
Pcam.gene142537_i0_len2541	317.00	96.00	121.49	56.00
Pcam.gene146331_i0_len2190	820.00	158.00	94.00	32.00
Pcam.gene2386_i0_len4788	63541.95	17021.60	12138.71	1248.14
Pcam.gene206704_i0_len303	15.00	44.27	126.41	13.04
Pcam.gene144461_i0_len1746	894.00	400.00	563.00	162.00
Pcam.gene6399_i0_len798	79.68	68.56	75.96	21.86
Pcam.gene1642_i0_len1143	188.10	117.61	68.94	82.38
Pcam.gene210308_i0_len294	1973.00	2144.00	1298.00	578.00
Pcam.gene135153_i0_len1287	16.00	175.00	6.00	2.00
Pcam.gene156569_i0_len882	199.00	88.00	117.00	59.00
Pcam.gene52863_i0_len225	7.00	6.00	4.00	1.00
Pcam.gene1921_i0_len933	13942.73	8687.00	8825.00	6212.34
Pcam.gene6050_i1_len2163	167.39	181.09	212.36	72.68
Pcam.gene135655_i0_len1218	0.00	0.00	0.00	142.00
Pcam.gene145959_i0_len2082	39.00	576.00	914.43	195.95
Pcam.gene21465_i0_len204	9.03	12.95	7.42	4.83
Pcam.gene135276_i0_len1338	104.00	121.00	13.00	1.00
Pcam.gene210817_i0_len294	10.00	156.00	557.84	3251.99
Pcam.gene118608_i0_len534	0.00	0.00	0.00	69.00
Pcam.gene155375_i0_len819	34.00	80.00	36.00	99.00
Pcam.gene7627_i1_len2076	215.71	461.69	0.00	2.00
Pcam.gene2944_i0_len279	0.00	0.00	0.00	202.00
Pcam.gene6703_i0_len3175	207.34	243.01	423.86	79.00
Pcam.gene2369_i2_len213	286.22	207.05	226.93	162.23
Pcam.gene6069_i0_len558	64.00	29.00	23.00	12.00
Pcam.gene144996_i0_len1758	701.00	20.00	12.00	3.00
Pcam.gene4010_i0_len708	167.00	215.00	117.00	10.00
Pcam.gene70_i10_len210	7.82	20.86	17.62	3.82
Pcam.gene1039_i3_len267	2.71	0.00	0.00	113.39
Pcam.gene121420_i0_len486	5.00	210.00	3.00	128.00
Pcam.gene2016_i0_len750	417.66	393.13	601.16	231.75
Pcam.gene3808_i0_len246	9.47	4.73	6.91	6.71
Pcam.gene0_i22_len321	15.63	14.64	12.43	5.40
Pcam.gene31382_i0_len207	1.00	26.00	2.00	10.00
Pcam.gene8320_i0_len681	29.22	1485.21	149437.45	2917.95
Pcam.gene135229_i0_len1347	0.00	147.00	5.00	5.00
Pcam.gene4815_i0_len1422	215.04	182.00	140.87	289.68
Pcam.gene141742_i0_len3045	486.00	98.00	193.00	47.00
Pcam.gene109697_i0_len444	0.00	74.00	289.00	15.00
Pcam.gene5312_i1_len318	212.57	125.79	178.92	820.46
Pcam.gene118513_i0_len534	1061.94	202.89	48.00	15.00
Pcam.gene156904_i0_len906	415.00	350.00	404.00	182.00
Pcam.gene190117_i0_len303	49.00	23.00	31.00	16.00
Pcam.gene34026_i0_len234	68.87	24.80	15.91	0.00
Pcam.gene144130_i0_len3966	1061.00	380.00	272.00	57.00
Pcam.gene69_i3_len297	19.20	9.87	8.17	17.25
Pcam.gene148069_i0_len642	0.00	2.00	5.00	59.63
Pcam.gene57065_i0_len222	0.00	0.00	0.00	40.00
Pcam.gene124367_i0_len372	0.00	0.00	0.00	36.00
Pcam.gene4622_i0_len1539	130.00	58.00	120.00	14.00
Pcam.gene1_i22_len651	414.91	177.88	202.40	116.55
Pcam.gene160805_i0_len264	36.00	33.31	16.00	34.66
Pcam.gene0_i8_len447	105.87	33.56	35.73	38.51
Pcam.gene777_i0_len768	112.18	63.25	45.00	78.00
Pcam.gene142548_i0_len2547	752.00	261.00	366.00	70.00
Pcam.gene147333_i0_len1947	312.00	138.00	273.00	271.00
Pcam.gene140092_i0_len1200	88.00	106.00	76.00	61.00
Pcam.gene116792_i0_len504	2.00	0.00	4.00	1373.24
Pcam.gene1366_i1_len939	171.94	14.62	27.06	2.71
Pcam.gene185460_i0_len249	226.00	378.00	642.00	330.00
Pcam.gene33_i4_len405	21.56	18.41	25.03	11.94
Pcam.gene6346_i0_len2541	6173.09	3927.50	101.75	23.09
Pcam.gene35373_i0_len228	16.00	8.00	4.00	0.00
Pcam.gene85_i6_len234	48.94	60.43	37.02	38.89
Pcam.gene207884_i0_len300	4.00	41.00	7.00	37.00
Pcam.gene153655_i0_len588	0.00	0.00	0.00	43.00
Pcam.gene112580_i0_len420	0.00	0.00	0.00	433.00
Pcam.gene138625_i0_len1047	96.00	73.00	96.00	50.00
Pcam.gene135377_i0_len1350	600.00	445.00	970.00	714.00
Pcam.gene41406_i0_len240	26.00	8.89	11.00	7.00
Pcam.gene183416_i0_len246	109.00	24.00	6.00	5.00
Pcam.gene113810_i0_len417	142.00	222.82	220.00	222.00
Pcam.gene6111_i1_len477	0.00	2.51	1.00	38.38
Pcam.gene152038_i0_len561	0.00	240.89	0.00	0.00
Pcam.gene7073_i0_len3429	1133.00	201.61	376.00	45.00
Pcam.gene7122_i0_len795	795.00	436.00	422.39	192.00
Pcam.gene3267_i1_len225	63.79	57.86	50.63	23.72
Pcam.gene140675_i0_len1086	238.00	84.00	66.00	9.00
Pcam.gene210732_i0_len294	4.00	0.00	0.00	33.00
Pcam.gene8258_i0_len2295	1681.62	217.65	33.00	4.00
Pcam.gene6400_i1_len252	0.00	5.02	12.16	0.00
Pcam.gene128061_i0_len354	22.00	41.00	22.00	10.00
Pcam.gene143791_i0_len3165	2167.00	772.00	737.00	187.00
Pcam.gene7754_i0_len2115	292.00	158.00	130.00	60.00
Pcam.gene13112_i0_len216	6.63	4.10	2.00	0.00
Pcam.gene6015_i1_len207	5.05	4.98	9.86	0.00
Pcam.gene6336_i0_len1191	310.00	219.71	163.72	137.91
Pcam.gene21_i0_len481	203.31	126.13	133.39	65.47
Pcam.gene199926_i0_len282	21.00	23.00	8.00	26.00
Pcam.gene147698_i0_len630	4416.03	1158.02	3198.00	1355.01
Pcam.gene142968_i0_len4218	1080.00	212.00	256.00	180.00
Pcam.gene208850_i0_len291	86.96	82.47	56.00	38.00
Pcam.gene158480_i0_len696	48.00	39.00	47.00	28.00
Pcam.gene4466_i0_len1491	463.90	286.85	437.21	107.00
Pcam.gene1052_i0_len4836	1284.00	740.80	1022.54	248.38
Pcam.gene1080_i2_len225	2639.84	1665.84	1549.68	1397.29
Pcam.gene139740_i0_len1164	6.36	148.21	0.00	32.87
Pcam.gene51628_i0_len225	0.00	0.00	0.00	8.00
Pcam.gene146510_i0_len2214	194.00	483.00	613.00	153.00
Pcam.gene44712_i0_len228	5.60	0.00	6.95	0.00
Pcam.gene127802_i0_len354	340.00	198.24	279.18	182.37
Pcam.gene6751_i0_len201	11.78	15.83	23.50	27.29
Pcam.gene196346_i0_len324	24.66	13.35	21.09	4.36
Pcam.gene140397_i0_len1095	44.38	205.18	62.15	138.47
Pcam.gene139117_i0_len975	0.00	0.00	0.00	93.00
Pcam.gene20358_i0_len204	25.00	7.00	11.00	3.00
Pcam.gene117454_i0_len540	18350.04	11193.07	9959.67	17071.59
Pcam.gene970_i0_len669	57945.39	29903.62	28425.05	22159.39
Pcam.gene118047_i0_len546	1.00	0.00	293.86	8.43
Pcam.gene118891_i0_len477	577.00	149.00	233.00	108.00
Pcam.gene516_i3_len417	145.83	697.90	2990.98	389.92
Pcam.gene2287_i0_len879	169.99	53.00	30.00	16.00
Pcam.gene6300_i0_len219	12.00	11.86	6.04	12.04
Pcam.gene5333_i1_len264	9.65	7.91	19.86	1.58
Pcam.gene3248_i0_len1143	136.00	32.00	34.00	10.00
Pcam.gene16_i1_len216	261.29	134.96	169.22	162.83
Pcam.gene160168_i0_len756	816.00	1972.00	582.00	13.00
Pcam.gene1020_i3_len339	0.00	25.66	2.65	0.00
Pcam.gene147262_i0_len2013	204.00	44.00	51.00	8.00
Pcam.gene153649_i0_len588	0.00	9.00	0.00	42.00
Pcam.gene141783_i0_len2868	923.32	525.76	796.47	681.87
Pcam.gene19900_i0_len201	3.00	1.00	0.00	8.00
Pcam.gene139901_i0_len1149	7070.44	1564.85	1290.67	117.82
Pcam.gene50577_i0_len216	91.05	94.01	100.00	84.00
Pcam.gene135056_i0_len1275	248.00	218.00	32.00	35.00
Pcam.gene152392_i0_len594	287.00	69.00	117.00	76.00
Pcam.gene109_i9_len1009	98.87	32.54	40.88	29.32
Pcam.gene20459_i0_len204	7.19	2.00	2.33	0.00
Pcam.gene205208_i0_len300	14.94	1.31	7.33	1.00
Pcam.gene143036_i0_len4158	9648.11	1019.20	433.09	62.00
Pcam.gene139256_i0_len1008	1.00	123.00	2.00	1.00
Pcam.gene30_i16_len213	1.04	5.12	7.41	4.60
Pcam.gene111309_i0_len465	0.00	7.01	5.01	96.66
Pcam.gene12038_i0_len210	0.00	0.00	0.00	7.00
Pcam.gene4957_i1_len303	286.31	129.55	106.12	211.76
Pcam.gene186855_i0_len312	20.00	9.00	6.00	1.00
Pcam.gene137692_i0_len1449	8.00	198.00	533.00	191.00
Pcam.gene3557_i1_len225	17.63	13.38	11.21	10.24
Pcam.gene32408_i0_len231	7.00	12.00	6.00	0.00
Pcam.gene5096_i0_len729	180.00	82.24	87.00	21.00
Pcam.gene1565_i1_len729	71.68	399.49	775.53	829.64
Pcam.gene149122_i0_len669	100.00	38.00	49.00	66.00
Pcam.gene145035_i0_len1761	217.00	103.00	86.00	160.00
Pcam.gene211_i2_len1515	131.41	69.21	138.97	39.35
Pcam.gene48736_i0_len216	5.00	10.00	11.00	6.00
Pcam.gene5848_i0_len225	18.97	13.89	14.28	18.02
Pcam.gene0_i68_len234	159.33	101.74	111.86	94.33
Pcam.gene133573_i0_len390	98.02	68.00	85.46	35.18
Pcam.gene156239_i0_len951	3.99	23.02	67.95	18.00
Pcam.gene147281_i0_len1998	453.00	75.00	173.00	24.00
Pcam.gene10972_i0_len210	0.00	0.00	0.00	8.00
Pcam.gene136069_i0_len1260	141.00	99.00	89.00	53.00
Pcam.gene177678_i0_len240	70.00	49.99	55.00	7.00
Pcam.gene145257_i0_len1617	0.00	0.00	0.00	216.00
Pcam.gene942_i1_len249	3.42	4.60	45.42	1.02
Pcam.gene192793_i0_len339	6.00	8.00	15.00	24.00
Pcam.gene124450_i0_len366	36.00	1.00	22.00	7.00
Pcam.gene166_i2_len1437	300.85	217.08	210.38	132.30
Pcam.gene146189_i0_len2019	0.00	0.00	0.00	1970.00
Pcam.gene116760_i0_len504	158.65	115.62	121.27	61.17
Pcam.gene145619_i0_len1662	249.00	129.00	121.00	25.00
Pcam.gene37266_i0_len228	21.00	41.00	44.00	56.00
Pcam.gene114160_i0_len432	0.00	0.00	0.00	498.00
Pcam.gene147695_i0_len630	2.00	2.00	0.00	166.00
Pcam.gene208912_i0_len288	12.00	16.00	10.00	24.00
Pcam.gene116420_i0_len429	3.00	2.00	6.00	677.00
Pcam.gene5123_i1_len1798	146449.76	27846.24	11534.52	168.74
Pcam.gene20322_i0_len204	195.42	126.24	146.32	87.17
Pcam.gene184474_i0_len249	11.00	2.00	3.00	1.00
Pcam.gene110_i4_len969	218.32	133.20	145.66	57.56
Pcam.gene1769_i1_len255	7.00	18.00	3.00	2.00
Pcam.gene5182_i0_len234	145.13	230.38	261.41	13.26
Pcam.gene147277_i0_len1998	231.00	90.00	94.00	26.00
Pcam.gene118889_i0_len477	39.17	12.00	16.00	12.00
Pcam.gene148219_i0_len633	210.00	49.00	69.00	23.00
Pcam.gene141685_i0_len3099	308.00	132.00	126.00	53.00
Pcam.gene6309_i0_len2553	265.00	255.00	180.00	109.00
Pcam.gene144922_i0_len1833	476.00	601.00	0.00	0.00
Pcam.gene53211_i0_len228	20.16	19.00	55.00	38.00
Pcam.gene7285_i0_len684	6064.00	1428.00	103.00	4.00
Pcam.gene5723_i0_len339	5.00	37.89	13.72	49.46
Pcam.gene155028_i0_len810	269.55	112.00	132.00	26.31
Pcam.gene155337_i0_len822	1849.00	707.00	469.00	227.00
Pcam.gene7480_i0_len1329	265.33	386.11	980.29	529.23
Pcam.gene4439_i0_len249	89.54	79.00	43.92	34.85
Pcam.gene144103_i0_len3951	1172.00	300.00	566.00	67.00
Pcam.gene1038_i3_len258	133.56	70.39	54.86	69.64
Pcam.gene192794_i0_len339	45.00	29.00	23.00	77.00
Pcam.gene4662_i0_len1518	548.00	467.00	416.00	80.00
Pcam.gene324_i0_len719	56.95	36.45	34.87	28.41
Pcam.gene137166_i0_len1521	276.00	57.00	96.00	12.00
Pcam.gene31363_i0_len204	3.00	4.00	8.00	15.00
Pcam.gene111490_i0_len465	23728.00	14748.00	15484.00	14935.00
Pcam.gene189780_i0_len306	28.89	17.41	4.19	6.87
Pcam.gene159250_i0_len798	260.32	6835.69	348.70	1843.23
Pcam.gene50552_i0_len219	10.05	3.67	3.43	2.16
Pcam.gene10702_i0_len210	14.28	15.52	6.92	3.04
Pcam.gene43256_i0_len237	0.00	7.08	3.00	12.37
Pcam.gene34_i0_len3799	446.36	173.06	261.64	161.83
Pcam.gene146907_i0_len1920	373.00	192.00	281.00	39.00
Pcam.gene2192_i0_len819	477.64	187.60	117.97	81.09
Pcam.gene203969_i0_len282	0.00	0.00	1.00	14.00
Pcam.gene117429_i0_len540	142.00	80.00	79.00	27.00
Pcam.gene807_i3_len237	7.00	9.00	7.00	13.00
Pcam.gene47781_i0_len219	10.00	6.00	2.00	1.00
Pcam.gene190154_i0_len306	67.60	54.93	36.72	11.90
Pcam.gene158011_i0_len696	79.00	31.00	30.00	16.00
Pcam.gene2435_i0_len4731	197.00	437.36	210.00	77.00
Pcam.gene118197_i0_len531	27.23	53.00	30.00	24.00
Pcam.gene2_i57_len234	30.91	14.71	27.69	15.45
Pcam.gene46677_i0_len222	20.68	12.20	21.18	14.52
Pcam.gene204_i4_len219	59.64	33.15	56.42	32.16
Pcam.gene7157_i1_len216	1.91	3.97	7.81	0.00
Pcam.gene159743_i0_len738	443.00	156.00	0.00	13.00
Pcam.gene136649_i0_len1455	389.00	443.00	245.00	161.00
Pcam.gene180_i1_len372	37.29	46.33	25.73	19.98
Pcam.gene3712_i1_len3318	342.85	277.51	327.81	98.59
Pcam.gene1042_i0_len519	695.85	515.41	654.76	480.08
Pcam.gene706_i1_len2604	285.47	38.75	137.39	27.81
Pcam.gene113672_i0_len414	0.00	0.00	0.00	29.00
Pcam.gene44_i8_len1155	192.34	111.04	83.66	49.39
Pcam.gene149783_i0_len672	0.00	0.00	0.00	300.00
Pcam.gene112229_i0_len459	0.00	63.00	1.00	1.00
Pcam.gene137656_i0_len1434	0.00	0.00	0.00	226.00
Pcam.gene20_i10_len237	178.07	121.99	100.89	94.13
Pcam.gene135258_i0_len1338	3816.00	4441.00	3841.00	1496.00
Pcam.gene258_i0_len303	22.03	11.76	13.81	5.35
Pcam.gene3400_i0_len234	63.81	8.97	5.01	6.27
Pcam.gene129321_i0_len396	82.34	54.28	72.93	82.00
Pcam.gene10186_i0_len210	20.84	16.13	19.07	14.07
Pcam.gene2505_i0_len210	554.80	295.44	248.73	558.12
Pcam.gene8_i20_len228	342.84	209.43	254.45	97.46
Pcam.gene151884_i0_len549	143.00	34.00	26.00	13.00
Pcam.gene266_i2_len243	33.47	16.17	20.04	22.77
Pcam.gene539_i3_len216	7.28	2.98	1.99	7.23
Pcam.gene185083_i0_len249	26.55	10.69	12.05	7.89
Pcam.gene136720_i0_len1479	0.00	0.00	0.00	161.00
Pcam.gene172966_i0_len267	88.00	19.00	31.00	7.00
Pcam.gene57606_i0_len222	115.00	128.00	158.00	57.00
Pcam.gene0_i119_len201	4.04	0.02	6.29	2.72
Pcam.gene186743_i0_len312	11.00	20.00	53.00	1.88
Pcam.gene7165_i0_len213	0.00	1.01	1.00	9.84
Pcam.gene1056_i0_len5820	1719.82	1342.94	1618.32	740.43
Pcam.gene56822_i0_len225	1.00	2.00	4.98	9.00
Pcam.gene110466_i0_len438	31.42	20.40	12.66	60.78
Pcam.gene1766_i1_len1113	21.05	37.55	138.14	428.75
Pcam.gene1336_i0_len1520	351.27	58.44	116.00	20.75
Pcam.gene165694_i0_len261	27.64	26.99	21.08	26.57
Pcam.gene2890_i0_len1398	325.00	99.21	82.19	41.00
Pcam.gene16860_i0_len213	7.13	1.59	2.56	0.64
Pcam.gene2171_i1_len720	19261.12	9704.32	10547.91	1165.22
Pcam.gene139541_i0_len1002	0.00	0.00	0.00	423.00
Pcam.gene7960_i1_len348	20.62	1.44	0.62	0.00
Pcam.gene7442_i0_len651	12566.66	4351.99	9890.80	22286.05
Pcam.gene136049_i0_len1257	354.00	142.00	1.00	0.00
Pcam.gene7699_i0_len2037	1196.48	239.02	377.00	33.51
Pcam.gene140977_i0_len1110	436.97	382.49	421.75	70.00
Pcam.gene6691_i1_len243	8.66	13.32	3.26	24.62
Pcam.gene140353_i0_len1179	76.92	166.00	154.00	9.00
Pcam.gene192220_i0_len336	14.00	23.00	0.00	0.00
Pcam.gene154031_i0_len858	405.00	1.00	168.00	219.00
Pcam.gene190056_i0_len306	14.00	11.00	17.00	20.00
Pcam.gene20162_i0_len204	6.00	4.59	1.18	1.32
Pcam.gene148554_i0_len609	0.00	0.00	0.00	45.00
Pcam.gene192254_i0_len336	29.00	2.00	1.00	0.00
Pcam.gene131957_i0_len378	78.00	84.00	82.00	77.00
Pcam.gene190054_i0_len306	72.00	37.00	36.00	36.00
Pcam.gene201897_i0_len279	20.00	47.35	21.86	33.31
Pcam.gene135_i4_len225	14.12	17.31	20.44	61.29
Pcam.gene3194_i1_len5595	821.72	641.73	967.20	149.85
Pcam.gene210387_i0_len297	8.88	12.91	9.00	11.89
Pcam.gene1621_i0_len231	7.24	6.82	3.38	8.85
Pcam.gene149931_i0_len651	241.00	100.00	97.00	98.00
Pcam.gene142725_i0_len2454	219.00	707.00	920.00	232.00
Pcam.gene118510_i0_len534	0.00	0.00	0.00	38.00
Pcam.gene1039_i1_len615	15.15	219.99	42.30	1943.46
Pcam.gene185569_i0_len249	25.98	13.98	12.38	20.06
Pcam.gene145162_i0_len1605	2858.00	746.00	212.00	13.00
Pcam.gene137077_i0_len1527	567.03	14555.05	298.26	10065.76
Pcam.gene118609_i0_len534	74.92	47.00	58.00	54.00
Pcam.gene159556_i0_len744	0.00	0.00	0.00	70.00
Pcam.gene28_i0_len621	543.25	285.19	220.29	373.91
Pcam.gene134983_i0_len1306	1593.00	1248.00	990.00	449.00
Pcam.gene4508_i0_len1500	144.29	88.00	121.00	21.00
Pcam.gene445_i3_len207	10.77	15.97	11.22	11.55
Pcam.gene7581_i0_len373	177.60	110.96	94.10	69.65
Pcam.gene135172_i0_len1287	36.00	46.00	66.00	156.00
Pcam.gene137246_i0_len1380	0.00	0.00	0.00	1091.00
Pcam.gene150825_i0_len567	0.00	0.00	1.00	71.00
Pcam.gene155290_i0_len822	0.00	0.00	0.00	69.00
Pcam.gene137461_i0_len1359	448.00	212.00	188.00	79.00
Pcam.gene7637_i0_len207	2.00	2.00	6.00	3.06
Pcam.gene121983_i0_len489	52.00	12.00	11.00	12.00
Pcam.gene131504_i0_len405	599.00	311.00	211.00	132.00
Pcam.gene112015_i0_len453	0.00	0.00	1.00	279.00
Pcam.gene119119_i0_len474	11.00	183.12	0.00	18.00
Pcam.gene150974_i0_len561	1.00	51.00	125.00	42.00
Pcam.gene140484_i0_len1104	0.00	74.10	175.95	22.00
Pcam.gene3782_i0_len1374	3129.49	548.20	2040.07	3202.19
Pcam.gene2121_i2_len204	0.00	14.08	26.20	22.10
Pcam.gene172827_i0_len267	24.00	21.00	19.00	7.00
Pcam.gene87_i3_len312	19.52	13.61	14.53	4.71
Pcam.gene4842_i0_len474	556.00	262.00	7.00	13.00
Pcam.gene152386_i0_len594	240.00	107.00	78.00	128.00
Pcam.gene56503_i0_len225	7.00	15.00	3.00	10.00
Pcam.gene143_i1_len339	18.71	22.39	19.96	18.64
Pcam.gene134941_i0_len1305	657.00	596.00	149.00	64.00
Pcam.gene157739_i0_len720	0.00	0.00	0.00	353.00
Pcam.gene6894_i0_len2826	217.00	443.19	31.00	42.04
Pcam.gene154757_i0_len810	0.00	0.00	0.00	73.00
Pcam.gene132876_i0_len378	1.00	23.00	2.00	0.00
Pcam.gene1031_i3_len204	12.32	14.23	7.94	4.40
Pcam.gene137455_i0_len1362	235.00	232.00	227.00	163.00
Pcam.gene131513_i0_len405	79.00	25.00	12.00	51.00
Pcam.gene151891_i0_len549	67.84	1397.12	2.00	52.64
Pcam.gene126296_i0_len345	0.00	0.00	0.00	43.00
Pcam.gene143816_i0_len3105	354.00	293.00	287.00	74.00
Pcam.gene178635_i0_len243	13.80	15.00	20.58	12.01
Pcam.gene139503_i0_len1005	0.00	0.00	0.00	620.00
Pcam.gene140533_i0_len1101	0.00	103.00	6.00	1.00
Pcam.gene192712_i0_len339	60.23	14.58	21.11	6.70
Pcam.gene1295_i2_len354	0.00	0.05	0.00	31.93
Pcam.gene109594_i0_len444	0.00	0.00	0.00	223.00
Pcam.gene125953_i0_len351	0.00	0.00	0.00	74.00
Pcam.gene133608_i0_len393	0.00	24.05	0.00	1.00
Pcam.gene12_i41_len201	14.38	3.10	0.00	0.00
Pcam.gene201948_i0_len279	40.46	53.64	33.97	39.12
Pcam.gene811_i3_len228	54.43	31.27	40.60	37.12
Pcam.gene12_i11_len1081	246.47	163.20	86.00	24.10
Pcam.gene145177_i0_len1602	1762.00	373.00	737.00	120.00
Pcam.gene56862_i0_len222	6.39	8.00	4.62	0.00
Pcam.gene554_i3_len204	2.23	3.07	5.93	1.41
Pcam.gene843_i1_len231	17.88	7.48	4.00	7.48
Pcam.gene184035_i0_len249	30.97	32.33	19.14	41.40
Pcam.gene135689_i0_len1233	799.00	390.00	466.00	371.00
Pcam.gene6245_i0_len2592	1833.00	447.00	773.00	190.00
Pcam.gene1668_i1_len540	689.00	420.00	302.00	952.71
Pcam.gene145127_i0_len1782	3189.00	803.00	1111.00	206.00
Pcam.gene145612_i0_len1662	199.00	89.00	133.00	49.00
Pcam.gene65_i0_len2682	176677.04	97012.32	82057.33	85176.77
Pcam.gene4765_i1_len1344	2465.26	18842.60	13775.43	100.00
Pcam.gene4655_i1_len240	119.56	86.79	56.21	148.13
Pcam.gene144972_i0_len1773	925.00	427.00	47.00	2.00
Pcam.gene205878_i0_len297	0.00	0.00	0.00	17.00
Pcam.gene148033_i0_len642	1966.00	580.00	702.00	257.00
Pcam.gene159459_i0_len789	0.00	0.00	0.00	319.00
Pcam.gene140348_i0_len1176	2329.00	2452.00	1753.00	467.00
Pcam.gene4315_i0_len324	5.00	3.00	50.98	0.00
Pcam.gene43317_i0_len234	9.00	9.00	10.00	8.00
Pcam.gene44461_i0_len234	3.00	25.00	25.00	15.00
Pcam.gene44323_i0_len234	26.00	17.00	8.00	7.00
Pcam.gene159478_i0_len744	108.00	39.00	41.00	13.00
Pcam.gene154814_i0_len816	169.00	146.00	370.00	585.00
Pcam.gene197503_i0_len333	30.00	26.00	40.70	18.00
Pcam.gene155957_i0_len957	292.00	58.00	112.00	0.00
Pcam.gene5312_i0_len1062	1900.43	994.21	1530.08	6592.54
Pcam.gene1456_i2_len273	166.00	254.00	82.00	588.38
Pcam.gene55122_i0_len222	0.00	0.00	0.00	8.00
Pcam.gene326_i5_len213	6.04	6.64	0.46	6.62
Pcam.gene115001_i0_len426	62.00	25.00	50.00	55.00
Pcam.gene192904_i0_len339	15.00	26.00	19.00	1.00
Pcam.gene6400_i0_len660	1114.00	281.98	311.84	96.00
Pcam.gene57366_i0_len222	1624.66	1391.54	1233.83	2200.31
Pcam.gene51032_i0_len219	122.00	77.00	108.00	49.00
Pcam.gene144866_i0_len1842	2447.00	1145.00	1337.00	311.00
Pcam.gene150_i8_len204	1.09	6058.41	58.91	2311.21
Pcam.gene926_i3_len219	10.57	12.43	12.93	7.57
Pcam.gene47834_i0_len219	44.00	11.00	3.00	0.00
Pcam.gene139385_i0_len996	117.00	176.00	145.00	39.00
Pcam.gene3_i6_len1803	417.05	157.72	137.58	59.57
Pcam.gene1184_i0_len306	24.89	57.51	23.19	58.35
Pcam.gene152002_i0_len558	71.00	11.00	0.00	0.00
Pcam.gene118712_i0_len531	5387.00	2719.00	4384.00	469.00
Pcam.gene43155_i0_len237	18.03	7.14	6.38	1.33
Pcam.gene2142_i2_len4917	520.93	433.49	256.02	50.77
Pcam.gene6125_i0_len1194	384.52	69.00	65.66	32.00
Pcam.gene101_i10_len234	12.37	11.47	0.00	11.27
Pcam.gene149985_i0_len648	0.00	0.00	0.00	59.00
Pcam.gene7053_i0_len201	542.00	333.00	204.00	264.00
Pcam.gene858_i2_len1266	27.04	32.91	118.03	0.00
Pcam.gene28428_i0_len207	5.38	3.00	3.98	0.00
Pcam.gene0_i46_len258	79.31	84.68	59.49	24.94
Pcam.gene31465_i0_len207	0.00	5.00	0.00	0.00
Pcam.gene149901_i0_len678	88.28	13.63	5.94	1.00
Pcam.gene56728_i0_len225	16.37	8.13	0.00	0.00
Pcam.gene130021_i0_len408	158.00	125.00	170.00	75.00
Pcam.gene185_i0_len1830	398.71	249.66	203.21	102.12
Pcam.gene4013_i0_len1467	870.00	200.00	268.00	64.00
Pcam.gene153071_i0_len600	0.00	0.00	0.00	167.00
Pcam.gene148758_i0_len621	10.00	29.00	57.00	55.00
Pcam.gene122649_i0_len366	353.55	236.12	229.31	166.88
Pcam.gene102_i3_len288	45.66	56.84	51.86	67.70
Pcam.gene118480_i0_len534	0.00	0.00	0.00	39.00
Pcam.gene442_i1_len240	73.65	69.15	54.40	57.87
Pcam.gene165811_i0_len261	18.79	14.58	9.48	4.96
Pcam.gene129740_i0_len396	925.00	455.00	293.00	739.00
Pcam.gene141048_i0_len1107	0.00	0.00	0.00	161.00
Pcam.gene78_i7_len267	10.75	2.10	3.93	3.13
Pcam.gene730_i0_len3069	341.00	133.16	348.08	75.12
Pcam.gene3406_i1_len582	136.00	75.99	561.98	904.20
Pcam.gene134332_i0_len384	0.00	0.00	0.00	24.00
Pcam.gene146256_i0_len2052	474.00	86.00	0.00	0.00
Pcam.gene737_i0_len285	61.01	29.91	25.82	47.36
Pcam.gene141177_i0_len2721	639.00	486.00	518.00	139.00
Pcam.gene149529_i0_len681	135.00	155.00	99.00	10.00
Pcam.gene171687_i0_len270	2293.00	1163.00	1320.00	236.00
Pcam.gene180_i0_len666	93.55	75.30	132.36	216.71
Pcam.gene189804_i0_len306	43.79	8.00	8.23	2.00
Pcam.gene132245_i0_len381	0.00	0.00	0.00	148.00
Pcam.gene8085_i0_len279	8.00	58.00	26.00	8.00
Pcam.gene142856_i0_len5052	591.00	157.00	359.00	42.00
Pcam.gene138443_i0_len1062	318.00	93.00	192.00	38.00
Pcam.gene210081_i0_len297	15.00	7.00	4.00	3.00
Pcam.gene1545_i0_len789	103.00	80.00	66.00	9.00
Pcam.gene7627_i0_len1995	128.29	616.31	0.00	0.00
Pcam.gene506_i2_len222	73.47	30.44	31.28	77.41
Pcam.gene144174_i0_len3618	1073.73	1070.95	1183.14	444.01
Pcam.gene109818_i0_len450	0.00	866.00	15.00	4380.00
Pcam.gene173030_i0_len246	74.66	79.17	61.08	59.18
Pcam.gene147621_i0_len630	117.00	38.00	8.00	8.00
Pcam.gene2157_i0_len381	6.57	26.15	1.27	106.37
Pcam.gene142610_i0_len2400	370.00	137.00	174.00	130.00
Pcam.gene138328_i0_len1026	671.00	391.00	261.00	303.00
Pcam.gene139784_i0_len1140	58.00	53.00	123.00	350.00
Pcam.gene11242_i0_len210	0.00	0.00	0.00	68.00
Pcam.gene139559_i0_len1002	0.00	0.00	0.00	110.00
Pcam.gene93034_i0_len201	1.01	4.60	5.78	1.00
Pcam.gene1524_i0_len234	19.63	32.01	28.61	11.21
Pcam.gene145835_i0_len1650	1141.00	458.00	567.00	226.00
Pcam.gene2471_i0_len1832	982.00	3829.00	949.00	3131.34
Pcam.gene586_i1_len231	2.25	2.43	3.38	8.99
Pcam.gene4539_i0_len1086	197.00	129.70	47.00	78.00
Pcam.gene191558_i0_len309	0.00	13.00	0.00	81.11
Pcam.gene135563_i0_len1329	31.00	151.00	293.00	275.00
Pcam.gene141531_i0_len2655	251.00	167.00	82.00	98.00
Pcam.gene165227_i0_len258	1462.00	733.00	104.00	10.00
Pcam.gene1112_i2_len291	0.12	1.46	6.50	14.32
Pcam.gene33501_i0_len231	6.00	9.00	5.00	3.00
Pcam.gene144279_i0_len3720	2906.00	566.00	911.00	246.00
Pcam.gene4632_i0_len390	228.69	156.43	173.63	30.47
Pcam.gene142602_i0_len2397	430.00	135.00	127.00	78.00
Pcam.gene31044_i0_len207	0.00	1.00	1.00	12.00
Pcam.gene306_i5_len234	13.33	17.77	7.11	4.15
Pcam.gene13_i12_len228	24.21	8.48	24.98	18.58
Pcam.gene6500_i0_len240	5.00	5.41	4.58	11.01
Pcam.gene48484_i0_len216	15.00	13.00	11.00	3.00
Pcam.gene140228_i0_len1167	8428.00	1091.00	2702.00	537.00
Pcam.gene5878_i1_len255	2.02	36.85	0.00	0.00
Pcam.gene7_i18_len768	122.02	122.81	54.16	149.79
Pcam.gene60_i3_len261	62.67	14.10	25.25	5.34
Pcam.gene1238_i0_len1302	4999.25	477.55	190.37	50.74
Pcam.gene144821_i0_len1809	267.00	118.00	158.00	38.00
Pcam.gene140772_i0_len1125	99.00	24.00	21.00	9.00
Pcam.gene153129_i0_len579	131.00	73.00	38.00	9.00
Pcam.gene150030_i0_len651	205.00	111.00	5.00	27.00
Pcam.gene8023_i0_len1314	118.00	192.00	426.00	445.00
Pcam.gene51175_i0_len219	11.00	2.00	5.00	1.00
Pcam.gene1256_i0_len927	373.80	209.00	131.00	78.00
Pcam.gene149016_i0_len615	104.00	43.00	29.00	8.00
Pcam.gene1420_i0_len2706	2154.61	1482.14	1678.32	686.72
Pcam.gene1404_i2_len231	17.83	6.11	5.62	1.06
Pcam.gene210057_i0_len297	0.00	0.00	0.00	18.00
Pcam.gene156515_i0_len885	4.00	3549.71	74.00	19140.70
Pcam.gene8159_i1_len681	236.58	121.79	162.90	23.72
Pcam.gene295_i2_len2139	186.20	472.80	238.55	177.93
Pcam.gene238_i7_len681	2716.56	2611.65	2090.97	88.32
Pcam.gene105_i1_len309	10.12	18.80	18.36	24.54
Pcam.gene4324_i0_len435	169.45	104.98	122.00	62.09
Pcam.gene137905_i0_len1428	375.00	57.00	16.00	10.00
Pcam.gene184184_i0_len252	14.90	13.03	28.43	6.80
Pcam.gene33935_i0_len234	31.00	26.00	16.00	17.00
Pcam.gene111083_i0_len462	0.00	49.69	2.01	0.00
Pcam.gene273_i5_len207	3.94	1.34	6.66	8.40
Pcam.gene5302_i0_len5667	729.00	453.00	611.00	158.00
Pcam.gene56053_i0_len222	15.00	7.00	9.00	5.00
Pcam.gene137262_i0_len1386	6.00	4.00	7.00	132.00
Pcam.gene159581_i0_len747	0.00	0.00	0.00	3900.00
Pcam.gene159370_i0_len792	237.00	105.00	71.00	33.00
Pcam.gene8177_i1_len891	50.00	70.00	97.00	46.12
Pcam.gene56161_i0_len225	15.00	15.16	12.96	14.06
Pcam.gene156295_i0_len894	100.00	21.00	22.00	5.00
Pcam.gene147085_i0_len1870	135.99	168.13	184.10	68.00
Pcam.gene5643_i0_len912	4.00	13.35	23.00	599.03
Pcam.gene124109_i0_len372	1604.00	1011.00	770.00	919.00
Pcam.gene147302_i0_len2001	144.00	131.00	121.00	366.00
Pcam.gene146709_i0_len2157	524.00	199.00	213.00	21.00
Pcam.gene370_i3_len1368	187.94	61.31	31.75	0.00
Pcam.gene154952_i0_len801	6380.00	5137.00	4240.00	766.00
Pcam.gene3051_i0_len1014	1.00	286.86	15.00	12.00
Pcam.gene138001_i0_len1035	721.14	90.23	4.37	1.36
Pcam.gene128587_i0_len399	0.00	0.00	0.00	31.00
Pcam.gene158135_i0_len684	0.00	0.00	0.00	49.00
Pcam.gene17227_i0_len213	43.00	29.04	12.03	10.03
Pcam.gene3_i50_len489	45.02	29.99	43.87	12.17
Pcam.gene123907_i0_len369	9.00	41.00	0.00	0.00
Pcam.gene21_i11_len237	14.08	4.75	7.34	2.10
Pcam.gene147716_i0_len632	56.98	31.11	28.47	26.15
Pcam.gene194806_i0_len339	36.87	19.34	2.18	3.57
Pcam.gene1487_i0_len1284	1084.00	275.00	506.00	20.00
Pcam.gene188586_i0_len321	120.44	27.11	76.17	86.97
Pcam.gene119040_i0_len480	7.00	33.00	14.00	232.00
Pcam.gene144606_i0_len1681	374.00	136.00	186.00	77.00
Pcam.gene7049_i0_len201	6.00	6.00	0.00	0.50
Pcam.gene2481_i0_len1008	129.59	39.22	35.44	4.62
Pcam.gene209563_i0_len291	15.70	17.29	0.00	0.00
Pcam.gene148029_i0_len642	15.00	20.10	14.00	137.00
Pcam.gene5151_i0_len1059	919.00	193.00	338.00	206.00
Pcam.gene146848_i0_len1926	904.00	271.00	338.00	128.00
Pcam.gene12596_i0_len213	99.00	102.00	114.00	75.00
Pcam.gene109693_i0_len444	42.00	11.00	8.00	9.00
Pcam.gene3863_i0_len579	323.00	433.00	201.00	68.00
Pcam.gene173305_i0_len243	26.00	12.00	9.00	12.00
Pcam.gene129546_i0_len393	65.00	44.00	49.00	141.00
Pcam.gene9540_i0_len210	0.00	0.00	0.00	9.00
Pcam.gene1744_i1_len873	534.44	2770.27	15.27	22.77
Pcam.gene144956_i0_len1767	1398.00	446.00	389.00	48.00
Pcam.gene159400_i0_len792	71.00	127.00	277.00	198.00
Pcam.gene8273_i1_len354	0.00	29.00	24.00	12.00
Pcam.gene56480_i0_len225	1.00	6.00	7.00	2.00
Pcam.gene3899_i0_len225	51.45	52.92	38.85	29.30
Pcam.gene200001_i0_len282	8.00	16.00	13.00	4.00
Pcam.gene2889_i1_len348	5753.54	20794.25	54052.37	17619.73
Pcam.gene125530_i0_len348	334.00	366.00	324.00	570.00
Pcam.gene114520_i0_len435	747.00	109.00	54.00	0.00
Pcam.gene23775_i0_len201	0.00	4.00	1.00	7.00
Pcam.gene204706_i0_len279	0.00	0.00	5.58	67.89
Pcam.gene168468_i0_len276	68.44	34.90	28.90	31.00
Pcam.gene20013_i0_len201	4.00	5.00	6.00	5.00
Pcam.gene145170_i0_len1605	176.95	33.37	35.64	544.78
Pcam.gene120057_i0_len474	0.00	0.00	0.00	38.00
Pcam.gene111868_i0_len453	0.00	30.78	0.00	1898.34
Pcam.gene137631_i0_len1431	453.00	10.00	10.00	5.00
Pcam.gene7624_i0_len375	0.00	114.00	1160.50	94.00
Pcam.gene3104_i0_len1980	1661.00	143.00	52.00	13.00
Pcam.gene154585_i0_len861	0.00	0.00	0.00	113.00
Pcam.gene116747_i0_len504	0.00	174.55	0.00	1.00
Pcam.gene29288_i0_len204	2.00	3.00	8.00	1.00
Pcam.gene134955_i0_len1305	0.00	0.00	0.00	115.00
Pcam.gene638_i0_len315	64.44	38.95	43.27	14.70
Pcam.gene136694_i0_len1473	91.00	1431.00	4687.00	10396.00
Pcam.gene23641_i0_len201	0.00	0.00	0.00	8.00
Pcam.gene7_i24_len576	112.67	85.18	97.73	43.85
Pcam.gene125273_i0_len351	18.00	20.51	13.00	9.00
Pcam.gene53306_i0_len228	51.57	18.82	37.69	20.00
Pcam.gene2092_i1_len633	0.00	127.72	5.38	173.76
Pcam.gene195175_i0_len342	198.41	147.29	115.85	62.92
Pcam.gene156174_i0_len945	524.88	85.90	89.67	14.56
Pcam.gene53593_i0_len225	40.18	50.36	34.70	36.13
Pcam.gene156977_i0_len819	247.00	38.00	17.00	0.00
Pcam.gene40_i13_len534	141.05	161.94	87.47	64.01
Pcam.gene110272_i0_len441	37.00	5.00	1.00	0.00
Pcam.gene148642_i0_len609	129.00	45.00	34.00	42.00
Pcam.gene144888_i0_len1833	151.00	161.00	112.00	21.00
Pcam.gene1696_i0_len996	83.89	61.80	80.19	43.81
Pcam.gene138772_i0_len987	327.00	158.00	147.00	48.00
Pcam.gene149421_i0_len666	233.00	58.00	45.00	63.00
Pcam.gene178702_i0_len243	0.00	10.00	1.00	8.00
Pcam.gene157027_i0_len912	122.00	67.00	242.00	184.00
Pcam.gene118871_i0_len477	390.00	102.00	201.00	51.00
Pcam.gene156657_i0_len888	123.00	40.00	54.00	3.00
Pcam.gene157249_i0_len717	59.00	53.00	49.00	43.00
Pcam.gene150568_i0_len654	0.00	18.00	0.00	57.00
Pcam.gene122716_i0_len363	9.00	16.00	23.00	9.00
Pcam.gene8234_i0_len495	49495.12	27359.29	26755.09	23603.79
Pcam.gene3787_i1_len216	5.90	6.77	0.01	2.00
Pcam.gene1577_i1_len519	2446.40	1711.83	2435.62	924.26
Pcam.gene164784_i0_len258	41.42	27.38	26.74	26.72
Pcam.gene0_i103_len210	11.52	4.76	12.63	1.69
Pcam.gene142745_i0_len2451	231.00	180.00	216.00	99.00
Pcam.gene154097_i0_len840	69.00	220.00	68.00	40.00
Pcam.gene168210_i0_len270	40.00	33.00	31.00	8.00
Pcam.gene204688_i0_len279	9.00	8.00	11.00	7.00
Pcam.gene12850_i0_len216	7.88	6.02	4.00	3.00
Pcam.gene1987_i0_len966	545.00	2942.00	6293.00	6430.00
Pcam.gene155_i1_len294	58.63	29.83	42.21	18.30
Pcam.gene2069_i0_len291	29.66	16.02	15.96	5.07
Pcam.gene156030_i0_len969	0.00	0.00	0.00	329.00
Pcam.gene199740_i0_len282	4.18	15.02	12.69	3.24
Pcam.gene114374_i0_len432	36.15	23.89	17.47	17.83
Pcam.gene113407_i0_len417	42.95	20.28	23.40	5.84
Pcam.gene143325_i0_len9528	1265.00	169.00	325.00	64.00
Pcam.gene139914_i0_len1143	0.00	2.00	0.00	209.98
Pcam.gene34063_i0_len231	15.00	13.00	14.00	8.00
Pcam.gene168822_i0_len276	0.00	0.00	0.00	20.00
Pcam.gene156140_i0_len945	152.00	19.00	59.00	16.00
Pcam.gene141614_i0_len2958	51.00	112.00	239.00	28.00
Pcam.gene6275_i1_len270	23.14	13.06	18.94	7.63
Pcam.gene335_i1_len243	101.88	119.91	56.74	50.11
Pcam.gene1823_i0_len456	130.35	118.14	82.76	63.15
Pcam.gene154540_i0_len864	0.00	0.00	0.00	66.00
Pcam.gene204581_i0_len282	19.29	19.58	19.02	26.00
Pcam.gene6760_i0_len510	308.00	133.00	88.00	269.00
Pcam.gene141598_i0_len3015	42.00	54.00	77.00	385.00
Pcam.gene92689_i0_len201	25.00	5.00	3.00	3.00
Pcam.gene27908_i0_len207	4.67	4.97	6.00	6.20
Pcam.gene119022_i0_len480	0.00	967.18	6.17	959.66
Pcam.gene110116_i0_len438	681.00	242.00	192.00	52.00
Pcam.gene157820_i0_len726	2.90	92.25	1.89	0.00
Pcam.gene1_i0_len3321	4643.94	2269.33	1714.49	1112.32
Pcam.gene8_i2_len273	14.26	10.79	9.85	1.58
Pcam.gene5002_i0_len1023	1482.00	316.00	406.00	83.00
Pcam.gene148613_i0_len606	6047.60	5.00	33.17	39049.61
Pcam.gene125397_i0_len351	4.42	30.07	46.45	45.63
Pcam.gene173393_i0_len243	0.00	0.00	0.00	29.00
Pcam.gene193537_i0_len336	17.83	12.01	21.50	11.95
Pcam.gene176725_i0_len240	35.00	9.00	12.00	7.00
Pcam.gene5751_i0_len906	67.00	43.00	71.00	40.00
Pcam.gene159016_i0_len774	58.70	11.05	63.48	5.27
Pcam.gene140152_i0_len1194	155.00	143.00	147.00	40.00
Pcam.gene2369_i1_len276	291.14	164.50	273.88	201.14
Pcam.gene7701_i0_len237	18.73	23.40	33.13	19.60
Pcam.gene147905_i0_len627	0.00	0.00	0.00	232.00
Pcam.gene94_i12_len213	1.02	7.93	3.07	0.00
Pcam.gene139096_i0_len981	0.00	0.00	0.00	77.00
Pcam.gene140626_i0_len1074	100.00	95.00	73.00	34.00
Pcam.gene424_i3_len480	61.78	46.30	71.68	37.49
Pcam.gene147140_i0_len1983	371.74	216.00	301.00	120.00
Pcam.gene140573_i0_len1077	834.03	2011.31	2917.03	1491.63
Pcam.gene192380_i0_len336	9.00	202.15	109.12	260.67
Pcam.gene151929_i0_len558	0.00	0.00	0.00	50.00
Pcam.gene3845_i1_len1500	800.02	171.77	42.93	23.07
Pcam.gene132914_i0_len378	641.00	9.00	1212.00	126.00
Pcam.gene138632_i0_len1044	351.00	352.00	347.00	90.00
Pcam.gene5721_i0_len2637	690.00	179.00	379.00	238.00
Pcam.gene210677_i0_len294	13.98	17.00	6.00	4.00
Pcam.gene1899_i1_len1482	16998.80	10155.10	12870.90	8912.72
Pcam.gene136504_i0_len1509	2.00	30.00	3.00	151.00
Pcam.gene134833_i0_len1302	99.00	159.00	275.00	194.00
Pcam.gene5391_i0_len1668	665.38	117.62	267.04	100.02
Pcam.gene720_i3_len624	54.31	30.26	31.02	21.36
Pcam.gene157743_i0_len720	0.00	0.00	0.00	60.00
Pcam.gene3678_i1_len1833	156.13	186.77	461.00	314.37
Pcam.gene3827_i1_len1497	14.72	1951.18	834.24	1872.95
Pcam.gene121966_i0_len489	100.00	35.00	28.00	63.00
Pcam.gene185929_i0_len315	1.00	37.00	47.00	128.00
Pcam.gene20484_i0_len204	1.00	5.00	0.00	3.00
Pcam.gene32831_i0_len231	9.00	3.00	3.00	0.00
Pcam.gene154712_i0_len813	82.79	116.48	139.54	121.80
Pcam.gene192750_i0_len339	572.35	685.90	706.07	206.23
Pcam.gene46481_i0_len222	87.00	46.00	66.00	41.00
Pcam.gene160170_i0_len756	26931.00	8137.00	10307.00	1947.00
Pcam.gene3637_i1_len270	0.00	4.00	14.00	35.00
Pcam.gene5597_i0_len909	275.00	73.00	95.00	43.00
Pcam.gene210812_i0_len294	82.91	70.10	41.80	0.00
Pcam.gene45_i6_len543	68.37	63.27	37.79	60.00
Pcam.gene33522_i0_len231	116.00	59.00	36.00	16.00
Pcam.gene125823_i0_len351	74.00	46.99	41.06	26.00
Pcam.gene127026_i0_len357	19.77	38.72	19.43	25.48
Pcam.gene7782_i0_len756	7184.00	2932.00	71.00	24.00
Pcam.gene141795_i0_len2862	5362.00	304.00	239.00	6.00
Pcam.gene1250_i0_len213	30.27	14.90	28.34	11.52
Pcam.gene1313_i0_len369	14.00	53.00	72.00	50.00
Pcam.gene114493_i0_len435	43.00	25.00	83.00	504.00
Pcam.gene132405_i0_len375	3.00	8.00	2.00	92.00
Pcam.gene6127_i0_len2478	480.43	420.46	363.32	170.12
Pcam.gene588_i0_len2892	389.34	105.26	256.84	77.77
Pcam.gene147390_i0_len1935	1.00	459.00	40.00	5.00
Pcam.gene7576_i0_len373	103.87	106.13	77.12	65.57
Pcam.gene46556_i0_len222	11.00	8.00	8.00	7.00
Pcam.gene148722_i0_len621	0.00	0.00	0.00	46.00
Pcam.gene3295_i0_len225	7.95	4.83	3.62	3.32
Pcam.gene199189_i0_len285	0.00	0.00	0.00	19.00
Pcam.gene199257_i0_len285	0.00	22.00	0.00	0.00
Pcam.gene208978_i0_len204	6.00	4.00	5.00	1.00
Pcam.gene154201_i0_len846	557.00	201.00	132.00	43.00
Pcam.gene148225_i0_len639	32437.00	9905.00	270.00	53.00
Pcam.gene190958_i0_len312	0.00	0.00	0.00	16.00
Pcam.gene20032_i0_len201	19.00	12.00	25.00	12.00
Pcam.gene2655_i0_len342	18.59	28.42	5.66	6.96
Pcam.gene146924_i0_len1920	2420.00	1323.00	629.00	999.00
Pcam.gene5959_i0_len2493	398.00	93.00	128.00	60.17
Pcam.gene149048_i0_len618	557.00	481.00	384.00	91.00
Pcam.gene146813_i0_len1902	1382.38	68.70	0.00	0.00
Pcam.gene134844_i0_len1296	486.00	3650.00	5.00	30.00
Pcam.gene163815_i0_len258	24.00	18.04	14.00	3.00
Pcam.gene551_i1_len276	16.43	5.70	10.29	0.00
Pcam.gene3754_i0_len285	18.97	24.00	13.00	0.00
Pcam.gene7545_i1_len201	5.55	5.22	6.53	9.63
Pcam.gene2862_i0_len1020	11717.00	8837.00	6815.00	1491.00
Pcam.gene147652_i0_len633	0.00	0.00	0.00	413.00
Pcam.gene157822_i0_len726	61.00	41.00	40.00	42.00
Pcam.gene1989_i0_len2100	761.00	535.91	18.00	0.00
Pcam.gene208538_i0_len291	1137.83	715.94	678.00	745.98
Pcam.gene112329_i0_len456	0.00	0.00	0.00	45.00
Pcam.gene7128_i1_len255	143.76	98.18	84.39	43.37
Pcam.gene141575_i0_len2985	133.16	285.74	250.72	51.94
Pcam.gene139575_i0_len1155	0.00	0.00	0.00	228.00
Pcam.gene7677_i0_len1368	97.00	209.00	275.00	92.00
Pcam.gene110725_i0_len441	0.00	26.00	0.00	1.00
Pcam.gene19912_i0_len201	19.00	7.00	3.00	4.00
Pcam.gene28959_i0_len204	9.00	5.00	6.00	16.00
Pcam.gene2387_i2_len960	104.61	14.07	52.86	27.57
Pcam.gene4596_i0_len1083	103.60	13.69	22.00	0.00
Pcam.gene153131_i0_len579	359.00	109.00	135.00	49.00
Pcam.gene3737_i0_len225	6.13	8.95	4.33	14.87
Pcam.gene154881_i0_len816	0.00	0.00	0.00	90.00
Pcam.gene142448_i0_len2502	0.00	0.00	0.00	443.00
Pcam.gene155893_i0_len960	34.00	56.00	147.00	423.00
Pcam.gene8837_i0_len210	0.00	0.00	0.00	417.00
Pcam.gene97_i5_len888	352.61	172.92	197.45	94.14
Pcam.gene184165_i0_len252	5.22	1.05	14.12	1.99
Pcam.gene1783_i2_len1350	1147.15	736.70	1343.98	5887.60
Pcam.gene194_i6_len345	1.19	35.34	49.94	1.32
Pcam.gene115419_i0_len429	43.00	17.00	28.00	25.00
Pcam.gene5041_i0_len1707	556.00	230.00	291.48	163.00
Pcam.gene5293_i0_len840	0.00	1168.00	143.00	1568.00
Pcam.gene120500_i0_len495	0.00	0.00	0.00	795.00
Pcam.gene2738_i1_len240	19.00	4.00	5.00	1.00
Pcam.gene46_i0_len635	308.85	233.21	196.70	159.02
Pcam.gene1080_i1_len462	3589.83	2046.65	1982.19	1204.36
Pcam.gene138144_i0_len1038	78.00	94.00	138.00	232.00
Pcam.gene57_i9_len228	26.78	5.15	8.47	7.00
Pcam.gene4583_i0_len618	44.00	90.00	64.00	524.00
Pcam.gene33834_i0_len234	9.97	15.19	9.70	6.45
Pcam.gene97_i7_len753	67.69	30.93	24.20	8.48
Pcam.gene192771_i0_len336	31.01	23.99	13.01	9.57
Pcam.gene8264_i0_len1242	202.00	496.00	3340.00	6691.91
Pcam.gene137490_i0_len1374	1.00	14.00	44.00	553.00
Pcam.gene155625_i0_len945	15.00	3.00	8.00	111.00
Pcam.gene135361_i0_len1353	16.18	50.01	127.96	100.49
Pcam.gene128102_i0_len354	0.00	0.00	0.00	25.00
Pcam.gene7619_i0_len356	28.72	27.06	23.33	18.62
Pcam.gene115922_i0_len513	4.13	352.37	4.99	1149.28
Pcam.gene12910_i0_len216	11.00	7.00	5.00	2.00
Pcam.gene57407_i0_len222	11.00	11.00	5.00	1.00
Pcam.gene597_i1_len246	6.47	11.99	13.13	18.55
Pcam.gene146126_i0_len2094	323.00	69.00	46.00	15.00
Pcam.gene3860_i1_len1191	2.00	62.27	137.00	54.00
Pcam.gene31613_i0_len207	28.70	24.59	65.74	41.66
Pcam.gene119737_i0_len468	56.00	51.00	34.00	47.00
Pcam.gene4756_i0_len372	23.99	4.00	2.00	0.00
Pcam.gene16904_i0_len213	34.54	52.28	48.00	109.29
Pcam.gene20_i18_len216	98.34	46.28	39.12	40.46
Pcam.gene145645_i0_len1677	625.00	635.00	596.00	195.00
Pcam.gene145805_i0_len1623	180.00	137.00	103.00	34.00
Pcam.gene154596_i0_len867	1.00	0.00	1.00	1371.00
Pcam.gene195546_i0_len327	2.29	28.21	4.90	0.00
Pcam.gene51_i5_len237	10.21	5.91	6.66	7.99
Pcam.gene144646_i0_len1710	189.00	184.00	188.00	85.00
Pcam.gene145098_i0_len1779	485.00	195.00	269.00	86.00
Pcam.gene135810_i0_len1116	99.00	121.00	86.00	18.00
Pcam.gene294_i1_len210	320.73	290.44	280.28	346.74
Pcam.gene115024_i0_len426	168.00	49.00	46.00	379.00
Pcam.gene633_i0_len560	773.60	630.47	565.78	496.23
Pcam.gene201947_i0_len279	13.00	1.00	0.00	2.00
Pcam.gene2456_i1_len1518	3078.94	276.75	118.49	7.82
Pcam.gene356_i2_len258	8.67	0.00	9.08	14.40
Pcam.gene138074_i0_len1041	307.00	206.00	64.00	0.00
Pcam.gene139699_i0_len1167	0.00	0.00	0.00	255.00
Pcam.gene34842_i0_len231	9.00	1.00	7.00	2.00
Pcam.gene146795_i0_len1887	770.61	1212.85	58.99	307.20
Pcam.gene149636_i0_len681	145.00	36.00	51.00	23.00
Pcam.gene138686_i0_len1056	74.00	52.00	87.00	33.00
Pcam.gene57000_i0_len222	8.00	2.00	3.00	1.00
Pcam.gene153026_i0_len603	15.55	17.10	47.65	21.04
Pcam.gene824_i3_len945	21.50	89.20	57.87	56.97
Pcam.gene6866_i1_len222	53.01	18.70	17.82	21.07
Pcam.gene152866_i0_len603	890.00	752.00	329.00	388.00
Pcam.gene5663_i0_len450	1.86	63.53	93.87	12.00
Pcam.gene2148_i0_len1257	28580.84	19481.27	13847.30	102.30
Pcam.gene163697_i0_len258	10.00	2.00	0.00	3.00
Pcam.gene165202_i0_len258	0.00	13.00	1.00	2.00
Pcam.gene111356_i0_len465	0.00	50.00	0.00	0.00
Pcam.gene997_i3_len201	0.00	0.00	2.62	6.91
Pcam.gene12_i20_len600	111.74	47.82	31.29	19.24
Pcam.gene150757_i0_len567	504.11	245.38	325.03	145.00
Pcam.gene155657_i0_len939	11902.00	8325.00	7336.00	2804.00
Pcam.gene174733_i0_len246	12.00	5.00	1.00	42.00
Pcam.gene140850_i0_len1122	25.00	88.00	156.00	49.00
Pcam.gene152137_i0_len555	51.00	17.00	41.00	10.00
Pcam.gene1_i9_len1203	830.09	512.27	428.80	286.23
Pcam.gene847_i3_len582	5189.45	9153.03	23607.27	5343.04
Pcam.gene136017_i0_len1263	96.00	80.00	131.00	9.00
Pcam.gene344_i2_len1209	216.69	307.47	316.64	194.60
Pcam.gene123587_i0_len362	76.00	90.00	71.00	36.00
Pcam.gene122688_i0_len366	55.00	30.73	20.00	18.00
Pcam.gene136478_i0_len1503	1190.00	917.00	15.00	1.00
Pcam.gene12565_i0_len213	13.00	12.00	6.00	2.00
Pcam.gene190769_i0_len312	1.00	283.00	496.16	5645.78
Pcam.gene187016_i0_len315	0.00	14.00	0.00	28.00
Pcam.gene145225_i0_len1599	0.00	182.12	0.00	302.47
Pcam.gene138199_i0_len1023	264.00	61.00	44.00	21.00
Pcam.gene160093_i0_len753	466.00	112.00	225.00	62.00
Pcam.gene2745_i0_len1128	6170.82	3514.52	3721.00	615.24
Pcam.gene156670_i0_len888	0.00	4.00	0.00	107.00
Pcam.gene2739_i0_len732	2491.00	8.00	2.00	0.00
Pcam.gene4651_i0_len618	122.00	36.00	35.00	4.00
Pcam.gene130486_i0_len411	288.00	161.00	165.00	10.00
Pcam.gene146906_i0_len1920	341.00	110.00	36.00	16.00
Pcam.gene152397_i0_len594	1.00	248.00	34.00	2976.00
Pcam.gene3539_i0_len1905	2002.32	153.00	131.00	1.00
Pcam.gene4385_i0_len312	8.35	8.42	18.80	12.31
Pcam.gene136221_i0_len1242	2627.99	1724.00	1129.00	228.00
Pcam.gene137288_i0_len1398	3306.00	504.00	385.00	123.00
Pcam.gene154368_i0_len873	0.00	0.00	0.00	76.00
Pcam.gene145876_i0_len1653	295.00	187.00	68.00	0.00
Pcam.gene197016_i0_len333	1.02	12.78	12.17	44.65
Pcam.gene121451_i0_len483	53.00	735.00	4.00	1594.00
Pcam.gene25_i21_len213	2.35	10.18	4.06	6.32
Pcam.gene109974_i0_len447	0.00	189.05	2.00	222.78
Pcam.gene164725_i0_len255	9.08	9.03	8.98	5.00
Pcam.gene41461_i0_len237	1.00	14.00	9.00	15.00
Pcam.gene32856_i0_len231	29.33	41.16	18.99	25.90
Pcam.gene157023_i0_len912	44.00	27.00	26.00	77.00
Pcam.gene144667_i0_len1713	0.00	0.00	0.00	299.00
Pcam.gene2950_i0_len1008	853.94	132.89	161.00	41.00
Pcam.gene815_i3_len216	13.13	17.48	17.03	5.13
Pcam.gene197996_i0_len327	807.00	1056.00	987.00	53.00
Pcam.gene197065_i0_len330	1.00	11.00	5.50	21.00
Pcam.gene192996_i0_len333	32.00	5.00	5.00	3.00
Pcam.gene145471_i0_len1593	145.00	100.00	48.00	37.00
Pcam.gene117_i8_len219	11.33	14.87	7.56	2.84
Pcam.gene124491_i0_len366	1.00	1.00	48.00	8.00
Pcam.gene46707_i0_len222	24.05	29.68	20.07	46.55
Pcam.gene159306_i0_len786	77.00	60.00	53.00	27.00
Pcam.gene31257_i0_len204	0.00	7.00	2.00	1.00
Pcam.gene197010_i0_len333	52.00	89.00	40.00	33.00
Pcam.gene8217_i1_len657	83.18	73.56	62.20	48.51
Pcam.gene4883_i0_len255	10.00	3.00	9.99	2.00
Pcam.gene1881_i0_len948	1160.00	881.60	815.55	120.00
Pcam.gene144262_i0_len3687	573.00	561.00	611.00	272.00
Pcam.gene8165_i0_len2424	49.65	209.63	23.88	305.98
Pcam.gene53129_i0_len225	2.00	0.00	7.00	0.00
Pcam.gene1563_i1_len1506	158.12	158.63	174.46	99.00
Pcam.gene147038_i0_len1878	1172.86	99.68	103.10	20.02
Pcam.gene299_i2_len228	3.13	13.62	9.61	11.86
Pcam.gene6092_i0_len306	23.20	14.00	8.89	1.70
Pcam.gene133860_i0_len390	0.00	0.00	0.00	28.00
Pcam.gene109959_i0_len447	132.00	3599.00	1.00	17.00
Pcam.gene7663_i1_len204	0.00	3.07	0.00	7.54
Pcam.gene1578_i0_len1752	9108.91	3931.41	4133.63	1162.13
Pcam.gene150134_i0_len645	0.00	0.00	0.00	50.00
Pcam.gene8182_i1_len2271	195.72	263.72	405.78	176.00
Pcam.gene144469_i0_len1752	171.00	68.00	99.00	24.00
Pcam.gene3885_i0_len285	89.97	94.20	108.26	62.87
Pcam.gene163693_i0_len258	26.00	27.00	28.00	35.00
Pcam.gene52271_i0_len225	0.00	0.00	0.00	8.00
Pcam.gene201211_i0_len285	10.00	11.00	5.00	25.00
Pcam.gene15_i21_len213	2.09	23.41	0.00	0.00
Pcam.gene146529_i0_len2214	451.00	238.00	293.00	55.00
Pcam.gene155586_i0_len939	170.00	53.00	101.00	28.00
Pcam.gene142862_i0_len4977	532.00	111.00	504.00	11.00
Pcam.gene145538_i0_len1665	1013.00	424.00	338.00	71.00
Pcam.gene488_i0_len210	4.17	3.09	8.99	19.64
Pcam.gene7352_i0_len423	470.00	562.00	101.00	11.00
Pcam.gene37_i1_len309	38.57	42.62	85.60	36.36
Pcam.gene2104_i0_len2136	386.00	192.00	167.00	293.00
Pcam.gene16452_i0_len210	8.00	2.00	2.00	2.00
Pcam.gene139822_i0_len1137	229.00	129.00	88.00	94.00
Pcam.gene115892_i0_len513	224.00	180.00	149.00	77.00
Pcam.gene156941_i0_len903	48.00	78.00	87.00	142.00
Pcam.gene158057_i0_len693	17.00	48.00	73.00	53.00
Pcam.gene521_i0_len1938	193.00	148.00	198.00	76.13
Pcam.gene2_i12_len339	26.34	28.39	29.98	11.99
Pcam.gene12408_i0_len213	4.00	1.00	1.00	7.00
Pcam.gene180126_i0_len252	10.00	2.00	3.00	0.00
Pcam.gene209018_i0_len291	34.93	15.58	38.67	11.72
Pcam.gene0_i34_len276	5.83	11.48	10.16	7.43
Pcam.gene812_i0_len444	101.00	29.00	26.00	22.00
Pcam.gene135893_i0_len1215	2265.91	30.39	0.54	0.00
Pcam.gene161036_i0_len261	4.00	9.00	17.00	25.00
Pcam.gene152663_i0_len591	1162.00	27566.00	13236.00	25715.00
Pcam.gene6423_i1_len225	8.48	10.02	2.00	0.00
Pcam.gene1753_i0_len1854	636.22	2158.25	0.00	38.00
Pcam.gene149005_i0_len615	86.00	41.00	49.00	7.00
Pcam.gene7_i27_len525	138.70	112.26	120.02	175.71
Pcam.gene20301_i0_len204	2.00	4.00	6.00	6.00
Pcam.gene149609_i0_len678	55.00	14.00	9.00	3.00
Pcam.gene1143_i0_len777	71.00	12.00	20.45	1.00
Pcam.gene136035_i0_len1257	349.00	245.00	297.00	68.00
Pcam.gene140969_i0_len1110	65.52	602.79	3.00	53.72
Pcam.gene2063_i0_len1047	299.00	122.00	106.00	48.76
Pcam.gene50420_i0_len219	31.64	13.02	8.00	2.47
Pcam.gene180256_i0_len252	0.00	0.00	0.00	18.00
Pcam.gene115677_i0_len516	0.00	106.00	10.00	6.00
Pcam.gene142365_i0_len2508	1505.00	909.00	1261.00	316.00
Pcam.gene1655_i1_len420	0.00	4394.86	175.31	314.75
Pcam.gene203520_i0_len282	77.84	56.67	47.56	72.49
Pcam.gene5575_i0_len351	24.94	13.00	62.00	52.00
Pcam.gene130560_i0_len411	0.00	150.35	0.00	724.10
Pcam.gene743_i3_len342	400.24	377.10	108.85	1413.00
Pcam.gene136371_i0_len1248	805.00	224.00	370.00	32.00
Pcam.gene2_i24_len279	55.15	48.33	44.15	19.53
Pcam.gene34_i5_len3366	121.20	329.26	667.06	21.95
Pcam.gene2001_i0_len1692	430.94	104.00	180.00	38.00
Pcam.gene137371_i0_len1395	2660.00	2563.00	2753.00	1879.00
Pcam.gene138392_i0_len1065	0.00	82.00	11.00	3.00
Pcam.gene111866_i0_len453	13.00	1378.57	1.00	4317.23
Pcam.gene165309_i0_len258	0.00	1.00	0.00	18.00
Pcam.gene2106_i0_len231	10.53	8.61	1.56	4.09
Pcam.gene191297_i0_len312	0.00	0.00	0.00	98.00
Pcam.gene180982_i0_len255	5.00	13.07	10.00	13.00
Pcam.gene442_i2_len222	2.81	12.76	10.99	13.28
Pcam.gene113405_i0_len330	7.63	15.83	7.61	31.76
Pcam.gene160315_i0_len261	4.00	1.00	209.01	569.44
Pcam.gene179912_i0_len252	170.00	155.04	440.00	93.23
Pcam.gene136174_i0_len1269	1809.00	1635.00	900.00	894.00
Pcam.gene4518_i0_len1098	143.47	99.29	91.33	60.61
Pcam.gene124965_i0_len369	30.00	6.00	41.00	19.00
Pcam.gene115844_i0_len516	459.00	150.00	133.00	70.00
Pcam.gene1667_i0_len747	243.60	264.45	210.60	469.41
Pcam.gene143693_i0_len3438	371.00	345.00	291.00	156.00
Pcam.gene10721_i0_len210	31.41	39.84	50.15	75.25
Pcam.gene793_i0_len2385	144.00	378.44	20.83	55.35
Pcam.gene7934_i1_len225	2.17	10.06	2.33	18.32
Pcam.gene208877_i0_len291	19.96	12.94	10.21	3.73
Pcam.gene4538_i0_len1086	113.00	53.00	61.00	40.00
Pcam.gene139654_i0_len1152	48.00	51.00	50.00	95.00
Pcam.gene361_i3_len204	5.43	6.02	7.63	7.31
Pcam.gene193896_i0_len342	71.00	82.00	56.00	66.00
Pcam.gene0_i30_len282	129.91	66.88	66.15	27.10
Pcam.gene13059_i0_len216	37.00	23.00	30.00	55.00
Pcam.gene145496_i0_len1581	1032.00	846.00	752.00	63.00
Pcam.gene197927_i0_len327	42.00	28.00	28.00	56.00
Pcam.gene1239_i0_len1302	338.14	204.33	170.90	121.30
Pcam.gene186902_i0_len312	22.00	6.00	7.00	7.00
Pcam.gene23_i9_len1407	836.92	426.55	375.17	230.84
Pcam.gene31593_i0_len207	49.27	27.06	16.06	23.22
Pcam.gene151177_i0_len571	60.77	78.51	132.05	79.29
Pcam.gene202010_i0_len279	85.00	36.00	20.00	40.00
Pcam.gene137113_i0_len1530	0.00	0.00	0.00	216.00
Pcam.gene1405_i1_len219	28.36	22.59	11.33	42.48
Pcam.gene5051_i0_len1419	4080.87	2500.00	2681.00	563.00
Pcam.gene196137_i0_len324	0.00	0.00	0.00	26.06
Pcam.gene2573_i0_len225	25.00	9.00	9.00	5.00
Pcam.gene182018_i0_len252	20.00	21.00	11.00	35.00
Pcam.gene146204_i0_len2016	304.00	141.00	118.00	51.00
Pcam.gene31099_i0_len207	22.80	12.38	8.00	5.46
Pcam.gene114552_i0_len435	1.00	39.00	0.00	2.00
Pcam.gene2006_i0_len294	7.03	16.10	13.63	51.68
Pcam.gene43273_i0_len237	19.87	16.74	15.61	6.13
Pcam.gene268_i6_len201	6.91	4.87	2.30	0.00
Pcam.gene3903_i0_len579	265.99	208.99	180.55	109.71
Pcam.gene5630_i0_len552	11.02	632.12	12.90	1550.87
Pcam.gene28425_i0_len207	67.00	21.00	33.00	20.00
Pcam.gene201618_i0_len288	90.29	122.79	62.35	57.63
Pcam.gene146571_i0_len2136	822.00	260.00	197.00	64.00
Pcam.gene31468_i0_len207	15.00	18.00	11.00	19.00
Pcam.gene135186_i0_len1344	0.00	0.00	0.00	164.00
Pcam.gene172667_i0_len270	19.00	12.00	9.00	12.00
Pcam.gene139556_i0_len1002	0.00	1.00	0.00	78.00
Pcam.gene154936_i0_len804	485.00	264.00	328.00	192.00
Pcam.gene2987_i0_len1815	192.74	124.33	127.61	39.00
Pcam.gene7095_i1_len780	5.00	11.00	54.42	1440.11
Pcam.gene4682_i0_len1524	11.19	184.86	165.46	57.38
Pcam.gene31211_i0_len204	4.00	3.00	3.00	6.00
Pcam.gene2161_i0_len6942	2798.44	1587.00	2516.31	804.99
Pcam.gene145631_i0_len1659	915.00	279.00	1152.00	134.00
Pcam.gene6723_i1_len288	1544.00	194.00	37.00	58.00
Pcam.gene145922_i0_len1644	1025.00	259.00	193.00	55.00
Pcam.gene67_i1_len310	14.21	15.21	11.71	2.79
Pcam.gene119979_i0_len468	75.62	0.99	2.41	4.00
Pcam.gene136854_i0_len1538	429.00	67.00	94.00	17.00
Pcam.gene3917_i0_len1569	5.68	15.00	21.54	1092.13
Pcam.gene2919_i0_len9018	1394.00	438.00	504.00	119.00
Pcam.gene2782_i0_len1773	4644.49	6478.90	17381.60	5853.25
Pcam.gene145198_i0_len1596	871.00	431.00	463.00	82.00
Pcam.gene145815_i0_len1632	10.00	460.00	0.00	4.00
Pcam.gene140874_i0_len1134	21.00	43.00	94.00	92.00
Pcam.gene141537_i0_len2661	0.00	0.00	0.00	517.00
Pcam.gene152958_i0_len597	562.00	329.00	138.00	2.00
Pcam.gene193866_i0_len342	65.00	46.00	31.00	7.00
Pcam.gene540_i2_len450	42.64	15.13	16.87	12.69
Pcam.gene92385_i0_len201	55.29	56.06	45.58	67.36
Pcam.gene33855_i0_len234	95.14	57.06	71.22	40.16
Pcam.gene3930_i0_len324	7.01	5.67	6.06	25.21
Pcam.gene6975_i0_len243	29.00	2.00	4.50	1.00
Pcam.gene97_i9_len648	12.21	54.95	25.83	44.16
Pcam.gene116261_i0_len522	3.00	74.00	263.00	743.00
Pcam.gene164549_i0_len255	147.00	88.00	93.00	89.00
Pcam.gene1_i11_len1167	112.90	52.80	47.34	23.35
Pcam.gene4830_i0_len1431	152.00	81.00	57.00	63.00
Pcam.gene936_i1_len1305	1248.99	368.30	311.50	212.64
Pcam.gene5472_i0_len1644	215.00	179.00	183.13	45.00
Pcam.gene198013_i0_len327	26.37	16.24	16.80	10.35
Pcam.gene167937_i0_len273	162.29	125.31	125.72	112.48
Pcam.gene43465_i0_len234	2.00	29.00	1.00	10.00
Pcam.gene195_i6_len660	375.75	383.55	506.04	106.33
Pcam.gene2788_i0_len1749	89.00	69.00	143.00	40.00
Pcam.gene135012_i0_len1284	299.00	191.00	113.00	27.00
Pcam.gene12396_i0_len213	9.00	11.00	15.00	2.00
Pcam.gene143428_i0_len5412	1077.00	558.00	565.00	21.00
Pcam.gene139429_i0_len993	393.00	208.00	199.00	43.00
Pcam.gene7760_i0_len963	94.40	19.77	21.88	21.09
Pcam.gene32804_i0_len231	1.02	0.00	9.00	0.00
Pcam.gene1727_i0_len585	122.10	2010.66	21.38	386.38
Pcam.gene140347_i0_len1176	0.00	189.00	22.00	1.00
Pcam.gene135478_i0_len1317	106.00	569.00	62.00	41.00
Pcam.gene150723_i0_len564	339.00	260.00	251.00	232.00
Pcam.gene136561_i0_len1500	217.00	297.00	340.00	108.00
Pcam.gene187_i2_len855	33.78	76.12	64.74	70.14
Pcam.gene433_i3_len294	0.00	21.06	19.70	28.64
Pcam.gene139979_i0_len1188	0.00	0.00	0.00	301.00
Pcam.gene6240_i1_len369	1577.28	963.24	414.00	1127.00
Pcam.gene136563_i0_len1500	253.00	95.00	140.00	21.00
Pcam.gene41096_i0_len240	23.00	18.23	7.73	6.81
Pcam.gene8218_i0_len777	461.00	285.00	197.00	49.00
Pcam.gene147335_i0_len1947	2232.00	1403.00	977.00	194.00
Pcam.gene155398_i0_len825	359.00	81.00	136.00	68.00
Pcam.gene20475_i0_len204	7.07	11.52	10.29	15.76
Pcam.gene131539_i0_len405	0.00	0.00	0.00	424.00
Pcam.gene49620_i0_len219	0.00	0.00	0.00	9.00
Pcam.gene129380_i0_len393	50.00	35.00	40.00	63.00
Pcam.gene158969_i0_len768	13.00	129.00	56.00	342.00
Pcam.gene1886_i1_len1887	197727.05	53759.08	77794.05	248.24
Pcam.gene157462_i0_len711	67.00	23.00	28.00	23.00
Pcam.gene153197_i0_len579	33.74	9627.57	66.60	6325.56
Pcam.gene4594_i0_len615	5007.44	3416.40	7974.95	3353.01
Pcam.gene188561_i0_len321	14.00	17.00	12.00	35.00
Pcam.gene146313_i0_len2046	314.00	166.00	221.00	33.00
Pcam.gene2387_i1_len1299	11579.63	3581.47	2711.76	2799.82
Pcam.gene135537_i0_len1326	272.00	64.00	113.00	43.00
Pcam.gene137304_i0_len1404	68.00	19.00	115.00	639.00
Pcam.gene5550_i0_len351	42.00	40.00	36.00	26.00
Pcam.gene4967_i0_len327	28.01	25.07	24.63	16.36
Pcam.gene170722_i0_len267	23.10	21.98	17.02	24.78
Pcam.gene140239_i0_len1170	196.00	78.00	77.00	49.00
Pcam.gene145682_i0_len1680	165.00	64.00	117.00	21.00
Pcam.gene160047_i0_len765	31.85	129.36	22.54	21.81
Pcam.gene207866_i0_len300	58.00	28.00	19.00	11.00
Pcam.gene3937_i0_len252	22.30	18.77	12.45	12.51
Pcam.gene47699_i0_len219	26.00	15.00	25.00	9.00
Pcam.gene27533_i0_len207	60.00	99.00	162.00	77.00
Pcam.gene4708_i0_len1521	498.00	160.00	120.00	39.00
Pcam.gene157390_i0_len711	469.55	325.01	274.60	167.28
Pcam.gene2308_i2_len1073	114.89	86.24	79.08	43.26
Pcam.gene6175_i1_len258	50.99	43.00	56.00	31.00
Pcam.gene129273_i0_len393	125.00	58.00	34.00	61.00
Pcam.gene529_i2_len270	18212.41	9408.34	8607.51	14260.98
Pcam.gene29869_i0_len204	0.00	16.00	1.00	3.00
Pcam.gene309_i3_len1725	7326.53	1907.15	3889.24	524.04
Pcam.gene36857_i0_len228	48.98	53.79	64.72	32.62
Pcam.gene7_i8_len1098	123.60	13.79	40.09	0.00
Pcam.gene136992_i0_len1512	181.00	119.00	198.00	68.00
Pcam.gene2002_i0_len572	38.51	42.58	28.64	25.19
Pcam.gene30_i3_len355	48.01	50.16	71.88	22.33
Pcam.gene7475_i0_len210	1.00	1.00	12.01	0.00
Pcam.gene36641_i0_len228	4.35	4.71	5.02	10.47
Pcam.gene0_i121_len201	9.33	10.15	5.86	2.30
Pcam.gene1042_i2_len219	17.56	14.92	26.05	65.50
Pcam.gene145853_i0_len1650	32662.00	154.00	41597.00	202.00
Pcam.gene4028_i1_len231	145.94	83.50	152.66	55.17
Pcam.gene135084_i0_len1284	55.00	153.00	819.00	48.00
Pcam.gene14_i15_len789	13.45	5.98	21.15	75.68
Pcam.gene148708_i0_len609	0.00	55.00	5.00	5.00
Pcam.gene117162_i0_len507	0.00	0.00	0.00	89.00
Pcam.gene195165_i0_len339	13.39	15.94	25.35	10.19
Pcam.gene33814_i0_len234	20.31	6.57	9.25	0.00
Pcam.gene137078_i0_len1527	0.00	0.00	0.00	243.00
Pcam.gene4313_i0_len708	44.00	122.00	196.00	211.00
Pcam.gene135421_i0_len1323	217.00	151.00	147.00	33.00
Pcam.gene149031_i0_len618	0.00	0.00	0.00	99.00
Pcam.gene92398_i0_len201	2.00	3.00	0.00	6.86
Pcam.gene25537_i0_len207	4.00	5.00	7.00	5.00
Pcam.gene51024_i0_len219	22.00	27.01	14.00	7.00
Pcam.gene9246_i0_len210	0.00	0.00	0.00	8.00
Pcam.gene3508_i1_len2379	418.29	445.18	432.01	15.78
Pcam.gene160087_i0_len753	0.00	0.00	0.00	102.00
Pcam.gene5859_i0_len300	38.69	30.05	26.50	21.00
Pcam.gene141578_i0_len3000	173.00	255.00	179.00	30.00
Pcam.gene138756_i0_len1053	729.00	1004.00	559.00	2086.00
Pcam.gene178842_i0_len240	15.87	24.04	13.16	14.83
Pcam.gene5062_i1_len204	3.75	6.29	12.87	5.18
Pcam.gene15_i30_len201	0.00	16.16	0.00	0.00
Pcam.gene132211_i0_len381	0.00	0.00	0.00	85.00
Pcam.gene138182_i0_len1023	127.00	66.00	73.00	24.00
Pcam.gene6278_i0_len1296	250.58	61.00	76.00	29.00
Pcam.gene206_i3_len216	3.43	4.94	5.50	9.53
Pcam.gene56638_i0_len225	1.00	5.00	4.00	14.00
Pcam.gene184368_i0_len249	15.00	38.00	23.00	19.00
Pcam.gene1623_i2_len228	10.79	12.59	7.80	7.14
Pcam.gene2449_i0_len1131	3705.54	2269.29	2144.23	328.17
Pcam.gene121403_i0_len486	63.00	30.00	14.00	22.00
Pcam.gene136574_i0_len1497	203.00	261.00	156.00	59.00
Pcam.gene143762_i0_len3138	422.27	257.34	306.00	127.00
Pcam.gene147445_i0_len1965	546.00	138.00	214.00	356.00
Pcam.gene186352_i0_len318	25.00	8.00	6.00	1.52
Pcam.gene149461_i0_len668	225.15	173.69	166.24	78.32
Pcam.gene759_i1_len261	3.11	9.44	2.88	0.00
Pcam.gene167469_i0_len270	186.00	33.00	88.00	133.00
Pcam.gene310_i0_len5511	604.19	433.50	424.83	142.48
Pcam.gene115359_i0_len429	0.00	18.00	0.00	45.00
Pcam.gene155564_i0_len936	92.00	80.00	18.00	7.00
Pcam.gene1229_i1_len1062	489.58	269.43	288.31	180.84
Pcam.gene159297_i0_len786	831.00	408.00	972.00	2385.00
Pcam.gene122268_i0_len363	6.00	3.00	20.33	5.00
Pcam.gene140739_i0_len1086	191.00	100.00	50.00	93.00
Pcam.gene146527_i0_len2214	32.00	229.00	133.00	4.00
Pcam.gene160845_i0_len261	799.00	107.00	8.00	14.00
Pcam.gene37472_i0_len228	54.52	48.56	37.42	30.41
Pcam.gene152529_i0_len591	0.00	28.00	7.00	217.00
Pcam.gene1634_i1_len546	219.01	236.61	55.47	48.50
Pcam.gene131162_i0_len402	36.00	24.00	55.00	11.00
Pcam.gene43123_i0_len237	21.96	12.18	14.09	24.70
Pcam.gene83_i3_len285	21.26	20.93	22.97	18.61
Pcam.gene128682_i0_len396	217.00	289.00	129.00	158.00
Pcam.gene6934_i0_len537	644.00	467.00	405.00	298.97
Pcam.gene8329_i0_len210	105.38	57.49	77.67	58.89
Pcam.gene159800_i0_len744	520.08	332.70	380.59	331.87
Pcam.gene53569_i0_len225	4.00	5.00	7.00	0.00
Pcam.gene18_i29_len510	73.59	59.76	81.53	85.76
Pcam.gene2275_i1_len492	143.36	77.30	47.88	31.98
Pcam.gene3116_i0_len579	12796.36	5018.75	6241.52	1594.38
Pcam.gene146664_i0_len2169	1699.00	210.00	98.00	8.00
Pcam.gene2921_i0_len591	159.00	121.00	97.00	34.00
Pcam.gene137346_i0_len1392	546.00	273.00	246.00	167.00
Pcam.gene146642_i0_len2160	227.00	30.00	101.00	11.00
Pcam.gene110849_i0_len441	47.00	23.00	26.00	13.00
Pcam.gene135927_i0_len1215	225.03	782.18	111.00	25.00
Pcam.gene158175_i0_len687	103.00	17.00	11.00	12.00
Pcam.gene156666_i0_len888	126.00	64.00	102.60	87.00
Pcam.gene145328_i0_len1608	173.00	451.00	633.00	287.00
Pcam.gene121986_i0_len489	4.00	0.00	3.00	2741.00
Pcam.gene117948_i0_len543	0.00	0.00	0.00	52.00
Pcam.gene1896_i1_len219	0.00	25.96	116.21	573.12
Pcam.gene1732_i1_len237	7.59	12.11	9.00	5.82
Pcam.gene31172_i0_len207	6.00	3.00	0.00	6.15
Pcam.gene159146_i0_len795	62.00	201.00	235.00	194.00
Pcam.gene355_i0_len414	36.03	52.84	47.85	46.99
Pcam.gene149464_i0_len666	16727.00	548.00	9.00	76.00
Pcam.gene31755_i0_len207	3.00	11.00	11.00	6.00
Pcam.gene936_i2_len1296	82026.31	35443.84	37821.98	5671.26
Pcam.gene151041_i0_len564	0.00	9.00	0.00	44.00
Pcam.gene136815_i0_len1545	135.00	124.00	82.00	99.00
Pcam.gene208007_i0_len300	19.00	29.00	35.00	18.00
Pcam.gene2535_i0_len4670	8963.86	3262.36	40518.45	2677.42
Pcam.gene165655_i0_len261	55.93	41.01	31.13	21.03
Pcam.gene29_i5_len1275	120.46	100.33	114.85	60.41
Pcam.gene181594_i0_len255	0.00	0.00	0.00	15.00
Pcam.gene138064_i0_len1032	0.00	80.00	2.00	76.00
Pcam.gene5835_i0_len279	0.00	2.50	14.83	89.98
Pcam.gene37386_i0_len231	19.00	9.00	10.91	17.34
Pcam.gene204579_i0_len282	14.00	8.98	11.00	7.00
Pcam.gene146116_i0_len2097	0.00	0.00	0.00	242.00
Pcam.gene5979_i1_len801	1.00	414.89	28.83	2970.67
Pcam.gene131262_i0_len408	110.74	93.00	109.22	29.19
Pcam.gene742_i1_len765	57981.93	36519.90	36170.18	25250.48
Pcam.gene7622_i0_len1149	592.00	420.00	197.00	40.04
Pcam.gene5977_i0_len405	25.53	13.30	12.69	17.83
Pcam.gene3862_i1_len1908	747.37	130.52	332.77	212.18
Pcam.gene27512_i0_len207	28.00	47.00	20.00	128.00
Pcam.gene133512_i0_len390	0.00	0.00	0.00	57.00
Pcam.gene208904_i0_len288	8.00	5.00	14.00	1.00
Pcam.gene171666_i0_len270	65.00	25.00	14.00	25.00
Pcam.gene159261_i0_len798	199.00	147.00	66.00	22.00
Pcam.gene921_i1_len921	938.20	2254.69	961.00	468.73
Pcam.gene117_i5_len246	66.75	46.07	26.66	31.87
Pcam.gene157998_i0_len693	170.00	84.00	85.00	21.00
Pcam.gene135147_i0_len1284	7.65	470.74	99.72	772.16
Pcam.gene33760_i0_len231	13.13	11.11	21.05	19.07
Pcam.gene138565_i0_len1071	105.00	35.00	19.00	0.00
Pcam.gene144900_i0_len1824	393.00	178.00	352.00	48.00
Pcam.gene3065_i0_len1011	6226.00	1529.72	1869.00	428.00
Pcam.gene116548_i0_len504	0.00	71.00	7.00	2.00
Pcam.gene110726_i0_len441	0.00	61.00	4.00	4.00
Pcam.gene190731_i0_len312	88.00	58.00	25.00	26.00
Pcam.gene46356_i0_len222	79.00	33.00	60.00	23.00
Pcam.gene330_i3_len225	10.97	3.62	2.00	5.03
Pcam.gene95_i5_len297	13.90	2.95	16.75	8.14
Pcam.gene56834_i0_len225	6.00	12.00	6.00	15.27
Pcam.gene116198_i0_len522	3.00	21.00	2.00	37.00
Pcam.gene98_i5_len219	18.53	8.85	2.56	4.26
Pcam.gene74_i7_len255	11.23	21.06	17.76	13.48
Pcam.gene2_i20_len297	16.56	14.26	24.18	25.66
Pcam.gene132047_i0_len381	40.00	24.00	41.02	31.00
Pcam.gene109717_i0_len450	0.00	0.00	0.00	1403.24
Pcam.gene2759_i0_len735	0.00	0.00	0.00	114.74
Pcam.gene111183_i0_len459	2.00	24.00	31.00	86.00
Pcam.gene148007_i0_len639	452.00	61.00	42.00	23.00
Pcam.gene137028_i0_len1509	424.00	109.00	110.00	20.00
Pcam.gene168416_i0_len276	0.00	0.00	0.00	16.00
Pcam.gene146347_i0_len2184	0.00	0.00	0.00	439.00
Pcam.gene147492_i0_len1953	361.00	63.00	73.00	36.00
Pcam.gene17_i14_len903	331.20	255.26	175.64	467.71
Pcam.gene4085_i0_len1557	146.00	33.16	119.00	0.00
Pcam.gene145792_i0_len1626	484.00	194.00	308.00	76.00
Pcam.gene144484_i0_len1752	437.00	244.00	251.00	70.00
Pcam.gene724_i0_len285	605.57	640.48	524.43	674.87
Pcam.gene40124_i0_len240	6.00	12.00	18.00	9.00
Pcam.gene139195_i0_len1011	2.95	173.44	260.70	77.36
Pcam.gene143885_i0_len3249	533.00	132.00	159.00	33.00
Pcam.gene509_i0_len568	72.21	36.60	24.01	31.94
Pcam.gene11_i1_len270	46.26	46.62	48.05	60.66
Pcam.gene172709_i0_len270	6.00	13.02	2.00	4.00
Pcam.gene3681_i1_len1671	165.44	64.93	81.14	50.56
Pcam.gene54599_i0_len222	14.00	6.00	6.00	1.00
Pcam.gene7195_i0_len645	125.97	136.77	121.61	296.06
Pcam.gene6651_i0_len885	209.00	34.00	10.00	5.00
Pcam.gene118208_i0_len528	3.61	1.63	51.01	7.77
Pcam.gene148917_i0_len621	1664.08	5139.72	601.82	25.00
Pcam.gene65_i4_len2079	13436.69	10373.90	7245.16	19180.12
Pcam.gene5747_i1_len753	2536.88	2468.10	2666.20	388.77
Pcam.gene128381_i0_len354	0.00	0.00	0.00	23.00
Pcam.gene109467_i0_len447	0.00	0.00	0.00	46.00
Pcam.gene1151_i0_len1614	355.99	9.00	90.00	0.00
Pcam.gene40687_i0_len237	13.22	13.76	9.66	19.02
Pcam.gene155904_i0_len960	116.00	110.00	70.00	129.00
Pcam.gene34187_i0_len234	104.39	79.06	43.38	8.00
Pcam.gene19_i1_len427	90.34	63.88	54.51	47.30
Pcam.gene131_i2_len285	69.39	96.13	54.72	80.86
Pcam.gene31701_i0_len207	5.35	0.00	0.00	2.01
Pcam.gene150885_i0_len567	0.00	0.00	0.00	39.00
Pcam.gene138680_i0_len1056	129.00	192.00	58.00	29.00
Pcam.gene1267_i2_len267	37.58	0.00	0.00	0.00
Pcam.gene1344_i2_len273	3.48	9.39	12.76	3.60
Pcam.gene146644_i0_len2160	1038.00	700.00	539.00	138.01
Pcam.gene4623_i1_len360	189.00	184.05	267.00	129.00
Pcam.gene41942_i0_len234	31.00	4.00	11.00	12.00
Pcam.gene172586_i0_len267	21.00	4.00	4.00	0.00
Pcam.gene109823_i0_len450	81.00	24.00	21.00	14.00
Pcam.gene6699_i0_len888	80.00	118.00	89.00	51.00
Pcam.gene157742_i0_len720	0.00	0.00	0.00	150.00
Pcam.gene192881_i0_len339	32.00	11.00	17.00	8.00
Pcam.gene141011_i0_len1104	2615.99	1962.64	1559.98	274.82
Pcam.gene4323_i1_len351	189.33	66.76	37.81	81.00
Pcam.gene3487_i1_len960	4175.48	2881.27	2711.00	840.00
Pcam.gene13078_i0_len216	6.19	3.84	2.99	1.00
Pcam.gene186630_i0_len315	19.58	22.96	7.55	12.48
Pcam.gene1017_i2_len255	104.12	43.68	58.98	44.16
Pcam.gene1293_i1_len204	11.01	3.00	4.24	3.32
Pcam.gene7290_i0_len864	115.59	9.35	9.71	6.60
Pcam.gene1764_i0_len8782	1991.12	827.36	1221.85	257.44
Pcam.gene138757_i0_len1053	8713.00	4539.00	3837.00	4578.00
Pcam.gene4614_i0_len618	11.00	113.60	179.00	71.05
Pcam.gene53399_i0_len228	22.04	21.86	10.01	10.64
Pcam.gene3978_i0_len1113	1433.00	1084.00	520.00	213.00
Pcam.gene1225_i1_len216	144.19	112.93	92.10	130.14
Pcam.gene132595_i0_len375	25.00	16.00	10.00	7.00
Pcam.gene9_i5_len2898	629.59	451.21	483.27	270.10
Pcam.gene201508_i0_len288	1.00	104.00	8.00	61.00
Pcam.gene138387_i0_len1065	228.00	138.00	148.00	129.00
Pcam.gene1944_i0_len651	136.08	146.90	9454.83	547.26
Pcam.gene173366_i0_len243	0.00	0.00	1.00	53.00
Pcam.gene146805_i0_len1899	810.00	301.00	384.00	196.00
Pcam.gene136159_i0_len1269	118.00	76.00	65.00	32.00
Pcam.gene3_i66_len351	37.47	43.03	19.46	10.71
Pcam.gene149629_i0_len681	88.00	58.00	45.00	14.00
Pcam.gene205_i2_len282	0.00	12.38	18.62	11.94
Pcam.gene141772_i0_len2850	365.99	108.86	103.75	31.74
Pcam.gene188377_i0_len318	0.00	0.00	0.00	45.00
Pcam.gene158861_i0_len780	601.00	28.00	8.00	2.00
Pcam.gene36_i6_len249	30.78	5.23	18.31	21.64
Pcam.gene168558_i0_len276	30.36	3.20	14.94	1.17
Pcam.gene109744_i0_len450	279.00	189.00	185.00	67.00
Pcam.gene2198_i0_len1227	353.00	50.00	86.00	12.00
Pcam.gene7991_i1_len306	5669.62	4397.36	4624.40	5144.07
Pcam.gene714_i0_len986	387.85	173.28	139.02	70.97
Pcam.gene1281_i1_len2970	524.27	395.10	859.41	294.03
Pcam.gene277_i2_len1299	11919.20	31083.76	13159.34	11467.69
Pcam.gene10267_i0_len210	15.69	38.55	125.33	310.45
Pcam.gene330_i2_len228	9.55	5.13	4.06	4.56
Pcam.gene46077_i0_len219	4.00	6.05	0.00	0.00
Pcam.gene172818_i0_len267	3.00	102.00	1.00	86.00
Pcam.gene5_i21_len889	84.86	57.30	48.21	52.08
Pcam.gene137162_i0_len1521	233.00	57.00	41.00	14.00
Pcam.gene963_i0_len279	128.62	69.80	64.19	76.19
Pcam.gene4671_i1_len1002	874.53	5070.55	4980.47	2105.83
Pcam.gene20984_i0_len204	0.00	0.00	0.00	12.00
Pcam.gene8197_i0_len561	937.00	252.00	244.00	59.00
Pcam.gene157159_i0_len714	389.00	44404.00	4395.00	343922.00
Pcam.gene120734_i0_len492	2936.97	359.04	2554.17	7123.71
Pcam.gene7890_i0_len231	80.54	129.73	63.67	46.80
Pcam.gene12509_i0_len213	7.00	0.00	1.00	2.00
Pcam.gene4500_i0_len1485	12006.45	6259.00	3930.00	68.00
Pcam.gene135931_i0_len1209	71.12	103.50	90.81	63.94
Pcam.gene77_i5_len1575	468.30	157.15	110.89	12.52
Pcam.gene156645_i0_len885	0.00	551.00	1213.00	1205.25
Pcam.gene1647_i1_len267	56.23	17.67	9.90	22.59
Pcam.gene172710_i0_len270	16.00	3.00	6.00	2.00
Pcam.gene179847_i0_len252	7.00	15.00	11.00	5.00
Pcam.gene167_i4_len204	6.05	0.00	2.32	1.00
Pcam.gene150274_i0_len645	95.00	12.00	23.00	25.00
Pcam.gene8315_i0_len354	21.54	20.00	11.00	39.00
Pcam.gene1413_i0_len9609	2264.80	949.65	1462.77	223.01
Pcam.gene7047_i0_len261	305.53	313.53	399.28	706.55
Pcam.gene172851_i0_len267	30.00	8.00	5.00	1.00
Pcam.gene4_i26_len246	10.08	4.05	3.76	3.49
Pcam.gene17177_i0_len213	64.04	81.13	84.99	93.00
Pcam.gene117645_i0_len537	70.00	53.44	34.75	31.59
Pcam.gene165505_i0_len261	18.00	5.00	11.00	2.00
Pcam.gene140743_i0_len1086	59.00	40.00	70.00	118.89
Pcam.gene7076_i1_len1164	119.77	108.34	54.16	249.73
Pcam.gene24479_i0_len201	98.00	77.00	6.00	1.00
Pcam.gene381_i4_len1176	467.51	348.45	171.73	458.36
Pcam.gene149792_i0_len675	182.00	0.00	79.00	0.00
Pcam.gene7752_i1_len867	1055.68	375.05	458.22	191.98
Pcam.gene129025_i0_len399	37.22	49.99	50.16	69.00
Pcam.gene133661_i0_len390	10.00	15.00	182.00	176.00
Pcam.gene153580_i0_len588	370.54	199.65	348.81	358.00
Pcam.gene55083_i0_len222	1.00	1.00	3.00	11.00
Pcam.gene54_i2_len291	4.24	16.91	15.50	15.77
Pcam.gene114888_i0_len426	0.00	0.00	0.00	1942.00
Pcam.gene144366_i0_len1734	0.00	0.00	0.00	269.00
Pcam.gene141735_i0_len3060	358.05	197.71	136.56	56.03
Pcam.gene92510_i0_len201	7.14	3.89	2.00	1.00
Pcam.gene128416_i0_len399	0.00	0.00	0.00	25.00
Pcam.gene121201_i0_len498	107.00	52.00	65.00	10.00
Pcam.gene234_i5_len921	4804.94	1838.08	2049.00	1594.63
Pcam.gene156653_i0_len888	123.53	2388.04	8472.78	34064.85
Pcam.gene151984_i0_len558	318.00	408.00	26.00	174.00
Pcam.gene7255_i0_len1335	309.33	200.61	130.57	186.39
Pcam.gene177621_i0_len240	29.00	7.00	6.00	7.00
Pcam.gene1352_i1_len201	43.99	49.10	28.40	2.00
Pcam.gene0_i20_len333	18.00	15.08	18.97	1.57
Pcam.gene138460_i0_len1062	49.00	70.00	92.00	12.00
Pcam.gene907_i0_len429	37.24	60.41	60.37	82.38
Pcam.gene152997_i0_len600	0.50	55.26	82.81	1319.21
Pcam.gene42042_i0_len234	5.00	9.00	7.00	5.00
Pcam.gene1350_i0_len1497	169.00	248.00	207.00	214.00
Pcam.gene116329_i0_len519	0.00	0.00	0.00	52.00
Pcam.gene664_i0_len258	54.98	40.94	44.07	33.54
Pcam.gene170779_i0_len264	21.00	9.00	15.00	6.00
Pcam.gene134805_i0_len1300	100.00	104.00	72.00	70.00
Pcam.gene271_i3_len1857	556.67	460.45	706.96	99.70
Pcam.gene92462_i0_len201	0.00	10.00	9.00	2.00
Pcam.gene135566_i0_len1329	404.00	254.00	296.00	61.00
Pcam.gene173132_i0_len246	0.00	0.00	1.00	204.00
Pcam.gene0_i2_len727	9918.05	6506.13	5660.09	4057.40
Pcam.gene4035_i0_len1545	14.84	5747.14	0.00	1547.43
Pcam.gene141879_i0_len2937	0.00	5559.76	0.00	11.76
Pcam.gene132781_i0_len375	0.00	0.00	0.00	527.00
Pcam.gene1565_i0_len1749	338.32	2978.51	5957.47	5988.36
Pcam.gene199701_i0_len285	16.05	24.68	13.00	45.00
Pcam.gene24378_i0_len201	5.00	2.00	3.00	1.00
Pcam.gene137339_i0_len1392	0.00	0.00	0.00	145.00
Pcam.gene194243_i0_len345	35.00	16.00	15.00	7.00
Pcam.gene1777_i1_len270	8.29	12.19	5.17	9.41
Pcam.gene39825_i0_len237	0.00	0.00	0.00	139.96
Pcam.gene139365_i0_len999	57.00	77.00	68.00	19.00
Pcam.gene155791_i0_len933	10.00	101.00	24.00	218.00
Pcam.gene134668_i0_len387	10283.20	6236.98	6619.09	4211.32
Pcam.gene142450_i0_len2562	0.00	0.00	0.00	2468.00
Pcam.gene151034_i0_len564	0.00	0.00	0.00	333.00
Pcam.gene136554_i0_len1500	0.00	0.00	0.00	123.00
Pcam.gene40_i0_len2959	1110.32	941.89	626.32	302.34
Pcam.gene1943_i0_len1641	118.37	398.05	122.72	173.82
Pcam.gene157734_i0_len720	1824.00	138.00	625.00	205.00
Pcam.gene160545_i0_len261	0.00	20.00	4.00	23.00
Pcam.gene9117_i0_len210	37.00	50.00	7.00	0.00
Pcam.gene136846_i0_len1533	1653.00	826.00	552.00	249.00
Pcam.gene1816_i0_len987	220.66	148.20	148.67	78.95
Pcam.gene136591_i0_len1461	0.00	0.00	0.00	405.00
Pcam.gene1235_i1_len207	207.56	189.73	182.17	222.93
Pcam.gene208084_i0_len291	19.01	15.48	19.22	7.97
Pcam.gene147023_i0_len1851	228.00	19.00	17.00	2.00
Pcam.gene120462_i0_len495	479.00	2746.00	11209.00	635.00
Pcam.gene2446_i0_len1836	1040.00	489.00	526.83	275.00
Pcam.gene10376_i0_len210	4.00	7.99	18.84	8.00
Pcam.gene20450_i0_len204	83.69	71.93	76.96	95.56
Pcam.gene221_i3_len216	22.18	25.80	24.30	10.22
Pcam.gene27332_i0_len207	2.00	0.00	1.00	13.21
Pcam.gene149382_i0_len663	0.00	0.00	0.00	57.13
Pcam.gene7178_i0_len816	76.28	437.02	0.00	0.00
Pcam.gene8_i28_len216	26.36	7.83	8.68	8.33
Pcam.gene146773_i0_len1908	187.00	120.00	222.00	166.00
Pcam.gene135656_i0_len1218	28.00	1494.00	1125.00	71.00
Pcam.gene143712_i0_len3381	2005.00	889.00	1235.00	139.00
Pcam.gene153703_i0_len585	405.00	120.00	86.00	61.00
Pcam.gene6645_i1_len201	37.51	4.65	8.35	2.76
Pcam.gene53592_i0_len225	8.00	7.00	9.00	4.00
Pcam.gene135854_i0_len1200	34.00	102.00	4.00	1.00
Pcam.gene3329_i1_len492	41.84	24.05	28.42	19.92
Pcam.gene186593_i0_len315	6.00	7.00	8.00	16.00
Pcam.gene1481_i1_len243	31.13	7.79	5.93	6.68
Pcam.gene16577_i0_len213	6.00	1.00	7.00	0.00
Pcam.gene28_i9_len210	69.05	10.56	13.86	15.02
Pcam.gene198968_i0_len285	4.00	9.00	9.00	18.02
Pcam.gene4_i10_len324	628.41	566.50	452.26	499.50
Pcam.gene8280_i0_len2277	224.67	127.78	123.51	69.07
Pcam.gene41149_i0_len240	28.00	56.00	75.00	211.00
Pcam.gene156193_i0_len954	521.00	544.00	241.00	15.00
Pcam.gene47918_i0_len219	3.00	10.00	2.00	6.00
Pcam.gene7055_i0_len243	50.00	150.00	722.00	383.00
Pcam.gene52958_i0_len225	1.00	4.00	10.00	13.00
Pcam.gene138953_i0_len990	86.00	101.00	7.00	46.00
Pcam.gene36085_i0_len228	8.00	7.00	11.00	0.00
Pcam.gene50767_i0_len216	11.00	2.00	6.00	1.00
Pcam.gene140532_i0_len1098	213.00	87.00	73.00	29.00
Pcam.gene187854_i0_len324	24.00	34.00	30.00	10.00
Pcam.gene193221_i0_len333	0.00	20.00	0.00	2.00
Pcam.gene570_i3_len207	1.06	0.00	23.30	5.78
Pcam.gene140082_i0_len1197	0.00	0.00	0.00	121.00
Pcam.gene123758_i0_len372	0.00	0.00	0.00	38.00
Pcam.gene139437_i0_len993	159.00	169.00	101.00	20.00
Pcam.gene122694_i0_len363	212.69	142.78	131.55	112.24
Pcam.gene172717_i0_len270	12.00	6.00	5.00	1.00
Pcam.gene41977_i0_len234	11.53	9.99	16.05	15.52
Pcam.gene167988_i0_len270	1095.00	429.00	289.00	108.00
Pcam.gene381_i2_len1778	182.21	98.74	48.89	67.01
Pcam.gene168456_i0_len276	19.00	12.00	10.00	14.00
Pcam.gene135249_i0_len1338	395.00	55.00	129.00	28.00
Pcam.gene124115_i0_len375	0.00	0.00	0.00	234.87
Pcam.gene6008_i0_len228	6.67	14.99	3.56	4.41
Pcam.gene159104_i0_len798	0.00	72.00	1.00	0.00
Pcam.gene421_i0_len369	2244.07	5147.30	8279.76	2953.72
Pcam.gene287_i5_len1860	395.40	360.92	203.02	180.00
Pcam.gene277_i0_len1416	1651.12	2542.58	1346.62	2265.93
Pcam.gene149765_i0_len675	27.26	22.67	14.26	56.70
Pcam.gene140421_i0_len1089	510.00	307.00	343.00	300.00
Pcam.gene140950_i0_len1131	0.00	0.00	0.00	105.00
Pcam.gene140263_i0_len1179	6396.00	1019.00	1797.00	281.00
Pcam.gene121562_i0_len486	0.00	0.00	0.00	58.00
Pcam.gene143773_i0_len3168	181.00	781.00	56.00	149.00
Pcam.gene3927_i0_len1461	2138.00	280.00	245.37	123.00
Pcam.gene193868_i0_len342	11.00	7.00	18.00	6.00
Pcam.gene649_i0_len276	165.63	221.29	145.21	184.50
Pcam.gene72_i11_len213	3.35	1.63	6.13	11.56
Pcam.gene50_i1_len4362	941.93	230.19	317.87	205.19
Pcam.gene148181_i0_len633	7.00	16.00	52.00	11.00
Pcam.gene3_i72_len264	100.62	122.20	173.38	134.52
Pcam.gene874_i1_len2430	1191.86	116.89	33.02	0.00
Pcam.gene46653_i0_len222	0.00	0.00	0.00	21.00
Pcam.gene146257_i0_len2055	228.00	93.00	105.00	55.00
Pcam.gene5826_i1_len462	7.72	8.85	15.41	43.96
Pcam.gene126221_i0_len348	37.36	22.90	20.20	13.47
Pcam.gene114368_i0_len432	1262.00	558.00	437.00	289.00
Pcam.gene153771_i0_len582	37.00	45.00	30.00	7.00
Pcam.gene39956_i0_len240	0.00	0.00	0.00	13.00
Pcam.gene1936_i0_len330	53.97	23.75	26.54	13.97
Pcam.gene29457_i0_len204	4.00	17.00	12.00	54.00
Pcam.gene168248_i0_len276	215.00	76.00	82.00	31.00
Pcam.gene1000_i0_len232	15.00	17.00	14.01	9.05
Pcam.gene1784_i1_len948	0.00	16.00	24.00	35010.95
Pcam.gene125134_i0_len369	0.00	36.00	0.00	0.00
Pcam.gene5753_i0_len906	17215.33	9.85	16042.85	51.63
Pcam.gene152296_i0_len471	37.00	38.00	18.00	7.00
Pcam.gene184455_i0_len249	65.94	14.00	7.00	5.00
Pcam.gene12826_i0_len216	36.25	24.19	33.19	63.00
Pcam.gene164034_i0_len258	0.00	0.00	0.00	11.00
Pcam.gene2729_i0_len321	4425.33	3149.11	3286.40	2338.59
Pcam.gene146321_i0_len2043	471.00	236.00	447.00	79.00
Pcam.gene3842_i1_len240	28.52	12.55	7.48	9.54
Pcam.gene144280_i0_len3720	625.00	347.00	345.00	134.00
Pcam.gene146029_i0_len2067	193.00	1848.00	62.00	34.00
Pcam.gene1367_i0_len1269	3858.41	508.08	650.00	245.00
Pcam.gene7078_i0_len900	158.41	391.10	150.98	130.36
Pcam.gene147032_i0_len1878	522.00	140.00	212.00	90.00
Pcam.gene139300_i0_len1020	190.00	111.00	76.00	71.00
Pcam.gene7314_i0_len1152	153.00	132.00	103.00	95.00
Pcam.gene202988_i0_len276	26.00	25.00	110.00	67.00
Pcam.gene156285_i0_len897	139.00	531.00	605.97	82.00
Pcam.gene607_i0_len1182	90.93	92.91	64.63	110.62
Pcam.gene1947_i2_len225	8.98	0.00	1.78	0.21
Pcam.gene159225_i0_len798	80.19	485.06	4008.63	7712.11
Pcam.gene1725_i2_len210	17.24	10.27	7.31	6.25
Pcam.gene5606_i0_len228	25.15	29.49	45.34	44.77
Pcam.gene43402_i0_len237	27.80	6.39	14.13	15.06
Pcam.gene27417_i0_len207	5.00	11.00	11.00	8.00
Pcam.gene136856_i0_len1539	0.00	3.00	3.00	7422.92
Pcam.gene157651_i0_len732	0.00	2.00	261.00	127.00
Pcam.gene14_i6_len1323	564.75	431.00	468.77	252.66
Pcam.gene3222_i1_len231	13.71	4.70	2.16	5.17
Pcam.gene6303_i0_len2520	796.00	538.61	657.00	162.00
Pcam.gene144217_i0_len3546	663.00	268.00	477.00	233.00
Pcam.gene12919_i0_len216	2.05	7.68	5.59	7.50
Pcam.gene7575_i0_len210	8.35	11.23	3.49	21.39
Pcam.gene131505_i0_len405	123.03	32.17	68.84	69.56
Pcam.gene149007_i0_len615	128.00	599.00	571.00	464.00
Pcam.gene142397_i0_len2517	963.00	560.00	721.00	192.00
Pcam.gene145597_i0_len1656	0.00	0.00	423.00	16.00
Pcam.gene134907_i0_len1308	94.00	42.00	77.00	147.00
Pcam.gene33678_i0_len231	70.00	9.00	9.00	2.00
Pcam.gene117620_i0_len537	44.00	170.00	0.00	0.00
Pcam.gene1493_i1_len267	11.87	3.56	8.94	2.39
Pcam.gene174381_i0_len243	9.00	18.00	2.00	24.00
Pcam.gene219_i1_len303	126.09	54.59	65.38	29.07
Pcam.gene155860_i0_len933	120.00	108.00	75.00	12.00
Pcam.gene8188_i0_len675	184.00	171.00	73.00	49.00
Pcam.gene135554_i0_len1326	0.00	0.00	0.00	492.00
Pcam.gene154657_i0_len864	118.00	81.00	67.00	25.00
Pcam.gene130485_i0_len411	6.00	6.00	2.00	27.00
Pcam.gene109590_i0_len444	0.00	0.00	0.00	42.00
Pcam.gene136305_i0_len1167	2773.00	457.00	165.00	55.00
Pcam.gene121439_i0_len486	216.00	27.00	42.00	53.00
Pcam.gene6845_i0_len2886	113.00	410.00	50.00	72.00
Pcam.gene143473_i0_len6375	1174.00	617.00	724.00	221.00
Pcam.gene848_i3_len213	2.70	7.61	2.66	2.53
Pcam.gene2837_i0_len1758	288.71	1246.77	1486.98	1211.95
Pcam.gene56195_i0_len222	50.00	8.00	6.00	5.00
Pcam.gene445_i4_len207	5.33	3.22	4.87	0.69
Pcam.gene156801_i0_len924	353.00	84.00	87.00	113.00
Pcam.gene6419_i1_len264	24.95	5.89	1.18	0.00
Pcam.gene137898_i0_len1428	0.00	1045.00	77.00	11.00
Pcam.gene172957_i0_len267	76.00	131.00	63.00	80.00
Pcam.gene8226_i0_len777	978.00	219.00	237.00	66.00
Pcam.gene195147_i0_len342	25.67	8.28	18.71	1.77
Pcam.gene148660_i0_len609	73.00	25.00	39.00	327.00
Pcam.gene1828_i2_len222	28.00	49.35	6.00	2.00
Pcam.gene206873_i0_len303	26.00	31.00	36.00	45.00
Pcam.gene10221_i0_len210	7.35	3.00	2.09	1.00
Pcam.gene150796_i0_len564	54.00	122.00	166.00	22.00
Pcam.gene131514_i0_len405	28.00	11.00	25.00	3.00
Pcam.gene168616_i0_len276	24.13	17.03	11.00	14.78
Pcam.gene156131_i0_len951	122.00	37.00	18.00	2.00
Pcam.gene152_i6_len2196	235.94	100.32	255.55	142.95
Pcam.gene1798_i0_len429	88.99	76.86	69.26	81.89
Pcam.gene133662_i0_len390	151.00	58.00	48.00	112.00
Pcam.gene8048_i1_len234	67.73	36.47	23.83	5.08
Pcam.gene119572_i0_len480	43.48	24.91	31.00	31.01
Pcam.gene158180_i0_len687	377.00	94.00	353.00	164.00
Pcam.gene137970_i0_len1200	4789.00	4415.00	3955.00	728.00
Pcam.gene864_i3_len528	862.47	179.40	120.29	34.72
Pcam.gene8232_i0_len675	57866.22	29191.00	26525.50	22268.00
Pcam.gene1747_i0_len741	124.07	46.46	31.40	61.18
Pcam.gene159258_i0_len798	304.00	107.00	109.00	42.00
Pcam.gene137831_i0_len1407	630.00	398.00	410.00	41.00
Pcam.gene198460_i0_len330	21.00	5.00	7.00	2.00
Pcam.gene7793_i0_len758	12.00	270.30	139.96	168.30
Pcam.gene118016_i0_len543	1432.00	551.00	244.00	74.00
Pcam.gene146673_i0_len2169	449.89	293.58	310.68	114.68
Pcam.gene158290_i0_len702	0.00	126.23	0.00	3.00
Pcam.gene31157_i0_len207	8.78	15.43	1.04	5.80
Pcam.gene140386_i0_len1098	122.00	55.00	82.00	93.00
Pcam.gene6731_i0_len201	5.00	222.00	421.84	4598.22
Pcam.gene92663_i0_len201	2.00	8.00	2.00	3.33
Pcam.gene1686_i1_len216	1.99	3.13	7.04	0.00
Pcam.gene156066_i0_len966	188.00	27.00	70.00	0.00
Pcam.gene1875_i1_len219	6.57	9.77	13.84	20.52
Pcam.gene5771_i1_len261	59.97	23.73	26.55	30.90
Pcam.gene140984_i0_len1110	0.00	1.00	1.00	2158.00
Pcam.gene113462_i0_len414	105.00	17.00	11.00	4.00
Pcam.gene159897_i0_len762	39975.00	24610.00	1933.00	190.00
Pcam.gene70_i9_len219	11.38	3.82	6.58	4.80
Pcam.gene2479_i1_len864	0.00	0.00	0.00	628.98
Pcam.gene31273_i0_len204	10.20	11.41	8.52	6.56
Pcam.gene198_i2_len627	37.73	41.38	19.39	0.00
Pcam.gene154042_i0_len858	115.00	70.00	61.00	55.00
Pcam.gene139563_i0_len1158	0.00	114.00	2.00	170.35
Pcam.gene29_i0_len2980	498.00	330.27	347.50	260.95
Pcam.gene142606_i0_len2400	107.00	157.00	268.00	89.00
Pcam.gene155841_i0_len930	2894.00	3364.00	2700.00	153.00
Pcam.gene181818_i0_len255	12.14	4.93	9.97	1.01
Pcam.gene139040_i0_len972	191.00	499.00	1.00	5.00
Pcam.gene6822_i0_len540	7.00	16.00	19.00	100.00
Pcam.gene178921_i0_len243	117.99	150.06	92.71	166.78
Pcam.gene50672_i0_len216	8.00	4.00	1.00	2.00
Pcam.gene130020_i0_len408	1.00	5.00	8.00	129.00
Pcam.gene167742_i0_len270	36.15	23.67	19.00	17.00
Pcam.gene111965_i0_len453	139.00	95.00	71.00	48.00
Pcam.gene16946_i0_len213	3.93	0.00	7.35	0.00
Pcam.gene6358_i0_len228	20.88	9.36	7.38	12.36
Pcam.gene937_i0_len395	66.66	46.09	55.73	55.69
Pcam.gene2028_i0_len525	47.33	30.36	18.08	12.23
Pcam.gene1416_i2_len216	0.00	0.00	0.00	10.20
Pcam.gene138770_i0_len987	531.32	1083.30	2041.90	841.48
Pcam.gene144512_i0_len1737	48.49	4082.28	67.72	2453.88
Pcam.gene190403_i0_len306	0.00	0.00	0.00	15.00
Pcam.gene7501_i0_len2205	256.00	52.00	61.00	19.00
Pcam.gene12995_i0_len216	3104.59	4520.08	7301.49	4799.91
Pcam.gene153638_i0_len588	321.16	196.14	14.43	36.35
Pcam.gene24139_i0_len201	8.00	0.00	1.00	0.00
Pcam.gene6716_i0_len807	3233.41	362.60	412.49	481.08
Pcam.gene153176_i0_len579	0.00	0.00	0.00	79.00
Pcam.gene834_i3_len645	26.39	44.54	45.17	23.00
Pcam.gene31745_i0_len207	82.62	106.67	41.44	45.90
Pcam.gene31600_i0_len207	386.88	276.57	156.51	84.66
Pcam.gene1_i83_len219	10.12	6.45	6.48	7.77
Pcam.gene176310_i0_len240	13.00	116.00	32.00	9.00
Pcam.gene113738_i0_len417	0.00	0.00	0.00	39.00
Pcam.gene1647_i0_len726	7591.32	4068.17	3396.10	1589.45
Pcam.gene153182_i0_len579	0.00	0.00	0.00	41.00
Pcam.gene2_i69_len213	8.01	5.97	4.59	3.50
Pcam.gene198896_i0_len285	1.00	12.00	0.00	0.00
Pcam.gene157515_i0_len732	21.00	31.00	120.00	20.00
Pcam.gene165205_i0_len258	15.00	0.00	2.00	0.00
Pcam.gene3640_i1_len294	10.67	6.27	12.29	5.17
Pcam.gene155000_i0_len723	426.09	641.94	361.76	381.23
Pcam.gene168600_i0_len276	21.78	16.80	17.19	7.98
Pcam.gene4113_i1_len273	53.92	35.06	41.03	18.65
Pcam.gene199874_i0_len285	9.38	37.18	21.80	1.17
Pcam.gene7762_i0_len2118	178.00	327.00	553.00	205.00
Pcam.gene4170_i0_len288	31.04	29.23	18.54	22.98
Pcam.gene7916_i1_len294	54.53	13.00	0.00	6.68
Pcam.gene8207_i0_len933	7510.04	1052.33	588.89	201.89
Pcam.gene73_i0_len1977	943.91	533.64	522.55	324.17
Pcam.gene881_i0_len572	45.84	29.23	37.71	36.55
Pcam.gene783_i1_len3564	412.15	247.95	202.76	57.34
Pcam.gene145624_i0_len1659	0.00	188.23	0.00	1310.66
Pcam.gene173399_i0_len243	92.00	3.00	0.00	0.00
Pcam.gene53413_i0_len225	36.00	18.00	13.00	11.00
Pcam.gene1940_i0_len563	584.46	413.62	396.69	347.90
Pcam.gene156819_i0_len924	0.00	0.00	0.00	144.00
Pcam.gene143460_i0_len6113	260.07	781.05	380.77	697.45
Pcam.gene204886_i0_len300	9.00	12.00	11.00	19.00
Pcam.gene141007_i0_len1104	169.00	60.00	24.00	2.00
Pcam.gene178906_i0_len243	11.97	12.51	7.80	2.00
Pcam.gene159563_i0_len744	0.00	106.00	1.00	0.00
Pcam.gene203461_i0_len282	20.00	28.00	22.00	5.00
Pcam.gene157675_i0_len732	171.00	217.00	62.00	10.00
Pcam.gene131140_i0_len405	27.99	296.73	176.02	1283.60
Pcam.gene168238_i0_len276	23.00	11.00	6.00	3.00
Pcam.gene22450_i0_len201	33.00	23.00	25.00	18.00
Pcam.gene111732_i0_len453	158.00	38.00	24.00	9.00
Pcam.gene142029_i0_len2322	238.00	75.00	116.00	84.00
Pcam.gene2850_i0_len321	32.00	14.00	3.70	0.00
Pcam.gene124535_i0_len369	0.00	0.00	0.00	43.00
Pcam.gene119396_i0_len483	215.80	169.96	136.42	250.01
Pcam.gene188910_i0_len318	0.00	40.00	1.00	0.00
Pcam.gene128308_i0_len354	0.00	0.00	0.00	26.00
Pcam.gene43257_i0_len237	64.60	3.12	0.00	0.00
Pcam.gene44_i4_len1305	292.22	67.22	7.53	90.67
Pcam.gene137549_i0_len1371	335.00	144.00	102.00	118.00
Pcam.gene146473_i0_len2229	250.00	76.00	64.00	9.00
Pcam.gene142183_i0_len2274	299.00	46.00	110.00	22.00
Pcam.gene4716_i1_len222	63.66	25.29	40.65	18.63
Pcam.gene46676_i0_len222	47.79	23.91	29.61	6.33
Pcam.gene20_i0_len663	678.91	417.92	460.79	279.72
Pcam.gene51_i10_len228	34.19	42.44	21.82	44.32
Pcam.gene145598_i0_len1656	311.00	153.00	304.00	146.00
Pcam.gene2_i56_len234	31.91	12.29	2.37	10.70
Pcam.gene121000_i0_len501	113.00	39.00	32.00	50.00
Pcam.gene188019_i0_len321	0.00	42.00	79.00	87.00
Pcam.gene10274_i0_len210	10.40	4.99	4.87	2.82
Pcam.gene110186_i0_len438	41.00	37.00	44.00	67.00
Pcam.gene370_i1_len1434	9.10	29.87	9.00	136.40
Pcam.gene48450_i0_len216	149.00	52.00	51.00	20.00
Pcam.gene675_i0_len381	67.31	71.17	50.44	43.40
Pcam.gene186883_i0_len312	134.00	32.00	39.00	41.00
Pcam.gene550_i0_len13887	57169.05	2012.65	806.03	26.76
Pcam.gene4979_i1_len258	42.66	12.75	11.27	77.36
Pcam.gene759_i2_len261	2.62	36.03	12.16	35.70
Pcam.gene155649_i0_len939	1866.00	420.00	564.00	361.00
Pcam.gene47848_i0_len219	6.00	0.00	6.00	0.00
Pcam.gene123890_i0_len369	37.00	13.00	10.00	2.00
Pcam.gene151827_i0_len552	160.00	52.00	55.00	165.00
Pcam.gene152959_i0_len501	2.00	178.63	1784.44	22202.92
Pcam.gene861_i1_len210	37.27	21.75	28.20	17.75
Pcam.gene1611_i1_len1917	250.01	154.08	136.48	212.66
Pcam.gene195540_i0_len327	168.07	149.09	238.96	83.31
Pcam.gene156728_i0_len918	0.00	0.00	0.00	97.00
Pcam.gene5779_i1_len246	11.40	2.99	2.00	0.00
Pcam.gene149114_i0_len618	0.00	119.00	2.00	0.00
Pcam.gene51096_i0_len219	0.00	6.00	1.00	2.02
Pcam.gene5444_i1_len570	7.34	57.41	2.96	10.35
Pcam.gene139651_i0_len1152	161.00	58.00	46.00	37.00
Pcam.gene363_i0_len493	17.25	29.64	11.73	10.61
Pcam.gene3612_i0_len1881	4.00	132.00	284.92	25.00
Pcam.gene2894_i0_len4825	2016.07	105.89	237.76	4.28
Pcam.gene137147_i0_len1518	688.18	352.42	286.09	95.00
Pcam.gene178597_i0_len243	0.00	9.01	0.37	4.05
Pcam.gene181107_i0_len255	6.00	6.00	18.00	13.00
Pcam.gene1180_i0_len264	11.38	1.15	1.02	1.58
Pcam.gene328_i1_len1518	641.32	352.96	213.71	111.14
Pcam.gene4828_i0_len1041	444.00	4585.12	1.00	27.00
Pcam.gene176337_i0_len240	3.00	15.00	2.00	4.00
Pcam.gene110134_i0_len441	0.00	70.36	96.01	62.33
Pcam.gene192246_i0_len336	1.00	93.00	0.00	6.00
Pcam.gene3081_i1_len369	53.94	49.21	5.92	4.16
Pcam.gene5814_i1_len276	33.00	35.00	34.00	16.00
Pcam.gene3849_i1_len219	19.09	14.34	7.90	15.38
Pcam.gene162730_i0_len264	43.00	11.00	17.00	0.00
Pcam.gene40165_i0_len240	1.00	4.00	4.00	14.00
Pcam.gene43471_i0_len234	25.00	13.00	20.00	6.00
Pcam.gene3903_i1_len393	71.16	44.09	53.67	39.49
Pcam.gene17416_i0_len213	0.00	0.00	0.00	8.00
Pcam.gene92502_i0_len201	102.48	90.16	95.19	101.28
Pcam.gene159392_i0_len705	87.97	186.23	183.18	199.78
Pcam.gene140072_i0_len1197	786.00	153.00	166.00	99.00
Pcam.gene6671_i1_len270	218.12	4.31	7.74	6.57
Pcam.gene16481_i0_len210	10.00	11.00	3.00	0.00
Pcam.gene141240_i0_len2712	272.00	196.00	215.00	37.00
Pcam.gene616_i0_len2764	439.17	371.85	362.96	146.52
Pcam.gene3336_i0_len237	15.00	7.95	4.50	0.50
Pcam.gene97_i1_len1656	247.64	105.47	158.71	64.10
Pcam.gene4232_i0_len1071	3617.00	1085.00	1650.00	337.00
Pcam.gene6013_i0_len240	5.02	4.08	11.04	105.09
Pcam.gene283_i2_len325	43.16	32.24	43.61	43.01
Pcam.gene187490_i0_len321	0.00	0.00	0.00	49.00
Pcam.gene124_i4_len777	154.37	100.15	132.07	34.14
Pcam.gene166849_i0_len273	128.54	93.03	57.02	61.25
Pcam.gene4408_i0_len1092	531.00	278.00	363.81	64.00
Pcam.gene2418_i0_len1395	366.04	374.65	86.82	424.83
Pcam.gene117425_i0_len540	0.00	1.00	0.00	584.00
Pcam.gene177743_i0_len240	9.00	4.00	7.00	2.00
Pcam.gene1087_i0_len2629	127.75	356.71	1271.82	210.86
Pcam.gene31362_i0_len204	19.00	12.00	5.00	7.00
Pcam.gene173187_i0_len246	13.95	3.11	14.11	3.19
Pcam.gene1878_i2_len321	31.74	4.51	2.00	1.00
Pcam.gene150849_i0_len567	0.00	68.00	8.00	3.00
Pcam.gene17993_i0_len213	8.00	1.00	0.00	1.00
Pcam.gene140832_i0_len1122	344.00	427.00	280.00	182.00
Pcam.gene524_i2_len1065	142.45	82.63	89.77	80.67
Pcam.gene135906_i0_len1215	143.00	103.00	98.00	37.00
Pcam.gene188830_i0_len318	0.00	29.00	17.00	501.75
Pcam.gene572_i4_len219	54.73	32.26	34.37	19.64
Pcam.gene118183_i0_len528	52.00	53.00	18.00	74.00
Pcam.gene138763_i0_len1056	87.00	17.00	76.00	130.00
Pcam.gene141209_i0_len2694	23132.00	10969.00	309085.00	39827.00
Pcam.gene110125_i0_len438	0.00	0.00	0.00	635.00
Pcam.gene711_i1_len270	5.00	4.68	8.92	18.00
Pcam.gene2556_i0_len1875	216.00	137.00	159.00	53.00
Pcam.gene13940_i0_len213	7.00	2.00	1.00	2.00
Pcam.gene7337_i0_len765	101.00	26.00	71.00	21.00
Pcam.gene133501_i0_len390	0.00	194.84	5.97	671.51
Pcam.gene19719_i0_len204	3.00	6.01	8.59	7.93
Pcam.gene130449_i0_len411	894.00	195.00	307.00	101.00
Pcam.gene136567_i0_len1497	225.00	129.00	114.00	24.00
Pcam.gene156136_i0_len945	145.52	40.43	30.45	0.00
Pcam.gene144570_i0_len1695	366.00	118.00	384.00	477.00
Pcam.gene138209_i0_len1023	96.00	12.00	0.00	0.00
Pcam.gene137054_i0_len1512	852.00	412.00	518.00	184.00
Pcam.gene3451_i0_len279	12.00	4.26	8.50	2.00
Pcam.gene138015_i0_len1035	792.00	739.00	741.00	370.00
Pcam.gene36693_i0_len228	1.00	10.00	3.00	0.00
Pcam.gene49_i1_len273	34.29	24.90	26.96	44.44
Pcam.gene33_i0_len2381	1106.92	743.48	511.96	625.44
Pcam.gene287_i0_len5130	1017.34	850.46	1063.29	324.55
Pcam.gene2868_i0_len729	262.00	1464.00	2.00	10.00
Pcam.gene0_i109_len204	4.46	1.87	2.01	7.68
Pcam.gene121288_i0_len486	1993.03	500.96	4618.83	7107.29
Pcam.gene154628_i0_len870	0.00	0.00	0.00	174.00
Pcam.gene4155_i0_len1071	480.00	205.00	186.00	28.00
Pcam.gene33944_i0_len234	9.00	1.00	3.00	0.00
Pcam.gene192868_i0_len339	40.00	29.00	12.00	117.00
Pcam.gene7787_i0_len2112	38.42	182.59	1.91	20.12
Pcam.gene134838_i0_len1296	177.00	104.00	29.00	21.00
Pcam.gene124292_i0_len372	140.00	2467.00	10689.00	8296.00
Pcam.gene145709_i0_len1672	6920.52	8954.41	8990.25	5659.33
Pcam.gene19795_i0_len204	47.10	40.52	12.93	14.46
Pcam.gene152332_i0_len597	67.80	36.07	27.22	17.05
Pcam.gene2_i46_len249	55.49	30.71	58.21	35.02
Pcam.gene1828_i0_len750	181.84	639.02	114.24	26.58
Pcam.gene145256_i0_len1617	0.00	0.00	0.00	196.00
Pcam.gene423_i0_len1620	1086.68	378.01	404.21	136.53
Pcam.gene151678_i0_len552	1.00	1.00	0.00	1743.55
Pcam.gene144092_i0_len3939	769.00	98.00	40.00	30.00
Pcam.gene5652_i1_len3294	515.28	691.72	855.06	169.50
Pcam.gene125154_i0_len369	0.00	0.00	0.00	27.00
Pcam.gene118792_i0_len534	5.53	10.61	85.40	58.92
Pcam.gene110553_i0_len441	22.02	962.68	11.00	4369.43
Pcam.gene115002_i0_len426	2.00	115.00	4.00	102.00
Pcam.gene2877_i0_len4992	267.00	266.00	474.00	183.00
Pcam.gene136628_i0_len1455	66.38	137.71	0.00	0.00
Pcam.gene124406_i0_len372	35.00	19.00	19.00	32.00
Pcam.gene7590_i1_len774	53.37	510.53	83.11	1761.20
Pcam.gene5757_i0_len318	27.12	0.00	7.00	1.00
Pcam.gene159671_i0_len738	339.64	386.98	471.64	446.87
Pcam.gene207642_i0_len303	14.00	19.00	9.00	9.00
Pcam.gene92366_i0_len201	30.00	13.39	18.00	10.00
Pcam.gene5878_i0_len333	53.98	217.15	0.00	2.00
Pcam.gene163804_i0_len258	97.00	81.00	67.00	183.00
Pcam.gene124841_i0_len369	0.00	0.00	0.00	302.00
Pcam.gene157670_i0_len732	287.00	1.00	31.00	2.00
Pcam.gene186909_i0_len312	13.36	9.14	9.02	17.65
Pcam.gene193865_i0_len342	0.00	37.00	3.00	0.00
Pcam.gene2378_i2_len261	17.46	423.09	3.00	1842.82
Pcam.gene129570_i0_len393	0.00	0.00	0.00	30.00
Pcam.gene5902_i1_len240	19.12	15.43	0.00	27.90
Pcam.gene2295_i0_len1191	16849.13	8128.74	7530.45	1126.26
Pcam.gene2510_i0_len225	50.27	24.57	9.89	1.00
Pcam.gene157328_i0_len708	0.00	0.00	0.00	5934.00
Pcam.gene154871_i0_len816	0.00	0.00	0.00	102.00
Pcam.gene119_i7_len204	7.25	3.15	5.74	1.11
Pcam.gene988_i0_len1761	1103.40	279.91	139.00	34.37
Pcam.gene187832_i0_len321	33.00	18.00	13.00	20.00
Pcam.gene477_i1_len1260	662.98	457.29	270.24	545.95
Pcam.gene2056_i1_len273	18.44	27.43	9.43	24.99
Pcam.gene189753_i0_len306	21.00	24.97	14.81	27.00
Pcam.gene122432_i0_len363	0.00	0.00	0.00	34.00
Pcam.gene1087_i1_len2346	56.51	139.33	260.03	0.00
Pcam.gene889_i2_len534	48.24	93.23	33.30	113.13
Pcam.gene184448_i0_len249	3.00	4.00	5.00	14.00
Pcam.gene12894_i0_len216	13.00	12.00	8.00	10.00
Pcam.gene121524_i0_len483	1.00	321.28	14.01	1808.20
Pcam.gene159826_i0_len741	86.21	96.18	84.80	49.53
Pcam.gene3975_i0_len1577	283.05	344.98	207.22	153.04
Pcam.gene166537_i0_len258	29.00	34.00	16.00	33.00
Pcam.gene190032_i0_len306	0.00	31.47	0.00	618.50
Pcam.gene187834_i0_len324	16.00	28.91	45.00	48.00
Pcam.gene136640_i0_len1455	1152.00	70.00	75.00	24.00
Pcam.gene93001_i0_len201	17.00	18.00	14.00	1.00
Pcam.gene159978_i0_len765	836.00	862.00	372.00	931.00
Pcam.gene136994_i0_len1515	180.00	180.00	301.00	109.00
Pcam.gene164834_i0_len258	88.07	89.08	114.65	90.04
Pcam.gene201539_i0_len285	4.00	47.01	8.00	0.00
Pcam.gene244_i3_len207	5.39	6.00	5.00	1.00
Pcam.gene1979_i1_len204	92.93	32.13	14.84	45.48
Pcam.gene5795_i0_len909	288.56	191.65	187.59	126.29
Pcam.gene159253_i0_len801	43.00	134.00	86.00	301.00
Pcam.gene2657_i0_len738	701.52	217.00	130.00	33.85
Pcam.gene6226_i0_len339	31.01	9.85	6.01	2.23
Pcam.gene142832_i0_len4617	1793.00	432.00	113.00	49.00
Pcam.gene10719_i0_len210	31.53	65.99	7.00	4.01
Pcam.gene121954_i0_len489	529.00	63.00	32.00	7.00
Pcam.gene138803_i0_len987	106.00	59.00	92.00	38.00
Pcam.gene2060_i0_len1044	0.00	314.00	573.00	1069.00
Pcam.gene130471_i0_len411	37.01	20.77	13.01	11.00
Pcam.gene5123_i0_len9285	185726.21	16612.07	5681.99	32.13
Pcam.gene135741_i0_len1230	252.57	60.18	118.00	28.19
Pcam.gene115666_i0_len429	0.00	0.00	0.00	26.00
Pcam.gene192179_i0_len336	0.00	20.00	1.00	1.00
Pcam.gene142747_i0_len2451	1262.81	98.06	139.48	65.50
Pcam.gene10447_i0_len210	192.02	150.72	127.02	88.64
Pcam.gene8_i1_len282	152.38	99.18	117.85	69.95
Pcam.gene138029_i0_len1032	0.00	0.00	0.00	133.00
Pcam.gene3904_i0_len1377	2725.07	1720.70	2169.98	570.08
Pcam.gene2425_i1_len270	334.71	293.67	236.83	205.37
Pcam.gene137911_i0_len1425	155.00	85.00	62.00	43.00
Pcam.gene138195_i0_len1023	67.00	318.00	151.00	295.00
Pcam.gene43204_i0_len237	36.00	5.00	7.00	6.00
Pcam.gene186361_i0_len318	198.00	89.00	145.00	0.00
Pcam.gene1353_i1_len237	0.00	4.00	8.19	12.24
Pcam.gene164835_i0_len258	110.36	92.73	86.48	55.45
Pcam.gene127672_i0_len354	35.55	22.52	29.88	36.06
Pcam.gene6884_i1_len486	65.68	101.14	63.66	130.46
Pcam.gene2243_i2_len246	12.16	4.08	9.76	6.36
Pcam.gene4894_i1_len1068	297.45	404.54	366.19	184.52
Pcam.gene117845_i0_len546	235.00	67.00	81.00	150.00
Pcam.gene6839_i0_len540	251.87	72.00	79.00	55.00
Pcam.gene3584_i0_len855	0.00	891.65	0.00	6.00
Pcam.gene20440_i0_len204	18.05	5.72	9.16	7.60
Pcam.gene56791_i0_len225	13.31	11.18	10.43	12.28
Pcam.gene18254_i0_len213	7.00	32.69	37.00	25.99
Pcam.gene43316_i0_len234	13.97	8.99	2.00	7.88
Pcam.gene155056_i0_len807	1647.00	338.00	352.00	1000.00
Pcam.gene6231_i0_len3627	409.00	152.00	195.00	127.00
Pcam.gene111594_i0_len462	12.00	132.00	20.00	23.00
Pcam.gene173085_i0_len246	20.00	39.43	41.42	44.38
Pcam.gene0_i81_len222	23.29	14.67	11.61	20.14
Pcam.gene137834_i0_len1407	136.00	50.00	71.00	8.00
Pcam.gene146_i5_len207	24.83	23.94	11.16	52.04
Pcam.gene138048_i0_len1032	703.00	229.00	342.00	70.00
Pcam.gene165720_i0_len261	19.86	6.99	6.00	6.00
Pcam.gene119138_i0_len477	32.00	14.00	18.00	14.00
Pcam.gene3858_i0_len579	497.00	176.00	128.00	161.00
Pcam.gene150954_i0_len562	171.38	155.41	128.65	96.37
Pcam.gene132638_i0_len375	0.00	4.00	0.00	32.00
Pcam.gene153905_i0_len852	346.00	119.00	77.00	74.00
Pcam.gene183603_i0_len246	9.00	4.91	5.23	7.00
Pcam.gene158122_i0_len687	96.00	66.00	84.00	51.00
Pcam.gene154830_i0_len819	51.00	42.00	66.00	2.00
Pcam.gene118899_i0_len477	89.91	43.45	49.39	18.00
Pcam.gene137184_i0_len1389	179.00	48.00	41.00	4.00
Pcam.gene6405_i0_len798	2652.52	1880.93	1299.00	270.00
Pcam.gene141572_i0_len2991	356.29	42.50	9.76	12.31
Pcam.gene381_i3_len1713	156.48	92.56	0.00	0.00
Pcam.gene154282_i0_len846	116.61	47.30	127.63	16.92
Pcam.gene193_i1_len291	464.25	109.86	95.59	56.26
Pcam.gene35_i13_len261	64.79	64.80	29.13	16.39
Pcam.gene4713_i1_len666	15.45	3.70	9.90	50.31
Pcam.gene36740_i0_len228	3.00	4.00	7.00	8.00
Pcam.gene2152_i1_len331	81.52	91.76	65.49	114.26
Pcam.gene129410_i0_len395	16.81	20.05	21.98	19.36
Pcam.gene6042_i1_len1593	164.78	57.46	88.37	36.90
Pcam.gene135370_i0_len1353	228.00	1047.00	1644.00	90.00
Pcam.gene135615_i0_len1227	0.00	0.00	0.00	113.00
Pcam.gene4610_i0_len1107	2882.00	970.58	1404.49	468.00
Pcam.gene31668_i0_len207	52.26	41.61	42.26	43.76
Pcam.gene6448_i0_len660	6.00	75.00	2.00	5.00
Pcam.gene166913_i0_len273	26.31	56.60	44.34	44.46
Pcam.gene390_i0_len405	139.48	57.88	62.02	40.15
Pcam.gene144549_i0_len1692	222.00	253.00	186.00	24.00
Pcam.gene2833_i0_len1128	180.00	32.00	88.00	17.00
Pcam.gene184514_i0_len249	0.00	3.00	5.00	116.00
Pcam.gene3477_i0_len204	17.00	7.00	8.00	12.00
Pcam.gene5077_i0_len1704	32.00	1091.39	75.00	461.00
Pcam.gene2805_i1_len213	9.40	1.38	3.46	4.44
Pcam.gene0_i23_len321	50.42	40.38	33.66	21.34
Pcam.gene136765_i0_len1470	0.00	69.00	93.00	415.00
Pcam.gene136297_i0_len1251	146.00	42.00	45.00	26.00
Pcam.gene123862_i0_len372	0.00	5.00	0.00	466.00
Pcam.gene132165_i0_len381	1377.51	982.16	87.00	24.00
Pcam.gene187818_i0_len321	15996.42	8432.32	8301.65	7672.35
Pcam.gene46643_i0_len222	41.50	22.00	12.00	22.00
Pcam.gene111288_i0_len459	1212.00	179.31	22.01	225.43
Pcam.gene116782_i0_len504	0.00	0.00	0.00	73.00
Pcam.gene381_i0_len2922	211.03	260.42	124.39	214.00
Pcam.gene57339_i0_len222	1692.00	1814.00	3380.25	2922.00
Pcam.gene34541_i0_len231	12.68	11.43	16.24	8.69
Pcam.gene165010_i0_len255	11.99	43.83	451.74	1916.51
Pcam.gene137492_i0_len1374	143.00	57.00	11.00	0.00
Pcam.gene132029_i0_len381	91.00	33.00	22.00	17.00
Pcam.gene124038_i0_len375	2.00	9.16	4.00	26.02
Pcam.gene191_i3_len243	9.61	6.11	3.03	8.12
Pcam.gene171111_i0_len267	0.00	0.00	0.00	28.00
Pcam.gene1567_i0_len1989	256.61	100.83	347.89	39.23
Pcam.gene4196_i0_len1116	330.44	117.00	119.72	0.00
Pcam.gene190071_i0_len306	57.53	28.20	26.20	19.25
Pcam.gene135816_i0_len1209	141.00	161.00	151.00	3.00
Pcam.gene154254_i0_len843	97.00	54.00	44.00	23.00
Pcam.gene372_i1_len1617	270.38	5.26	2758.92	934.48
Pcam.gene114_i0_len1381	712.74	587.35	633.46	191.23
Pcam.gene2949_i1_len318	41.61	28.78	31.76	9.05
Pcam.gene94_i0_len364	30.15	17.54	15.35	11.29
Pcam.gene117968_i0_len546	5.00	274.00	14.00	123.00
Pcam.gene153959_i0_len849	0.00	0.00	0.00	64.00
Pcam.gene204558_i0_len282	49.00	45.00	42.00	35.00
Pcam.gene48694_i0_len216	92.00	48.00	96.00	12.00
Pcam.gene144895_i0_len1824	531.00	309.00	364.00	154.00
Pcam.gene120209_i0_len474	0.00	76.00	8.00	0.00
Pcam.gene207708_i0_len303	10.37	17.96	15.78	17.44
Pcam.gene143900_i0_len3207	0.00	0.00	0.00	374.01
Pcam.gene7813_i0_len864	15391.74	10041.16	9851.69	12258.31
Pcam.gene4490_i0_len249	9.50	12.02	13.47	9.76
Pcam.gene58_i8_len288	14.50	16.66	23.70	9.30
Pcam.gene138471_i0_len1071	721.57	404.24	323.20	165.69
Pcam.gene111267_i0_len459	130.00	113.00	80.00	91.00
Pcam.gene577_i2_len231	35.53	66.36	45.65	74.31
Pcam.gene2457_i1_len4602	1632.30	1654.79	1308.83	362.27
Pcam.gene121988_i0_len489	41.00	19.00	15.00	32.00
Pcam.gene6680_i0_len543	21.00	38.00	53.00	44.00
Pcam.gene173039_i0_len246	44.05	28.99	22.35	73.93
Pcam.gene3578_i1_len657	165.84	48.74	17.43	22.92
Pcam.gene149449_i0_len669	192.00	256.00	175.00	176.00
Pcam.gene1610_i0_len204	3.60	6.00	4.67	6.00
Pcam.gene145317_i0_len1611	318.00	252.00	151.00	55.00
Pcam.gene19835_i0_len204	5.54	19.35	36.47	149.18
Pcam.gene1218_i0_len405	549.00	324.00	133.00	132.00
Pcam.gene3556_i0_len990	196.00	36.00	80.00	11.00
Pcam.gene0_i15_len357	353.60	322.29	278.81	237.27
Pcam.gene128429_i0_len399	0.00	0.00	0.00	53.00
Pcam.gene144102_i0_len3951	7.73	807.16	32.92	89.72
Pcam.gene3550_i1_len360	8.37	12.93	13.21	21.21
Pcam.gene1634_i0_len633	45.22	90.98	51.81	28.06
Pcam.gene130973_i0_len405	0.00	23.00	0.00	0.00
Pcam.gene179848_i0_len252	70.00	13.00	9.00	15.00
Pcam.gene134845_i0_len1296	1.00	119.00	1.00	244.00
Pcam.gene0_i98_len210	16.15	6.18	15.79	4.33
Pcam.gene112618_i0_len420	163.00	132.00	111.00	94.00
Pcam.gene142634_i0_len2415	262.66	261.50	99.86	56.85
Pcam.gene3960_i0_len612	0.00	904.00	15.00	56.00
Pcam.gene183506_i0_len249	580.72	480.78	479.88	539.97
Pcam.gene2092_i0_len1149	195.00	46.06	159.62	1108.24
Pcam.gene14_i1_len2777	171.02	168.24	225.54	82.24
Pcam.gene190025_i0_len306	0.00	39.93	0.00	88.73
Pcam.gene121713_i0_len489	3.00	304.65	0.00	1.00
Pcam.gene92417_i0_len201	27.95	30.15	28.08	3.43
Pcam.gene158129_i0_len684	0.00	0.00	0.00	128.00
Pcam.gene134910_i0_len1311	0.00	0.00	0.00	114.00
Pcam.gene50614_i0_len216	7.00	1.00	3.00	2.00
Pcam.gene112937_i0_len423	0.00	0.00	0.00	480.00
Pcam.gene4609_i0_len1536	1084.00	821.00	634.08	195.00
Pcam.gene142507_i0_len2538	2407.00	307.00	546.00	133.00
Pcam.gene1936_i1_len324	19.76	6.73	14.97	8.34
Pcam.gene1278_i0_len3012	3810.74	856.09	1141.09	1594.37
Pcam.gene573_i3_len276	274.05	214.25	300.25	191.06
Pcam.gene36742_i0_len228	137.00	55.00	5.00	0.00
Pcam.gene122381_i0_len363	0.00	0.00	0.00	203.00
Pcam.gene156792_i0_len924	54.00	55.00	118.00	25.00
Pcam.gene2910_i0_len479	80.46	81.13	67.64	58.70
Pcam.gene8028_i0_len210	6.16	7.27	6.00	5.00
Pcam.gene4564_i0_len312	0.00	883.21	163.17	7015.49
Pcam.gene111586_i0_len462	38.00	18.00	14.00	31.00
Pcam.gene56040_i0_len222	2.00	12.00	0.00	2.00
Pcam.gene6848_i0_len276	11.99	8.74	3.01	2.00
Pcam.gene114172_i0_len432	0.00	0.00	0.00	1072.00
Pcam.gene7478_i0_len1161	14.00	107.00	215.00	83.00
Pcam.gene210232_i0_len294	10.00	17.00	4.00	8.00
Pcam.gene1003_i0_len1098	581.33	1197.89	3668.65	1115.91
Pcam.gene154101_i0_len840	281.00	3.00	1.00	3.00
Pcam.gene110408_i0_len438	0.00	0.00	0.00	287.00
Pcam.gene150946_i0_len561	0.00	2.00	6.00	860.45
Pcam.gene8281_i0_len2277	92.79	563.48	184.97	1413.10
Pcam.gene31069_i0_len207	16.00	64.00	34.00	19.00
Pcam.gene13064_i0_len216	0.00	0.00	0.00	11.00
Pcam.gene139085_i0_len978	116.00	22.00	42.00	17.00
Pcam.gene3_i71_len273	32.30	25.98	45.64	31.98
Pcam.gene110277_i0_len441	72.00	68.99	37.54	31.00
Pcam.gene54207_i0_len225	5.00	9.00	3.00	1.00
Pcam.gene46514_i0_len222	7.00	1.00	1.00	3.00
Pcam.gene0_i94_len213	26.03	29.31	24.36	20.96
Pcam.gene165218_i0_len258	16.00	14.00	15.00	1.00
Pcam.gene5020_i0_len1026	299.00	214.00	153.00	56.00
Pcam.gene37422_i0_len228	45.00	155.00	127.00	145.00
Pcam.gene135908_i0_len1215	811.00	577.00	1139.00	349.00
Pcam.gene47908_i0_len219	7.32	4.88	2.02	0.00
Pcam.gene8037_i0_len3876	762.10	156.91	221.59	13.57
Pcam.gene161692_i0_len261	0.00	1.00	9.00	171.00
Pcam.gene134814_i0_len1302	80.00	60.00	110.00	26.00
Pcam.gene134803_i0_len1299	1426.00	196.00	122.00	20.00
Pcam.gene206362_i0_len297	214.00	74.00	98.00	25.00
Pcam.gene158327_i0_len702	0.00	291.00	4.00	379.00
Pcam.gene11_i18_len207	1.33	7.63	7.54	6.85
Pcam.gene205096_i0_len297	18.00	24.00	10.00	2.00
Pcam.gene340_i1_len285	45.37	41.04	35.95	14.63
Pcam.gene145940_i0_len2076	1853.00	973.00	1047.00	232.00
Pcam.gene126936_i0_len357	0.00	16.24	37.13	5.69
Pcam.gene118900_i0_len477	18.00	134.00	998.00	2373.00
Pcam.gene27663_i0_len207	0.00	4.00	0.00	11.00
Pcam.gene120316_i0_len471	0.00	0.00	0.00	31.00
Pcam.gene207940_i0_len303	117.95	29.32	40.70	19.94
Pcam.gene140337_i0_len1179	0.00	186.00	0.00	0.00
Pcam.gene136943_i0_len1548	0.00	0.00	0.00	131.00
Pcam.gene2204_i2_len201	2.96	2.42	1.09	9.16
Pcam.gene114749_i0_len435	43.00	30.00	24.00	10.00
Pcam.gene3944_i0_len1074	335.00	1056.00	2329.00	1886.00
Pcam.gene147425_i0_len1953	5.00	184.00	107.00	1.00
Pcam.gene3394_i0_len978	21550.14	13420.19	13552.97	12394.59
Pcam.gene1639_i2_len360	27.92	17.87	0.00	30.78
Pcam.gene143567_i0_len3324	398.00	268.00	157.00	70.00
Pcam.gene16523_i0_len210	2.00	6.00	0.00	2.00
Pcam.gene2847_i1_len528	72.39	100.86	118.28	41.73
Pcam.gene143_i2_len297	59.22	80.13	30.03	68.95
Pcam.gene3677_i0_len1899	345.72	39.00	340.21	14.00
Pcam.gene4268_i0_len711	370.00	170.00	131.00	43.00
Pcam.gene7559_i1_len909	21.00	236.29	4.00	12.00
[truncated: 13,313 more rows]
