# Supplementary material for: Some molecular aspects of larval development in Paralithodes camtschaticus
Source: PLoS One. 2025 Apr 29;20(4):e0322234. doi: 10.1371/journal.pone.0322234 (PMC12040194; doi:10.1371/journal.pone.0322234)
Supplement: S1 File — (ZIP) [file pone.0322234.s009.zip › S1_File/mm.isoform.counts.matrix.glaukothoe_vs_zoeaI.edgeR.DE_results]

sampleA	sampleB	logFC	logCPM	PValue	FDR
Pcam.gene159132_i0_len792	glaukothoe	zoeaI	13.4485764639771	12.2470304969256	1.14770386096071e-34	1.57327245260495e-30
Pcam.gene150372_i0_len657	glaukothoe	zoeaI	14.2175156496451	10.7508727070074	6.83799324937469e-34	4.03285408735817e-30
Pcam.gene148579_i0_len606	glaukothoe	zoeaI	14.4404872800314	10.4233376063636	1.10261962184505e-33	4.03285408735817e-30
Pcam.gene8320_i0_len681	glaukothoe	zoeaI	12.9722232993899	12.7148013906439	1.17678847019497e-33	4.03285408735817e-30
Pcam.gene8320_i1_len549	glaukothoe	zoeaI	13.3373197985922	11.4084291021739	2.11437811970278e-33	5.79677905297713e-30
Pcam.gene6777_i0_len3492	glaukothoe	zoeaI	17.3255172637906	9.49017636444965	6.43220353432766e-32	1.46954410080939e-28
Pcam.gene5964_i0_len834	glaukothoe	zoeaI	12.3440966176106	11.8152909056299	1.29755723707613e-31	2.54098780083422e-28
Pcam.gene8229_i1_len996	glaukothoe	zoeaI	16.7754080258828	8.9398915311078	2.90482756950539e-30	4.97742204034748e-27
Pcam.gene156850_i0_len918	glaukothoe	zoeaI	-10.7811633228196	10.4036558571845	7.40520427889688e-27	1.00039582366629e-23
Pcam.gene5969_i1_len2436	glaukothoe	zoeaI	15.6418244559916	7.80565092146816	7.43678701946127e-27	1.00039582366629e-23
Pcam.gene149656_i0_len684	glaukothoe	zoeaI	10.6549525167172	10.4938214127674	8.02768752577267e-27	1.00039582366629e-23
Pcam.gene3525_i0_len744	glaukothoe	zoeaI	10.452617040618	12.5414256180708	9.54508597608303e-27	1.09036698800122e-23
Pcam.gene117306_i0_len540	glaukothoe	zoeaI	11.5109638464363	8.04384954065133	9.42098922588226e-26	9.93407079295338e-23
Pcam.gene138840_i0_len981	glaukothoe	zoeaI	15.0687094338977	7.23195280774542	3.91128011522476e-25	3.82970198710722e-22
Pcam.gene5853_i0_len3562	glaukothoe	zoeaI	-12.0569845699804	7.71996220978631	9.06155972749627e-25	8.28105738296792e-22
Pcam.gene6666_i0_len16149	glaukothoe	zoeaI	-15.2228959543235	7.3918729483066	1.46530384632749e-24	1.20562367462782e-21
Pcam.gene3525_i1_len603	glaukothoe	zoeaI	9.67311631844373	14.0499082014963	1.49515629330851e-24	1.20562367462782e-21
Pcam.gene149464_i0_len666	glaukothoe	zoeaI	-10.1958566025304	8.90938637789041	2.3272604972673e-24	1.7723381609189e-21
Pcam.gene4807_i0_len633	glaukothoe	zoeaI	-15.1009814499268	7.27030214903885	3.40202588463554e-24	2.45447214876758e-21
Pcam.gene7505_i0_len564	glaukothoe	zoeaI	-9.82256504761588	9.528240366203	4.56371767829515e-24	3.1279720967035e-21
Pcam.gene1655_i0_len1371	glaukothoe	zoeaI	14.6225977617213	6.78520292417315	8.51714028677055e-24	5.46052916958888e-21
Pcam.gene118530_i0_len534	glaukothoe	zoeaI	10.1385242266029	8.20993942928007	8.76361553333493e-24	5.46052916958888e-21
Pcam.gene168458_i0_len276	glaukothoe	zoeaI	9.42813926013053	11.3087272666697	1.21445379565093e-23	7.23814462207954e-21
Pcam.gene6124_i0_len2475	glaukothoe	zoeaI	14.5472392723918	6.70971656594555	1.43531232080272e-23	8.19802553898487e-21
Pcam.gene118205_i0_len528	glaukothoe	zoeaI	10.0784021698729	7.79384948551874	2.4042601060758e-23	1.31830390136348e-20
Pcam.gene151230_i0_len573	glaukothoe	zoeaI	14.4545876659556	6.61689871206655	2.71535560740984e-23	1.43161902562977e-20
Pcam.gene135026_i0_len1284	glaukothoe	zoeaI	14.433313469412	6.5955848786417	3.14392712526607e-23	1.59097648694155e-20
Pcam.gene135285_i0_len1353	glaukothoe	zoeaI	-14.7698902408813	6.94030136684873	3.33641518649556e-23	1.59097648694155e-20
Pcam.gene149041_i0_len618	glaukothoe	zoeaI	-14.7688748906587	6.93928975054013	3.36579501906222e-23	1.59097648694155e-20
Pcam.gene1424_i0_len1077	glaukothoe	zoeaI	-14.7023595580014	6.87302468834292	5.31910193112372e-23	2.43047497572813e-20
Pcam.gene135048_i0_len1179	glaukothoe	zoeaI	10.8186765006362	6.80000250361296	8.42875888010638e-23	3.72714279769349e-20
Pcam.gene6470_i0_len663	glaukothoe	zoeaI	-14.5240854165357	6.69547940534446	1.81885650674286e-22	7.79152656075975e-20
Pcam.gene1813_i0_len1911	glaukothoe	zoeaI	9.67994982711746	7.75149799586228	2.0780466289129e-22	8.63207975428424e-20
Pcam.gene2663_i0_len309	glaukothoe	zoeaI	14.1500587270246	6.31174572740212	2.20948176280675e-22	8.90811058957497e-20
Pcam.gene192763_i0_len336	glaukothoe	zoeaI	14.0867468016494	6.24828761943505	3.41510392813856e-22	1.33754984705496e-19
Pcam.gene121985_i0_len489	glaukothoe	zoeaI	9.41910895110602	7.90014066132469	3.53301308435499e-22	1.34529287112051e-19
Pcam.gene1135_i2_len249	glaukothoe	zoeaI	10.5169798594429	6.49793362131722	6.74745675176377e-22	2.49984154468048e-19
Pcam.gene2245_i2_len3054	glaukothoe	zoeaI	8.84164639780613	10.2316548876968	7.9531927051167e-22	2.86900962109842e-19
Pcam.gene550_i2_len3087	glaukothoe	zoeaI	-14.2202124542782	6.39306886668111	1.47090788441971e-21	5.17005263580137e-19
Pcam.gene145754_i0_len1632	glaukothoe	zoeaI	9.59849327447772	6.84015959124726	1.65608099507641e-21	5.67538957012686e-19
Pcam.gene296_i6_len273	glaukothoe	zoeaI	-10.2220908218881	6.82312084176885	1.94382937936787e-21	6.49902759326213e-19
Pcam.gene152959_i0_len501	glaukothoe	zoeaI	10.3434740917019	6.3241788584197	2.23446226554115e-21	7.29285922286622e-19
Pcam.gene136800_i0_len1542	glaukothoe	zoeaI	-9.64149060013721	7.20789610887402	3.77837115073392e-21	1.20450957521536e-18
Pcam.gene6445_i0_len1179	glaukothoe	zoeaI	-10.0906416919716	6.69232675345931	4.81759885842162e-21	1.50065418060203e-18
Pcam.gene6378_i1_len486	glaukothoe	zoeaI	13.6992905719255	5.8597928679827	4.92627940816248e-21	1.50065418060203e-18
Pcam.gene3838_i0_len1920	glaukothoe	zoeaI	-9.01499625781274	7.73179330313619	8.05796515492364e-21	2.3509777669377e-18
Pcam.gene146038_i0_len2103	glaukothoe	zoeaI	8.98150257100513	7.33885543489664	8.06069120557862e-21	2.3509777669377e-18
Pcam.gene156645_i0_len885	glaukothoe	zoeaI	13.6049253565843	5.76513295637763	9.44494015527802e-21	2.69731749267815e-18
Pcam.gene296_i2_len849	glaukothoe	zoeaI	-8.45511507343124	9.87042760528131	1.41922928283028e-20	3.970366328375e-18
Pcam.gene7624_i0_len375	glaukothoe	zoeaI	13.5404759020309	5.70047178827591	1.46727560716771e-20	4.022682804611e-18
Pcam.gene149335_i0_len663	glaukothoe	zoeaI	10.608693003927	5.68623437731851	1.62627043744779e-20	4.37115983461456e-18
Pcam.gene136454_i0_len1485	glaukothoe	zoeaI	10.0414417349481	6.02164258784475	1.78642380661945e-20	4.70928798868067e-18
Pcam.gene1135_i1_len249	glaukothoe	zoeaI	8.71546632402252	7.51577547215669	1.90825429878037e-20	4.93553772220401e-18
Pcam.gene149620_i0_len681	glaukothoe	zoeaI	9.52464200512473	6.454409423158	2.3532821578647e-20	5.97385033703877e-18
Pcam.gene4065_i1_len990	glaukothoe	zoeaI	10.5444539876994	5.62181107789995	2.53536780758219e-20	6.31905852842485e-18
Pcam.gene155887_i0_len867	glaukothoe	zoeaI	-13.7013496873135	5.8775013026268	5.19780328408228e-20	1.25804862078929e-17
Pcam.gene116422_i0_len522	glaukothoe	zoeaI	9.59390209712547	6.1253384598421	5.23116219616207e-20	1.25804862078929e-17
Pcam.gene5224_i0_len630	glaukothoe	zoeaI	-8.2540659637659	9.76453013679906	5.38630793710435e-20	1.27302602072115e-17
Pcam.gene5217_i0_len714	glaukothoe	zoeaI	-8.3161408593339	8.71052475701967	7.26012644595766e-20	1.68681039527437e-17
Pcam.gene159092_i0_len795	glaukothoe	zoeaI	13.2913269766245	5.45041825636448	8.08994972595074e-20	1.84828384738888e-17
Pcam.gene135893_i0_len1215	glaukothoe	zoeaI	-10.3633863660733	6.03389334390063	1.05542377219222e-19	2.37176214249359e-17
Pcam.gene139380_i0_len996	glaukothoe	zoeaI	13.2247825776632	5.38360739023323	1.27560004251401e-19	2.82031054561e-17
Pcam.gene116188_i0_len522	glaukothoe	zoeaI	13.2216836630941	5.38049579606266	1.30847475125243e-19	2.84707490320131e-17
Pcam.gene1868_i1_len843	glaukothoe	zoeaI	13.177585068509	5.33621410479177	1.7693478437592e-19	3.73886064721049e-17
Pcam.gene2739_i0_len732	glaukothoe	zoeaI	-9.56542056948137	6.17038430269258	1.77287672941845e-19	3.73886064721049e-17
Pcam.gene453_i1_len2216	glaukothoe	zoeaI	-13.4635186587955	5.64160117715832	2.65537683055871e-19	5.51513721110588e-17
Pcam.gene296_i3_len810	glaukothoe	zoeaI	-8.11942080137488	8.35790937739814	3.08225315921752e-19	6.30619795620205e-17
Pcam.gene121210_i0_len498	glaukothoe	zoeaI	-13.4356380365381	5.6139671953895	3.20533727271705e-19	6.4615828432949e-17
Pcam.gene137295_i0_len1398	glaukothoe	zoeaI	13.0817113346093	5.23992470313593	3.42428069162809e-19	6.80290430736781e-17
Pcam.gene147511_i0_len1962	glaukothoe	zoeaI	13.0765747297823	5.2347651302138	3.52183282105708e-19	6.89675490157864e-17
Pcam.gene453_i0_len2257	glaukothoe	zoeaI	-8.79002211302969	6.67487747298766	3.64610277679314e-19	7.03954603722258e-17
Pcam.gene140911_i0_len1128	glaukothoe	zoeaI	13.0662463269346	5.22439032535593	3.79724789251677e-19	7.22953807091944e-17
Pcam.gene142061_i0_len2376	glaukothoe	zoeaI	-13.3684081673958	5.54735078906299	5.09628913335165e-19	9.56985362191567e-17
Pcam.gene2677_i0_len1857	glaukothoe	zoeaI	-8.46191530220476	6.82450726583602	6.14226136825278e-19	1.13781241670283e-16
Pcam.gene2647_i1_len288	glaukothoe	zoeaI	9.51848290938943	5.49755808500616	6.47974239832438e-19	1.18432411728307e-16
Pcam.gene117420_i0_len540	glaukothoe	zoeaI	7.79079401290887	11.0101183721336	7.09126829378963e-19	1.27904086541142e-16
Pcam.gene1944_i2_len264	glaukothoe	zoeaI	8.63758648429647	6.13546359476102	7.32808715348613e-19	1.3045898532466e-16
Pcam.gene138640_i0_len1044	glaukothoe	zoeaI	12.9228739408088	5.08034276797369	1.01375089897095e-18	1.78160222090947e-16
Pcam.gene140155_i0_len1194	glaukothoe	zoeaI	9.06631268163661	5.59694815824855	1.95403789260668e-18	3.39062676352561e-16
Pcam.gene7151_i1_len207	glaukothoe	zoeaI	7.80048984696179	7.81818178224031	2.29093380956583e-18	3.8969944029681e-16
Pcam.gene1944_i1_len537	glaukothoe	zoeaI	7.67723843463376	9.31764988113082	2.30271773154666e-18	3.8969944029681e-16
Pcam.gene146813_i0_len1902	glaukothoe	zoeaI	-13.1445481057559	5.325737065408	2.3466663541225e-18	3.922939314916e-16
Pcam.gene6095_i0_len666	glaukothoe	zoeaI	-8.25918869651709	6.81260861595603	2.52548437733693e-18	4.17100480054635e-16
Pcam.gene2085_i0_len2109	glaukothoe	zoeaI	-7.61509225060717	9.57667039079751	3.32616825662695e-18	5.42798981688599e-16
Pcam.gene136452_i0_len1482	glaukothoe	zoeaI	-9.12529314150832	5.73403897876449	3.62829020713673e-18	5.85136495993297e-16
Pcam.gene138434_i0_len975	glaukothoe	zoeaI	-13.061849697306	5.24395387094997	4.14451757157598e-18	6.60616824083296e-16
Pcam.gene2905_i0_len396	glaukothoe	zoeaI	-7.5812785218276	9.68640380072585	4.24238579988111e-18	6.68443960284716e-16
Pcam.gene196957_i0_len330	glaukothoe	zoeaI	7.53034823907088	10.3523432203612	4.53466989871971e-18	7.01734870223527e-16
Pcam.gene1838_i0_len1158	glaukothoe	zoeaI	7.91883830267686	6.7206035365382	4.55605511014691e-18	7.01734870223527e-16
Pcam.gene4065_i0_len1074	glaukothoe	zoeaI	12.6848453933088	4.84105679323433	5.15405285832455e-18	7.8501951757681e-16
Pcam.gene143939_i0_len3213	glaukothoe	zoeaI	-9.78830625261471	5.4640101814419	5.39802312984278e-18	8.13143967734999e-16
Pcam.gene453_i2_len2208	glaukothoe	zoeaI	-8.37622843615825	6.26421967231074	6.19919700808469e-18	9.14087544926891e-16
Pcam.gene2905_i1_len219	glaukothoe	zoeaI	-7.69905815269737	7.76412276952082	6.20149851752268e-18	9.14087544926891e-16
Pcam.gene1781_i0_len1935	glaukothoe	zoeaI	12.6251167099329	4.78098392033971	7.69131785043579e-18	1.12162324567845e-15
Pcam.gene5236_i1_len1554	glaukothoe	zoeaI	-7.68828057948561	7.55314409538836	1.06543010474063e-17	1.53735956587205e-15
Pcam.gene2060_i0_len1044	glaukothoe	zoeaI	12.5230821773996	4.67833318142406	1.54950489673747e-17	2.21256386713305e-15
Pcam.gene150771_i0_len564	glaukothoe	zoeaI	12.5205626139253	4.67579794068327	1.57087737807178e-17	2.21995743284618e-15
Pcam.gene121717_i0_len489	glaukothoe	zoeaI	-9.62372431538609	5.30131052739108	1.65792263428605e-17	2.31906157865237e-15
Pcam.gene140232_i0_len1167	glaukothoe	zoeaI	-7.5675294184949	7.5698268192093	1.76324775148633e-17	2.44147476539138e-15
Pcam.gene121363_i0_len487	glaukothoe	zoeaI	7.66928744724082	6.73281161860447	2.30215651050196e-17	3.15579614459608e-15
Pcam.gene6619_i0_len795	glaukothoe	zoeaI	8.68395428235177	5.21384651944633	2.66152795747682e-17	3.61229952882101e-15
Pcam.gene7972_i1_len1014	glaukothoe	zoeaI	8.94997008113432	4.92736941090527	3.13308272592895e-17	4.21061745167e-15
Pcam.gene155201_i0_len834	glaukothoe	zoeaI	8.02819975771024	5.74412363625149	3.18959140204649e-17	4.24494358633527e-15
Pcam.gene173274_i0_len243	glaukothoe	zoeaI	8.9220847214935	4.89938793080416	3.77593935495063e-17	4.97697852669839e-15
Pcam.gene141314_i0_len2766	glaukothoe	zoeaI	9.46907287366623	4.54204275976044	3.93478888541582e-17	5.13696057536e-15
Pcam.gene155885_i0_len960	glaukothoe	zoeaI	9.44956153167191	4.52242519974393	4.50874679390531e-17	5.83074538215603e-15
Pcam.gene296_i0_len927	glaukothoe	zoeaI	-7.16308036117396	11.3285615982053	4.96717157706369e-17	6.36355027835412e-15
Pcam.gene160121_i0_len750	glaukothoe	zoeaI	8.86689512578903	4.84400401898068	5.54390265430742e-17	7.03664977641168e-15
Pcam.gene190769_i0_len312	glaukothoe	zoeaI	9.39814320856848	4.47072182462463	6.34000819093822e-17	7.97328736526432e-15
Pcam.gene154930_i0_len804	glaukothoe	zoeaI	7.16064007582635	8.76328843346258	7.53295938076728e-17	9.38743701741435e-15
Pcam.gene135690_i0_len1233	glaukothoe	zoeaI	7.62233930522225	5.84570148785223	1.02637633346784e-16	1.26752853866461e-14
Pcam.gene118119_i0_len528	glaukothoe	zoeaI	9.31740731120444	4.38952315636844	1.09971752932571e-16	1.34597570464257e-14
Pcam.gene4009_i0_len342	glaukothoe	zoeaI	-12.5560075213736	4.74488685368432	1.28671739119929e-16	1.56091345119999e-14
Pcam.gene121716_i0_len489	glaukothoe	zoeaI	-7.38709471370973	6.93521950693281	1.32770445680494e-16	1.59650637665633e-14
Pcam.gene3274_i0_len1968	glaukothoe	zoeaI	6.97092347013238	10.1497466690892	1.9638588536769e-16	2.34091975358286e-14
Pcam.gene1441_i0_len615	glaukothoe	zoeaI	7.04697545078969	8.20345352829287	2.06179238680583e-16	2.43646983089089e-14
Pcam.gene150060_i0_len567	glaukothoe	zoeaI	12.1388427917142	4.29142925353366	2.11442817219457e-16	2.47731464824301e-14
Pcam.gene139356_i0_len1014	glaukothoe	zoeaI	-8.03193956507234	5.61074230961383	2.31419447544283e-16	2.68838795503138e-14
Pcam.gene155441_i0_len825	glaukothoe	zoeaI	12.1189933097392	4.27142642570987	2.39650868750946e-16	2.76061689818317e-14
Pcam.gene135286_i0_len1353	glaukothoe	zoeaI	12.1022408703709	4.25454331165086	2.67143091577821e-16	3.05166458279064e-14
Pcam.gene114519_i0_len435	glaukothoe	zoeaI	8.32764870197169	4.85671166073404	3.02384685345566e-16	3.38449607978644e-14
Pcam.gene145597_i0_len1656	glaukothoe	zoeaI	12.08529161561	4.2374606720735	3.03686181655772e-16	3.38449607978644e-14
Pcam.gene147167_i0_len1989	glaukothoe	zoeaI	12.08529161561	4.2374606720735	3.03686181655772e-16	3.38449607978644e-14
Pcam.gene155340_i0_len819	glaukothoe	zoeaI	9.16509573748321	4.23628716537759	3.09341417813235e-16	3.41971948014825e-14
Pcam.gene144754_i0_len1812	glaukothoe	zoeaI	-9.19055592459198	4.87415663928762	3.13601282121403e-16	3.42822624502424e-14
Pcam.gene2121_i1_len222	glaukothoe	zoeaI	9.1616737623112	4.23284364178922	3.15112712921691e-16	3.42822624502424e-14
Pcam.gene124292_i0_len372	glaukothoe	zoeaI	6.90159620399662	8.92079374719471	3.92161856823156e-16	4.23287774278096e-14
Pcam.gene142246_i0_len2250	glaukothoe	zoeaI	9.10934558067783	4.1801816524638	4.50696649965484e-16	4.8266794357241e-14
Pcam.gene14616_i0_len216	glaukothoe	zoeaI	7.10220703986757	6.8527880733031	4.655534880425e-16	4.94713737526093e-14
Pcam.gene155703_i0_len927	glaukothoe	zoeaI	8.26139524506257	4.79028924609175	4.72376361565816e-16	4.98102704949555e-14
Pcam.gene150952_i0_len561	glaukothoe	zoeaI	7.02888953091711	6.87578078443512	5.6314548584273e-16	5.89282314498636e-14
Pcam.gene5949_i0_len2733	glaukothoe	zoeaI	-6.9982062177286	7.24503204801297	6.64317985075089e-16	6.89884162076464e-14
Pcam.gene155518_i0_len939	glaukothoe	zoeaI	6.82043051960447	8.43924263082892	7.81774876632513e-16	8.05757143524698e-14
Pcam.gene2066_i1_len450	glaukothoe	zoeaI	11.9420130177212	4.0930065625004	7.98680526579255e-16	8.10986122840624e-14
Pcam.gene120988_i0_len414	glaukothoe	zoeaI	9.02523101727541	4.09551359501027	7.98680526579255e-16	8.10986122840624e-14
Pcam.gene152971_i0_len597	glaukothoe	zoeaI	6.75221511241618	9.67635436901534	9.32908709104264e-16	9.4031710179421e-14
Pcam.gene1944_i0_len651	glaukothoe	zoeaI	6.76639435833901	8.74492269333287	1.01344264876094e-15	1.01403444008868e-13
Pcam.gene159137_i0_len792	glaukothoe	zoeaI	11.884389337393	4.03488551184459	1.18370002607184e-15	1.1758086925647e-13
Pcam.gene156653_i0_len888	glaukothoe	zoeaI	6.74130151365891	8.58687804598254	1.20210840206667e-15	1.18550373924676e-13
Pcam.gene143777_i0_len3174	glaukothoe	zoeaI	-7.7854840021657	5.36763846232201	1.23324871093289e-15	1.1991786599513e-13
Pcam.gene7837_i0_len2046	glaukothoe	zoeaI	8.41007495374245	4.3853618888336	1.23347090059186e-15	1.1991786599513e-13
Pcam.gene148613_i0_len606	glaukothoe	zoeaI	-6.8650355065795	7.45517723695367	1.26798789849182e-15	1.22405479665675e-13
Pcam.gene152731_i0_len603	glaukothoe	zoeaI	7.60543614481444	4.8461600317444	1.39530239819013e-15	1.33753883037695e-13
Pcam.gene157024_i0_len912	glaukothoe	zoeaI	-7.8562645336023	5.0382905058719	1.51483574816503e-15	1.44203947471154e-13
Pcam.gene5964_i1_len600	glaukothoe	zoeaI	11.8446538179874	3.9947986622056	1.53013111518611e-15	1.4465542984118e-13
Pcam.gene146539_i0_len2136	glaukothoe	zoeaI	-12.1756831209473	4.37125830353533	1.6732511025434e-15	1.57102233655239e-13
Pcam.gene6235_i0_len378	glaukothoe	zoeaI	11.8243679701309	3.97433080385178	1.74407082741487e-15	1.62637570763286e-13
Pcam.gene135824_i0_len1206	glaukothoe	zoeaI	6.8402968432354	6.68841826672325	2.03054640388157e-15	1.88072500705464e-13
Pcam.gene137148_i0_len1518	glaukothoe	zoeaI	8.87869787238168	3.94796653781963	2.12929980750963e-15	1.95125147574617e-13
Pcam.gene264_i3_len1296	glaukothoe	zoeaI	-12.1405266144701	4.33680245174995	2.13515991655913e-15	1.95125147574617e-13
Pcam.gene43428_i0_len237	glaukothoe	zoeaI	-12.1173130890106	4.3140597316914	2.46097040080153e-15	2.23410478504552e-13
Pcam.gene5662_i1_len615	glaukothoe	zoeaI	11.7660014889899	3.91543059631665	2.61020494976008e-15	2.35399272705994e-13
Pcam.gene135702_i0_len1233	glaukothoe	zoeaI	-8.83968828609022	4.52951464284428	3.38140741813062e-15	3.0196830833326e-13
Pcam.gene118600_i0_len534	glaukothoe	zoeaI	6.74509266318906	6.92420708578188	3.39240731567858e-15	3.0196830833326e-13
Pcam.gene135110_i0_len1293	glaukothoe	zoeaI	6.61486209487763	8.13701777891588	3.51627567645179e-15	3.10974883695492e-13
Pcam.gene8286_i1_len285	glaukothoe	zoeaI	-12.0542608033233	4.25231971931855	3.81566595339827e-15	3.35289415956304e-13
Pcam.gene7972_i0_len1164	glaukothoe	zoeaI	7.26175345885862	5.16811028698499	4.25712424577454e-15	3.71698465994123e-13
Pcam.gene1753_i0_len1854	glaukothoe	zoeaI	-12.0250760243183	4.22375924091306	4.60747996175156e-15	3.99742628580319e-13
Pcam.gene4990_i0_len5076	glaukothoe	zoeaI	-6.66857402928127	7.26102487318165	4.81491452216269e-15	4.15112253269221e-13
Pcam.gene149336_i0_len663	glaukothoe	zoeaI	-7.05100243050339	5.78437570821693	5.50670300649469e-15	4.71786780081433e-13
Pcam.gene168427_i0_len276	glaukothoe	zoeaI	8.72024118192454	3.78834365751676	6.16051790856811e-15	5.24524096215227e-13
Pcam.gene136460_i0_len1485	glaukothoe	zoeaI	11.6323632709628	3.78051374899236	6.31608654262287e-15	5.34450088433792e-13
Pcam.gene6041_i1_len1059	glaukothoe	zoeaI	6.47361198234859	9.06763816242505	6.63048345190673e-15	5.55036304135392e-13
Pcam.gene136400_i0_len1488	glaukothoe	zoeaI	11.6276882592333	3.7757925745031	6.64035263190869e-15	5.55036304135392e-13
Pcam.gene4009_i1_len270	glaukothoe	zoeaI	-11.9625068334676	4.16256545747064	7.06733243450174e-15	5.87145412194848e-13
Pcam.gene136314_i0_len1257	glaukothoe	zoeaI	7.85652846800393	4.38429668940859	7.29856776852767e-15	6.02703415487815e-13
Pcam.gene131157_i0_len402	glaukothoe	zoeaI	6.9524385591227	5.4381497558398	7.69055225934103e-15	6.30477174345832e-13
Pcam.gene137550_i0_len1374	glaukothoe	zoeaI	-7.99561230358393	4.62081348714343	7.72688687555441e-15	6.30477174345832e-13
Pcam.gene6041_i0_len1215	glaukothoe	zoeaI	6.43951008138891	8.70864736466876	8.71600399230178e-15	7.0293279093879e-13
Pcam.gene138083_i0_len1041	glaukothoe	zoeaI	7.26124754749455	4.75939143119895	8.7174332112339e-15	7.0293279093879e-13
Pcam.gene118601_i0_len534	glaukothoe	zoeaI	6.43954057232591	8.35619666488864	9.33988794833597e-15	7.48720374244383e-13
Pcam.gene118903_i0_len477	glaukothoe	zoeaI	-6.66887194600247	6.47100740959601	9.50460426480883e-15	7.57494856174415e-13
Pcam.gene149143_i0_len669	glaukothoe	zoeaI	-6.39807179295053	9.8843332358871	9.98567995938516e-15	7.91235265221109e-13
Pcam.gene118047_i0_len546	glaukothoe	zoeaI	8.64381377338924	3.71132878137982	1.0269262522616e-14	8.09029026781726e-13
Pcam.gene138432_i0_len1062	glaukothoe	zoeaI	8.62405710650492	3.69141770670166	1.17175864178769e-14	9.15360209648852e-13
Pcam.gene149162_i0_len669	glaukothoe	zoeaI	6.41536464461855	8.16800339846762	1.17525092572365e-14	9.15360209648852e-13
Pcam.gene109697_i0_len444	glaukothoe	zoeaI	11.5358573749105	3.68303524641651	1.20334243267145e-14	9.26708880171927e-13
Pcam.gene702_i1_len648	glaukothoe	zoeaI	11.5358573749105	3.68303524641651	1.20334243267145e-14	9.26708880171927e-13
Pcam.gene146007_i0_len2064	glaukothoe	zoeaI	7.28356291112532	4.52417471260333	1.22274772270108e-14	9.34347986897742e-13
Pcam.gene146198_i0_len2016	glaukothoe	zoeaI	-7.54715050643865	4.73495683542967	1.22689405924711e-14	9.34347986897742e-13
Pcam.gene1095_i1_len2514	glaukothoe	zoeaI	-11.8746224558077	4.07670068244683	1.25264622800798e-14	9.48689198537755e-13
Pcam.gene1072_i0_len783	glaukothoe	zoeaI	6.8536406553616	5.56044542304383	1.26101903053023e-14	9.49782904972989e-13
Pcam.gene485_i2_len798	glaukothoe	zoeaI	-7.42542846941146	5.01354680013136	1.40190622970988e-14	1.04574430365055e-12
Pcam.gene146555_i0_len2142	glaukothoe	zoeaI	-7.52634941329022	4.71458653998186	1.40368362906114e-14	1.04574430365055e-12
Pcam.gene143527_i0_len6081	glaukothoe	zoeaI	7.74725354441232	4.27469413247545	1.5076730910875e-14	1.11714501257446e-12
Pcam.gene7964_i0_len777	glaukothoe	zoeaI	6.63503166062726	5.92482810074493	1.55547817912213e-14	1.14637069244119e-12
Pcam.gene6235_i1_len312	glaukothoe	zoeaI	8.56828841899931	3.63520768681933	1.71166122604763e-14	1.25473005811021e-12
Pcam.gene152_i7_len2124	glaukothoe	zoeaI	11.4642442366846	3.61067371002867	1.96671441531521e-14	1.43402772367771e-12
Pcam.gene146620_i0_len2118	glaukothoe	zoeaI	-6.63965218952127	6.19701466583119	2.12019636583571e-14	1.53775935359132e-12
Pcam.gene136694_i0_len1473	glaukothoe	zoeaI	6.33286544735568	7.73650375641161	2.32083675183875e-14	1.6744226418003e-12
Pcam.gene148225_i0_len639	glaukothoe	zoeaI	-6.25942495855176	9.88164122133058	2.5061503408394e-14	1.79865491477625e-12
Pcam.gene150759_i0_len564	glaukothoe	zoeaI	-6.89714866913505	5.2782907039684	2.59288221152481e-14	1.8512098622699e-12
Pcam.gene1072_i2_len318	glaukothoe	zoeaI	6.27009447709961	8.65796893159689	2.64281965060586e-14	1.87708662023342e-12
Pcam.gene132164_i0_len381	glaukothoe	zoeaI	11.4108242460663	3.55668075601447	2.84852660268669e-14	2.01276302420769e-12
Pcam.gene115028_i0_len426	glaukothoe	zoeaI	-7.79487713868262	4.42443327317255	2.96746266968732e-14	2.08605016800378e-12
Pcam.gene2121_i0_len300	glaukothoe	zoeaI	11.3998987153769	3.54563650603038	3.01931588687145e-14	2.11167256006295e-12
Pcam.gene159225_i0_len798	glaukothoe	zoeaI	6.29298255167552	7.51137559536862	3.18836813960909e-14	2.21396430861964e-12
Pcam.gene2964_i0_len1008	glaukothoe	zoeaI	6.26536217719963	7.92999506533576	3.19787666404063e-14	2.21396430861964e-12
Pcam.gene157651_i0_len732	glaukothoe	zoeaI	11.3888898138661	3.5345074542388	3.29700218922601e-14	2.27112090502061e-12
Pcam.gene144450_i0_len1749	glaukothoe	zoeaI	-11.7178997763115	3.9238468127662	3.54803768943868e-14	2.43182503234127e-12
Pcam.gene157561_i0_len729	glaukothoe	zoeaI	-7.76493024358186	4.39518318184837	3.62686806727388e-14	2.47348793364131e-12
Pcam.gene157735_i0_len720	glaukothoe	zoeaI	6.23631938793807	8.13298766617747	3.92727217612334e-14	2.66510133615341e-12
Pcam.gene114204_i0_len432	glaukothoe	zoeaI	11.3382829547244	3.48334153335743	4.58325338181434e-14	3.09493780088232e-12
Pcam.gene156694_i0_len915	glaukothoe	zoeaI	8.3984263282377	3.46395474467888	5.34305849213467e-14	3.57281199074059e-12
Pcam.gene148645_i0_len612	glaukothoe	zoeaI	8.3984263282377	3.46395474467888	5.34305849213467e-14	3.57281199074059e-12
Pcam.gene452_i1_len1188	glaukothoe	zoeaI	-6.14365174373493	8.84154082906107	6.16336054483408e-14	4.10132749264978e-12
Pcam.gene149929_i0_len651	glaukothoe	zoeaI	6.1530305294775	8.17998908415813	6.31280091830969e-14	4.18047705256953e-12
Pcam.gene145965_i0_len2085	glaukothoe	zoeaI	-11.6221976941262	3.83068493031776	6.8037843642684e-14	4.48395558006689e-12
Pcam.gene155120_i0_len831	glaukothoe	zoeaI	-6.74709671453241	5.1312285129375	7.13211475430175e-14	4.67784827999849e-12
Pcam.gene157635_i0_len732	glaukothoe	zoeaI	7.80034227359774	3.77262978289226	7.33391379186998e-14	4.78729953614065e-12
Pcam.gene144922_i0_len1833	glaukothoe	zoeaI	-11.6071271810252	3.81602722707438	7.52059339216992e-14	4.86284406697478e-12
Pcam.gene5249_i1_len3180	glaukothoe	zoeaI	-11.6071271810252	3.81602722707438	7.52059339216992e-14	4.86284406697478e-12
Pcam.gene146256_i0_len2052	glaukothoe	zoeaI	-11.6010546179533	3.81012200469673	7.71251325350126e-14	4.94033325602782e-12
Pcam.gene138478_i0_len1071	glaukothoe	zoeaI	-11.6010546179533	3.81012200469673	7.71251325350126e-14	4.94033325602782e-12
Pcam.gene185636_i0_len249	glaukothoe	zoeaI	8.33907157019716	3.40409903815451	7.79768547593788e-14	4.97165918623984e-12
Pcam.gene6731_i0_len201	glaukothoe	zoeaI	7.00472059881191	4.24531919879654	7.99555587664684e-14	5.07421666467939e-12
Pcam.gene3004_i0_len636	glaukothoe	zoeaI	11.2497815455277	3.39383619002757	8.31652857896561e-14	5.22949420919544e-12
Pcam.gene156176_i0_len945	glaukothoe	zoeaI	11.2497815455277	3.39383619002757	8.31652857896561e-14	5.22949420919544e-12
Pcam.gene157640_i0_len732	glaukothoe	zoeaI	6.14517149101141	7.29143931788842	9.19340169430648e-14	5.75448175459147e-12
Pcam.gene118900_i0_len477	glaukothoe	zoeaI	6.42952855750277	5.49949517177482	1.04534789724796e-13	6.4846330733628e-12
Pcam.gene150059_i0_len561	glaukothoe	zoeaI	11.2128027263157	3.35642820472163	1.04545076540208e-13	6.4846330733628e-12
Pcam.gene7458_i0_len651	glaukothoe	zoeaI	11.2065463785957	3.35009869320345	1.08065112787354e-13	6.67277732472543e-12
Pcam.gene3827_i1_len1497	glaukothoe	zoeaI	6.43117409386611	5.23945877216986	1.11942883935405e-13	6.88122445285437e-12
Pcam.gene157399_i0_len711	glaukothoe	zoeaI	6.41440226142095	5.56213872221167	1.13138616803161e-13	6.92367928186484e-12
Pcam.gene702_i0_len996	glaukothoe	zoeaI	7.41030410348515	3.93669802482398	1.44765711163262e-13	8.81977052722664e-12
Pcam.gene113463_i0_len415	glaukothoe	zoeaI	8.24519338989299	3.3094151539554	1.463228959963e-13	8.87519583326232e-12
Pcam.gene159743_i0_len738	glaukothoe	zoeaI	-11.5035067560261	3.71534253185878	1.4796424104498e-13	8.93521504953563e-12
Pcam.gene2488_i0_len1824	glaukothoe	zoeaI	-7.54996683783915	4.18560993022165	1.51887191981394e-13	9.13188433193396e-12
Pcam.gene2272_i1_len315	glaukothoe	zoeaI	11.1424437897758	3.28523739313872	1.67926279046046e-13	1.0052111061848e-11
Pcam.gene140459_i0_len1101	glaukothoe	zoeaI	11.129274256169	3.27190997145736	1.80025320528074e-13	1.07295091034732e-11
Pcam.gene155988_i0_len969	glaukothoe	zoeaI	6.46977239051584	4.95796947828063	1.9862176207179e-13	1.17723902689988e-11
Pcam.gene140150_i0_len1194	glaukothoe	zoeaI	5.94788886600663	9.39504893321155	1.99240920805933e-13	1.17723902689988e-11
Pcam.gene120982_i0_len501	glaukothoe	zoeaI	-7.50477879249574	4.14164615151183	2.0435581405886e-13	1.20227875498663e-11
Pcam.gene137692_i0_len1449	glaukothoe	zoeaI	6.67958774965502	4.58747458870526	2.14744953188734e-13	1.25800163175691e-11
Pcam.gene7782_i0_len756	glaukothoe	zoeaI	-6.01027924274348	7.71275731756391	2.20171851006392e-13	1.2843045674875e-11
Pcam.gene139533_i0_len999	glaukothoe	zoeaI	-6.66230583052164	4.83211973653817	2.62620172144986e-13	1.52542259312011e-11
Pcam.gene155456_i0_len825	glaukothoe	zoeaI	7.31890793782807	3.84501585209057	2.64242523550922e-13	1.52836983663968e-11
Pcam.gene116743_i0_len501	glaukothoe	zoeaI	7.60371739167015	3.57493592095532	2.72514032993393e-13	1.56958922868631e-11
Pcam.gene6732_i0_len201	glaukothoe	zoeaI	8.15169479758243	3.2151006421221	2.76169600003059e-13	1.5839886513983e-11
Pcam.gene7656_i1_len513	glaukothoe	zoeaI	6.81504963999062	4.05571438272185	2.83264883558568e-13	1.61791459325869e-11
Pcam.gene140607_i0_len1077	glaukothoe	zoeaI	6.73163494241502	4.23040695709768	3.02033839390091e-13	1.71795845243127e-11
Pcam.gene210817_i0_len294	glaukothoe	zoeaI	6.42918963636429	4.65673452359805	3.27936791975129e-13	1.85758576214672e-11
Pcam.gene189376_i0_len309	glaukothoe	zoeaI	11.0406108734148	3.18216638898751	3.31910177150884e-13	1.87235584707173e-11
Pcam.gene2647_i0_len309	glaukothoe	zoeaI	11.0264734387428	3.1678540264461	3.57580727492229e-13	2.00890025100962e-11
Pcam.gene153546_i0_len585	glaukothoe	zoeaI	-6.01228403407406	6.85446957921355	3.64858176673865e-13	2.04141872891647e-11
Pcam.gene5025_i0_len1026	glaukothoe	zoeaI	-6.93903580575489	4.53771029635455	3.6650428254649e-13	2.04229296957207e-11
Pcam.gene3285_i0_len897	glaukothoe	zoeaI	11.0193524282278	3.16064463373914	3.71228846862162e-13	2.06024495254515e-11
Pcam.gene2673_i0_len1854	glaukothoe	zoeaI	-8.11868446013168	3.82631427064229	4.09829355002871e-13	2.26529870902393e-11
Pcam.gene7407_i0_len1323	glaukothoe	zoeaI	10.9977760441917	3.13879936120617	4.318456209119e-13	2.37740553070696e-11
Pcam.gene8011_i1_len1758	glaukothoe	zoeaI	10.9905116069945	3.13144402775849	4.48648952464891e-13	2.46003193615549e-11
Pcam.gene144275_i0_len3741	glaukothoe	zoeaI	6.04369732953762	5.98929582760766	4.5876152250821e-13	2.50545934284563e-11
Pcam.gene109620_i0_len447	glaukothoe	zoeaI	7.51459853757492	3.48532567554781	4.91387196941891e-13	2.67299035542835e-11
Pcam.gene8170_i0_len927	glaukothoe	zoeaI	5.79614621650873	9.56925356775505	5.34975150080849e-13	2.89859263134715e-11
Pcam.gene138798_i0_len987	glaukothoe	zoeaI	-5.79194496991132	9.35598752500866	5.89234585917611e-13	3.18001090699158e-11
Pcam.gene4990_i1_len1722	glaukothoe	zoeaI	-6.10950326518811	5.58510949609896	6.42047228721731e-13	3.45144447502647e-11
Pcam.gene135095_i0_len1293	glaukothoe	zoeaI	6.61272281115511	4.11173250134081	6.75661927634158e-13	3.61795847812853e-11
Pcam.gene141132_i0_len1116	glaukothoe	zoeaI	-5.90553994232854	6.55325921373817	7.55997272546519e-13	4.03237767006524e-11
Pcam.gene4828_i0_len1041	glaukothoe	zoeaI	-8.0122687841087	3.72322099050499	8.22556528657155e-13	4.37038949412104e-11
Pcam.gene138001_i0_len1035	glaukothoe	zoeaI	-6.81086539840249	4.41289566958971	8.51453635286321e-13	4.50645808204822e-11
Pcam.gene144346_i0_len1728	glaukothoe	zoeaI	5.85230788096584	6.6130864230175	8.63382889617356e-13	4.55202025033643e-11
Pcam.gene5066_i1_len795	glaukothoe	zoeaI	5.72869574764228	9.16405417346071	8.73881747729477e-13	4.58972068884125e-11
Pcam.gene678_i0_len3117	glaukothoe	zoeaI	-5.88591121375932	6.49130231396534	9.39717019099845e-13	4.90459024470466e-11
Pcam.gene140052_i0_len1185	glaukothoe	zoeaI	-7.99264676894508	3.70423382947771	9.40988644847771e-13	4.90459024470466e-11
Pcam.gene4080_i0_len1563	glaukothoe	zoeaI	10.8769129460946	3.01640128758103	9.54001002472536e-13	4.95357793253543e-11
Pcam.gene135656_i0_len1218	glaukothoe	zoeaI	5.96923495855463	5.67920780277857	9.70478427370933e-13	5.02012010656632e-11
Pcam.gene5236_i0_len1611	glaukothoe	zoeaI	-6.88313510254586	4.08781586756489	1.01550212491871e-12	5.23327185277659e-11
Pcam.gene133493_i0_len390	glaukothoe	zoeaI	7.94428547155425	3.00585360262931	1.08048505582751e-12	5.54729930534962e-11
Pcam.gene155257_i0_len834	glaukothoe	zoeaI	-7.2519291229898	3.8962842876408	1.09584986446379e-12	5.60519027689164e-11
Pcam.gene140294_i0_len1182	glaukothoe	zoeaI	5.70828661177224	8.12057328131134	1.18323267836976e-12	6.02964816174447e-11
Pcam.gene141302_i0_len2802	glaukothoe	zoeaI	-6.57369133033573	4.49152011854817	1.19730823019617e-12	6.0787782294552e-11
Pcam.gene6777_i1_len3312	glaukothoe	zoeaI	6.90789655916169	3.83445291914987	1.20560123526441e-12	6.0982958424371e-11
Pcam.gene1385_i1_len1341	glaukothoe	zoeaI	-6.14188485110631	5.30022988946297	1.21140928297891e-12	6.10514648936576e-11
Pcam.gene6162_i1_len444	glaukothoe	zoeaI	5.79809568520835	6.40231270130328	1.31964853088391e-12	6.62627914335407e-11
Pcam.gene159719_i0_len735	glaukothoe	zoeaI	6.58294246614868	3.8238140560897	1.32756457824085e-12	6.6416989921626e-11
Pcam.gene150386_i0_len660	glaukothoe	zoeaI	-6.03703103772242	5.41640168267306	1.33482777001327e-12	6.65375238957888e-11
Pcam.gene5190_i0_len1059	glaukothoe	zoeaI	-11.1636870081964	3.38642641179343	1.36560602701077e-12	6.78250993415352e-11
Pcam.gene148577_i0_len606	glaukothoe	zoeaI	5.80333777365345	6.23076298656066	1.37262372915504e-12	6.78977170628119e-11
Pcam.gene3888_i1_len333	glaukothoe	zoeaI	5.66419968011502	8.94007970906491	1.37697441956972e-12	6.78977170628119e-11
Pcam.gene140484_i0_len1104	glaukothoe	zoeaI	10.8206752389809	2.95943414988997	1.3925838494359e-12	6.83256298354638e-11
Pcam.gene452_i0_len1398	glaukothoe	zoeaI	-5.64760952032131	10.2738307433626	1.39562126888896e-12	6.83256298354638e-11
Pcam.gene800_i0_len2448	glaukothoe	zoeaI	6.0365322325614	5.11012197729969	1.4510063199253e-12	7.06624110227695e-11
Pcam.gene1655_i1_len420	glaukothoe	zoeaI	10.8124592903193	2.95111090743885	1.45366208844623e-12	7.06624110227695e-11
Pcam.gene414_i1_len951	glaukothoe	zoeaI	-11.1429375622478	3.36641033274179	1.56366662724965e-12	7.57411382556123e-11
Pcam.gene7365_i0_len1341	glaukothoe	zoeaI	5.74688141871524	6.60548921143036	1.59340716172786e-12	7.69099484963574e-11
Pcam.gene116261_i0_len522	glaukothoe	zoeaI	7.03149391183757	3.55673706528002	1.79026249993707e-12	8.61084854355698e-11
Pcam.gene139195_i0_len1011	glaukothoe	zoeaI	7.02048501032684	3.5456969887114	1.95304499625366e-12	9.36095832470112e-11
Pcam.gene154080_i0_len765	glaukothoe	zoeaI	10.7535990272106	2.89147698852243	2.15747115192481e-12	1.03047437458485e-10
Pcam.gene109819_i0_len450	glaukothoe	zoeaI	5.66027020053404	7.1050571145991	2.20981320057188e-12	1.04935977442478e-10
Pcam.gene6346_i1_len1146	glaukothoe	zoeaI	-5.68109663153779	6.99689503945103	2.21232108847943e-12	1.04935977442478e-10
Pcam.gene4780_i0_len723	glaukothoe	zoeaI	5.59368662597787	8.6550883173119	2.2436808051453e-12	1.0605647061011e-10
Pcam.gene155166_i0_len828	glaukothoe	zoeaI	-5.65476905763217	7.30217104700448	2.38430313857335e-12	1.1225000608781e-10
Pcam.gene452_i2_len339	glaukothoe	zoeaI	-5.8013853018282	6.01176866606137	2.39108562719876e-12	1.1225000608781e-10
Pcam.gene47591_i0_len219	glaukothoe	zoeaI	5.73989913223262	6.0711260357777	2.48362370061617e-12	1.1619629245067e-10
Pcam.gene139840_i0_len1140	glaukothoe	zoeaI	-6.32281888523201	4.50166679223725	2.49712618361707e-12	1.16430631717765e-10
Pcam.gene144313_i0_len3627	glaukothoe	zoeaI	-11.0612503479906	3.28769043982241	2.73982847832218e-12	1.2688367831365e-10
Pcam.gene135430_i0_len1323	glaukothoe	zoeaI	-11.0568201790878	3.28342490489889	2.73982847832218e-12	1.2688367831365e-10
Pcam.gene4564_i0_len312	glaukothoe	zoeaI	10.7100353915316	2.84733561100655	2.83235525517309e-12	1.30727023023275e-10
Pcam.gene749_i0_len1194	glaukothoe	zoeaI	-5.56659606176539	8.43781140715565	2.96330564439899e-12	1.36312059642354e-10
Pcam.gene147692_i0_len630	glaukothoe	zoeaI	-5.79770205348289	5.88919463210881	3.1814696786404e-12	1.45858148343822e-10
Pcam.gene119120_i0_len474	glaukothoe	zoeaI	5.83356331132993	5.06103715538888	3.36384119122315e-12	1.53705116830956e-10
Pcam.gene3612_i0_len1881	glaukothoe	zoeaI	6.74988284352945	3.67631886621833	3.39302866666341e-12	1.54523710839276e-10
Pcam.gene118136_i0_len528	glaukothoe	zoeaI	-11.0254221340891	3.25320476795296	3.40962272891365e-12	1.54765259496518e-10
Pcam.gene550_i0_len13887	glaukothoe	zoeaI	-5.49954014227574	10.7117582368458	3.53217907634105e-12	1.59799045473542e-10
Pcam.gene136967_i0_len1551	glaukothoe	zoeaI	10.6651152401802	2.80181577476365	3.74678194389032e-12	1.68950285812002e-10
Pcam.gene1986_i2_len969	glaukothoe	zoeaI	-11.007168744695	3.2356451594355	3.81055492808515e-12	1.71262580177676e-10
Pcam.gene1103_i0_len378	glaukothoe	zoeaI	5.5614877940434	6.99254541090418	4.19172875826109e-12	1.87778489602101e-10
Pcam.gene118210_i0_len528	glaukothoe	zoeaI	5.79769817859926	5.02563897172258	4.24320542664331e-12	1.89465341981845e-10
Pcam.gene8170_i1_len891	glaukothoe	zoeaI	5.47403269280055	10.1126631838531	4.4110893665631e-12	1.96322120249503e-10
Pcam.gene5171_i0_len606	glaukothoe	zoeaI	-5.74741240384977	5.84015974780842	4.46529656990634e-12	1.98091538447495e-10
Pcam.gene7512_i0_len942	glaukothoe	zoeaI	-5.47371829304226	9.00465263809359	4.91851446774974e-12	2.17493536528753e-10
Pcam.gene137055_i0_len1512	glaukothoe	zoeaI	7.70196936973911	2.76140726322915	5.24634574591749e-12	2.31244075514588e-10
Pcam.gene6162_i0_len786	glaukothoe	zoeaI	6.36595586723505	3.60719988447539	5.54088412356665e-12	2.43443716557217e-10
Pcam.gene6980_i1_len1875	glaukothoe	zoeaI	10.599780419246	2.7356028819592	5.78826308985646e-12	2.53500033341062e-10
Pcam.gene142494_i0_len2574	glaukothoe	zoeaI	5.5020294542742	7.08310048890712	5.88111200721508e-12	2.56746125461479e-10
Pcam.gene137660_i0_len1434	glaukothoe	zoeaI	6.83185797803645	3.35657444376448	6.7429066161205e-12	2.93434171091364e-10
Pcam.gene136049_i0_len1257	glaukothoe	zoeaI	-7.68558450985126	3.40806850985296	6.96936024381938e-12	3.02329082981886e-10
Pcam.gene7407_i1_len1203	glaukothoe	zoeaI	10.5512320760138	2.68639871752828	7.81987998343117e-12	3.3815430540339e-10
Pcam.gene6473_i1_len354	glaukothoe	zoeaI	-5.53292522527134	6.34860042130759	8.0289905716112e-12	3.46105040112095e-10
Pcam.gene114521_i0_len435	glaukothoe	zoeaI	10.5413232379833	2.67635577343297	8.66241871959038e-12	3.7223961068384e-10
Pcam.gene958_i1_len1071	glaukothoe	zoeaI	5.91108135051612	4.27892404983164	8.97144982275562e-12	3.84314481782294e-10
Pcam.gene7775_i0_len2112	glaukothoe	zoeaI	-5.47029755270677	6.76434768739971	9.40340054504158e-12	4.01563285580779e-10
Pcam.gene5293_i0_len840	glaukothoe	zoeaI	10.5212990245381	2.65606036208481	9.60589390941401e-12	4.08936626429339e-10
Pcam.gene139019_i0_len969	glaukothoe	zoeaI	6.10554060202894	4.01616324184175	9.66884405274144e-12	4.10342149458142e-10
Pcam.gene2964_i1_len624	glaukothoe	zoeaI	5.40258607815454	7.22019764966011	1.01334069943898e-11	4.28730688515726e-10
Pcam.gene145831_i0_len1629	glaukothoe	zoeaI	-5.85651217081349	4.76532785103618	1.02781440365581e-11	4.33516302932735e-10
Pcam.gene165010_i0_len255	glaukothoe	zoeaI	5.8658913497852	4.35897289915875	1.09382818875179e-11	4.59944687466549e-10
Pcam.gene159320_i0_len783	glaukothoe	zoeaI	5.46188524605563	6.25421020315877	1.18425884615348e-11	4.96447102846234e-10
Pcam.gene160845_i0_len261	glaukothoe	zoeaI	-5.97627582308223	4.56792323721343	1.22688923157968e-11	5.12749926417507e-10
Pcam.gene3_i25_len999	glaukothoe	zoeaI	-10.8263837874156	3.06209921614523	1.24693308923673e-11	5.1954282028137e-10
Pcam.gene136478_i0_len1503	glaukothoe	zoeaI	-5.65210713151452	5.13985487396388	1.33692208975006e-11	5.55349333524054e-10
Pcam.gene1259_i0_len780	glaukothoe	zoeaI	-5.35867137074842	7.71758672699564	1.3418163392549e-11	5.55698440438252e-10
Pcam.gene148877_i0_len621	glaukothoe	zoeaI	10.4595027611861	2.59342628031372	1.46867015869236e-11	6.06401522149245e-10
Pcam.gene127083_i0_len354	glaukothoe	zoeaI	5.68347372956362	4.76138033873727	1.49368597801213e-11	6.14878299897604e-10
Pcam.gene6180_i0_len2574	glaukothoe	zoeaI	6.21460149841389	3.45624526455502	1.50251821327523e-11	6.16662265496314e-10
Pcam.gene147089_i0_len1869	glaukothoe	zoeaI	-7.56233034853265	3.28973098592825	1.53793508714357e-11	6.29313855957134e-10
Pcam.gene118785_i0_len531	glaukothoe	zoeaI	5.82784533920618	4.19650903687318	1.54901008582664e-11	6.31959233824751e-10
Pcam.gene153596_i0_len588	glaukothoe	zoeaI	10.4383014543201	2.57193752174273	1.6378378029834e-11	6.66216041640844e-10
Pcam.gene1223_i0_len2502	glaukothoe	zoeaI	-5.84041411005837	4.60165420867621	1.75705124775231e-11	7.12593446869487e-10
Pcam.gene143862_i0_len3147	glaukothoe	zoeaI	-10.767956912844	3.00615920560166	1.8323209983451e-11	7.40927912841138e-10
Pcam.gene139068_i0_len981	glaukothoe	zoeaI	5.38893882582383	6.18277500093286	1.92030176033109e-11	7.74220486194664e-10
Pcam.gene2085_i1_len2070	glaukothoe	zoeaI	-10.7516029042142	2.99051456784951	2.0000364401849e-11	8.04002918535326e-10
Pcam.gene135081_i0_len1278	glaukothoe	zoeaI	10.405903607321	2.53910075449847	2.04428650571537e-11	8.19388287144627e-10
Pcam.gene135630_i0_len1224	glaukothoe	zoeaI	5.24832990255337	8.95382559065452	2.06350346045968e-11	8.24679458774964e-10
Pcam.gene142255_i0_len2295	glaukothoe	zoeaI	-5.27168411738546	8.03707720178792	2.14617105678433e-11	8.55224210651149e-10
Pcam.gene139469_i0_len1005	glaukothoe	zoeaI	10.3949406068245	2.52798937693855	2.16245335575671e-11	8.59214800020665e-10
Pcam.gene110157_i0_len438	glaukothoe	zoeaI	-5.9891305633094	4.17890676526269	2.22463720279171e-11	8.81367825892162e-10
Pcam.gene1871_i0_len648	glaukothoe	zoeaI	-5.88113737729561	4.4759120496847	2.29803271269011e-11	9.0782226010248e-10
Pcam.gene6346_i0_len2541	glaukothoe	zoeaI	-5.26939107142988	7.50907479583985	2.37982597234097e-11	9.37432598530173e-10
Pcam.gene65_i2_len2079	glaukothoe	zoeaI	-10.7127067958793	2.95332926435451	2.61328697081606e-11	1.02644520905291e-09
Pcam.gene120451_i0_len471	glaukothoe	zoeaI	5.19145949164281	9.86716532673024	2.84693162407894e-11	1.1150211057964e-09
Pcam.gene120462_i0_len495	glaukothoe	zoeaI	5.19663984291877	9.01618887619809	2.89389618566611e-11	1.13018600892054e-09
Pcam.gene202923_i0_len276	glaukothoe	zoeaI	6.40897730753154	3.33543182964912	3.24282334052199e-11	1.26097122144931e-09
Pcam.gene7285_i0_len684	glaukothoe	zoeaI	-5.22962784720021	7.48444768701582	3.24717567239281e-11	1.26097122144931e-09
Pcam.gene124794_i0_len366	glaukothoe	zoeaI	5.43458800636937	5.10041225860358	3.28258134874778e-11	1.27111935391623e-09
Pcam.gene6879_i1_len2112	glaukothoe	zoeaI	5.88108481183065	3.96176275909107	3.32379727782021e-11	1.28345388970026e-09
Pcam.gene150974_i0_len561	glaukothoe	zoeaI	7.41057131980944	2.4676501532447	3.42995375141194e-11	1.32072488832458e-09
Pcam.gene134813_i0_len1302	glaukothoe	zoeaI	5.36225465128632	5.52216605374114	3.49329017277117e-11	1.34134514533185e-09
Pcam.gene159700_i0_len738	glaukothoe	zoeaI	-5.79826885000393	4.20953546823087	3.8128190381508e-11	1.45994758030646e-09
Pcam.gene172016_i0_len270	glaukothoe	zoeaI	10.304101798947	2.4359263817392	3.86235477424071e-11	1.47479552215297e-09
Pcam.gene143539_i0_len5991	glaukothoe	zoeaI	5.45786810813913	4.82819771807658	4.02493357759947e-11	1.53260526338149e-09
Pcam.gene159975_i0_len768	glaukothoe	zoeaI	5.19060450309312	7.20439809734115	4.0406210179057e-11	1.53431670120364e-09
Pcam.gene6378_i0_len660	glaukothoe	zoeaI	10.2923339845722	2.42400094277259	4.1007717356136e-11	1.55285577214893e-09
Pcam.gene142396_i0_len2517	glaukothoe	zoeaI	-5.35849841916703	5.58119683181332	4.44502232745245e-11	1.67857757754045e-09
Pcam.gene136105_i0_len1275	glaukothoe	zoeaI	-7.39304448222359	3.12774772490042	4.60394253859208e-11	1.73381440436869e-09
Pcam.gene7178_i1_len729	glaukothoe	zoeaI	-6.2983646888737	3.524543157654	4.67195859305921e-11	1.75460844914125e-09
Pcam.gene1039_i0_len615	glaukothoe	zoeaI	6.35010961971498	3.2766217069822	4.71066924580662e-11	1.76431295140757e-09
Pcam.gene119735_i0_len468	glaukothoe	zoeaI	5.38313833432737	5.15293636689738	4.76085749457479e-11	1.77825162222428e-09
Pcam.gene3036_i1_len201	glaukothoe	zoeaI	10.2685064169015	2.3998551208487	4.91874546024125e-11	1.83223268393986e-09
Pcam.gene847_i1_len708	glaukothoe	zoeaI	5.95870746702789	3.46019987546359	4.96660985225016e-11	1.8450484513454e-09
Pcam.gene37358_i0_len231	glaukothoe	zoeaI	5.12634108074774	7.7987274951422	5.29180733365678e-11	1.96054310620992e-09
Pcam.gene156125_i0_len948	glaukothoe	zoeaI	5.09298898064374	10.1161081198162	5.37425428052974e-11	1.98572177028307e-09
Pcam.gene1894_i0_len765	glaukothoe	zoeaI	7.32749669420045	2.38398346549816	5.56318320698738e-11	2.05000310218772e-09
Pcam.gene264_i0_len1428	glaukothoe	zoeaI	-10.5831523362576	2.82971832669147	5.81052564020209e-11	2.13540711731609e-09
Pcam.gene182037_i0_len252	glaukothoe	zoeaI	-5.58374030231215	4.50185621970009	6.10960326914635e-11	2.22907368330863e-09
Pcam.gene154101_i0_len840	glaukothoe	zoeaI	-7.35256680100505	3.08911459252938	6.11417934727198e-11	2.22907368330863e-09
Pcam.gene136548_i0_len1494	glaukothoe	zoeaI	-7.34742629494942	3.08421113055758	6.11417934727198e-11	2.22907368330863e-09
Pcam.gene160315_i0_len261	glaukothoe	zoeaI	6.30260302064264	3.22917657651907	6.46266751586778e-11	2.34987390736115e-09
Pcam.gene1896_i1_len219	glaukothoe	zoeaI	10.2196371477027	2.35033759698381	6.71092252866998e-11	2.43368587362455e-09
Pcam.gene137129_i0_len1521	glaukothoe	zoeaI	6.7528976223031	2.71987335220184	7.08046763755948e-11	2.56092481202283e-09
Pcam.gene3293_i0_len984	glaukothoe	zoeaI	5.25813949032314	5.07937153253762	7.84053293547112e-11	2.82836909156416e-09
Pcam.gene149352_i0_len666	glaukothoe	zoeaI	-6.59185638181425	3.26171339951272	8.02483592869327e-11	2.88725592941017e-09
Pcam.gene134844_i0_len1296	glaukothoe	zoeaI	-5.92691488238593	3.86676356543408	8.31325466642612e-11	2.97907804542097e-09
Pcam.gene4116_i0_len1113	glaukothoe	zoeaI	5.94931629962571	3.19204173832317	8.32351102565095e-11	2.97907804542097e-09
Pcam.gene159822_i0_len741	glaukothoe	zoeaI	7.26508523599801	2.32116098170776	8.66617546199182e-11	3.09364409460896e-09
Pcam.gene118887_i0_len477	glaukothoe	zoeaI	5.06960337104462	7.01095559749595	8.82108780721586e-11	3.13504279943367e-09
Pcam.gene156386_i0_len900	glaukothoe	zoeaI	5.41985459648314	4.33229351990332	8.82788532668074e-11	3.13504279943367e-09
Pcam.gene3036_i0_len252	glaukothoe	zoeaI	10.1690542854696	2.29909154751416	9.24779797621945e-11	3.27567996532342e-09
Pcam.gene123561_i0_len360	glaukothoe	zoeaI	5.92784694666294	3.17068600802701	9.64659542353571e-11	3.40813221819143e-09
Pcam.gene155083_i0_len807	glaukothoe	zoeaI	7.23934451842079	2.29526033993155	9.87264919082891e-11	3.47903020842886e-09
Pcam.gene4842_i0_len474	glaukothoe	zoeaI	-5.64345462204766	4.06085150954976	1.03444750236246e-10	3.6359503493294e-09
Pcam.gene135378_i0_len1350	glaukothoe	zoeaI	5.78222720455716	3.50458451128554	1.07361612250538e-10	3.76059985598942e-09
Pcam.gene145959_i0_len2082	glaukothoe	zoeaI	5.19376539758435	5.39483579088627	1.07539768277491e-10	3.76059985598942e-09
Pcam.gene116395_i0_len519	glaukothoe	zoeaI	5.24649028910338	4.80509217817005	1.09716532234276e-10	3.82695731263985e-09
Pcam.gene3132_i0_len330	glaukothoe	zoeaI	-10.4810409624654	2.73256525923874	1.12112338099844e-10	3.89072387512065e-09
Pcam.gene201047_i0_len285	glaukothoe	zoeaI	6.68304269640503	2.64979083448862	1.12112338099844e-10	3.89072387512065e-09
Pcam.gene48434_i0_len216	glaukothoe	zoeaI	10.1430818603113	2.27278230303488	1.1266467429959e-10	3.90001857398683e-09
Pcam.gene129094_i0_len399	glaukothoe	zoeaI	-5.30817338110351	5.14239132979781	1.12988984490354e-10	3.90139294557625e-09
Pcam.gene7627_i1_len2076	glaukothoe	zoeaI	-10.4677534861938	2.71994120781463	1.24531872115448e-10	4.28915302250894e-09
Pcam.gene516_i3_len417	glaukothoe	zoeaI	5.00372598048624	7.11443733976174	1.32122732863751e-10	4.53919404034161e-09
Pcam.gene196622_i0_len324	glaukothoe	zoeaI	5.26174216911574	4.76117861159021	1.44443389807734e-10	4.95007496871103e-09
Pcam.gene3860_i1_len1191	glaukothoe	zoeaI	6.64155249366633	2.60818270063629	1.46094031575188e-10	4.99415706940818e-09
Pcam.gene136089_i0_len1272	glaukothoe	zoeaI	10.0896907461657	2.21870813731282	1.57971288960952e-10	5.37337575453283e-09
Pcam.gene4574_i0_len618	glaukothoe	zoeaI	10.0896907461657	2.21870813731282	1.57971288960952e-10	5.37337575453283e-09
Pcam.gene110271_i0_len441	glaukothoe	zoeaI	6.15755739950811	3.08441410986129	1.64570800440107e-10	5.58400131790342e-09
Pcam.gene4981_i0_len429	glaukothoe	zoeaI	7.15924641791391	2.21470502866234	1.69254952458163e-10	5.72875774888024e-09
Pcam.gene158861_i0_len780	glaukothoe	zoeaI	-5.56553608761021	4.172093937666	1.77306238126769e-10	5.98648746857575e-09
Pcam.gene136372_i0_len1249	glaukothoe	zoeaI	-5.16270649760216	5.33401677669626	1.79962973590804e-10	6.06125907121067e-09
Pcam.gene156034_i0_len966	glaukothoe	zoeaI	-5.80304290185641	3.74816024952035	1.84845315147278e-10	6.21044014715413e-09
Pcam.gene1522_i1_len1635	glaukothoe	zoeaI	-10.3994159641505	2.65508321032253	1.91750951354247e-10	6.42670425712474e-09
Pcam.gene7005_i0_len1278	glaukothoe	zoeaI	-6.43841341722954	3.11564292193698	2.08781301639295e-10	6.98042459236939e-09
Pcam.gene5352_i0_len1218	glaukothoe	zoeaI	10.0342475526533	2.16257121796398	2.24133202897381e-10	7.42774735420397e-09
Pcam.gene7473_i1_len285	glaukothoe	zoeaI	10.0342475526533	2.16257121796398	2.24133202897381e-10	7.42774735420397e-09
Pcam.gene138787_i0_len987	glaukothoe	zoeaI	7.11746555220754	2.17271251518077	2.24133202897381e-10	7.42774735420397e-09
Pcam.gene111288_i0_len459	glaukothoe	zoeaI	-5.12895433982038	5.17787282895239	2.24327940227637e-10	7.42774735420397e-09
Pcam.gene996_i0_len1485	glaukothoe	zoeaI	5.13224737901281	4.7499126279983	2.34252048414934e-10	7.73765561366727e-09
Pcam.gene3993_i0_len613	glaukothoe	zoeaI	10.0200473154569	2.14819621153802	2.40735662371261e-10	7.91367975967686e-09
Pcam.gene135146_i0_len1287	glaukothoe	zoeaI	10.0200473154569	2.14819621153802	2.40735662371261e-10	7.91367975967686e-09
Pcam.gene147212_i0_len1983	glaukothoe	zoeaI	5.40337247826713	3.77732654116075	2.45239875432891e-10	8.04245983835902e-09
Pcam.gene157665_i0_len732	glaukothoe	zoeaI	-7.13115980658537	2.87850660032421	2.50520858085327e-10	8.19603800151232e-09
Pcam.gene139899_i0_len1149	glaukothoe	zoeaI	-5.28071726873633	4.57948051473441	2.52671759338064e-10	8.24672494525283e-09
Pcam.gene12504_i0_len213	glaukothoe	zoeaI	-5.75035421659551	3.69782962004066	2.60678121492112e-10	8.48782824088806e-09
Pcam.gene143577_i0_len3372	glaukothoe	zoeaI	-5.93197604768881	3.56546417231892	2.63046521039049e-10	8.54464860285137e-09
Pcam.gene4362_i0_len462	glaukothoe	zoeaI	4.84008185613017	11.8452788784229	2.67563857197699e-10	8.67084008148006e-09
Pcam.gene4288_i0_len1590	glaukothoe	zoeaI	-4.87183566840273	8.19003740591188	2.68953956936628e-10	8.69533217379078e-09
Pcam.gene144787_i0_len1818	glaukothoe	zoeaI	9.99122052200283	2.11901865586846	2.78152214092079e-10	8.9504942506437e-09
Pcam.gene140691_i0_len1089	glaukothoe	zoeaI	7.07443852155703	2.12948891780318	2.78152214092079e-10	8.9504942506437e-09
Pcam.gene136575_i0_len1497	glaukothoe	zoeaI	-5.07730332461821	5.41938724206184	2.80886788775795e-10	9.01732107854473e-09
Pcam.gene144369_i0_len1731	glaukothoe	zoeaI	-10.3350160550205	2.5940673648148	2.84231137508327e-10	9.09088542491026e-09
Pcam.gene8258_i0_len2295	glaukothoe	zoeaI	-5.01884957614953	5.64911593403583	2.84504657666071e-10	9.09088542491026e-09
Pcam.gene4648_i0_len1521	glaukothoe	zoeaI	-7.10093286568076	2.8498503933281	3.03286238497662e-10	9.66848315657199e-09
Pcam.gene6473_i0_len543	glaukothoe	zoeaI	-4.83658998467048	8.87695679657892	3.10799376640617e-10	9.88500662410574e-09
Pcam.gene749_i3_len267	glaukothoe	zoeaI	-5.18837784782714	4.78379506163982	3.16887297934603e-10	1.00553034261286e-08
Pcam.gene1789_i0_len1788	glaukothoe	zoeaI	-4.97225245305775	5.87893177357703	3.26564061714591e-10	1.03384299260592e-08
Pcam.gene3664_i0_len1893	glaukothoe	zoeaI	-5.25679746418325	4.3218091834817	3.4832378391109e-10	1.10018949996618e-08
Pcam.gene117044_i0_len513	glaukothoe	zoeaI	-4.9477416547192	5.78207526231317	3.69924100522026e-10	1.16572863677148e-08
Pcam.gene110134_i0_len441	glaukothoe	zoeaI	9.94687069826828	2.07414061976292	3.73727043098004e-10	1.17232272466532e-08
Pcam.gene3993_i1_len576	glaukothoe	zoeaI	9.94687069826828	2.07414061976292	3.73727043098004e-10	1.17232272466532e-08
Pcam.gene40_i6_len1098	glaukothoe	zoeaI	-10.2904281498781	2.55188321851048	3.80207524886238e-10	1.18992802537456e-08
Pcam.gene1781_i2_len651	glaukothoe	zoeaI	9.93177919246074	2.05887279291097	4.02924468340036e-10	1.25815230341805e-08
Pcam.gene264_i2_len1317	glaukothoe	zoeaI	-10.2676065561496	2.53031143675913	4.28161322209097e-10	1.33391713746416e-08
Pcam.gene1565_i0_len1749	glaukothoe	zoeaI	4.78746188769947	8.11631065898658	4.35116279688351e-10	1.35251110248705e-08
Pcam.gene154515_i0_len861	glaukothoe	zoeaI	4.77350184598633	9.07057620119205	4.43533039360486e-10	1.37555450306641e-08
Pcam.gene2868_i0_len729	glaukothoe	zoeaI	-6.31708609980924	3.00058282336456	4.61470795019293e-10	1.4279552275676e-08
Pcam.gene159922_i0_len759	glaukothoe	zoeaI	-5.6568316927015	3.60867221762774	4.66288829849397e-10	1.43961425215665e-08
Pcam.gene136487_i0_len1503	glaukothoe	zoeaI	-4.77556417654468	8.52489115542647	4.67875813998094e-10	1.44126778837885e-08
Pcam.gene7274_i0_len2148	glaukothoe	zoeaI	-5.511904420478	3.72164069412888	4.88384849984732e-10	1.5010716420607e-08
Pcam.gene37196_i0_len231	glaukothoe	zoeaI	-5.92567693196874	3.16974734959368	4.95515242785126e-10	1.51958007787439e-08
Pcam.gene136765_i0_len1470	glaukothoe	zoeaI	9.90111416056681	2.02785526836209	5.06678652021026e-10	1.55034619685362e-08
Pcam.gene144996_i0_len1758	glaukothoe	zoeaI	-5.20836489000637	4.39760416248831	5.41151201287719e-10	1.65213823324099e-08
Pcam.gene1016_i0_len837	glaukothoe	zoeaI	9.88553370581949	2.0120988408992	5.47539833635625e-10	1.6679280087727e-08
Pcam.gene6511_i1_len1866	glaukothoe	zoeaI	-5.48519651909414	3.6962230088121	5.72973294153274e-10	1.74153390604281e-08
Pcam.gene146576_i0_len2139	glaukothoe	zoeaI	5.27691969217335	3.51600746287675	6.22692200341497e-10	1.88846563767284e-08
Pcam.gene151176_i0_len571	glaukothoe	zoeaI	5.55953510395811	3.06420766008189	6.5163737234792e-10	1.97188633557291e-08
Pcam.gene146376_i0_len2196	glaukothoe	zoeaI	4.7275553490392	7.86216375266542	6.63527836449969e-10	2.00344484186259e-08
Pcam.gene1212_i0_len1170	glaukothoe	zoeaI	-5.03001522406439	4.87504245894633	6.81290250877689e-10	2.05255533165524e-08
Pcam.gene150174_i0_len645	glaukothoe	zoeaI	9.85385873946235	1.98007303174982	6.93525246005852e-10	2.08483422637022e-08
Pcam.gene223_i7_len1188	glaukothoe	zoeaI	9.83775659170862	1.96379626176707	7.5131901650634e-10	2.24870765901068e-08
Pcam.gene2521_i0_len741	glaukothoe	zoeaI	9.83775659170862	1.96379626176707	7.5131901650634e-10	2.24870765901068e-08
Pcam.gene150407_i0_len660	glaukothoe	zoeaI	4.68498996838968	9.56077857707568	7.69087390246957e-10	2.29687362647174e-08
Pcam.gene143011_i0_len4119	glaukothoe	zoeaI	4.87080405404281	4.9241383174242	7.974933234839e-10	2.37653010398202e-08
Pcam.gene145455_i0_len1587	glaukothoe	zoeaI	-5.56828429027763	3.52447734564956	8.13799413037662e-10	2.41656928061532e-08
Pcam.gene1121_i1_len1041	glaukothoe	zoeaI	9.82147269489654	1.94733845648508	8.14455068313596e-10	2.41656928061532e-08
Pcam.gene143743_i0_len3147	glaukothoe	zoeaI	-4.74766443373771	6.46416383343253	8.53463153810134e-10	2.52684080182059e-08
Pcam.gene2066_i0_len456	glaukothoe	zoeaI	9.80500289924577	1.93069561472581	8.83476684272374e-10	2.61006430775985e-08
Pcam.gene117085_i0_len507	glaukothoe	zoeaI	6.3511040179498	2.31737789551342	9.00933274538613e-10	2.65220085885969e-08
Pcam.gene8264_i0_len1242	glaukothoe	zoeaI	4.69497209528493	7.2842590333985	9.01608987619359e-10	2.65220085885969e-08
Pcam.gene7968_i0_len2343	glaukothoe	zoeaI	-4.89441813962544	5.13443935034098	9.04941145127828e-10	2.65630261614824e-08
Pcam.gene6419_i0_len3162	glaukothoe	zoeaI	-4.79463843126705	5.93880215970503	9.15082971796851e-10	2.68033277294685e-08
Pcam.gene118714_i0_len531	glaukothoe	zoeaI	-5.55298323248533	3.50995072069264	9.18745727437746e-10	2.68532333298862e-08
Pcam.gene109919_i0_len447	glaukothoe	zoeaI	-4.95490678679303	4.87579771449312	9.33615298052922e-10	2.7229784054701e-08
Pcam.gene120498_i0_len495	glaukothoe	zoeaI	6.33817625134681	2.3044576608724	9.61021168069293e-10	2.78513280589722e-08
Pcam.gene140352_i0_len1176	glaukothoe	zoeaI	6.33817625134681	2.3044576608724	9.61021168069293e-10	2.78513280589722e-08
Pcam.gene155012_i0_len807	glaukothoe	zoeaI	6.33817625134681	2.3044576608724	9.61021168069293e-10	2.78513280589722e-08
Pcam.gene160029_i0_len765	glaukothoe	zoeaI	-5.2972857862108	3.91578072770435	9.77103593594097e-10	2.82576710147424e-08
Pcam.gene121200_i0_len498	glaukothoe	zoeaI	5.39016104021051	3.30764377396036	9.83792229485138e-10	2.83912081721732e-08
Pcam.gene4006_i1_len282	glaukothoe	zoeaI	-5.02219417425119	4.43652245883433	1.01782877215683e-09	2.93117580015248e-08
Pcam.gene264_i4_len1266	glaukothoe	zoeaI	-10.1309865655786	2.40145473975779	1.02554662002692e-09	2.94104457475503e-08
Pcam.gene145342_i0_len1575	glaukothoe	zoeaI	-10.1225325550485	2.39349721416396	1.02554662002692e-09	2.94104457475503e-08
Pcam.gene138542_i0_len1068	glaukothoe	zoeaI	5.18805474345573	3.4286689734754	1.10516652114666e-09	3.16276047429611e-08
Pcam.gene198056_i0_len327	glaukothoe	zoeaI	4.62993474608026	9.26598444794464	1.1133572274146e-09	3.17956268195819e-08
Pcam.gene5638_i1_len393	glaukothoe	zoeaI	9.77148828675054	1.89683814843241	1.13223787959598e-09	3.22676026060326e-08
Pcam.gene157807_i0_len726	glaukothoe	zoeaI	5.4628345099488	2.96857818779408	1.20339655614357e-09	3.42243983228548e-08
Pcam.gene1644_i1_len294	glaukothoe	zoeaI	-4.83038462448	5.23427067851354	1.23026022249619e-09	3.4880543892892e-08
Pcam.gene8202_i0_len558	glaukothoe	zoeaI	9.75443442423607	1.87961483495521	1.23155699184124e-09	3.4880543892892e-08
Pcam.gene5861_i0_len678	glaukothoe	zoeaI	5.35670145445808	3.27465427123117	1.2478711712199e-09	3.52697278661493e-08
Pcam.gene4122_i0_len612	glaukothoe	zoeaI	4.6333156191694	7.53831667855121	1.26457329200644e-09	3.56682524420252e-08
Pcam.gene143897_i0_len3195	glaukothoe	zoeaI	4.83379435477702	4.80327668067711	1.29206940856957e-09	3.63689680753012e-08
Pcam.gene152304_i0_len594	glaukothoe	zoeaI	5.15717361339435	3.39834975593118	1.33403515915784e-09	3.74438106525146e-08
Pcam.gene117447_i0_len540	glaukothoe	zoeaI	-10.0882122345446	2.36121203448443	1.33571807769767e-09	3.74438106525146e-08
Pcam.gene152997_i0_len600	glaukothoe	zoeaI	9.73717655688563	1.86218909435645	1.34054433625197e-09	3.75024117578409e-08
Pcam.gene136869_i0_len1536	glaukothoe	zoeaI	-4.6155340077322	7.73375270190001	1.4185372672341e-09	3.95889781405385e-08
Pcam.gene185351_i0_len249	glaukothoe	zoeaI	-5.23829004644014	3.85967455902866	1.4209058393015e-09	3.95889781405385e-08
Pcam.gene8229_i0_len1305	glaukothoe	zoeaI	4.57421473070556	10.5011799730094	1.50090595084539e-09	4.17331009618429e-08
Pcam.gene138520_i0_len1068	glaukothoe	zoeaI	4.6520584451627	6.15406576433501	1.50871177622579e-09	4.18652247540548e-08
Pcam.gene1385_i0_len1509	glaukothoe	zoeaI	-5.14938103518223	3.93899890055072	1.53150822066298e-09	4.24119488663599e-08
Pcam.gene4449_i0_len699	glaukothoe	zoeaI	9.71970974477838	1.84455620055075	1.59178856915634e-09	4.39924147298289e-08
Pcam.gene110566_i0_len441	glaukothoe	zoeaI	4.62705202968998	6.60478832172565	1.59625956644605e-09	4.40272155670875e-08
Pcam.gene6723_i1_len288	glaukothoe	zoeaI	-4.73075597222611	5.53598910998904	1.60484002102676e-09	4.41749939924393e-08
Pcam.gene137172_i0_len1521	glaukothoe	zoeaI	-5.30985006380269	3.52985514997065	1.73062746499085e-09	4.75419665132156e-08
Pcam.gene136696_i0_len1476	glaukothoe	zoeaI	9.70202886636395	1.82671126201152	1.73649662089783e-09	4.76077913585349e-08
Pcam.gene151888_i0_len549	glaukothoe	zoeaI	-4.61646399383393	6.68290275624213	1.79852223787571e-09	4.9209865941717e-08
Pcam.gene154041_i0_len858	glaukothoe	zoeaI	-5.72121944261748	2.97674226017641	1.85152334900574e-09	5.0559127625838e-08
Pcam.gene143178_i0_len7851	glaukothoe	zoeaI	-4.5960720118827	7.12807696703624	1.85654177910771e-09	5.05953771530985e-08
Pcam.gene159944_i0_len759	glaukothoe	zoeaI	-10.0261141046298	2.30287687364834	1.87742230968763e-09	5.10629067880914e-08
Pcam.gene152269_i0_len555	glaukothoe	zoeaI	9.68412860944773	1.80864921401514	1.89580823749396e-09	5.1460869939737e-08
Pcam.gene140047_i0_len1188	glaukothoe	zoeaI	4.85901513548533	4.24256968074779	1.93187248004527e-09	5.23361817321355e-08
Pcam.gene3145_i0_len1989	glaukothoe	zoeaI	-4.58565853997238	7.16410284463416	1.95914696975802e-09	5.29703878923925e-08
Pcam.gene4167_i1_len3348	glaukothoe	zoeaI	4.53900064160183	9.45666193842904	1.96491674549701e-09	5.3021808557624e-08
Pcam.gene138492_i0_len1071	glaukothoe	zoeaI	-4.90136119627228	4.50944243323978	2.0018724617979e-09	5.3912903155846e-08
Pcam.gene139040_i0_len972	glaukothoe	zoeaI	-6.79593831932296	2.56208752411003	2.04297550558064e-09	5.49119769225478e-08
Pcam.gene188019_i0_len321	glaukothoe	zoeaI	9.66600346160978	1.79036481042691	2.07134603726192e-09	5.55655801933197e-08
Pcam.gene858_i1_len1323	glaukothoe	zoeaI	4.55779439714764	7.41304272173335	2.08674270107359e-09	5.5869275285775e-08
Pcam.gene1855_i0_len960	glaukothoe	zoeaI	4.57687262089759	6.46627749733185	2.14138491331418e-09	5.72204763970969e-08
Pcam.gene381_i3_len1713	glaukothoe	zoeaI	-9.99865997583231	2.27711987417092	2.15843344708027e-09	5.74520498884976e-08
Pcam.gene1605_i1_len1338	glaukothoe	zoeaI	-9.99865997583231	2.27711987417092	2.15843344708027e-09	5.74520498884976e-08
Pcam.gene6342_i0_len2535	glaukothoe	zoeaI	-4.9397539206026	4.25393602487492	2.23159242123131e-09	5.92842420741062e-08
Pcam.gene2386_i2_len300	glaukothoe	zoeaI	9.64764770001426	1.77185261499607	2.47860239972833e-09	6.55454387534844e-08
Pcam.gene6764_i0_len315	glaukothoe	zoeaI	9.64764770001426	1.77185261499607	2.47860239972833e-09	6.55454387534844e-08
Pcam.gene109713_i0_len450	glaukothoe	zoeaI	-9.98006261171886	2.25968391989389	2.4864041546405e-09	6.55454387534844e-08
Pcam.gene139234_i0_len1008	glaukothoe	zoeaI	6.18775564929127	2.15431189379974	2.4864041546405e-09	6.55454387534844e-08
Pcam.gene137898_i0_len1428	glaukothoe	zoeaI	9.62905538056217	1.75310699212414	2.71465977113102e-09	7.07463044537339e-08
Pcam.gene1853_i1_len768	glaukothoe	zoeaI	9.62905538056217	1.75310699212414	2.71465977113102e-09	7.07463044537339e-08
Pcam.gene153007_i0_len600	glaukothoe	zoeaI	9.62905538056217	1.75310699212414	2.71465977113102e-09	7.07463044537339e-08
Pcam.gene40783_i0_len237	glaukothoe	zoeaI	9.62905538056217	1.75310699212414	2.71465977113102e-09	7.07463044537339e-08
Pcam.gene128888_i0_len402	glaukothoe	zoeaI	9.62905538056217	1.75310699212414	2.71465977113102e-09	7.07463044537339e-08
Pcam.gene742_i3_len315	glaukothoe	zoeaI	9.62905538056217	1.75310699212414	2.71465977113102e-09	7.07463044537339e-08
Pcam.gene141689_i0_len3099	glaukothoe	zoeaI	4.80233581710345	4.2516363786183	2.75482221170685e-09	7.16567417041319e-08
Pcam.gene141001_i0_len1110	glaukothoe	zoeaI	-5.23567977402319	3.45975970879186	2.82861550594399e-09	7.34368586278034e-08
Pcam.gene5975_i1_len888	glaukothoe	zoeaI	-9.95170919060905	2.23311960547728	2.87002511813189e-09	7.43710856698525e-08
Pcam.gene145856_i0_len1650	glaukothoe	zoeaI	-4.97593817397249	3.92131303065634	2.97542362525908e-09	7.68186187212753e-08
Pcam.gene153672_i0_len588	glaukothoe	zoeaI	6.69343832589009	1.74800714069701	2.97568474912439e-09	7.68186187212753e-08
Pcam.gene124460_i0_len282	glaukothoe	zoeaI	-4.96430705278296	3.9103063552196	3.18700853502232e-09	8.2119385334748e-08
Pcam.gene119131_i0_len474	glaukothoe	zoeaI	-6.7184190225721	2.48936771817813	3.29566838420884e-09	8.47598915773636e-08
Pcam.gene6116_i0_len2475	glaukothoe	zoeaI	-4.89648916772158	3.97909417456913	3.41919810623821e-09	8.77722240455307e-08
Pcam.gene138984_i0_len972	glaukothoe	zoeaI	4.59543982950852	5.28389515769645	3.58333810867161e-09	9.18138295208793e-08
Pcam.gene1989_i0_len2100	glaukothoe	zoeaI	-4.74573534207457	4.52763231695942	3.60510853399842e-09	9.21993055672581e-08
Pcam.gene145644_i0_len1677	glaukothoe	zoeaI	-4.60364605723395	5.48980223109964	3.71978744389167e-09	9.49550210072012e-08
Pcam.gene2538_i0_len1134	glaukothoe	zoeaI	5.27624590668475	2.78449100690359	3.84361791960406e-09	9.78690327044565e-08
Pcam.gene111025_i0_len462	glaukothoe	zoeaI	-9.90317890104851	2.18770367564228	3.84822064689977e-09	9.78690327044565e-08
Pcam.gene7573_i1_len228	glaukothoe	zoeaI	9.57179606705302	1.69541000262922	3.93955886266399e-09	1.00006431276663e-07
Pcam.gene4620_i0_len1107	glaukothoe	zoeaI	-5.50233642824515	3.15799960808689	4.00131147326066e-09	1.01386280361289e-07
Pcam.gene1605_i0_len1407	glaukothoe	zoeaI	-9.89327382303332	2.17844238319878	4.14663212693251e-09	1.04681460766097e-07
Pcam.gene5663_i0_len450	glaukothoe	zoeaI	6.09857788207504	2.06548245547947	4.14663212693251e-09	1.04681460766097e-07
Pcam.gene147008_i0_len1851	glaukothoe	zoeaI	-4.88445634697545	4.089328545507	4.26520407046855e-09	1.0747687021688e-07
Pcam.gene135084_i0_len1284	glaukothoe	zoeaI	4.54113209453755	5.2581180385036	4.27729066990193e-09	1.07583670647735e-07
Pcam.gene969_i0_len1521	glaukothoe	zoeaI	4.95782422794935	3.3400567155534	4.29519863784863e-09	1.07836232468185e-07
Pcam.gene131999_i0_len381	glaukothoe	zoeaI	9.55219322899406	1.67566997108434	4.33351474893039e-09	1.08401131712295e-07
Pcam.gene137387_i0_len1362	glaukothoe	zoeaI	6.63541122854825	1.69016300908549	4.33351474893039e-09	1.08401131712295e-07
Pcam.gene146910_i0_len1923	glaukothoe	zoeaI	-5.9492431292335	2.65430618791469	4.52701305716897e-09	1.13035145697035e-07
Pcam.gene130441_i0_len411	glaukothoe	zoeaI	4.398315824203	9.57073419611064	4.65469453060529e-09	1.16011913864613e-07
Pcam.gene146981_i0_len1752	glaukothoe	zoeaI	-5.47229511686322	3.12971196230447	4.67521849356613e-09	1.16179913648865e-07
Pcam.gene121392_i0_len489	glaukothoe	zoeaI	4.48655800090214	5.96422768310564	4.67838578451806e-09	1.16179913648865e-07
Pcam.gene157379_i0_len711	glaukothoe	zoeaI	9.53232036111174	1.65566497875364	4.77124351144862e-09	1.18271620352509e-07
Pcam.gene7777_i0_len2112	glaukothoe	zoeaI	4.45673197307395	6.38550067009774	4.80240303027881e-09	1.18829134908054e-07
Pcam.gene137031_i0_len1512	glaukothoe	zoeaI	-9.87325728724385	2.15973531474427	4.82283013220015e-09	1.19119559373333e-07
Pcam.gene141209_i0_len2694	glaukothoe	zoeaI	4.38863151124365	13.8303949413993	4.87758959059188e-09	1.20255392280276e-07
Pcam.gene5123_i0_len9285	glaukothoe	zoeaI	-4.38201076920298	12.4473979850254	5.10227563870461e-09	1.25458389569279e-07
Pcam.gene135423_i0_len1323	glaukothoe	zoeaI	-6.64490149458515	2.42056692940805	5.10708582168619e-09	1.25458389569279e-07
Pcam.gene120635_i0_len498	glaukothoe	zoeaI	4.61241808307915	4.49870442879593	5.11608110367865e-09	1.25458389569279e-07
Pcam.gene140210_i0_len1170	glaukothoe	zoeaI	-9.48205001769299	1.79648314893672	5.25810509424949e-09	1.28710901128521e-07
Pcam.gene4568_i0_len1530	glaukothoe	zoeaI	-4.60129030824708	5.01598870520066	5.2793101526663e-09	1.28999614211675e-07
Pcam.gene142345_i0_len2286	glaukothoe	zoeaI	4.78005577625616	3.7064136059197	5.3491759499232e-09	1.30474206266098e-07
Pcam.gene5156_i0_len831	glaukothoe	zoeaI	-6.62804272449334	2.40481282518848	5.44554007912432e-09	1.32588744946068e-07
Pcam.gene5281_i0_len5838	glaukothoe	zoeaI	-4.70928374863383	4.41251513079272	5.46584037003201e-09	1.32847056369501e-07
Pcam.gene264_i1_len1323	glaukothoe	zoeaI	-9.84270192961105	2.13120086620467	5.62229926733168e-09	1.36407926294837e-07
Pcam.gene137484_i0_len1377	glaukothoe	zoeaI	-6.61953888238018	2.39686948963491	5.80882721274874e-09	1.4068445836106e-07
Pcam.gene137936_i0_len1416	glaukothoe	zoeaI	4.43745788232941	6.03631790814377	5.88141686197909e-09	1.42191291612009e-07
Pcam.gene5328_i1_len1104	glaukothoe	zoeaI	-9.83237128880056	2.12155953150977	6.07584585750166e-09	1.46633265870832e-07
Pcam.gene7055_i0_len243	glaukothoe	zoeaI	4.49639483358174	5.07744484507728	6.10096475823166e-09	1.4698071160956e-07
Pcam.gene5153_i0_len1629	glaukothoe	zoeaI	-5.89865576774991	2.60700687746353	6.31501432945857e-09	1.51870555137225e-07
Pcam.gene165_i7_len963	glaukothoe	zoeaI	9.49173404181252	1.61483158784673	6.40436297025106e-09	1.53749575474959e-07
Pcam.gene111591_i0_len462	glaukothoe	zoeaI	4.90545333650266	3.15189577438832	6.43767060260663e-09	1.54279001084846e-07
Pcam.gene874_i1_len2430	glaukothoe	zoeaI	-4.52210991767224	5.17437498081329	6.80176664407942e-09	1.62720099750507e-07
Pcam.gene5835_i1_len279	glaukothoe	zoeaI	4.85076251727095	3.47599043983084	6.9310636421081e-09	1.65524425794456e-07
Pcam.gene137631_i0_len1431	glaukothoe	zoeaI	-4.83934739287269	3.79233116403806	7.01135623871721e-09	1.67150732731018e-07
Pcam.gene603_i0_len213	glaukothoe	zoeaI	5.73482010095017	2.26110290317509	7.0685876424621e-09	1.68222568407761e-07
Pcam.gene1458_i1_len843	glaukothoe	zoeaI	-9.80092796436106	2.0922331610266	7.10863377155999e-09	1.68590227924817e-07
Pcam.gene142281_i0_len2304	glaukothoe	zoeaI	6.01980632418883	1.98715250071682	7.10863377155999e-09	1.68590227924817e-07
Pcam.gene141637_i0_len2982	glaukothoe	zoeaI	4.45262193102137	5.36924448006345	7.49711263422447e-09	1.7749640758195e-07
Pcam.gene143373_i0_len5643	glaukothoe	zoeaI	-4.8297645836408	3.78330530730517	7.55627946267949e-09	1.78588756680018e-07
Pcam.gene156402_i0_len900	glaukothoe	zoeaI	-9.41440239841541	1.73414428841198	7.83153904088931e-09	1.84775795477643e-07
Pcam.gene38003_i0_len228	glaukothoe	zoeaI	-4.96386114196788	3.60007068192039	8.09849794075139e-09	1.90746064900034e-07
Pcam.gene7960_i0_len777	glaukothoe	zoeaI	-5.38361518254018	3.04637584119384	8.22286567558666e-09	1.93012059385175e-07
Pcam.gene3285_i1_len561	glaukothoe	zoeaI	5.05677246449345	2.97980015512518	8.22286567558666e-09	1.93012059385175e-07
Pcam.gene900_i0_len1131	glaukothoe	zoeaI	-9.40048373404299	1.72133598246357	8.67364001302795e-09	2.03244884271089e-07
Pcam.gene7546_i0_len768	glaukothoe	zoeaI	4.44596154115546	5.08567569191246	8.77329096338287e-09	2.05229134003502e-07
Pcam.gene4971_i0_len1413	glaukothoe	zoeaI	-4.44385483427394	5.4093083048483	8.94778366497347e-09	2.08954375603844e-07
Pcam.gene550_i1_len7755	glaukothoe	zoeaI	-4.28627279272079	10.9657198146811	9.4190687817395e-09	2.19510515039912e-07
Pcam.gene145637_i0_len1677	glaukothoe	zoeaI	-5.83089441239562	2.54377897259647	9.44785554957308e-09	2.19510515039912e-07
Pcam.gene4951_i0_len1728	glaukothoe	zoeaI	5.51459561483943	2.44544082522434	9.44785554957308e-09	2.19510515039912e-07
Pcam.gene154352_i0_len873	glaukothoe	zoeaI	4.45585939681936	4.82062976610858	1.03822086965601e-08	2.40811026755407e-07
Pcam.gene6994_i0_len243	glaukothoe	zoeaI	-9.73590758065395	2.03168149580657	1.06430360682022e-08	2.45071880882763e-07
Pcam.gene1168_i1_len1509	glaukothoe	zoeaI	-9.73590758065395	2.03168149580657	1.06430360682022e-08	2.45071880882763e-07
Pcam.gene5638_i0_len911	glaukothoe	zoeaI	9.40696658811273	1.52965481884348	1.06731771875554e-08	2.45071880882763e-07
Pcam.gene77_i0_len1788	glaukothoe	zoeaI	-9.37223696126356	1.69536172409572	1.06731771875554e-08	2.45071880882763e-07
Pcam.gene497_i4_len1605	glaukothoe	zoeaI	-9.37223696126356	1.69536172409572	1.06731771875554e-08	2.45071880882763e-07
Pcam.gene128952_i0_len402	glaukothoe	zoeaI	-9.3579034377041	1.68219121650692	1.06731771875554e-08	2.45071880882763e-07
Pcam.gene137111_i0_len1530	glaukothoe	zoeaI	-4.4554636440928	4.97581761901588	1.08848786967821e-08	2.49514911664697e-07
Pcam.gene145249_i0_len1614	glaukothoe	zoeaI	-4.404069639007	5.56644097704693	1.10198744006146e-08	2.52187709989357e-07
Pcam.gene154614_i0_len867	glaukothoe	zoeaI	4.43864094501926	4.77010397073367	1.12723430243298e-08	2.56980995887343e-07
Pcam.gene143831_i0_len3117	glaukothoe	zoeaI	4.57825462619457	3.83280986865905	1.12807782527771e-08	2.56980995887343e-07
Pcam.gene154797_i0_len819	glaukothoe	zoeaI	-5.79972550874342	2.51474587111026	1.12855675170835e-08	2.56980995887343e-07
Pcam.gene133661_i0_len390	glaukothoe	zoeaI	4.81338285035853	3.06209724678972	1.14030781730635e-08	2.59226195018831e-07
Pcam.gene111579_i0_len462	glaukothoe	zoeaI	4.24791210366021	10.7267020098427	1.19598078087881e-08	2.71432194441832e-07
Pcam.gene137639_i0_len1428	glaukothoe	zoeaI	-4.34279326122158	6.03642972402168	1.20082303949798e-08	2.72080697941129e-07
Pcam.gene515_i0_len2145	glaukothoe	zoeaI	-4.46599141450807	4.78278381283459	1.2146551819269e-08	2.74760614420032e-07
Pcam.gene7627_i0_len1995	glaukothoe	zoeaI	-9.71356620329837	2.01090425002735	1.25662408105571e-08	2.83785879787672e-07
Pcam.gene152842_i0_len606	glaukothoe	zoeaI	6.44585687861023	1.50183939661185	1.31915673104617e-08	2.97417770874687e-07
Pcam.gene5216_i0_len1632	glaukothoe	zoeaI	4.30750917818064	5.72944592900103	1.34857349069745e-08	3.03550827758302e-07
Pcam.gene5216_i1_len792	glaukothoe	zoeaI	4.55005859423056	3.87602659221393	1.36067910450013e-08	3.05773592860456e-07
Pcam.gene3104_i0_len1980	glaukothoe	zoeaI	-4.34623156493726	5.65604393816955	1.40464104484962e-08	3.15136161093266e-07
Pcam.gene153582_i0_len588	glaukothoe	zoeaI	5.12999958542098	2.38168183619656	1.43753994296466e-08	3.2199015585228e-07
Pcam.gene118037_i0_len543	glaukothoe	zoeaI	-9.31402808937754	1.64191743382385	1.46906090502869e-08	3.27978613780672e-07
Pcam.gene197025_i0_len333	glaukothoe	zoeaI	6.42317158723869	1.47937440477203	1.46906090502869e-08	3.27978613780672e-07
Pcam.gene858_i0_len2520	glaukothoe	zoeaI	4.21314632661544	9.77669338032283	1.49776623181581e-08	3.33843569198881e-07
Pcam.gene4533_i0_len1536	glaukothoe	zoeaI	5.05084248997196	2.56304308940039	1.50929298661873e-08	3.35866692541713e-07
Pcam.gene2631_i0_len1845	glaukothoe	zoeaI	-4.21639368353045	8.8579730693456	1.56186855758422e-08	3.47003147283055e-07
Pcam.gene138209_i0_len1023	glaukothoe	zoeaI	-9.29910135801648	1.62823034958942	1.63791848031934e-08	3.62138492390605e-07
Pcam.gene148876_i0_len621	glaukothoe	zoeaI	-9.28401857238736	1.61440762780618	1.63791848031934e-08	3.62138492390605e-07
Pcam.gene156412_i0_len903	glaukothoe	zoeaI	-9.28401857238736	1.61440762780618	1.63791848031934e-08	3.62138492390605e-07
Pcam.gene157673_i0_len732	glaukothoe	zoeaI	-6.43800269594461	2.22783700647861	1.73514983031894e-08	3.82402473858715e-07
Pcam.gene123925_i0_len372	glaukothoe	zoeaI	5.59340116670234	2.12108696871076	1.73514983031894e-08	3.82402473858715e-07
Pcam.gene2281_i0_len4776	glaukothoe	zoeaI	-4.20224727485455	8.48557364823321	1.75054413486807e-08	3.85175906914471e-07
Pcam.gene51882_i0_len225	glaukothoe	zoeaI	5.86617834192794	1.83480534467487	1.76676582805109e-08	3.88122211072506e-07
Pcam.gene153050_i0_len600	glaukothoe	zoeaI	4.2512060380129	5.98173452264966	1.79454968857032e-08	3.9359499409475e-07
Pcam.gene156387_i0_len900	glaukothoe	zoeaI	-4.93379361537099	3.1763062522642	1.82086824442534e-08	3.98729423236144e-07
Pcam.gene1853_i0_len939	glaukothoe	zoeaI	9.31690588092122	1.43933609392076	1.82837411756578e-08	3.99734488095561e-07
Pcam.gene146545_i0_len2127	glaukothoe	zoeaI	4.30638625521558	5.0330967415981	1.87714052346526e-08	4.09742711714359e-07
Pcam.gene341_i5_len288	glaukothoe	zoeaI	4.18873369136114	7.96875645149845	1.93260416127878e-08	4.21178662047845e-07
Pcam.gene115832_i0_len516	glaukothoe	zoeaI	4.49095685456862	3.95041767548289	1.98344192539324e-08	4.31571776401438e-07
Pcam.gene1987_i0_len966	glaukothoe	zoeaI	4.17763698692866	8.22186894206621	2.04536048402413e-08	4.4401384512875e-07
Pcam.gene141973_i0_len2325	glaukothoe	zoeaI	4.18848624239854	7.31666097147424	2.04710205807827e-08	4.4401384512875e-07
Pcam.gene146191_i0_len2019	glaukothoe	zoeaI	-4.6076955490209	3.70738161198634	2.06005784446249e-08	4.4611805579608e-07
Pcam.gene328_i4_len640	glaukothoe	zoeaI	4.68996001175972	3.20432783128211	2.06666264892931e-08	4.46842454124968e-07
Pcam.gene159303_i0_len789	glaukothoe	zoeaI	-9.62057134789217	1.92457990369577	2.10425527336795e-08	4.5425403602091e-07
Pcam.gene6014_i0_len1299	glaukothoe	zoeaI	4.24802836480109	5.73625275196788	2.11330183826311e-08	4.55489647781615e-07
Pcam.gene152663_i0_len591	glaukothoe	zoeaI	4.1582051899049	9.29593128679034	2.12467942712325e-08	4.57223007645298e-07
Pcam.gene156817_i0_len924	glaukothoe	zoeaI	4.2514719686445	5.42881211708618	2.15210833909701e-08	4.62399703955202e-07
Pcam.gene6117_i0_len447	glaukothoe	zoeaI	-6.40868907049337	2.20064100399881	2.16037037088473e-08	4.63448467043629e-07
Pcam.gene173399_i0_len243	glaukothoe	zoeaI	-9.23780038215273	1.57209764068383	2.28674802098914e-08	4.89028734348191e-07
Pcam.gene139367_i0_len999	glaukothoe	zoeaI	-9.23780038215273	1.57209764068383	2.28674802098914e-08	4.89028734348191e-07
Pcam.gene154933_i0_len804	glaukothoe	zoeaI	-9.60851391644221	1.91340643694629	2.29911739836869e-08	4.90908119888442e-07
Pcam.gene147393_i0_len1935	glaukothoe	zoeaI	-4.6101240700502	3.83082232125168	2.330162977604e-08	4.96763205240989e-07
Pcam.gene150_i6_len210	glaukothoe	zoeaI	4.53747817915124	3.55882799793554	2.36052627406045e-08	5.02454878335725e-07
Pcam.gene2223_i0_len4698	glaukothoe	zoeaI	-4.51747617767168	3.95927851217584	2.4136406010198e-08	5.12964114089603e-07
Pcam.gene193063_i0_len333	glaukothoe	zoeaI	4.91966610987582	2.65458905702353	2.42168368353022e-08	5.1387677916149e-07
Pcam.gene139416_i0_len996	glaukothoe	zoeaI	-9.59635486420949	1.90214328046322	2.51401100543874e-08	5.31821957755466e-07
Pcam.gene110195_i0_len438	glaukothoe	zoeaI	5.81110511304239	1.78034450215672	2.51401100543874e-08	5.31821957755466e-07
Pcam.gene157159_i0_len714	glaukothoe	zoeaI	4.14608594408737	7.70534141534817	2.56204183340005e-08	5.40360888613507e-07
Pcam.gene150_i8_len204	glaukothoe	zoeaI	6.32868563546987	1.38599634392852	2.56225983074686e-08	5.40360888613507e-07
Pcam.gene158944_i0_len768	glaukothoe	zoeaI	4.13693988256237	8.42417768452995	2.59468622818601e-08	5.46358814377478e-07
Pcam.gene139232_i0_len1005	glaukothoe	zoeaI	4.62712978344976	3.36548545827642	2.61487678240393e-08	5.49765811858789e-07
Pcam.gene147425_i0_len1953	glaukothoe	zoeaI	5.02606776537236	2.27987415943054	2.70411654809963e-08	5.67657421766458e-07
Pcam.gene40_i8_len888	glaukothoe	zoeaI	-9.58409246369162	1.89078896186022	2.7512032680501e-08	5.76658935755822e-07
Pcam.gene4614_i0_len618	glaukothoe	zoeaI	4.65388650881368	3.0440968305711	2.78713587600363e-08	5.83298604400881e-07
Pcam.gene137773_i0_len1413	glaukothoe	zoeaI	4.43231838214171	3.82976498209156	2.79175687246284e-08	5.8337504889818e-07
Pcam.gene144737_i0_len1704	glaukothoe	zoeaI	-9.19005240207489	1.52846235691694	2.87473054181356e-08	5.99799182148863e-07
Pcam.gene135292_i0_len1356	glaukothoe	zoeaI	-5.63290133905183	2.35991042309902	3.08349998567118e-08	6.42380209780859e-07
Pcam.gene134640_i0_len384	glaukothoe	zoeaI	4.17521330265886	5.71287448877993	3.12577419331842e-08	6.50198977875705e-07
Pcam.gene1975_i2_len573	glaukothoe	zoeaI	-4.27053828977858	5.06052243310369	3.13413465223518e-08	6.50950269891512e-07
Pcam.gene1744_i1_len873	glaukothoe	zoeaI	-4.49628448070295	4.03600220555081	3.17965751062174e-08	6.59406129434233e-07
Pcam.gene135287_i0_len1353	glaukothoe	zoeaI	9.22084656218537	1.34323079207821	3.22963554697572e-08	6.68758973987057e-07
Pcam.gene1615_i2_len1563	glaukothoe	zoeaI	-5.62403151908505	2.35170493091245	3.29484940598776e-08	6.81233720320969e-07
Pcam.gene136559_i0_len1500	glaukothoe	zoeaI	-4.83148731821438	3.08096828054397	3.40296349362375e-08	7.02527463412565e-07
Pcam.gene7478_i0_len1161	glaukothoe	zoeaI	4.57444616100676	3.31449131728178	3.61530523918353e-08	7.43370516234119e-07
Pcam.gene28_i13_len207	glaukothoe	zoeaI	-4.49242200973416	3.83229337967537	3.62169044594981e-08	7.43370516234119e-07
Pcam.gene140631_i0_len1074	glaukothoe	zoeaI	-9.53397324100226	1.84442930417859	3.62368432322517e-08	7.43370516234119e-07
Pcam.gene135851_i0_len1200	glaukothoe	zoeaI	9.1957979984129	1.31821309318146	3.63333999034768e-08	7.43370516234119e-07
Pcam.gene160228_i0_len756	glaukothoe	zoeaI	9.1957979984129	1.31821309318146	3.63333999034768e-08	7.43370516234119e-07
Pcam.gene43378_i0_len234	glaukothoe	zoeaI	-9.15731924694582	1.49859323886615	3.63333999034768e-08	7.43370516234119e-07
Pcam.gene144955_i0_len1764	glaukothoe	zoeaI	4.45004048898377	3.55701801360292	3.94569320195354e-08	8.06073955475098e-07
Pcam.gene129393_i0_len396	glaukothoe	zoeaI	-4.62600940384288	3.44631797850577	3.97871950895708e-08	8.10453307849806e-07
Pcam.gene4764_i0_len1035	glaukothoe	zoeaI	-9.52116657633139	1.83259575672749	3.97895445129063e-08	8.10453307849806e-07
Pcam.gene142310_i0_len2280	glaukothoe	zoeaI	9.17030683708108	1.2927727582947	4.09325644482208e-08	8.32497913139778e-07
Pcam.gene4455_i0_len699	glaukothoe	zoeaI	4.58795993905621	2.98022193846501	4.17171518959724e-08	8.47198101022208e-07
Pcam.gene130515_i0_len414	glaukothoe	zoeaI	4.27871131258025	4.22393671373319	4.19399459643133e-08	8.50462691240839e-07
Pcam.gene136351_i0_len1248	glaukothoe	zoeaI	-4.20482044162913	5.14864789654598	4.22398454057101e-08	8.55278878613698e-07
Pcam.gene7737_i0_len753	glaukothoe	zoeaI	-4.03917173459282	10.4035891837116	4.44493973361936e-08	8.98690765021449e-07
Pcam.gene154416_i0_len879	glaukothoe	zoeaI	-4.92142224177632	2.9167624418484	4.55856753365389e-08	9.20306977191863e-07
Pcam.gene1238_i0_len1302	glaukothoe	zoeaI	-4.06827428571714	7.25184074362832	4.5967679196931e-08	9.26654332987544e-07
Pcam.gene135909_i0_len1215	glaukothoe	zoeaI	-5.56963596530816	2.30144438937649	4.62081861406276e-08	9.30134824692691e-07
Pcam.gene140258_i0_len1170	glaukothoe	zoeaI	-4.07455817385376	6.65608593228905	4.79884112116288e-08	9.64552992505877e-07
Pcam.gene115836_i0_len516	glaukothoe	zoeaI	-4.11790860378254	5.8860067407972	4.88675641095952e-08	9.80785605877497e-07
Pcam.gene119679_i0_len469	glaukothoe	zoeaI	4.02148200776164	12.1800767328324	4.90769592947093e-08	9.83548184227887e-07
Pcam.gene139782_i0_len1140	glaukothoe	zoeaI	-5.55103860119471	2.28428499366305	4.95107235983321e-08	9.89348395169002e-07
Pcam.gene6144_i0_len555	glaukothoe	zoeaI	4.92854877769395	2.18464168402991	4.95107235983321e-08	9.89348395169002e-07
Pcam.gene109959_i0_len447	glaukothoe	zoeaI	-6.2634184213743	2.06628377295209	5.04120701115845e-08	1.00587772842326e-06
Pcam.gene4226_i0_len1581	glaukothoe	zoeaI	4.54602339797972	3.06489743366464	5.04846715170124e-08	1.00587772842326e-06
Pcam.gene4099_i0_len1464	glaukothoe	zoeaI	4.7999144386485	2.53781170234153	5.07684846553812e-08	1.01006442330329e-06
Pcam.gene121452_i0_len483	glaukothoe	zoeaI	6.2011501550963	1.26049224139696	5.21777744614682e-08	1.0365984526345e-06
Pcam.gene140133_i0_len1192	glaukothoe	zoeaI	4.27553964386918	3.9207821409198	5.3109531536754e-08	1.05358242880727e-06
Pcam.gene149252_i0_len672	glaukothoe	zoeaI	4.40682690861764	3.43291630300797	5.34806738034282e-08	1.05941196025635e-06
Pcam.gene5660_i0_len1254	glaukothoe	zoeaI	-6.25246002329377	2.05617742653822	5.46493483218328e-08	1.0793245862673e-06
Pcam.gene167000_i0_len273	glaukothoe	zoeaI	-6.24141775009881	2.045997881093	5.46493483218328e-08	1.0793245862673e-06
Pcam.gene150513_i0_len654	glaukothoe	zoeaI	4.14459231793769	4.95575061843166	5.47933706447241e-08	1.0793245862673e-06
Pcam.gene137634_i0_len1428	glaukothoe	zoeaI	-4.06596172083939	6.38407065451641	5.48008398046427e-08	1.0793245862673e-06
Pcam.gene2889_i0_len477	glaukothoe	zoeaI	4.00361816282622	11.3000240940037	5.492794393693e-08	1.08027583283707e-06
Pcam.gene6677_i0_len801	glaukothoe	zoeaI	-5.06592126108417	2.74999967478738	5.57520208173226e-08	1.09491217960438e-06
Pcam.gene139974_i0_len1188	glaukothoe	zoeaI	4.14014565370949	4.73701063358375	5.65548271903321e-08	1.10908951520039e-06
Pcam.gene3425_i1_len3030	glaukothoe	zoeaI	4.01307093607089	8.00687362805188	5.67088705574342e-08	1.11052171085901e-06
Pcam.gene140137_i0_len1197	glaukothoe	zoeaI	-4.88522517311961	2.88318223880846	5.7242001662977e-08	1.11789286021482e-06
Pcam.gene140740_i0_len1086	glaukothoe	zoeaI	4.83600311496647	2.35317922668061	5.72483796229067e-08	1.11789286021482e-06
Pcam.gene2456_i1_len1518	glaukothoe	zoeaI	-4.05588585020383	6.55580845100775	5.73814656868221e-08	1.11889776903977e-06
Pcam.gene5595_i0_len549	glaukothoe	zoeaI	-4.74407504628811	2.99982004512413	5.83023259083023e-08	1.13362877099434e-06
Pcam.gene4682_i0_len1524	glaukothoe	zoeaI	4.53645949217823	2.93041497237055	5.83023259083023e-08	1.13362877099434e-06
Pcam.gene7656_i0_len573	glaukothoe	zoeaI	3.98999123238387	10.2210330355413	6.00386715136997e-08	1.16510991771588e-06
Pcam.gene141188_i0_len2754	glaukothoe	zoeaI	-4.06289709627345	6.14170642944453	6.00913854555826e-08	1.16510991771588e-06
Pcam.gene141572_i0_len2991	glaukothoe	zoeaI	-4.49184598275613	3.46712463057482	6.04480760431217e-08	1.17037037626993e-06
Pcam.gene145857_i0_len1650	glaukothoe	zoeaI	-4.19705800949687	4.77926035845376	6.0919792431506e-08	1.1778399360382e-06
Pcam.gene132501_i0_len375	glaukothoe	zoeaI	-4.23664030420705	4.45412380185729	6.28150664247395e-08	1.21277314162018e-06
Pcam.gene159426_i0_len789	glaukothoe	zoeaI	4.24435074251676	3.83428130063602	6.35475968497275e-08	1.22519051704088e-06
Pcam.gene137013_i0_len1515	glaukothoe	zoeaI	-4.4453112173679	3.67681335805802	6.39900671765234e-08	1.23198854052778e-06
Pcam.gene156186_i0_len954	glaukothoe	zoeaI	-4.15630426853606	4.82981160524242	6.60369878040571e-08	1.26961434616832e-06
Pcam.gene7151_i0_len213	glaukothoe	zoeaI	9.09101409938334	1.21377054303252	6.69157072479532e-08	1.28132234092176e-06
Pcam.gene197070_i0_len330	glaukothoe	zoeaI	6.17423209893753	1.23408928346069	6.69157072479532e-08	1.28132234092176e-06
Pcam.gene372_i1_len1617	glaukothoe	zoeaI	4.00094855964663	7.04119511435675	6.69263784724232e-08	1.28132234092176e-06
Pcam.gene153277_i0_len582	glaukothoe	zoeaI	4.11173492481896	4.71003934885918	6.75609349478373e-08	1.29166707986744e-06
Pcam.gene140773_i0_len1125	glaukothoe	zoeaI	-5.12254135967347	2.41938788466916	6.90695313911837e-08	1.31867010628182e-06
Pcam.gene1565_i1_len729	glaukothoe	zoeaI	4.07571252660545	5.20291526436013	6.971262968415e-08	1.32909697873481e-06
Pcam.gene485_i0_len978	glaukothoe	zoeaI	-4.34189384823039	3.79535738426152	7.02250404561359e-08	1.3370067424621e-06
Pcam.gene186595_i0_len315	glaukothoe	zoeaI	-4.52856527305701	3.35566729897215	7.10253811699719e-08	1.35036882812479e-06
Pcam.gene4992_i0_len1128	glaukothoe	zoeaI	-4.23585197181699	4.26509815232417	7.17637015801731e-08	1.36251637293769e-06
Pcam.gene144024_i0_len3813	glaukothoe	zoeaI	4.05409619261093	5.47241531856742	7.24754699092152e-08	1.37412689006296e-06
Pcam.gene164705_i0_len255	glaukothoe	zoeaI	-9.01841234086858	1.37225221418354	7.59583703895684e-08	1.42864542889312e-06
Pcam.gene153780_i0_len582	glaukothoe	zoeaI	-9.01841234086858	1.37225221418354	7.59583703895684e-08	1.42864542889312e-06
Pcam.gene7_i6_len1239	glaukothoe	zoeaI	-9.01841234086858	1.37225221418354	7.59583703895684e-08	1.42864542889312e-06
Pcam.gene159252_i0_len801	glaukothoe	zoeaI	-6.19638357063604	2.00452567086741	7.59762560302807e-08	1.42864542889312e-06
Pcam.gene156168_i0_len948	glaukothoe	zoeaI	-6.19638357063604	2.00452567086741	7.59762560302807e-08	1.42864542889312e-06
Pcam.gene147124_i0_len1872	glaukothoe	zoeaI	-6.18490189608779	1.99396338020754	7.59762560302807e-08	1.42864542889312e-06
Pcam.gene281_i3_len1089	glaukothoe	zoeaI	4.21244558641801	3.91506363643924	7.85568253016758e-08	1.47514652224023e-06
Pcam.gene135884_i0_len1215	glaukothoe	zoeaI	-6.17332811119417	1.98332100893251	8.26414528218196e-08	1.54972508246444e-06
Pcam.gene3579_i1_len210	glaukothoe	zoeaI	4.20226679269073	3.85079757328219	8.3162915615831e-08	1.55737328860903e-06
Pcam.gene5190_i1_len513	glaukothoe	zoeaI	-9.00006947817251	1.35561943167535	8.63636266073176e-08	1.61178942190131e-06
Pcam.gene203852_i0_len282	glaukothoe	zoeaI	6.11884072743634	1.17985994363725	8.63636266073176e-08	1.61178942190131e-06
Pcam.gene8153_i1_len252	glaukothoe	zoeaI	3.95615110690742	7.31899648741245	8.64214491608889e-08	1.61178942190131e-06
Pcam.gene145422_i0_len1572	glaukothoe	zoeaI	4.66679039136258	2.59943424165979	8.85203898791618e-08	1.64869226149939e-06
Pcam.gene137910_i0_len1425	glaukothoe	zoeaI	-3.93561988673567	8.26552570647079	9.12146036410588e-08	1.69656687477834e-06
Pcam.gene196674_i0_len324	glaukothoe	zoeaI	9.00710855543892	1.13040848682169	9.83585747472227e-08	1.8244916679769e-06
Pcam.gene194_i6_len345	glaukothoe	zoeaI	6.09032655499311	1.15199963307166	9.83585747472227e-08	1.8244916679769e-06
Pcam.gene3448_i0_len981	glaukothoe	zoeaI	-4.21303093418593	4.0271995822091	9.85259549635763e-08	1.82512674410906e-06
Pcam.gene137394_i0_len1362	glaukothoe	zoeaI	-3.98644432720279	5.82201577561286	1.00150061030831e-07	1.85270855143134e-06
Pcam.gene138047_i0_len1032	glaukothoe	zoeaI	-4.21028635462659	4.02464934373006	1.00602658277425e-07	1.85842289539545e-06
Pcam.gene6455_i1_len1203	glaukothoe	zoeaI	3.95000853420526	6.46295784053741	1.0073010003493e-07	1.85842289539545e-06
Pcam.gene111017_i0_len462	glaukothoe	zoeaI	4.60514777239819	2.70852773176898	1.01065848289489e-07	1.86211108649505e-06
Pcam.gene147735_i0_len624	glaukothoe	zoeaI	-5.43411989217717	2.17669538965002	1.01489881214846e-07	1.86741381435316e-06
Pcam.gene43152_i0_len237	glaukothoe	zoeaI	-5.06156817634735	2.36334730122187	1.01637055662768e-07	1.86761495847886e-06
Pcam.gene136528_i0_len1497	glaukothoe	zoeaI	-4.96885138828292	2.66016708211286	1.03771288361436e-07	1.90427954599539e-06
Pcam.gene1087_i0_len2629	glaukothoe	zoeaI	3.95987290251811	5.92480000311144	1.08773192013263e-07	1.99339962047836e-06
Pcam.gene137017_i0_len1515	glaukothoe	zoeaI	-4.04544897297561	4.926624646447	1.09489847269748e-07	2.00256206160434e-06
Pcam.gene3544_i0_len990	glaukothoe	zoeaI	3.90798530197563	7.87176093513249	1.0956533018699e-07	2.00256206160434e-06
Pcam.gene7178_i0_len816	glaukothoe	zoeaI	-8.9626689189552	1.32174303391809	1.12211895134155e-07	2.04547959906782e-06
Pcam.gene4513_i0_len1500	glaukothoe	zoeaI	-8.9626689189552	1.32174303391809	1.12211895134155e-07	2.04547959906782e-06
Pcam.gene147255_i0_len2013	glaukothoe	zoeaI	-4.00851730063184	5.41866344975294	1.12816141446806e-07	2.05376316992405e-06
Pcam.gene145711_i0_len1674	glaukothoe	zoeaI	-4.38684665636359	3.36977211975256	1.14151642299276e-07	2.07531924753113e-06
Pcam.gene2889_i1_len348	glaukothoe	zoeaI	3.88027405104604	11.3422502176127	1.17464195747708e-07	2.13271416597295e-06
Pcam.gene44_i4_len1305	glaukothoe	zoeaI	-4.52452704440713	3.18983652450866	1.18457947027859e-07	2.14791208711361e-06
Pcam.gene144812_i0_len1800	glaukothoe	zoeaI	-4.04226800871865	4.88578105716748	1.18803014862194e-07	2.15132328630244e-06
Pcam.gene145953_i0_len2073	glaukothoe	zoeaI	4.64424579274005	2.3866674381209	1.27227004426351e-07	2.30082820142007e-06
Pcam.gene127951_i0_len354	glaukothoe	zoeaI	8.97801943137936	1.1015689474072	1.28242165867607e-07	2.31308369699099e-06
Pcam.gene192427_i0_len336	glaukothoe	zoeaI	8.97801943137936	1.1015689474072	1.28242165867607e-07	2.31308369699099e-06
Pcam.gene4607_i0_len342	glaukothoe	zoeaI	3.87686215380104	7.83691690763545	1.3149794656971e-07	2.36869100075898e-06
Pcam.gene874_i2_len693	glaukothoe	zoeaI	-5.01638217046295	2.32191039563397	1.32614345663519e-07	2.38566594534845e-06
Pcam.gene2561_i0_len996	glaukothoe	zoeaI	-4.42405962589556	3.25886756139902	1.36083189613437e-07	2.44486024013236e-06
Pcam.gene136778_i0_len1542	glaukothoe	zoeaI	-4.58966227330534	2.85720493291708	1.41845739267197e-07	2.54505418046431e-06
Pcam.gene2752_i0_len735	glaukothoe	zoeaI	5.49895561340143	1.47356413312086	1.46399517776997e-07	2.61731865527108e-06
Pcam.gene151696_i0_len552	glaukothoe	zoeaI	4.03698155019725	4.12348221834591	1.46620000266244e-07	2.61731865527108e-06
Pcam.gene124491_i0_len366	glaukothoe	zoeaI	6.03154969095948	1.09469593504788	1.46827987007839e-07	2.61731865527108e-06
Pcam.gene111549_i0_len462	glaukothoe	zoeaI	6.03154969095948	1.09469593504788	1.46827987007839e-07	2.61731865527108e-06
Pcam.gene156334_i0_len894	glaukothoe	zoeaI	6.03154969095948	1.09469593504788	1.46827987007839e-07	2.61731865527108e-06
Pcam.gene627_i4_len666	glaukothoe	zoeaI	4.15828870210904	3.69317323522622	1.52262406435971e-07	2.71066632133026e-06
Pcam.gene653_i0_len2871	glaukothoe	zoeaI	-4.12877476285274	4.0968907601834	1.60451628573387e-07	2.8527508748171e-06
Pcam.gene143677_i0_len3495	glaukothoe	zoeaI	-4.22683611873676	3.78484523527716	1.61454401956475e-07	2.86686132385928e-06
Pcam.gene117703_i0_len546	glaukothoe	zoeaI	-6.05217739114277	1.8722044538927	1.66315456115253e-07	2.94554557161226e-06
Pcam.gene147575_i0_len627	glaukothoe	zoeaI	5.20339126351372	1.73778258852485	1.66315456115253e-07	2.94554557161226e-06
Pcam.gene146799_i0_len1890	glaukothoe	zoeaI	-4.00789275914307	4.77492027957275	1.68033183551994e-07	2.96828514144002e-06
Pcam.gene375_i3_len756	glaukothoe	zoeaI	-8.88482704398526	1.2513988737187	1.68420338038404e-07	2.96828514144002e-06
Pcam.gene185929_i0_len315	glaukothoe	zoeaI	6.00123817902994	1.06521274933526	1.68420338038404e-07	2.96828514144002e-06
Pcam.gene130415_i0_len411	glaukothoe	zoeaI	3.96649104670588	4.6012507606894	1.68465555882721e-07	2.96828514144002e-06
Pcam.gene157054_i0_len909	glaukothoe	zoeaI	-4.11562705394699	4.0847016266905	1.73709072393543e-07	3.0567444985503e-06
Pcam.gene6115_i0_len1170	glaukothoe	zoeaI	-3.86285357199965	6.68080470322615	1.74579084351717e-07	3.06811549781196e-06
Pcam.gene143036_i0_len4158	glaukothoe	zoeaI	-3.82889058209713	8.21303986930925	1.76066697287111e-07	3.09029742178197e-06
Pcam.gene141795_i0_len2862	glaukothoe	zoeaI	-3.83854330046874	7.3665605647805	1.78778965355584e-07	3.13389009858612e-06
Pcam.gene150030_i0_len651	glaukothoe	zoeaI	-4.68220322390862	2.6957800225567	1.84625991321007e-07	3.23225171012562e-06
Pcam.gene2024_i1_len1875	glaukothoe	zoeaI	3.84155340506806	6.54239120693379	1.8955795965703e-07	3.31436289665634e-06
Pcam.gene2169_i0_len1200	glaukothoe	zoeaI	-3.92340082852712	5.25938165997615	1.92009636752429e-07	3.3458877402071e-06
Pcam.gene113411_i0_len417	glaukothoe	zoeaI	8.88705811972956	1.01160775354506	1.93557701924733e-07	3.3458877402071e-06
Pcam.gene111699_i0_len453	glaukothoe	zoeaI	8.88705811972956	1.01160775354506	1.93557701924733e-07	3.3458877402071e-06
Pcam.gene152002_i0_len558	glaukothoe	zoeaI	-8.86469214638873	1.23323966904656	1.93557701924733e-07	3.3458877402071e-06
Pcam.gene1244_i1_len819	glaukothoe	zoeaI	-8.86469214638873	1.23323966904656	1.93557701924733e-07	3.3458877402071e-06
Pcam.gene23222_i0_len201	glaukothoe	zoeaI	-8.84427225495808	1.21483885835285	1.93557701924733e-07	3.3458877402071e-06
Pcam.gene121039_i0_len501	glaukothoe	zoeaI	-8.84427225495808	1.21483885835285	1.93557701924733e-07	3.3458877402071e-06
Pcam.gene153622_i0_len504	glaukothoe	zoeaI	5.97027611928375	1.03514691403631	1.93557701924733e-07	3.3458877402071e-06
Pcam.gene196293_i0_len324	glaukothoe	zoeaI	5.97027611928375	1.03514691403631	1.93557701924733e-07	3.3458877402071e-06
Pcam.gene885_i0_len2034	glaukothoe	zoeaI	4.62875479973852	2.15213846401639	2.00375001852902e-07	3.4593709387904e-06
Pcam.gene139036_i0_len969	glaukothoe	zoeaI	3.99516290041236	4.20284465495634	2.02287369926671e-07	3.48799404648403e-06
Pcam.gene7849_i0_len966	glaukothoe	zoeaI	3.7939069817948	8.88080062777866	2.0766928769913e-07	3.57629471831618e-06
Pcam.gene135728_i0_len1233	glaukothoe	zoeaI	-3.84151541247414	6.28048293327424	2.10807492116262e-07	3.62578306390178e-06
Pcam.gene158883_i0_len771	glaukothoe	zoeaI	4.61381952776516	2.13771253729546	2.15004648286203e-07	3.69333799336751e-06
Pcam.gene183427_i0_len246	glaukothoe	zoeaI	3.84043661549208	5.64533601275156	2.18385919140067e-07	3.7467261321302e-06
Pcam.gene1238_i1_len810	glaukothoe	zoeaI	-3.82870246149991	6.28131120190799	2.23775149138038e-07	3.83438718048029e-06
Pcam.gene147011_i0_len1854	glaukothoe	zoeaI	-3.87301097337307	5.57423584960967	2.25245706201009e-07	3.85476671735759e-06
Pcam.gene158694_i0_len777	glaukothoe	zoeaI	-4.09852903216413	3.84107003071973	2.31416491667349e-07	3.95543300221449e-06
Pcam.gene152799_i0_len603	glaukothoe	zoeaI	3.77387778061883	8.70208846086597	2.34871416172877e-07	4.00948614308568e-06
Pcam.gene1644_i0_len432	glaukothoe	zoeaI	-3.97398460154402	4.42755695667502	2.52449180252637e-07	4.30419572500391e-06
Pcam.gene5055_i0_len1419	glaukothoe	zoeaI	3.80619205342387	5.84680389723254	2.54675567167672e-07	4.33676108662665e-06
Pcam.gene1896_i0_len768	glaukothoe	zoeaI	8.85541697436032	0.980397020974019	2.57174568990903e-07	4.36846219544895e-06
Pcam.gene127387_i0_len357	glaukothoe	zoeaI	5.93863497391451	1.00447555858141	2.57174568990903e-07	4.36846219544895e-06
Pcam.gene202976_i0_len276	glaukothoe	zoeaI	-5.97428204407812	1.80104063584169	2.6430862067692e-07	4.48408734188022e-06
Pcam.gene1909_i0_len1632	glaukothoe	zoeaI	3.77075233960952	6.67329520966863	2.73773568437088e-07	4.63892222019234e-06
Pcam.gene139478_i0_len1002	glaukothoe	zoeaI	-3.86072886760672	5.11657634091413	2.8191900794027e-07	4.77104414919162e-06
Pcam.gene1076_i0_len2520	glaukothoe	zoeaI	3.76098983747895	6.87908695729877	2.92177993055057e-07	4.93856464710077e-06
Pcam.gene6461_i0_len3069	glaukothoe	zoeaI	8.82306628555334	0.948532929738355	2.97358095395732e-07	5.01375740674624e-06
Pcam.gene137490_i0_len1374	glaukothoe	zoeaI	5.90628428510753	0.973174453185291	2.97358095395732e-07	5.01375740674624e-06
Pcam.gene140518_i0_len1098	glaukothoe	zoeaI	-4.08799550811999	3.7466325607606	2.9840712496954e-07	5.02526396693177e-06
Pcam.gene150_i5_len279	glaukothoe	zoeaI	4.55248253531637	2.07856340910744	3.08156465543908e-07	5.18307831862072e-06
Pcam.gene159897_i0_len762	glaukothoe	zoeaI	-3.72151848549989	10.2696017711639	3.11526683647261e-07	5.23334286695668e-06
Pcam.gene141833_i0_len2839	glaukothoe	zoeaI	-4.27004067018505	3.11704092213592	3.30172303469475e-07	5.53978205135809e-06
Pcam.gene138379_i0_len1065	glaukothoe	zoeaI	4.44275402048535	2.38302905953284	3.40810862561894e-07	5.71129010268758e-06
Pcam.gene196990_i0_len333	glaukothoe	zoeaI	8.78997349929053	0.915988254206102	3.44557793077595e-07	5.72508876061535e-06
Pcam.gene203045_i0_len276	glaukothoe	zoeaI	8.78997349929053	0.915988254206102	3.44557793077595e-07	5.72508876061535e-06
Pcam.gene204898_i0_len300	glaukothoe	zoeaI	8.78997349929053	0.915988254206102	3.44557793077595e-07	5.72508876061535e-06
Pcam.gene136628_i0_len1455	glaukothoe	zoeaI	-8.75957358374306	1.13868303026573	3.44557793077595e-07	5.72508876061535e-06
Pcam.gene43257_i0_len237	glaukothoe	zoeaI	-8.73759848792016	1.11896920741712	3.44557793077595e-07	5.72508876061535e-06
Pcam.gene117847_i0_len546	glaukothoe	zoeaI	-8.73759848792016	1.11896920741712	3.44557793077595e-07	5.72508876061535e-06
Pcam.gene24439_i0_len201	glaukothoe	zoeaI	5.87319149884472	0.941217899052775	3.44557793077595e-07	5.72508876061535e-06
Pcam.gene627_i1_len2352	glaukothoe	zoeaI	3.96230728504047	3.56626029936686	3.45173101243952e-07	5.72836909425194e-06
Pcam.gene4167_i0_len5862	glaukothoe	zoeaI	3.70946157183402	8.58560072224261	3.48936060232754e-07	5.78381561507931e-06
Pcam.gene148583_i0_len606	glaukothoe	zoeaI	3.89283806954728	3.98738881960693	3.50678102763139e-07	5.80567081241197e-06
Pcam.gene130812_i0_len405	glaukothoe	zoeaI	4.01505614195695	3.55713011473058	3.54811380373659e-07	5.85994506284593e-06
Pcam.gene2220_i1_len3240	glaukothoe	zoeaI	3.95652718809159	3.56080023149672	3.54811380373659e-07	5.85994506284593e-06
Pcam.gene159268_i0_len798	glaukothoe	zoeaI	4.0881543935531	3.1281854696064	3.58927848214706e-07	5.92079776573669e-06
Pcam.gene5325_i0_len669	glaukothoe	zoeaI	3.86611608891419	4.22597289581137	3.77863248829411e-07	6.22428811839985e-06
Pcam.gene3574_i0_len516	glaukothoe	zoeaI	-3.74696122059377	6.14057404627284	3.78234024119279e-07	6.22428811839985e-06
Pcam.gene2384_i0_len7167	glaukothoe	zoeaI	-3.70313919157696	7.88511146555224	3.82170115239137e-07	6.2815203113886e-06
Pcam.gene118513_i0_len534	glaukothoe	zoeaI	-3.81629057010274	5.04611563710934	3.87250038731977e-07	6.35739345022508e-06
Pcam.gene6078_i0_len2445	glaukothoe	zoeaI	8.75610376846837	0.882734046567335	4.00131630670756e-07	6.54535130457604e-06
Pcam.gene3711_i1_len1407	glaukothoe	zoeaI	8.75610376846837	0.882734046567335	4.00131630670756e-07	6.54535130457604e-06
Pcam.gene164714_i0_len255	glaukothoe	zoeaI	8.75610376846837	0.882734046567335	4.00131630670756e-07	6.54535130457604e-06
Pcam.gene122175_i0_len363	glaukothoe	zoeaI	5.3264068878749	1.30568472089198	4.03028326874789e-07	6.5848775980925e-06
Pcam.gene143100_i0_len4320	glaukothoe	zoeaI	3.74989286642961	5.20296859847038	4.1518185407479e-07	6.77537244721098e-06
Pcam.gene4805_i0_len1695	glaukothoe	zoeaI	3.6751798276133	8.74797461257713	4.24207288270632e-07	6.91442747635414e-06
Pcam.gene6522_i0_len3087	glaukothoe	zoeaI	-3.70084633155167	6.80685722021819	4.28881285880362e-07	6.98230958057957e-06
Pcam.gene129186_i0_len402	glaukothoe	zoeaI	-3.68530732705937	7.52703033303657	4.3627469000988e-07	7.09425083114523e-06
Pcam.gene116552_i0_len504	glaukothoe	zoeaI	3.70927532757957	6.1584108948087	4.41766515410244e-07	7.17504193512278e-06
Pcam.gene2289_i0_len840	glaukothoe	zoeaI	3.68719381011607	7.00191923783001	4.46535426650397e-07	7.24391435328242e-06
Pcam.gene145212_i0_len1599	glaukothoe	zoeaI	-3.69682682396206	6.72816874638716	4.48752209910307e-07	7.27127103244738e-06
Pcam.gene135563_i0_len1329	glaukothoe	zoeaI	3.88255276832316	3.8021662076236	4.50346464035099e-07	7.28848799172743e-06
Pcam.gene745_i1_len2526	glaukothoe	zoeaI	3.82425049089981	4.37980965238166	4.53313259218061e-07	7.32785160066176e-06
Pcam.gene7793_i0_len758	glaukothoe	zoeaI	4.17568766546519	2.70927346793837	4.60659322396636e-07	7.43783037857842e-06
Pcam.gene2234_i0_len816	glaukothoe	zoeaI	-3.65596300090171	10.212508237814	4.62568718459165e-07	7.45987293251557e-06
Pcam.gene5_i33_len552	glaukothoe	zoeaI	-8.69261789070294	1.07867573113971	4.65726979961043e-07	7.50198054207518e-06
Pcam.gene137306_i0_len1407	glaukothoe	zoeaI	-3.90561363362512	4.02476310814329	4.66850179935652e-07	7.51124679173465e-06
Pcam.gene140214_i0_len1167	glaukothoe	zoeaI	3.77002647843853	4.83272838340241	4.76119319970669e-07	7.65139934133403e-06
Pcam.gene135721_i0_len1233	glaukothoe	zoeaI	-3.7112630236008	5.93881701783151	4.89538870247892e-07	7.85784406716406e-06
Pcam.gene159219_i0_len801	glaukothoe	zoeaI	5.01656817292787	1.55612308386119	5.25204857645052e-07	8.42047741356535e-06
Pcam.gene6021_i0_len1173	glaukothoe	zoeaI	-3.86547176266267	4.27610267042927	5.3863528974501e-07	8.62571559792593e-06
Pcam.gene140824_i0_len1119	glaukothoe	zoeaI	8.7214197323442	0.848739488406507	5.43348143287882e-07	8.65065777954738e-06
Pcam.gene5099_i0_len327	glaukothoe	zoeaI	8.7214197323442	0.848739488406507	5.43348143287882e-07	8.65065777954738e-06
Pcam.gene4204_i0_len288	glaukothoe	zoeaI	8.7214197323442	0.848739488406507	5.43348143287882e-07	8.65065777954738e-06
Pcam.gene5121_i1_len498	glaukothoe	zoeaI	-8.66959051633983	1.05807862778754	5.43348143287882e-07	8.65065777954738e-06
Pcam.gene857_i3_len222	glaukothoe	zoeaI	-8.66959051633983	1.05807862778754	5.43348143287882e-07	8.65065777954738e-06
Pcam.gene7038_i0_len3033	glaukothoe	zoeaI	-3.66440010608971	6.39483304378142	5.76685031953313e-07	9.17076382600466e-06
Pcam.gene135351_i0_len1347	glaukothoe	zoeaI	3.62724442401895	8.01038213724302	5.8451077312242e-07	9.28444226878579e-06
Pcam.gene135143_i0_len1287	glaukothoe	zoeaI	-3.7995983436055	4.58227960861309	5.85276370820765e-07	9.28584316112389e-06
Pcam.gene4046_i0_len1080	glaukothoe	zoeaI	4.01340448094273	2.87664117921422	5.8850058676889e-07	9.32620351841381e-06
Pcam.gene156515_i0_len885	glaukothoe	zoeaI	4.80592228966743	1.75159313051973	6.05923855488839e-07	9.59122888110971e-06
Pcam.gene118792_i0_len534	glaukothoe	zoeaI	4.43843711624742	1.96902328359281	6.09633482656313e-07	9.63881866234456e-06
Pcam.gene155359_i0_len819	glaukothoe	zoeaI	3.68804808145551	5.35649922066666	6.12977588108726e-07	9.68052624169864e-06
Pcam.gene120472_i0_len495	glaukothoe	zoeaI	4.3011227767993	2.41581144227672	6.17962787285547e-07	9.74802518769883e-06
Pcam.gene156203_i0_len954	glaukothoe	zoeaI	3.69425974645702	5.01498663132006	6.35371395756765e-07	9.98924988386587e-06
Pcam.gene158682_i0_len780	glaukothoe	zoeaI	-8.62240289580094	1.01593700348778	6.35441048929898e-07	9.98924988386587e-06
Pcam.gene147390_i0_len1935	glaukothoe	zoeaI	5.76909926836552	0.841133885519688	6.35441048929898e-07	9.98924988386587e-06
Pcam.gene137928_i0_len1419	glaukothoe	zoeaI	4.13619380040051	2.54650864506159	6.36258633859109e-07	9.99064530691943e-06
Pcam.gene134932_i0_len1311	glaukothoe	zoeaI	-3.80181367048911	4.3184292850426	6.44695769184672e-07	1.01115441693175e-05
Pcam.gene146230_i0_len2022	glaukothoe	zoeaI	-3.91995269018264	3.83236315901254	6.464176739253e-07	1.01269639704777e-05
Pcam.gene4104_i0_len1464	glaukothoe	zoeaI	-3.77677210138405	4.47801756157743	6.51578027975795e-07	1.01961548030733e-05
Pcam.gene7867_i0_len2088	glaukothoe	zoeaI	5.24563396940834	1.22760313742813	6.54688811452948e-07	1.02331519126534e-05
Pcam.gene154958_i0_len801	glaukothoe	zoeaI	3.86038024485318	3.68484653410644	6.73811957932856e-07	1.05196993165672e-05
Pcam.gene56794_i0_len225	glaukothoe	zoeaI	-4.64000828575867	2.35860438149414	6.75323562779338e-07	1.05196993165672e-05
Pcam.gene118412_i0_len527	glaukothoe	zoeaI	4.32312225433638	2.26827005175646	6.75323562779338e-07	1.05196993165672e-05
Pcam.gene864_i1_len1023	glaukothoe	zoeaI	3.61911161431207	6.79266083548239	6.76860473256879e-07	1.05316723807098e-05
Pcam.gene1568_i0_len1746	glaukothoe	zoeaI	3.98540774934692	2.85015028051499	7.01233589347332e-07	1.08985374634617e-05
Pcam.gene3845_i0_len1926	glaukothoe	zoeaI	-3.88157920710688	3.72162243264782	7.08753379520414e-07	1.10029346845593e-05
Pcam.gene148214_i0_len633	glaukothoe	zoeaI	3.60541485126396	6.96592973038546	7.20507025561408e-07	1.11727492153798e-05
Pcam.gene119919_i0_len468	glaukothoe	zoeaI	3.89749245313156	3.38455155984747	7.23578108906512e-07	1.1207693465413e-05
Pcam.gene214_i1_len1281	glaukothoe	zoeaI	4.08205494429058	2.73545486054505	7.27301548856505e-07	1.12526519545429e-05
Pcam.gene5993_i0_len783	glaukothoe	zoeaI	-3.58248380534243	8.97315850685697	7.29427148413636e-07	1.12728155022031e-05
Pcam.gene122698_i0_len363	glaukothoe	zoeaI	3.97595345634987	2.84121264784846	7.32993200578222e-07	1.13151698125296e-05
Pcam.gene2147_i2_len2820	glaukothoe	zoeaI	8.64944521538406	0.778395686079239	7.44999850469536e-07	1.14746718541982e-05
Pcam.gene121438_i0_len486	glaukothoe	zoeaI	-8.59821739519619	0.994372473969435	7.44999850469536e-07	1.14746718541982e-05
Pcam.gene375_i1_len1089	glaukothoe	zoeaI	-3.60886283259724	6.655485623	7.50074165239335e-07	1.15398615680144e-05
Pcam.gene157526_i0_len732	glaukothoe	zoeaI	3.66005278551653	5.16725310401722	7.5096790329163e-07	1.15406592133651e-05
Pcam.gene2102_i1_len861	glaukothoe	zoeaI	3.58390361618982	7.88188535976382	7.59182451505672e-07	1.16538331973569e-05
Pcam.gene154780_i0_len810	glaukothoe	zoeaI	3.57314602902648	8.95633891631402	7.63828755474659e-07	1.17120409172781e-05
Pcam.gene208604_i0_len291	glaukothoe	zoeaI	-3.98072590079574	3.3594542936836	7.70473283951587e-07	1.18007237725233e-05
Pcam.gene4805_i1_len885	glaukothoe	zoeaI	3.58554996410078	7.31519006726368	7.71727427110974e-07	1.18067405924523e-05
Pcam.gene34_i7_len3366	glaukothoe	zoeaI	3.69479137156379	4.50738276739001	8.11527903285169e-07	1.24018110348195e-05
Pcam.gene133803_i0_len390	glaukothoe	zoeaI	3.57065978467792	7.81860875912712	8.18528359488323e-07	1.24948627526347e-05
Pcam.gene3827_i0_len1929	glaukothoe	zoeaI	3.59768972796862	6.32229645536513	8.28525512059771e-07	1.26334012450671e-05
Pcam.gene118602_i0_len534	glaukothoe	zoeaI	3.94866739881447	2.90854728655965	8.36349549708855e-07	1.27385329193433e-05
Pcam.gene126208_i0_len348	glaukothoe	zoeaI	5.18915828791913	1.17322087793888	8.42045359421347e-07	1.28110519278e-05
Pcam.gene141022_i0_len1104	glaukothoe	zoeaI	-3.62908852466498	5.67201391833851	8.44098875069997e-07	1.28280569617068e-05
Pcam.gene1518_i0_len1530	glaukothoe	zoeaI	3.6967080995257	4.34829494295027	8.50408210174052e-07	1.29096298394971e-05
Pcam.gene3950_i0_len1461	glaukothoe	zoeaI	4.74629614264757	1.69405335298307	8.70192273350153e-07	1.31807687105899e-05
Pcam.gene3435_i0_len639	glaukothoe	zoeaI	4.43501278091605	1.70829881469381	8.70192273350153e-07	1.31807687105899e-05
Pcam.gene137612_i0_len1437	glaukothoe	zoeaI	8.61206505402714	0.741973872502725	8.75701578622086e-07	1.32203934358497e-05
Pcam.gene133604_i0_len393	glaukothoe	zoeaI	8.61206505402714	0.741973872502725	8.75701578622086e-07	1.32203934358497e-05
Pcam.gene111272_i0_len459	glaukothoe	zoeaI	5.69528305358133	0.770584704565495	8.75701578622086e-07	1.32203934358497e-05
Pcam.gene745_i2_len2136	glaukothoe	zoeaI	3.59725616380275	5.59752688021961	9.03861637548408e-07	1.36305119114561e-05
Pcam.gene145739_i0_len1635	glaukothoe	zoeaI	4.03600228293384	2.79856123027915	9.17429127203156e-07	1.38199104128581e-05
Pcam.gene135147_i0_len1284	glaukothoe	zoeaI	4.2665927008526	2.21426210541611	9.36422283761973e-07	1.40905342105479e-05
Pcam.gene6274_i0_len228	glaukothoe	zoeaI	3.55596636908935	7.13467244940703	9.39245485591227e-07	1.41175187680752e-05
Pcam.gene146051_i0_len2101	glaukothoe	zoeaI	-3.56080683942185	7.13317551269134	9.44636880287989e-07	1.41830036746854e-05
Pcam.gene146269_i0_len2052	glaukothoe	zoeaI	3.53496530246387	10.4263416063019	9.47524163055151e-07	1.42107890887965e-05
Pcam.gene147925_i0_len642	glaukothoe	zoeaI	4.72586026442693	1.6743714275968	9.54583210686781e-07	1.43010127345294e-05
Pcam.gene137905_i0_len1428	glaukothoe	zoeaI	-3.89398234280636	3.56867226772568	9.5810218552696e-07	1.4338061964196e-05
Pcam.gene192380_i0_len336	glaukothoe	zoeaI	4.22388422890494	2.34203776373428	9.96542861654614e-07	1.48970660278751e-05
Pcam.gene5902_i0_len678	glaukothoe	zoeaI	-3.55039582116071	7.06317972165058	9.98768955074667e-07	1.49140793422261e-05
Pcam.gene145282_i0_len1620	glaukothoe	zoeaI	3.54050787101649	7.43649556434242	1.00371338658123e-06	1.49716029415185e-05
Pcam.gene123642_i0_len372	glaukothoe	zoeaI	3.61997882443173	4.87277247932907	1.04707557092408e-06	1.56014260067688e-05
Pcam.gene5249_i0_len5736	glaukothoe	zoeaI	3.53263075116805	7.40794583397002	1.06532574410079e-06	1.5856118675498e-05
Pcam.gene130452_i0_len411	glaukothoe	zoeaI	-3.56712227463034	6.07720656301426	1.07610559244744e-06	1.59991924742619e-05
Pcam.gene144095_i0_len3933	glaukothoe	zoeaI	-4.14228620121833	2.83924675159589	1.10189536365649e-06	1.63619859478904e-05
Pcam.gene144972_i0_len1773	glaukothoe	zoeaI	-3.64737429201825	4.86080184269681	1.10289429645832e-06	1.63619859478904e-05
Pcam.gene147144_i0_len1983	glaukothoe	zoeaI	3.56271142739297	5.85856089731593	1.10543746056992e-06	1.63819856318838e-05
Pcam.gene139100_i0_len981	glaukothoe	zoeaI	-4.24427710353601	2.54187116571971	1.10767070649377e-06	1.63973542598452e-05
Pcam.gene139827_i0_len1137	glaukothoe	zoeaI	3.88974964723524	3.10113107476869	1.10912301699974e-06	1.64011416580716e-05
Pcam.gene135136_i0_len1287	glaukothoe	zoeaI	3.98645341764903	2.75166219943107	1.20912658242193e-06	1.78606758532756e-05
Pcam.gene126936_i0_len357	glaukothoe	zoeaI	8.57369055405737	0.704666135701771	1.21972719879504e-06	1.79592056295193e-05
Pcam.gene165237_i0_len258	glaukothoe	zoeaI	8.57369055405737	0.704666135701771	1.21972719879504e-06	1.79592056295193e-05
Pcam.gene7916_i1_len294	glaukothoe	zoeaI	-8.49720477275598	0.904565938122727	1.21972719879504e-06	1.79592056295193e-05
Pcam.gene153638_i0_len588	glaukothoe	zoeaI	-3.8611628018815	3.35327808990564	1.24039725626123e-06	1.82439544944516e-05
Pcam.gene121389_i0_len396	glaukothoe	zoeaI	3.80116922552875	3.16252157978114	1.25554866677201e-06	1.84297724289524e-05
Pcam.gene821_i2_len582	glaukothoe	zoeaI	3.48759736196813	10.1666185909854	1.25571983138617e-06	1.84297724289524e-05
Pcam.gene156239_i0_len951	glaukothoe	zoeaI	4.68409902601292	1.63421514410713	1.26670313211214e-06	1.85314477427889e-05
Pcam.gene117699_i0_len546	glaukothoe	zoeaI	4.68409902601292	1.63421514410713	1.26670313211214e-06	1.85314477427889e-05
Pcam.gene5606_i1_len222	glaukothoe	zoeaI	4.68409902601292	1.63421514410713	1.26670313211214e-06	1.85314477427889e-05
Pcam.gene7280_i0_len1197	glaukothoe	zoeaI	3.62326328081084	4.28000501959346	1.30440481661913e-06	1.9062666552468e-05
Pcam.gene141849_i0_len2832	glaukothoe	zoeaI	-3.71079326933334	4.02612479162062	1.31774225941683e-06	1.92370723025409e-05
Pcam.gene1357_i0_len882	glaukothoe	zoeaI	3.51505621124113	6.30582203853171	1.32848413151819e-06	1.937325582431e-05
Pcam.gene155596_i0_len942	glaukothoe	zoeaI	-3.81087878608752	3.40332955643547	1.33375566083857e-06	1.94294607850958e-05
Pcam.gene136060_i0_len1260	glaukothoe	zoeaI	-3.53377932069419	5.90392389423365	1.33529404123577e-06	1.94312215682165e-05
Pcam.gene6671_i1_len270	glaukothoe	zoeaI	-4.10314264191035	2.80371940643837	1.3921052951215e-06	2.02364574607906e-05
Pcam.gene135370_i0_len1353	glaukothoe	zoeaI	3.49782336890448	6.32847899069287	1.41031880437614e-06	2.047950229914e-05
Pcam.gene6836_i1_len270	glaukothoe	zoeaI	8.5342673662406	0.666429416416137	1.44560260597931e-06	2.08812650397939e-05
Pcam.gene5878_i0_len333	glaukothoe	zoeaI	-8.47080649742604	0.881166469539957	1.44560260597931e-06	2.08812650397939e-05
Pcam.gene2878_i1_len228	glaukothoe	zoeaI	-8.47080649742604	0.881166469539957	1.44560260597931e-06	2.08812650397939e-05
Pcam.gene134862_i0_len1299	glaukothoe	zoeaI	5.61748536579479	0.696639775091396	1.44560260597931e-06	2.08812650397939e-05
Pcam.gene129014_i0_len400	glaukothoe	zoeaI	5.61748536579479	0.696639775091396	1.44560260597931e-06	2.08812650397939e-05
Pcam.gene140240_i0_len1170	glaukothoe	zoeaI	-4.01239948494167	2.8821917090001	1.47272464197371e-06	2.1250641465448e-05
Pcam.gene627_i3_len1161	glaukothoe	zoeaI	3.99070771658908	2.40865213368594	1.47891744405625e-06	2.13175608024428e-05
Pcam.gene137388_i0_len1362	glaukothoe	zoeaI	-3.73098885133013	3.79989823784611	1.48614255795923e-06	2.13992039753206e-05
Pcam.gene144092_i0_len3939	glaukothoe	zoeaI	-3.61309171942376	4.60059886193871	1.49365307106523e-06	2.14847810054168e-05
Pcam.gene116386_i0_len519	glaukothoe	zoeaI	4.27716915583277	1.81520803093333	1.50238442698936e-06	2.15877208859225e-05
Pcam.gene1605_i2_len1260	glaukothoe	zoeaI	-3.56916071759889	4.87727496578085	1.5265747851042e-06	2.19123425698516e-05
Pcam.gene146260_i0_len2055	glaukothoe	zoeaI	4.14227543248342	2.26438972695998	1.5435201499051e-06	2.21323998063798e-05
Pcam.gene2674_i0_len1854	glaukothoe	zoeaI	-3.47256269847553	7.14946456517886	1.56309214916769e-06	2.23896208785692e-05
Pcam.gene7480_i1_len1131	glaukothoe	zoeaI	3.51664050274633	5.33173680157274	1.62841655671146e-06	2.3300975114197e-05
Pcam.gene144548_i0_len1694	glaukothoe	zoeaI	3.52239020676585	5.20311596304438	1.64295192874932e-06	2.34844473819559e-05
Pcam.gene141627_i0_len2946	glaukothoe	zoeaI	-3.66816175554617	3.98733164192398	1.68897164928623e-06	2.4117107675433e-05
Pcam.gene136924_i0_len1560	glaukothoe	zoeaI	-3.48124635507337	6.25791302070402	1.7090234438706e-06	2.43780368039315e-05
Pcam.gene120955_i0_len501	glaukothoe	zoeaI	8.49373655985463	0.627217456464832	1.71835781465466e-06	2.44602792557488e-05
Pcam.gene121366_i0_len486	glaukothoe	zoeaI	5.57695455940882	0.658291426962312	1.71835781465466e-06	2.44602792557488e-05
Pcam.gene993_i1_len5220	glaukothoe	zoeaI	-3.61514245869614	4.19576742834213	1.75505314998496e-06	2.49567101452218e-05
Pcam.gene6142_i0_len2460	glaukothoe	zoeaI	-3.44340176863432	7.99314141009255	1.75875735141227e-06	2.49834671224449e-05
Pcam.gene6873_i0_len903	glaukothoe	zoeaI	-3.45215172013339	7.08013776484642	1.78256159797437e-06	2.52953979141125e-05
Pcam.gene14_i26_len321	glaukothoe	zoeaI	4.2387448965499	1.77876544687117	1.78617684076357e-06	2.53204882452813e-05
Pcam.gene214_i6_len573	glaukothoe	zoeaI	3.47248032972023	5.69073119644752	1.80789374945457e-06	2.56018672701686e-05
Pcam.gene153637_i0_len588	glaukothoe	zoeaI	3.80720864201395	2.94548564100543	1.82618356408488e-06	2.58341840004907e-05
Pcam.gene3944_i0_len1074	glaukothoe	zoeaI	3.44547961884335	6.83601651128208	1.83902517633721e-06	2.59890279559077e-05
Pcam.gene181961_i0_len255	glaukothoe	zoeaI	-4.46800159181085	2.20269330478841	1.86197630316791e-06	2.62862730832397e-05
Pcam.gene138615_i0_len1050	glaukothoe	zoeaI	-3.71344400360706	3.56862241917931	1.89601174475397e-06	2.67392273632586e-05
Pcam.gene3845_i1_len1500	glaukothoe	zoeaI	-3.56600479675826	4.6602303913367	1.91004600315409e-06	2.69094661985984e-05
Pcam.gene4739_i0_len1689	glaukothoe	zoeaI	-3.45700856348254	6.21499609208624	1.93173410356163e-06	2.71870750427339e-05
Pcam.gene4473_i0_len1500	glaukothoe	zoeaI	3.45314411653658	6.22267264814423	1.93436314872859e-06	2.71961538900221e-05
Pcam.gene136086_i0_len1272	glaukothoe	zoeaI	-3.68330514000116	3.88404073312465	1.9425195331198e-06	2.72828460655802e-05
Pcam.gene136687_i0_len1476	glaukothoe	zoeaI	-4.5424858877404	1.89246433396374	1.94977626446502e-06	2.73567380074581e-05
Pcam.gene150040_i0_len654	glaukothoe	zoeaI	-4.03312160243917	2.55931563021276	1.97924595550228e-06	2.77418236789625e-05
Pcam.gene151667_i0_len552	glaukothoe	zoeaI	3.938758656789	2.35968550165438	1.99146251592191e-06	2.78845435835113e-05
Pcam.gene146664_i0_len2169	glaukothoe	zoeaI	-3.46585840613327	5.74312989039546	2.00392508374171e-06	2.80304133142157e-05
Pcam.gene145050_i0_len1788	glaukothoe	zoeaI	3.5516210642875	4.24174262940186	2.02521644505509e-06	2.82893827126669e-05
Pcam.gene139729_i0_len1161	glaukothoe	zoeaI	-3.43959794778881	6.53390780004758	2.02656651764217e-06	2.82893827126669e-05
Pcam.gene24481_i0_len201	glaukothoe	zoeaI	8.45203409282255	0.586980472606391	2.04881124054979e-06	2.85417728510737e-05
Pcam.gene152397_i0_len594	glaukothoe	zoeaI	5.53525209237674	0.618965107306444	2.04881124054979e-06	2.85417728510737e-05
Pcam.gene1299_i1_len1563	glaukothoe	zoeaI	3.71133302113176	3.14574010136734	2.07024686495278e-06	2.88111106850484e-05
Pcam.gene6302_i1_len513	glaukothoe	zoeaI	-3.52045315579091	4.9684480532179	2.08176812315346e-06	2.89420663612451e-05
Pcam.gene145309_i0_len1608	glaukothoe	zoeaI	-3.76839855033598	3.26924568812457	2.11775574402248e-06	2.941255900614e-05
Pcam.gene3009_i1_len345	glaukothoe	zoeaI	3.62665833743276	3.69653358632456	2.1401803812099e-06	2.96939197020499e-05
Pcam.gene140190_i0_len1176	glaukothoe	zoeaI	-3.80587040043973	3.20064253571405	2.14584686046358e-06	2.97424355543325e-05
Pcam.gene184452_i0_len249	glaukothoe	zoeaI	-5.59504711348645	1.45789312225994	2.16177917294669e-06	2.99329988916699e-05
Pcam.gene151210_i0_len573	glaukothoe	zoeaI	-3.62423202466881	3.94745777401149	2.17832033636075e-06	3.01315995669355e-05
Pcam.gene164469_i0_len255	glaukothoe	zoeaI	3.45967744780582	5.26649320008497	2.24214840114191e-06	3.09832361722312e-05
Pcam.gene158416_i0_len705	glaukothoe	zoeaI	3.57260776264924	4.01946599887691	2.24895202654503e-06	3.10413382307502e-05
Pcam.gene142628_i0_len2412	glaukothoe	zoeaI	3.46249950453152	5.03113008681613	2.2508819814244e-06	3.10413382307502e-05
Pcam.gene136305_i0_len1167	glaukothoe	zoeaI	-3.42153917343673	6.44947356286333	2.26996877965406e-06	3.12730975190933e-05
Pcam.gene4819_i0_len1422	glaukothoe	zoeaI	-3.93514642451054	2.81239842516979	2.32791062597427e-06	3.20391554827864e-05
Pcam.gene341_i0_len1173	glaukothoe	zoeaI	3.39761044720292	6.9395643322545	2.4154275967448e-06	3.32103124334782e-05
Pcam.gene8011_i0_len2360	glaukothoe	zoeaI	3.39330761759771	6.98158783781729	2.43041537049148e-06	3.33633711573498e-05
Pcam.gene153917_i0_len852	glaukothoe	zoeaI	-5.5775919815546	1.44223787396398	2.4314274720012e-06	3.33633711573498e-05
Pcam.gene44_i19_len654	glaukothoe	zoeaI	-8.38858351608432	0.808475298821294	2.45053893477523e-06	3.34915131783638e-05
Pcam.gene120416_i0_len471	glaukothoe	zoeaI	-8.38858351608432	0.808475298821294	2.45053893477523e-06	3.34915131783638e-05
Pcam.gene6767_i0_len315	glaukothoe	zoeaI	-8.36010045856762	0.783362932384236	2.45053893477523e-06	3.34915131783638e-05
Pcam.gene33536_i0_len231	glaukothoe	zoeaI	-8.36010045856762	0.783362932384236	2.45053893477523e-06	3.34915131783638e-05
Pcam.gene160737_i0_len261	glaukothoe	zoeaI	5.00511601803355	0.99733565114602	2.46726852125648e-06	3.36530516312277e-05
Pcam.gene139180_i0_len1011	glaukothoe	zoeaI	5.00511601803355	0.99733565114602	2.46726852125648e-06	3.36530516312277e-05
Pcam.gene141490_i0_len2589	glaukothoe	zoeaI	3.48558740966979	4.43526946665139	2.60188665594083e-06	3.54539386477503e-05
Pcam.gene157481_i0_len729	glaukothoe	zoeaI	3.3998568741893	6.16723018612592	2.62127852307852e-06	3.5682707045045e-05
Pcam.gene145298_i0_len1608	glaukothoe	zoeaI	-3.44883163139331	5.28709148746523	2.6294353673774e-06	3.57582341428664e-05
Pcam.gene157238_i0_len717	glaukothoe	zoeaI	-3.43414455545097	5.44189511179593	2.64982590071875e-06	3.59998151110531e-05
Pcam.gene157525_i0_len732	glaukothoe	zoeaI	-3.84301235845247	2.87340046403738	2.73051108772307e-06	3.70592534559483e-05
Pcam.gene3920_i1_len1020	glaukothoe	zoeaI	3.61282821686195	3.29561880614059	2.75727282929064e-06	3.73854559287004e-05
Pcam.gene168063_i0_len270	glaukothoe	zoeaI	3.6631398206854	3.16509315291543	2.79770101366245e-06	3.78961319123368e-05
Pcam.gene135225_i0_len1344	glaukothoe	zoeaI	3.43531047161006	4.75770269525953	2.8685086111538e-06	3.88168963886439e-05
Pcam.gene117629_i0_len537	glaukothoe	zoeaI	3.35095896390744	8.23268570759884	2.91750020378949e-06	3.944091991474e-05
Pcam.gene124853_i0_len369	glaukothoe	zoeaI	8.40909020295794	0.545664787456597	2.94064672173027e-06	3.95976279582304e-05
Pcam.gene128686_i0_len396	glaukothoe	zoeaI	8.40909020295794	0.545664787456597	2.94064672173027e-06	3.95976279582304e-05
Pcam.gene200538_i0_len288	glaukothoe	zoeaI	-8.33104371620044	0.757781885923771	2.94064672173027e-06	3.95976279582304e-05
Pcam.gene160188_i0_len756	glaukothoe	zoeaI	5.49230820251213	0.578610952121106	2.94064672173027e-06	3.95976279582304e-05
Pcam.gene137462_i0_len1359	glaukothoe	zoeaI	-3.54535248897975	4.17869744373674	2.96869700010121e-06	3.99361123428728e-05
Pcam.gene140844_i0_len1122	glaukothoe	zoeaI	-3.46030556309628	4.74962377785619	3.0062607733513e-06	4.04017869422545e-05
Pcam.gene4362_i1_len333	glaukothoe	zoeaI	3.37516379840374	6.07652795290262	3.05665344553563e-06	4.10387908240963e-05
Pcam.gene4765_i0_len1428	glaukothoe	zoeaI	3.86089903667347	2.14997205948225	3.1973167506922e-06	4.2885340526897e-05
Pcam.gene136141_i0_len1269	glaukothoe	zoeaI	3.32559090456946	10.3146809577617	3.23695414686341e-06	4.33745527323593e-05
Pcam.gene135295_i0_len1353	glaukothoe	zoeaI	3.3933880790511	4.95246926019829	3.31705287134935e-06	4.44044538676337e-05
Pcam.gene111725_i0_len453	glaukothoe	zoeaI	-3.3652863098475	6.08906295914175	3.32115911328189e-06	4.44160479267007e-05
Pcam.gene155127_i0_len831	glaukothoe	zoeaI	-4.43670070879195	1.79797306494187	3.35393075899902e-06	4.48106070607783e-05
Pcam.gene206704_i0_len303	glaukothoe	zoeaI	3.70549642652119	2.58743482311499	3.38785662040523e-06	4.52198038486027e-05
Pcam.gene141026_i0_len1104	glaukothoe	zoeaI	-3.32363991571219	8.12320040741544	3.45842252386164e-06	4.61167859504819e-05
Pcam.gene111291_i0_len459	glaukothoe	zoeaI	3.53341723337413	3.47652130001612	3.46841838394046e-06	4.62051304247384e-05
Pcam.gene46716_i0_len222	glaukothoe	zoeaI	8.36482870579448	0.503212410451202	3.54077870575686e-06	4.70319714132898e-05
Pcam.gene155849_i0_len930	glaukothoe	zoeaI	8.36482870579448	0.503212410451202	3.54077870575686e-06	4.70319714132898e-05
Pcam.gene154856_i0_len813	glaukothoe	zoeaI	5.44804670534867	0.53717520156394	3.54077870575686e-06	4.70319714132898e-05
Pcam.gene135274_i0_len1338	glaukothoe	zoeaI	3.35035576242506	5.89937974172329	3.57013906302434e-06	4.73760564142669e-05
Pcam.gene111740_i0_len453	glaukothoe	zoeaI	3.56876976381201	3.36197138303971	3.5781466467161e-06	4.74148263484999e-05
Pcam.gene3214_i0_len1965	glaukothoe	zoeaI	-3.36122165620384	5.76035496858869	3.57997849946727e-06	4.74148263484999e-05
Pcam.gene136147_i0_len1266	glaukothoe	zoeaI	3.32850742862776	6.61253383134923	3.6478154020204e-06	4.8266653987351e-05
Pcam.gene115005_i0_len426	glaukothoe	zoeaI	-3.91774512350531	2.45588011467493	3.73714976205963e-06	4.94010115123563e-05
Pcam.gene141501_i0_len2676	glaukothoe	zoeaI	-3.73195783162393	2.90423978780562	3.75434777919305e-06	4.95328194005566e-05
Pcam.gene138685_i0_len1056	glaukothoe	zoeaI	-3.72570298305577	2.89863716549251	3.75434777919305e-06	4.95328194005566e-05
Pcam.gene1216_i2_len711	glaukothoe	zoeaI	-3.33866460299652	6.18878735331934	3.78030591847508e-06	4.98273399331311e-05
Pcam.gene741_i0_len3948	glaukothoe	zoeaI	-3.42299479716565	4.77267845957255	3.83033114552422e-06	5.04382126252123e-05
Pcam.gene1003_i0_len1098	glaukothoe	zoeaI	3.30703500714998	7.50450463812963	3.84456507750029e-06	5.05770614993992e-05
Pcam.gene136142_i0_len1266	glaukothoe	zoeaI	-4.32963782759142	2.07825781878702	3.89279115376178e-06	5.11623980208691e-05
Pcam.gene149399_i0_len663	glaukothoe	zoeaI	4.63870375189962	1.19408528337205	3.94671368339223e-06	5.18214091685256e-05
Pcam.gene135198_i0_len1341	glaukothoe	zoeaI	3.30606787727206	6.89832093999774	4.00210087681602e-06	5.24983720759751e-05
Pcam.gene142832_i0_len4617	glaukothoe	zoeaI	-3.33826222115817	5.83111202065101	4.06526140374084e-06	5.32759113981639e-05
Pcam.gene136358_i0_len1251	glaukothoe	zoeaI	-3.42346132671173	4.65714030666431	4.08036103786017e-06	5.34227212101119e-05
Pcam.gene8113_i0_len498	glaukothoe	zoeaI	3.50172193969561	3.4472718471353	4.12447961919333e-06	5.39488231105937e-05
Pcam.gene271_i2_len2082	glaukothoe	zoeaI	3.38066101658515	4.51453054097466	4.21084812673195e-06	5.50260306208213e-05
Pcam.gene3168_i0_len1992	glaukothoe	zoeaI	-3.33360048215175	5.77530081444315	4.22065979415511e-06	5.50885422210243e-05
Pcam.gene8127_i0_len423	glaukothoe	zoeaI	3.29895905439231	7.03220150282458	4.22366923506686e-06	5.50885422210243e-05
Pcam.gene113445_i0_len414	glaukothoe	zoeaI	8.31916618125156	0.459560560461859	4.27844093612288e-06	5.56969310089007e-05
Pcam.gene188196_i0_len318	glaukothoe	zoeaI	-8.27111335055096	0.705140474893083	4.27844093612288e-06	5.56969310089007e-05
Pcam.gene1963_i0_len1443	glaukothoe	zoeaI	-4.76102839155074	1.56788863691735	4.28350463542688e-06	5.57099445374115e-05
Pcam.gene5026_i0_len1734	glaukothoe	zoeaI	3.30379471224474	6.2311542806314	4.42379040676918e-06	5.73791501347271e-05
Pcam.gene3097_i1_len228	glaukothoe	zoeaI	4.90346946482442	0.901161935578977	4.42440630962989e-06	5.73791501347271e-05
Pcam.gene198753_i0_len285	glaukothoe	zoeaI	4.90346946482442	0.901161935578977	4.42440630962989e-06	5.73791501347271e-05
Pcam.gene154854_i0_len813	glaukothoe	zoeaI	-3.8830116453471	2.4248771575696	4.4763939552777e-06	5.79984955944675e-05
Pcam.gene34_i14_len3132	glaukothoe	zoeaI	3.34138334715993	4.7423325289478	4.68714424834465e-06	6.0671740657515e-05
Pcam.gene627_i0_len2691	glaukothoe	zoeaI	3.29286934138014	6.08297647204045	4.71586693905349e-06	6.09497629518458e-05
Pcam.gene132165_i0_len381	glaukothoe	zoeaI	-3.3353639412945	5.45449735719993	4.71751520950601e-06	6.09497629518458e-05
Pcam.gene153583_i0_len585	glaukothoe	zoeaI	3.26555632656892	8.34006465545896	4.74209714263964e-06	6.12096682027346e-05
Pcam.gene140033_i0_len1185	glaukothoe	zoeaI	-3.43243285993128	4.16493582984779	4.83554754415449e-06	6.23571831940449e-05
Pcam.gene35374_i0_len228	glaukothoe	zoeaI	-4.28424941575246	2.03763684745007	4.90997679171833e-06	6.325748295195e-05
Pcam.gene140231_i0_len1167	glaukothoe	zoeaI	-3.40997562492211	4.30622771444052	4.983972785215e-06	6.41505154363635e-05
Pcam.gene135361_i0_len1353	glaukothoe	zoeaI	3.63599825752643	2.61586585251052	5.07074502015424e-06	6.52061657938783e-05
Pcam.gene135380_i0_len1350	glaukothoe	zoeaI	-3.30253423122992	5.6522611154148	5.08112011305913e-06	6.5278345370023e-05
Pcam.gene141410_i0_len2589	glaukothoe	zoeaI	4.86793100129154	0.867714341469797	5.14799342538857e-06	6.60137454398752e-05
Pcam.gene6619_i1_len474	glaukothoe	zoeaI	4.86793100129154	0.867714341469797	5.14799342538857e-06	6.60137454398752e-05
Pcam.gene4088_i0_len1077	glaukothoe	zoeaI	8.27201102732492	0.414641119974424	5.18874751827669e-06	6.6350140840053e-05
Pcam.gene1448_i0_len282	glaukothoe	zoeaI	-8.240187974136	0.678040726115723	5.18874751827669e-06	6.6350140840053e-05
Pcam.gene182969_i0_len249	glaukothoe	zoeaI	-8.240187974136	0.678040726115723	5.18874751827669e-06	6.6350140840053e-05
Pcam.gene427_i0_len1668	glaukothoe	zoeaI	-3.34759781930515	4.86272202958639	5.21765677889382e-06	6.6640391869225e-05
Pcam.gene6651_i0_len885	glaukothoe	zoeaI	-3.72390649106996	2.76665007540233	5.22772066049247e-06	6.6640391869225e-05
Pcam.gene36742_i0_len228	glaukothoe	zoeaI	-4.10128787750768	2.16937535697398	5.23089157070952e-06	6.6640391869225e-05
Pcam.gene4711_i0_len1212	glaukothoe	zoeaI	-4.10128787750768	2.16937535697398	5.23089157070952e-06	6.6640391869225e-05
Pcam.gene158965_i0_len768	glaukothoe	zoeaI	-4.72829523642167	1.53878325536141	5.32776449955867e-06	6.78115095264162e-05
Pcam.gene6497_i0_len2955	glaukothoe	zoeaI	-3.4003638705234	4.37199563336207	5.35733729169115e-06	6.81246563956423e-05
Pcam.gene142097_i0_len2385	glaukothoe	zoeaI	-4.35193872361244	1.72264917844654	5.39512265817336e-06	6.84895220123818e-05
Pcam.gene2663_i1_len309	glaukothoe	zoeaI	3.27126480597189	6.03674262609989	5.39602303569977e-06	6.84895220123818e-05
Pcam.gene3539_i0_len1905	glaukothoe	zoeaI	-3.28424251656376	5.99402318166688	5.43694710367943e-06	6.89451164636796e-05
Pcam.gene214_i4_len1185	glaukothoe	zoeaI	3.72699974302019	2.40147072177244	5.58124339581574e-06	7.0709505055307e-05
Pcam.gene137929_i0_len1419	glaukothoe	zoeaI	3.44241776731222	3.34526527117086	5.63882940359889e-06	7.13731056920901e-05
Pcam.gene5092_i0_len726	glaukothoe	zoeaI	-3.27662213044698	5.77545091820134	5.78828972960838e-06	7.31973022264499e-05
Pcam.gene171306_i0_len267	glaukothoe	zoeaI	3.27959913744854	5.18965700499763	5.86532337854302e-06	7.41030902055924e-05
Pcam.gene159338_i0_len783	glaukothoe	zoeaI	3.40844578344723	3.53711258469	5.90297169324573e-06	7.45100699548918e-05
Pcam.gene111503_i0_len465	glaukothoe	zoeaI	-3.22349130723093	9.08916602685492	5.91275955009765e-06	7.45649566814523e-05
Pcam.gene1072_i1_len783	glaukothoe	zoeaI	4.02958770855291	1.58196538567326	5.94949743337725e-06	7.48512195661299e-05
Pcam.gene113306_i0_len414	glaukothoe	zoeaI	-4.6948021263039	1.50905423623335	5.9524510229404e-06	7.48512195661299e-05
Pcam.gene31595_i0_len207	glaukothoe	zoeaI	4.40443305969549	1.36777750562616	5.9524510229404e-06	7.48512195661299e-05
Pcam.gene43422_i0_len237	glaukothoe	zoeaI	3.29223755626484	5.12635772467979	5.95730088609919e-06	7.48512195661299e-05
Pcam.gene4860_i0_len1119	glaukothoe	zoeaI	-3.316201818091	4.85920138162509	6.00160867800173e-06	7.52288815562095e-05
Pcam.gene199076_i0_len285	glaukothoe	zoeaI	4.83149494786427	0.833521855916507	6.00382232437213e-06	7.52288815562095e-05
Pcam.gene1016_i3_len264	glaukothoe	zoeaI	4.83149494786427	0.833521855916507	6.00382232437213e-06	7.52288815562095e-05
Pcam.gene145877_i0_len1653	glaukothoe	zoeaI	-3.35708296356094	4.40383254565257	6.14166184552513e-06	7.68857539529301e-05
Pcam.gene10267_i0_len210	glaukothoe	zoeaI	3.60180885981143	2.58419386699683	6.22027973420552e-06	7.77989001792785e-05
Pcam.gene1003_i1_len960	glaukothoe	zoeaI	3.28035041375426	5.10270954575863	6.28468018511775e-06	7.85327219485817e-05
Pcam.gene117620_i0_len537	glaukothoe	zoeaI	-8.17627449472582	0.622175490936329	6.3167361092064e-06	7.87180168954557e-05
Pcam.gene37084_i0_len231	glaukothoe	zoeaI	-8.17627449472582	0.622175490936329	6.3167361092064e-06	7.87180168954557e-05
Pcam.gene155913_i0_len963	glaukothoe	zoeaI	-8.17627449472582	0.622175490936329	6.3167361092064e-06	7.87180168954557e-05
Pcam.gene121954_i0_len489	glaukothoe	zoeaI	-3.39455828913304	4.08753831460114	6.48132016761247e-06	8.0657401996008e-05
Pcam.gene136640_i0_len1455	glaukothoe	zoeaI	-3.29082689993233	5.20248036793726	6.48413021590318e-06	8.0657401996008e-05
Pcam.gene138766_i0_len963	glaukothoe	zoeaI	3.73271379828707	2.03056618501627	6.50839879890567e-06	8.0885884619582e-05
Pcam.gene110573_i0_len441	glaukothoe	zoeaI	3.59022994095137	2.5734837814178	6.55052185168477e-06	8.13356463250859e-05
Pcam.gene142268_i0_len2292	glaukothoe	zoeaI	3.42373186514536	3.42147744780985	6.69143597849165e-06	8.30101397223199e-05
Pcam.gene115098_i0_len426	glaukothoe	zoeaI	3.19792153644368	9.00022851004968	6.80258020417111e-06	8.43126305956398e-05
Pcam.gene281_i1_len2055	glaukothoe	zoeaI	3.26280374888013	4.90842100229682	6.8628515674435e-06	8.49828087502398e-05
Pcam.gene141303_i0_len2802	glaukothoe	zoeaI	-3.24698404435885	5.64369988832859	7.01268135217138e-06	8.67597797613405e-05
Pcam.gene141339_i0_len2784	glaukothoe	zoeaI	-3.21747554095838	6.53367425307678	7.21363590529588e-06	8.91654833091036e-05
Pcam.gene184498_i0_len249	glaukothoe	zoeaI	4.51865331619026	1.08092544501692	7.48629369402393e-06	9.24523549168288e-05
Pcam.gene1947_i0_len1440	glaukothoe	zoeaI	-3.26034788128524	5.24920987205506	7.50216408657428e-06	9.25649552644106e-05
Pcam.gene7557_i0_len960	glaukothoe	zoeaI	3.17826831486712	9.51107865191807	7.57381465795262e-06	9.33649742187181e-05
Pcam.gene148044_i0_len642	glaukothoe	zoeaI	8.22326235382915	0.36838000863367	7.72045524458559e-06	9.47466432343592e-05
Pcam.gene3653_i0_len360	glaukothoe	zoeaI	8.22326235382915	0.36838000863367	7.72045524458559e-06	9.47466432343592e-05
Pcam.gene119024_i0_len477	glaukothoe	zoeaI	-8.14322361123028	0.59336283206028	7.72045524458559e-06	9.47466432343592e-05
Pcam.gene5979_i1_len801	glaukothoe	zoeaI	5.30648035338334	0.405773126227242	7.72045524458559e-06	9.47466432343592e-05
Pcam.gene135923_i0_len1215	glaukothoe	zoeaI	5.30648035338334	0.405773126227242	7.72045524458559e-06	9.47466432343592e-05
Pcam.gene144682_i0_len1711	glaukothoe	zoeaI	3.67617644798249	2.23928067522753	7.84901135190576e-06	9.62381463434026e-05
Pcam.gene146218_i0_len2025	glaukothoe	zoeaI	-3.20050111086834	6.35022547954351	7.98073658785196e-06	9.77658062075734e-05
Pcam.gene319_i0_len525	glaukothoe	zoeaI	-3.4577311815231	3.48541758508403	8.00690124341497e-06	9.79987520042253e-05
Pcam.gene154074_i0_len855	glaukothoe	zoeaI	3.84840047649728	1.98770246195564	8.13690242893302e-06	9.94713977999182e-05
Pcam.gene6455_i0_len3366	glaukothoe	zoeaI	3.24061742969834	5.01410205272639	8.14173536121303e-06	9.94713977999182e-05
Pcam.gene202956_i0_len276	glaukothoe	zoeaI	3.16858233583375	8.24023102527572	8.26750305340859e-06	0.000100908319653656
Pcam.gene151943_i0_len558	glaukothoe	zoeaI	-3.87407018001982	2.21016114427968	8.2740699803552e-06	0.000100908319653656
Pcam.gene138598_i0_len1052	glaukothoe	zoeaI	-3.2914742968704	4.37913495323023	8.40245738510361e-06	0.000102383009631111
Pcam.gene150915_i0_len561	glaukothoe	zoeaI	3.87110711037743	1.84111149085232	8.62385955438555e-06	0.000104987448287315
Pcam.gene4671_i1_len1002	glaukothoe	zoeaI	3.15716623273107	7.95998965122717	8.87097268276156e-06	0.000107813027669593
Pcam.gene138661_i0_len1047	glaukothoe	zoeaI	-3.86373953920934	2.20100669596239	8.87168771602721e-06	0.000107813027669593
Pcam.gene160763_i0_len263	glaukothoe	zoeaI	3.52663489592365	2.60217683813103	8.98089070210459e-06	0.000109043445300664
Pcam.gene4234_i0_len1581	glaukothoe	zoeaI	3.21326748413796	5.10505979690847	9.00150408725001e-06	0.000109197007104445
Pcam.gene4891_i0_len1680	glaukothoe	zoeaI	-3.15649866257243	7.38980276224956	9.29601869768134e-06	0.000112670048017521
Pcam.gene821_i3_len393	glaukothoe	zoeaI	3.14119815490255	8.98652704940084	9.38667846173099e-06	0.000113631805381613
Pcam.gene159254_i0_len799	glaukothoe	zoeaI	4.32514032199775	1.29312145804178	9.39194889826143e-06	0.000113631805381613
Pcam.gene5979_i0_len870	glaukothoe	zoeaI	8.17280868261146	0.320696461335386	9.47510416380966e-06	0.000114034001648378
Pcam.gene113303_i0_len414	glaukothoe	zoeaI	8.17280868261146	0.320696461335386	9.47510416380966e-06	0.000114034001648378
Pcam.gene149576_i0_len678	glaukothoe	zoeaI	8.17280868261146	0.320696461335386	9.47510416380966e-06	0.000114034001648378
Pcam.gene5553_i0_len351	glaukothoe	zoeaI	-8.10939777262512	0.56392946924907	9.47510416380966e-06	0.000114034001648378
Pcam.gene128691_i0_len399	glaukothoe	zoeaI	-8.10939777262512	0.56392946924907	9.47510416380966e-06	0.000114034001648378
Pcam.gene134130_i0_len384	glaukothoe	zoeaI	-8.10939777262512	0.56392946924907	9.47510416380966e-06	0.000114034001648378
Pcam.gene145747_i0_len1632	glaukothoe	zoeaI	-3.74476320170858	2.3021225797467	9.53231529139606e-06	0.000114621910538998
Pcam.gene154807_i0_len816	glaukothoe	zoeaI	3.15545657090316	6.61085841549573	9.66611423078325e-06	0.000116128916630654
Pcam.gene150361_i0_len657	glaukothoe	zoeaI	-3.13718000545518	8.5390423601537	9.73997855495328e-06	0.000116913858171015
Pcam.gene148538_i0_len609	glaukothoe	zoeaI	-5.30805456758	1.20215768755038	9.78616912528543e-06	0.000117262942630605
Pcam.gene942_i1_len249	glaukothoe	zoeaI	4.48701217082101	1.05127376595176	9.78616912528543e-06	0.000117262942630605
Pcam.gene140579_i0_len1080	glaukothoe	zoeaI	3.24490860985378	4.32756231619454	9.84179616807024e-06	0.000117826499451447
Pcam.gene135457_i0_len1317	glaukothoe	zoeaI	-3.20727428148535	5.27211061076466	9.89466963956782e-06	0.000118356135618844
Pcam.gene4765_i1_len1344	glaukothoe	zoeaI	3.13091248167273	9.43094614106058	9.90977637863279e-06	0.000118433491367305
Pcam.gene136370_i0_len1248	glaukothoe	zoeaI	-3.1825698552294	5.54447066805789	1.00559750156609e-05	0.000120076050099895
Pcam.gene909_i0_len6807	glaukothoe	zoeaI	-3.12897389866057	8.75310199885123	1.01606670491722e-05	0.000121220560409097
Pcam.gene146060_i0_len2112	glaukothoe	zoeaI	3.64659707185388	2.08720549549205	1.02143374990289e-05	0.000121754902988425
Pcam.gene800_i2_len669	glaukothoe	zoeaI	3.50098669226348	2.66099082560803	1.03665995454173e-05	0.000123462507878871
Pcam.gene113806_i0_len417	glaukothoe	zoeaI	3.33187494055853	3.29154264310055	1.09603053082413e-05	0.000130420021844941
Pcam.gene7849_i1_len750	glaukothoe	zoeaI	3.11027794202588	8.73928576813425	1.12051104102708e-05	0.00013321739245793
Pcam.gene121992_i0_len489	glaukothoe	zoeaI	-3.7275761277414	2.46678688328846	1.1302756306478e-05	0.000134261857408319
Pcam.gene165227_i0_len258	glaukothoe	zoeaI	-3.16348961305854	5.55517389555705	1.139742186945e-05	0.000135269141979585
Pcam.gene168164_i0_len270	glaukothoe	zoeaI	8.12052641213244	0.27150219275688	1.16786167600444e-05	0.000137771496167546
Pcam.gene154443_i0_len876	glaukothoe	zoeaI	8.12052641213244	0.27150219275688	1.16786167600444e-05	0.000137771496167546
Pcam.gene172638_i0_len270	glaukothoe	zoeaI	-8.07475976329481	0.533847769859033	1.16786167600444e-05	0.000137771496167546
Pcam.gene606_i2_len222	glaukothoe	zoeaI	-8.07475976329481	0.533847769859033	1.16786167600444e-05	0.000137771496167546
Pcam.gene120545_i0_len495	glaukothoe	zoeaI	-8.03926962072725	0.503088216024029	1.16786167600444e-05	0.000137771496167546
Pcam.gene556_i1_len1329	glaukothoe	zoeaI	-8.03926962072725	0.503088216024029	1.16786167600444e-05	0.000137771496167546
Pcam.gene155585_i0_len936	glaukothoe	zoeaI	5.20374441168663	0.311560151200726	1.16786167600444e-05	0.000137771496167546
Pcam.gene118208_i0_len528	glaukothoe	zoeaI	4.26974895049655	1.24123014507682	1.18914328425913e-05	0.000140161445749133
Pcam.gene884_i1_len3273	glaukothoe	zoeaI	3.1074122592884	7.18352003530904	1.21141059101466e-05	0.000142616901860737
Pcam.gene1427_i0_len273	glaukothoe	zoeaI	-4.19856504881304	1.5872670486096	1.21309678705588e-05	0.000142616901860737
Pcam.gene1909_i2_len393	glaukothoe	zoeaI	3.88779539168225	1.45023587047061	1.21309678705588e-05	0.000142616901860737
Pcam.gene2766_i1_len273	glaukothoe	zoeaI	3.11934518142738	6.40939222487829	1.21507060887016e-05	0.000142726545898819
Pcam.gene115691_i0_len516	glaukothoe	zoeaI	3.11204309537659	6.93049409776005	1.2166042185108e-05	0.000142784337562894
Pcam.gene145439_i0_len1587	glaukothoe	zoeaI	3.17482754551755	4.70701385117203	1.217804331714e-05	0.000142802923688071
Pcam.gene5169_i1_len1371	glaukothoe	zoeaI	3.22602280482877	4.1017688885268	1.23988642748558e-05	0.00014526806109378
Pcam.gene135822_i0_len1206	glaukothoe	zoeaI	3.09761601686549	7.36199869687308	1.28141773281154e-05	0.000150005758167213
Pcam.gene151666_i0_len552	glaukothoe	zoeaI	-5.26508375318792	1.16418267693643	1.28862828676514e-05	0.000150592639002357
Pcam.gene196391_i0_len324	glaukothoe	zoeaI	-5.24310865736502	1.14479548368043	1.28862828676514e-05	0.000150592639002357
Pcam.gene134924_i0_len1311	glaukothoe	zoeaI	-3.14037394006235	5.43493477784139	1.30924023595941e-05	0.000152871083088003
Pcam.gene1766_i0_len1923	glaukothoe	zoeaI	3.09076582248939	7.33648970528478	1.31963499811324e-05	0.00015395367280116
Pcam.gene207991_i0_len300	glaukothoe	zoeaI	3.58607008654647	2.15604266225565	1.32897339410901e-05	0.000154911286449374
Pcam.gene1681_i0_len2013	glaukothoe	zoeaI	3.11699380119498	5.77124585385947	1.34002043331496e-05	0.0001560310191305
Pcam.gene250_i2_len327	glaukothoe	zoeaI	4.24123477805332	1.21460522230497	1.34085600040654e-05	0.0001560310191305
Pcam.gene145162_i0_len1605	glaukothoe	zoeaI	-3.10368550983095	6.52255921233522	1.34421310588178e-05	0.000156289001318298
Pcam.gene144725_i0_len1707	glaukothoe	zoeaI	-3.23131671267319	4.14642009709743	1.34658134479688e-05	0.000156431670122675
Pcam.gene155591_i0_len942	glaukothoe	zoeaI	-3.24571868043099	3.99799187380122	1.36854378844983e-05	0.000158848418730485
Pcam.gene155374_i0_len819	glaukothoe	zoeaI	-3.07764461272719	8.05696848381187	1.40641097959756e-05	0.000163105598209165
Pcam.gene158997_i0_len774	glaukothoe	zoeaI	3.10485051656828	5.66955860980211	1.42455410043381e-05	0.000165070055864299
Pcam.gene2121_i2_len204	glaukothoe	zoeaI	8.06627799321817	0.220700426063744	1.44592397981502e-05	0.000166560721977347
Pcam.gene118030_i0_len543	glaukothoe	zoeaI	8.06627799321817	0.220700426063744	1.44592397981502e-05	0.000166560721977347
Pcam.gene150732_i0_len564	glaukothoe	zoeaI	8.06627799321817	0.220700426063744	1.44592397981502e-05	0.000166560721977347
Pcam.gene140920_i0_len1128	glaukothoe	zoeaI	8.06627799321817	0.220700426063744	1.44592397981502e-05	0.000166560721977347
Pcam.gene3302_i1_len1212	glaukothoe	zoeaI	-8.00288435834779	0.471619229733736	1.44592397981502e-05	0.000166560721977347
Pcam.gene152859_i0_len510	glaukothoe	zoeaI	-8.00288435834779	0.471619229733736	1.44592397981502e-05	0.000166560721977347
Pcam.gene154257_i0_len843	glaukothoe	zoeaI	5.14949599277237	0.262226646512941	1.44592397981502e-05	0.000166560721977347
Pcam.gene8088_i0_len774	glaukothoe	zoeaI	4.38769896492906	0.958706951738152	1.4829535983284e-05	0.000170682854121626
Pcam.gene562_i0_len2475	glaukothoe	zoeaI	-3.07241670331826	7.46734184184486	1.48490614716436e-05	0.000170764206923901
Pcam.gene136184_i0_len1242	glaukothoe	zoeaI	3.11519966394684	5.24480879305101	1.48626682963139e-05	0.000170777415763513
Pcam.gene792_i0_len558	glaukothoe	zoeaI	-3.06769071261532	7.96521530434292	1.48950665653485e-05	0.000171006342108708
Pcam.gene135534_i0_len1326	glaukothoe	zoeaI	3.09290611742864	5.92223028930422	1.49428285508612e-05	0.00017141112449808
Pcam.gene119979_i0_len468	glaukothoe	zoeaI	-4.53364490843105	1.3667643045924	1.51410107388366e-05	0.000173539276929742
Pcam.gene1766_i1_len1113	glaukothoe	zoeaI	3.35537538033141	2.75008592086727	1.52395189386551e-05	0.00017452241070266
Pcam.gene7372_i0_len942	glaukothoe	zoeaI	-3.10661393862819	5.59760041239944	1.55792008288463e-05	0.000178263509984829
Pcam.gene34_i5_len3366	glaukothoe	zoeaI	3.10967041385316	5.06034545614152	1.57076221872557e-05	0.000179583056666307
Pcam.gene137758_i0_len1446	glaukothoe	zoeaI	3.04709675148039	10.2953635918965	1.57882727556488e-05	0.000180354702445361
Pcam.gene2004_i1_len621	glaukothoe	zoeaI	3.09091034410216	5.3540386294447	1.61022352069143e-05	0.00018378804347742
Pcam.gene375_i0_len1377	glaukothoe	zoeaI	-3.04256014508193	11.5518901309078	1.61562491082233e-05	0.000184251133756676
Pcam.gene135531_i0_len1335	glaukothoe	zoeaI	3.78963198714696	1.57645789610708	1.62016509466364e-05	0.000184615321011216
Pcam.gene1868_i2_len876	glaukothoe	zoeaI	3.04393888724337	8.87928325868746	1.62209082471402e-05	0.000184681237750662
Pcam.gene148212_i0_len633	glaukothoe	zoeaI	3.57342626764081	1.8837326129878	1.64013751417714e-05	0.000186580954724816
Pcam.gene114520_i0_len435	glaukothoe	zoeaI	-3.13917390922851	4.59956857314972	1.68863815278382e-05	0.000191939069638148
Pcam.gene131140_i0_len405	glaukothoe	zoeaI	3.29363033237633	3.10953536629841	1.7079501511417e-05	0.000193973327852945
Pcam.gene123628_i0_len360	glaukothoe	zoeaI	-5.19812806014779	1.10518272869246	1.70996143041565e-05	0.000194040987484584
Pcam.gene136728_i0_len1470	glaukothoe	zoeaI	-4.49524891059552	1.33305302877995	1.71225012667311e-05	0.000194139989548676
Pcam.gene140850_i0_len1122	glaukothoe	zoeaI	3.28226361333984	2.93540510545279	1.72764050667504e-05	0.000195723107979351
Pcam.gene145838_i0_len1650	glaukothoe	zoeaI	-3.22921281870418	3.89540894396854	1.73775374888523e-05	0.000196706262507999
Pcam.gene141824_i0_len2817	glaukothoe	zoeaI	-3.07647431795843	5.68233508119185	1.77720980166874e-05	0.000201006534333952
Pcam.gene1267_i2_len267	glaukothoe	zoeaI	-7.96555765248846	0.439406977201464	1.79858836513575e-05	0.00020325679562474
Pcam.gene154133_i0_len843	glaukothoe	zoeaI	3.02176491217359	8.27036222083752	1.84947398651811e-05	0.000208835168098766
Pcam.gene5123_i1_len1798	glaukothoe	zoeaI	-3.01770876296889	12.2050219033234	1.85309304865074e-05	0.000209071600912793
Pcam.gene156284_i0_len897	glaukothoe	zoeaI	-4.115296055641	1.51427721400288	1.86624191332842e-05	0.000210381942005806
Pcam.gene8207_i0_len933	glaukothoe	zoeaI	-3.02366537561919	7.92111370505057	1.89386292766562e-05	0.0002133202383931
Pcam.gene7801_i0_len2139	glaukothoe	zoeaI	-3.32797975547801	3.14454697996321	1.90347184538422e-05	0.000214226535767873
Pcam.gene142638_i0_len2406	glaukothoe	zoeaI	-3.06430636844879	5.7068662087414	1.90858145094563e-05	0.000214625385804452
Pcam.gene159276_i0_len786	glaukothoe	zoeaI	3.18932519386442	3.63561132563312	1.91641871128e-05	0.000215330063067428
Pcam.gene134369_i0_len384	glaukothoe	zoeaI	3.19320308621906	3.34129095378376	1.93697283102972e-05	0.000217461290481207
Pcam.gene141201_i0_len2742	glaukothoe	zoeaI	3.16131682940433	3.73905209726173	1.97384785304218e-05	0.000221390039519769
Pcam.gene119732_i0_len468	glaukothoe	zoeaI	-3.7107599770517	2.06613513346599	1.97519709901282e-05	0.000221390039519769
Pcam.gene145927_i0_len1644	glaukothoe	zoeaI	-3.08964848409482	4.96463268830705	2.0005032041104e-05	0.000224043283676024
Pcam.gene146316_i0_len2046	glaukothoe	zoeaI	3.00350318710239	9.77472993092462	2.01690628066169e-05	0.00022569592894131
Pcam.gene6486_i0_len1179	glaukothoe	zoeaI	3.0001892148009	10.1761595197095	2.05033471266569e-05	0.000229249496257923
Pcam.gene136256_i0_len1239	glaukothoe	zoeaI	3.37768044404566	2.37844577357883	2.07249213891827e-05	0.000231538078567984
Pcam.gene7095_i1_len780	glaukothoe	zoeaI	4.04077501642499	1.33714123811145	2.08449389098079e-05	0.000232689269198409
Pcam.gene135529_i0_len1332	glaukothoe	zoeaI	3.66576211931423	1.81845208919113	2.09503058602721e-05	0.000233675177162417
Pcam.gene144034_i0_len3795	glaukothoe	zoeaI	-3.01014063912528	7.20839284074528	2.12377193230172e-05	0.000236688338601561
Pcam.gene156603_i0_len891	glaukothoe	zoeaI	-3.08170873686877	4.74485722208455	2.14163559119684e-05	0.000238485302064389
Pcam.gene6401_i0_len660	glaukothoe	zoeaI	-3.22882509381959	3.53648575672233	2.18252589856102e-05	0.00024284143683015
Pcam.gene2837_i0_len1758	glaukothoe	zoeaI	3.01119480406339	6.23018803031717	2.2060272214331e-05	0.000245257268056812
Pcam.gene119082_i0_len477	glaukothoe	zoeaI	2.99383527500108	7.5972375312372	2.2400534861842e-05	0.000248739399811147
Pcam.gene178770_i0_len243	glaukothoe	zoeaI	8.00990974822875	0.168184758250225	2.24823545641969e-05	0.000248739399811147
Pcam.gene7226_i0_len567	glaukothoe	zoeaI	8.00990974822875	0.168184758250225	2.24823545641969e-05	0.000248739399811147
Pcam.gene144728_i0_len1704	glaukothoe	zoeaI	8.00990974822875	0.168184758250225	2.24823545641969e-05	0.000248739399811147
Pcam.gene6144_i1_len264	glaukothoe	zoeaI	5.09312774778295	0.211282140268153	2.24823545641969e-05	0.000248739399811147
Pcam.gene171324_i0_len267	glaukothoe	zoeaI	5.09312774778295	0.211282140268153	2.24823545641969e-05	0.000248739399811147
Pcam.gene138512_i0_len1074	glaukothoe	zoeaI	3.35603549549043	2.6062879901147	2.32174773755054e-05	0.000256665467631797
Pcam.gene130051_i0_len411	glaukothoe	zoeaI	3.35032478008527	2.52315165983214	2.32541869062651e-05	0.000256864137075811
Pcam.gene1868_i0_len2184	glaukothoe	zoeaI	2.97626030655039	11.2931994561362	2.33298782022131e-05	0.000257492729787389
Pcam.gene156795_i0_len921	glaukothoe	zoeaI	-3.01568317653695	5.81809705038491	2.36833064442524e-05	0.000261183237922616
Pcam.gene191891_i0_len310	glaukothoe	zoeaI	2.99778607614275	6.03749759539928	2.43194339301922e-05	0.000267982958452632
Pcam.gene125397_i0_len351	glaukothoe	zoeaI	4.12118434234397	1.10319742005	2.49918364172709e-05	0.000274950315897231
Pcam.gene185860_i0_len315	glaukothoe	zoeaI	4.12118434234397	1.10319742005	2.49918364172709e-05	0.000274950315897231
Pcam.gene145823_i0_len1626	glaukothoe	zoeaI	-2.99098337584596	6.46244221364795	2.52848261551789e-05	0.00027795059898572
Pcam.gene150367_i0_len657	glaukothoe	zoeaI	2.97409112377063	7.02292307876248	2.54465457175851e-05	0.000279504205686424
Pcam.gene139661_i0_len1152	glaukothoe	zoeaI	-3.27335726875359	3.09645683946905	2.55599319185463e-05	0.000280524857277368
Pcam.gene154011_i0_len858	glaukothoe	zoeaI	3.20741285399463	2.92433824559353	2.59100904417126e-05	0.000284140415819997
Pcam.gene792_i2_len447	glaukothoe	zoeaI	-2.97931771108295	6.57213384136572	2.60768131957543e-05	0.000285550387050662
Pcam.gene135217_i0_len1347	glaukothoe	zoeaI	-4.04503755851467	1.45298169380225	2.61011551630055e-05	0.000285550387050662
Pcam.gene139205_i0_len1011	glaukothoe	zoeaI	3.75796292888022	1.33097566556131	2.61011551630055e-05	0.000285550387050662
Pcam.gene169451_i0_len273	glaukothoe	zoeaI	3.47669124819038	1.79548421443155	2.69221872052494e-05	0.000294088180527815
Pcam.gene146795_i0_len1887	glaukothoe	zoeaI	-3.05725187161185	4.65278549243507	2.69247372547395e-05	0.000294088180527815
Pcam.gene113388_i0_len417	glaukothoe	zoeaI	4.54687843827469	0.570238321750432	2.69459260827937e-05	0.000294088180527815
Pcam.gene4296_i0_len1584	glaukothoe	zoeaI	-3.12022847345037	3.88702659606023	2.73439797201999e-05	0.000298195126495227
Pcam.gene143277_i0_len18945	glaukothoe	zoeaI	2.94922940233127	8.49530401414349	2.75152619865279e-05	0.00029982449229835
Pcam.gene8273_i1_len354	glaukothoe	zoeaI	7.95124924658681	0.113837827806414	2.82470608627089e-05	0.000305612241756917
Pcam.gene1784_i1_len948	glaukothoe	zoeaI	7.95124924658681	0.113837827806414	2.82470608627089e-05	0.000305612241756917
Pcam.gene123439_i0_len360	glaukothoe	zoeaI	7.95124924658681	0.113837827806414	2.82470608627089e-05	0.000305612241756917
Pcam.gene8284_i1_len456	glaukothoe	zoeaI	7.95124924658681	0.113837827806414	2.82470608627089e-05	0.000305612241756917
Pcam.gene145639_i0_len1677	glaukothoe	zoeaI	7.95124924658681	0.113837827806414	2.82470608627089e-05	0.000305612241756917
Pcam.gene131051_i0_len402	glaukothoe	zoeaI	-7.88787575412381	0.372604716033691	2.82470608627089e-05	0.000305612241756917
Pcam.gene1513_i0_len1533	glaukothoe	zoeaI	-7.84740778719574	0.33793364639891	2.82470608627089e-05	0.000305612241756917
Pcam.gene197066_i0_len330	glaukothoe	zoeaI	-7.84740778719574	0.33793364639891	2.82470608627089e-05	0.000305612241756917
Pcam.gene208635_i0_len291	glaukothoe	zoeaI	5.034467246141	0.15862014139382	2.82470608627089e-05	0.000305612241756917
Pcam.gene145387_i0_len1569	glaukothoe	zoeaI	-3.20178424446029	3.45327340171097	2.83160973371707e-05	0.000306117557017299
Pcam.gene109747_i0_len450	glaukothoe	zoeaI	-2.97814941922708	6.09420542804282	2.85163695699579e-05	0.000308039711635132
Pcam.gene147374_i0_len1950	glaukothoe	zoeaI	2.93857621223359	9.40526976062374	2.8918127369091e-05	0.000312133614153937
Pcam.gene2043_i0_len2151	glaukothoe	zoeaI	-2.94951926771885	7.59333350936003	2.90737862904359e-05	0.000313566846946731
Pcam.gene158149_i0_len684	glaukothoe	zoeaI	3.73053306642501	1.30595860335553	2.92623563482273e-05	0.000315352500645833
Pcam.gene375_i5_len246	glaukothoe	zoeaI	-2.94245860330372	7.53028296815553	3.02237800837023e-05	0.000325457641309813
Pcam.gene140357_i0_len1092	glaukothoe	zoeaI	-3.21304515217864	3.26868316367581	3.04068559325372e-05	0.000327172041697975
Pcam.gene1111_i0_len2553	glaukothoe	zoeaI	-3.00292467263023	4.92702554803307	3.0589482574594e-05	0.000328878923241203
Pcam.gene3149_i0_len1989	glaukothoe	zoeaI	3.14235554736965	3.16588657215399	3.07765450003392e-05	0.000330630782809286
Pcam.gene138300_i0_len1029	glaukothoe	zoeaI	-3.10571404112726	3.7404344923489	3.08669866888147e-05	0.000331103024713363
Pcam.gene2768_i0_len1773	glaukothoe	zoeaI	-2.93860940862838	7.3826740286065	3.08688113206652e-05	0.000331103024713363
Pcam.gene137080_i0_len1527	glaukothoe	zoeaI	-3.04190465974436	4.28651359173031	3.14543619454067e-05	0.000337119932406282
Pcam.gene17_i13_len948	glaukothoe	zoeaI	-3.06229875144933	4.1418587024158	3.17321160379851e-05	0.000339831130194297
Pcam.gene111183_i0_len459	glaukothoe	zoeaI	4.50121591373177	0.528683182634449	3.23096056900314e-05	0.000345745569710343
Pcam.gene144920_i0_len1833	glaukothoe	zoeaI	3.04593702444021	3.91465743472625	3.23554876447748e-05	0.000345820636296822
Pcam.gene151891_i0_len549	glaukothoe	zoeaI	-4.37352038761099	1.22667718109681	3.2417531196485e-05	0.000345820636296822
Pcam.gene6427_i0_len201	glaukothoe	zoeaI	4.08954319697472	1.07402822423995	3.2417531196485e-05	0.000345820636296822
Pcam.gene149056_i0_len618	glaukothoe	zoeaI	4.08954319697472	1.07402822423995	3.2417531196485e-05	0.000345820636296822
Pcam.gene8109_i0_len2412	glaukothoe	zoeaI	-4.00858212491066	1.42128382386594	3.28489568871413e-05	0.000349878400162341
Pcam.gene4315_i0_len324	glaukothoe	zoeaI	3.95846558876503	1.26103182441602	3.28489568871413e-05	0.000349878400162341
Pcam.gene115147_i0_len423	glaukothoe	zoeaI	3.15681453609719	2.82212483644288	3.37103779693336e-05	0.000358496401244085
Pcam.gene210249_i0_len294	glaukothoe	zoeaI	3.15681453609719	2.82212483644288	3.37103779693336e-05	0.000358496401244085
Pcam.gene6486_i1_len927	glaukothoe	zoeaI	2.90847408336157	9.86950422483247	3.40053685479986e-05	0.000361353172136407
Pcam.gene145669_i0_len1680	glaukothoe	zoeaI	-3.16671805532949	3.42246208356082	3.48038686758688e-05	0.000369551844933237
Pcam.gene1121_i0_len1074	glaukothoe	zoeaI	3.27296086988144	2.53088689603407	3.48896129008726e-05	0.000370175552356937
Pcam.gene1437_i0_len1080	glaukothoe	zoeaI	-2.93326948818503	6.25143188469373	3.50905426989259e-05	0.000372019458095031
Pcam.gene138900_i0_len993	glaukothoe	zoeaI	-3.12718926325963	3.6116873792501	3.52827760457595e-05	0.000373768387971616
Pcam.gene137023_i0_len1518	glaukothoe	zoeaI	2.9132121761807	7.29113319771257	3.54164137015676e-05	0.000374894362178447
Pcam.gene205105_i0_len297	glaukothoe	zoeaI	-3.00017217124495	4.5535825656846	3.56136504810412e-05	0.000376691296909038
Pcam.gene201942_i0_len279	glaukothoe	zoeaI	-7.80577184252253	0.302356596204584	3.5680497931843e-05	0.000376816845646921
Pcam.gene570_i3_len207	glaukothoe	zoeaI	4.9733201233125	0.104123201418419	3.5680497931843e-05	0.000376816845646921
Pcam.gene142625_i0_len2412	glaukothoe	zoeaI	-2.98110649526076	4.7450551314444	3.6080776070225e-05	0.000380750791663313
Pcam.gene4880_i0_len1038	glaukothoe	zoeaI	-2.99153526458128	4.71047726163328	3.61249473197926e-05	0.000380923675276705
Pcam.gene144363_i0_len1725	glaukothoe	zoeaI	-3.06813439371532	3.84127120746525	3.63981903558834e-05	0.000383509910375442
Pcam.gene155459_i0_len825	glaukothoe	zoeaI	-3.9900030388514	1.40515788472478	3.69240310069149e-05	0.000388751625992926
Pcam.gene156977_i0_len819	glaukothoe	zoeaI	-3.20495749360681	3.03650884882074	3.7404587897716e-05	0.000393508895550185
Pcam.gene92722_i0_len201	glaukothoe	zoeaI	-2.97981199837055	4.78636695952046	3.75072256898529e-05	0.000394286081101613
Pcam.gene147025_i0_len1851	glaukothoe	zoeaI	3.03479373927393	3.82648704099296	3.84072375896402e-05	0.000403437864274934
Pcam.gene136129_i0_len1272	glaukothoe	zoeaI	-3.27792716717564	2.73134702805533	3.85755586075196e-05	0.000404895679473107
Pcam.gene117902_i0_len543	glaukothoe	zoeaI	2.8930833316166	7.60622812117037	3.8626330677314e-05	0.000405118393974461
Pcam.gene135142_i0_len1287	glaukothoe	zoeaI	3.26382326692419	2.36246867923153	3.8835051398806e-05	0.00040699608912449
Pcam.gene5446_i0_len390	glaukothoe	zoeaI	-2.95317469021002	4.95826493042085	3.90601573839193e-05	0.000409042503757652
Pcam.gene173318_i0_len243	glaukothoe	zoeaI	-3.02504735147507	4.0020268409958	3.91805866284956e-05	0.000409990443895739
Pcam.gene155894_i0_len960	glaukothoe	zoeaI	3.10196331435045	3.12964479790453	3.92345057631559e-05	0.000410241498856858
Pcam.gene2795_i0_len1749	glaukothoe	zoeaI	-3.22622428344064	2.97144573568924	3.98031310123212e-05	0.000415869908473246
Pcam.gene1216_i1_len909	glaukothoe	zoeaI	-2.87730636393999	9.08582911004762	4.06947492364211e-05	0.000424861860268743
Pcam.gene4851_i0_len1119	glaukothoe	zoeaI	-3.70420487529912	1.81921982879817	4.14755704205946e-05	0.000432684261282733
Pcam.gene5444_i0_len1440	glaukothoe	zoeaI	-3.95211129726441	1.37232961844659	4.15608844440965e-05	0.000433244565748802
Pcam.gene115724_i0_len516	glaukothoe	zoeaI	4.20528575051807	0.79083245934551	4.203367577386e-05	0.000437840142483338
Pcam.gene2782_i1_len1638	glaukothoe	zoeaI	2.93746467377817	4.54178141377846	4.23476220952929e-05	0.000440775401429214
Pcam.gene111764_i0_len453	glaukothoe	zoeaI	2.89736565311256	5.76776523288325	4.28973432479055e-05	0.000446158407619338
Pcam.gene137716_i0_len1452	glaukothoe	zoeaI	-2.90950591945901	5.66039472804397	4.37237386915592e-05	0.000454408650480586
Pcam.gene6749_i1_len309	glaukothoe	zoeaI	3.05379477573935	3.33508479179254	4.42862839677666e-05	0.000459906348962231
Pcam.gene3862_i0_len1935	glaukothoe	zoeaI	-3.25602931478028	2.71224746814943	4.45540428198213e-05	0.000462336728973588
Pcam.gene140347_i0_len1176	glaukothoe	zoeaI	7.82624819576237	-0.000883792941291897	4.53238757512601e-05	0.00046749412249682
Pcam.gene153679_i0_len588	glaukothoe	zoeaI	7.82624819576237	-0.000883792941291897	4.53238757512601e-05	0.00046749412249682
Pcam.gene206190_i0_len297	glaukothoe	zoeaI	7.82624819576237	-0.000883792941291897	4.53238757512601e-05	0.00046749412249682
Pcam.gene3888_i0_len345	glaukothoe	zoeaI	7.82624819576237	-0.000883792941291897	4.53238757512601e-05	0.00046749412249682
Pcam.gene110161_i0_len438	glaukothoe	zoeaI	4.90946619531656	0.0476613420817829	4.53238757512601e-05	0.00046749412249682
Pcam.gene5381_i1_len294	glaukothoe	zoeaI	4.90946619531656	0.0476613420817829	4.53238757512601e-05	0.00046749412249682
Pcam.gene159548_i0_len744	glaukothoe	zoeaI	4.90946619531656	0.0476613420817829	4.53238757512601e-05	0.00046749412249682
Pcam.gene117466_i0_len540	glaukothoe	zoeaI	4.90946619531656	0.0476613420817829	4.53238757512601e-05	0.00046749412249682
Pcam.gene140583_i0_len1080	glaukothoe	zoeaI	3.23626150979783	2.25047820540252	4.53918442884733e-05	0.000467843159027363
Pcam.gene134803_i0_len1299	glaukothoe	zoeaI	-2.89742557131521	5.54795980440627	4.57967261742314e-05	0.000471661549508913
Pcam.gene157515_i0_len732	glaukothoe	zoeaI	3.15389408681955	2.56791731165791	4.61122482701218e-05	0.000474554579044166
Pcam.gene140432_i0_len1092	glaukothoe	zoeaI	-2.87979766159174	6.29705263962824	4.61865930480448e-05	0.000474963103902924
Pcam.gene191298_i0_len312	glaukothoe	zoeaI	2.93091748038074	4.40735715289296	4.70682104569189e-05	0.000483666438488339
Pcam.gene136560_i0_len1500	glaukothoe	zoeaI	2.93393203725083	4.523188368521	4.72080717786841e-05	0.000484740260630863
Pcam.gene135843_i0_len1200	glaukothoe	zoeaI	2.89833808903714	5.14373249868208	4.73377984077437e-05	0.000485708488453106
Pcam.gene7924_i0_len2097	glaukothoe	zoeaI	-3.85822923179685	1.66149279716011	4.75578113733673e-05	0.000487600956100314
Pcam.gene196886_i0_len324	glaukothoe	zoeaI	2.85201424349265	8.05132376390244	4.76872563970826e-05	0.000488493561670257
Pcam.gene115141_i0_len423	glaukothoe	zoeaI	2.86929300916839	6.1293563234399	4.77161423312281e-05	0.000488493561670257
Pcam.gene3425_i0_len4338	glaukothoe	zoeaI	2.84770702557173	8.24839231747246	4.79874591363467e-05	0.000490904544657493
Pcam.gene1461_i0_len2694	glaukothoe	zoeaI	-2.89717140819481	5.46323666309571	4.85888940037688e-05	0.000496489097867786
Pcam.gene7829_i0_len2121	glaukothoe	zoeaI	2.9279723686642	4.42147083067947	4.8605804591375e-05	0.000496489097867786
Pcam.gene1216_i0_len1593	glaukothoe	zoeaI	-2.83678291492711	9.59437982199278	5.04190007545172e-05	0.000514626703159287
Pcam.gene847_i3_len582	glaukothoe	zoeaI	2.83424863435995	10.2415926253368	5.07963544139882e-05	0.000518092579097433
Pcam.gene156919_i0_len906	glaukothoe	zoeaI	-3.52657531668873	1.90554151835103	5.11316196675725e-05	0.000521124343794115
Pcam.gene2535_i1_len2253	glaukothoe	zoeaI	2.82847082300458	10.3552368414574	5.23828805705805e-05	0.000533207673100524
Pcam.gene7012_i0_len795	glaukothoe	zoeaI	3.13234591974456	2.74123158298508	5.2395005519872e-05	0.000533207673100524
Pcam.gene2535_i0_len4670	glaukothoe	zoeaI	2.8249261581001	11.0221450619687	5.32971570224316e-05	0.000541986222895766
Pcam.gene421_i3_len231	glaukothoe	zoeaI	2.82569724535253	8.74287359565206	5.37043003858576e-05	0.000545721682497655
Pcam.gene208909_i0_len288	glaukothoe	zoeaI	3.06309831866096	2.73827185888522	5.48151979731998e-05	0.000556597580604906
Pcam.gene183416_i0_len246	glaukothoe	zoeaI	-3.51341826810177	1.89414764258723	5.55782501198359e-05	0.000563927944221103
Pcam.gene143020_i0_len4125	glaukothoe	zoeaI	-2.87267843127958	5.35205167653039	5.56258875163449e-05	0.000563993835853592
Pcam.gene8220_i0_len2397	glaukothoe	zoeaI	2.86113053978078	5.29648094998276	5.59913313106666e-05	0.000567279504513391
Pcam.gene143232_i0_len7023	glaukothoe	zoeaI	2.86186385700951	4.98763926010993	5.70829506799013e-05	0.000577912177193565
Pcam.gene138633_i0_len1044	glaukothoe	zoeaI	-2.8326368197988	6.65676536598775	5.74710777023528e-05	0.000581412201582179
Pcam.gene150931_i0_len561	glaukothoe	zoeaI	4.12533175631533	0.718206138990029	5.77951239982509e-05	0.00058416698726025
Pcam.gene4466_i1_len474	glaukothoe	zoeaI	-7.71871192463041	0.228284418374466	5.79138412377211e-05	0.00058416698726025
Pcam.gene19_i5_len255	glaukothoe	zoeaI	-7.71871192463041	0.228284418374466	5.79138412377211e-05	0.00058416698726025
Pcam.gene47911_i0_len219	glaukothoe	zoeaI	4.84265467283767	-0.0109098120770329	5.79138412377211e-05	0.00058416698726025
Pcam.gene152826_i0_len606	glaukothoe	zoeaI	2.82076601364618	7.18708321074579	5.83947256276296e-05	0.000588584484487902
Pcam.gene7651_i1_len1347	glaukothoe	zoeaI	2.82317904631234	6.78153757091026	5.87257232692713e-05	0.000591485829959714
Pcam.gene159585_i0_len747	glaukothoe	zoeaI	2.81075544863206	7.81010736031945	5.99041832120052e-05	0.000602912293296745
Pcam.gene147038_i0_len1878	glaukothoe	zoeaI	-2.85971250989834	5.27302058113474	6.12199408856595e-05	0.000615702824402509
Pcam.gene680_i0_len993	glaukothoe	zoeaI	3.27015729235672	2.08936356976756	6.2124904295444e-05	0.000624346178945709
Pcam.gene773_i2_len2193	glaukothoe	zoeaI	2.80181321617785	7.84453902945312	6.26448873979411e-05	0.000629110708022693
Pcam.gene147045_i0_len1878	glaukothoe	zoeaI	-3.10868061381858	2.78043767368472	6.28425882531478e-05	0.000630634114036713
Pcam.gene7176_i0_len2176	glaukothoe	zoeaI	2.87888505307983	4.47458317524122	6.31389853898604e-05	0.000633144997603662
Pcam.gene3400_i1_len207	glaukothoe	zoeaI	-4.24056650581568	1.11139216862202	6.40524009075373e-05	0.000641835023129036
Pcam.gene1639_i0_len573	glaukothoe	zoeaI	-2.86979105396602	4.77143870051659	6.52826924221291e-05	0.000653685279563584
Pcam.gene148043_i0_len642	glaukothoe	zoeaI	2.88930337829706	4.24781558641278	6.5990198375106e-05	0.000660287327975148
Pcam.gene139264_i0_len1014	glaukothoe	zoeaI	-3.3715211593236	1.97622165735798	6.62134810705712e-05	0.000662038219194304
Pcam.gene3377_i0_len666	glaukothoe	zoeaI	2.7892379134088	7.92128958771256	6.66778400434771e-05	0.000666195212329435
Pcam.gene136149_i0_len1266	glaukothoe	zoeaI	2.83918765241413	4.73405296048313	6.77007356032162e-05	0.000675922566386663
Pcam.gene146306_i0_len2043	glaukothoe	zoeaI	-4.92202527350707	0.864199283357863	6.802934527761e-05	0.000678215465502166
Pcam.gene148072_i0_len642	glaukothoe	zoeaI	4.08362928928325	0.680572882994771	6.802934527761e-05	0.000678215465502166
Pcam.gene147023_i0_len1851	glaukothoe	zoeaI	-3.08955452159865	2.93607341374286	6.80820169985658e-05	0.000678247303064201
Pcam.gene134975_i0_len1305	glaukothoe	zoeaI	2.80373167833232	6.02692458959559	6.87088851365289e-05	0.000683995205120943
Pcam.gene4950_i0_len1728	glaukothoe	zoeaI	2.77928353955169	8.9080842642841	6.87658146833687e-05	0.000684065157967792
Pcam.gene6819_i0_len2904	glaukothoe	zoeaI	2.77665789166589	13.4785261881829	6.8881515342093e-05	0.000684719225750116
Pcam.gene421_i2_len252	glaukothoe	zoeaI	2.80013419352142	6.21787787799326	6.93561969940591e-05	0.00068893822347432
Pcam.gene7312_i0_len1152	glaukothoe	zoeaI	2.81501511815872	5.45870073858948	6.96251169060772e-05	0.000691108691200946
Pcam.gene148181_i0_len633	glaukothoe	zoeaI	3.51326263639059	1.3248016214073	6.97257315190669e-05	0.000691606604676823
Pcam.gene158966_i0_len768	glaukothoe	zoeaI	2.83018481470305	5.10343602705894	6.98116002088963e-05	0.000691957639669957
Pcam.gene140002_i0_len1188	glaukothoe	zoeaI	2.780620306604	7.86007755842218	6.99939203630286e-05	0.00069326348290202
Pcam.gene2854_i0_len321	glaukothoe	zoeaI	3.27984500365046	1.75364174032748	7.16711123835187e-05	0.00070892966794802
Pcam.gene4381_i0_len1104	glaukothoe	zoeaI	3.25675199303268	1.85692668253622	7.16790574683364e-05	0.00070892966794802
Pcam.gene2244_i1_len240	glaukothoe	zoeaI	-3.02469093948085	3.1721403780672	7.17376511626656e-05	0.000708997636725176
Pcam.gene165491_i0_len261	glaukothoe	zoeaI	-4.21716561333388	1.09120175732272	7.38123341637564e-05	0.000728146926553575
Pcam.gene6988_i0_len243	glaukothoe	zoeaI	3.92000749142574	0.919229800600008	7.38123341637564e-05	0.000728146926553575
Pcam.gene3531_i0_len357	glaukothoe	zoeaI	-2.78186969936265	6.90896275380833	7.38345657943878e-05	0.000728146926553575
Pcam.gene116811_i0_len504	glaukothoe	zoeaI	7.75943667328348	-0.061563701209554	7.4460653019927e-05	0.000732214226396814
Pcam.gene160849_i0_len261	glaukothoe	zoeaI	7.75943667328348	-0.061563701209554	7.4460653019927e-05	0.000732214226396814
Pcam.gene115758_i0_len516	glaukothoe	zoeaI	7.75943667328348	-0.061563701209554	7.4460653019927e-05	0.000732214226396814
Pcam.gene56045_i0_len222	glaukothoe	zoeaI	7.75943667328348	-0.061563701209554	7.4460653019927e-05	0.000732214226396814
Pcam.gene7520_i0_len2229	glaukothoe	zoeaI	2.7918764487971	5.89503005512204	7.49894811987835e-05	0.000736885884066613
Pcam.gene2834_i1_len447	glaukothoe	zoeaI	-3.07290699338009	2.74954022907434	7.56191706971041e-05	0.000742541254954085
Pcam.gene143130_i0_len4383	glaukothoe	zoeaI	2.93213637339819	3.40579564616722	7.57557834546852e-05	0.000743350235931872
Pcam.gene151984_i0_len558	glaukothoe	zoeaI	-2.95914414087088	3.41252558574599	7.62283575140902e-05	0.000747452306726144
Pcam.gene43347_i0_len234	glaukothoe	zoeaI	2.87621317954359	3.88578974585418	7.69524163206773e-05	0.000754012668280089
Pcam.gene155380_i0_len819	glaukothoe	zoeaI	2.85974347557125	4.08759392602753	7.71080929711248e-05	0.000754998384605842
Pcam.gene144604_i0_len1683	glaukothoe	zoeaI	-3.19068068834543	2.54621709781185	7.76568125302902e-05	0.000759828398404867
Pcam.gene1065_i1_len633	glaukothoe	zoeaI	-2.79638413405933	5.61520634459143	7.86730169437334e-05	0.000769222336850712
Pcam.gene135449_i0_len1314	glaukothoe	zoeaI	3.00315544268152	2.89927535893419	7.95789846790121e-05	0.000777525817519528
Pcam.gene149063_i0_len618	glaukothoe	zoeaI	-2.84930364655078	4.3453108795999	7.99778494415945e-05	0.000780866353379899
Pcam.gene128549_i0_len399	glaukothoe	zoeaI	-4.89409368552918	0.840037669478824	8.02885194304253e-05	0.000782784512341586
Pcam.gene156276_i0_len954	glaukothoe	zoeaI	-4.89409368552918	0.840037669478824	8.02885194304253e-05	0.000782784512341586
Pcam.gene134904_i0_len1308	glaukothoe	zoeaI	-2.82678029543191	4.61039602800092	8.19447630429803e-05	0.000798364471779086
Pcam.gene214_i0_len1479	glaukothoe	zoeaI	2.80849958533914	4.50317728170517	8.24888332304747e-05	0.000803094407616014
Pcam.gene149007_i0_len615	glaukothoe	zoeaI	2.80447243921628	4.87106901397683	8.31297294652924e-05	0.000808759639113008
Pcam.gene5390_i0_len1668	glaukothoe	zoeaI	-3.02332658309576	3.10332797807925	8.3397589000996e-05	0.000810790177323158
Pcam.gene7557_i1_len453	glaukothoe	zoeaI	2.74071730640077	10.9897148861086	8.36184579279471e-05	0.000812361319118568
Pcam.gene6759_i0_len540	glaukothoe	zoeaI	2.76610476419393	6.01917198242142	8.38289143999243e-05	0.000813829149146007
Pcam.gene4038_i0_len1548	glaukothoe	zoeaI	-2.96004441562169	3.35862227099096	8.40904492847417e-05	0.000815790430852965
Pcam.gene130163_i0_len411	glaukothoe	zoeaI	4.30257614461265	0.35038000243291	8.43945324357924e-05	0.000818161421944725
Pcam.gene138644_i0_len1047	glaukothoe	zoeaI	-3.43185198445176	1.82375179882998	8.52143241038313e-05	0.000825525056406586
Pcam.gene141614_i0_len2958	glaukothoe	zoeaI	2.8733166307637	3.60072338973173	8.53017933403416e-05	0.000825788829879522
Pcam.gene146404_i0_len2172	glaukothoe	zoeaI	-2.84585442000867	4.28889525152847	8.74224905622191e-05	0.000845721595361256
Pcam.gene127196_i0_len357	glaukothoe	zoeaI	2.73770460951694	7.2911822419943	8.95613317995563e-05	0.000865801647608122
Pcam.gene144666_i0_len1713	glaukothoe	zoeaI	-2.87068629887531	4.04188601385527	9.05603995566849e-05	0.000874842816859081
Pcam.gene1574_i0_len1755	glaukothoe	zoeaI	2.84908864620366	3.71471383169014	9.08741836183262e-05	0.000877255851436631
Pcam.gene6327_i1_len1026	glaukothoe	zoeaI	2.97394805732029	2.82271642619233	9.11533268459403e-05	0.000879331319073997
Pcam.gene156285_i0_len897	glaukothoe	zoeaI	2.77148019598224	4.9614024716851	9.13981712553278e-05	0.000881073228950797
Pcam.gene135823_i0_len1206	glaukothoe	zoeaI	3.09091764553003	2.36750922922172	9.29562760316939e-05	0.000895463550135249
Pcam.gene7390_i1_len264	glaukothoe	zoeaI	3.08636612394038	2.02414927818852	9.45843163293843e-05	0.000909867935609263
Pcam.gene117074_i0_len507	glaukothoe	zoeaI	3.08636612394038	2.02414927818852	9.45843163293843e-05	0.000909867935609263
Pcam.gene130084_i0_len408	glaukothoe	zoeaI	3.38745004302751	1.56541775061331	9.48194562797747e-05	0.000910851511340681
Pcam.gene173263_i0_len243	glaukothoe	zoeaI	3.23785487784494	1.58098101966162	9.48194562797747e-05	0.000910851511340681
Pcam.gene159486_i0_len744	glaukothoe	zoeaI	-4.8365538856453	0.790395872606369	9.50166342382029e-05	0.000911468175043586
Pcam.gene5120_i0_len1029	glaukothoe	zoeaI	4.04068539941864	0.642002828376007	9.50166342382029e-05	0.000911468175043586
Pcam.gene8318_i1_len270	glaukothoe	zoeaI	2.72552331442161	7.3304034058797	9.54095170160278e-05	0.000914596964514482
Pcam.gene433_i3_len294	glaukothoe	zoeaI	7.68938021278357	-0.124690227050807	9.63608450846114e-05	0.000917939169159037
Pcam.gene146697_i0_len2142	glaukothoe	zoeaI	7.68938021278357	-0.124690227050807	9.63608450846114e-05	0.000917939169159037
Pcam.gene187077_i0_len315	glaukothoe	zoeaI	7.68938021278357	-0.124690227050807	9.63608450846114e-05	0.000917939169159037
Pcam.gene144997_i0_len1758	glaukothoe	zoeaI	7.68938021278357	-0.124690227050807	9.63608450846114e-05	0.000917939169159037
Pcam.gene41238_i0_len240	glaukothoe	zoeaI	-7.62605903071601	0.149944304539141	9.63608450846114e-05	0.000917939169159037
Pcam.gene6209_i0_len219	glaukothoe	zoeaI	-7.62605903071601	0.149944304539141	9.63608450846114e-05	0.000917939169159037
Pcam.gene126553_i0_len348	glaukothoe	zoeaI	-7.57740123626334	0.109013243778964	9.63608450846114e-05	0.000917939169159037
Pcam.gene110071_i0_len450	glaukothoe	zoeaI	-7.57740123626334	0.109013243778964	9.63608450846114e-05	0.000917939169159037
Pcam.gene13689_i0_len213	glaukothoe	zoeaI	4.77259821233776	-0.0717512655021323	9.63608450846114e-05	0.000917939169159037
Pcam.gene168119_i0_len270	glaukothoe	zoeaI	3.19992860471576	1.92041579972054	9.67155099808597e-05	0.000920159799254763
Pcam.gene145107_i0_len1779	glaukothoe	zoeaI	-3.05106082365758	2.81933496042822	9.67282076689607e-05	0.000920159799254763
Pcam.gene75_i12_len237	glaukothoe	zoeaI	3.84619127664155	0.852668417678528	9.86135179196443e-05	0.000937443899890765
Pcam.gene1087_i1_len2346	glaukothoe	zoeaI	2.83475872584762	3.72774268396301	9.8773716426807e-05	0.0009383160809277
Pcam.gene148882_i0_len621	glaukothoe	zoeaI	3.49001511505022	1.08954366511257	9.90739647968149e-05	0.00094051655778029
Pcam.gene185782_i0_len315	glaukothoe	zoeaI	2.73537384568519	5.89986478849833	0.000100812492490451	0.000956358233258897
Pcam.gene137584_i0_len1437	glaukothoe	zoeaI	2.85020517910644	3.66308978318209	0.000100936638944353	0.000956873752869431
Pcam.gene147835_i0_len627	glaukothoe	zoeaI	-3.3129750806361	2.10405021342421	0.000101619891772669	0.000962685194484965
Pcam.gene4399_i0_len837	glaukothoe	zoeaI	-2.94126584765896	3.2855646638185	0.000102763028868568	0.000972842265007137
Pcam.gene4937_i1_len249	glaukothoe	zoeaI	4.24832772569839	0.302425868603821	0.000103439177017536	0.000977892578314749
Pcam.gene139254_i0_len1008	glaukothoe	zoeaI	4.24832772569839	0.302425868603821	0.000103439177017536	0.000977892578314749
Pcam.gene372_i4_len669	glaukothoe	zoeaI	2.86385003898447	3.27676116180821	0.000104471660260431	0.000986866546737009
Pcam.gene154218_i0_len846	glaukothoe	zoeaI	-2.69847539426253	11.4895434541223	0.000104532406322012	0.000986866546737009
Pcam.gene3111_i0_len1983	glaukothoe	zoeaI	-2.76559002008556	4.96674195297475	0.000104708855220971	0.000987852021589176
Pcam.gene155205_i0_len834	glaukothoe	zoeaI	2.69737093156019	10.2195593516426	0.00010536887381694	0.000993395132243888
Pcam.gene6819_i1_len2508	glaukothoe	zoeaI	2.6962942564301	12.5285163697157	0.000105548412236941	0.000994403872813741
Pcam.gene132154_i0_len297	glaukothoe	zoeaI	-3.22288950154149	2.18456278127449	0.000106056199900702	0.000998501640273917
Pcam.gene155172_i0_len828	glaukothoe	zoeaI	2.7656851079945	4.32795483327555	0.000108580658212802	0.00102156737321969
Pcam.gene135221_i0_len1344	glaukothoe	zoeaI	2.80223527743147	3.79736612247892	0.000109362555169334	0.00102821804270318
Pcam.gene142725_i0_len2454	glaukothoe	zoeaI	2.71844936151448	5.57210840148992	0.000110913218426953	0.00104208252103953
Pcam.gene118038_i0_len543	glaukothoe	zoeaI	3.99642390225518	0.6024494917609	0.000112764799798596	0.0010582440144433
Pcam.gene140969_i0_len1110	glaukothoe	zoeaI	-3.7680862304812	1.21408086132189	0.000112864951058952	0.0010582440144433
Pcam.gene49173_i0_len216	glaukothoe	zoeaI	-3.74611113465831	1.19531909798005	0.000112864951058952	0.0010582440144433
Pcam.gene142872_i0_len5061	glaukothoe	zoeaI	2.69466133993057	7.17465360973265	0.000113261670864353	0.00106123785660188
Pcam.gene156481_i0_len900	glaukothoe	zoeaI	2.77323927225763	4.09003332116662	0.000114424219335015	0.00107139835972978
Pcam.gene5906_i0_len2736	glaukothoe	zoeaI	2.70398875101582	5.93496112398598	0.00011543067950358	0.00108008447415364
Pcam.gene137579_i0_len1437	glaukothoe	zoeaI	-2.99093591886025	2.67908244174464	0.000116120102544917	0.00108579424671604
Pcam.gene135476_i0_len1317	glaukothoe	zoeaI	-2.73273469883132	5.19029727193236	0.00011631541060725	0.00108687910606966
Pcam.gene2569_i0_len1871	glaukothoe	zoeaI	3.14928300255868	1.98124355883151	0.000117476783155482	0.00109696734326088
Pcam.gene7804_i0_len2133	glaukothoe	zoeaI	-2.68960229698567	7.0960879899091	0.000117555079315016	0.00109696734326088
Pcam.gene160504_i0_len261	glaukothoe	zoeaI	2.73464480018806	4.85463132683831	0.000117818662452426	0.00109867906455636
Pcam.gene142812_i0_len4533	glaukothoe	zoeaI	-3.01909292964974	2.60879336637962	0.000119380173335695	0.00111248362752257
Pcam.gene3224_i1_len213	glaukothoe	zoeaI	2.69534040742646	6.14425415113366	0.000119568540573178	0.00111348203408772
Pcam.gene5104_i0_len1719	glaukothoe	zoeaI	3.03782527789975	2.24266935066797	0.000120964495751252	0.00112571711320989
Pcam.gene24479_i0_len201	glaukothoe	zoeaI	-3.36017021307371	1.7622344542636	0.000121543839303211	0.00113034121381846
Pcam.gene140905_i0_len1134	glaukothoe	zoeaI	2.92189614660789	2.77677820349311	0.000123077546034602	0.00114382847528294
Pcam.gene6673_i0_len315	glaukothoe	zoeaI	3.39801009086775	1.22189202916507	0.000124036838010952	0.00115196272049738
Pcam.gene156434_i0_len897	glaukothoe	zoeaI	2.74116703079832	4.39992370127526	0.000124298892866974	0.00115361491091434
Pcam.gene205_i2_len282	glaukothoe	zoeaI	7.61574744807294	-0.190466188947374	0.000125561101170857	0.00115438737414494
Pcam.gene150071_i0_len651	glaukothoe	zoeaI	7.61574744807294	-0.190466188947374	0.000125561101170857	0.00115438737414494
Pcam.gene159797_i0_len741	glaukothoe	zoeaI	7.61574744807294	-0.190466188947374	0.000125561101170857	0.00115438737414494
Pcam.gene125309_i0_len351	glaukothoe	zoeaI	7.61574744807294	-0.190466188947374	0.000125561101170857	0.00115438737414494
Pcam.gene954_i1_len846	glaukothoe	zoeaI	7.61574744807294	-0.190466188947374	0.000125561101170857	0.00115438737414494
Pcam.gene4564_i1_len273	glaukothoe	zoeaI	7.61574744807294	-0.190466188947374	0.000125561101170857	0.00115438737414494
Pcam.gene7793_i1_len273	glaukothoe	zoeaI	7.61574744807294	-0.190466188947374	0.000125561101170857	0.00115438737414494
Pcam.gene118782_i0_len531	glaukothoe	zoeaI	7.61574744807294	-0.190466188947374	0.000125561101170857	0.00115438737414494
Pcam.gene1639_i2_len360	glaukothoe	zoeaI	-7.52704490660453	0.0668106238776177	0.000125561101170857	0.00115438737414494
Pcam.gene188617_i0_len321	glaukothoe	zoeaI	-7.52704490660453	0.0668106238776177	0.000125561101170857	0.00115438737414494
Pcam.gene319_i3_len255	glaukothoe	zoeaI	-7.52704490660453	0.0668106238776177	0.000125561101170857	0.00115438737414494
Pcam.gene857_i2_len222	glaukothoe	zoeaI	-7.52704490660453	0.0668106238776177	0.000125561101170857	0.00115438737414494
Pcam.gene194543_i0_len339	glaukothoe	zoeaI	-7.52704490660453	0.0668106238776177	0.000125561101170857	0.00115438737414494
Pcam.gene157767_i0_len720	glaukothoe	zoeaI	4.69896544762713	-0.13504333695374	0.000125561101170857	0.00115438737414494
Pcam.gene3406_i0_len747	glaukothoe	zoeaI	2.7266239269575	4.80318099213185	0.000125665720591759	0.00115457486452536
Pcam.gene196975_i0_len330	glaukothoe	zoeaI	-2.88204267005636	3.39866863505485	0.000126472319056077	0.00116120733397234
Pcam.gene135710_i0_len1236	glaukothoe	zoeaI	-2.69562418746398	5.83057585802457	0.000127361098636563	0.00116858496660643
Pcam.gene5078_i0_len1029	glaukothoe	zoeaI	2.77097281213378	3.94830745869105	0.000131067395895584	0.00120178719928874
Pcam.gene3170_i0_len8649	glaukothoe	zoeaI	2.69566199978306	5.36225819776715	0.000131550677208663	0.00120541222137457
Pcam.gene3920_i0_len1110	glaukothoe	zoeaI	2.74162945627706	4.27450859213281	0.00013225120908859	0.00121102175964354
Pcam.gene152977_i0_len600	glaukothoe	zoeaI	-3.65927059093531	1.48925901541622	0.000132902396404249	0.00121617226295691
Pcam.gene148007_i0_len639	glaukothoe	zoeaI	-2.77640916724457	3.92745030659424	0.000134850677397515	0.00123317750884932
Pcam.gene3054_i0_len1800	glaukothoe	zoeaI	2.64863128371067	10.1411041659017	0.000136064144854741	0.00124327605774338
Pcam.gene156158_i0_len945	glaukothoe	zoeaI	-2.92959997481636	2.87709616367969	0.0001361363701979	0.00124327605774338
Pcam.gene421_i1_len285	glaukothoe	zoeaI	2.68025255406485	5.68325795216616	0.000136261764145302	0.00124359271831145
Pcam.gene137409_i0_len1368	glaukothoe	zoeaI	2.86844001673575	3.01019292447231	0.000137144686681192	0.00125081794080225
Pcam.gene3548_i0_len1383	glaukothoe	zoeaI	2.65922794326059	6.468092353649	0.000139169893150727	0.00126844474422219
Pcam.gene145168_i0_len1605	glaukothoe	zoeaI	-2.77798833239999	3.99436941902695	0.000139815710126109	0.00127348422219847
Pcam.gene3406_i1_len582	glaukothoe	zoeaI	2.69419400191228	4.86267267033534	0.000141170958271215	0.00128497443292285
Pcam.gene1590_i0_len1014	glaukothoe	zoeaI	-2.67612140801131	5.77925317200462	0.000141362325734072	0.00128532371998081
Pcam.gene214_i2_len1227	glaukothoe	zoeaI	2.72864680222147	4.35859687935285	0.000141396860937487	0.00128532371998081
Pcam.gene5358_i0_len1665	glaukothoe	zoeaI	-2.81605842211896	3.34208481407936	0.000145750132211555	0.00132218756332826
Pcam.gene137492_i0_len1374	glaukothoe	zoeaI	-3.04066624740307	2.29923552506091	0.000145780160213709	0.00132218756332826
Pcam.gene144984_i0_len1770	glaukothoe	zoeaI	2.68983473262013	4.9212942343421	0.000145836660561598	0.00132218756332826
Pcam.gene88_i9_len207	glaukothoe	zoeaI	3.12574636106648	1.61693123724056	0.000145838021283362	0.00132218756332826
Pcam.gene143563_i0_len3327	glaukothoe	zoeaI	2.71665623544908	4.11498646620803	0.000146785218742102	0.00132989542532501
Pcam.gene153293_i0_len582	glaukothoe	zoeaI	3.32447102096967	1.34336501517013	0.000148151936204121	0.00134139150692609
Pcam.gene153074_i0_len600	glaukothoe	zoeaI	2.92605499633608	2.5580937951754	0.000148529626973629	0.00134392351587756
Pcam.gene32_i6_len1071	glaukothoe	zoeaI	-3.15636988199704	2.12753284044328	0.000149877062435349	0.00135522082576766
Pcam.gene281_i0_len4104	glaukothoe	zoeaI	2.72252117452029	4.17331341290412	0.000150897636771864	0.00136354964065176
Pcam.gene4738_i0_len1689	glaukothoe	zoeaI	-3.44712172382953	1.5973543395	0.000154728740138249	0.00139632756406525
Pcam.gene148758_i0_len621	glaukothoe	zoeaI	3.14016888549154	1.49478177978318	0.000154728740138249	0.00139632756406525
Pcam.gene4313_i0_len708	glaukothoe	zoeaI	2.79959757189031	3.32260970290963	0.000155838960300827	0.0014054213603972
Pcam.gene188606_i0_len321	glaukothoe	zoeaI	3.33673651919202	1.16772121081099	0.000157636844635504	0.00142070076677416
Pcam.gene2960_i0_len690	glaukothoe	zoeaI	-2.63203535574662	7.09513207365782	0.000159337375392593	0.00143508327324682
Pcam.gene135807_i0_len1209	glaukothoe	zoeaI	2.75991107173543	3.32052234410496	0.000160612606692793	0.00144561891828287
Pcam.gene1005_i2_len1101	glaukothoe	zoeaI	2.72438126543011	3.86523447909469	0.000162503468483063	0.00146167817976761
Pcam.gene1181_i0_len2367	glaukothoe	zoeaI	2.72159150774382	3.70322900127892	0.00016334624748746	0.00146829531839876
Pcam.gene139874_i0_len1149	glaukothoe	zoeaI	-2.61656120490605	8.43174197942676	0.00016352789541866	0.00146871868922482
Pcam.gene1360_i2_len1725	glaukothoe	zoeaI	2.82261131335291	2.88252180427728	0.000163607633385344	0.00146871868922482
Pcam.gene5723_i1_len339	glaukothoe	zoeaI	7.53815351137745	-0.259120957104799	0.00016479894528675	0.00147362292367304
Pcam.gene158301_i0_len702	glaukothoe	zoeaI	-7.47486715494936	0.0232544805204943	0.00016479894528675	0.00147362292367304
Pcam.gene5156_i1_len384	glaukothoe	zoeaI	-7.47486715494936	0.0232544805204943	0.00016479894528675	0.00147362292367304
Pcam.gene125792_i0_len351	glaukothoe	zoeaI	-7.47486715494936	0.0232544805204943	0.00016479894528675	0.00147362292367304
Pcam.gene3623_i0_len222	glaukothoe	zoeaI	4.62137151093165	-0.200988914166836	0.00016479894528675	0.00147362292367304
Pcam.gene193555_i0_len336	glaukothoe	zoeaI	4.62137151093165	-0.200988914166836	0.00016479894528675	0.00147362292367304
Pcam.gene136240_i0_len1236	glaukothoe	zoeaI	-2.71184729037068	4.27838335638405	0.000168541821526769	0.00150538478914925
Pcam.gene92387_i0_len201	glaukothoe	zoeaI	3.64426259322709	0.975871165330386	0.000168570590264378	0.00150538478914925
Pcam.gene151_i4_len930	glaukothoe	zoeaI	2.89477516503024	2.40535131660271	0.000170278939172029	0.00151928380140025
Pcam.gene147621_i0_len630	glaukothoe	zoeaI	-3.20619414313654	2.01237443817351	0.000170348643328872	0.00151928380140025
Pcam.gene135820_i0_len1206	glaukothoe	zoeaI	2.78073632310752	2.97545028430928	0.000171798522901595	0.00153121856432709
Pcam.gene145607_i0_len1656	glaukothoe	zoeaI	-2.81696148020513	3.1198486280891	0.000173048622137871	0.00154135835754771
Pcam.gene167019_i0_len273	glaukothoe	zoeaI	-2.61179628839422	7.59483168777784	0.000173238125945122	0.00154204430549074
Pcam.gene2107_i1_len726	glaukothoe	zoeaI	-2.61939234467303	6.55332200574037	0.000175260069005836	0.00155902986757431
Pcam.gene152308_i0_len594	glaukothoe	zoeaI	-2.7839063908659	3.41431739819613	0.000176664720012229	0.0015705058248558
Pcam.gene159386_i0_len789	glaukothoe	zoeaI	2.88703576965594	2.26154585768599	0.000177692243139029	0.00157861650612431
Pcam.gene140291_i0_len1182	glaukothoe	zoeaI	2.65986894842189	4.53937495505605	0.000179062425920716	0.00158975889541527
Pcam.gene120571_i0_len498	glaukothoe	zoeaI	-4.0148921613657	0.917992303025484	0.000180605779350561	0.00160242331607604
Pcam.gene146592_i0_len2115	glaukothoe	zoeaI	-2.65829651501853	4.82507314371235	0.000182693506778799	0.00161989818300374
Pcam.gene5967_i0_len2499	glaukothoe	zoeaI	-2.65929145806679	4.92307648114045	0.000183094769676093	0.001622406659806
Pcam.gene3224_i0_len246	glaukothoe	zoeaI	2.63327880230728	4.98969907842779	0.000183402007319467	0.00162407927411838
Pcam.gene147960_i0_len642	glaukothoe	zoeaI	2.95779249444147	1.91112668518825	0.000183788477376859	0.00162645090244157
Pcam.gene159041_i0_len771	glaukothoe	zoeaI	-2.6966927248929	4.10516273708216	0.000185187317009422	0.00163777273649365
Pcam.gene7467_i0_len945	glaukothoe	zoeaI	-2.63043183432474	5.39648507537976	0.000186010323787603	0.00164399066310797
Pcam.gene6310_i0_len552	glaukothoe	zoeaI	2.58738040599959	12.0230048116054	0.000186245798215053	0.00164501121258502
Pcam.gene145118_i0_len1785	glaukothoe	zoeaI	-2.76700790064629	3.30023970509372	0.000186869774111359	0.00164945966742982
Pcam.gene4671_i0_len1089	glaukothoe	zoeaI	2.61923824552506	5.63062516077158	0.000187568894668072	0.001654565256184
Pcam.gene2455_i0_len1827	glaukothoe	zoeaI	-3.39658588578657	1.55422649600039	0.000189466321756479	0.00167022787050663
Pcam.gene2791_i0_len1410	glaukothoe	zoeaI	-2.58810682348173	8.21549743516508	0.000190029629843166	0.00167411707319416
Pcam.gene143542_i0_len5973	glaukothoe	zoeaI	-2.65735289673976	4.73798419878246	0.000191032443316256	0.00168187073409071
Pcam.gene141039_i0_len1107	glaukothoe	zoeaI	-2.83184250467472	2.8682428821024	0.000192322757144242	0.00169214400188271
Pcam.gene47685_i0_len222	glaukothoe	zoeaI	3.35283009830821	0.968701926940432	0.000193371516552442	0.00169919022365441
Pcam.gene178925_i0_len243	glaukothoe	zoeaI	3.35283009830821	0.968701926940432	0.000193371516552442	0.00169919022365441
Pcam.gene4710_i0_len834	glaukothoe	zoeaI	2.58108179170521	9.56533383501191	0.000193542510412075	0.00169960328810296
Pcam.gene796_i2_len240	glaukothoe	zoeaI	4.13329897906702	0.201868290180818	0.000195423543519558	0.00171502300548406
Pcam.gene138770_i0_len987	glaukothoe	zoeaI	2.59145209618218	6.74145762949273	0.000197492879137253	0.00173207446398814
Pcam.gene141376_i0_len2607	glaukothoe	zoeaI	-2.77047924443722	3.25063839864471	0.000199195753609148	0.00174589219339782
Pcam.gene147125_i0_len1872	glaukothoe	zoeaI	2.63026564144338	4.48757480792239	0.00020206435794789	0.00176990301517551
Pcam.gene2766_i0_len297	glaukothoe	zoeaI	2.64253235891249	4.2212172782492	0.000204676748906227	0.00179164040485732
Pcam.gene143536_i0_len5913	glaukothoe	zoeaI	-2.56748785840324	8.00132044630672	0.000212060528369149	0.00185437670564137
Pcam.gene134860_i0_len1296	glaukothoe	zoeaI	-2.65995795314871	4.40090170327123	0.000212114289060816	0.00185437670564137
Pcam.gene6805_i0_len537	glaukothoe	zoeaI	-3.01721345791549	2.15066288493693	0.000214192261847856	0.00187134960191868
Pcam.gene3054_i1_len1430	glaukothoe	zoeaI	2.55810606602709	14.3412354985547	0.000216257408777015	0.00188818889141103
Pcam.gene109832_i0_len453	glaukothoe	zoeaI	2.56034028610044	8.69909618099917	0.000216570792090857	0.00188861836021413
Pcam.gene146034_i0_len2103	glaukothoe	zoeaI	-2.83722621196987	2.9436141421672	0.000216991514511326	0.00188861836021413
Pcam.gene188830_i0_len318	glaukothoe	zoeaI	7.45614785728632	-0.330915353312098	0.00021795989537925	0.00188861836021413
Pcam.gene2066_i2_len318	glaukothoe	zoeaI	7.45614785728632	-0.330915353312098	0.00021795989537925	0.00188861836021413
Pcam.gene137422_i0_len1362	glaukothoe	zoeaI	7.45614785728632	-0.330915353312098	0.00021795989537925	0.00188861836021413
Pcam.gene124882_i0_len369	glaukothoe	zoeaI	7.45614785728632	-0.330915353312098	0.00021795989537925	0.00188861836021413
Pcam.gene130440_i0_len411	glaukothoe	zoeaI	7.45614785728632	-0.330915353312098	0.00021795989537925	0.00188861836021413
Pcam.gene120644_i0_len498	glaukothoe	zoeaI	7.45614785728632	-0.330915353312098	0.00021795989537925	0.00188861836021413
Pcam.gene41431_i0_len237	glaukothoe	zoeaI	-7.42073125630864	-0.0217453027922715	0.00021795989537925	0.00188861836021413
Pcam.gene6728_i0_len258	glaukothoe	zoeaI	4.53936585684051	-0.269817429676416	0.00021795989537925	0.00188861836021413
Pcam.gene159398_i0_len792	glaukothoe	zoeaI	4.53936585684051	-0.269817429676416	0.00021795989537925	0.00188861836021413
Pcam.gene1055_i0_len342	glaukothoe	zoeaI	4.53936585684051	-0.269817429676416	0.00021795989537925	0.00188861836021413
Pcam.gene8185_i0_len2382	glaukothoe	zoeaI	-2.59391393895655	5.4196658633392	0.000221165194113373	0.00191518160512073
Pcam.gene195182_i0_len342	glaukothoe	zoeaI	-3.60673004193433	1.07702043343312	0.000222230629542814	0.00192197947619741
Pcam.gene117892_i0_len543	glaukothoe	zoeaI	-3.60673004193433	1.07702043343312	0.000222230629542814	0.00192197947619741
Pcam.gene2782_i0_len1773	glaukothoe	zoeaI	2.55271372522441	9.83768672937509	0.000223582987271311	0.00193245623550765
Pcam.gene142944_i0_len4905	glaukothoe	zoeaI	-2.65046336296582	4.2259759471592	0.000229619990607033	0.00198338426669264
Pcam.gene154593_i0_len867	glaukothoe	zoeaI	-4.64873378067514	0.62963757774731	0.000230560867986033	0.00198900464339367
Pcam.gene123903_i0_len369	glaukothoe	zoeaI	3.85485755028985	0.477369752193857	0.000230560867986033	0.00198900464339367
Pcam.gene142259_i0_len2301	glaukothoe	zoeaI	-3.52913061022921	1.37789008989078	0.000231473153078377	0.00199436453953388
Pcam.gene28100_i0_len207	glaukothoe	zoeaI	3.23890621542089	1.26789295015166	0.000231473153078377	0.00199436453953388
Pcam.gene147190_i0_len1974	glaukothoe	zoeaI	2.66273202206895	3.72287669976	0.000235916406251393	0.0020313706638782
Pcam.gene1389_i0_len798	glaukothoe	zoeaI	-2.58457001497209	5.39019947023285	0.000236758250731187	0.00203733967421413
Pcam.gene145189_i0_len1596	glaukothoe	zoeaI	-2.7906497861664	2.83330172304661	0.000238143647184527	0.00204797560577509
Pcam.gene139720_i0_len1161	glaukothoe	zoeaI	-2.78626570560149	2.96774214765368	0.000243132823227231	0.00208826111578877
Pcam.gene155893_i0_len960	glaukothoe	zoeaI	2.75530147879866	2.91149655077636	0.000243132823227231	0.00208826111578877
Pcam.gene3595_i1_len462	glaukothoe	zoeaI	2.53745853956623	8.5629685227123	0.000243730927159691	0.00209208738228243
Pcam.gene8199_i0_len534	glaukothoe	zoeaI	2.77383613696895	2.54061164324974	0.000245338362395923	0.00210455630594764
Pcam.gene116390_i0_len519	glaukothoe	zoeaI	2.55945048170788	5.73213186596687	0.00024549062833457	0.00210455630594764
Pcam.gene421_i4_len219	glaukothoe	zoeaI	2.5407241016564	7.52546258687657	0.00024649653007331	0.00211185902140309
Pcam.gene156350_i0_len891	glaukothoe	zoeaI	-3.93107644804347	0.846937590505213	0.000247830566185567	0.00212196214945144
Pcam.gene137823_i0_len1407	glaukothoe	zoeaI	2.53263092065381	9.55487750986297	0.00024803718300776	0.00212240555847089
Pcam.gene137715_i0_len1452	glaukothoe	zoeaI	2.65172240267563	3.54308441353434	0.000248456984593192	0.0021246714565212
Pcam.gene421_i0_len369	glaukothoe	zoeaI	2.53207577641672	8.77066176361996	0.000250026627332349	0.00213676122660339
Pcam.gene1313_i0_len369	glaukothoe	zoeaI	2.9974747542227	1.84733025186278	0.000250429519996759	0.00213887094088197
Pcam.gene7179_i1_len306	glaukothoe	zoeaI	2.53101885423516	8.90295225063346	0.00025110450056359	0.00214330043195871
Pcam.gene111728_i0_len453	glaukothoe	zoeaI	-2.52834039829631	10.9668419154703	0.000252616210058792	0.00215486185904537
Pcam.gene138287_i0_len1029	glaukothoe	zoeaI	-2.95594972153998	2.34503935732707	0.000254742798720874	0.00217165067466775
Pcam.gene858_i2_len1266	glaukothoe	zoeaI	2.7694115396969	2.59115842733745	0.000255414918767236	0.00217602716374225
Pcam.gene149901_i0_len678	glaukothoe	zoeaI	-3.2051469078146	1.63034693032291	0.000257011205087108	0.00218826683188452
Pcam.gene2107_i0_len1038	glaukothoe	zoeaI	-2.53177475311821	7.19207074498604	0.000263045201859116	0.00223825178589992
Pcam.gene145327_i0_len1608	glaukothoe	zoeaI	-2.56934435625951	5.22907791089879	0.000265315007422155	0.00225616508792984
Pcam.gene142621_i0_len2394	glaukothoe	zoeaI	-2.59088858361332	4.62700427125748	0.00026641122783618	0.00226408252397915
Pcam.gene138417_i0_len1068	glaukothoe	zoeaI	2.88467586589208	1.93971554673368	0.000267249846814857	0.00226980229252668
Pcam.gene822_i0_len2655	glaukothoe	zoeaI	2.58476144084467	4.33830877264688	0.000268925542251316	0.00228262002054553
Pcam.gene140874_i0_len1134	glaukothoe	zoeaI	2.80191581951287	2.25767563119532	0.00027051692821007	0.00229470671528691
Pcam.gene159400_i0_len792	glaukothoe	zoeaI	2.61000276118097	3.85037863108494	0.000272634221714806	0.00231123680350436
Pcam.gene1283_i0_len897	glaukothoe	zoeaI	3.80440387907216	0.433342026496185	0.000277936388805081	0.00235472930639063
Pcam.gene138831_i0_len981	glaukothoe	zoeaI	2.69151188240963	2.97844287312902	0.000278409820433523	0.00235728339623393
Pcam.gene7480_i0_len1329	glaukothoe	zoeaI	2.53470084176486	5.68936298673069	0.000280604555216271	0.00237439953265719
Pcam.gene4947_i0_len1731	glaukothoe	zoeaI	2.52480474658296	6.07441172303918	0.000283416047393604	0.0023967101651274
Pcam.gene135164_i0_len1290	glaukothoe	zoeaI	-2.57194381584449	4.84862695888115	0.000284269097205197	0.00240244191398818
Pcam.gene1762_i0_len1929	glaukothoe	zoeaI	-2.67406476512325	3.58395552043227	0.000287846331321109	0.00243117529867515
Pcam.gene19_i15_len243	glaukothoe	zoeaI	-7.36448448844089	-0.068288108067586	0.000290613193839001	0.00244850993309467
Pcam.gene120637_i0_len498	glaukothoe	zoeaI	-7.30595553457553	-0.116483892347282	0.000290613193839001	0.00244850993309467
Pcam.gene124069_i0_len375	glaukothoe	zoeaI	-7.30595553457553	-0.116483892347282	0.000290613193839001	0.00244850993309467
Pcam.gene2618_i0_len387	glaukothoe	zoeaI	-7.30595553457553	-0.116483892347282	0.000290613193839001	0.00244850993309467
Pcam.gene168242_i0_len276	glaukothoe	zoeaI	3.64321642557234	0.672532834118504	0.000291391498341904	0.00245275856785232
Pcam.gene115883_i0_len513	glaukothoe	zoeaI	-3.4896847330948	1.34434429474492	0.000291475321493392	0.00245275856785232
Pcam.gene146150_i0_len2028	glaukothoe	zoeaI	-2.73301822791144	3.107601246372	0.000292837201838694	0.0024627069710459
Pcam.gene153251_i0_len582	glaukothoe	zoeaI	3.20578216793082	1.05329023108445	0.000294416612142119	0.00247447144037043
Pcam.gene131833_i0_len378	glaukothoe	zoeaI	3.24063938355425	0.871428556204344	0.000295196772535789	0.00247950818500037
Pcam.gene115964_i0_len513	glaukothoe	zoeaI	2.63829431510984	3.45193246490078	0.000295568534718602	0.00248111051679277
Pcam.gene6962_i1_len468	glaukothoe	zoeaI	-2.4977507195802	10.1977352054593	0.000295764188738726	0.00248123347566123
Pcam.gene141391_i0_len2631	glaukothoe	zoeaI	2.56444343569198	4.41779657306132	0.000302405506107006	0.00253539735640051
Pcam.gene6772_i0_len900	glaukothoe	zoeaI	-2.49418106681695	9.24001258188033	0.000302844778945233	0.0025375282578125
Pcam.gene8212_i0_len537	glaukothoe	zoeaI	2.5842333925057	4.05408321278158	0.000304552487172882	0.00255027824933773
Pcam.gene146527_i0_len2214	glaukothoe	zoeaI	2.69807200352933	2.77453361080754	0.000304832326920351	0.00255106320966067
Pcam.gene195514_i0_len327	glaukothoe	zoeaI	4.00829792824258	0.0944158708682508	0.000305695076875519	0.0025567224611407
Pcam.gene142747_i0_len2451	glaukothoe	zoeaI	-2.53426313169956	5.42133590411925	0.000306533738669448	0.00256217346931755
Pcam.gene149767_i0_len672	glaukothoe	zoeaI	2.59068705214503	3.87398869869286	0.000310751810613128	0.00259584754411015
Pcam.gene138393_i0_len1065	glaukothoe	zoeaI	-2.49894742941691	7.21737010888371	0.000311248396000504	0.00259841230960713
Pcam.gene151_i6_len387	glaukothoe	zoeaI	2.60503899944225	3.67327508782978	0.000311443088643014	0.00259845517901305
Pcam.gene4973_i0_len363	glaukothoe	zoeaI	-3.15519438723683	1.58819660279295	0.000312633631342149	0.00260680159272395
Pcam.gene4120_i1_len5757	glaukothoe	zoeaI	-2.48493853683433	10.4356010309501	0.000315245288944992	0.00262698019505042
Pcam.gene202988_i0_len276	glaukothoe	zoeaI	2.72235060400271	2.49615796048677	0.000316268775706643	0.00263390788419603
Pcam.gene799_i2_len549	glaukothoe	zoeaI	2.50407038724179	6.06504246789082	0.000318092276651378	0.0026474856881221
Pcam.gene135116_i0_len1296	glaukothoe	zoeaI	-2.58311991284877	4.24268187688544	0.000322963642205794	0.00268639903359043
Pcam.gene159402_i0_len792	glaukothoe	zoeaI	2.66296108034068	2.95386988103252	0.000323706800351851	0.00269094773755195
Pcam.gene140383_i0_len1095	glaukothoe	zoeaI	2.48183287095786	7.8720255669414	0.000325786093585023	0.00270659137628091
Pcam.gene157895_i0_len691	glaukothoe	zoeaI	-2.92421860250928	2.07209089521054	0.000326220611595494	0.0027085597478807
Pcam.gene145328_i0_len1608	glaukothoe	zoeaI	2.5189819009771	5.05995165276152	0.000333169057820427	0.0027645771456431
Pcam.gene630_i1_len2799	glaukothoe	zoeaI	-2.58534990637784	4.0659797045755	0.000333622244773962	0.00276666287438686
Pcam.gene5896_i1_len2309	glaukothoe	zoeaI	-2.70400699987694	3.08307734182393	0.000337873797156171	0.00280022612540314
Pcam.gene142012_i0_len2226	glaukothoe	zoeaI	-3.87236569312771	0.797427606254147	0.000343490952083702	0.00284505980130718
Pcam.gene2612_i0_len999	glaukothoe	zoeaI	-2.48191801477969	6.79685187539117	0.000345151034354372	0.00285708356215563
Pcam.gene7517_i0_len945	glaukothoe	zoeaI	-2.57684364172485	3.88584031314064	0.000351647805419796	0.00290910568297801
Pcam.gene8284_i0_len561	glaukothoe	zoeaI	2.53280950698512	4.30817882634273	0.000356279614239513	0.00294491091169049
Pcam.gene111277_i0_len459	glaukothoe	zoeaI	-2.54039986059119	4.42848002003508	0.000356405544389738	0.00294491091169049
Pcam.gene135057_i0_len1275	glaukothoe	zoeaI	-2.84136597395997	2.35680570445158	0.000357280665660197	0.00295036347281324
Pcam.gene1034_i0_len585	glaukothoe	zoeaI	-2.48604509526054	5.90869743725869	0.000357803720303258	0.00295290391205121
Pcam.gene3927_i0_len1461	glaukothoe	zoeaI	-2.47633911592517	6.18446085710297	0.000366018311044919	0.00301888026943667
Pcam.gene159146_i0_len795	glaukothoe	zoeaI	2.56796976898677	3.61843581164243	0.000372091450792714	0.0030671254404489
Pcam.gene148884_i0_len621	glaukothoe	zoeaI	2.59789861272893	3.24365858265633	0.000374950474283472	0.00308883479656119
Pcam.gene156005_i0_len969	glaukothoe	zoeaI	2.44899972506659	9.66937943819447	0.000378140100238274	0.00311323993637613
Pcam.gene145716_i0_len1674	glaukothoe	zoeaI	-2.62050406692085	3.32317087130635	0.00038044235114879	0.00313031437547876
Pcam.gene145332_i0_len1611	glaukothoe	zoeaI	-3.12090519445037	1.55936387992703	0.000381712971088626	0.00313888506759621
Pcam.gene140573_i0_len1077	glaukothoe	zoeaI	2.45474908834163	7.27667751152222	0.000384088278831749	0.00315652405649018
Pcam.gene117386_i0_len540	glaukothoe	zoeaI	3.94148640576369	0.0378018619533458	0.00038525294388571	0.00316230380526066
Pcam.gene2717_i0_len321	glaukothoe	zoeaI	3.94148640576369	0.0378018619533458	0.00038525294388571	0.00316230380526066
Pcam.gene156579_i0_len882	glaukothoe	zoeaI	-2.47044071652838	5.89552243787214	0.000386439384280522	0.00317014427272136
Pcam.gene152835_i0_len606	glaukothoe	zoeaI	7.36919841279526	-0.406147743737485	0.00039082463999038	0.00318704590421662
Pcam.gene112638_i0_len420	glaukothoe	zoeaI	7.36919841279526	-0.406147743737485	0.00039082463999038	0.00318704590421662
Pcam.gene178577_i0_len243	glaukothoe	zoeaI	7.36919841279526	-0.406147743737485	0.00039082463999038	0.00318704590421662
Pcam.gene2260_i1_len249	glaukothoe	zoeaI	7.36919841279526	-0.406147743737485	0.00039082463999038	0.00318704590421662
Pcam.gene39307_i0_len237	glaukothoe	zoeaI	-7.2449513366442	-0.166454736378346	0.00039082463999038	0.00318704590421662
Pcam.gene189674_i0_len309	glaukothoe	zoeaI	-7.2449513366442	-0.166454736378346	0.00039082463999038	0.00318704590421662
Pcam.gene556_i0_len1509	glaukothoe	zoeaI	-7.2449513366442	-0.166454736378346	0.00039082463999038	0.00318704590421662
Pcam.gene139316_i0_len1014	glaukothoe	zoeaI	4.45241641234946	-0.341789759153553	0.00039082463999038	0.00318704590421662
Pcam.gene111250_i0_len459	glaukothoe	zoeaI	4.45241641234946	-0.341789759153553	0.00039082463999038	0.00318704590421662
Pcam.gene159458_i0_len789	glaukothoe	zoeaI	4.45241641234946	-0.341789759153553	0.00039082463999038	0.00318704590421662
Pcam.gene19835_i0_len204	glaukothoe	zoeaI	3.20121619573747	0.837597782167045	0.000395255096106125	0.00322125853592317
Pcam.gene7086_i1_len993	glaukothoe	zoeaI	2.48304326256617	4.76430360472486	0.000396290140875119	0.00322725796961908
Pcam.gene2289_i1_len747	glaukothoe	zoeaI	2.43905845732365	10.3566825694712	0.000396462096647106	0.00322725796961908
Pcam.gene137288_i0_len1398	glaukothoe	zoeaI	-2.45325932504447	6.8143144959264	0.000398729806692025	0.00324379121076218
Pcam.gene109890_i0_len450	glaukothoe	zoeaI	-2.45832059428369	6.1456300865628	0.000399993920998967	0.00325214511806278
Pcam.gene1139_i0_len552	glaukothoe	zoeaI	2.43652164061315	9.6463052446818	0.000402504756567967	0.00327061956314979
Pcam.gene6702_i0_len3177	glaukothoe	zoeaI	-2.4787726960468	5.22269970243578	0.000403268994658161	0.00327488825756758
Pcam.gene146920_i0_len1917	glaukothoe	zoeaI	2.55106596567415	3.62715044532964	0.000404392222414784	0.00328206547357126
Pcam.gene146906_i0_len1920	glaukothoe	zoeaI	-2.5918530571384	3.55401423435401	0.000407994488660653	0.00330867418414017
Pcam.gene4019_i0_len708	glaukothoe	zoeaI	3.69787318967887	0.341381806357321	0.000408153490325433	0.00330867418414017
Pcam.gene8023_i0_len1314	glaukothoe	zoeaI	2.49913018047004	4.49016296006197	0.000410050548058915	0.00332208800992412
Pcam.gene127455_i0_len357	glaukothoe	zoeaI	2.44594176205193	6.51038646344947	0.000410328052005799	0.00332237267388984
Pcam.gene201029_i0_len285	glaukothoe	zoeaI	2.59035547688535	3.0399292673176	0.000411314567632808	0.00332839438790468
Pcam.gene5796_i0_len3555	glaukothoe	zoeaI	2.5102433970713	4.042328294727	0.000414878400100435	0.00335525257143172
Pcam.gene140941_i0_len1131	glaukothoe	zoeaI	-2.50798632485811	4.40117456290766	0.000417320706844396	0.00337279680468323
Pcam.gene141823_i0_len2820	glaukothoe	zoeaI	-2.44033112581621	7.17936191871962	0.000417539843707867	0.00337279680468323
Pcam.gene2229_i2_len921	glaukothoe	zoeaI	2.58473783941026	3.29263054293846	0.00042208724101178	0.00340752173132478
Pcam.gene186743_i0_len312	glaukothoe	zoeaI	2.8998545795286	1.42088372381213	0.000422388314789428	0.00340794527318039
Pcam.gene196380_i0_len324	glaukothoe	zoeaI	-2.59035813001871	3.29785758720955	0.000430147445758078	0.00346850658026573
Pcam.gene12_i36_len237	glaukothoe	zoeaI	2.47486042501503	4.73715939899596	0.000431616512751391	0.00347830638259616
Pcam.gene146331_i0_len2190	glaukothoe	zoeaI	-2.47506734388096	4.81300808948197	0.000435338413071609	0.00350623911068485
Pcam.gene7290_i0_len864	glaukothoe	zoeaI	-2.87537219757544	2.03107648477366	0.000436012809122038	0.00350960868317375
Pcam.gene1299_i0_len3081	glaukothoe	zoeaI	2.46058957323656	5.09159932138676	0.000442484225318167	0.00355960901447267
Pcam.gene147183_i0_len1977	glaukothoe	zoeaI	2.43383671805499	6.33597225298539	0.000443061115814687	0.00356215939917169
Pcam.gene147006_i0_len1851	glaukothoe	zoeaI	2.41664494436774	8.956234670357	0.000446074618666039	0.00358428538843732
Pcam.gene1299_i2_len1437	glaukothoe	zoeaI	2.48121646737249	4.31996065438848	0.000448756995458192	0.00360372635837194
Pcam.gene7450_i0_len651	glaukothoe	zoeaI	2.42900471005217	6.22288285607918	0.000452604909243282	0.0036324988851914
Pcam.gene77_i3_len1680	glaukothoe	zoeaI	-2.62171001666385	3.07049173353895	0.000458055939325814	0.00367409644018622
Pcam.gene2894_i0_len4825	glaukothoe	zoeaI	-2.43338245363016	6.10665861252369	0.000462011743642599	0.00370365905371506
Pcam.gene143394_i0_len5412	glaukothoe	zoeaI	-2.65390821096976	2.85616591544559	0.00046440763779427	0.00372068959607473
Pcam.gene138580_i0_len1047	glaukothoe	zoeaI	2.59689606089818	2.97330120272282	0.00046955779920553	0.00375975368662932
Pcam.gene146292_i0_len2040	glaukothoe	zoeaI	2.40345125077265	9.84288438011459	0.000474042250690142	0.00379344493430267
Pcam.gene138191_i0_len1023	glaukothoe	zoeaI	-2.61064337088296	2.94568822782042	0.000476451241002575	0.00380841691758763
Pcam.gene157670_i0_len732	glaukothoe	zoeaI	-2.55835468268195	3.31680430238111	0.000476468851303092	0.00380841691758763
Pcam.gene53011_i0_len225	glaukothoe	zoeaI	-3.81116396361185	0.746053165506587	0.000481146880057383	0.00383909280083039
Pcam.gene155428_i0_len825	glaukothoe	zoeaI	-3.77956112742844	0.719621191512189	0.000481146880057383	0.00383909280083039
Pcam.gene147079_i0_len1869	glaukothoe	zoeaI	3.50613724993933	0.553484847494725	0.000481146880057383	0.00383909280083039
Pcam.gene139207_i0_len1011	glaukothoe	zoeaI	-2.799937803266	2.09612661745891	0.000481756063250085	0.00384171734440498
Pcam.gene1755_i0_len1848	glaukothoe	zoeaI	-2.56990509817964	3.28072707374605	0.000487044867888839	0.0038816343308257
Pcam.gene232_i1_len279	glaukothoe	zoeaI	2.58731620976817	2.96513079692588	0.000487357244280386	0.00388186699860287
Pcam.gene159728_i0_len735	glaukothoe	zoeaI	-2.96958992215465	1.63531208289919	0.000488046596954727	0.00388510032000894
Pcam.gene141835_i0_len2841	glaukothoe	zoeaI	2.4130606197341	6.19522599201462	0.000491619988456347	0.00391127498651167
Pcam.gene140983_i0_len1113	glaukothoe	zoeaI	2.74546006306138	1.82001208176413	0.000492870994814501	0.00391895336248096
Pcam.gene143514_i0_len5748	glaukothoe	zoeaI	2.39573229582291	8.74378015883497	0.000495534558061544	0.00393784795472907
Pcam.gene140681_i0_len1086	glaukothoe	zoeaI	-2.47268134842251	4.30851795378597	0.00049690521789785	0.00394531921215163
Pcam.gene121447_i0_len486	glaukothoe	zoeaI	-4.47106782193332	0.479485989476189	0.000497338167391159	0.00394531921215163
Pcam.gene44461_i0_len234	glaukothoe	zoeaI	3.64150494468945	0.293293978094987	0.000497338167391159	0.00394531921215163
Pcam.gene143102_i0_len4323	glaukothoe	zoeaI	-2.48863396107995	4.2559777298658	0.000498756755186044	0.00395428432625234
Pcam.gene156139_i0_len945	glaukothoe	zoeaI	-2.55614390889601	3.40227183850863	0.000502885467804626	0.00398471329055827
Pcam.gene158057_i0_len693	glaukothoe	zoeaI	2.73998807755854	1.9018082249116	0.000505605196278527	0.00400394918000349
Pcam.gene2322_i0_len3534	glaukothoe	zoeaI	2.39656235224075	7.18012835417583	0.000511229842766278	0.00404615397496544
Pcam.gene3314_i0_len666	glaukothoe	zoeaI	-2.77105146611727	2.29778400444841	0.000512316897964844	0.00405241779417316
Pcam.gene138251_i0_len1023	glaukothoe	zoeaI	-2.59093883870713	2.92923686229145	0.000515628707282648	0.00407626200659201
Pcam.gene120735_i0_len492	glaukothoe	zoeaI	-2.52235364630725	3.74512317598036	0.000517581197619473	0.00408933893773356
Pcam.gene119125_i0_len474	glaukothoe	zoeaI	-3.04978059127735	1.49982381114392	0.00051873729900163	0.00409375411324948
Pcam.gene201912_i0_len279	glaukothoe	zoeaI	3.00795512400677	1.37968688822796	0.00051873729900163	0.00409375411324948
Pcam.gene147579_i0_len627	glaukothoe	zoeaI	-2.57879422160269	3.19205314217502	0.000527680657533448	0.00413818437006157
Pcam.gene109818_i0_len450	glaukothoe	zoeaI	7.27667063728933	-0.485161692065176	0.000530404868558373	0.00413818437006157
Pcam.gene5835_i0_len279	glaukothoe	zoeaI	7.27667063728933	-0.485161692065176	0.000530404868558373	0.00413818437006157
Pcam.gene3960_i0_len612	glaukothoe	zoeaI	7.27667063728933	-0.485161692065176	0.000530404868558373	0.00413818437006157
Pcam.gene135090_i0_len1290	glaukothoe	zoeaI	7.27667063728933	-0.485161692065176	0.000530404868558373	0.00413818437006157
Pcam.gene155435_i0_len828	glaukothoe	zoeaI	7.27667063728933	-0.485161692065176	0.000530404868558373	0.00413818437006157
Pcam.gene6986_i1_len231	glaukothoe	zoeaI	7.27667063728933	-0.485161692065176	0.000530404868558373	0.00413818437006157
Pcam.gene3362_i0_len249	glaukothoe	zoeaI	7.27667063728933	-0.485161692065176	0.000530404868558373	0.00413818437006157
Pcam.gene7348_i1_len402	glaukothoe	zoeaI	7.27667063728933	-0.485161692065176	0.000530404868558373	0.00413818437006157
Pcam.gene159315_i0_len786	glaukothoe	zoeaI	7.27667063728933	-0.485161692065176	0.000530404868558373	0.00413818437006157
Pcam.gene1433_i2_len231	glaukothoe	zoeaI	7.27667063728933	-0.485161692065176	0.000530404868558373	0.00413818437006157
Pcam.gene111954_i0_len453	glaukothoe	zoeaI	7.27667063728933	-0.485161692065176	0.000530404868558373	0.00413818437006157
Pcam.gene1248_i1_len276	glaukothoe	zoeaI	-7.18125325332947	-0.218336686727705	0.000530404868558373	0.00413818437006157
Pcam.gene157217_i0_len720	glaukothoe	zoeaI	-7.18125325332947	-0.218336686727705	0.000530404868558373	0.00413818437006157
Pcam.gene193739_i0_len342	glaukothoe	zoeaI	-7.18125325332947	-0.218336686727705	0.000530404868558373	0.00413818437006157
Pcam.gene113817_i0_len420	glaukothoe	zoeaI	-7.18125325332947	-0.218336686727705	0.000530404868558373	0.00413818437006157
Pcam.gene927_i0_len288	glaukothoe	zoeaI	-7.18125325332947	-0.218336686727705	0.000530404868558373	0.00413818437006157
Pcam.gene3051_i0_len1014	glaukothoe	zoeaI	4.35988863684352	-0.417204312501929	0.000530404868558373	0.00413818437006157
Pcam.gene139386_i0_len996	glaukothoe	zoeaI	4.35988863684352	-0.417204312501929	0.000530404868558373	0.00413818437006157
Pcam.gene7681_i1_len402	glaukothoe	zoeaI	4.35988863684352	-0.417204312501929	0.000530404868558373	0.00413818437006157
Pcam.gene2606_i0_len309	glaukothoe	zoeaI	3.37487695370544	0.739286017317018	0.000533686413488452	0.00415905250488897
Pcam.gene38335_i0_len237	glaukothoe	zoeaI	3.11898292231943	0.767642224505018	0.000533686413488452	0.00415905250488897
Pcam.gene194522_i0_len339	glaukothoe	zoeaI	-2.40842029355325	5.7167383261577	0.000537009409928149	0.00417994284083506
Pcam.gene138953_i0_len990	glaukothoe	zoeaI	-2.95294056047366	1.62143688894315	0.000537281827075531	0.00417994284083506
Pcam.gene193894_i0_len342	glaukothoe	zoeaI	-2.95294056047366	1.62143688894315	0.000537281827075531	0.00417994284083506
Pcam.gene110107_i0_len438	glaukothoe	zoeaI	-2.37663943315304	9.87401316599403	0.00054195729105908	0.00421392543723078
Pcam.gene153811_i0_len585	glaukothoe	zoeaI	2.49751924249237	3.60442672007227	0.000544349396567403	0.00423012558284919
Pcam.gene135456_i0_len1314	glaukothoe	zoeaI	2.3921415053036	5.8545501924611	0.000551434579711403	0.00428275649783791
Pcam.gene1877_i0_len1155	glaukothoe	zoeaI	-2.45604923707106	4.20604979763191	0.000554674241448607	0.00430547820032702
Pcam.gene5849_i1_len525	glaukothoe	zoeaI	2.5581889629734	2.94034528630559	0.00056630533053704	0.00439327304527547
Pcam.gene138126_i0_len1038	glaukothoe	zoeaI	-2.55937164392234	3.07282489123751	0.000573438650074381	0.00444609559684367
Pcam.gene146661_i0_len2169	glaukothoe	zoeaI	2.48794109052485	3.45405212039299	0.000574687631644512	0.00445326063006386
Pcam.gene143038_i0_len4152	glaukothoe	zoeaI	2.49081121887591	3.48118272623142	0.000577033151648635	0.00446890985468898
Pcam.gene141766_i0_len2847	glaukothoe	zoeaI	2.40255666005303	5.1120329799057	0.00057924492415099	0.00448134236670031
Pcam.gene136419_i0_len1488	glaukothoe	zoeaI	-2.73983493713019	2.27170466061867	0.000579318046774236	0.00448134236670031
Pcam.gene578_i2_len5967	glaukothoe	zoeaI	2.37493335603334	6.49105559304156	0.000579619201645728	0.00448134236670031
Pcam.gene130351_i0_len408	glaukothoe	zoeaI	-2.36337696732783	9.04545758398272	0.000581485656332295	0.00449323865670975
Pcam.gene268_i2_len201	glaukothoe	zoeaI	-2.50514567017306	3.5197779515923	0.000592416219689661	0.00457512199408782
Pcam.gene151400_i0_len567	glaukothoe	zoeaI	2.43054243017898	4.14892053826847	0.000601235949270669	0.00464062071655537
Pcam.gene110272_i0_len441	glaukothoe	zoeaI	-4.43274965722014	0.447360614780871	0.00060834606467827	0.0046928575433932
Pcam.gene176749_i0_len240	glaukothoe	zoeaI	2.63982209415412	2.11880222359528	0.000610421922609088	0.00470622256193778
Pcam.gene146164_i0_len2037	glaukothoe	zoeaI	2.36025526680169	7.03042550596839	0.00061313724564573	0.00472449992316564
Pcam.gene154149_i0_len837	glaukothoe	zoeaI	2.43763585715844	4.03048226029311	0.000615544367490864	0.00474038325256447
Pcam.gene1045_i0_len1056	glaukothoe	zoeaI	2.41199030920612	4.47652866603088	0.000621123905768138	0.00478066619891614
Pcam.gene6366_i1_len324	glaukothoe	zoeaI	-3.39709616282247	0.901486520535737	0.000622182326904088	0.00478612532951809
Pcam.gene156744_i0_len915	glaukothoe	zoeaI	-2.42721902679579	4.15899054767139	0.000654036686022848	0.00502834262030353
Pcam.gene18254_i0_len213	glaukothoe	zoeaI	3.02336895351983	0.89718075621086	0.000656909961029498	0.00504477408727863
Pcam.gene210708_i0_len294	glaukothoe	zoeaI	3.02336895351983	0.89718075621086	0.000656909961029498	0.00504477408727863
Pcam.gene4458_i0_len702	glaukothoe	zoeaI	2.43915771802478	3.46190955066593	0.000658588816674856	0.00505483510581127
Pcam.gene138759_i0_len1053	glaukothoe	zoeaI	2.62483181387428	2.2365390168773	0.000659912417890595	0.00506215972268846
Pcam.gene138677_i0_len1059	glaukothoe	zoeaI	-2.35046114005316	6.42592993938804	0.000667097897798478	0.005114417216455
Pcam.gene3578_i1_len657	glaukothoe	zoeaI	-2.63206437725829	2.5474439280986	0.000671536554619636	0.00514181167222103
Pcam.gene3039_i0_len1014	glaukothoe	zoeaI	2.78206027403218	1.66130025607832	0.000671796374740872	0.00514181167222103
Pcam.gene995_i3_len609	glaukothoe	zoeaI	2.78206027403218	1.66130025607832	0.000671796374740872	0.00514181167222103
Pcam.gene123289_i0_len363	glaukothoe	zoeaI	2.68142212766891	1.76566412656675	0.000678621955135432	0.00519115500055608
Pcam.gene139863_i0_len1149	glaukothoe	zoeaI	-2.32887839895862	9.4406376211255	0.000686204869544423	0.00524623332499439
Pcam.gene4420_i0_len1491	glaukothoe	zoeaI	-2.52302256816943	3.04258431984673	0.000687108770379671	0.00525021573264467
Pcam.gene159654_i0_len747	glaukothoe	zoeaI	-2.36364878774619	5.4058363918388	0.000688009041038908	0.00525416598025702
Pcam.gene149332_i0_len663	glaukothoe	zoeaI	2.43220821831814	3.45606923156387	0.000694671379442907	0.00530209090724018
Pcam.gene144796_i0_len1803	glaukothoe	zoeaI	-2.39541944420854	4.32747393866935	0.000711328678723444	0.0054202429771686
Pcam.gene4818_i0_len1422	glaukothoe	zoeaI	-2.99403716936397	1.45341584396816	0.000711427005180291	0.0054202429771686
Pcam.gene3213_i0_len246	glaukothoe	zoeaI	2.922390318458	1.30622945029709	0.000711427005180291	0.0054202429771686
Pcam.gene155792_i0_len933	glaukothoe	zoeaI	-2.34123227076729	6.25253473068208	0.000711733101758351	0.0054202429771686
Pcam.gene5380_i0_len718	glaukothoe	zoeaI	2.31938565796938	9.80004094238354	0.000716044203575359	0.00545004660889008
Pcam.gene4785_i0_len276	glaukothoe	zoeaI	2.775970025363	1.43811803025791	0.000720674168595307	0.00547266734720564
Pcam.gene159329_i0_len783	glaukothoe	zoeaI	-2.35561716262911	5.32183085534715	0.000724319649343229	0.00547266734720564
Pcam.gene6898_i1_len3486	glaukothoe	zoeaI	2.40897321201219	3.92281217449522	0.000726510058460957	0.00547266734720564
Pcam.gene3637_i1_len270	glaukothoe	zoeaI	7.17779939546544	-0.568355679656965	0.000726851116172583	0.00547266734720564
Pcam.gene19_i18_len243	glaukothoe	zoeaI	7.17779939546544	-0.568355679656965	0.000726851116172583	0.00547266734720564
Pcam.gene154931_i0_len804	glaukothoe	zoeaI	7.17779939546544	-0.568355679656965	0.000726851116172583	0.00547266734720564
Pcam.gene153833_i0_len585	glaukothoe	zoeaI	7.17779939546544	-0.568355679656965	0.000726851116172583	0.00547266734720564
Pcam.gene137544_i0_len1368	glaukothoe	zoeaI	7.17779939546544	-0.568355679656965	0.000726851116172583	0.00547266734720564
Pcam.gene115918_i0_len513	glaukothoe	zoeaI	7.17779939546544	-0.568355679656965	0.000726851116172583	0.00547266734720564
Pcam.gene148899_i0_len624	glaukothoe	zoeaI	7.17779939546544	-0.568355679656965	0.000726851116172583	0.00547266734720564
Pcam.gene3000_i1_len504	glaukothoe	zoeaI	7.17779939546544	-0.568355679656965	0.000726851116172583	0.00547266734720564
Pcam.gene3082_i1_len315	glaukothoe	zoeaI	7.17779939546544	-0.568355679656965	0.000726851116172583	0.00547266734720564
Pcam.gene208921_i0_len288	glaukothoe	zoeaI	-7.11461233008195	-0.272281960581558	0.000726851116172583	0.00547266734720564
Pcam.gene155_i4_len237	glaukothoe	zoeaI	-7.11461233008195	-0.272281960581558	0.000726851116172583	0.00547266734720564
Pcam.gene147009_i0_len1854	glaukothoe	zoeaI	-7.11461233008195	-0.272281960581558	0.000726851116172583	0.00547266734720564
Pcam.gene4811_i1_len579	glaukothoe	zoeaI	-7.11461233008195	-0.272281960581558	0.000726851116172583	0.00547266734720564
Pcam.gene848_i1_len228	glaukothoe	zoeaI	-7.11461233008195	-0.272281960581558	0.000726851116172583	0.00547266734720564
Pcam.gene39_i10_len237	glaukothoe	zoeaI	-7.11461233008195	-0.272281960581558	0.000726851116172583	0.00547266734720564
Pcam.gene1710_i2_len402	glaukothoe	zoeaI	-3.36861310530577	0.877869252051446	0.000727000819905272	0.00547266734720564
Pcam.gene127261_i0_len357	glaukothoe	zoeaI	-3.33955636293859	0.853835658683662	0.000727000819905272	0.00547266734720564
Pcam.gene138833_i0_len981	glaukothoe	zoeaI	-2.82634242330867	1.84922051548523	0.000736227209217745	0.00553715388083607
Pcam.gene155907_i0_len960	glaukothoe	zoeaI	2.43578522188429	3.19570785845339	0.000736375220656854	0.00553715388083607
Pcam.gene110002_i0_len447	glaukothoe	zoeaI	2.32144350607875	7.09383478988723	0.000741588882288017	0.00557330065701981
Pcam.gene921_i0_len1803	glaukothoe	zoeaI	2.32560524032136	6.44125957406738	0.000743312396672355	0.00558319251155323
Pcam.gene7814_i0_len762	glaukothoe	zoeaI	-4.39338592356867	0.414457832536635	0.00074710593628716	0.00560861345817327
Pcam.gene124099_i0_len372	glaukothoe	zoeaI	2.42716030595242	3.54508343764447	0.000749912642119705	0.00562660235258725
Pcam.gene6716_i0_len807	glaukothoe	zoeaI	-2.32328562465857	6.80288674192406	0.000752430237374524	0.0056424035524781
Pcam.gene140296_i0_len1182	glaukothoe	zoeaI	-2.31144357869443	7.99560624966209	0.000758146268425923	0.00568215912935077
Pcam.gene148059_i0_len645	glaukothoe	zoeaI	2.30550513880901	8.03282096469291	0.000775556615892256	0.00580946999489128
Pcam.gene172607_i0_len270	glaukothoe	zoeaI	-3.09234687501885	1.29820800264261	0.000785051655554848	0.0058773829024281
Pcam.gene186386_i0_len318	glaukothoe	zoeaI	-2.67529939035513	2.21803542078909	0.000792704719004082	0.00593083533810166
Pcam.gene27996_i0_len207	glaukothoe	zoeaI	2.40842149026105	3.4599970634762	0.000793056694976682	0.00593083533810166
Pcam.gene138750_i0_len1056	glaukothoe	zoeaI	-2.72232501072916	2.14882446432468	0.000794418588116525	0.00593778081019702
Pcam.gene988_i0_len1761	glaukothoe	zoeaI	-2.33886657136566	5.25739596439316	0.000796413610118758	0.00594944837466372
Pcam.gene124498_i0_len366	glaukothoe	zoeaI	3.79779718055315	-0.0819262209409315	0.000797166991154515	0.0059518328511689
Pcam.gene118384_i0_len525	glaukothoe	zoeaI	-2.31855088231282	6.24908524891384	0.0007977451504378	0.00595290719771441
Pcam.gene155032_i0_len810	glaukothoe	zoeaI	-2.87547322213223	1.73346473484244	0.000799281523899639	0.0059611268387466
Pcam.gene156763_i0_len915	glaukothoe	zoeaI	-2.31473468451376	6.19918224037904	0.000801238705942948	0.00597247426920388
Pcam.gene151252_i0_len576	glaukothoe	zoeaI	2.49592514024806	2.55678315251117	0.000818915181913412	0.00610091810525492
Pcam.gene17_i8_len1672	glaukothoe	zoeaI	2.357649518303	4.05770864817246	0.000819554068772018	0.00610236131163869
Pcam.gene154599_i0_len867	glaukothoe	zoeaI	2.30441804021931	6.11856723492427	0.000830988587425185	0.00618414308166364
Pcam.gene1223_i1_len2040	glaukothoe	zoeaI	-2.36598852987956	4.21968222670339	0.000835045139321572	0.00621095972317965
Pcam.gene140903_i0_len1134	glaukothoe	zoeaI	-2.30137956723787	6.5827274206668	0.000839937310779971	0.00624395914109102
Pcam.gene135173_i0_len1287	glaukothoe	zoeaI	-2.40909817910352	3.77593559784533	0.000847722545903113	0.00629841770148502
Pcam.gene632_i0_len249	glaukothoe	zoeaI	-2.43550021995618	3.34363138247683	0.000850474220427385	0.00630909311465728
Pcam.gene3433_i0_len639	glaukothoe	zoeaI	2.49354492187278	2.64481331617897	0.000850726964136648	0.00630909311465728
Pcam.gene39_i14_len231	glaukothoe	zoeaI	3.28767156667737	0.664488707103405	0.000851460626066237	0.00630909311465728
Pcam.gene114202_i0_len432	glaukothoe	zoeaI	3.28767156667737	0.664488707103405	0.000851460626066237	0.00630909311465728
Pcam.gene150_i7_len210	glaukothoe	zoeaI	3.28767156667737	0.664488707103405	0.000851460626066237	0.00630909311465728
Pcam.gene2162_i0_len852	glaukothoe	zoeaI	2.28660018237214	7.58179244917959	0.000855019541003896	0.00633204098761827
Pcam.gene0_i89_len216	glaukothoe	zoeaI	-2.73183531667092	1.9116104993413	0.000863402512738026	0.00639067043445619
Pcam.gene8098_i1_len435	glaukothoe	zoeaI	-2.50981432538782	2.92070917338819	0.000865406186169418	0.00640204425256902
Pcam.gene155124_i0_len831	glaukothoe	zoeaI	2.98394576570305	0.86397943976086	0.000870649572412142	0.00643644678171454
Pcam.gene138487_i0_len1071	glaukothoe	zoeaI	-2.30692401655372	5.72271037963368	0.000870995679900822	0.00643644678171454
Pcam.gene158969_i0_len768	glaukothoe	zoeaI	2.74118006123467	1.52167973111117	0.000877004914909077	0.00647736173145131
Pcam.gene3632_i0_len360	glaukothoe	zoeaI	-2.84879558698535	1.53511773756332	0.000880554514691494	0.00650007608367851
Pcam.gene152968_i0_len597	glaukothoe	zoeaI	2.91703233781455	1.15449092705138	0.000883101605113528	0.00651536964633813
Pcam.gene155903_i0_len960	glaukothoe	zoeaI	-2.4502503068346	3.03474479727395	0.000884879070888678	0.00652434815676334
Pcam.gene146510_i0_len2214	glaukothoe	zoeaI	2.3075237687695	5.04758527780743	0.000885270467725403	0.00652434815676334
Pcam.gene825_i1_len828	glaukothoe	zoeaI	2.38075641906894	3.57240559790216	0.000887613380799777	0.00653810006663264
Pcam.gene140139_i0_len1194	glaukothoe	zoeaI	-2.28917989669143	6.26504128745038	0.000914050702152486	0.00672921966976707
Pcam.gene3622_i0_len1884	glaukothoe	zoeaI	-2.32638852115858	4.76285772022743	0.000921720596535465	0.0067820429078412
Pcam.gene4577_i0_len617	glaukothoe	zoeaI	2.27716072485494	6.52708038985457	0.000934999386005613	0.0068760577163975
Pcam.gene141295_i0_len2802	glaukothoe	zoeaI	2.33469448397481	3.96044816393271	0.000941719291075525	0.00692176302523501
Pcam.gene155554_i0_len936	glaukothoe	zoeaI	-2.63061395645816	2.18107147753146	0.000961121735290245	0.0070605877531397
Pcam.gene149453_i0_len666	glaukothoe	zoeaI	2.42350592452016	3.0008798917273	0.000979641379562794	0.00719278201984294
Pcam.gene4147_i1_len684	glaukothoe	zoeaI	2.60047824228821	1.94240115394223	0.000984125511678988	0.0072218375343124
Pcam.gene562_i2_len1041	glaukothoe	zoeaI	-2.2605631208625	7.35735205728263	0.000988230390566562	0.00724808036055989
Pcam.gene159946_i0_len762	glaukothoe	zoeaI	2.41190125191296	2.92406308100093	0.000995815994758032	0.00729981051130647
Pcam.gene3307_i0_len1200	glaukothoe	zoeaI	-2.63618083479247	1.96050887609954	0.000997073081375674	0.00730511908043706
Pcam.gene210300_i0_len294	glaukothoe	zoeaI	2.47327210326773	2.22870109223718	0.000999061250924431	0.00731487689896763
Pcam.gene2875_i0_len252	glaukothoe	zoeaI	2.98611501074844	0.656440746198876	0.000999618447644476	0.00731487689896763
Pcam.gene47641_i0_len219	glaukothoe	zoeaI	-3.20307508430572	1.10371311560139	0.00100213827484975	0.00731487689896763
Pcam.gene0_i48_len255	glaukothoe	zoeaI	2.91033199942559	0.985626999027951	0.00100213827484975	0.00731487689896763
Pcam.gene4317_i1_len1035	glaukothoe	zoeaI	7.07165046349378	-0.656195602505296	0.00100640923777743	0.00731487689896763
Pcam.gene1103_i2_len297	glaukothoe	zoeaI	7.07165046349378	-0.656195602505296	0.00100640923777743	0.00731487689896763
Pcam.gene125564_i0_len348	glaukothoe	zoeaI	7.07165046349378	-0.656195602505296	0.00100640923777743	0.00731487689896763
Pcam.gene189750_i0_len306	glaukothoe	zoeaI	7.07165046349378	-0.656195602505296	0.00100640923777743	0.00731487689896763
Pcam.gene6311_i1_len306	glaukothoe	zoeaI	7.07165046349378	-0.656195602505296	0.00100640923777743	0.00731487689896763
Pcam.gene147826_i0_len627	glaukothoe	zoeaI	7.07165046349378	-0.656195602505296	0.00100640923777743	0.00731487689896763
Pcam.gene124656_i0_len366	glaukothoe	zoeaI	-7.0447434228048	-0.328461602293211	0.00100640923777743	0.00731487689896763
Pcam.gene131959_i0_len378	glaukothoe	zoeaI	-7.0447434228048	-0.328461602293211	0.00100640923777743	0.00731487689896763
Pcam.gene5902_i1_len240	glaukothoe	zoeaI	-6.97131782476481	-0.387068707327888	0.00100640923777743	0.00731487689896763
Pcam.gene203474_i0_len282	glaukothoe	zoeaI	-6.97131782476481	-0.387068707327888	0.00100640923777743	0.00731487689896763
Pcam.gene185859_i0_len315	glaukothoe	zoeaI	-6.97131782476481	-0.387068707327888	0.00100640923777743	0.00731487689896763
Pcam.gene142769_i0_len4650	glaukothoe	zoeaI	2.25760208007709	6.83192981083818	0.00100908447910722	0.00733043457318592
Pcam.gene198972_i0_len285	glaukothoe	zoeaI	3.72020324385767	-0.145381747636847	0.00102803151583639	0.00746411865417653
Pcam.gene5001_i0_len1737	glaukothoe	zoeaI	2.38484754953588	3.06378920943786	0.00103344965524975	0.00749948537541748
Pcam.gene150715_i0_len564	glaukothoe	zoeaI	2.42299655141076	2.75056682616901	0.00103452101552279	0.00750328787343197
Pcam.gene5815_i0_len276	glaukothoe	zoeaI	2.24375155197301	8.36614605516637	0.00103911953200313	0.00753265496811152
Pcam.gene144191_i0_len3510	glaukothoe	zoeaI	2.28373294475691	4.8026797928613	0.00104225066201594	0.00755135944762921
Pcam.gene32208_i0_len231	glaukothoe	zoeaI	-2.45115382374588	2.92878616251814	0.00104444206601103	0.00756279073203519
Pcam.gene7762_i0_len2118	glaukothoe	zoeaI	2.28301849926141	4.9029152311418	0.0010449318388149	0.00756279073203519
Pcam.gene146967_i0_len1863	glaukothoe	zoeaI	2.33693757190331	3.77393960728463	0.00106038762162209	0.00766928790375041
Pcam.gene3009_i0_len393	glaukothoe	zoeaI	2.68880537969569	1.47762945539067	0.00106076523676034	0.00766928790375041
Pcam.gene110178_i0_len438	glaukothoe	zoeaI	2.2997448079693	4.32283566049366	0.00106366874411432	0.00768622622262473
Pcam.gene1773_i0_len1380	glaukothoe	zoeaI	-2.28747763088625	4.6569811026597	0.0010776782792269	0.00778335819369987
Pcam.gene3022_i0_len1131	glaukothoe	zoeaI	2.41389956981195	2.8188590274512	0.00109853847090066	0.007925665978477
Pcam.gene7590_i0_len858	glaukothoe	zoeaI	2.41389956981195	2.8188590274512	0.00109853847090066	0.007925665978477
Pcam.gene194661_i0_len339	glaukothoe	zoeaI	2.46480244951086	2.27791108386905	0.00110760324992545	0.00798686236190322
Pcam.gene135598_i0_len1221	glaukothoe	zoeaI	2.32292073648333	3.60803534914609	0.00111122504537501	0.00800876599474273
Pcam.gene4429_i0_len702	glaukothoe	zoeaI	2.23114593235232	7.44685371503971	0.00112151446170887	0.0080771868144211
Pcam.gene3400_i0_len234	glaukothoe	zoeaI	-3.00508596070706	1.22598668925524	0.00112189697218105	0.0080771868144211
Pcam.gene7145_i1_len2937	glaukothoe	zoeaI	2.27439341251255	4.4963067882997	0.00112434097562376	0.00809053338259868
Pcam.gene3895_i0_len1137	glaukothoe	zoeaI	-2.2261708180136	8.67263819656778	0.00113024235623441	0.0081287314896439
Pcam.gene135235_i0_len1338	glaukothoe	zoeaI	2.22931304457506	7.43585334767047	0.00113631550803886	0.0081681242706852
Pcam.gene6310_i1_len483	glaukothoe	zoeaI	2.22268607251816	9.9322169949947	0.00113829132871116	0.00817803853981788
Pcam.gene121467_i0_len483	glaukothoe	zoeaI	2.25007514537333	5.3662929129125	0.00114061439857924	0.00818929326913839
Pcam.gene182078_i0_len255	glaukothoe	zoeaI	-4.26840866090868	0.310680339424014	0.00114105268048252	0.00818929326913839
Pcam.gene199904_i0_len282	glaukothoe	zoeaI	2.87295183806868	0.954342771595206	0.0011432920041408	0.00820107105848359
Pcam.gene146872_i0_len1932	glaukothoe	zoeaI	-2.22809840293691	7.51736519753305	0.00114862767481594	0.00823503565187077
Pcam.gene3817_i1_len3534	glaukothoe	zoeaI	2.27530705839579	4.46459350666392	0.00114924844031623	0.00823517910081278
Pcam.gene121349_i0_len486	glaukothoe	zoeaI	-3.24870062087414	0.779080924904159	0.00117644713439135	0.00842567258006093
Pcam.gene7368_i0_len942	glaukothoe	zoeaI	2.21515806571049	9.03684192510803	0.00118416419710039	0.00847651321872177
Pcam.gene7986_i1_len1935	glaukothoe	zoeaI	-2.25524004812891	5.10365014992867	0.00120567896507608	0.00862601631172383
Pcam.gene4432_i0_len1104	glaukothoe	zoeaI	-2.27164391431893	4.61336668177195	0.00121007336449262	0.00865293984374798
Pcam.gene148492_i0_len612	glaukothoe	zoeaI	2.20580037953849	12.401337103687	0.00122842938291956	0.00877961938532919
Pcam.gene1065_i0_len1095	glaukothoe	zoeaI	-2.20865626854632	8.38130115083858	0.00123154801448973	0.0087973216167927
Pcam.gene113462_i0_len414	glaukothoe	zoeaI	-2.59559702221302	1.92723481297342	0.00125261489791246	0.00894314844822086
Pcam.gene156607_i0_len891	glaukothoe	zoeaI	-2.23179900350311	5.53879763466267	0.00125422771041893	0.00895000179824193
Pcam.gene154496_i0_len861	glaukothoe	zoeaI	2.26639159615751	3.9971113435028	0.00127754353714694	0.00911163725661307
Pcam.gene4038_i1_len1473	glaukothoe	zoeaI	-2.52407541023806	2.37537738268904	0.0012896584584837	0.00919154850604332
Pcam.gene5446_i1_len231	glaukothoe	zoeaI	-2.39174018885326	3.03712866706501	0.00129033055070529	0.00919154850604332
Pcam.gene143594_i0_len3285	glaukothoe	zoeaI	-2.31396631307708	3.53953204102564	0.0012907594743313	0.00919154850604332
Pcam.gene5421_i0_len1668	glaukothoe	zoeaI	2.34535839812887	3.06135159346091	0.00129850271165771	0.00924188742025122
Pcam.gene113862_i0_len417	glaukothoe	zoeaI	-2.27193046969541	4.2051929301399	0.00130830329616479	0.00930680933255161
Pcam.gene3097_i0_len273	glaukothoe	zoeaI	3.63819758976653	-0.211494668063084	0.00133433984732175	0.00947726975496714
Pcam.gene121952_i0_len489	glaukothoe	zoeaI	3.63819758976653	-0.211494668063084	0.00133433984732175	0.00947726975496714
Pcam.gene138690_i0_len1056	glaukothoe	zoeaI	3.63819758976653	-0.211494668063084	0.00133433984732175	0.00947726975496714
Pcam.gene141997_i0_len2343	glaukothoe	zoeaI	2.18719310315226	9.06241749457884	0.00135071960651356	0.00958864027244324
Pcam.gene158175_i0_len687	glaukothoe	zoeaI	-2.5678926942022	1.90459917763893	0.00135305680376393	0.00960026017908695
Pcam.gene144449_i0_len1749	glaukothoe	zoeaI	-2.2509732714006	4.41544247800821	0.00135603429903924	0.0096164087797361
Pcam.gene141585_i0_len3021	glaukothoe	zoeaI	-2.24171307781174	4.70748986226472	0.00135828066014865	0.00962735847431114
Pcam.gene146921_i0_len1917	glaukothoe	zoeaI	2.30501478161253	3.0868902413235	0.00136945960875876	0.0097015774247365
Pcam.gene118023_i0_len543	glaukothoe	zoeaI	2.3208853471852	2.97970179394844	0.00138657231134536	0.00981773411359618
Pcam.gene47834_i0_len219	glaukothoe	zoeaI	-3.18478714146396	0.726860837944701	0.0013880602552756	0.00982319565271962
Pcam.gene135850_i0_len1200	glaukothoe	zoeaI	-2.37750443239127	2.75318755228223	0.00139684872396305	0.00988029014865095
Pcam.gene2140_i1_len1092	glaukothoe	zoeaI	2.19830394571348	5.809548893169	0.00139792184268946	0.00988278113439251
Pcam.gene219_i4_len279	glaukothoe	zoeaI	-6.89395391456099	-0.448322365306626	0.00140897293288839	0.0099199799507109
Pcam.gene1727_i1_len561	glaukothoe	zoeaI	-6.89395391456099	-0.448322365306626	0.00140897293288839	0.0099199799507109
Pcam.gene8155_i0_len930	glaukothoe	zoeaI	-6.89395391456099	-0.448322365306626	0.00140897293288839	0.0099199799507109
Pcam.gene1232_i2_len222	glaukothoe	zoeaI	-6.89395391456099	-0.448322365306626	0.00140897293288839	0.0099199799507109
Pcam.gene193_i3_len279	glaukothoe	zoeaI	-6.89395391456099	-0.448322365306626	0.00140897293288839	0.0099199799507109
Pcam.gene177024_i0_len240	glaukothoe	zoeaI	-6.89395391456099	-0.448322365306626	0.00140897293288839	0.0099199799507109
Pcam.gene824_i1_len1287	glaukothoe	zoeaI	-6.89395391456099	-0.448322365306626	0.00140897293288839	0.0099199799507109
Pcam.gene158736_i0_len777	glaukothoe	zoeaI	-6.89395391456099	-0.448322365306626	0.00140897293288839	0.0099199799507109
Pcam.gene7787_i0_len2112	glaukothoe	zoeaI	-3.53653364196431	0.518654501287888	0.00141891316373699	0.00996853354890842
Pcam.gene56885_i0_len222	glaukothoe	zoeaI	-3.53653364196431	0.518654501287888	0.00141891316373699	0.00996853354890842
Pcam.gene158870_i0_len780	glaukothoe	zoeaI	-3.53653364196431	0.518654501287888	0.00141891316373699	0.00996853354890842
Pcam.gene38_i6_len408	glaukothoe	zoeaI	-4.22422209407526	0.274246955720716	0.00141950521501818	0.00996853354890842
Pcam.gene116738_i0_len501	glaukothoe	zoeaI	-4.22422209407526	0.274246955720716	0.00141950521501818	0.00996853354890842
Pcam.gene144273_i0_len3750	glaukothoe	zoeaI	2.20743462911523	5.31958963093074	0.00142261152509425	0.0099852323532985
Pcam.gene1087_i2_len759	glaukothoe	zoeaI	2.3441347767878	2.64564875711617	0.00142557472733084	0.0100009101137416
Pcam.gene3817_i0_len4509	glaukothoe	zoeaI	2.18899108930709	6.20896209567607	0.00143096566436149	0.0100335945406994
Pcam.gene159805_i0_len741	glaukothoe	zoeaI	-2.95939299322354	1.18839562721203	0.00143304740460283	0.0100379222392926
Pcam.gene154151_i0_len837	glaukothoe	zoeaI	-2.95939299322354	1.18839562721203	0.00143304740460283	0.0100379222392926
Pcam.gene887_i0_len2550	glaukothoe	zoeaI	2.18939964119749	6.07915396823508	0.00143515118141694	0.0100475242057525
Pcam.gene33462_i0_len231	glaukothoe	zoeaI	-2.6761647870978	1.72529936233041	0.00144597865248596	0.0101181599633882
Pcam.gene138653_i0_len1047	glaukothoe	zoeaI	2.36516149128682	2.40078528707282	0.00144966646774281	0.0101375394219833
Pcam.gene1381_i0_len804	glaukothoe	zoeaI	-2.28131056817652	3.72947093064961	0.00145022722545297	0.0101375394219833
Pcam.gene6425_i0_len3168	glaukothoe	zoeaI	2.18436199090095	6.06477556591547	0.00147986115595277	0.0103394172914376
Pcam.gene3678_i1_len1833	glaukothoe	zoeaI	2.21071336015928	4.65271981047125	0.00148830991526157	0.0103931494235383
Pcam.gene56482_i0_len225	glaukothoe	zoeaI	2.32676409918307	2.88730282847081	0.00149108233291893	0.010407208054813
Pcam.gene7279_i1_len1008	glaukothoe	zoeaI	-2.26453552412353	3.97765590976969	0.00149334898014646	0.0104177240813474
Pcam.gene916_i0_len1473	glaukothoe	zoeaI	-2.28285842887858	3.51412497334461	0.00150483876417375	0.0104925380362634
Pcam.gene151217_i0_len573	glaukothoe	zoeaI	2.18066631553794	5.65665762993982	0.00151908769638352	0.0105865043935055
Pcam.gene135525_i0_len1332	glaukothoe	zoeaI	2.19618814941657	4.79854748492217	0.00153255149530082	0.0106749064520242
Pcam.gene7667_i0_len573	glaukothoe	zoeaI	-2.24909706027568	3.84007935610424	0.0015432041230466	0.0107436475971167
Pcam.gene144491_i0_len1737	glaukothoe	zoeaI	-2.41609423551291	2.59229314800424	0.00156394852818498	0.0108825413321623
Pcam.gene28177_i0_len207	glaukothoe	zoeaI	2.30643237765005	3.0589109550249	0.00156777960594789	0.0108981519174391
Pcam.gene4902_i0_len723	glaukothoe	zoeaI	2.18648218109069	5.20609861417589	0.0015677819945426	0.0108981519174391
Pcam.gene2217_i0_len6087	glaukothoe	zoeaI	2.17399129743007	5.48282895288824	0.00157806469197094	0.0109640703484732
Pcam.gene142584_i0_len2436	glaukothoe	zoeaI	2.19224189287077	4.94500397817463	0.00158338167735662	0.0109954387199618
Pcam.gene152259_i0_len555	glaukothoe	zoeaI	2.22091433263873	3.866469096708	0.00158621381339013	0.0110095285842795
Pcam.gene134799_i0_len1299	glaukothoe	zoeaI	2.27653172409583	3.09200697099367	0.00159199893655826	0.0110440897886339
Pcam.gene92549_i0_len201	glaukothoe	zoeaI	-2.31728953406268	3.07217865610222	0.00159749608894701	0.0110766193157742
Pcam.gene127192_i0_len357	glaukothoe	zoeaI	-2.25222144411696	3.73418761845123	0.00160145101935031	0.0110964326427027
Pcam.gene341_i1_len957	glaukothoe	zoeaI	2.14903929914722	12.6988222084361	0.00160258314943099	0.0110964326427027
Pcam.gene268_i0_len367	glaukothoe	zoeaI	-2.25794531998077	3.52685279297979	0.00160278207123952	0.0110964326427027
Pcam.gene140279_i0_len1179	glaukothoe	zoeaI	-2.22706663381577	4.22883580583141	0.0016086121324887	0.0111291537199015
Pcam.gene864_i3_len528	glaukothoe	zoeaI	-2.19513995408414	4.92928287259818	0.00160913208876896	0.0111291537199015
Pcam.gene137888_i0_len1425	glaukothoe	zoeaI	2.25416992113059	3.33204641390623	0.00161872420150035	0.0111898493969575
Pcam.gene2017_i0_len1419	glaukothoe	zoeaI	-2.2944685689216	3.09923255484676	0.00162211879144854	0.0112076635046253
Pcam.gene1034_i1_len399	glaukothoe	zoeaI	-2.14749229771948	9.72500974874768	0.00162335304564884	0.0112105408311105
Pcam.gene135853_i0_len1200	glaukothoe	zoeaI	-2.1530105732854	7.18896392821833	0.00163673081582798	0.0112972336472155
Pcam.gene178825_i0_len240	glaukothoe	zoeaI	-2.22518092772203	4.08247584190092	0.00163912480167863	0.0113080638054407
Pcam.gene147068_i0_len1881	glaukothoe	zoeaI	-2.23832131807405	3.83130607170924	0.00164155009117194	0.0113164812330897
Pcam.gene510_i1_len315	glaukothoe	zoeaI	-3.15173625796843	0.699978724669556	0.0016419960003367	0.0113164812330897
Pcam.gene164787_i0_len258	glaukothoe	zoeaI	-2.69709771919409	1.41089159486297	0.0016442542983902	0.0113263507147402
Pcam.gene7747_i0_len1146	glaukothoe	zoeaI	-2.33313797093231	2.88650667589203	0.00164538707064447	0.0113284610569535
Pcam.gene4468_i0_len1491	glaukothoe	zoeaI	-2.33966788244066	2.83754635044483	0.00168373808647003	0.0115866875950457
Pcam.gene1295_i0_len1479	glaukothoe	zoeaI	2.17790622191527	4.89536210552545	0.00169898660540569	0.0116857543336182
Pcam.gene141893_i0_len2928	glaukothoe	zoeaI	2.25560131117523	3.23531986897218	0.00170327480352338	0.0117093736242219
Pcam.gene234_i3_len1011	glaukothoe	zoeaI	-2.14585899683031	6.95242426614337	0.00170695562955921	0.0117287958746856
Pcam.gene110828_i0_len441	glaukothoe	zoeaI	2.13965891614853	7.61730546983159	0.00170866298631541	0.0117346453990039
Pcam.gene137302_i0_len1404	glaukothoe	zoeaI	2.16747990306249	5.05353694295425	0.00171621389502913	0.0117806009379366
Pcam.gene194806_i0_len339	glaukothoe	zoeaI	-3.49821547725113	0.487355594353485	0.00171842503754939	0.011789875082446
Pcam.gene158950_i0_len768	glaukothoe	zoeaI	-2.20212856627667	4.30372606309082	0.00172230707917108	0.0118024426342705
[truncated: 11,709 more rows]
