# Supplementary material for: Some molecular aspects of larval development in Paralithodes camtschaticus
Source: PLoS One. 2025 Apr 29;20(4):e0322234. doi: 10.1371/journal.pone.0322234 (PMC12040194; doi:10.1371/journal.pone.0322234)
Supplement: S1 File — (ZIP) [file pone.0322234.s009.zip › S1_File/mm.isoform.counts.matrix.juvenile_vs_zoeaI.edgeR.DE_results]

sampleA	sampleB	logFC	logCPM	PValue	FDR
Pcam.gene111272_i0_len459	juvenile	zoeaI	16.4164614786755	11.3622993480265	4.03787317546056e-37	4.80211003316013e-33
Pcam.gene159132_i0_len792	juvenile	zoeaI	14.3117618349685	12.947055520475	6.33941918568994e-37	4.80211003316013e-33
Pcam.gene1784_i1_len948	juvenile	zoeaI	18.8629791983083	11.072446590633	3.00831496473202e-36	1.51919905718967e-32
Pcam.gene135048_i0_len1179	juvenile	zoeaI	14.7696977297478	10.6028198859579	7.78647814815068e-35	2.94912859861207e-31
Pcam.gene152959_i0_len501	juvenile	zoeaI	14.5821711550618	10.4152255396734	2.85540108931512e-34	8.65186530062482e-31
Pcam.gene5964_i0_len834	juvenile	zoeaI	13.0739294868672	12.381032270591	1.13302496860967e-33	2.86088804573942e-30
Pcam.gene8229_i1_len996	juvenile	zoeaI	17.8759859778507	10.0850733487472	2.8094301168516e-33	6.08040946718597e-30
Pcam.gene182058_i0_len252	juvenile	zoeaI	13.1277270043239	11.1862622686883	1.09386455642419e-32	2.0715060037283e-29
Pcam.gene2272_i1_len315	juvenile	zoeaI	17.615890039948	9.82482599819322	1.70344026195888e-32	2.73309211896494e-29
Pcam.gene134654_i0_len384	juvenile	zoeaI	13.9712478591489	9.80400930209992	1.9680203301643e-32	2.73309211896494e-29
Pcam.gene118802_i0_len531	juvenile	zoeaI	13.3246080418245	10.4076817668093	1.98442332070062e-32	2.73309211896494e-29
Pcam.gene1998_i0_len375	juvenile	zoeaI	12.5869217655423	11.7694352181114	2.7472203579883e-32	3.46836570196023e-29
Pcam.gene116422_i0_len522	juvenile	zoeaI	13.6429421856343	10.021271435403	4.80513890443246e-32	5.59983495401167e-29
Pcam.gene1998_i2_len333	juvenile	zoeaI	12.6391114448707	11.175966329461	6.41769532888635e-32	6.94486315947344e-29
Pcam.gene1167_i0_len498	juvenile	zoeaI	13.5793242696606	9.95762222084374	7.46812986162378e-32	7.54281116024002e-29
Pcam.gene156515_i0_len885	juvenile	zoeaI	13.4278207989299	10.2011117617813	8.29671103614958e-32	7.85594826235413e-29
Pcam.gene6777_i0_len3492	juvenile	zoeaI	17.3753722097345	9.58414173188243	9.01474239968813e-32	8.03372631501619e-29
Pcam.gene4030_i1_len561	juvenile	zoeaI	12.1823633648314	12.6268151236743	1.20920773393042e-31	1.01774984272477e-28
Pcam.gene150010_i0_len648	juvenile	zoeaI	13.5433876538956	9.37585647564404	3.81206685970785e-31	3.03962173287231e-28
Pcam.gene296_i2_len849	juvenile	zoeaI	-17.4904376659649	9.70177711988823	4.45244583528906e-31	3.37272772023146e-28
Pcam.gene129016_i0_len399	juvenile	zoeaI	12.4296639630137	10.7470278153659	5.56830868953202e-31	4.01713698316239e-28
Pcam.gene121363_i0_len487	juvenile	zoeaI	12.227562488606	11.1230500072483	7.46026543690746e-31	5.137410062234e-28
Pcam.gene152271_i0_len555	juvenile	zoeaI	11.9135542493703	11.917185522206	1.13009310782807e-30	7.44387416678055e-28
Pcam.gene5214_i1_len384	juvenile	zoeaI	12.140562739295	10.3341926048171	4.00116664482553e-30	2.52573644454612e-27
Pcam.gene5214_i0_len627	juvenile	zoeaI	11.5781512910866	12.5787055686	5.52536757041079e-30	3.34837274766894e-27
Pcam.gene140824_i0_len1119	juvenile	zoeaI	16.7634122597813	8.97160973354134	6.25209406146932e-30	3.64304711658693e-27
Pcam.gene114204_i0_len432	juvenile	zoeaI	16.633975921544	8.84201822497881	1.53228660245982e-29	8.59783038046896e-27
Pcam.gene136856_i0_len1539	juvenile	zoeaI	16.6252564488185	8.83328779275151	1.626565203222e-29	8.80087958171904e-27
Pcam.gene138840_i0_len981	juvenile	zoeaI	16.5760323206214	8.78400054336586	2.28904606430071e-29	1.19582923703985e-26
Pcam.gene4564_i0_len312	juvenile	zoeaI	16.5436980138752	8.75162359242864	2.8620761226789e-29	1.44534844195285e-26
Pcam.gene131199_i0_len402	juvenile	zoeaI	11.6124980998968	10.6586036721721	3.41235425911706e-29	1.66765054921366e-26
Pcam.gene117420_i0_len540	juvenile	zoeaI	11.175495689765	14.2238097221281	5.07525296571194e-29	2.40281507595425e-26
Pcam.gene111017_i0_len462	juvenile	zoeaI	11.8853906208592	9.79433708358218	6.30624730090825e-29	2.89514080632606e-26
Pcam.gene5123_i0_len9285	juvenile	zoeaI	-11.2337560742986	12.2152310495051	9.86073995520017e-29	4.39382971533184e-26
Pcam.gene296_i0_len927	juvenile	zoeaI	-11.4670701672854	11.1539960938288	1.10501282948722e-28	4.78312696192325e-26
Pcam.gene157159_i0_len714	juvenile	zoeaI	11.0531958998033	14.3696715674135	1.16597833060154e-28	4.90682547461481e-26
Pcam.gene157328_i0_len708	juvenile	zoeaI	16.3022625879264	8.50983784956804	1.52260336903329e-28	6.23444352455525e-26
Pcam.gene190769_i0_len312	juvenile	zoeaI	13.4942017123907	8.43805395554428	2.500917961701e-28	9.97076503151847e-26
Pcam.gene137301_i0_len1404	juvenile	zoeaI	16.191116001299	8.39850933470111	3.28947124908472e-28	1.27783306214445e-25
Pcam.gene452_i1_len1188	juvenile	zoeaI	-16.4446895509337	8.65759921846956	6.20441653316383e-28	2.32315171111182e-25
Pcam.gene5969_i1_len2436	juvenile	zoeaI	16.0975526530101	8.30478167104863	6.28707723799239e-28	2.32315171111182e-25
Pcam.gene1655_i0_len1371	juvenile	zoeaI	16.0874305537617	8.29464115297439	6.74492891638653e-28	2.432992216268e-25
Pcam.gene121985_i0_len489	juvenile	zoeaI	11.3383272640643	9.65543545431008	1.06724163988569e-27	3.75433703906165e-25
Pcam.gene148931_i0_len615	juvenile	zoeaI	10.7410729701424	13.4027918056696	1.0903685129948e-27	3.75433703906165e-25
Pcam.gene150372_i0_len657	juvenile	zoeaI	12.1902925861805	8.56741910177697	1.12404233447704e-27	3.78427585940603e-25
Pcam.gene2905_i0_len396	juvenile	zoeaI	-11.9156069256441	9.51482095833817	1.18144855787244e-27	3.89107514168857e-25
Pcam.gene2614_i0_len387	juvenile	zoeaI	15.9508035257195	8.15775254439409	1.73574699581812e-27	5.59501425247755e-25
Pcam.gene471_i1_len633	juvenile	zoeaI	11.4054475425355	9.14755256552464	1.84853256413861e-27	5.72073186812118e-25
Pcam.gene156780_i0_len918	juvenile	zoeaI	15.9414678232346	8.14839805515804	1.8502697131217e-27	5.72073186812118e-25
Pcam.gene109742_i0_len450	juvenile	zoeaI	15.8661697740676	8.07294399035181	3.11841822947157e-27	9.11154456082421e-25
Pcam.gene117386_i0_len540	juvenile	zoeaI	12.2410973267489	8.07190074039407	3.1414017558767e-27	9.11154456082421e-25
Pcam.gene109818_i0_len450	juvenile	zoeaI	15.8641948649696	8.07096487965597	3.15992275718896e-27	9.11154456082421e-25
Pcam.gene133678_i0_len391	juvenile	zoeaI	10.7340549367638	10.9112308259131	3.18753704108042e-27	9.11154456082421e-25
Pcam.gene150_i5_len279	juvenile	zoeaI	11.5296074593357	8.86666206886329	3.68553554920665e-27	1.03068181541597e-24
Pcam.gene6880_i0_len906	juvenile	zoeaI	13.1033267421394	8.04647035387295	3.74174916487647e-27	1.03068181541597e-24
Pcam.gene157878_i0_len693	juvenile	zoeaI	15.8312123900051	8.03791138555715	3.97306123203528e-27	1.06561506970011e-24
Pcam.gene145754_i0_len1632	juvenile	zoeaI	11.5606647092469	8.64259921352439	4.00924481669347e-27	1.06561506970011e-24
Pcam.gene2066_i1_len450	juvenile	zoeaI	15.7874191889311	7.99402136591766	5.37561576422777e-27	1.40414791082846e-24
Pcam.gene4030_i0_len624	juvenile	zoeaI	10.9633991281202	9.49995559554064	7.04117340606569e-27	1.8080301203711e-24
Pcam.gene150_i6_len210	juvenile	zoeaI	10.8806406899667	9.69431899189636	7.73844658345199e-27	1.95395776232163e-24
Pcam.gene156850_i0_len918	juvenile	zoeaI	-10.9272269575937	10.2387789172189	8.2145492753651e-27	2.04017084461937e-24
Pcam.gene2479_i0_len1395	juvenile	zoeaI	15.720223495923	7.92667133706366	8.55692748058834e-27	2.09092663436957e-24
Pcam.gene471_i0_len693	juvenile	zoeaI	11.4464454405104	8.52824745489629	8.84218257642228e-27	2.12633438147298e-24
Pcam.gene159581_i0_len747	juvenile	zoeaI	15.6967410959355	7.90313330152053	1.00626171570527e-26	2.38201015514608e-24
Pcam.gene111410_i0_len465	juvenile	zoeaI	11.0989969122696	9.00753726114614	1.45864849807681e-26	3.39977303782518e-24
Pcam.gene150_i7_len210	juvenile	zoeaI	11.3108394275683	8.39247006697668	2.25782333433437e-26	5.12037722421984e-24
Pcam.gene155340_i0_len819	juvenile	zoeaI	12.8429750590059	7.78552944483382	2.26445725427544e-26	5.12037722421984e-24
Pcam.gene121703_i0_len489	juvenile	zoeaI	11.9234488674103	7.75356551441102	2.8291287366119e-26	6.30313240583386e-24
Pcam.gene210670_i0_len294	juvenile	zoeaI	12.7574189634418	7.69975561666489	4.0922867652472e-26	8.98523833239058e-24
Pcam.gene153007_i0_len600	juvenile	zoeaI	15.4696600031576	7.67546532596895	4.84352088399357e-26	1.04827630560718e-23
Pcam.gene116188_i0_len522	juvenile	zoeaI	15.4412386897978	7.64696391526115	5.89818477758117e-26	1.25855632930077e-23
Pcam.gene147319_i0_len1998	juvenile	zoeaI	15.429711515809	7.63540380807662	6.38372113841516e-26	1.34324132287486e-23
Pcam.gene142752_i0_len4674	juvenile	zoeaI	15.3757442783669	7.5812788802395	9.28115419407758e-26	1.92615734301747e-23
Pcam.gene120621_i0_len495	juvenile	zoeaI	15.3664726462025	7.57197956526006	9.89558521348368e-26	2.02592048627402e-23
Pcam.gene6078_i0_len2445	juvenile	zoeaI	15.3604139745185	7.56590270871173	1.03156742889907e-25	2.08376620637612e-23
Pcam.gene6731_i0_len201	juvenile	zoeaI	11.0605725009029	8.14184190412282	1.27584860610819e-25	2.54330347138672e-23
Pcam.gene152397_i0_len594	juvenile	zoeaI	12.5703639440248	7.51217775175043	1.49223339841855e-25	2.93601766052481e-23
Pcam.gene5979_i1_len801	juvenile	zoeaI	12.5679380826597	7.50974466106044	1.5182837514588e-25	2.9489742095642e-23
Pcam.gene560_i0_len390	juvenile	zoeaI	10.591947351486	8.90873135896123	1.86868136676367e-25	3.58361046917336e-23
Pcam.gene4317_i1_len1035	juvenile	zoeaI	15.2593454039782	7.46451939591944	2.07480167389377e-25	3.92915566993633e-23
Pcam.gene158232_i0_len687	juvenile	zoeaI	15.2518119238769	7.45696157237005	2.18447923467583e-25	4.08578523522701e-23
Pcam.gene153261_i0_len579	juvenile	zoeaI	15.2248740762239	7.42993564543106	2.63664266982736e-25	4.87135810340055e-23
Pcam.gene121366_i0_len486	juvenile	zoeaI	12.4746691864466	7.4161885335387	2.89056080779799e-25	5.27614412507705e-23
Pcam.gene118602_i0_len534	juvenile	zoeaI	10.3292514051164	9.05618912104194	3.19942095814624e-25	5.77038422808518e-23
Pcam.gene2733_i0_len693	juvenile	zoeaI	10.2038041459058	9.62572599883955	3.56660378113617e-25	6.35694673931918e-23
Pcam.gene132196_i0_len384	juvenile	zoeaI	15.1079028697973	7.31256259418847	5.91147755379721e-25	1.04138238302358e-22
Pcam.gene6732_i0_len201	juvenile	zoeaI	12.364925006822	7.30608212328478	6.18201455191593e-25	1.0765232236957e-22
Pcam.gene135305_i0_len1353	juvenile	zoeaI	15.0984135266746	7.30303922119003	6.32236727735457e-25	1.08845300286275e-22
Pcam.gene2272_i2_len297	juvenile	zoeaI	11.4679212459652	7.29675266942576	6.59714075293432e-25	1.12299643153882e-22
Pcam.gene127087_i0_len354	juvenile	zoeaI	15.0815138370374	7.28607837861943	7.09669653406938e-25	1.19461058323501e-22
Pcam.gene148579_i0_len606	juvenile	zoeaI	11.4486629241739	7.27743072991662	7.54166513224563e-25	1.25556293135738e-22
Pcam.gene8102_i0_len654	juvenile	zoeaI	12.3114029242917	7.25237330516288	8.95487561903922e-25	1.47463440900483e-22
Pcam.gene142450_i0_len2562	juvenile	zoeaI	15.0366251273157	7.24102376778891	9.68007931222613e-25	1.57238959243929e-22
Pcam.gene149149_i0_len670	juvenile	zoeaI	15.0354555673817	7.23984981705726	9.75608063955729e-25	1.57238959243929e-22
Pcam.gene151694_i0_len552	juvenile	zoeaI	14.9915014861672	7.19572815614108	1.32287024616241e-24	2.10962991888006e-22
Pcam.gene135824_i0_len1206	juvenile	zoeaI	9.94384371800415	9.61818793203359	1.41534085793715e-24	2.23358479143207e-22
Pcam.gene152660_i0_len591	juvenile	zoeaI	9.7152848487649	11.5490483460424	1.70812365353465e-24	2.6499716749368e-22
Pcam.gene154930_i0_len804	juvenile	zoeaI	9.7360534352314	11.1656042803065	1.71417309665879e-24	2.6499716749368e-22
Pcam.gene134680_i0_len387	juvenile	zoeaI	12.2136094730614	7.1542205724123	1.7566259566342e-24	2.68817002454628e-22
Pcam.gene150_i8_len204	juvenile	zoeaI	12.2055169205439	7.14609720379983	1.85682099862497e-24	2.81308381291683e-22
Pcam.gene550_i1_len7755	juvenile	zoeaI	-9.7930559978323	10.7303246031446	2.01716624461794e-24	3.02574936692691e-22
Pcam.gene138204_i0_len1023	juvenile	zoeaI	10.6011488074667	7.93703436883574	2.27006750559458e-24	3.37171791272136e-22
Pcam.gene550_i0_len13887	juvenile	zoeaI	-9.77838928054296	10.5169857992407	2.74622662717231e-24	4.03935275744277e-22
Pcam.gene4065_i1_len990	juvenile	zoeaI	12.1272741700599	7.06754759777605	3.1956137600284e-24	4.6551488908106e-22
Pcam.gene116918_i0_len510	juvenile	zoeaI	14.8615816711307	7.06528260845175	3.24291332661619e-24	4.67906065697479e-22
Pcam.gene202105_i0_len279	juvenile	zoeaI	14.857616538502	7.06130068728167	3.33983994994427e-24	4.77345049449583e-22
Pcam.gene138831_i0_len981	juvenile	zoeaI	9.7800171192797	9.70853361597242	3.49557607911857e-24	4.94934370080807e-22
Pcam.gene120970_i0_len501	juvenile	zoeaI	14.8456553311511	7.04928856019808	3.61783576140794e-24	5.0750196097528e-22
Pcam.gene140984_i0_len1110	juvenile	zoeaI	14.8429837637274	7.04660556295299	3.69399802519408e-24	5.13431835611838e-22
Pcam.gene153993_i0_len849	juvenile	zoeaI	14.8396373324099	7.04324478517042	3.77192769911793e-24	5.1949731492397e-22
Pcam.gene152327_i0_len597	juvenile	zoeaI	11.2057950694889	7.03368491888148	4.04099139021398e-24	5.51540716772448e-22
Pcam.gene140459_i0_len1101	juvenile	zoeaI	14.8227877417958	7.02632246014292	4.240599877493e-24	5.73616858428741e-22
Pcam.gene139947_i0_len1146	juvenile	zoeaI	14.8125827116262	7.01607297073918	4.54679764742149e-24	6.09592781933058e-22
Pcam.gene6003_i0_len240	juvenile	zoeaI	10.9766203119884	7.35126787454166	4.97012424739875e-24	6.60503353930623e-22
Pcam.gene121200_i0_len498	juvenile	zoeaI	10.2416627250112	7.98260748932209	5.7957666343511e-24	7.63529256612341e-22
Pcam.gene471_i2_len258	juvenile	zoeaI	10.2258016259043	8.13354442711466	6.12772700839138e-24	8.00302277389047e-22
Pcam.gene560_i1_len372	juvenile	zoeaI	10.4969554423432	7.57714575096906	6.28382938032927e-24	8.13675342837508e-22
Pcam.gene194076_i0_len342	juvenile	zoeaI	14.7419227662223	6.94509657291554	7.41696672816041e-24	9.52263101115511e-22
Pcam.gene156663_i0_len888	juvenile	zoeaI	9.93657806127701	8.36697889476914	7.90184298031145e-24	1.00599093404805e-21
Pcam.gene138432_i0_len1062	juvenile	zoeaI	11.9788601125928	6.91850472200423	8.88420365446579e-24	1.12163071137631e-21
Pcam.gene146189_i0_len2019	juvenile	zoeaI	14.7114892132867	6.91452196734696	9.14850828535953e-24	1.14545372333221e-21
Pcam.gene146544_i0_len2133	juvenile	zoeaI	14.6997244912334	6.90270193176165	9.92918138393785e-24	1.23300899972671e-21
Pcam.gene114888_i0_len426	juvenile	zoeaI	14.690837559687	6.89377292288607	1.0571523035093e-23	1.30210222749317e-21
Pcam.gene111868_i0_len453	juvenile	zoeaI	14.657775615874	6.86055218983594	1.32737577003693e-23	1.62175346097254e-21
Pcam.gene122643_i0_len366	juvenile	zoeaI	11.0302140402959	6.85737289958617	1.35924953514507e-23	1.63989282556758e-21
Pcam.gene160121_i0_len750	juvenile	zoeaI	11.0294517475096	6.85660724024854	1.36387126086809e-23	1.63989282556758e-21
Pcam.gene1039_i0_len615	juvenile	zoeaI	10.6817378446646	7.45173723802105	1.48907869481974e-23	1.77634190759993e-21
Pcam.gene156653_i0_len888	juvenile	zoeaI	9.3655112903231	11.035102324628	1.95740103409571e-23	2.30270758094406e-21
Pcam.gene152659_i0_len591	juvenile	zoeaI	14.6011943200724	6.80369073794781	1.96072130654643e-23	2.30270758094406e-21
Pcam.gene135110_i0_len1293	juvenile	zoeaI	9.38108011968986	10.7262307439701	2.03269685971263e-23	2.36887364804972e-21
Pcam.gene121524_i0_len483	juvenile	zoeaI	11.8514070914607	6.79045882474807	2.14194604644381e-23	2.4771360766125e-21
Pcam.gene117988_i0_len546	juvenile	zoeaI	14.5860963595773	6.78851618543928	2.18035874320154e-23	2.50245719390177e-21
Pcam.gene121986_i0_len489	juvenile	zoeaI	10.623961943145	7.39380477224267	2.22112526158446e-23	2.51835675296583e-21
Pcam.gene6124_i0_len2475	juvenile	zoeaI	14.5828976081149	6.78530110574693	2.22745745806878e-23	2.51835675296583e-21
Pcam.gene8316_i0_len561	juvenile	zoeaI	9.28088372540515	12.5914687520984	2.50057951821873e-23	2.80620590377879e-21
Pcam.gene2905_i1_len219	juvenile	zoeaI	-11.5093329974833	7.59567912534348	2.53459383860119e-23	2.82346298932412e-21
Pcam.gene6041_i1_len1059	juvenile	zoeaI	9.27844569714316	11.6937335767881	2.86372856754073e-23	3.16682392687898e-21
Pcam.gene151678_i0_len552	juvenile	zoeaI	11.799414604001	6.73820940885842	3.07514743306635e-23	3.37597707325763e-21
Pcam.gene4990_i0_len5076	juvenile	zoeaI	-14.8675246687657	7.08638088774815	3.34617700037934e-23	3.64709219825518e-21
Pcam.gene3039_i0_len1014	juvenile	zoeaI	9.71209453096223	8.24806171206608	4.03519241913394e-23	4.3666546535628e-21
Pcam.gene2614_i1_len300	juvenile	zoeaI	14.4911791156131	6.69309904339686	4.19450165890171e-23	4.50685816541567e-21
Pcam.gene139019_i0_len969	juvenile	zoeaI	9.94078697684899	7.68125012737908	4.63565364162676e-23	4.94578539934122e-21
Pcam.gene116039_i0_len513	juvenile	zoeaI	9.91895353230239	7.97586684431275	4.83947290647703e-23	5.12332451004045e-21
Pcam.gene142062_i0_len2376	juvenile	zoeaI	14.4696917966378	6.67149402499621	4.86969458380082e-23	5.12332451004045e-21
Pcam.gene6311_i0_len552	juvenile	zoeaI	11.7273315623601	6.66575489054096	5.04195425365446e-23	5.26797289261138e-21
Pcam.gene138916_i0_len990	juvenile	zoeaI	14.4627477095775	6.66451153325373	5.10085500232976e-23	5.29301049899287e-21
Pcam.gene118601_i0_len534	juvenile	zoeaI	9.19221581143052	10.9301324700635	6.42496259814215e-23	6.62164512665671e-21
Pcam.gene156187_i0_len954	juvenile	zoeaI	14.4230519237456	6.62459270831916	6.71479253904159e-23	6.87358830854595e-21
Pcam.gene111866_i0_len453	juvenile	zoeaI	9.62168987783438	8.05183791316189	6.96116165391037e-23	7.07795966823772e-21
Pcam.gene125596_i0_len348	juvenile	zoeaI	11.6624133861857	6.60048633714063	7.91618503479752e-23	7.9953468851455e-21
Pcam.gene139792_i0_len1143	juvenile	zoeaI	14.3904896446298	6.59184294596285	8.41327666246464e-23	8.44113519445956e-21
Pcam.gene5293_i0_len840	juvenile	zoeaI	14.3822329295233	6.58353803157319	8.90835064544436e-23	8.85722493300842e-21
Pcam.gene151230_i0_len573	juvenile	zoeaI	14.381312592995	6.5826123058164	8.94492022937484e-23	8.85722493300842e-21
Pcam.gene136059_i0_len1260	juvenile	zoeaI	14.3674366240921	6.56865467553941	9.83331206139203e-23	9.67368037208371e-21
Pcam.gene154370_i0_len873	juvenile	zoeaI	14.352486993633	6.55361620388118	1.09105149626508e-22	1.06641484957522e-20
Pcam.gene127951_i0_len354	juvenile	zoeaI	14.3477832856489	6.54888435704982	1.12821395446965e-22	1.09566932116764e-20
Pcam.gene143178_i0_len7851	juvenile	zoeaI	-14.690035103789	6.91004490677659	1.13693934010214e-22	1.09711025493933e-20
Pcam.gene138727_i0_len1053	juvenile	zoeaI	11.5925275910046	6.53020581720098	1.28049494329248e-22	1.22781635385323e-20
Pcam.gene199076_i0_len285	juvenile	zoeaI	10.6771005965236	6.50249933924301	1.5530494240748e-22	1.47979237576939e-20
Pcam.gene152718_i0_len603	juvenile	zoeaI	14.2851971741767	6.48591520551875	1.73922135881217e-22	1.64682522412528e-20
Pcam.gene6727_i0_len348	juvenile	zoeaI	9.97158636027919	7.30613718542738	1.75724818746652e-22	1.65253210520614e-20
Pcam.gene154958_i0_len801	juvenile	zoeaI	9.27995320146372	8.85876741339584	1.76706403328973e-22	1.65253210520614e-20
Pcam.gene4065_i0_len1074	juvenile	zoeaI	14.2763133944667	6.47697573180153	1.84953771359714e-22	1.71904885650287e-20
Pcam.gene141314_i0_len2766	juvenile	zoeaI	11.5350682326017	6.47240771817202	1.89915360532984e-22	1.754401043948e-20
Pcam.gene197025_i0_len333	juvenile	zoeaI	11.5170727190898	6.45430339582055	2.15089112069701e-22	1.96301207702167e-20
Pcam.gene142281_i0_len2304	juvenile	zoeaI	10.6296025655711	6.45473107835169	2.15089112069701e-22	1.96301207702167e-20
Pcam.gene139360_i0_len1014	juvenile	zoeaI	14.2462993804047	6.4467710665646	2.26983281177164e-22	2.05915970648745e-20
Pcam.gene118887_i0_len477	juvenile	zoeaI	8.9964244654727	10.734637050269	2.48408942325761e-22	2.24011635490196e-20
Pcam.gene109717_i0_len450	juvenile	zoeaI	14.2218303244341	6.42214370080825	2.68454392534308e-22	2.40655860763004e-20
Pcam.gene150771_i0_len564	juvenile	zoeaI	14.2052839741423	6.40548880975126	3.01170908974676e-22	2.68396427703903e-20
Pcam.gene4088_i0_len1077	juvenile	zoeaI	14.2021602950107	6.40234450377262	3.0822709376234e-22	2.73078390087687e-20
Pcam.gene141710_i0_len3039	juvenile	zoeaI	14.1979848408996	6.39814140966535	3.16935574087426e-22	2.79161276013052e-20
Pcam.gene8075_i1_len678	juvenile	zoeaI	14.1927484716737	6.39287026750721	3.28970671086715e-22	2.8808703277247e-20
Pcam.gene116792_i0_len504	juvenile	zoeaI	10.5668924490635	6.39165077134745	3.32057407069518e-22	2.89118949258804e-20
Pcam.gene154596_i0_len867	juvenile	zoeaI	11.4522596607672	6.38908736721222	3.36747415308501e-22	2.91230262834748e-20
Pcam.gene149695_i0_len681	juvenile	zoeaI	14.1885456489317	6.38863944640296	3.38326905999444e-22	2.91230262834748e-20
Pcam.gene6041_i0_len1215	juvenile	zoeaI	8.92938882511384	11.0200708181772	3.46938632565682e-22	2.96955948212999e-20
Pcam.gene159338_i0_len783	juvenile	zoeaI	9.1383535474855	8.98736476146433	3.56338551243939e-22	3.03288148952004e-20
Pcam.gene148200_i0_len633	juvenile	zoeaI	14.1694799450773	6.36944573080058	3.86037558352308e-22	3.2673011223673e-20
Pcam.gene65_i8_len1491	juvenile	zoeaI	-14.4978834909803	6.71930538502502	4.28051004292531e-22	3.60276261946214e-20
Pcam.gene139852_i0_len1137	juvenile	zoeaI	14.1512391098478	6.35108087456254	4.37034391353709e-22	3.65805029227e-20
Pcam.gene210817_i0_len294	juvenile	zoeaI	9.58571961565253	7.64216819711605	4.82757775302499e-22	4.01856060210597e-20
Pcam.gene118019_i0_len543	juvenile	zoeaI	14.1360421185802	6.33577938871994	4.86003743996074e-22	4.02347361832815e-20
Pcam.gene296_i3_len810	juvenile	zoeaI	-9.60558830906364	8.19144306297003	4.97779492026234e-22	4.05593233942723e-20
Pcam.gene152997_i0_len600	juvenile	zoeaI	14.1327646885786	6.33247928270012	4.97956049593046e-22	4.05593233942723e-20
Pcam.gene131999_i0_len381	juvenile	zoeaI	14.1327646885786	6.33247928270012	4.97956049593046e-22	4.05593233942723e-20
Pcam.gene742_i3_len315	juvenile	zoeaI	14.1305755915479	6.33027501178202	5.05282408629125e-22	4.09359812338569e-20
Pcam.gene471_i4_len210	juvenile	zoeaI	9.0979031961138	8.57419285525961	5.11913500381467e-22	4.12526038871235e-20
Pcam.gene144698_i0_len1704	juvenile	zoeaI	14.1261874072274	6.32585634307026	5.20293465655816e-22	4.17060635168551e-20
Pcam.gene145624_i0_len1659	juvenile	zoeaI	14.1239882996386	6.32364192456693	5.27982409408725e-22	4.209965001338e-20
Pcam.gene6619_i0_len795	juvenile	zoeaI	10.2909651716974	6.66299288258232	5.6585141168609e-22	4.48829784662003e-20
Pcam.gene296_i6_len273	juvenile	zoeaI	-14.4409775194512	6.66285321820007	6.3358934721495e-22	4.99941594286797e-20
Pcam.gene120988_i0_len414	juvenile	zoeaI	11.3270227469426	6.26302038740179	7.99277851573432e-22	6.25372159075594e-20
Pcam.gene138344_i0_len1026	juvenile	zoeaI	9.3817040194421	7.69745100495498	8.00806593139704e-22	6.25372159075594e-20
Pcam.gene156768_i0_len915	juvenile	zoeaI	14.0436653613382	6.24274395437511	9.18173199358591e-22	7.13349947193982e-20
Pcam.gene6666_i0_len16149	juvenile	zoeaI	-10.1932797985514	7.23193495462546	1.10393969320069e-21	8.53300324081142e-20
Pcam.gene115910_i0_len513	juvenile	zoeaI	14.0142833123733	6.21314368875385	1.12569433171664e-21	8.65698940381067e-20
Pcam.gene156645_i0_len885	juvenile	zoeaI	14.0023608685462	6.20113146415662	1.21883061617841e-21	9.32590092681966e-20
Pcam.gene157526_i0_len732	juvenile	zoeaI	8.77483344078158	10.0151999398498	1.30164890083102e-21	9.90953811436679e-20
Pcam.gene156189_i0_len954	juvenile	zoeaI	13.9915457731655	6.19023430344922	1.31345197532909e-21	9.94939871311788e-20
Pcam.gene6454_i1_len249	juvenile	zoeaI	13.989131368595	6.18780149688602	1.3419500423451e-21	1.01146980803623e-19
Pcam.gene958_i1_len1071	juvenile	zoeaI	9.30056275416991	7.49219879894896	1.35885416535206e-21	1.01914062401404e-19
Pcam.gene125451_i0_len348	juvenile	zoeaI	13.9842904037473	6.18292354554184	1.38598075698107e-21	1.03436494917553e-19
Pcam.gene122710_i0_len363	juvenile	zoeaI	13.9696692761991	6.16818997648385	1.52789465734752e-21	1.13468647347132e-19
Pcam.gene154241_i0_len848	juvenile	zoeaI	10.3336146394792	6.15685154392987	1.6584088536858e-21	1.22560459187024e-19
Pcam.gene3004_i0_len636	juvenile	zoeaI	13.9311975588136	6.12941708167033	1.99090322932854e-21	1.46418368564696e-19
Pcam.gene155518_i0_len939	juvenile	zoeaI	8.69452186963253	10.1391365188279	2.07920364767789e-21	1.51655532975415e-19
Pcam.gene3211_i0_len4374	juvenile	zoeaI	13.9248952225224	6.12306466334785	2.08213537022352e-21	1.51655532975415e-19
Pcam.gene141079_i0_len1116	juvenile	zoeaI	13.9211005631887	6.11923974737451	2.14148552016632e-21	1.55232084356554e-19
Pcam.gene154131_i0_len843	juvenile	zoeaI	13.9058213219439	6.10383789679613	2.37106604239889e-21	1.71055478773063e-19
Pcam.gene145523_i0_len1584	juvenile	zoeaI	13.8825946975519	6.08042247132927	2.78388653208477e-21	1.99885691758693e-19
Pcam.gene168458_i0_len276	juvenile	zoeaI	8.65111518485717	10.3676115108461	2.80508182062902e-21	2.00457498030801e-19
Pcam.gene149801_i0_len675	juvenile	zoeaI	9.91258377727054	6.67990364015378	3.00331768039017e-21	2.13616257548878e-19
Pcam.gene118785_i0_len531	juvenile	zoeaI	9.1805284436373	7.3719677711619	3.11042572442253e-21	2.20200699649539e-19
Pcam.gene41905_i0_len234	juvenile	zoeaI	13.8603096753518	6.05795352464659	3.25796472961561e-21	2.28796542792223e-19
Pcam.gene137246_i0_len1380	juvenile	zoeaI	13.8589880096717	6.05662086459396	3.27715180105032e-21	2.28796542792223e-19
Pcam.gene134808_i0_len1299	juvenile	zoeaI	13.8589880096717	6.05662086459396	3.27715180105032e-21	2.28796542792223e-19
Pcam.gene6473_i0_len543	juvenile	zoeaI	-8.97479253725872	8.66654340349368	3.36058556444607e-21	2.3354528119889e-19
Pcam.gene153197_i0_len579	juvenile	zoeaI	8.79791369799574	8.6055039170268	3.42821086373234e-21	2.37157052902032e-19
Pcam.gene110553_i0_len441	juvenile	zoeaI	8.8879021546125	8.07037000349983	3.57466180151552e-21	2.46164210422546e-19
Pcam.gene157399_i0_len711	juvenile	zoeaI	8.9267220942447	7.89902982976095	3.60224092430974e-21	2.46940950241143e-19
Pcam.gene150920_i0_len561	juvenile	zoeaI	8.66389639526702	9.59081405603314	3.64367849213937e-21	2.48656437639241e-19
Pcam.gene4288_i0_len1590	juvenile	zoeaI	-9.17439622021823	7.98144061787605	3.90831695774105e-21	2.64771562584491e-19
Pcam.gene114172_i0_len432	juvenile	zoeaI	13.8336435347311	6.03106367076794	3.91477425867498e-21	2.64771562584491e-19
Pcam.gene136800_i0_len1542	juvenile	zoeaI	-10.0070175704746	7.04693337201482	3.98132386471986e-21	2.67182476635621e-19
Pcam.gene137055_i0_len1512	juvenile	zoeaI	11.0933147711463	6.02756478132899	3.985692390736e-21	2.67182476635621e-19
Pcam.gene2060_i0_len1044	juvenile	zoeaI	13.8296007593108	6.02698662964406	4.00964486904572e-21	2.67604051832787e-19
Pcam.gene157277_i0_len717	juvenile	zoeaI	13.8255466232272	6.02289803855023	4.13180679773762e-21	2.74547688533881e-19
Pcam.gene155703_i0_len927	juvenile	zoeaI	9.97014225608412	6.34046301639251	5.14726598716122e-21	3.40528732338395e-19
Pcam.gene2647_i1_len288	juvenile	zoeaI	10.167555498572	5.98955642620988	5.20593361495508e-21	3.42912583767693e-19
Pcam.gene133493_i0_len390	juvenile	zoeaI	11.0466869410895	5.98055454684513	5.50314999665788e-21	3.60920876404185e-19
Pcam.gene114568_i0_len435	juvenile	zoeaI	9.23036548726492	7.28619033354943	5.59864391552501e-21	3.6560110051812e-19
Pcam.gene5123_i1_len1798	juvenile	zoeaI	-8.49278949389429	11.8759315300485	6.04417700940315e-21	3.93001208980505e-19
Pcam.gene5627_i0_len228	juvenile	zoeaI	13.7661495071943	5.96298528775908	6.23274535744028e-21	4.03530308398377e-19
Pcam.gene135219_i0_len1347	juvenile	zoeaI	13.7647386597076	5.96156194244238	6.27192037540029e-21	4.04338696541763e-19
Pcam.gene150_i9_len204	juvenile	zoeaI	8.52145667919363	10.417987671323	6.46231499696605e-21	4.14847763576422e-19
Pcam.gene139380_i0_len996	juvenile	zoeaI	13.7505537776876	5.94725075010798	6.93701226486435e-21	4.43441923260316e-19
Pcam.gene678_i0_len3117	juvenile	zoeaI	-14.0848665653904	6.31000172844277	7.33587933004213e-21	4.66968789286295e-19
Pcam.gene5217_i0_len714	juvenile	zoeaI	-8.85323798753504	8.5455016447314	7.76554488495169e-21	4.92251066974971e-19
Pcam.gene118903_i0_len477	juvenile	zoeaI	-14.0744846240277	6.29972665216688	7.87074956148359e-21	4.95348382794474e-19
Pcam.gene143746_i0_len3144	juvenile	zoeaI	13.7319024329299	5.92843149605149	7.87979935666458e-21	4.95348382794474e-19
Pcam.gene135531_i0_len1335	juvenile	zoeaI	9.38251570312253	6.93275922486237	7.98521323451549e-21	4.99900745879792e-19
Pcam.gene160231_i0_len756	juvenile	zoeaI	13.7246641400881	5.92112747643809	8.29566540604745e-21	5.17198892599254e-19
Pcam.gene136931_i0_len1551	juvenile	zoeaI	13.7130067995767	5.90936361429508	8.96545242588139e-21	5.56666410869275e-19
Pcam.gene1886_i0_len2205	juvenile	zoeaI	-8.41541199839607	13.0230659920657	9.0914228015628e-21	5.62183899770108e-19
Pcam.gene119735_i0_len468	juvenile	zoeaI	8.70081939036632	8.2798999234522	9.61270696581698e-21	5.9200207533385e-19
Pcam.gene142378_i0_len2520	juvenile	zoeaI	13.6997787048498	5.89601363964675	9.82306826901617e-21	6.02508033504433e-19
Pcam.gene148494_i0_len612	juvenile	zoeaI	10.9605365957646	5.89366579105923	9.95278715935356e-21	6.08002925258897e-19
Pcam.gene5718_i0_len339	juvenile	zoeaI	8.49247221106175	9.43903819295321	1.04029495053096e-20	6.32950542190524e-19
Pcam.gene143743_i0_len3147	juvenile	zoeaI	-14.0292640664317	6.25498006327959	1.07027827958003e-20	6.48588637425501e-19
Pcam.gene119022_i0_len480	juvenile	zoeaI	13.6744564685182	5.8704550787818	1.16655400881251e-20	7.04115268267309e-19
Pcam.gene158834_i0_len780	juvenile	zoeaI	13.6714479490114	5.86741821633805	1.19015183792738e-20	7.15507950182531e-19
Pcam.gene136462_i0_len1485	juvenile	zoeaI	13.6684331425852	5.86437495083534	1.22243627351379e-20	7.32012234930195e-19
Pcam.gene1886_i1_len1887	juvenile	zoeaI	-8.37277347517281	12.3092944642564	1.29976367950023e-20	7.7525274584364e-19
Pcam.gene7095_i1_len780	juvenile	zoeaI	9.3856853735181	6.46206611511671	1.34173653126637e-20	7.97149350928844e-19
Pcam.gene135026_i0_len1284	juvenile	zoeaI	13.6517381435262	5.84752131860829	1.37081129543246e-20	8.08085257813301e-19
Pcam.gene4564_i1_len273	juvenile	zoeaI	13.6517381435262	5.84752131860829	1.37081129543246e-20	8.08085257813301e-19
Pcam.gene109620_i0_len447	juvenile	zoeaI	10.0233950893424	5.84420750033804	1.39899709174298e-20	8.21504106197911e-19
Pcam.gene159320_i0_len783	juvenile	zoeaI	8.45846430069408	9.05950857726435	1.72294239200769e-20	1.00782151501608e-18
Pcam.gene149841_i0_len678	juvenile	zoeaI	13.6177571339159	5.81321194225171	1.73070774915103e-20	1.00847009229377e-18
Pcam.gene127387_i0_len357	juvenile	zoeaI	10.8767747332937	5.80914448843832	1.76714252989034e-20	1.02575514666048e-18
Pcam.gene136260_i0_len1239	juvenile	zoeaI	13.6099212647823	5.80529929662158	1.81704115511059e-20	1.05069364503532e-18
Pcam.gene186719_i0_len315	juvenile	zoeaI	13.6067749614155	5.80212205303687	1.86849404103145e-20	1.07633782211508e-18
Pcam.gene159428_i0_len789	juvenile	zoeaI	13.6036217814293	5.79893780035828	1.90813547692468e-20	1.09500956346246e-18
Pcam.gene4556_i1_len945	juvenile	zoeaI	13.6020426032975	5.79734303593635	1.92155415116466e-20	1.09854888264697e-18
Pcam.gene147976_i0_len639	juvenile	zoeaI	13.6004616946984	5.79574650760839	1.94870400043255e-20	1.10936963647088e-18
Pcam.gene150367_i0_len657	juvenile	zoeaI	8.30644743794873	12.022849761387	1.95512668605759e-20	1.10936963647088e-18
Pcam.gene117076_i0_len507	juvenile	zoeaI	13.5925310613721	5.78773727027122	2.0616015112408e-20	1.16542025728725e-18
Pcam.gene133604_i0_len393	juvenile	zoeaI	13.5877516708445	5.78291030910899	2.12073301878919e-20	1.19439052916938e-18
Pcam.gene140045_i0_len1188	juvenile	zoeaI	13.5861550156777	5.78129772836303	2.150996400681e-20	1.20694798038212e-18
Pcam.gene140521_i0_len1098	juvenile	zoeaI	13.5813544204465	5.77644914872466	2.21295852680498e-20	1.23258535592263e-18
Pcam.gene159150_i0_len795	juvenile	zoeaI	13.5813544204465	5.77644914872466	2.21295852680498e-20	1.23258535592263e-18
Pcam.gene158911_i0_len771	juvenile	zoeaI	13.5781451261105	5.77320769059544	2.26071860758138e-20	1.25457461189956e-18
Pcam.gene138410_i0_len1065	juvenile	zoeaI	13.5700905169772	5.76507205564728	2.39371463451198e-20	1.32353199681958e-18
Pcam.gene3525_i1_len603	juvenile	zoeaI	8.27064765429963	12.4849257621213	2.40940370703008e-20	1.32736240587293e-18
Pcam.gene5352_i0_len1218	juvenile	zoeaI	13.5668560396481	5.76180491902582	2.44578785684616e-20	1.3425248562036e-18
Pcam.gene116376_i0_len519	juvenile	zoeaI	8.3097778169011	10.2936482198776	2.50190789901105e-20	1.36837200974792e-18
Pcam.gene150_i0_len546	juvenile	zoeaI	8.25845459180019	13.0937883431259	2.54676427197809e-20	1.38789491800245e-18
Pcam.gene132560_i0_len375	juvenile	zoeaI	13.5603652485697	5.75524837739123	2.57220522027955e-20	1.39673509273244e-18
Pcam.gene138413_i0_len1068	juvenile	zoeaI	8.87086088328964	7.06171502037243	2.62821523064955e-20	1.42205216944074e-18
Pcam.gene139816_i0_len1137	juvenile	zoeaI	13.5505739765308	5.7453573852176	2.74542055938182e-20	1.47493338562534e-18
Pcam.gene137217_i0_len1296	juvenile	zoeaI	13.5505739765308	5.7453573852176	2.74542055938182e-20	1.47493338562534e-18
Pcam.gene6162_i1_len444	juvenile	zoeaI	8.41452808289957	8.83381191065189	3.03576050581563e-20	1.62515094215925e-18
Pcam.gene146038_i0_len2103	juvenile	zoeaI	8.84746791828197	7.03827286193216	3.08506292239307e-20	1.6457289885301e-18
Pcam.gene7285_i0_len684	juvenile	zoeaI	-9.27409661603084	7.28775894063765	3.23723925813742e-20	1.72084823722042e-18
Pcam.gene156390_i0_len900	juvenile	zoeaI	13.525801064997	5.72032926629848	3.24929215430564e-20	1.72121594887169e-18
Pcam.gene140918_i0_len1131	juvenile	zoeaI	13.5241343142065	5.71864519418942	3.29769808151941e-20	1.74077093850241e-18
Pcam.gene121792_i0_len492	juvenile	zoeaI	13.5207950246687	5.71527114435622	3.37180094268415e-20	1.77370778755781e-18
Pcam.gene150946_i0_len561	juvenile	zoeaI	13.5157715532652	5.71019523635992	3.47346901204609e-20	1.81685090196699e-18
Pcam.gene452_i0_len1398	juvenile	zoeaI	-8.31889326508389	10.0851258704279	3.47780040640547e-20	1.81685090196699e-18
Pcam.gene1853_i1_len768	juvenile	zoeaI	13.512412828296	5.70680135465646	3.57851935395433e-20	1.86304358118241e-18
Pcam.gene1121_i1_len1041	juvenile	zoeaI	13.5090462656599	5.7033994748105	3.65960061082706e-20	1.89873113883664e-18
Pcam.gene151522_i0_len552	juvenile	zoeaI	13.5005953280323	5.69485953482919	3.85676267184136e-20	1.99419639858009e-18
Pcam.gene5853_i0_len3562	juvenile	zoeaI	-8.97136559061843	7.56050641435653	3.9309188653726e-20	2.0256265581767e-18
Pcam.gene145531_i0_len1584	juvenile	zoeaI	13.4955009012776	5.68971121466673	4.00474123741556e-20	2.05667219480833e-18
Pcam.gene1248_i0_len420	juvenile	zoeaI	8.29263355046214	9.51823810709572	4.03167413052317e-20	2.06350888775088e-18
Pcam.gene140829_i0_len1119	juvenile	zoeaI	13.4903884213786	5.68454446767551	4.15898929409564e-20	2.12150463991747e-18
Pcam.gene134998_i0_len1281	juvenile	zoeaI	13.4852577599303	5.67935916155245	4.28709676283496e-20	2.1795139582869e-18
Pcam.gene152842_i0_len606	juvenile	zoeaI	10.7472574885476	5.6783672127563	4.31979772975216e-20	2.18879383296807e-18
Pcam.gene2109_i0_len759	juvenile	zoeaI	13.4801087871527	5.6741551625653	4.45337277783842e-20	2.2489532528084e-18
Pcam.gene138651_i0_len1047	juvenile	zoeaI	13.4697553814964	5.66369054379931	4.77083969485461e-20	2.40126981319094e-18
Pcam.gene150599_i0_len654	juvenile	zoeaI	13.4662876689587	5.66018541187574	4.88213016537068e-20	2.44914807964787e-18
Pcam.gene157893_i0_len690	juvenile	zoeaI	13.4610704215461	5.65491170457481	5.07401476895008e-20	2.53700738447504e-18
Pcam.gene191964_i0_len309	juvenile	zoeaI	13.4540846122724	5.64784999136081	5.31530445655332e-20	2.64890995120996e-18
Pcam.gene6311_i1_len306	juvenile	zoeaI	13.4523328617147	5.64607915231696	5.39851736418877e-20	2.67279536168169e-18
Pcam.gene140519_i0_len1098	juvenile	zoeaI	10.7142929933941	5.64506452605818	5.39851736418877e-20	2.67279536168169e-18
Pcam.gene202923_i0_len276	juvenile	zoeaI	9.49123380949874	6.25638453297531	5.47727125133975e-20	2.70295307680121e-18
Pcam.gene153603_i0_len588	juvenile	zoeaI	13.4435420609824	5.63719222610164	5.745994690221e-20	2.82635777781975e-18
Pcam.gene2739_i0_len732	juvenile	zoeaI	-13.7843123353294	6.01285105043036	5.76814869291249e-20	2.82807290283574e-18
Pcam.gene143895_i0_len3201	juvenile	zoeaI	13.4400106874107	5.63362208053172	5.88258168026006e-20	2.8748745953529e-18
Pcam.gene115718_i0_len516	juvenile	zoeaI	8.30367755072265	8.6951973766282	6.06923481882748e-20	2.95655651142239e-18
Pcam.gene120500_i0_len495	juvenile	zoeaI	13.4023998247084	5.59559262856952	7.58429598665335e-20	3.67099310536096e-18
Pcam.gene135665_i0_len1221	juvenile	zoeaI	13.4023998247084	5.59559262856952	7.58429598665335e-20	3.67099310536096e-18
Pcam.gene1167_i2_len333	juvenile	zoeaI	13.398766166293	5.59191797727279	7.76972306573877e-20	3.74876765751409e-18
Pcam.gene6162_i0_len786	juvenile	zoeaI	9.12986074287454	6.20488927047951	7.80658417203301e-20	3.75459524464445e-18
Pcam.gene5979_i0_len870	juvenile	zoeaI	13.3969458993312	5.59007713818451	7.89610935095039e-20	3.76505199282299e-18
Pcam.gene6836_i1_len270	juvenile	zoeaI	13.3969458993312	5.59007713818451	7.89610935095039e-20	3.76505199282299e-18
Pcam.gene149162_i0_len669	juvenile	zoeaI	8.17004401759518	9.74580545062387	7.90288141067796e-20	3.76505199282299e-18
Pcam.gene116099_i0_len522	juvenile	zoeaI	13.3859758024979	5.57898253717227	8.49352763575847e-20	4.03375999002322e-18
Pcam.gene151281_i0_len573	juvenile	zoeaI	13.3730710293304	5.56593014709337	9.29219499220498e-20	4.39927356662205e-18
Pcam.gene118404_i0_len525	juvenile	zoeaI	13.3675048791565	5.56029993820276	9.68224221309078e-20	4.55546489218402e-18
Pcam.gene143796_i0_len3108	juvenile	zoeaI	13.3675048791565	5.56029993820276	9.68224221309078e-20	4.55546489218402e-18
Pcam.gene155278_i0_len834	juvenile	zoeaI	13.3656447132689	5.55841831203586	9.76239322478855e-20	4.57895533608503e-18
Pcam.gene116552_i0_len504	juvenile	zoeaI	8.09291527717332	10.2781186080301	1.07491834431178e-19	5.0262385544208e-18
Pcam.gene140541_i0_len1101	juvenile	zoeaI	13.3469099373924	5.5394659279946	1.11492863111619e-19	5.19728269581854e-18
Pcam.gene8224_i0_len777	juvenile	zoeaI	13.3374505191269	5.52989561455136	1.18230569537902e-19	5.49445744938411e-18
Pcam.gene150034_i0_len651	juvenile	zoeaI	13.3355511698484	5.52797391551821	1.2023699262476e-19	5.57061296105542e-18
Pcam.gene149372_i0_len663	juvenile	zoeaI	13.3298380724796	5.52219342349282	1.25418875226836e-19	5.79297548684927e-18
Pcam.gene115922_i0_len513	juvenile	zoeaI	9.36969196200952	6.13409625282669	1.2591479052029e-19	5.79820387958175e-18
Pcam.gene6727_i1_len348	juvenile	zoeaI	9.01623940723618	6.34731297995732	1.27131407586395e-19	5.83648734828448e-18
Pcam.gene142246_i0_len2250	juvenile	zoeaI	10.5858992570791	5.51528175765651	1.30847475125243e-19	5.97090134984165e-18
Pcam.gene154944_i0_len804	juvenile	zoeaI	9.69842910356037	5.51611308593314	1.30847475125243e-19	5.97090134984165e-18
Pcam.gene1103_i0_len378	juvenile	zoeaI	8.10275011580367	9.34459316734698	1.33684890349243e-19	6.08206032669981e-18
Pcam.gene139138_i0_len975	juvenile	zoeaI	13.3144916067319	5.50666466625889	1.38886642572237e-19	6.29979830829159e-18
Pcam.gene154755_i0_len810	juvenile	zoeaI	13.3106293467678	5.50275623887811	1.4249703723502e-19	6.44426899734492e-18
Pcam.gene119442_i0_len483	juvenile	zoeaI	13.3086943324606	5.5007980504003	1.44961272825364e-19	6.53620024792935e-18
Pcam.gene2066_i0_len456	juvenile	zoeaI	13.30675671933	5.49883720247552	1.46210938970411e-19	6.5666381523516e-18
Pcam.gene148995_i0_len615	juvenile	zoeaI	8.95975028003384	6.5084697685833	1.46790736877638e-19	6.5666381523516e-18
Pcam.gene135893_i0_len1215	juvenile	zoeaI	-13.6477453281371	5.8780615457169	1.46936655686283e-19	6.5666381523516e-18
Pcam.gene150059_i0_len561	juvenile	zoeaI	13.3048165003858	5.49687368787568	1.48745975688266e-19	6.62005597108307e-18
Pcam.gene5224_i0_len630	juvenile	zoeaI	-8.1222136798668	9.60047241012951	1.49005880273223e-19	6.62005597108307e-18
Pcam.gene136694_i0_len1473	juvenile	zoeaI	8.09891465473479	9.32501728060902	1.52941904102943e-19	6.77505803263039e-18
Pcam.gene148914_i0_len621	juvenile	zoeaI	13.2970294256802	5.48899281712785	1.56645746682673e-19	6.91890105610056e-18
Pcam.gene150750_i0_len566	juvenile	zoeaI	8.98443589899003	6.31535177105933	1.58230153258456e-19	6.96856634263259e-18
Pcam.gene114031_i0_len417	juvenile	zoeaI	13.2931200696136	5.48503619158993	1.60767796556521e-19	7.05980324009071e-18
Pcam.gene140911_i0_len1128	juvenile	zoeaI	13.2793532925157	5.47110198747697	1.7693478437592e-19	7.74728896906125e-18
Pcam.gene157193_i0_len720	juvenile	zoeaI	13.2714271762361	5.46307878895178	1.86500952095936e-19	8.14262081917417e-18
Pcam.gene149143_i0_len669	juvenile	zoeaI	-8.07802892895674	9.7081029144503	1.91037238831085e-19	8.31280300146308e-18
Pcam.gene130560_i0_len411	juvenile	zoeaI	13.2674477283822	5.45905040881349	1.91496253961097e-19	8.31280300146308e-18
Pcam.gene154164_i0_len837	juvenile	zoeaI	10.5291678924511	5.45789859165158	1.93193915786994e-19	8.36253664049418e-18
Pcam.gene135285_i0_len1353	juvenile	zoeaI	-9.17244634037003	6.78308904101775	1.96539580851946e-19	8.48311866070363e-18
Pcam.gene118205_i0_len528	juvenile	zoeaI	8.91538872587599	6.46392240466544	1.98455334910208e-19	8.54147251105013e-18
Pcam.gene141517_i0_len2634	juvenile	zoeaI	13.2614578993203	5.45298668644349	2.0015203823019e-19	8.59009455860448e-18
Pcam.gene112179_i0_len459	juvenile	zoeaI	9.63369467751138	5.45067269075393	2.03734107253745e-19	8.71912916636788e-18
Pcam.gene155298_i0_len822	juvenile	zoeaI	13.25544309777	5.44689739129996	2.09240143468935e-19	8.92954415085735e-18
Pcam.gene137544_i0_len1368	juvenile	zoeaI	13.2453623649823	5.43669114856969	2.2273511018047e-19	9.45680357626957e-18
Pcam.gene165010_i0_len255	juvenile	zoeaI	8.56440892913092	6.87880581499593	2.22843490213085e-19	9.45680357626957e-18
Pcam.gene159490_i0_len744	juvenile	zoeaI	13.2331717641728	5.42434765885425	2.43703649866666e-19	1.02962280320498e-17
Pcam.gene151402_i0_len567	juvenile	zoeaI	8.05172464466068	8.83677688974233	2.43983225313919e-19	1.02962280320498e-17
Pcam.gene144038_i0_len3801	juvenile	zoeaI	13.2249870909419	5.4160596511183	2.57321400979836e-19	1.08289422912348e-17
Pcam.gene155083_i0_len807	juvenile	zoeaI	10.4845912876167	5.41279270091695	2.62044963798656e-19	1.09971778436278e-17
Pcam.gene157308_i0_len708	juvenile	zoeaI	13.2146905174511	5.40563229180802	2.76797483320154e-19	1.1584204067128e-17
Pcam.gene111021_i0_len462	juvenile	zoeaI	13.2084771139298	5.39933953957297	2.87139123471353e-19	1.19839055663664e-17
Pcam.gene550_i2_len3087	juvenile	zoeaI	-10.1403924390396	6.23715530195545	3.1279929513557e-19	1.30189816519338e-17
Pcam.gene8202_i0_len558	juvenile	zoeaI	13.195969446291	5.38667116185152	3.14902052539152e-19	1.30705920437484e-17
Pcam.gene202948_i0_len276	juvenile	zoeaI	13.191776009979	5.38242354990796	3.23797077474098e-19	1.34030757479032e-17
Pcam.gene138790_i0_len984	juvenile	zoeaI	13.1896747120995	5.38029504921691	3.2682321838507e-19	1.3491476181291e-17
Pcam.gene129682_i0_len396	juvenile	zoeaI	13.1833523924628	5.37389065724418	3.42428069162809e-19	1.40972425212407e-17
Pcam.gene148225_i0_len639	juvenile	zoeaI	-7.98968794784164	9.70404581744958	3.48611842167797e-19	1.43129252272144e-17
Pcam.gene140310_i0_len1176	juvenile	zoeaI	13.1727532310566	5.36315314237121	3.69128432126961e-19	1.50735734413031e-17
Pcam.gene6764_i0_len315	juvenile	zoeaI	13.1727532310566	5.36315314237121	3.69128432126961e-19	1.50735734413031e-17
Pcam.gene154074_i0_len855	juvenile	zoeaI	8.62724728850238	6.53152864124482	3.74688193341124e-19	1.52594788417151e-17
Pcam.gene154945_i0_len804	juvenile	zoeaI	13.1642174763175	5.3545052709147	3.906567096776e-19	1.58671559024548e-17
Pcam.gene133501_i0_len390	juvenile	zoeaI	13.1599305856613	5.35016183633482	4.01935819411381e-19	1.62816247702739e-17
Pcam.gene158943_i0_len768	juvenile	zoeaI	13.1513183992524	5.34143557686094	4.2558431674541e-19	1.71936063965146e-17
Pcam.gene155887_i0_len867	juvenile	zoeaI	-13.4912205649661	5.72377323370592	4.28010761893578e-19	1.72456463901269e-17
Pcam.gene118900_i0_len477	juvenile	zoeaI	8.29428782934854	7.18878460378456	4.76695441360561e-19	1.91563287443302e-17
Pcam.gene7505_i0_len564	juvenile	zoeaI	-7.95439191419859	9.36808102696049	4.98119714143093e-19	1.996432187637e-17
Pcam.gene135602_i0_len1221	juvenile	zoeaI	13.1273663220738	5.31716285563517	5.01319937965917e-19	2.00395700796402e-17
Pcam.gene121305_i0_len486	juvenile	zoeaI	13.1207643268326	5.31047159757495	5.26331090698485e-19	2.0983989537058e-17
Pcam.gene193063_i0_len333	juvenile	zoeaI	8.76572785732238	6.3135936203736	5.57016960280009e-19	2.21490996016854e-17
Pcam.gene113700_i0_len417	juvenile	zoeaI	13.1096934171654	5.29925013952698	5.69252690807167e-19	2.25763828945774e-17
Pcam.gene158998_i0_len774	juvenile	zoeaI	8.02027444825056	7.91092154776792	5.97861196961999e-19	2.36490786787841e-17
Pcam.gene138884_i0_len990	juvenile	zoeaI	13.1007751116707	5.29020976721493	6.03970810397688e-19	2.38285358789713e-17
Pcam.gene134044_i0_len384	juvenile	zoeaI	13.0985368944878	5.28794080380261	6.09980470202639e-19	2.40031275936883e-17
Pcam.gene143575_i0_len3372	juvenile	zoeaI	13.0940500159047	5.28339215442475	6.28407668161205e-19	2.46641869757572e-17
Pcam.gene146678_i0_len2166	juvenile	zoeaI	13.0895491392813	5.27882913308657	6.53936527219286e-19	2.55998407942434e-17
Pcam.gene154011_i0_len858	juvenile	zoeaI	8.10825503953701	7.53076553104373	6.78991095531963e-19	2.64391133276655e-17
Pcam.gene1016_i0_len837	juvenile	zoeaI	13.082771386138	5.27195745431763	6.80610838137923e-19	2.64391133276655e-17
Pcam.gene204823_i0_len279	juvenile	zoeaI	13.082771386138	5.27195745431763	6.80610838137923e-19	2.64391133276655e-17
Pcam.gene110125_i0_len438	juvenile	zoeaI	13.0782351292914	5.26735810298127	7.01402028369712e-19	2.71770862654761e-17
Pcam.gene156190_i0_len957	juvenile	zoeaI	13.0736845641197	5.26274405731033	7.22893993467523e-19	2.79383775536555e-17
Pcam.gene152423_i0_len597	juvenile	zoeaI	13.0714038876491	5.26043149472892	7.37624010967295e-19	2.84351240869072e-17
Pcam.gene114521_i0_len435	juvenile	zoeaI	13.0691196000744	5.25811522320649	7.52684861919629e-19	2.89420701981786e-17
Pcam.gene5630_i0_len552	juvenile	zoeaI	8.38240063082283	6.57205702780364	7.55800704535667e-19	2.89883055030769e-17
Pcam.gene154570_i0_len861	juvenile	zoeaI	13.0668316899421	5.25579523083913	7.60341879843536e-19	2.9015565439873e-17
Pcam.gene148644_i0_len609	juvenile	zoeaI	13.0668316899421	5.25579523083913	7.60341879843536e-19	2.9015565439873e-17
Pcam.gene2479_i1_len864	juvenile	zoeaI	13.0645401457444	5.25347150566557	7.7591427810844e-19	2.95354304355348e-17
Pcam.gene5993_i0_len783	juvenile	zoeaI	-7.95488035663174	8.69973116606772	7.94336841001973e-19	3.01609101282704e-17
Pcam.gene8284_i1_len456	juvenile	zoeaI	13.0599461088454	5.24881280876584	7.99934729324893e-19	3.02219729408282e-17
Pcam.gene149674_i0_len681	juvenile	zoeaI	13.0599461088454	5.24881280876584	7.99934729324893e-19	3.02219729408282e-17
Pcam.gene135498_i0_len1329	juvenile	zoeaI	13.0576435928522	5.24647781282709	8.08122392879903e-19	3.03797872261303e-17
Pcam.gene140912_i0_len1128	juvenile	zoeaI	13.0576435928522	5.24647781282709	8.08122392879903e-19	3.03797872261303e-17
Pcam.gene130434_i0_len411	juvenile	zoeaI	8.27089168422861	6.80519668022184	8.29559514892848e-19	3.11084818084818e-17
Pcam.gene138688_i0_len1056	juvenile	zoeaI	13.0507139137703	5.23945008854417	8.50467839102821e-19	3.18137969442166e-17
Pcam.gene141795_i0_len2862	juvenile	zoeaI	-8.52033636625771	7.11283539864059	8.7072022013938e-19	3.24911609239202e-17
Pcam.gene149336_i0_len663	juvenile	zoeaI	-13.3867691213	5.62094190622664	8.76856678193106e-19	3.2639751043306e-17
Pcam.gene139503_i0_len1005	juvenile	zoeaI	13.0437507887321	5.2323880003506	8.9526687523218e-19	3.31492708871453e-17
Pcam.gene139874_i0_len1149	juvenile	zoeaI	-8.06305418352325	8.0569240803735	8.95556675981224e-19	3.31492708871453e-17
Pcam.gene3917_i0_len1569	juvenile	zoeaI	8.73180337711936	6.06134384747091	8.97108981104262e-19	3.31492708871453e-17
Pcam.gene1039_i1_len615	juvenile	zoeaI	8.26610574691918	6.89922077105082	9.16019111519566e-19	3.37656679793708e-17
Pcam.gene190032_i0_len306	juvenile	zoeaI	13.0390899642739	5.22766068410147	9.23388438423054e-19	3.39546962187118e-17
Pcam.gene159225_i0_len798	juvenile	zoeaI	7.85354905999507	8.89469484632566	9.26314316645973e-19	3.39798108890714e-17
Pcam.gene138148_i0_len1041	juvenile	zoeaI	13.0297228983684	5.2181593778158	9.82592715475456e-19	3.59571971967468e-17
Pcam.gene115832_i0_len516	juvenile	zoeaI	8.08489837452913	7.33122997916255	9.9161662180096e-19	3.61999802898423e-17
Pcam.gene2281_i0_len4776	juvenile	zoeaI	-8.01142442921487	8.25180165468839	1.01927411494429e-18	3.7120199137995e-17
Pcam.gene151399_i0_len567	juvenile	zoeaI	13.0226574698825	5.21099215369995	1.03512619262959e-18	3.76071026818665e-17
Pcam.gene6470_i0_len663	juvenile	zoeaI	-8.92664302017412	6.5397235177172	1.06119764634988e-18	3.84620678043077e-17
Pcam.gene1719_i0_len480	juvenile	zoeaI	8.04191985418666	7.46446935571031	1.07020558626993e-18	3.86959776419796e-17
Pcam.gene138889_i0_len990	juvenile	zoeaI	13.0131827487641	5.20138019192417	1.10228385248883e-18	3.97609532504901e-17
Pcam.gene154294_i0_len873	juvenile	zoeaI	12.9964507689335	5.18440378605932	1.23820866351612e-18	4.44522778489791e-17
Pcam.gene139853_i0_len1137	juvenile	zoeaI	12.9964507689335	5.18440378605932	1.23820866351612e-18	4.44522778489791e-17
Pcam.gene151176_i0_len571	juvenile	zoeaI	8.68207692195088	6.01131923158857	1.25915490692061e-18	4.50973920563766e-17
Pcam.gene130793_i0_len411	juvenile	zoeaI	12.9916343430838	5.17951650868341	1.27840718567616e-18	4.5678935997627e-17
Pcam.gene3827_i1_len1497	juvenile	zoeaI	8.21317278322018	6.84621036733606	1.31956882186438e-18	4.7038747414695e-17
Pcam.gene109465_i0_len447	juvenile	zoeaI	12.9843794201954	5.17215444577333	1.3342552467189e-18	4.74506267319045e-17
Pcam.gene749_i0_len1194	juvenile	zoeaI	-7.93599384983468	8.25039530859029	1.35207462599832e-18	4.79717343884651e-17
Pcam.gene137600_i0_len1440	juvenile	zoeaI	12.9746490871003	5.1622796252252	1.43856078526188e-18	5.09210184502746e-17
Pcam.gene156445_i0_len897	juvenile	zoeaI	12.9722062149553	5.15980033559854	1.45418033776201e-18	5.13539210188683e-17
Pcam.gene127290_i0_len357	juvenile	zoeaI	12.9599294196711	5.14733964995976	1.58606921656731e-18	5.57516209535842e-17
Pcam.gene140813_i0_len1122	juvenile	zoeaI	10.2211754859676	5.14591802563391	1.58606921656731e-18	5.57516209535842e-17
Pcam.gene116261_i0_len522	juvenile	zoeaI	9.13564663648866	5.4993990922629	1.59696658880624e-18	5.60047310657743e-17
Pcam.gene117425_i0_len540	juvenile	zoeaI	12.9574614741321	5.14483456159328	1.6034603263981e-18	5.61025957157764e-17
Pcam.gene40783_i0_len237	juvenile	zoeaI	12.9475472561646	5.13477053625444	1.73123573297671e-18	6.04336897571364e-17
Pcam.gene138461_i0_len1062	juvenile	zoeaI	8.26526655890589	6.57896363649882	1.74129996490733e-18	6.06452746398759e-17
Pcam.gene144330_i0_len3657	juvenile	zoeaI	12.9325470018587	5.11954179423669	1.91225808126024e-18	6.64465824107628e-17
Pcam.gene1896_i1_len219	juvenile	zoeaI	12.9300317259989	5.11698798833264	1.93362409334136e-18	6.7035251748562e-17
Pcam.gene115455_i0_len429	juvenile	zoeaI	8.66040924311959	5.73228772931521	1.95403789260668e-18	6.75882969702994e-17
Pcam.gene154218_i0_len846	juvenile	zoeaI	-7.64756307193542	11.1250387795534	2.06884240840626e-18	7.13962699028584e-17
Pcam.gene114385_i0_len432	juvenile	zoeaI	12.9199265391036	5.10672737521896	2.09074865700636e-18	7.16625388091547e-17
Pcam.gene136644_i0_len1455	juvenile	zoeaI	12.9199265391036	5.10672737521896	2.09074865700636e-18	7.16625388091547e-17
Pcam.gene173274_i0_len243	juvenile	zoeaI	9.29363300236693	5.10638101665495	2.09074865700636e-18	7.16625388091547e-17
Pcam.gene150891_i0_len567	juvenile	zoeaI	12.9173891440502	5.10415079377889	2.11431966779562e-18	7.2144015691675e-17
Pcam.gene116557_i0_len504	juvenile	zoeaI	12.9173891440502	5.10415079377889	2.11431966779562e-18	7.2144015691675e-17
Pcam.gene158184_i0_len687	juvenile	zoeaI	12.9148472783922	5.10156960845701	2.16234358444436e-18	7.34240254965416e-17
Pcam.gene145238_i0_len1617	juvenile	zoeaI	12.9148472783922	5.10156960845701	2.16234358444436e-18	7.34240254965416e-17
Pcam.gene453_i1_len2216	juvenile	zoeaI	-13.2533925801024	5.48979414709434	2.16637223742271e-18	7.34240254965416e-17
Pcam.gene8320_i0_len681	juvenile	zoeaI	7.90981691915501	7.48950727574882	2.21767014757499e-18	7.49948721780382e-17
Pcam.gene117094_i0_len507	juvenile	zoeaI	12.9097500720541	5.09639336023376	2.23664459843829e-18	7.53003681474224e-17
Pcam.gene156054_i0_len963	juvenile	zoeaI	12.9097500720541	5.09639336023376	2.23664459843829e-18	7.53003681474224e-17
Pcam.gene138271_i0_len1029	juvenile	zoeaI	12.9046347928315	5.09119849779395	2.31376366367917e-18	7.77239900326817e-17
Pcam.gene144728_i0_len1704	juvenile	zoeaI	12.9020703357495	5.08859404436533	2.36679952140488e-18	7.93296742240795e-17
Pcam.gene141499_i0_len2679	juvenile	zoeaI	12.8995013121081	5.08598488694852	2.39381778078165e-18	8.00581443241545e-17
Pcam.gene155885_i0_len960	juvenile	zoeaI	10.1606417174503	5.08450336002053	2.42117569827629e-18	8.0794739711202e-17
Pcam.gene152504_i0_len591	juvenile	zoeaI	12.8969277056149	5.08337100854246	2.44887793738699e-18	8.15395620910175e-17
Pcam.gene2147_i2_len2820	juvenile	zoeaI	12.8917666784654	5.07812902029657	2.5340982677811e-18	8.41920806072011e-17
Pcam.gene137490_i0_len1374	juvenile	zoeaI	10.1424967650755	5.06608767368235	2.71449731563657e-18	8.99882589319344e-17
Pcam.gene140101_i0_len1113	juvenile	zoeaI	9.25241574510508	5.0645862475563	2.77773336019018e-18	9.18835380062907e-17
Pcam.gene159232_i0_len798	juvenile	zoeaI	12.8761718867883	5.06228795480955	2.80995764511118e-18	9.27469680249114e-17
Pcam.gene145903_i0_len1641	juvenile	zoeaI	12.8656809136535	5.05162991420545	3.01215302632751e-18	9.89894107350582e-17
Pcam.gene140315_i0_len1176	juvenile	zoeaI	12.8656809136535	5.05162991420545	3.01215302632751e-18	9.89894107350582e-17
Pcam.gene2378_i2_len261	juvenile	zoeaI	8.01128265466761	6.82354170276457	3.07180521438545e-18	1.00731274887315e-16
Pcam.gene146115_i0_len2097	juvenile	zoeaI	12.8577623143612	5.04358446499124	3.19290445652148e-18	1.04476247335422e-16
Pcam.gene160234_i0_len756	juvenile	zoeaI	12.8471361155507	5.03278702682176	3.42572562875516e-18	1.11852894990605e-16
Pcam.gene118023_i0_len543	juvenile	zoeaI	7.74336815350552	7.98747453080145	3.44492259271808e-18	1.1223780060146e-16
Pcam.gene149163_i0_len669	juvenile	zoeaI	12.8391147860728	5.02463566002191	3.634043859838e-18	1.18145417331643e-16
Pcam.gene4990_i1_len1722	juvenile	zoeaI	-13.176048926735	5.41383007907837	3.66861334711598e-18	1.19013901946054e-16
Pcam.gene120777_i0_len495	juvenile	zoeaI	12.836431068143	5.02190828568649	3.67735785101605e-18	1.19042674023276e-16
Pcam.gene2103_i0_len1346	juvenile	zoeaI	-8.36898420741557	6.70517199891503	3.85409428437726e-18	1.24497928375939e-16
Pcam.gene135388_i0_len1323	juvenile	zoeaI	12.8256459932392	5.01094700961314	3.94947135436421e-18	1.27307427699187e-16
Pcam.gene116420_i0_len429	juvenile	zoeaI	9.00145415837482	5.36377841533816	3.99122279423502e-18	1.28380096247687e-16
Pcam.gene152269_i0_len555	juvenile	zoeaI	12.8229370795398	5.00819364746862	4.04503892783703e-18	1.29835465586294e-16
Pcam.gene142061_i0_len2376	juvenile	zoeaI	-13.1582834534563	5.39639090620643	4.14451757157598e-18	1.32747233000795e-16
Pcam.gene118038_i0_len543	juvenile	zoeaI	8.98646105486971	5.34861803755723	4.42860853035548e-18	1.41449682079974e-16
Pcam.gene132781_i0_len375	juvenile	zoeaI	12.8093156847323	4.99434757800627	4.45356424766652e-18	1.41449682079974e-16
Pcam.gene155486_i0_len825	juvenile	zoeaI	12.8093156847323	4.99434757800627	4.45356424766652e-18	1.41449682079974e-16
Pcam.gene147563_i0_len630	juvenile	zoeaI	12.8093156847323	4.99434757800627	4.45356424766652e-18	1.41449682079974e-16
Pcam.gene210966_i0_len294	juvenile	zoeaI	12.806575904508	4.99156237015121	4.50774386138509e-18	1.42870961297038e-16
Pcam.gene157640_i0_len732	juvenile	zoeaI	7.61557074875811	8.58358318446498	4.58570798737604e-18	1.45038572043313e-16
Pcam.gene153761_i0_len582	juvenile	zoeaI	12.8038309113454	4.98877178302301	4.61829145526447e-18	1.45461778684525e-16
Pcam.gene147412_i0_len1944	juvenile	zoeaI	12.8038309113454	4.98877178302301	4.61829145526447e-18	1.45461778684525e-16
Pcam.gene3525_i0_len744	juvenile	zoeaI	7.54857092141717	9.47782369578687	4.70725561835952e-18	1.47956270992006e-16
Pcam.gene150099_i0_len651	juvenile	zoeaI	12.7983252065915	4.98317438767136	4.78974565594732e-18	1.50237363742447e-16
Pcam.gene136831_i0_len1533	juvenile	zoeaI	12.792798410099	4.97755522418826	4.96822764877406e-18	1.55513737353155e-16
Pcam.gene149335_i0_len663	juvenile	zoeaI	10.0537410636649	4.97596181363604	5.02933745995208e-18	1.57101984573761e-16
Pcam.gene2677_i0_len1857	juvenile	zoeaI	-8.32908990806999	6.66571309022667	5.06519276383915e-18	1.57601542347129e-16
Pcam.gene7964_i0_len777	juvenile	zoeaI	7.89964134201295	7.01527030672941	5.06613538766018e-18	1.57601542347129e-16
Pcam.gene114523_i0_len435	juvenile	zoeaI	8.82927961824712	5.58954682612701	5.14247501227983e-18	1.59648558270573e-16
Pcam.gene140294_i0_len1182	juvenile	zoeaI	7.5237186624718	9.75132514314937	5.2269508055607e-18	1.61939273423813e-16
Pcam.gene141537_i0_len2661	juvenile	zoeaI	12.7816808911317	4.9662509119483	5.34755210339489e-18	1.65000843923488e-16
Pcam.gene119502_i0_len480	juvenile	zoeaI	12.7816808911317	4.9662509119483	5.34755210339489e-18	1.65000843923488e-16
Pcam.gene137295_i0_len1398	juvenile	zoeaI	12.7788880732994	4.96341096119765	5.48098563111617e-18	1.68774252665468e-16
Pcam.gene120442_i0_len471	juvenile	zoeaI	12.7760898385479	4.96056541774585	5.54907240914244e-18	1.70524233262694e-16
Pcam.gene135483_i0_len1332	juvenile	zoeaI	12.7676624216226	4.95199501015412	5.90376115714958e-18	1.80326575666968e-16
Pcam.gene136553_i0_len1500	juvenile	zoeaI	12.7676624216226	4.95199501015412	5.90376115714958e-18	1.80326575666968e-16
Pcam.gene154080_i0_len765	juvenile	zoeaI	12.7676624216226	4.95199501015412	5.90376115714958e-18	1.80326575666968e-16
Pcam.gene148234_i0_len636	juvenile	zoeaI	-7.8885015372882	7.47247468988192	6.06287780659065e-18	1.84814082031888e-16
Pcam.gene7837_i0_len2046	juvenile	zoeaI	9.12975025720923	4.94011106158548	6.44292141794321e-18	1.96004537112128e-16
Pcam.gene5753_i1_len732	juvenile	zoeaI	-7.58523250570884	9.03419582334424	6.52897251207779e-18	1.98224315747452e-16
Pcam.gene135254_i0_len1338	juvenile	zoeaI	12.7478048669465	4.93179747104054	6.77517824782034e-18	2.05287900908956e-16
Pcam.gene6461_i0_len3069	juvenile	zoeaI	12.7420807131104	4.92597451137454	7.03674008938079e-18	2.12787649409419e-16
Pcam.gene603_i0_len213	juvenile	zoeaI	8.91812356045987	5.27949768518899	7.06355248845587e-18	2.1317294860579e-16
Pcam.gene5835_i1_len279	juvenile	zoeaI	7.94574233325824	6.37319690058255	7.13479170216481e-18	2.14894819657648e-16
Pcam.gene188830_i0_len318	juvenile	zoeaI	12.7392100967463	4.92305420889062	7.21727779575557e-18	2.16947933741462e-16
Pcam.gene2234_i0_len816	juvenile	zoeaI	-7.49859835853647	9.9457352096788	7.25707873647059e-18	2.17712362094118e-16
Pcam.gene142122_i0_len2352	juvenile	zoeaI	8.90679177698824	5.26803279023352	7.65165849130592e-18	2.29096099097401e-16
Pcam.gene114160_i0_len432	juvenile	zoeaI	12.7276701696718	4.91131362389938	7.79017797704811e-18	2.32783424757946e-16
Pcam.gene144275_i0_len3741	juvenile	zoeaI	7.65974936476294	7.42572838190861	7.85933273614195e-18	2.34387580615257e-16
Pcam.gene120084_i0_len474	juvenile	zoeaI	12.7218654056449	4.90540736734381	8.09524267617883e-18	2.40948775135775e-16
Pcam.gene157978_i0_len693	juvenile	zoeaI	7.93224496540682	6.46588956892011	8.47390917812925e-18	2.51724949115016e-16
Pcam.gene4035_i0_len1545	juvenile	zoeaI	7.93730699910475	6.56989922731328	8.73751744051941e-18	2.58780184608479e-16
Pcam.gene135554_i0_len1326	juvenile	zoeaI	12.7101853368225	4.89352194107045	8.74557455574529e-18	2.58780184608479e-16
Pcam.gene120044_i0_len468	juvenile	zoeaI	9.97096449610957	4.89183625618691	8.85944922443996e-18	2.61638705166209e-16
Pcam.gene126612_i0_len348	juvenile	zoeaI	12.698409933732	4.88153795534683	9.45383798559263e-18	2.78649115723207e-16
Pcam.gene120045_i0_len468	juvenile	zoeaI	12.6954510039521	4.87852636706856	9.70376355030948e-18	2.84355933824349e-16
Pcam.gene150082_i0_len651	juvenile	zoeaI	12.6954510039521	4.87852636706856	9.70376355030948e-18	2.84355933824349e-16
Pcam.gene111383_i0_len465	juvenile	zoeaI	12.6954510039521	4.87852636706856	9.70376355030948e-18	2.84355933824349e-16
Pcam.gene157735_i0_len720	juvenile	zoeaI	7.45622426917306	9.17653109486714	1.04226776063146e-17	3.04833138485842e-16
Pcam.gene136220_i0_len1242	juvenile	zoeaI	12.683554221962	4.86641686318904	1.04982004040821e-17	3.05861031003545e-16
Pcam.gene139034_i0_len969	juvenile	zoeaI	12.683554221962	4.86641686318904	1.04982004040821e-17	3.05861031003545e-16
Pcam.gene129629_i0_len396	juvenile	zoeaI	12.6775688387582	4.86032384888064	1.0922035005471e-17	3.17598522711873e-16
Pcam.gene112937_i0_len423	juvenile	zoeaI	12.6745668093769	4.85726768198245	1.12150344709529e-17	3.25493816542023e-16
Pcam.gene209638_i0_len294	juvenile	zoeaI	12.6655230576555	4.84806021437765	1.18273221029423e-17	3.42607896481024e-16
Pcam.gene2569_i0_len1871	juvenile	zoeaI	7.88230116506048	6.41583664524044	1.19316257358611e-17	3.44969713546366e-16
Pcam.gene8284_i0_len561	juvenile	zoeaI	7.44863509920991	8.84154475571235	1.21614945089909e-17	3.50945984402308e-16
Pcam.gene3539_i0_len1905	juvenile	zoeaI	-9.5993685012895	5.70360226238387	1.25941304777474e-17	3.62739689615729e-16
Pcam.gene149850_i0_len678	juvenile	zoeaI	12.6564222559966	4.8387937142675	1.26449565227252e-17	3.63512507247223e-16
Pcam.gene140401_i0_len1095	juvenile	zoeaI	12.6472636800619	4.8294674211507	1.35251978421615e-17	3.8808096081202e-16
Pcam.gene146900_i0_len1914	juvenile	zoeaI	7.54940958219179	7.55619343463486	1.38766161821753e-17	3.97411597655872e-16
Pcam.gene123862_i0_len372	juvenile	zoeaI	12.6318689880768	4.81378861343033	1.48728329454011e-17	4.25138526646844e-16
Pcam.gene151857_i0_len549	juvenile	zoeaI	9.89248425007457	4.8120106356366	1.50771301012445e-17	4.30166706278445e-16
Pcam.gene148495_i0_len615	juvenile	zoeaI	12.6256648182993	4.8074691588711	1.54950489673747e-17	4.41259383187456e-16
Pcam.gene139834_i0_len1137	juvenile	zoeaI	12.6131758591712	4.79474675730682	1.70612345684381e-17	4.84040643655125e-16
Pcam.gene151520_i0_len552	juvenile	zoeaI	12.6131758591712	4.79474675730682	1.70612345684381e-17	4.84040643655125e-16
Pcam.gene117306_i0_len540	juvenile	zoeaI	8.78829161023494	5.14808233926604	1.71030844122367e-17	4.84320988496047e-16
Pcam.gene452_i2_len339	juvenile	zoeaI	-8.78168871574673	5.83516270376254	1.76520679605693e-17	4.98934383586987e-16
Pcam.gene6142_i0_len2460	juvenile	zoeaI	-7.62768180227155	7.71173087834824	1.80016119076928e-17	5.07866704658372e-16
Pcam.gene8288_i0_len354	juvenile	zoeaI	8.78086234131804	5.14055851101457	1.80617212829911e-17	5.08615385571217e-16
Pcam.gene139903_i0_len1149	juvenile	zoeaI	12.6005778422695	4.78191138742367	1.85428860398979e-17	5.21196147503623e-16
Pcam.gene146439_i0_len2229	juvenile	zoeaI	12.5974110737089	4.77868465807957	1.88033198325931e-17	5.27537584192196e-16
Pcam.gene146813_i0_len1902	juvenile	zoeaI	-12.9344269824287	5.1769652699148	1.90797951447442e-17	5.3430479933988e-16
Pcam.gene4807_i0_len633	juvenile	zoeaI	-7.79090293237333	7.11590489360726	2.01267014124027e-17	5.62582152025648e-16
Pcam.gene150935_i0_len564	juvenile	zoeaI	8.27570692945489	5.60212436023543	2.04288260724626e-17	5.69975534065946e-16
Pcam.gene27017_i0_len207	juvenile	zoeaI	-7.49689741858706	8.13457833191956	2.07898702497067e-17	5.7898259978503e-16
Pcam.gene111862_i0_len453	juvenile	zoeaI	8.23315019211529	5.77804457536478	2.13337227362554e-17	5.91952196802691e-16
Pcam.gene176766_i0_len240	juvenile	zoeaI	8.04494886224039	5.77873417282503	2.13337227362554e-17	5.91952196802691e-16
Pcam.gene136381_i0_len1488	juvenile	zoeaI	12.5782630842234	4.75917155259343	2.16409246824882e-17	5.99378444131072e-16
Pcam.gene121717_i0_len489	juvenile	zoeaI	-12.9080934828026	5.15119375841088	2.27860961299668e-17	6.29944080965323e-16
Pcam.gene1673_i1_len1146	juvenile	zoeaI	-12.9027686078017	5.14598361247844	2.35656313263993e-17	6.50308405455282e-16
Pcam.gene140296_i0_len1182	juvenile	zoeaI	-7.57961783743238	7.57739493546956	2.45655867407904e-17	6.76421373816428e-16
Pcam.gene142448_i0_len2502	juvenile	zoeaI	12.5588575331567	4.73939145574245	2.46011998001882e-17	6.76421373816428e-16
Pcam.gene2674_i0_len1854	juvenile	zoeaI	-7.86514038195646	6.87209947492001	2.53782120649724e-17	6.96521581131037e-16
Pcam.gene146347_i0_len2184	juvenile	zoeaI	12.5457739527338	4.72605275779685	2.68211382642925e-17	7.33466145675146e-16
Pcam.gene155013_i0_len807	juvenile	zoeaI	12.5457739527338	4.72605275779685	2.68211382642925e-17	7.33466145675146e-16
Pcam.gene144367_i0_len1734	juvenile	zoeaI	12.5424844336658	4.72269876562882	2.7609374138034e-17	7.52305788113695e-16
Pcam.gene152353_i0_len594	juvenile	zoeaI	12.5424844336658	4.72269876562882	2.7609374138034e-17	7.52305788113695e-16
Pcam.gene154963_i0_len801	juvenile	zoeaI	12.5391873969522	4.71933697470601	2.80130199587657e-17	7.61934025808439e-16
Pcam.gene185860_i0_len315	juvenile	zoeaI	8.57646152010113	5.33424342247503	2.90027743209137e-17	7.87440915702226e-16
Pcam.gene192385_i0_len336	juvenile	zoeaI	12.5325706325941	4.71258985123192	2.92634224510208e-17	7.91680089523151e-16
Pcam.gene451_i3_len279	juvenile	zoeaI	12.5325706325941	4.71258985123192	2.92634224510208e-17	7.91680089523151e-16
Pcam.gene136487_i0_len1503	juvenile	zoeaI	-7.41840612642038	8.318345529049	2.9457974827412e-17	7.95522849617276e-16
Pcam.gene158436_i0_len702	juvenile	zoeaI	12.5292508353569	4.70920444536316	3.01310830534519e-17	8.10809783765179e-16
Pcam.gene120644_i0_len498	juvenile	zoeaI	12.5292508353569	4.70920444536316	3.01310830534519e-17	8.10809783765179e-16
Pcam.gene109890_i0_len450	juvenile	zoeaI	-8.70263294598679	5.75740627357776	3.03720573825352e-17	8.15845158413844e-16
Pcam.gene112580_i0_len420	juvenile	zoeaI	12.5259233812849	4.7058110940999	3.10271264247358e-17	8.31966310326986e-16
Pcam.gene193170_i0_len333	juvenile	zoeaI	12.5225882349767	4.70240976013727	3.1486107584865e-17	8.39814313223071e-16
Pcam.gene140822_i0_len1119	juvenile	zoeaI	12.5225882349767	4.70240976013727	3.1486107584865e-17	8.39814313223071e-16
Pcam.gene153871_i0_len585	juvenile	zoeaI	12.5225882349767	4.70240976013727	3.1486107584865e-17	8.39814313223071e-16
Pcam.gene113806_i0_len417	juvenile	zoeaI	7.48269730461916	7.15894917783481	3.26935317094627e-17	8.7048682846812e-16
Pcam.gene156667_i0_len888	juvenile	zoeaI	12.5158947228132	4.69558299357774	3.29084644739339e-17	8.74672345228242e-16
Pcam.gene138434_i0_len975	juvenile	zoeaI	-12.8517300478304	5.09606358715316	3.35884375522366e-17	8.91181836981408e-16
Pcam.gene203852_i0_len282	juvenile	zoeaI	9.76950987532446	4.68679126124954	3.49160477080127e-17	9.24786927930757e-16
Pcam.gene144559_i0_len1692	juvenile	zoeaI	12.5024138063922	4.68183199717137	3.59700585207336e-17	9.51040814291647e-16
Pcam.gene158317_i0_len702	juvenile	zoeaI	12.4990238022292	4.67837371738411	3.70591742938671e-17	9.76428679221021e-16
Pcam.gene120445_i0_len471	juvenile	zoeaI	12.4990238022292	4.67837371738411	3.70591742938671e-17	9.76428679221021e-16
Pcam.gene184498_i0_len249	juvenile	zoeaI	8.67529742746057	5.03360165085391	3.73176794203495e-17	9.79955671428977e-16
Pcam.gene141132_i0_len1116	juvenile	zoeaI	-8.03702129121854	6.37720515701126	3.73224041197703e-17	9.79955671428977e-16
Pcam.gene131539_i0_len405	juvenile	zoeaI	12.4956258135645	4.67490714678552	3.76172943886543e-17	9.85989636657634e-16
Pcam.gene4042_i0_len624	juvenile	zoeaI	7.24670061893582	9.12790097709117	3.86312818803473e-17	1.01081851552204e-15
Pcam.gene139541_i0_len1002	juvenile	zoeaI	12.4922198026974	4.67143224561388	3.87614821648261e-17	1.01247664620192e-15
Pcam.gene2121_i1_len222	juvenile	zoeaI	9.752519743495	4.66947730261358	3.93478888541582e-17	1.02602498475128e-15
Pcam.gene159315_i0_len786	juvenile	zoeaI	12.4888057316595	4.66794897382133	3.9944068988312e-17	1.03978117727307e-15
Pcam.gene147794_i0_len603	juvenile	zoeaI	12.4785147737687	4.65744852988979	4.24301365388022e-17	1.10260131828963e-15
Pcam.gene156024_i0_len969	juvenile	zoeaI	12.4750680769212	4.65393136931557	4.37366087496171e-17	1.13460551807654e-15
Pcam.gene8837_i0_len210	juvenile	zoeaI	12.4716131259563	4.65040563349186	4.44063883629344e-17	1.14804911893934e-15
Pcam.gene158866_i0_len780	juvenile	zoeaI	12.4716131259563	4.65040563349186	4.44063883629344e-17	1.14804911893934e-15
Pcam.gene136454_i0_len1485	juvenile	zoeaI	8.84439373956195	4.64997321837145	4.50874679390531e-17	1.16367144680861e-15
Pcam.gene136765_i0_len1470	juvenile	zoeaI	12.4646783028733	4.64332826849588	4.64843643225598e-17	1.1976838766782e-15
Pcam.gene134322_i0_len384	juvenile	zoeaI	12.4611983506368	4.63977655475537	4.79290147859886e-17	1.232809123952e-15
Pcam.gene562_i1_len2307	juvenile	zoeaI	-7.48137674524823	7.56679988854453	4.89625717880788e-17	1.25725925862609e-15
Pcam.gene147652_i0_len633	juvenile	zoeaI	12.4577099840407	4.63621609662291	4.94232057953658e-17	1.26479994560776e-15
Pcam.gene5533_i0_len393	juvenile	zoeaI	12.4577099840407	4.63621609662291	4.94232057953658e-17	1.26479994560776e-15
Pcam.gene3438_i0_len1995	juvenile	zoeaI	-8.20244446779987	6.2268779378144	5.01507050283582e-17	1.27793323407952e-15
Pcam.gene152739_i0_len603	juvenile	zoeaI	12.4542131622951	4.63264685103264	5.01894570480075e-17	1.27793323407952e-15
Pcam.gene137612_i0_len1437	juvenile	zoeaI	12.4542131622951	4.63264685103264	5.01894570480075e-17	1.27793323407952e-15
Pcam.gene65_i14_len657	juvenile	zoeaI	-12.7896169234806	5.03535872916692	5.0907160164638e-17	1.29342925647222e-15
Pcam.gene117085_i0_len507	juvenile	zoeaI	8.82695170262989	4.63221103832648	5.09687964431628e-17	1.29342925647222e-15
Pcam.gene141364_i0_len2616	juvenile	zoeaI	12.4507078443131	4.62906877460044	5.17614682385464e-17	1.31134823380264e-15
Pcam.gene144991_i0_len1758	juvenile	zoeaI	12.4471939887075	4.62548182362082	5.25677216379006e-17	1.32955088950617e-15
Pcam.gene147437_i0_len1968	juvenile	zoeaI	12.4401404975576	4.61828112157138	5.50705399739645e-17	1.3905311343426e-15
Pcam.gene1853_i0_len939	juvenile	zoeaI	12.4366007777112	4.6146672814549	5.68117948734134e-17	1.42973204706348e-15
Pcam.gene121890_i0_len489	juvenile	zoeaI	12.4366007777112	4.6146672814549	5.68117948734134e-17	1.42973204706348e-15
Pcam.gene210958_i0_len294	juvenile	zoeaI	12.4330523516309	4.61104438869114	5.77050620884041e-17	1.44980379873851e-15
Pcam.gene148615_i0_len606	juvenile	zoeaI	7.64864220896165	6.18162328787321	5.91639296763842e-17	1.48399591820732e-15
Pcam.gene136591_i0_len1461	juvenile	zoeaI	12.4294951763836	4.60741239791928	5.95383111609366e-17	1.49091803981519e-15
Pcam.gene117274_i0_len540	juvenile	zoeaI	12.4259292087179	4.60377126343747	6.04788847969705e-17	1.51197211992426e-15
Pcam.gene144969_i0_len1773	juvenile	zoeaI	12.4151781138551	4.59279253552626	6.54336379476593e-17	1.63314598831472e-15
Pcam.gene121210_i0_len498	juvenile	zoeaI	-9.35582658592569	5.46435505820684	6.6339151695449e-17	1.65302327004285e-15
Pcam.gene111999_i0_len453	juvenile	zoeaI	12.4115765375238	4.58911436224491	6.75391733265338e-17	1.68016170098028e-15
Pcam.gene149656_i0_len684	juvenile	zoeaI	7.36680910230182	7.04326615900692	7.23227374726604e-17	1.79351884936969e-15
Pcam.gene146260_i0_len2055	juvenile	zoeaI	7.85908244866634	5.75990722115827	7.23326743871208e-17	1.79351884936969e-15
Pcam.gene7737_i0_len753	juvenile	zoeaI	-7.14108326348625	10.1638700459224	7.29505175906347e-17	1.80588291094463e-15
Pcam.gene124292_i0_len372	juvenile	zoeaI	7.15286629967482	9.00402048049152	7.35985897350275e-17	1.81895372673029e-15
Pcam.gene151050_i0_len564	juvenile	zoeaI	12.397079642572	4.57430741451332	7.43161311916465e-17	1.83369607093395e-15
Pcam.gene145749_i0_len1632	juvenile	zoeaI	12.3934325427062	4.57058187206085	7.55167148942581e-17	1.85425969310861e-15
Pcam.gene145893_i0_len1644	juvenile	zoeaI	12.3934325427062	4.57058187206085	7.55167148942581e-17	1.85425969310861e-15
Pcam.gene138223_i0_len1020	juvenile	zoeaI	12.3934325427062	4.57058187206085	7.55167148942581e-17	1.85425969310861e-15
Pcam.gene5643_i0_len912	juvenile	zoeaI	8.43002572328254	5.18617722727698	7.86123665150095e-17	1.92714781990679e-15
Pcam.gene118412_i0_len527	juvenile	zoeaI	7.85461369063102	5.58717206365871	7.88449253899233e-17	1.92972636455143e-15
Pcam.gene874_i1_len2430	juvenile	zoeaI	-12.7210829787938	4.96844039831579	8.05790713319111e-17	1.96898859786847e-15
Pcam.gene141408_i0_len2589	juvenile	zoeaI	12.3787512401803	4.55558300084065	8.45430497912225e-17	2.06252367848151e-15
Pcam.gene135147_i0_len1284	juvenile	zoeaI	7.82685351765679	5.55922080881513	9.50959608474581e-17	2.31624406244211e-15
Pcam.gene121135_i0_len498	juvenile	zoeaI	12.356445300171	4.53278900570412	9.79371144311593e-17	2.38161682765981e-15
Pcam.gene141339_i0_len2784	juvenile	zoeaI	-7.89469995851328	6.23688143812992	9.84345222022624e-17	2.38987662077608e-15
Pcam.gene137398_i0_len1368	juvenile	zoeaI	12.3526938817544	4.52895484264893	1.01220615346162e-16	2.45358771599096e-15
Pcam.gene158654_i0_len699	juvenile	zoeaI	12.3489326831435	4.52511049090684	1.02907625601932e-16	2.49049605090937e-15
Pcam.gene2796_i1_len1512	juvenile	zoeaI	12.3451616532099	4.52125589632593	1.06375208253663e-16	2.57031005588993e-15
Pcam.gene114191_i0_len432	juvenile	zoeaI	12.341380740423	4.51739100432251	1.08157037537644e-16	2.60505424275882e-15
Pcam.gene109785_i0_len450	juvenile	zoeaI	12.341380740423	4.51739100432251	1.08157037537644e-16	2.60505424275882e-15
Pcam.gene118370_i0_len525	juvenile	zoeaI	-7.10342172175532	9.48645665913955	1.12650134912348e-16	2.70896753003503e-15
Pcam.gene158327_i0_len702	juvenile	zoeaI	12.3337890581318	4.50963010752672	1.13702509568005e-16	2.72562186701783e-15
Pcam.gene3026_i1_len930	juvenile	zoeaI	12.3337890581318	4.50963010752672	1.13702509568005e-16	2.72562186701783e-15
Pcam.gene129014_i0_len400	juvenile	zoeaI	9.59369219535379	4.50745360643608	1.15619921196471e-16	2.76720664474965e-15
Pcam.gene144997_i0_len1758	juvenile	zoeaI	12.3299781835183	4.50573399136632	1.17572960405871e-16	2.80951159329486e-15
Pcam.gene3653_i0_len360	juvenile	zoeaI	12.3261572158243	4.50182735503788	1.19562350598863e-16	2.85255056940595e-15
Pcam.gene143900_i0_len3207	juvenile	zoeaI	12.3146332160638	4.49004375460987	1.30081022656571e-16	3.08891456621794e-15
Pcam.gene138963_i0_len990	juvenile	zoeaI	12.3146332160638	4.49004375460987	1.30081022656571e-16	3.08891456621794e-15
Pcam.gene192763_i0_len336	juvenile	zoeaI	12.3146332160638	4.49004375460987	1.30081022656571e-16	3.08891456621794e-15
Pcam.gene160315_i0_len261	juvenile	zoeaI	8.35590769642849	5.11117589516011	1.30992431294776e-16	3.10568909877287e-15
Pcam.gene156484_i0_len885	juvenile	zoeaI	12.3107713356933	4.48609446485347	1.34570120119165e-16	3.18552706219587e-15
Pcam.gene196674_i0_len324	juvenile	zoeaI	12.3068990898896	4.48213436621212	1.36878355455686e-16	3.23511245733797e-15
Pcam.gene974_i1_len372	juvenile	zoeaI	9.56673043469611	4.47991791684841	1.39230217233275e-16	3.28557288330859e-15
Pcam.gene142039_i0_len2319	juvenile	zoeaI	8.34573122937907	5.10087497663225	1.40083869350836e-16	3.30057639294738e-15
Pcam.gene157024_i0_len912	juvenile	zoeaI	-12.6376364697161	4.88705170362805	1.43210181512553e-16	3.36899728247699e-15
Pcam.gene5753_i0_len906	juvenile	zoeaI	-7.1031630280745	8.79613230524937	1.46502916959946e-16	3.4411150262685e-15
Pcam.gene164469_i0_len255	juvenile	zoeaI	7.06763007931279	8.59740494819267	1.47228269339619e-16	3.45279919581304e-15
Pcam.gene122586_i0_len366	juvenile	zoeaI	12.2952195996944	4.47018862289752	1.49092255889748e-16	3.49110923760383e-15
Pcam.gene136869_i0_len1536	juvenile	zoeaI	-7.27703098425743	7.52366909080426	1.55630467871421e-16	3.6385826979198e-15
Pcam.gene6473_i1_len354	juvenile	zoeaI	-7.82443924623519	6.16767712947903	1.58832544055399e-16	3.707724256455e-15
Pcam.gene116241_i0_len522	juvenile	zoeaI	12.283444784715	4.45814344025216	1.59728157801141e-16	3.71717602256112e-15
Pcam.gene144967_i0_len1773	juvenile	zoeaI	12.283444784715	4.45814344025216	1.59728157801141e-16	3.71717602256112e-15
Pcam.gene138881_i0_len990	juvenile	zoeaI	7.41617634173604	6.14051447048099	1.64176959242814e-16	3.8148480560255e-15
Pcam.gene135218_i0_len1347	juvenile	zoeaI	12.2794983930578	4.45410599522315	1.65356918899651e-16	3.82466766615223e-15
Pcam.gene19261_i0_len204	juvenile	zoeaI	12.2794983930578	4.45410599522315	1.65356918899651e-16	3.82466766615223e-15
Pcam.gene117505_i0_len537	juvenile	zoeaI	12.2794983930578	4.45410599522315	1.65356918899651e-16	3.82466766615223e-15
Pcam.gene115758_i0_len516	juvenile	zoeaI	12.2755411767046	4.45005725408564	1.71204641075382e-16	3.95388767117688e-15
Pcam.gene155106_i0_len831	juvenile	zoeaI	12.2715730761089	4.44599715363518	1.74213509987075e-16	4.01725217093483e-15
Pcam.gene114193_i0_len432	juvenile	zoeaI	7.99723912265747	5.06272906828638	1.81947546758544e-16	4.18921783190264e-15
Pcam.gene120746_i0_len492	juvenile	zoeaI	7.4892793816381	6.12098160290958	1.87621872212494e-16	4.3133101123206e-15
Pcam.gene7383_i0_len1164	juvenile	zoeaI	9.51930463485432	4.43145961352261	1.90157003580602e-16	4.36496758219108e-15
Pcam.gene145023_i0_len1761	juvenile	zoeaI	12.2515671905811	4.42552401206227	2.00489444557683e-16	4.58131988695158e-15
Pcam.gene117080_i0_len507	juvenile	zoeaI	12.2515671905811	4.42552401206227	2.00489444557683e-16	4.58131988695158e-15
Pcam.gene198219_i0_len330	juvenile	zoeaI	12.2515671905811	4.42552401206227	2.00489444557683e-16	4.58131988695158e-15
Pcam.gene140150_i0_len1194	juvenile	zoeaI	6.96551897099379	10.2354643566487	2.0357236708595e-16	4.6447610863737e-15
Pcam.gene154949_i0_len717	juvenile	zoeaI	12.2475325060834	4.42139439831173	2.04069613210498e-16	4.6491047220136e-15
Pcam.gene2245_i2_len3054	juvenile	zoeaI	7.04405079084988	8.27443627876364	2.11888919611738e-16	4.81999569387062e-15
Pcam.gene142071_i0_len2373	juvenile	zoeaI	12.2394291279267	4.41309965238064	2.15238918067202e-16	4.88885998308562e-15
Pcam.gene14616_i0_len216	juvenile	zoeaI	7.23749037960912	6.81808832298507	2.21525288199655e-16	5.02411394644427e-15
Pcam.gene125170_i0_len369	juvenile	zoeaI	12.2353603064396	4.40893438438057	2.23058051749013e-16	5.04377534925008e-15
Pcam.gene189750_i0_len306	juvenile	zoeaI	12.2353603064396	4.40893438438057	2.23058051749013e-16	5.04377534925008e-15
Pcam.gene157739_i0_len720	juvenile	zoeaI	12.2312799772245	4.4047570948371	2.31190778516814e-16	5.21211353352638e-15
Pcam.gene139694_i0_len1167	juvenile	zoeaI	12.2312799772245	4.4047570948371	2.31190778516814e-16	5.21211353352638e-15
Pcam.gene974_i0_len372	juvenile	zoeaI	12.2271880750027	4.40056771436939	2.35379017258061e-16	5.29865098285233e-15
Pcam.gene159784_i0_len741	juvenile	zoeaI	12.2230845339385	4.39636617299594	2.44008157273691e-16	5.48475309005404e-15
Pcam.gene123568_i0_len363	juvenile	zoeaI	7.1950667621468	6.72516472935155	2.69147668640742e-16	6.04086989615886e-15
Pcam.gene8154_i0_len2421	juvenile	zoeaI	9.46610391377097	4.37706509114305	2.72053810173003e-16	6.09706394100738e-15
Pcam.gene150_i4_len315	juvenile	zoeaI	12.2023899019355	4.37517356026298	2.77064009255378e-16	6.20017686886111e-15
Pcam.gene6014_i0_len1299	juvenile	zoeaI	6.99213050669337	8.25418217468798	2.8491262874774e-16	6.36641050962871e-15
Pcam.gene111194_i0_len459	juvenile	zoeaI	12.1940282087568	4.36660887018979	2.98144463012419e-16	6.65226600093983e-15
Pcam.gene142135_i0_len2367	juvenile	zoeaI	12.1898291178878	4.36230744782396	3.03686181655772e-16	6.75979436966779e-15
Pcam.gene129404_i0_len393	juvenile	zoeaI	7.24890133538489	6.49550406646376	3.03856103349424e-16	6.75979436966779e-15
Pcam.gene124300_i0_len372	juvenile	zoeaI	12.1813940918527	4.35366606986739	3.21002670172565e-16	7.10992756303268e-15
Pcam.gene115016_i0_len426	juvenile	zoeaI	12.1813940918527	4.35366606986739	3.21002670172565e-16	7.10992756303268e-15
Pcam.gene142431_i0_len2508	juvenile	zoeaI	12.1813940918527	4.35366606986739	3.21002670172565e-16	7.10992756303268e-15
Pcam.gene134859_i0_len1296	juvenile	zoeaI	12.1729094584462	4.34497280161301	3.39411507332049e-16	7.50669246143144e-15
Pcam.gene8320_i1_len549	juvenile	zoeaI	7.62827313910818	5.52769897408402	3.48729323070855e-16	7.70152951096713e-15
Pcam.gene1016_i3_len264	juvenile	zoeaI	8.54061848903788	4.34011648565329	3.52328030956133e-16	7.76967928527718e-15
Pcam.gene1784_i2_len936	juvenile	zoeaI	9.42380221954514	4.33378670067289	3.65787316952805e-16	8.05476431952761e-15
Pcam.gene152272_i0_len555	juvenile	zoeaI	6.90785262637702	8.95323501472118	3.75733316718761e-16	8.26177031682035e-15
Pcam.gene157013_i0_len915	juvenile	zoeaI	12.1557890112515	4.32742808331698	3.79814341213844e-16	8.33940183969527e-15
Pcam.gene129186_i0_len402	juvenile	zoeaI	-7.17952330532739	7.26824725793629	3.83794772464947e-16	8.41460318790731e-15
Pcam.gene4566_i0_len1209	juvenile	zoeaI	-6.99316820454051	8.38022788312285	3.96396113871113e-16	8.67832532535746e-15
Pcam.gene149620_i0_len681	juvenile	zoeaI	8.1894875562174	4.94262033063864	4.06206789155789e-16	8.88027829106812e-15
Pcam.gene151034_i0_len564	juvenile	zoeaI	12.1471519918811	4.31857534925156	4.09677824983735e-16	8.94325511311756e-15
Pcam.gene146178_i0_len2034	juvenile	zoeaI	12.1384629534655	4.3096681562838	4.33770581912544e-16	9.45557455535977e-15
Pcam.gene159456_i0_len789	juvenile	zoeaI	12.1340987305631	4.30519392823978	4.42144531370316e-16	9.61045860869482e-15
Pcam.gene141752_i0_len3048	juvenile	zoeaI	12.1340987305631	4.30519392823978	4.42144531370316e-16	9.61045860869482e-15
Pcam.gene153277_i0_len582	juvenile	zoeaI	6.99406320653651	7.36086596966609	4.47380352453092e-16	9.71033286484863e-15
Pcam.gene3579_i1_len210	juvenile	zoeaI	7.16017194452907	6.58351331300637	4.48326462790966e-16	9.71694694031922e-15
Pcam.gene156030_i0_len969	juvenile	zoeaI	12.1297212656054	4.30070583255684	4.59431081166366e-16	9.94340125667207e-15
Pcam.gene3145_i0_len1989	juvenile	zoeaI	-7.24973419586912	6.95474914662669	4.61757458839753e-16	9.9794942958948e-15
Pcam.gene152674_i0_len591	juvenile	zoeaI	12.1253304779889	4.29620378330217	4.68352073033674e-16	1.00932203505834e-14
Pcam.gene137547_i0_len1371	juvenile	zoeaI	12.1253304779889	4.29620378330217	4.68352073033674e-16	1.00932203505834e-14
Pcam.gene7151_i1_len207	juvenile	zoeaI	7.07397771661347	6.92604634438835	5.14835315038045e-16	1.10791974756057e-14
Pcam.gene139762_i0_len1140	juvenile	zoeaI	12.1120773620246	4.28261304274084	5.15911812002898e-16	1.10866155345304e-14
Pcam.gene109530_i0_len444	juvenile	zoeaI	6.90151337168782	8.25432955262056	5.17720667182369e-16	1.11097281980352e-14
Pcam.gene2148_i0_len1257	juvenile	zoeaI	-6.86355934453507	9.52831063782102	5.32553347141753e-16	1.14118574387519e-14
Pcam.gene375_i2_len915	juvenile	zoeaI	12.1076324628378	4.27805430374939	5.36402871782263e-16	1.14781122987306e-14
Pcam.gene130009_i0_len408	juvenile	zoeaI	8.281537980416	4.63377935479765	5.45069972971682e-16	1.16471228357137e-14
Pcam.gene109919_i0_len447	juvenile	zoeaI	-12.4341762304277	4.68905089161259	5.62119870029824e-16	1.19945296210589e-14
Pcam.gene154856_i0_len813	juvenile	zoeaI	9.34891420935789	4.25710834085177	6.03443925967757e-16	1.28581933592286e-14
Pcam.gene159459_i0_len789	juvenile	zoeaI	12.0852001975224	4.25504284707077	6.15488714909231e-16	1.30780561442845e-14
Pcam.gene137121_i0_len1530	juvenile	zoeaI	12.0852001975224	4.25504284707077	6.15488714909231e-16	1.30780561442845e-14
Pcam.gene146389_i0_len2178	juvenile	zoeaI	12.076128708671	4.24573490928363	6.53238649794933e-16	1.38607360565732e-14
Pcam.gene2606_i0_len309	juvenile	zoeaI	7.80686782078174	4.86999418644362	6.69075040700835e-16	1.41769047085562e-14
Pcam.gene1655_i1_len420	juvenile	zoeaI	12.0669998182902	4.23636677056305	6.93551096382172e-16	1.46341213233843e-14
Pcam.gene115694_i0_len516	juvenile	zoeaI	12.0669998182902	4.23636677056305	6.93551096382172e-16	1.46341213233843e-14
Pcam.gene147289_i0_len1995	juvenile	zoeaI	12.0669998182902	4.23636677056305	6.93551096382172e-16	1.46341213233843e-14
Pcam.gene203103_i0_len276	juvenile	zoeaI	12.062413619613	4.23165988242894	7.21943342610462e-16	1.52120189715556e-14
Pcam.gene50565_i0_len219	juvenile	zoeaI	12.0578127953138	4.226937650063	7.51619370428759e-16	1.57954747035505e-14
Pcam.gene144512_i0_len1737	juvenile	zoeaI	6.93645772586567	7.24462785531404	7.51718631106265e-16	1.57954747035505e-14
Pcam.gene137313_i0_len1404	juvenile	zoeaI	12.0531972518106	4.22219997347568	7.66958541253834e-16	1.6048925276237e-14
Pcam.gene148877_i0_len621	juvenile	zoeaI	12.0531972518106	4.22219997347568	7.66958541253834e-16	1.6048925276237e-14
Pcam.gene5964_i1_len600	juvenile	zoeaI	12.0531972518106	4.22219997347568	7.66958541253834e-16	1.6048925276237e-14
Pcam.gene135449_i0_len1314	juvenile	zoeaI	7.05013401859069	6.63108457237167	7.92232222114031e-16	1.65549216069346e-14
Pcam.gene145866_i0_len1656	juvenile	zoeaI	12.0439216283461	4.21267788278059	8.15080537391968e-16	1.70089120406175e-14
Pcam.gene155294_i0_len822	juvenile	zoeaI	12.0392613566683	4.20789326375724	8.4900332417155e-16	1.76438962430713e-14
Pcam.gene4981_i0_len429	juvenile	zoeaI	9.29829999416543	4.20523858962171	8.4900332417155e-16	1.76438962430713e-14
Pcam.gene149402_i0_len663	juvenile	zoeaI	8.4108298406467	4.2073808011646	8.4900332417155e-16	1.76438962430713e-14
Pcam.gene132713_i0_len375	juvenile	zoeaI	12.0298954071254	4.19827635847034	9.028359231807e-16	1.87113053846616e-14
Pcam.gene115007_i0_len426	juvenile	zoeaI	12.0298954071254	4.19827635847034	9.028359231807e-16	1.87113053846616e-14
Pcam.gene147134_i0_len1989	juvenile	zoeaI	12.0251895318883	4.19344386115538	9.21605900793607e-16	1.9048198358831e-14
Pcam.gene139704_i0_len1167	juvenile	zoeaI	12.0251895318883	4.19344386115538	9.21605900793607e-16	1.9048198358831e-14
Pcam.gene118398_i0_len528	juvenile	zoeaI	6.7353397434319	10.7105992082669	9.27711222443495e-16	1.91482629700531e-14
Pcam.gene185636_i0_len249	juvenile	zoeaI	9.27944549160484	4.1859067963856	9.80540102960207e-16	2.02111327344859e-14
Pcam.gene7782_i0_len756	juvenile	zoeaI	-6.95548243772782	7.54021202535578	1.00244282839397e-15	2.06345228942508e-14
Pcam.gene152949_i0_len597	juvenile	zoeaI	12.0109790996354	4.17884890202501	1.02212793830853e-15	2.09827076766588e-14
Pcam.gene155691_i0_len927	juvenile	zoeaI	12.0109790996354	4.17884890202501	1.02212793830853e-15	2.09827076766588e-14
Pcam.gene145225_i0_len1599	juvenile	zoeaI	12.006211012938	4.17395106237398	1.06566427820805e-15	2.18173159660162e-14
Pcam.gene124841_i0_len369	juvenile	zoeaI	12.006211012938	4.17395106237398	1.06566427820805e-15	2.18173159660162e-14
Pcam.gene146698_i0_len2145	juvenile	zoeaI	7.08938801436776	6.06070736527727	1.07062717175976e-15	2.18893409610801e-14
Pcam.gene2378_i0_len826	juvenile	zoeaI	6.73627446060429	9.46675503154412	1.07596914486679e-15	2.19485181640766e-14
Pcam.gene2884_i0_len1023	juvenile	zoeaI	7.3251854239138	5.63564381250373	1.07641907563755e-15	2.19485181640766e-14
Pcam.gene139979_i0_len1188	juvenile	zoeaI	12.0014271155129	4.16903661122351	1.08819417838158e-15	2.21290493993033e-14
Pcam.gene127028_i0_len357	juvenile	zoeaI	12.0014271155129	4.16903661122351	1.08819417838158e-15	2.21290493993033e-14
Pcam.gene2456_i1_len1518	juvenile	zoeaI	-7.30939211383666	6.32385075258607	1.1225453338291e-15	2.27969997419716e-14
Pcam.gene149783_i0_len672	juvenile	zoeaI	11.996627302156	4.16410543597139	1.13484253978347e-15	2.29851129381278e-14
Pcam.gene147511_i0_len1962	juvenile	zoeaI	11.996627302156	4.16410543597139	1.13484253978347e-15	2.29851129381278e-14
Pcam.gene144667_i0_len1713	juvenile	zoeaI	11.9918114666098	4.15915742287098	1.15898812573632e-15	2.34115601398736e-14
Pcam.gene157014_i0_len912	juvenile	zoeaI	11.9918114666098	4.15915742287098	1.15898812573632e-15	2.34115601398736e-14
Pcam.gene154185_i0_len837	juvenile	zoeaI	11.9869795015489	4.15419245701569	1.20899276167167e-15	2.43891349391821e-14
Pcam.gene149033_i0_len618	juvenile	zoeaI	11.9821312985661	4.14921042232319	1.23488125763895e-15	2.48782593792953e-14
Pcam.gene111728_i0_len453	juvenile	zoeaI	-6.6920132113273	10.5853081720636	1.3248587727965e-15	2.66555251100491e-14
Pcam.gene127192_i0_len357	juvenile	zoeaI	6.68811202979504	9.9603435302803	1.34960072441811e-15	2.71173089853242e-14
Pcam.gene1838_i0_len1158	juvenile	zoeaI	7.19384472861918	5.82483364632213	1.39825993446341e-15	2.8025573334265e-14
Pcam.gene111503_i0_len465	juvenile	zoeaI	-6.75275191598964	8.79210360391947	1.39850385747223e-15	2.8025573334265e-14
Pcam.gene2570_i0_len1872	juvenile	zoeaI	11.9625739005762	4.12910923147402	1.43412641093824e-15	2.86705825141449e-14
Pcam.gene149041_i0_len618	juvenile	zoeaI	-7.08271539320957	6.79002509968785	1.43606403677712e-15	2.86705825141449e-14
Pcam.gene6419_i0_len3162	juvenile	zoeaI	-7.70882915579629	5.74139755540662	1.4363677972433e-15	2.86705825141449e-14
Pcam.gene146620_i0_len2118	juvenile	zoeaI	-7.42875080481936	6.03505359635655	1.50097588374618e-15	2.99207692615193e-14
Pcam.gene121531_i0_len483	juvenile	zoeaI	-7.69467926187984	5.72752073381779	1.58205164220573e-15	3.14955090399694e-14
Pcam.gene152276_i0_len555	juvenile	zoeaI	11.9377483232293	4.10358425573254	1.66930691941186e-15	3.31454781508383e-14
Pcam.gene157165_i0_len714	juvenile	zoeaI	11.9377483232293	4.10358425573254	1.66930691941186e-15	3.31454781508383e-14
Pcam.gene2894_i0_len4825	juvenile	zoeaI	-7.68540684512977	5.71842859051342	1.67973976351504e-15	3.33089756770325e-14
Pcam.gene110408_i0_len438	juvenile	zoeaI	11.9327315298255	4.09842487765562	1.74407082741487e-15	3.45394418762552e-14
Pcam.gene6777_i1_len3312	juvenile	zoeaI	7.97186396547876	4.72186161196598	1.77885897630874e-15	3.51690671187913e-14
Pcam.gene146774_i0_len1908	juvenile	zoeaI	11.9276972302505	4.09324707144951	1.78282795691298e-15	3.51690671187913e-14
Pcam.gene21464_i0_len204	juvenile	zoeaI	11.9276972302505	4.09324707144951	1.78282795691298e-15	3.51690671187913e-14
Pcam.gene150341_i0_len660	juvenile	zoeaI	11.9226453019002	4.08805070559011	1.86321616865932e-15	3.67070545581127e-14
Pcam.gene156057_i0_len963	juvenile	zoeaI	11.9175756208781	4.08283564714606	1.94760959370017e-15	3.8319851096828e-14
Pcam.gene741_i0_len3948	juvenile	zoeaI	-12.2485116090745	4.50895724165167	1.95579354111678e-15	3.84309625783647e-14
Pcam.gene136478_i0_len1503	juvenile	zoeaI	-8.84897491293501	4.96879725181294	2.0513190543246e-15	4.02558078666031e-14
Pcam.gene6962_i1_len468	juvenile	zoeaI	-6.63883652190023	9.81253650035404	2.10608487593952e-15	4.12770839204188e-14
Pcam.gene145896_i0_len1641	juvenile	zoeaI	11.9022588030432	4.06707696546065	2.12929980750963e-15	4.16781551469909e-14
Pcam.gene155662_i0_len942	juvenile	zoeaI	11.8971168458736	4.06178577851051	2.22707377826263e-15	4.34795976039676e-14
Pcam.gene117709_i0_len546	juvenile	zoeaI	11.8971168458736	4.06178577851051	2.22707377826263e-15	4.34795976039676e-14
Pcam.gene3137_i0_len330	juvenile	zoeaI	6.67285443908341	8.17933840810877	2.27757931821292e-15	4.43557024189259e-14
Pcam.gene112015_i0_len453	juvenile	zoeaI	11.8919564965125	4.05647521249576	2.27780438824583e-15	4.43557024189259e-14
Pcam.gene150107_i0_len651	juvenile	zoeaI	11.8867776229138	4.05114512560758	2.3831227629884e-15	4.63469959682596e-14
Pcam.gene120472_i0_len495	juvenile	zoeaI	7.33709836436957	5.23446801106044	2.52413077928563e-15	4.90263862899709e-14
Pcam.gene148286_i0_len636	juvenile	zoeaI	11.8763637676634	4.04042581417534	2.55128384479936e-15	4.94903332249812e-14
Pcam.gene5235_i0_len669	juvenile	zoeaI	7.33006736941912	5.22738303878326	2.65692262182129e-15	5.14736287987117e-14
Pcam.gene142428_i0_len2505	juvenile	zoeaI	11.8711285147011	4.03503629814481	2.67062636063417e-15	5.16071292903159e-14
Pcam.gene143825_i0_len3129	juvenile	zoeaI	11.8711285147011	4.03503629814481	2.67062636063417e-15	5.16071292903159e-14
Pcam.gene148766_i0_len621	juvenile	zoeaI	11.8658741948374	4.02962667822114	2.73258984927996e-15	5.27372435880146e-14
Pcam.gene7775_i0_len2112	juvenile	zoeaI	-6.98995549973693	6.58478061107083	2.77104663162059e-15	5.34113949987939e-14
Pcam.gene6346_i0_len2541	juvenile	zoeaI	-6.79788190978171	7.32375741824433	2.81736985647741e-15	5.42352647085549e-14
Pcam.gene136691_i0_len1473	juvenile	zoeaI	6.74441109798541	6.82597384823924	2.88381911602527e-15	5.54439842738361e-14
Pcam.gene159325_i0_len783	juvenile	zoeaI	6.88093870068792	6.30468880089955	2.9858109538166e-15	5.73321114706229e-14
Pcam.gene451_i2_len315	juvenile	zoeaI	11.849995432226	4.01327568852081	3.06709122381755e-15	5.88182684061214e-14
Pcam.gene2121_i0_len300	juvenile	zoeaI	11.8446634353827	4.00778413798684	3.13925807614268e-15	6.01261186517846e-14
Pcam.gene146060_i0_len2112	juvenile	zoeaI	7.16071918641381	5.34522160749828	3.18899683156956e-15	6.10016439372207e-14
Pcam.gene144366_i0_len1734	juvenile	zoeaI	11.8393116591085	4.0022717174848	3.28926165409297e-15	6.28402447156476e-14
Pcam.gene153582_i0_len588	juvenile	zoeaI	7.56644368399801	4.626184247409	3.38140741813062e-15	6.45192977137013e-14
Pcam.gene3687_i0_len1386	juvenile	zoeaI	6.5538004749524	9.62022800748868	3.49047801273626e-15	6.65166564691249e-14
Pcam.gene146027_i0_len2070	juvenile	zoeaI	11.8285481774439	3.99118363101871	3.5292632791818e-15	6.70869995979977e-14
Pcam.gene136840_i0_len1533	juvenile	zoeaI	11.8285481774439	3.99118363101871	3.5292632791818e-15	6.70869995979977e-14
Pcam.gene113392_i0_len417	juvenile	zoeaI	7.55935553807129	4.61898906305188	3.54196938526819e-15	6.72441556225728e-14
Pcam.gene119322_i0_len480	juvenile	zoeaI	11.8231361724884	3.98560764274163	3.61349390636989e-15	6.85161860844854e-14
Pcam.gene153596_i0_len588	juvenile	zoeaI	11.8177037889216	3.98001013981523	3.78866873402256e-15	7.16598418648902e-14
Pcam.gene145249_i0_len1614	juvenile	zoeaI	-7.72465990978537	5.35724217213622	3.78874807483677e-15	7.16598418648902e-14
Pcam.gene4204_i0_len288	juvenile	zoeaI	11.8122508726942	3.97439095642378	3.97323027279185e-15	7.50554097665792e-14
Pcam.gene136099_i0_len1272	juvenile	zoeaI	11.8067772680034	3.96874992483636	4.06920201851146e-15	7.67726159158762e-14
Pcam.gene2085_i0_len2109	juvenile	zoeaI	-6.55456493738951	9.42017476568997	4.07438732608537e-15	7.67748358086982e-14
Pcam.gene139232_i0_len1005	juvenile	zoeaI	7.02353918457643	5.5546413078926	4.1801847396471e-15	7.8670557522551e-14
Pcam.gene7262_i0_len768	juvenile	zoeaI	11.8012828172664	3.96308687537732	4.26888840544211e-15	8.01408418122033e-14
Pcam.gene159708_i0_len738	juvenile	zoeaI	11.8012828172664	3.96308687537732	4.26888840544211e-15	8.01408418122033e-14
Pcam.gene1789_i0_len1788	juvenile	zoeaI	-7.33758770101263	5.68961544386892	4.32484554093125e-15	8.1090853892461e-14
Pcam.gene137538_i0_len1368	juvenile	zoeaI	11.7957673610929	3.95740163639633	4.37275430338474e-15	8.18877969051655e-14
Pcam.gene123925_i0_len372	juvenile	zoeaI	7.96492886666594	4.31115752168377	4.60747996175156e-15	8.61769400253532e-14
Pcam.gene131140_i0_len405	juvenile	zoeaI	6.77584273125247	6.30676028167507	4.67651623791977e-15	8.73603218304371e-14
Pcam.gene7407_i0_len1323	juvenile	zoeaI	11.7846727856721	3.94596389320907	4.70140151770236e-15	8.77170357058999e-14
Pcam.gene5464_i0_len606	juvenile	zoeaI	11.7790933383553	3.94021103554983	4.93555829679418e-15	9.18595923789089e-14
Pcam.gene137526_i0_len1368	juvenile	zoeaI	11.7790933383553	3.94021103554983	4.93555829679418e-15	9.18595923789089e-14
Pcam.gene153679_i0_len588	juvenile	zoeaI	11.7734922294048	3.93443528139844	5.05742393375206e-15	9.38970252406173e-14
Pcam.gene6881_i0_len906	juvenile	zoeaI	11.7734922294048	3.93443528139844	5.05742393375206e-15	9.38970252406173e-14
Pcam.gene139699_i0_len1167	juvenile	zoeaI	11.7622243492052	3.92281435346972	5.57907183341064e-15	1.03328775398742e-13
Pcam.gene135512_i0_len1335	juvenile	zoeaI	11.7622243492052	3.92281435346972	5.57907183341064e-15	1.03328775398742e-13
Pcam.gene147144_i0_len1983	juvenile	zoeaI	6.51400957700874	8.54447388513956	5.6574219131895e-15	1.0465194381541e-13
Pcam.gene146601_i0_len2115	juvenile	zoeaI	11.7565572342709	3.91696880916411	5.71854862924589e-15	1.05653672845214e-13
Pcam.gene149464_i0_len666	juvenile	zoeaI	-6.51483079610131	8.75993297045675	6.23719693085981e-15	1.15095655910507e-13
Pcam.gene1989_i0_len2100	juvenile	zoeaI	-12.0737881118696	4.3400346327232	6.27757117712651e-15	1.1569976074631e-13
Pcam.gene3975_i1_len1170	juvenile	zoeaI	-7.64497343915811	5.27944614718746	6.47267540099194e-15	1.18922678953274e-13
Pcam.gene146360_i0_len2199	juvenile	zoeaI	11.7394210850699	3.89928958472759	6.47598746775254e-15	1.18922678953274e-13
Pcam.gene110195_i0_len438	juvenile	zoeaI	8.10990736188011	3.89873676182929	6.47598746775254e-15	1.18922678953274e-13
Pcam.gene139758_i0_len1164	juvenile	zoeaI	6.58540356182042	7.28803335864367	6.62433566363263e-15	1.21499619012148e-13
Pcam.gene159822_i0_len741	juvenile	zoeaI	8.9857929575154	3.8841135250503	6.98302544844086e-15	1.27852873508628e-13
Pcam.gene126363_i0_len345	juvenile	zoeaI	-6.79514561205083	6.71072489996299	6.98760259175866e-15	1.27852873508628e-13
Pcam.gene159897_i0_len762	juvenile	zoeaI	-6.45064895650283	10.0159388871884	7.14107284468696e-15	1.3050332158867e-13
Pcam.gene170550_i0_len267	juvenile	zoeaI	11.7220789456799	3.8813923910977	7.16161944967973e-15	1.30721126099576e-13
Pcam.gene847_i1_len708	juvenile	zoeaI	7.41068109871976	4.7281470520234	7.29353361178972e-15	1.3296875357234e-13
Pcam.gene137089_i0_len1527	juvenile	zoeaI	-12.0508627385034	4.3179127891687	7.3543883586664e-15	1.33917047636774e-13
Pcam.gene114520_i0_len435	juvenile	zoeaI	-12.0470061731927	4.31419238907222	7.50270659730023e-15	1.364537874539e-13
Pcam.gene154177_i0_len840	juvenile	zoeaI	11.704525803451	3.86327181804567	8.13333551512826e-15	1.47392384036116e-13
Pcam.gene128939_i0_len402	juvenile	zoeaI	11.704525803451	3.86327181804567	8.13333551512826e-15	1.47392384036116e-13
Pcam.gene137616_i0_len1440	juvenile	zoeaI	11.704525803451	3.86327181804567	8.13333551512826e-15	1.47392384036116e-13
Pcam.gene134845_i0_len1296	juvenile	zoeaI	8.96234098546892	3.85995150773762	8.34459098305365e-15	1.51040087686097e-13
Pcam.gene167019_i0_len273	juvenile	zoeaI	-6.64152357807111	7.23055938064856	8.44194259221199e-15	1.52619845193331e-13
Pcam.gene113779_i0_len417	juvenile	zoeaI	11.6986269736334	3.85718102303099	8.56189803990401e-15	1.54419946791126e-13
Pcam.gene137657_i0_len1434	juvenile	zoeaI	11.6986269736334	3.85718102303099	8.56189803990401e-15	1.54419946791126e-13
Pcam.gene137078_i0_len1527	juvenile	zoeaI	11.6927039258775	3.85106457309233	8.78544629159865e-15	1.57514214577183e-13
Pcam.gene147654_i0_len633	juvenile	zoeaI	11.6927039258775	3.85106457309233	8.78544629159865e-15	1.57514214577183e-13
Pcam.gene135650_i0_len1218	juvenile	zoeaI	11.6927039258775	3.85106457309233	8.78544629159865e-15	1.57514214577183e-13
Pcam.gene149590_i0_len678	juvenile	zoeaI	11.6927039258775	3.85106457309233	8.78544629159865e-15	1.57514214577183e-13
Pcam.gene6851_i0_len318	juvenile	zoeaI	11.6927039258775	3.85106457309233	8.78544629159865e-15	1.57514214577183e-13
Pcam.gene138587_i0_len1050	juvenile	zoeaI	7.15928972914002	4.88599379014108	8.83088505595814e-15	1.58141735931165e-13
Pcam.gene146116_i0_len2097	juvenile	zoeaI	11.6867564605072	3.84492225249109	9.25205730308712e-15	1.65293240733219e-13
Pcam.gene2647_i0_len309	juvenile	zoeaI	11.6867564605072	3.84492225249109	9.25205730308712e-15	1.65293240733219e-13
Pcam.gene115028_i0_len426	juvenile	zoeaI	-12.0138023335984	4.28217282052366	9.37052390748731e-15	1.67212529091205e-13
Pcam.gene3531_i0_len357	juvenile	zoeaI	-6.75111598623388	6.56920853362172	9.44598433728589e-15	1.68360779658684e-13
Pcam.gene109469_i0_len447	juvenile	zoeaI	11.680784375367	3.83875384277093	9.49553249527362e-15	1.68451191221774e-13
Pcam.gene145920_i0_len1647	juvenile	zoeaI	11.680784375367	3.83875384277093	9.49553249527362e-15	1.68451191221774e-13
Pcam.gene125309_i0_len351	juvenile	zoeaI	11.680784375367	3.83875384277093	9.49553249527362e-15	1.68451191221774e-13
Pcam.gene136198_i0_len1242	juvenile	zoeaI	11.680784375367	3.83875384277093	9.49553249527362e-15	1.68451191221774e-13
Pcam.gene8258_i0_len2295	juvenile	zoeaI	-7.42411400044313	5.46267272381891	9.77790975385952e-15	1.73257699147335e-13
Pcam.gene146134_i0_len2031	juvenile	zoeaI	11.6687655245071	3.82633786828537	1.0269262522616e-14	1.8111679536395e-13
Pcam.gene7458_i0_len651	juvenile	zoeaI	11.6687655245071	3.82633786828537	1.0269262522616e-14	1.8111679536395e-13
Pcam.gene146272_i0_len2052	juvenile	zoeaI	11.6687655245071	3.82633786828537	1.0269262522616e-14	1.8111679536395e-13
Pcam.gene117441_i0_len540	juvenile	zoeaI	11.6687655245071	3.82633786828537	1.0269262522616e-14	1.8111679536395e-13
Pcam.gene144754_i0_len1812	juvenile	zoeaI	-8.60524823896309	4.73184840148817	1.05203754560091e-14	1.85329869951788e-13
Pcam.gene1813_i0_len1911	juvenile	zoeaI	7.12328155059048	5.01891263332227	1.07646722292487e-14	1.89413222152285e-13
Pcam.gene137574_i0_len1437	juvenile	zoeaI	11.6627183417022	3.82008985260343	1.08235113722408e-14	1.90007181100172e-13
Pcam.gene6881_i1_len831	juvenile	zoeaI	11.6627183417022	3.82008985260343	1.08235113722408e-14	1.90007181100172e-13
Pcam.gene124853_i0_len369	juvenile	zoeaI	11.65664570487	3.81381484587343	1.11129100720334e-14	1.94636517446597e-13
Pcam.gene113152_i0_len420	juvenile	zoeaI	11.65664570487	3.81381484587343	1.11129100720334e-14	1.94636517446597e-13
Pcam.gene153546_i0_len585	juvenile	zoeaI	-6.67753028491418	6.68704361171727	1.13960122199787e-14	1.99364417012329e-13
Pcam.gene4455_i0_len699	juvenile	zoeaI	6.96840671533361	5.15172438840658	1.164686439144e-14	2.03517872583986e-13
Pcam.gene7955_i0_len1167	juvenile	zoeaI	-6.37673883266864	9.92769706766729	1.18528917022916e-14	2.06879388582624e-13
Pcam.gene124115_i0_len375	juvenile	zoeaI	11.6444232056222	3.80118292526895	1.23586520112203e-14	2.14471452428393e-13
Pcam.gene18128_i0_len213	juvenile	zoeaI	11.6444232056222	3.80118292526895	1.23586520112203e-14	2.14471452428393e-13
Pcam.gene138114_i0_len1044	juvenile	zoeaI	11.6444232056222	3.80118292526895	1.23586520112203e-14	2.14471452428393e-13
Pcam.gene974_i3_len372	juvenile	zoeaI	11.6444232056222	3.80118292526895	1.23586520112203e-14	2.14471452428393e-13
Pcam.gene158246_i0_len687	juvenile	zoeaI	11.6444232056222	3.80118292526895	1.23586520112203e-14	2.14471452428393e-13
Pcam.gene137017_i0_len1515	juvenile	zoeaI	-8.57771717266192	4.70514532141748	1.26042394978446e-14	2.18483098847078e-13
Pcam.gene140051_i0_len1185	juvenile	zoeaI	11.6382729045583	3.79482553682712	1.26935748299526e-14	2.19529290723495e-13
Pcam.gene156204_i0_len954	juvenile	zoeaI	11.6382729045583	3.79482553682712	1.26935748299526e-14	2.19529290723495e-13
Pcam.gene154291_i0_len846	juvenile	zoeaI	7.36978969285394	4.42639843333318	1.28481813459568e-14	2.21949768975195e-13
Pcam.gene141037_i0_len1107	juvenile	zoeaI	7.09590892595848	4.99130257017227	1.28742100282797e-14	2.22146106979996e-13
Pcam.gene149113_i0_len618	juvenile	zoeaI	11.6320962720758	3.78844020809798	1.33937816514425e-14	2.30848455084589e-13
Pcam.gene147905_i0_len627	juvenile	zoeaI	11.6258930817382	3.78202669399346	1.37597319697879e-14	2.3661741128523e-13
Pcam.gene111322_i0_len465	juvenile	zoeaI	11.6258930817382	3.78202669399346	1.37597319697879e-14	2.3661741128523e-13
Pcam.gene52254_i0_len225	juvenile	zoeaI	7.79831829757822	4.14092098102534	1.42231819223287e-14	2.44309757509388e-13
Pcam.gene143114_i0_len4302	juvenile	zoeaI	6.40878712908673	7.65954400797826	1.43299932558301e-14	2.45865682701955e-13
Pcam.gene148072_i0_len642	juvenile	zoeaI	7.79340403667909	4.13589463036112	1.48437298655028e-14	2.54391976767384e-13
Pcam.gene156986_i0_len912	juvenile	zoeaI	11.6134061070345	3.76911411315033	1.49252221101544e-14	2.54923466706697e-13
Pcam.gene114086_i0_len432	juvenile	zoeaI	11.6134061070345	3.76911411315033	1.49252221101544e-14	2.54923466706697e-13
Pcam.gene154443_i0_len876	juvenile	zoeaI	11.6134061070345	3.76911411315033	1.49252221101544e-14	2.54923466706697e-13
Pcam.gene109747_i0_len450	juvenile	zoeaI	-6.94881664396793	5.78159456249933	1.57074123957775e-14	2.67981191211745e-13
Pcam.gene1644_i0_len432	juvenile	zoeaI	-11.9366970647675	4.20790136212978	1.58311259465718e-14	2.69788029348215e-13
Pcam.gene135095_i0_len1293	juvenile	zoeaI	7.29384810682856	4.60972446948215	1.61220362732369e-14	2.74436909594988e-13
Pcam.gene139575_i0_len1155	juvenile	zoeaI	11.6008101093631	3.75608576817334	1.6200227118983e-14	2.75458407241967e-13
Pcam.gene191298_i0_len312	juvenile	zoeaI	6.39115507739379	7.54468643150381	1.65081364714909e-14	2.80379223703012e-13
Pcam.gene264_i3_len1296	juvenile	zoeaI	-11.9304306122407	4.20187043879662	1.65294427048394e-14	2.80426715541228e-13
Pcam.gene139205_i0_len1011	juvenile	zoeaI	7.2902644232828	4.60609040064506	1.66329666163161e-14	2.81867387289921e-13
Pcam.gene562_i0_len2475	juvenile	zoeaI	-6.51141991148362	7.16089962169686	1.70236709175898e-14	2.88166049610598e-13
Pcam.gene137656_i0_len1434	juvenile	zoeaI	11.5881031681988	3.7429395786462	1.759606918654e-14	2.95871751582776e-13
Pcam.gene199710_i0_len285	juvenile	zoeaI	11.5881031681988	3.7429395786462	1.759606918654e-14	2.95871751582776e-13
Pcam.gene145397_i0_len1569	juvenile	zoeaI	11.5881031681988	3.7429395786462	1.759606918654e-14	2.95871751582776e-13
Pcam.gene154999_i0_len810	juvenile	zoeaI	11.5881031681988	3.7429395786462	1.759606918654e-14	2.95871751582776e-13
Pcam.gene128928_i0_len402	juvenile	zoeaI	11.5881031681988	3.7429395786462	1.759606918654e-14	2.95871751582776e-13
Pcam.gene135374_i0_len1350	juvenile	zoeaI	11.5881031681988	3.7429395786462	1.759606918654e-14	2.95871751582776e-13
Pcam.gene135420_i0_len1323	juvenile	zoeaI	-7.49179692542572	5.1301724795402	1.81165367151687e-14	3.04285511346792e-13
Pcam.gene139284_i0_len1017	juvenile	zoeaI	11.5817074796927	3.73632162672367	1.85999278574924e-14	3.11713392744479e-13
Pcam.gene113624_i0_len414	juvenile	zoeaI	11.5817074796927	3.73632162672367	1.85999278574924e-14	3.11713392744479e-13
Pcam.gene141188_i0_len2754	juvenile	zoeaI	-6.89360110594121	5.91574273366868	1.86924470314476e-14	3.12917759697714e-13
Pcam.gene43428_i0_len237	juvenile	zoeaI	-11.907217899467	4.17953712627005	1.92537478019399e-14	3.21958365562241e-13
Pcam.gene8264_i0_len1242	juvenile	zoeaI	6.31452032027249	8.70161045912969	1.94920119617183e-14	3.25583220749759e-13
Pcam.gene130440_i0_len411	juvenile	zoeaI	11.5752833118177	3.72967340791474	1.96671441531521e-14	3.27066118463506e-13
Pcam.gene145546_i0_len1668	juvenile	zoeaI	11.5752833118177	3.72967340791474	1.96671441531521e-14	3.27066118463506e-13
Pcam.gene119149_i0_len474	juvenile	zoeaI	11.5752833118177	3.72967340791474	1.96671441531521e-14	3.27066118463506e-13
Pcam.gene139180_i0_len1011	juvenile	zoeaI	7.94507426812416	3.72911002339892	1.96671441531521e-14	3.27066118463506e-13
Pcam.gene109594_i0_len444	juvenile	zoeaI	11.5688304098074	3.72299464601682	2.02258698393211e-14	3.34887353077284e-13
Pcam.gene109974_i0_len447	juvenile	zoeaI	11.5688304098074	3.72299464601682	2.02258698393211e-14	3.34887353077284e-13
Pcam.gene151396_i0_len567	juvenile	zoeaI	11.5688304098074	3.72299464601682	2.02258698393211e-14	3.34887353077284e-13
Pcam.gene150727_i0_len564	juvenile	zoeaI	11.5688304098074	3.72299464601682	2.02258698393211e-14	3.34887353077284e-13
Pcam.gene116043_i0_len513	juvenile	zoeaI	-6.48382427656837	7.1898600898241	2.13959360864107e-14	3.5311136977734e-13
Pcam.gene139110_i0_len981	juvenile	zoeaI	11.5623485154613	3.71628506105328	2.13964513172012e-14	3.5311136977734e-13
Pcam.gene158293_i0_len702	juvenile	zoeaI	11.5623485154613	3.71628506105328	2.13964513172012e-14	3.5311136977734e-13
Pcam.gene138232_i0_len1020	juvenile	zoeaI	11.5558373670829	3.70954436920475	2.20095301515051e-14	3.62439545429676e-13
Pcam.gene149444_i0_len669	juvenile	zoeaI	11.5558373670829	3.70954436920475	2.20095301515051e-14	3.62439545429676e-13
Pcam.gene156038_i0_len963	juvenile	zoeaI	7.28639139415008	4.34156718343985	2.25393365966012e-14	3.70761074308912e-13
Pcam.gene169451_i0_len273	juvenile	zoeaI	6.99825608920031	5.04448380585746	2.38451053223539e-14	3.9181490849638e-13
Pcam.gene156334_i0_len894	juvenile	zoeaI	8.79983973884585	3.6922725576675	2.46624633419977e-14	4.04806413468326e-13
Pcam.gene4009_i0_len342	juvenile	zoeaI	-8.47621321926512	4.60680999460772	2.51811425363132e-14	4.12872629247992e-13
Pcam.gene169370_i0_len273	juvenile	zoeaI	11.5361257270104	3.68913275502819	2.53793954158929e-14	4.15673341135975e-13
Pcam.gene152529_i0_len591	juvenile	zoeaI	11.5294948733712	3.68226471809901	2.61193194804961e-14	4.26869137140794e-13
Pcam.gene145292_i0_len1608	juvenile	zoeaI	11.5294948733712	3.68226471809901	2.61193194804961e-14	4.26869137140794e-13
Pcam.gene145257_i0_len1617	juvenile	zoeaI	11.5228334025085	3.67536409503168	2.76714012832421e-14	4.50291868357806e-13
Pcam.gene137113_i0_len1530	juvenile	zoeaI	11.5228334025085	3.67536409503168	2.76714012832421e-14	4.50291868357806e-13
Pcam.gene135763_i0_len1230	juvenile	zoeaI	11.5228334025085	3.67536409503168	2.76714012832421e-14	4.50291868357806e-13
Pcam.gene158985_i0_len774	juvenile	zoeaI	11.5228334025085	3.67536409503168	2.76714012832421e-14	4.50291868357806e-13
Pcam.gene133006_i0_len378	juvenile	zoeaI	8.77985504220264	3.67161930808381	2.84852660268669e-14	4.63038390887374e-13
Pcam.gene8185_i0_len2382	juvenile	zoeaI	-7.42407195432991	5.06429201340205	2.87613629120647e-14	4.67025346321308e-13
Pcam.gene2854_i0_len321	juvenile	zoeaI	6.83339777870854	5.01581238087953	2.91037277478396e-14	4.7207866743016e-13
Pcam.gene137062_i0_len1512	juvenile	zoeaI	11.5161410303672	3.66843057741783	2.93255393609927e-14	4.75167830287743e-13
Pcam.gene5536_i0_len1050	juvenile	zoeaI	-6.38829631593389	7.39314713834221	2.96035396487838e-14	4.79159856494738e-13
Pcam.gene195356_i0_len327	juvenile	zoeaI	11.5094174689203	3.66146385247951	3.01931588687145e-14	4.88181810950934e-13
Pcam.gene5120_i0_len1029	juvenile	zoeaI	7.67549357148553	4.01520356447918	3.23310808822604e-14	5.22191764782778e-13
Pcam.gene1644_i1_len294	juvenile	zoeaI	-7.40576886272475	5.04650045138347	3.23949046597642e-14	5.22545870179692e-13
Pcam.gene6346_i1_len1146	juvenile	zoeaI	-6.49421973032041	6.82516844148741	3.24219879847466e-14	5.22545870179692e-13
Pcam.gene145857_i0_len1650	juvenile	zoeaI	-8.4364309389496	4.5683206388758	3.27898899897762e-14	5.27913744256227e-13
Pcam.gene136960_i0_len1554	juvenile	zoeaI	11.4958756056975	3.64742950717292	3.29700218922601e-14	5.30250352088897e-13
Pcam.gene135529_i0_len1332	juvenile	zoeaI	6.95676672704731	4.85089928870764	3.3163210386177e-14	5.32791768134232e-13
Pcam.gene143536_i0_len5913	juvenile	zoeaI	-6.34362991535623	7.63274233437395	3.33359069858294e-14	5.34998930969614e-13
Pcam.gene111867_i0_len453	juvenile	zoeaI	-6.61832894821783	6.2198979741906	3.42543984260712e-14	5.49157816037014e-13
Pcam.gene131004_i0_len402	juvenile	zoeaI	11.4890567073326	3.64036123864906	3.49768824792899e-14	5.59556250856643e-13
Pcam.gene5537_i0_len1053	juvenile	zoeaI	11.4890567073326	3.64036123864906	3.49768824792899e-14	5.59556250856643e-13
Pcam.gene134932_i0_len1311	juvenile	zoeaI	-11.8149841962721	4.09090720931693	3.54803768943868e-14	5.6701235226789e-13
Pcam.gene139914_i0_len1143	juvenile	zoeaI	11.4822054263261	3.63325846631471	3.6030403035895e-14	5.73985915871513e-13
Pcam.gene111713_i0_len453	juvenile	zoeaI	11.4822054263261	3.63325846631471	3.6030403035895e-14	5.73985915871513e-13
Pcam.gene134854_i0_len1296	juvenile	zoeaI	11.4822054263261	3.63325846631471	3.6030403035895e-14	5.73985915871513e-13
Pcam.gene154659_i0_len864	juvenile	zoeaI	7.2160178275164	4.26993412894332	3.633326444935e-14	5.78202685302157e-13
Pcam.gene142421_i0_len2490	juvenile	zoeaI	-6.6699181375511	6.14705598748067	3.77653649925624e-14	6.0036230811891e-13
Pcam.gene7038_i0_len3033	juvenile	zoeaI	-6.66672182683525	6.14392559635424	3.86151890120693e-14	6.13228630537579e-13
Pcam.gene6342_i0_len2535	juvenile	zoeaI	-11.8013130728423	4.07778538770963	3.89704079663051e-14	6.17671625177667e-13
Pcam.gene156817_i0_len924	juvenile	zoeaI	6.27973398403113	7.23660853432566	3.89765065128614e-14	6.17671625177667e-13
Pcam.gene139276_i0_len1017	juvenile	zoeaI	11.4684044758015	3.61894806171178	3.94061751015268e-14	6.23828163832948e-13
Pcam.gene139146_i0_len978	juvenile	zoeaI	11.4614541747914	3.61173974286085	4.18494049854041e-14	6.60435922425908e-13
Pcam.gene193908_i0_len342	juvenile	zoeaI	11.4614541747914	3.61173974286085	4.18494049854041e-14	6.60435922425908e-13
Pcam.gene157146_i0_len714	juvenile	zoeaI	11.4614541747914	3.61173974286085	4.18494049854041e-14	6.60435922425908e-13
Pcam.gene149767_i0_len672	juvenile	zoeaI	6.27828299541515	7.1961246213983	4.24239735681685e-14	6.68806659269254e-13
Pcam.gene7590_i1_len774	juvenile	zoeaI	6.31527532868139	6.77019868080393	4.29581662293832e-14	6.7652413552511e-13
Pcam.gene157379_i0_len711	juvenile	zoeaI	11.4544702279826	3.60449554684255	4.31331290647108e-14	6.77870233745196e-13
Pcam.gene152399_i0_len594	juvenile	zoeaI	11.4544702279826	3.60449554684255	4.31331290647108e-14	6.77870233745196e-13
Pcam.gene7577_i0_len969	juvenile	zoeaI	-11.7828810236373	4.06010021495526	4.38744711584299e-14	6.88390211976221e-13
Pcam.gene144007_i0_len3750	juvenile	zoeaI	-7.36015739976468	5.00218841616859	4.38933956943254e-14	6.88390211976221e-13
Pcam.gene150915_i0_len561	juvenile	zoeaI	6.921016898425	4.64513869800915	4.42239934577387e-14	6.92857808567469e-13
Pcam.gene136575_i0_len1497	juvenile	zoeaI	-7.19400750762816	5.23824515386482	4.5935588935237e-14	7.189299301331e-13
Pcam.gene152304_i0_len594	juvenile	zoeaI	6.89320068675998	4.93860227404687	4.8470200844427e-14	7.57815833635778e-13
Pcam.gene173132_i0_len246	juvenile	zoeaI	11.4404000828167	3.58989809378118	4.87189355306296e-14	7.60919456999009e-13
Pcam.gene122381_i0_len363	juvenile	zoeaI	11.4333132152883	3.58254410865166	5.02366593789357e-14	7.83009660072918e-13
Pcam.gene156625_i0_len891	juvenile	zoeaI	11.4333132152883	3.58254410865166	5.02366593789357e-14	7.83009660072918e-13
Pcam.gene144274_i0_len3750	juvenile	zoeaI	6.294965576165	6.85519353989475	5.07730375553452e-14	7.90556545697307e-13
Pcam.gene155120_i0_len831	juvenile	zoeaI	-7.33740293210727	4.98009557248504	5.15959524365473e-14	8.02544845393933e-13
Pcam.gene2944_i0_len279	juvenile	zoeaI	11.4261913634276	3.57515278997025	5.34305849213467e-14	8.29378444219675e-13
Pcam.gene155693_i0_len930	juvenile	zoeaI	11.4261913634276	3.57515278997025	5.34305849213467e-14	8.29378444219675e-13
Pcam.gene146803_i0_len1893	juvenile	zoeaI	6.16807788775431	8.48358676200004	5.50929764610694e-14	8.5430766979038e-13
Pcam.gene136303_i0_len1254	juvenile	zoeaI	8.67555532489433	3.56371428915119	5.68493027828099e-14	8.80641040040461e-13
Pcam.gene7573_i1_len228	juvenile	zoeaI	11.4118413130588	3.56025663483303	5.86483313518864e-14	9.04808777984805e-13
Pcam.gene145386_i0_len1566	juvenile	zoeaI	11.4118413130588	3.56025663483303	5.86483313518864e-14	9.04808777984805e-13
Pcam.gene137775_i0_len1413	juvenile	zoeaI	11.4118413130588	3.56025663483303	5.86483313518864e-14	9.04808777984805e-13
Pcam.gene134878_i0_len1296	juvenile	zoeaI	11.4118413130588	3.56025663483303	5.86483313518864e-14	9.04808777984805e-13
Pcam.gene4500_i0_len1485	juvenile	zoeaI	-6.19671448423428	8.28641739853687	5.89886138819714e-14	9.09132757183995e-13
Pcam.gene375_i1_len1089	juvenile	zoeaI	-6.47949198641662	6.40084195334979	5.90702964355002e-14	9.09466454266086e-13
Pcam.gene136961_i0_len1554	juvenile	zoeaI	11.4046124046418	3.55275102539709	6.05101831408352e-14	9.27863638242564e-13
Pcam.gene135100_i0_len1290	juvenile	zoeaI	11.4046124046418	3.55275102539709	6.05101831408352e-14	9.27863638242564e-13
Pcam.gene140336_i0_len1179	juvenile	zoeaI	11.4046124046418	3.55275102539709	6.05101831408352e-14	9.27863638242564e-13
Pcam.gene137971_i0_len1035	juvenile	zoeaI	11.4046124046418	3.55275102539709	6.05101831408352e-14	9.27863638242564e-13
Pcam.gene5422_i0_len1047	juvenile	zoeaI	-6.20108626670363	8.15796993127729	6.23706564285156e-14	9.55425121225492e-13
Pcam.gene7968_i0_len2343	juvenile	zoeaI	-7.306905397877	4.95049899722257	6.31864070065038e-14	9.66943501160134e-13
Pcam.gene2066_i2_len318	juvenile	zoeaI	11.3973470918637	3.54520653621544	6.44320596452524e-14	9.84017846396747e-13
Pcam.gene135749_i0_len1227	juvenile	zoeaI	11.3973470918637	3.54520653621544	6.44320596452524e-14	9.84017846396747e-13
Pcam.gene120982_i0_len501	juvenile	zoeaI	-11.7237145197527	4.00338044857391	6.47384154666972e-14	9.87700900624836e-13
Pcam.gene1283_i0_len897	juvenile	zoeaI	7.57025122117273	3.90732816306666	6.63655792877565e-14	1.00844086576138e-12
Pcam.gene137680_i0_len1452	juvenile	zoeaI	11.3900450062075	3.53762276584656	6.64971897620872e-14	1.00844086576138e-12
Pcam.gene114177_i0_len432	juvenile	zoeaI	11.3900450062075	3.53762276584656	6.64971897620872e-14	1.00844086576138e-12
Pcam.gene147573_i0_len630	juvenile	zoeaI	11.3900450062075	3.53762276584656	6.64971897620872e-14	1.00844086576138e-12
Pcam.gene166505_i0_len258	juvenile	zoeaI	11.3900450062075	3.53762276584656	6.64971897620872e-14	1.00844086576138e-12
Pcam.gene154863_i0_len813	juvenile	zoeaI	11.3900450062075	3.53762276584656	6.64971897620872e-14	1.00844086576138e-12
Pcam.gene885_i0_len2034	juvenile	zoeaI	7.07388360370304	4.38648152390139	7.04091434112104e-14	1.06669852267984e-12
Pcam.gene145162_i0_len1605	juvenile	zoeaI	-6.5065586041375	6.22403419694837	7.06326648448816e-14	1.06901585654341e-12
Pcam.gene145256_i0_len1617	juvenile	zoeaI	11.3827057735319	3.52999930664768	7.08494070362163e-14	1.06909214800665e-12
Pcam.gene156358_i0_len894	juvenile	zoeaI	11.3827057735319	3.52999930664768	7.08494070362163e-14	1.06909214800665e-12
Pcam.gene147039_i0_len1791	juvenile	zoeaI	11.3827057735319	3.52999930664768	7.08494070362163e-14	1.06909214800665e-12
Pcam.gene156603_i0_len891	juvenile	zoeaI	-8.31882464584672	4.45471129851336	7.16926653772173e-14	1.08074017956701e-12
Pcam.gene53809_i0_len225	juvenile	zoeaI	11.3753290139565	3.52233574464729	7.55170170698092e-14	1.13612989931242e-12
Pcam.gene155276_i0_len834	juvenile	zoeaI	11.3753290139565	3.52233574464729	7.55170170698092e-14	1.13612989931242e-12
Pcam.gene2384_i0_len7167	juvenile	zoeaI	-6.20453144245898	7.63600325118477	7.56394863125756e-14	1.13684346987651e-12
Pcam.gene138330_i0_len1026	juvenile	zoeaI	11.3679143417436	3.51463165941437	7.79768547593788e-14	1.16965282139068e-12
Pcam.gene134059_i0_len384	juvenile	zoeaI	11.3679143417436	3.51463165941437	7.79768547593788e-14	1.16965282139068e-12
Pcam.gene2925_i0_len591	juvenile	zoeaI	8.624175377013	3.51048557636732	8.05251179868101e-14	1.20668203511392e-12
Pcam.gene136460_i0_len1485	juvenile	zoeaI	11.3604613651775	3.50688662392432	8.31652857896561e-14	1.24083125833805e-12
Pcam.gene139716_i0_len1161	juvenile	zoeaI	11.3604613651775	3.50688662392432	8.31652857896561e-14	1.24083125833805e-12
Pcam.gene120703_i0_len492	juvenile	zoeaI	11.3604613651775	3.50688662392432	8.31652857896561e-14	1.24083125833805e-12
Pcam.gene3162_i0_len1203	juvenile	zoeaI	11.3604613651775	3.50688662392432	8.31652857896561e-14	1.24083125833805e-12
Pcam.gene114519_i0_len435	juvenile	zoeaI	7.53535593955387	3.87152762985266	8.3213502209337e-14	1.24083125833805e-12
Pcam.gene150386_i0_len660	juvenile	zoeaI	-6.89429070708335	5.25704189260779	8.48673725791967e-14	1.26424847057505e-12
Pcam.gene137363_i0_len1395	juvenile	zoeaI	11.3529696864399	3.49910020442133	8.59009859801054e-14	1.27588229176333e-12
Pcam.gene148725_i0_len621	juvenile	zoeaI	11.3529696864399	3.49910020442133	8.59009859801054e-14	1.27588229176333e-12
Pcam.gene199586_i0_len282	juvenile	zoeaI	11.3529696864399	3.49910020442133	8.59009859801054e-14	1.27588229176333e-12
Pcam.gene115541_i0_len426	juvenile	zoeaI	7.5294571097363	3.86547416965655	8.75653914550825e-14	1.29932975567532e-12
Pcam.gene140232_i0_len1167	juvenile	zoeaI	-6.2038674853434	7.41989600515869	9.15354897064619e-14	1.35499058098419e-12
Pcam.gene158905_i0_len771	juvenile	zoeaI	11.3454389014827	3.4912719602772	9.16742802316039e-14	1.35499058098419e-12
Pcam.gene113463_i0_len415	juvenile	zoeaI	8.60158261173293	3.48706447043352	9.16742802316039e-14	1.35499058098419e-12
Pcam.gene144797_i0_len1719	juvenile	zoeaI	7.7141124582142	3.49071653665339	9.16742802316039e-14	1.35499058098419e-12
Pcam.gene145853_i0_len1650	juvenile	zoeaI	-6.07084272051561	9.72960571595435	9.31138413379658e-14	1.37492660455183e-12
Pcam.gene136508_i0_len1509	juvenile	zoeaI	11.3302583647807	3.47548820031779	1.01150755873319e-13	1.48779995289396e-12
Pcam.gene140121_i0_len1194	juvenile	zoeaI	11.3302583647807	3.47548820031779	1.01150755873319e-13	1.48779995289396e-12
Pcam.gene45869_i0_len219	juvenile	zoeaI	11.3302583647807	3.47548820031779	1.01150755873319e-13	1.48779995289396e-12
Pcam.gene156804_i0_len921	juvenile	zoeaI	11.3302583647807	3.47548820031779	1.01150755873319e-13	1.48779995289396e-12
Pcam.gene8178_i0_len558	juvenile	zoeaI	11.3226077725965	3.46753176756117	1.04545076540208e-13	1.53474603641876e-12
Pcam.gene136456_i0_len1485	juvenile	zoeaI	11.3226077725965	3.46753176756117	1.04545076540208e-13	1.53474603641876e-12
Pcam.gene144630_i0_len1686	juvenile	zoeaI	11.3149163930349	3.45953167597142	1.11715961192332e-13	1.63684411224742e-12
Pcam.gene145596_i0_len1659	juvenile	zoeaI	11.3149163930349	3.45953167597142	1.11715961192332e-13	1.63684411224742e-12
Pcam.gene121451_i0_len483	juvenile	zoeaI	6.17153835125801	6.62761076857702	1.13256625667515e-13	1.65781437571291e-12
Pcam.gene138789_i0_len984	juvenile	zoeaI	11.307183788867	3.45148744830725	1.15502942927666e-13	1.68906330632638e-12
Pcam.gene111591_i0_len462	juvenile	zoeaI	6.61926985489478	4.66230830190888	1.17851410176379e-13	1.72174432417757e-12
Pcam.gene147008_i0_len1851	juvenile	zoeaI	-11.6314385988899	3.9150734711881	1.19560611579277e-13	1.74503204761661e-12
Pcam.gene121446_i0_len486	juvenile	zoeaI	-6.04524300723669	9.19677019831116	1.21170876067448e-13	1.76683231224431e-12
Pcam.gene142345_i0_len2286	juvenile	zoeaI	6.43992701118352	5.16206617344485	1.22599616175586e-13	1.78594633178859e-12
Pcam.gene118231_i0_len528	juvenile	zoeaI	11.2994095157951	3.44339859952608	1.23507778771715e-13	1.79496066442649e-12
Pcam.gene144445_i0_len1749	juvenile	zoeaI	11.2994095157951	3.44339859952608	1.23507778771715e-13	1.79496066442649e-12
Pcam.gene1658_i2_len246	juvenile	zoeaI	6.12988754349666	6.85898037099875	1.23573859603751e-13	1.79496066442649e-12
Pcam.gene51882_i0_len225	juvenile	zoeaI	7.66783698061701	3.44284902337577	1.27737497222802e-13	1.85366195682514e-12
Pcam.gene156426_i0_len903	juvenile	zoeaI	6.45911663012575	5.35177682747234	1.28784056916512e-13	1.86706072945948e-12
Pcam.gene143102_i0_len4323	juvenile	zoeaI	-11.6185036399283	3.90271005153354	1.29440618433308e-13	1.87478524786292e-12
Pcam.gene159055_i0_len774	juvenile	zoeaI	11.2915931223003	3.4352646366144	1.32127101938362e-13	1.90822268290389e-12
Pcam.gene140831_i0_len1122	juvenile	zoeaI	11.2915931223003	3.4352646366144	1.32127101938362e-13	1.90822268290389e-12
Pcam.gene137232_i0_len1383	juvenile	zoeaI	11.2915931223003	3.4352646366144	1.32127101938362e-13	1.90822268290389e-12
Pcam.gene138220_i0_len1020	juvenile	zoeaI	11.2837341494845	3.42708505841355	1.36683208901754e-13	1.96839412059084e-12
Pcam.gene359_i5_len1287	juvenile	zoeaI	11.2837341494845	3.42708505841355	1.36683208901754e-13	1.96839412059084e-12
Pcam.gene146875_i0_len1932	juvenile	zoeaI	11.2837341494845	3.42708505841355	1.36683208901754e-13	1.96839412059084e-12
Pcam.gene653_i0_len2871	juvenile	zoeaI	-11.608071518183	3.89274163504836	1.40226143708868e-13	2.01749864880281e-12
Pcam.gene157656_i0_len732	juvenile	zoeaI	11.2758321309095	3.41885935544067	1.463228959963e-13	2.1012245254445e-12
Pcam.gene111699_i0_len453	juvenile	zoeaI	11.2758321309095	3.41885935544067	1.463228959963e-13	2.1012245254445e-12
Pcam.gene139533_i0_len999	juvenile	zoeaI	-7.60135117364019	4.68267293728877	1.50308483710148e-13	2.15641432595525e-12
Pcam.gene37505_i0_len228	juvenile	zoeaI	11.2678865924298	3.41058700970485	1.51421254741816e-13	2.1662247491393e-12
Pcam.gene150115_i0_len645	juvenile	zoeaI	11.2678865924298	3.41058700970485	1.51421254741816e-13	2.1662247491393e-12
Pcam.gene151045_i0_len564	juvenile	zoeaI	11.2678865924298	3.41058700970485	1.51421254741816e-13	2.1662247491393e-12
Pcam.gene8011_i1_len1758	juvenile	zoeaI	11.259897052023	3.40226749451812	1.62214500847201e-13	2.31189998855606e-12
Pcam.gene155650_i0_len939	juvenile	zoeaI	11.259897052023	3.40226749451812	1.62214500847201e-13	2.31189998855606e-12
Pcam.gene157818_i0_len726	juvenile	zoeaI	11.259897052023	3.40226749451812	1.62214500847201e-13	2.31189998855606e-12
Pcam.gene41835_i0_len234	juvenile	zoeaI	11.259897052023	3.40226749451812	1.62214500847201e-13	2.31189998855606e-12
Pcam.gene135450_i0_len1314	juvenile	zoeaI	11.2518630196136	3.39390027430124	1.67926279046046e-13	2.38656953803714e-12
Pcam.gene135439_i0_len1317	juvenile	zoeaI	11.2518630196136	3.39390027430124	1.67926279046046e-13	2.38656953803714e-12
Pcam.gene117418_i0_len540	juvenile	zoeaI	11.2518630196136	3.39390027430124	1.67926279046046e-13	2.38656953803714e-12
Pcam.gene153637_i0_len588	juvenile	zoeaI	6.40834129349021	5.30094327200501	1.80006653739344e-13	2.55134107203024e-12
Pcam.gene8118_i0_len498	juvenile	zoeaI	11.2437839968929	3.3854848043763	1.80025320528074e-13	2.55134107203024e-12
Pcam.gene140951_i0_len1131	juvenile	zoeaI	8.49937348896883	3.38098905410618	1.80025320528074e-13	2.55134107203024e-12
Pcam.gene144528_i0_len1740	juvenile	zoeaI	11.2356594771333	3.37702053079227	1.86431915564661e-13	2.63474209030281e-12
Pcam.gene136397_i0_len1488	juvenile	zoeaI	11.2356594771333	3.37702053079227	1.86431915564661e-13	2.63474209030281e-12
Pcam.gene136967_i0_len1551	juvenile	zoeaI	11.2356594771333	3.37702053079227	1.86431915564661e-13	2.63474209030281e-12
Pcam.gene146576_i0_len2139	juvenile	zoeaI	6.54819961622154	4.59057511578358	1.89853446767242e-13	2.68059619620104e-12
Pcam.gene135690_i0_len1233	juvenile	zoeaI	6.54455251635582	4.58689344373825	1.92870488646233e-13	2.72065912755161e-12
Pcam.gene196957_i0_len330	juvenile	zoeaI	5.9665299853307	8.63662831589907	1.97022691959643e-13	2.77664537971032e-12
Pcam.gene142638_i0_len2406	juvenile	zoeaI	-6.56841764067723	5.41061449088621	2.01756795227975e-13	2.84072067630467e-12
Pcam.gene153595_i0_len588	juvenile	zoeaI	11.2192718763448	3.35994330900704	2.14685981765122e-13	3.00878133556114e-12
Pcam.gene146325_i0_len2046	juvenile	zoeaI	11.2192718763448	3.35994330900704	2.14685981765122e-13	3.00878133556114e-12
Pcam.gene135595_i0_len1221	juvenile	zoeaI	11.2192718763448	3.35994330900704	2.14685981765122e-13	3.00878133556114e-12
Pcam.gene136085_i0_len1272	juvenile	zoeaI	11.2192718763448	3.35994330900704	2.14685981765122e-13	3.00878133556114e-12
Pcam.gene138692_i0_len1059	juvenile	zoeaI	11.2192718763448	3.35994330900704	2.14685981765122e-13	3.00878133556114e-12
Pcam.gene143036_i0_len4158	juvenile	zoeaI	-6.01438184272547	7.97448569416803	2.18995485348433e-13	3.06634159244803e-12
Pcam.gene2092_i1_len633	juvenile	zoeaI	11.2110077380235	3.35132920446369	2.22464459365307e-13	3.10630097639115e-12
Pcam.gene154628_i0_len870	juvenile	zoeaI	11.2110077380235	3.35132920446369	2.22464459365307e-13	3.10630097639115e-12
Pcam.gene145712_i0_len1674	juvenile	zoeaI	11.2110077380235	3.35132920446369	2.22464459365307e-13	3.10630097639115e-12
Pcam.gene123289_i0_len363	juvenile	zoeaI	6.34814645070492	5.07004653674548	2.27495161535075e-13	3.17362034738157e-12
Pcam.gene1886_i2_len1503	juvenile	zoeaI	-5.94293508967578	9.28592817440749	2.32384309161324e-13	3.23884294737264e-12
Pcam.gene144972_i0_len1773	juvenile	zoeaI	-7.53580972265422	4.61932852581055	2.33499726726496e-13	3.25139784917869e-12
Pcam.gene3498_i0_len2004	juvenile	zoeaI	6.16685965660903	6.02272429511091	2.38924319021454e-13	3.31839793297729e-12
Pcam.gene127227_i0_len357	juvenile	zoeaI	11.2026959876694	3.34266398311681	2.38968458407804e-13	3.31839793297729e-12
Pcam.gene155605_i0_len942	juvenile	zoeaI	11.2026959876694	3.34266398311681	2.38968458407804e-13	3.31839793297729e-12
Pcam.gene141997_i0_len2343	juvenile	zoeaI	5.8986070572912	12.3461635190038	2.396493781059e-13	3.32480593251318e-12
Pcam.gene151894_i0_len549	juvenile	zoeaI	-6.67300092360583	5.29644167081193	2.42067072709815e-13	3.35527552749652e-12
Pcam.gene156287_i0_len894	juvenile	zoeaI	11.1943360734893	3.33394704123201	2.47721881792706e-13	3.42738493987168e-12
Pcam.gene158933_i0_len768	juvenile	zoeaI	11.1943360734893	3.33394704123201	2.47721881792706e-13	3.42738493987168e-12
Pcam.gene124341_i0_len372	juvenile	zoeaI	6.50756527382062	4.5495525571702	2.4906704429128e-13	3.44285193523074e-12
Pcam.gene138001_i0_len1035	juvenile	zoeaI	-8.12622372114837	4.26924948991809	2.5549308609376e-13	3.52845966665493e-12
Pcam.gene161692_i0_len261	juvenile	zoeaI	11.1859274340415	3.32517776441896	2.66306400002951e-13	3.66776541822245e-12
Pcam.gene139222_i0_len1008	juvenile	zoeaI	11.1859274340415	3.32517776441896	2.66306400002951e-13	3.66776541822245e-12
Pcam.gene147056_i0_len1884	juvenile	zoeaI	11.1859274340415	3.32517776441896	2.66306400002951e-13	3.66776541822245e-12
Pcam.gene148212_i0_len633	juvenile	zoeaI	6.49628162685948	4.5381599301543	2.7015305855988e-13	3.71736497473404e-12
Pcam.gene144422_i0_len1722	juvenile	zoeaI	-8.11618651579363	4.25960545598622	2.71776429348982e-13	3.73630935085034e-12
Pcam.gene144450_i0_len1749	juvenile	zoeaI	-11.5078208270911	3.79707419092198	2.72514032993393e-13	3.7430531276971e-12
Pcam.gene139563_i0_len1158	juvenile	zoeaI	11.1774694980099	3.31635552738136	2.76169600003059e-13	3.77955685641043e-12
Pcam.gene165182_i0_len261	juvenile	zoeaI	11.1774694980099	3.31635552738136	2.76169600003059e-13	3.77955685641043e-12
Pcam.gene152942_i0_len600	juvenile	zoeaI	11.1774694980099	3.31635552738136	2.76169600003059e-13	3.77955685641043e-12
Pcam.gene137365_i0_len1395	juvenile	zoeaI	11.1774694980099	3.31635552738136	2.76169600003059e-13	3.77955685641043e-12
Pcam.gene6619_i1_len474	juvenile	zoeaI	7.54520554228743	3.31583020998138	2.86436127884214e-13	3.91652286773091e-12
Pcam.gene6299_i0_len2523	juvenile	zoeaI	-11.4965536004135	3.78633666272464	2.88618233897292e-13	3.94280094097744e-12
Pcam.gene6163_i0_len2490	juvenile	zoeaI	6.11010555116053	5.8811140432179	2.93882722113125e-13	4.01110201803048e-12
Pcam.gene1030_i1_len1323	juvenile	zoeaI	6.01315148539888	6.69749977652057	2.95978785127476e-13	4.03607434264739e-12
Pcam.gene140502_i0_len1104	juvenile	zoeaI	11.1604034001527	3.2985496153656	3.08252284418523e-13	4.18460762449877e-12
Pcam.gene135122_i0_len1293	juvenile	zoeaI	11.1604034001527	3.2985496153656	3.08252284418523e-13	4.18460762449877e-12
Pcam.gene136841_i0_len1533	juvenile	zoeaI	11.1604034001527	3.2985496153656	3.08252284418523e-13	4.18460762449877e-12
Pcam.gene138241_i0_len1020	juvenile	zoeaI	11.1604034001527	3.2985496153656	3.08252284418523e-13	4.18460762449877e-12
Pcam.gene112470_i0_len456	juvenile	zoeaI	11.1604034001527	3.2985496153656	3.08252284418523e-13	4.18460762449877e-12
Pcam.gene146539_i0_len2136	juvenile	zoeaI	-8.09590014984506	4.24012031954455	3.14393427120073e-13	4.26288145051245e-12
Pcam.gene2223_i0_len4698	juvenile	zoeaI	-11.4851976853291	3.77551763631526	3.14772357401425e-13	4.26288145051245e-12
Pcam.gene147011_i0_len1854	juvenile	zoeaI	-6.50165139967895	5.34574431025958	3.14862332879434e-13	4.26288145051245e-12
Pcam.gene4891_i0_len1680	juvenile	zoeaI	-6.04286982544881	7.09815841923059	3.15505900606534e-13	4.26778070909731e-12
Pcam.gene153071_i0_len600	juvenile	zoeaI	11.1517940441906	3.28956463291038	3.31910177150884e-13	4.4617916449298e-12
Pcam.gene145898_i0_len1641	juvenile	zoeaI	11.1517940441906	3.28956463291038	3.31910177150884e-13	4.4617916449298e-12
Pcam.gene139223_i0_len1008	juvenile	zoeaI	11.1517940441906	3.28956463291038	3.31910177150884e-13	4.4617916449298e-12
Pcam.gene210967_i0_len294	juvenile	zoeaI	11.1517940441906	3.28956463291038	3.31910177150884e-13	4.4617916449298e-12
Pcam.gene1896_i0_len768	juvenile	zoeaI	11.1517940441906	3.28956463291038	3.31910177150884e-13	4.4617916449298e-12
Pcam.gene137921_i0_len1419	juvenile	zoeaI	11.1517940441906	3.28956463291038	3.31910177150884e-13	4.4617916449298e-12
Pcam.gene147695_i0_len630	juvenile	zoeaI	7.51937686118668	3.28904624560312	3.31910177150884e-13	4.4617916449298e-12
Pcam.gene196990_i0_len333	juvenile	zoeaI	11.1431330028699	3.2805240747228	3.44482532345994e-13	4.61850474782462e-12
Pcam.gene145761_i0_len1638	juvenile	zoeaI	11.1431330028699	3.2805240747228	3.44482532345994e-13	4.61850474782462e-12
Pcam.gene147059_i0_len1887	juvenile	zoeaI	11.1431330028699	3.2805240747228	3.44482532345994e-13	4.61850474782462e-12
Pcam.gene146799_i0_len1890	juvenile	zoeaI	-7.47204625673056	4.55778312250567	3.51978250512574e-13	4.71482802410743e-12
Pcam.gene160029_i0_len765	juvenile	zoeaI	-11.4651071756024	3.75638443354582	3.53786103179225e-13	4.73485818300817e-12
Pcam.gene146664_i0_len2169	juvenile	zoeaI	-6.45168329267782	5.48456452691852	3.63625298108619e-13	4.86224471875162e-12
Pcam.gene1103_i2_len297	juvenile	zoeaI	11.1344196518657	3.27142725696037	3.71228846862162e-13	4.94844463032904e-12
Pcam.gene2759_i1_len585	juvenile	zoeaI	11.1344196518657	3.27142725696037	3.71228846862162e-13	4.94844463032904e-12
Pcam.gene138646_i0_len1047	juvenile	zoeaI	11.1344196518657	3.27142725696037	3.71228846862162e-13	4.94844463032904e-12
Pcam.gene130448_i0_len411	juvenile	zoeaI	6.36732392523992	4.99576749406382	3.7137831978113e-13	4.94844463032904e-12
Pcam.gene157807_i0_len726	juvenile	zoeaI	6.81922357735144	4.12753542297274	3.88575994877702e-13	5.17304597750192e-12
Pcam.gene135855_i0_len1203	juvenile	zoeaI	6.44538901025718	4.62487336310074	3.95664370897983e-13	5.26278772528924e-12
Pcam.gene135186_i0_len1344	juvenile	zoeaI	11.1256533554718	3.26227348321118	4.00277257956151e-13	5.30087452625497e-12
Pcam.gene145290_i0_len1608	juvenile	zoeaI	11.1256533554718	3.26227348321118	4.00277257956151e-13	5.30087452625497e-12
Pcam.gene189213_i0_len306	juvenile	zoeaI	11.1256533554718	3.26227348321118	4.00277257956151e-13	5.30087452625497e-12
Pcam.gene145654_i0_len1677	juvenile	zoeaI	11.1256533554718	3.26227348321118	4.00277257956151e-13	5.30087452625497e-12
Pcam.gene119185_i0_len477	juvenile	zoeaI	11.1256533554718	3.26227348321118	4.00277257956151e-13	5.30087452625497e-12
Pcam.gene155591_i0_len942	juvenile	zoeaI	-11.4447329360825	3.73699080885408	4.1021944523094e-13	5.42779440633078e-12
Pcam.gene137252_i0_len1386	juvenile	zoeaI	11.116833466323	3.25306204418682	4.15731978340558e-13	5.48635842496468e-12
Pcam.gene140209_i0_len1170	juvenile	zoeaI	11.116833466323	3.25306204418682	4.15731978340558e-13	5.48635842496468e-12
Pcam.gene154767_i0_len726	juvenile	zoeaI	11.116833466323	3.25306204418682	4.15731978340558e-13	5.48635842496468e-12
Pcam.gene630_i1_len2799	juvenile	zoeaI	-11.4388584822629	3.73140093258276	4.22655256119423e-13	5.57286956502111e-12
Pcam.gene155569_i0_len936	juvenile	zoeaI	11.1079593251078	3.24379221740594	4.48648952464891e-13	5.90020106757213e-12
Pcam.gene5662_i1_len615	juvenile	zoeaI	11.1079593251078	3.24379221740594	4.48648952464891e-13	5.90020106757213e-12
Pcam.gene134046_i0_len384	juvenile	zoeaI	11.1079593251078	3.24379221740594	4.48648952464891e-13	5.90020106757213e-12
Pcam.gene136720_i0_len1479	juvenile	zoeaI	11.0990302602731	3.23446326686814	4.66174302170549e-13	6.12005258048858e-12
Pcam.gene141048_i0_len1107	juvenile	zoeaI	11.0990302602731	3.23446326686814	4.66174302170549e-13	6.12005258048858e-12
Pcam.gene149976_i0_len648	juvenile	zoeaI	8.35375959955405	3.22952614179855	4.84455647353709e-13	6.34879708357778e-12
Pcam.gene148645_i0_len612	juvenile	zoeaI	8.35375959955405	3.22952614179855	4.84455647353709e-13	6.34879708357778e-12
Pcam.gene156386_i0_len900	juvenile	zoeaI	6.23597193594392	4.95757762923958	4.8485532842901e-13	6.34879708357778e-12
Pcam.gene2102_i1_len861	juvenile	zoeaI	5.80282643685033	9.84558751992538	5.01804031001511e-13	6.5603626331975e-12
Pcam.gene156638_i0_len888	juvenile	zoeaI	11.0900455877186	3.22507444271776	5.03528704336138e-13	6.5603626331975e-12
Pcam.gene135547_i0_len1326	juvenile	zoeaI	11.0900455877186	3.22507444271776	5.03528704336138e-13	6.5603626331975e-12
Pcam.gene148714_i0_len609	juvenile	zoeaI	11.0900455877186	3.22507444271776	5.03528704336138e-13	6.5603626331975e-12
Pcam.gene144720_i0_len1707	juvenile	zoeaI	11.0900455877186	3.22507444271776	5.03528704336138e-13	6.5603626331975e-12
Pcam.gene119560_i0_len480	juvenile	zoeaI	6.55191166163179	4.44184151327707	5.0361067606658e-13	6.5603626331975e-12
Pcam.gene145965_i0_len2085	juvenile	zoeaI	-11.4121233507178	3.70597139197329	5.06559534493175e-13	6.59310734327457e-12
Pcam.gene185351_i0_len249	juvenile	zoeaI	-11.4061143231163	3.70025817947139	5.22248776202172e-13	6.7914755016849e-12
Pcam.gene140828_i0_len1119	juvenile	zoeaI	11.081004610483	3.21562498089726	5.23431024665631e-13	6.7951842533713e-12
Pcam.gene139154_i0_len978	juvenile	zoeaI	11.081004610483	3.21562498089726	5.23431024665631e-13	6.7951842533713e-12
Pcam.gene5949_i0_len2733	juvenile	zoeaI	-5.95458249837115	7.0959359539117	5.24533237137525e-13	6.80366313581635e-12
Pcam.gene144922_i0_len1833	juvenile	zoeaI	-11.3970535911585	3.69164514372558	5.55255835398435e-13	7.19600163069828e-12
Pcam.gene451_i1_len318	juvenile	zoeaI	11.0719066184191	3.20611410278983	5.65883455522121e-13	7.32746525740183e-12
Pcam.gene92722_i0_len201	juvenile	zoeaI	-7.40020373125522	4.48853789637978	5.69138381970788e-13	7.36331894693206e-12
Pcam.gene140812_i0_len1122	juvenile	zoeaI	11.0627508878593	3.1965410148507	5.88518793743004e-13	7.60755949249703e-12
Pcam.gene146256_i0_len2052	juvenile	zoeaI	-11.3909813339531	3.68587403341912	5.90572114841608e-13	7.62109671196794e-12
Pcam.gene138478_i0_len1071	juvenile	zoeaI	-11.3909813339531	3.68587403341912	5.90572114841608e-13	7.62109671196794e-12
Pcam.gene129094_i0_len399	juvenile	zoeaI	-6.60338641891738	4.97493666672299	5.91301412762426e-13	7.62401396029852e-12
Pcam.gene344_i3_len1131	juvenile	zoeaI	-11.3848834107462	3.68007943073794	6.09151073489227e-13	7.84748194163417e-12
Pcam.gene152343_i0_len594	juvenile	zoeaI	-5.81032591793506	8.80530134721091	6.16093152834435e-13	7.93017099867603e-12
Pcam.gene749_i3_len267	juvenile	zoeaI	-6.96016178771452	4.61522055874434	6.34368607344619e-13	8.15847572264089e-12
Pcam.gene145831_i0_len1629	juvenile	zoeaI	-6.95545056603144	4.61068155310472	6.55178351061556e-13	8.41895845511669e-12
Pcam.gene139548_i0_len1002	juvenile	zoeaI	11.044263246895	3.17720495836492	6.89556420477067e-13	8.8457068333849e-12
Pcam.gene136318_i0_len1254	juvenile	zoeaI	11.044263246895	3.17720495836492	6.89556420477067e-13	8.8457068333849e-12
Pcam.gene136086_i0_len1272	juvenile	zoeaI	-11.3633353887068	3.65961049606459	6.90166485046257e-13	8.84604251137969e-12
Pcam.gene127083_i0_len354	juvenile	zoeaI	6.20347050237065	5.09585238900801	7.11593783041604e-13	9.11297194681343e-12
Pcam.gene139335_i0_len1014	juvenile	zoeaI	11.0349298183882	3.16744032460571	7.17701580496537e-13	9.17567843419624e-12
Pcam.gene137487_i0_len1374	juvenile	zoeaI	11.0349298183882	3.16744032460571	7.17701580496537e-13	9.17567843419624e-12
Pcam.gene147393_i0_len1935	juvenile	zoeaI	-11.3571192314468	3.65370774154972	7.35062598000745e-13	9.3897119390483e-12
Pcam.gene136351_i0_len1248	juvenile	zoeaI	-6.57016797823153	4.94282442595773	7.42795621753534e-13	9.4805001428526e-12
Pcam.gene2431_i1_len1164	juvenile	zoeaI	7.40177947274911	3.16696282838438	7.47115579697214e-13	9.52761029664377e-12
Pcam.gene141026_i0_len1104	juvenile	zoeaI	-5.81716743723059	7.84898813048026	7.52077261547111e-13	9.58281792467514e-12
Pcam.gene115147_i0_len423	juvenile	zoeaI	6.04652631274176	5.41551724257251	7.57941950129218e-13	9.649429028956e-12
Pcam.gene152663_i0_len591	juvenile	zoeaI	5.73346784838899	10.654003556081	7.62975093327121e-13	9.70535068338025e-12
Pcam.gene137046_i0_len1509	juvenile	zoeaI	11.0255356144324	3.15761014976687	7.77861076804099e-13	9.87811845229011e-12
Pcam.gene196350_i0_len324	juvenile	zoeaI	7.3923236966644	3.15713666643776	7.77861076804099e-13	9.87811845229011e-12
Pcam.gene4568_i0_len1530	juvenile	zoeaI	-6.77028498108469	4.82729929182785	7.81554354986208e-13	9.91670726804108e-12
Pcam.gene139155_i0_len978	juvenile	zoeaI	5.90591126831334	6.33688392634656	8.08397383221495e-13	1.02433740084117e-11
Pcam.gene135260_i0_len1341	juvenile	zoeaI	11.0160798383476	3.14771355971117	8.10004096506744e-13	1.02433740084117e-11
Pcam.gene149722_i0_len675	juvenile	zoeaI	11.0160798383476	3.14771355971117	8.10004096506744e-13	1.02433740084117e-11
Pcam.gene138031_i0_len1032	juvenile	zoeaI	11.0160798383476	3.14771355971117	8.10004096506744e-13	1.02433740084117e-11
Pcam.gene155201_i0_len834	juvenile	zoeaI	6.67073654577413	4.19888899754133	8.26616909346332e-13	1.04447424325245e-11
Pcam.gene145838_i0_len1650	juvenile	zoeaI	-11.3383084238723	3.6358511036467	8.34811033306294e-13	1.0539489295492e-11
Pcam.gene136504_i0_len1509	juvenile	zoeaI	7.38280553600241	3.14724423319148	8.43614224992502e-13	1.06329080770686e-11
Pcam.gene192934_i0_len333	juvenile	zoeaI	7.38280553600241	3.14724423319148	8.43614224992502e-13	1.06329080770686e-11
Pcam.gene909_i0_len6807	juvenile	zoeaI	-5.76548235301731	8.45997871521	8.61132291343861e-13	1.08431394976398e-11
Pcam.gene3617_i0_len636	juvenile	zoeaI	-6.7553652325853	4.8128908049725	8.61725409581405e-13	1.08431394976398e-11
Pcam.gene140359_i0_len1095	juvenile	zoeaI	11.0065616776857	3.13774966290105	8.78764817700522e-13	1.10300637847249e-11
Pcam.gene1283_i2_len330	juvenile	zoeaI	11.0065616776857	3.13774966290105	8.78764817700522e-13	1.10300637847249e-11
Pcam.gene137155_i0_len1524	juvenile	zoeaI	11.0065616776857	3.13774966290105	8.78764817700522e-13	1.10300637847249e-11
Pcam.gene146230_i0_len2022	juvenile	zoeaI	-11.3256302288553	3.623820920613	8.9019684197218e-13	1.11643064204292e-11
Pcam.gene139898_i0_len1152	juvenile	zoeaI	-6.90747233031093	4.56448382496516	8.95023957718616e-13	1.12155607604938e-11
Pcam.gene157742_i0_len720	juvenile	zoeaI	10.9969803038107	3.1277175499386	9.1553322011477e-13	1.14253116019265e-11
Pcam.gene136205_i0_len1245	juvenile	zoeaI	10.9969803038107	3.1277175499386	9.1553322011477e-13	1.14253116019265e-11
Pcam.gene155798_i0_len933	juvenile	zoeaI	10.9969803038107	3.1277175499386	9.1553322011477e-13	1.14253116019265e-11
Pcam.gene154002_i0_len858	juvenile	zoeaI	10.9969803038107	3.1277175499386	9.1553322011477e-13	1.14253116019265e-11
Pcam.gene139402_i0_len999	juvenile	zoeaI	10.9969803038107	3.1277175499386	9.1553322011477e-13	1.14253116019265e-11
Pcam.gene120448_i0_len471	juvenile	zoeaI	10.9873348714668	3.11761629309025	9.94254209327917e-13	1.23771169033015e-11
Pcam.gene190795_i0_len225	juvenile	zoeaI	10.9873348714668	3.11761629309025	9.94254209327917e-13	1.23771169033015e-11
Pcam.gene136742_i0_len1467	juvenile	zoeaI	10.9873348714668	3.11761629309025	9.94254209327917e-13	1.23771169033015e-11
Pcam.gene562_i2_len1041	juvenile	zoeaI	-5.84768359606118	6.94995501624877	1.03113457737898e-12	1.28256887087779e-11
Pcam.gene132245_i0_len381	juvenile	zoeaI	10.9776245183304	3.10744494579583	1.0363836249774e-12	1.28593054204813e-11
Pcam.gene135211_i0_len1347	juvenile	zoeaI	10.9776245183304	3.10744494579583	1.0363836249774e-12	1.28593054204813e-11
Pcam.gene154931_i0_len804	juvenile	zoeaI	10.9776245183304	3.10744494579583	1.0363836249774e-12	1.28593054204813e-11
Pcam.gene130452_i0_len411	juvenile	zoeaI	-6.10060782843468	5.82790369946197	1.06848400721122e-12	1.32467534445581e-11
Pcam.gene5025_i0_len1026	juvenile	zoeaI	-7.30459985523643	4.39655732640695	1.07407894717229e-12	1.33052298034834e-11
Pcam.gene157635_i0_len732	juvenile	zoeaI	7.34409222286421	3.10699377972981	1.08048505582751e-12	1.33736508135513e-11
Pcam.gene145801_i0_len1623	juvenile	zoeaI	10.9678483645475	3.09720254216116	1.12665963086287e-12	1.39110785717787e-11
Pcam.gene136583_i0_len1461	juvenile	zoeaI	10.9678483645475	3.09720254216116	1.12665963086287e-12	1.39110785717787e-11
Pcam.gene31637_i0_len207	juvenile	zoeaI	10.9678483645475	3.09720254216116	1.12665963086287e-12	1.39110785717787e-11
Pcam.gene129596_i0_len393	juvenile	zoeaI	10.9580055122554	3.08688809643358	1.17501412145785e-12	1.44727349106393e-11
Pcam.gene138554_i0_len1071	juvenile	zoeaI	10.9580055122554	3.08688809643358	1.17501412145785e-12	1.44727349106393e-11
Pcam.gene141070_i0_len1116	juvenile	zoeaI	10.9580055122554	3.08688809643358	1.17501412145785e-12	1.44727349106393e-11
Pcam.gene2631_i0_len1845	juvenile	zoeaI	-5.70682061359807	8.64606334998817	1.23330985053864e-12	1.51784274863204e-11
Pcam.gene4009_i1_len270	juvenile	zoeaI	-7.88273164845209	4.03592106055631	1.2649672210422e-12	1.55554004860303e-11
Pcam.gene137339_i0_len1392	juvenile	zoeaI	10.9480950450879	3.07650060245985	1.2787202118164e-12	1.56990366361575e-11
Pcam.gene144593_i0_len1683	juvenile	zoeaI	10.9480950450879	3.07650060245985	1.2787202118164e-12	1.56990366361575e-11
Pcam.gene156819_i0_len924	juvenile	zoeaI	10.9381160276632	3.06603903312547	1.3925838494359e-12	1.70279623236108e-11
Pcam.gene138640_i0_len1044	juvenile	zoeaI	10.9381160276632	3.06603903312547	1.3925838494359e-12	1.70279623236108e-11
Pcam.gene144610_i0_len1683	juvenile	zoeaI	10.9381160276632	3.06603903312547	1.3925838494359e-12	1.70279623236108e-11
Pcam.gene137794_i0_len1413	juvenile	zoeaI	10.9381160276632	3.06603903312547	1.3925838494359e-12	1.70279623236108e-11
Pcam.gene152_i7_len2124	juvenile	zoeaI	10.9381160276632	3.06603903312547	1.3925838494359e-12	1.70279623236108e-11
Pcam.gene140844_i0_len1122	juvenile	zoeaI	-6.84091375510334	4.50047724417863	1.39426381815873e-12	1.70347555202457e-11
Pcam.gene7517_i0_len945	juvenile	zoeaI	-11.253835739924	3.55577141753517	1.41239315865146e-12	1.72423500028764e-11
Pcam.gene135718_i0_len1236	juvenile	zoeaI	10.9280675050542	3.05550233977493	1.45366208844623e-12	1.76607703608344e-11
Pcam.gene144499_i0_len1737	juvenile	zoeaI	10.9280675050542	3.05550233977493	1.45366208844623e-12	1.76607703608344e-11
Pcam.gene135539_i0_len1326	juvenile	zoeaI	10.9280675050542	3.05550233977493	1.45366208844623e-12	1.76607703608344e-11
Pcam.gene144642_i0_len1710	juvenile	zoeaI	10.9280675050542	3.05550233977493	1.45366208844623e-12	1.76607703608344e-11
Pcam.gene156541_i0_len882	juvenile	zoeaI	10.9280675050542	3.05550233977493	1.45366208844623e-12	1.76607703608344e-11
Pcam.gene145484_i0_len1590	juvenile	zoeaI	10.9280675050542	3.05550233977493	1.45366208844623e-12	1.76607703608344e-11
Pcam.gene12504_i0_len213	juvenile	zoeaI	-11.2504859043516	3.55259947280285	1.46094959272497e-12	1.77067090638267e-11
Pcam.gene212_i0_len2550	juvenile	zoeaI	-11.2504859043516	3.55259947280285	1.46094959272497e-12	1.77067090638267e-11
Pcam.gene145562_i0_len1668	juvenile	zoeaI	7.10666226701232	3.43035899885366	1.46094959272497e-12	1.77067090638267e-11
Pcam.gene135655_i0_len1218	juvenile	zoeaI	10.91794850224	3.04488945161183	1.58485493608387e-12	1.91471708785252e-11
Pcam.gene138321_i0_len1026	juvenile	zoeaI	10.91794850224	3.04488945161183	1.58485493608387e-12	1.91471708785252e-11
Pcam.gene199954_i0_len282	juvenile	zoeaI	10.91794850224	3.04488945161183	1.58485493608387e-12	1.91471708785252e-11
Pcam.gene134858_i0_len1296	juvenile	zoeaI	10.91794850224	3.04488945161183	1.58485493608387e-12	1.91471708785252e-11
Pcam.gene137080_i0_len1527	juvenile	zoeaI	-7.84918892780915	4.00388427980739	1.61431741777691e-12	1.94875767962711e-11
Pcam.gene150126_i0_len645	juvenile	zoeaI	10.9077580235382	3.03419927507834	1.65529293324316e-12	1.99187354556266e-11
Pcam.gene154130_i0_len843	juvenile	zoeaI	10.9077580235382	3.03419927507834	1.65529293324316e-12	1.99187354556266e-11
Pcam.gene2522_i0_len741	juvenile	zoeaI	10.9077580235382	3.03419927507834	1.65529293324316e-12	1.99187354556266e-11
Pcam.gene154903_i0_len804	juvenile	zoeaI	10.9077580235382	3.03419927507834	1.65529293324316e-12	1.99187354556266e-11
Pcam.gene147212_i0_len1983	juvenile	zoeaI	6.23073610299104	4.40839260539097	1.66233886389673e-12	1.99876458635202e-11
Pcam.gene1658_i1_len267	juvenile	zoeaI	5.63691381710793	8.57070516507415	1.72442415054867e-12	2.07177049015165e-11
Pcam.gene39825_i0_len237	juvenile	zoeaI	10.8974950520174	3.02343069321284	1.80673208893104e-12	2.16208460879188e-11
Pcam.gene137107_i0_len1533	juvenile	zoeaI	10.8974950520174	3.02343069321284	1.80673208893104e-12	2.16208460879188e-11
Pcam.gene155474_i0_len825	juvenile	zoeaI	10.8974950520174	3.02343069321284	1.80673208893104e-12	2.16208460879188e-11
Pcam.gene137022_i0_len1518	juvenile	zoeaI	10.8974950520174	3.02343069321284	1.80673208893104e-12	2.16208460879188e-11
Pcam.gene118298_i0_len525	juvenile	zoeaI	10.8974950520174	3.02343069321284	1.80673208893104e-12	2.16208460879188e-11
Pcam.gene7984_i0_len534	juvenile	zoeaI	5.62560680148173	8.81626194430788	1.81374831834709e-12	2.16876772083334e-11
Pcam.gene124114_i0_len375	juvenile	zoeaI	10.8871585488875	3.01258256498509	1.88811641726127e-12	2.25058723221938e-11
Pcam.gene156646_i0_len888	juvenile	zoeaI	10.8871585488875	3.01258256498509	1.88811641726127e-12	2.25058723221938e-11
Pcam.gene137131_i0_len1521	juvenile	zoeaI	10.8871585488875	3.01258256498509	1.88811641726127e-12	2.25058723221938e-11
Pcam.gene138240_i0_len1020	juvenile	zoeaI	10.8871585488875	3.01258256498509	1.88811641726127e-12	2.25058723221938e-11
Pcam.gene142625_i0_len2412	juvenile	zoeaI	-6.79066328870103	4.45221816200504	1.95264686039347e-12	2.3256760955158e-11
Pcam.gene154331_i0_len876	juvenile	zoeaI	-11.2027527013074	3.50743200512503	1.99082652692263e-12	2.36928687218208e-11
Pcam.gene156384_i0_len900	juvenile	zoeaI	5.99597264494089	5.11208759307436	2.02743854901057e-12	2.41096499352513e-11
Pcam.gene157067_i0_len909	juvenile	zoeaI	10.8767474528691	3.00165372460777	2.06325843786696e-12	2.45163649675956e-11
Pcam.gene201621_i0_len288	juvenile	zoeaI	6.04196144725738	4.93419681451689	2.10284677908131e-12	2.49671855039826e-11
Pcam.gene137013_i0_len1515	juvenile	zoeaI	-11.1923154006985	3.49756345981926	2.13536917228574e-12	2.53334713861621e-11
Pcam.gene160241_i0_len756	juvenile	zoeaI	10.8662606795397	2.99064298082358	2.15747115192481e-12	2.55556590708842e-11
Pcam.gene125720_i0_len351	juvenile	zoeaI	10.8662606795397	2.99064298082358	2.15747115192481e-12	2.55556590708842e-11
Pcam.gene8632_i0_len210	juvenile	zoeaI	6.33267793096731	4.04900311823388	2.26123621890954e-12	2.67638505597497e-11
Pcam.gene150507_i0_len660	juvenile	zoeaI	6.18026846459473	4.35747570974071	2.29969857363912e-12	2.71978402737179e-11
Pcam.gene144473_i0_len1755	juvenile	zoeaI	5.84479372873959	5.57284708491128	2.32098212262758e-12	2.74281428688049e-11
Pcam.gene148583_i0_len606	juvenile	zoeaI	5.82456798512811	5.6827408111601	2.35414286482597e-12	2.77427296403807e-11
Pcam.gene7407_i1_len1203	juvenile	zoeaI	10.8556971206557	2.97954911616665	2.3604210235281e-12	2.77427296403807e-11
Pcam.gene138736_i0_len1053	juvenile	zoeaI	10.8556971206557	2.97954911616665	2.3604210235281e-12	2.77427296403807e-11
Pcam.gene135014_i0_len1284	juvenile	zoeaI	10.8556971206557	2.97954911616665	2.3604210235281e-12	2.77427296403807e-11
Pcam.gene135230_i0_len1344	juvenile	zoeaI	10.8556971206557	2.97954911616665	2.3604210235281e-12	2.77427296403807e-11
Pcam.gene8264_i1_len933	juvenile	zoeaI	10.8556971206557	2.97954911616665	2.3604210235281e-12	2.77427296403807e-11
Pcam.gene1016_i1_len732	juvenile	zoeaI	7.22129950176621	2.97917017422383	2.3604210235281e-12	2.77427296403807e-11
Pcam.gene157806_i0_len726	juvenile	zoeaI	6.08032137862992	4.70774103931564	2.5303225191904e-12	2.971657842305e-11
Pcam.gene135684_i0_len1233	juvenile	zoeaI	10.8450556434495	2.96837088619735	2.58456953157631e-12	3.02364698095607e-11
Pcam.gene5596_i1_len870	juvenile	zoeaI	10.8450556434495	2.96837088619735	2.58456953157631e-12	3.02364698095607e-11
Pcam.gene139657_i0_len1155	juvenile	zoeaI	10.8450556434495	2.96837088619735	2.58456953157631e-12	3.02364698095607e-11
Pcam.gene1121_i2_len1008	juvenile	zoeaI	8.09804910173612	2.96256583679278	2.58456953157631e-12	3.02364698095607e-11
Pcam.gene159286_i0_len786	juvenile	zoeaI	7.21057894821738	2.96799940607118	2.58456953157631e-12	3.02364698095607e-11
Pcam.gene157561_i0_len729	juvenile	zoeaI	-7.16438046455537	4.26201262046507	2.69970257270413e-12	3.15590231299904e-11
Pcam.gene155435_i0_len828	juvenile	zoeaI	10.8343350899006	2.95710701870926	2.70534380875278e-12	3.15762393702655e-11
Pcam.gene158770_i0_len777	juvenile	zoeaI	10.8343350899006	2.95710701870926	2.70534380875278e-12	3.15762393702655e-11
Pcam.gene135768_i0_len1230	juvenile	zoeaI	-5.60875109699868	7.86970191785756	2.76930297277913e-12	3.22978753176319e-11
Pcam.gene140690_i0_len1089	juvenile	zoeaI	-5.59844871270803	8.05384425347145	2.7744148237497e-12	3.23233814683907e-11
Pcam.gene773_i3_len2169	juvenile	zoeaI	-6.17531141315861	5.02987275699693	2.77575704886973e-12	3.23233814683907e-11
Pcam.gene150513_i0_len654	juvenile	zoeaI	5.67260098420939	6.26434032171784	2.78430104942566e-12	3.2397973040552e-11
Pcam.gene4191_i1_len240	juvenile	zoeaI	6.86929437261321	3.59608954560759	2.87344419249323e-12	3.3409577525919e-11
Pcam.gene138029_i0_len1032	juvenile	zoeaI	10.8235342759797	2.94575621290704	2.96595691815297e-12	3.43534000841112e-11
Pcam.gene147167_i0_len1989	juvenile	zoeaI	10.8235342759797	2.94575621290704	2.96595691815297e-12	3.43534000841112e-11
Pcam.gene139460_i0_len996	juvenile	zoeaI	10.8235342759797	2.94575621290704	2.96595691815297e-12	3.43534000841112e-11
Pcam.gene139159_i0_len978	juvenile	zoeaI	10.8235342759797	2.94575621290704	2.96595691815297e-12	3.43534000841112e-11
Pcam.gene135623_i0_len1224	juvenile	zoeaI	10.8235342759797	2.94575621290704	2.96595691815297e-12	3.43534000841112e-11
Pcam.gene137478_i0_len1374	juvenile	zoeaI	5.61656895681501	7.06801836090948	2.97040059042987e-12	3.43785859014611e-11
Pcam.gene130515_i0_len414	juvenile	zoeaI	5.80485226795527	5.53318040955406	3.0385362653477e-12	3.51403239847463e-11
Pcam.gene135146_i0_len1287	juvenile	zoeaI	10.8126519908633	2.93431713855406	3.1065235967384e-12	3.58718235446546e-11
Pcam.gene145141_i0_len1602	juvenile	zoeaI	10.8126519908633	2.93431713855406	3.1065235967384e-12	3.58718235446546e-11
Pcam.gene134798_i0_len1299	juvenile	zoeaI	5.52788405754865	9.34911082853467	3.23455052459069e-12	3.73217368222002e-11
Pcam.gene140429_i0_len1092	juvenile	zoeaI	-5.52657563050895	9.46177843210339	3.39861294856051e-12	3.91098082657003e-11
Pcam.gene143577_i0_len3372	juvenile	zoeaI	-11.1170603012318	3.42649228229027	3.40962272891365e-12	3.91098082657003e-11
Pcam.gene136943_i0_len1548	juvenile	zoeaI	10.8016869961195	2.92278843508825	3.41016876032938e-12	3.91098082657003e-11
Pcam.gene3036_i0_len252	juvenile	zoeaI	10.8016869961195	2.92278843508825	3.41016876032938e-12	3.91098082657003e-11
Pcam.gene189376_i0_len309	juvenile	zoeaI	10.8016869961195	2.92278843508825	3.41016876032938e-12	3.91098082657003e-11
Pcam.gene3036_i1_len201	juvenile	zoeaI	10.8016869961195	2.92278843508825	3.41016876032938e-12	3.91098082657003e-11
Pcam.gene125644_i0_len351	juvenile	zoeaI	10.8016869961195	2.92278843508825	3.41016876032938e-12	3.91098082657003e-11
Pcam.gene156848_i0_len918	juvenile	zoeaI	7.16688188317917	2.92244947480975	3.41016876032938e-12	3.91098082657003e-11
Pcam.gene134924_i0_len1311	juvenile	zoeaI	-6.11142199202475	5.15484025295304	3.48142577997577e-12	3.98968234240793e-11
Pcam.gene150407_i0_len660	juvenile	zoeaI	-6.3355218606407	4.71664249709664	3.49827451411522e-12	4.00596061140178e-11
Pcam.gene135948_i0_len1209	juvenile	zoeaI	10.7906380248624	2.91116871070501	3.57411918149906e-12	4.08914389290962e-11
Pcam.gene2148_i1_len819	juvenile	zoeaI	-5.69618665201804	6.47303993016888	3.57631396574604e-12	4.08914389290962e-11
Pcam.gene130020_i0_len408	juvenile	zoeaI	8.04321779270865	2.90516141033828	3.74678194389032e-12	4.28082552412808e-11
Pcam.gene137930_i0_len1419	juvenile	zoeaI	5.74271095844844	5.55947578054375	3.74970710218607e-12	4.2809391558492e-11
Pcam.gene118020_i0_len543	juvenile	zoeaI	-5.59899035704677	7.4722096633569	3.76154930844793e-12	4.29122530293571e-11
Pcam.gene140059_i0_len1185	juvenile	zoeaI	-11.1022699955772	3.41254156595029	3.81055492808515e-12	4.34386058393454e-11
Pcam.gene116280_i0_len519	juvenile	zoeaI	10.7795037808732	2.89945654140548	3.92866456252579e-12	4.46841352269262e-11
Pcam.gene185929_i0_len315	juvenile	zoeaI	8.03199694952331	2.89340712945042	3.92866456252579e-12	4.46841352269262e-11
Pcam.gene126208_i0_len348	juvenile	zoeaI	7.14452679600458	2.8991355782543	3.92866456252579e-12	4.46841352269262e-11
Pcam.gene136141_i0_len1269	juvenile	zoeaI	-5.66183913799437	6.72605087588059	4.01443102929923e-12	4.56253789151413e-11
Pcam.gene158129_i0_len684	juvenile	zoeaI	10.7682829376878	2.88765047000877	4.12030673630752e-12	4.66536973505672e-11
Pcam.gene147747_i0_len624	juvenile	zoeaI	10.7682829376878	2.88765047000877	4.12030673630752e-12	4.66536973505672e-11
Pcam.gene139405_i0_len999	juvenile	zoeaI	10.7682829376878	2.88765047000877	4.12030673630752e-12	4.66536973505672e-11
Pcam.gene6378_i1_len486	juvenile	zoeaI	10.7682829376878	2.88765047000877	4.12030673630752e-12	4.66536973505672e-11
Pcam.gene139274_i0_len1017	juvenile	zoeaI	10.7682829376878	2.88765047000877	4.12030673630752e-12	4.66536973505672e-11
Pcam.gene773_i0_len2199	juvenile	zoeaI	-5.58359437004112	7.27279189021166	4.50828464090598e-12	5.10085976921028e-11
Pcam.gene157651_i0_len732	juvenile	zoeaI	10.7569741376489	2.87574900512636	4.53520287970562e-12	5.10842554851599e-11
Pcam.gene118091_i0_len528	juvenile	zoeaI	10.7569741376489	2.87574900512636	4.53520287970562e-12	5.10842554851599e-11
Pcam.gene137560_i0_len1371	juvenile	zoeaI	10.7569741376489	2.87574900512636	4.53520287970562e-12	5.10842554851599e-11
Pcam.gene117665_i0_len537	juvenile	zoeaI	10.7569741376489	2.87574900512636	4.53520287970562e-12	5.10842554851599e-11
Pcam.gene1195_i2_len615	juvenile	zoeaI	10.7569741376489	2.87574900512636	4.53520287970562e-12	5.10842554851599e-11
Pcam.gene128888_i0_len402	juvenile	zoeaI	10.7569741376489	2.87574900512636	4.53520287970562e-12	5.10842554851599e-11
Pcam.gene158969_i0_len768	juvenile	zoeaI	5.96401420643468	4.38267562293264	4.75505192523326e-12	5.34542074034985e-11
Pcam.gene140761_i0_len1125	juvenile	zoeaI	10.7455759909193	2.86375062009708	4.75971787375046e-12	5.34542074034985e-11
Pcam.gene135774_i0_len1230	juvenile	zoeaI	10.7455759909193	2.86375062009708	4.75971787375046e-12	5.34542074034985e-11
Pcam.gene4100_i0_len699	juvenile	zoeaI	10.7455759909193	2.86375062009708	4.75971787375046e-12	5.34542074034985e-11
Pcam.gene145455_i0_len1587	juvenile	zoeaI	-11.068426774853	3.38064108918325	4.77741032976284e-12	5.36131603673386e-11
Pcam.gene155166_i0_len828	juvenile	zoeaI	-5.57030553029589	7.14282192798332	4.78650736168913e-12	5.36754896592082e-11
Pcam.gene6522_i0_len3087	juvenile	zoeaI	-5.6416813373764	6.57033784766876	4.82130112793901e-12	5.40256746215059e-11
Pcam.gene792_i0_len558	juvenile	zoeaI	-5.52699558832868	7.67183462092564	5.09882015723878e-12	5.70932190555561e-11
Pcam.gene160262_i0_len756	juvenile	zoeaI	10.7340870744578	2.8516537518808	5.24634574591749e-12	5.85288203613034e-11
Pcam.gene140687_i0_len1089	juvenile	zoeaI	10.7340870744578	2.8516537518808	5.24634574591749e-12	5.85288203613034e-11
Pcam.gene154240_i0_len846	juvenile	zoeaI	10.7340870744578	2.8516537518808	5.24634574591749e-12	5.85288203613034e-11
Pcam.gene2521_i0_len741	juvenile	zoeaI	10.7340870744578	2.8516537518808	5.24634574591749e-12	5.85288203613034e-11
Pcam.gene136170_i0_len1269	juvenile	zoeaI	10.7340870744578	2.8516537518808	5.24634574591749e-12	5.85288203613034e-11
Pcam.gene136372_i0_len1249	juvenile	zoeaI	-5.95473134993069	5.16859505930276	5.26574995737982e-12	5.87020690612982e-11
Pcam.gene3153_i0_len1989	juvenile	zoeaI	-6.27266742317626	4.65625951892938	5.28409251552883e-12	5.88632364781336e-11
Pcam.gene4951_i0_len1728	juvenile	zoeaI	6.77384975722237	3.49798807657258	5.36700078073038e-12	5.97428815782992e-11
Pcam.gene172421_i0_len267	juvenile	zoeaI	10.7225059309522	2.83945679990887	5.78826308985646e-12	6.43376271543106e-11
Pcam.gene116080_i0_len522	juvenile	zoeaI	10.7225059309522	2.83945679990887	5.78826308985646e-12	6.43376271543106e-11
Pcam.gene136554_i0_len1500	juvenile	zoeaI	10.7108310677105	2.82715812488934	6.08208355127052e-12	6.71111185737424e-11
Pcam.gene137876_i0_len1425	juvenile	zoeaI	10.7108310677105	2.82715812488934	6.08208355127052e-12	6.71111185737424e-11
Pcam.gene127461_i0_len357	juvenile	zoeaI	10.7108310677105	2.82715812488934	6.08208355127052e-12	6.71111185737424e-11
Pcam.gene155623_i0_len945	juvenile	zoeaI	10.7108310677105	2.82715812488934	6.08208355127052e-12	6.71111185737424e-11
Pcam.gene154109_i0_len840	juvenile	zoeaI	10.7108310677105	2.82715812488934	6.08208355127052e-12	6.71111185737424e-11
Pcam.gene135477_i0_len1317	juvenile	zoeaI	10.7108310677105	2.82715812488934	6.08208355127052e-12	6.71111185737424e-11
Pcam.gene155077_i0_len807	juvenile	zoeaI	10.7108310677105	2.82715812488934	6.08208355127052e-12	6.71111185737424e-11
Pcam.gene157073_i0_len912	juvenile	zoeaI	10.7108310677105	2.82715812488934	6.08208355127052e-12	6.71111185737424e-11
Pcam.gene158267_i0_len687	juvenile	zoeaI	10.7108310677105	2.82715812488934	6.08208355127052e-12	6.71111185737424e-11
Pcam.gene974_i2_len372	juvenile	zoeaI	10.7108310677105	2.82715812488934	6.08208355127052e-12	6.71111185737424e-11
Pcam.gene165227_i0_len258	juvenile	zoeaI	-5.91566374397451	5.27872804578916	6.20716467524547e-12	6.84414445632961e-11
Pcam.gene135728_i0_len1233	juvenile	zoeaI	-5.70576641219016	6.05516734712031	6.3351386776959e-12	6.98017097942494e-11
Pcam.gene4099_i0_len1464	juvenile	zoeaI	6.35953086945577	3.88245155389328	6.58402799972122e-12	7.24912966539073e-11
Pcam.gene156552_i0_len882	juvenile	zoeaI	10.699060955506	2.81475604756483	6.72020901020809e-12	7.38297074000381e-11
Pcam.gene117378_i0_len543	juvenile	zoeaI	10.699060955506	2.81475604756483	6.72020901020809e-12	7.38297074000381e-11
Pcam.gene117002_i0_len513	juvenile	zoeaI	10.699060955506	2.81475604756483	6.72020901020809e-12	7.38297074000381e-11
Pcam.gene8286_i1_len285	juvenile	zoeaI	-7.02469192252598	4.12842628159813	6.80659178734662e-12	7.47245402741313e-11
Pcam.gene137077_i0_len1527	juvenile	zoeaI	5.41531403773697	9.3066901767712	6.8408805470229e-12	7.50465896360586e-11
Pcam.gene150931_i0_len561	juvenile	zoeaI	6.86575995449103	3.18133828228703	7.04640467175003e-12	7.72453189413987e-11
Pcam.gene140082_i0_len1197	juvenile	zoeaI	10.6871940273752	2.80224884742077	7.06661153650749e-12	7.72479750451447e-11
Pcam.gene135166_i0_len1290	juvenile	zoeaI	10.6871940273752	2.80224884742077	7.06661153650749e-12	7.72479750451447e-11
Pcam.gene32_i17_len441	juvenile	zoeaI	10.6871940273752	2.80224884742077	7.06661153650749e-12	7.72479750451447e-11
Pcam.gene2378_i1_len327	juvenile	zoeaI	5.5281544021867	6.19491772435188	7.06704246947661e-12	7.72479750451447e-11
Pcam.gene5849_i1_len525	juvenile	zoeaI	5.6069642401971	5.62408682526054	7.07353704538464e-12	7.72632200703513e-11
Pcam.gene111558_i0_len462	juvenile	zoeaI	6.41789630874068	3.45413773691662	7.44778875683369e-12	8.12925069639988e-11
Pcam.gene1565_i0_len1749	juvenile	zoeaI	5.41199805917289	8.55658069887285	7.48532614210917e-12	8.164340608564e-11
Pcam.gene46645_i0_len222	juvenile	zoeaI	5.91590625556391	4.54273633693425	7.49170721747856e-12	8.16542189530937e-11
Pcam.gene136428_i0_len1482	juvenile	zoeaI	10.675228677366	2.78963476134165	7.81987998343117e-12	8.50475102289894e-11
Pcam.gene135391_i0_len1323	juvenile	zoeaI	10.675228677366	2.78963476134165	7.81987998343117e-12	8.50475102289894e-11
Pcam.gene160228_i0_len756	juvenile	zoeaI	10.675228677366	2.78963476134165	7.81987998343117e-12	8.50475102289894e-11
Pcam.gene155257_i0_len834	juvenile	zoeaI	-7.60119016359258	3.7678667960689	8.01993277026965e-12	8.71606753727297e-11
Pcam.gene135487_i0_len1332	juvenile	zoeaI	10.6631632592333	2.77691198221278	8.2292977836108e-12	8.93079236545154e-11
Pcam.gene157862_i0_len726	juvenile	zoeaI	10.6631632592333	2.77691198221278	8.2292977836108e-12	8.93079236545154e-11
Pcam.gene6873_i0_len903	juvenile	zoeaI	-5.51899085200135	6.82585844508341	8.30353394239691e-12	9.0049061723202e-11
Pcam.gene144996_i0_len1758	juvenile	zoeaI	-6.56802885352789	4.23910999219381	8.34706320477954e-12	9.04563716397783e-11
Pcam.gene1151_i0_len1614	juvenile	zoeaI	-10.9781495704116	3.295694761253	8.60755390520243e-12	9.32126101957233e-11
Pcam.gene136049_i0_len1257	juvenile	zoeaI	-10.9700257301513	3.28806133936369	8.96340114054538e-12	9.69968051994732e-11
Pcam.gene137757_i0_len1446	juvenile	zoeaI	10.65099608508	2.76407865746496	9.12074775237291e-12	9.82783274882287e-11
Pcam.gene140921_i0_len1128	juvenile	zoeaI	10.65099608508	2.76407865746496	9.12074775237291e-12	9.82783274882287e-11
Pcam.gene191836_i0_len312	juvenile	zoeaI	10.65099608508	2.76407865746496	9.12074775237291e-12	9.82783274882287e-11
Pcam.gene148765_i0_len621	juvenile	zoeaI	10.65099608508	2.76407865746496	9.12074775237291e-12	9.82783274882287e-11
Pcam.gene138856_i0_len984	juvenile	zoeaI	10.65099608508	2.76407865746496	9.12074775237291e-12	9.82783274882287e-11
Pcam.gene954_i1_len846	juvenile	zoeaI	10.65099608508	2.76407865746496	9.12074775237291e-12	9.82783274882287e-11
Pcam.gene1424_i0_len1077	juvenile	zoeaI	-5.51245266001951	6.74424696659363	9.25534796946162e-12	9.96577979654183e-11
Pcam.gene127455_i0_len357	juvenile	zoeaI	-7.57797545458503	3.74585269567722	9.28009528321839e-12	9.98532979692888e-11
Pcam.gene5064_i0_len1032	juvenile	zoeaI	10.6387254239392	2.75113288755911	9.60589390941401e-12	1.03066071336843e-10
Pcam.gene158919_i0_len771	juvenile	zoeaI	10.6387254239392	2.75113288755911	9.60589390941401e-12	1.03066071336843e-10
Pcam.gene159030_i0_len771	juvenile	zoeaI	10.6387254239392	2.75113288755911	9.60589390941401e-12	1.03066071336843e-10
Pcam.gene3711_i1_len1407	juvenile	zoeaI	10.6387254239392	2.75113288755911	9.60589390941401e-12	1.03066071336843e-10
Pcam.gene996_i0_len1485	juvenile	zoeaI	5.67468227494127	5.10222139611731	9.88729312728671e-12	1.06010255398722e-10
Pcam.gene3214_i0_len1965	juvenile	zoeaI	-5.76476500411831	5.50233396479584	9.89443712208361e-12	1.06011826308039e-10
Pcam.gene5190_i0_len1059	juvenile	zoeaI	-10.9536395116476	3.27266974377618	1.01317321654995e-11	1.08477556400931e-10
Pcam.gene192380_i0_len336	juvenile	zoeaI	6.09611183214365	3.98036379525904	1.02974593577728e-11	1.10174088467696e-10
Pcam.gene184514_i0_len249	juvenile	zoeaI	10.6263495002971	2.73807272440812	1.06636414130956e-11	1.13690476712455e-10
Pcam.gene134954_i0_len1305	juvenile	zoeaI	10.6263495002971	2.73807272440812	1.06636414130956e-11	1.13690476712455e-10
Pcam.gene114549_i0_len435	juvenile	zoeaI	10.6263495002971	2.73807272440812	1.06636414130956e-11	1.13690476712455e-10
Pcam.gene113182_i0_len423	juvenile	zoeaI	10.6263495002971	2.73807272440812	1.06636414130956e-11	1.13690476712455e-10
Pcam.gene145069_i0_len1713	juvenile	zoeaI	10.6263495002971	2.73807272440812	1.06636414130956e-11	1.13690476712455e-10
Pcam.gene141893_i0_len2928	juvenile	zoeaI	5.49189670860495	6.06089167665621	1.09528284748648e-11	1.16691527000142e-10
Pcam.gene119040_i0_len480	juvenile	zoeaI	6.28089814774301	3.80239161717475	1.10114027400311e-11	1.17233135285644e-10
Pcam.gene140258_i0_len1170	juvenile	zoeaI	-5.51390272193006	6.44622443308712	1.12146246692759e-11	1.19312895884501e-10
Pcam.gene747_i0_len2475	juvenile	zoeaI	5.94546077361261	4.24736342779114	1.13037328239258e-11	1.20176527917527e-10
Pcam.gene414_i1_len951	juvenile	zoeaI	-10.9328914941313	3.25319154100526	1.14697644387843e-11	1.21856193020745e-10
Pcam.gene139863_i0_len1149	juvenile	zoeaI	-5.34838206804177	9.04991583365294	1.15429174334807e-11	1.22547441567787e-10
Pcam.gene150733_i0_len564	juvenile	zoeaI	6.34557506278522	3.3799110659637	1.15948623615699e-11	1.23012720432622e-10
Pcam.gene134955_i0_len1305	juvenile	zoeaI	10.6138664925506	2.72489616972196	1.18509269875854e-11	1.2520330813244e-10
Pcam.gene2759_i0_len735	juvenile	zoeaI	10.6138664925506	2.72489616972196	1.18509269875854e-11	1.2520330813244e-10
Pcam.gene135716_i0_len1236	juvenile	zoeaI	10.6138664925506	2.72489616972196	1.18509269875854e-11	1.2520330813244e-10
Pcam.gene154409_i0_len879	juvenile	zoeaI	10.6138664925506	2.72489616972196	1.18509269875854e-11	1.2520330813244e-10
Pcam.gene135714_i0_len1236	juvenile	zoeaI	10.6138664925506	2.72489616972196	1.18509269875854e-11	1.2520330813244e-10
Pcam.gene191963_i0_len309	juvenile	zoeaI	10.6138664925506	2.72489616972196	1.18509269875854e-11	1.2520330813244e-10
Pcam.gene8229_i0_len1305	juvenile	zoeaI	5.3084577429445	11.046532135457	1.23607773899855e-11	1.30498799622495e-10
Pcam.gene134910_i0_len1311	juvenile	zoeaI	10.6012745313987	2.71160117333622	1.24985186262513e-11	1.31403578895009e-10
Pcam.gene135979_i0_len1212	juvenile	zoeaI	10.6012745313987	2.71160117333622	1.24985186262513e-11	1.31403578895009e-10
Pcam.gene155578_i0_len936	juvenile	zoeaI	10.6012745313987	2.71160117333622	1.24985186262513e-11	1.31403578895009e-10
Pcam.gene139960_i0_len1146	juvenile	zoeaI	10.6012745313987	2.71160117333622	1.24985186262513e-11	1.31403578895009e-10
Pcam.gene118159_i0_len528	juvenile	zoeaI	10.6012745313987	2.71160117333622	1.24985186262513e-11	1.31403578895009e-10
Pcam.gene138835_i0_len981	juvenile	zoeaI	10.6012745313987	2.71160117333622	1.24985186262513e-11	1.31403578895009e-10
Pcam.gene3104_i0_len1980	juvenile	zoeaI	-5.72366898737203	5.46264977452913	1.29745393349566e-11	1.36313641417886e-10
Pcam.gene154585_i0_len861	juvenile	zoeaI	10.5885716981619	2.69818563136359	1.3913717292875e-11	1.45877381997963e-10
Pcam.gene135615_i0_len1227	juvenile	zoeaI	10.5885716981619	2.69818563136359	1.3913717292875e-11	1.45877381997963e-10
Pcam.gene138383_i0_len1065	juvenile	zoeaI	10.5885716981619	2.69818563136359	1.3913717292875e-11	1.45877381997963e-10
Pcam.gene158861_i0_len780	juvenile	zoeaI	-6.91386977435671	4.02278104378642	1.40402291116476e-11	1.47101985505852e-10
Pcam.gene135710_i0_len1236	juvenile	zoeaI	-5.6567395673273	5.50260484568273	1.4092323874385e-11	1.47545754455379e-10
Pcam.gene202621_i0_len276	juvenile	zoeaI	10.5757560230281	2.68464738437188	1.46867015869236e-11	1.53450709684064e-10
Pcam.gene135167_i0_len1290	juvenile	zoeaI	10.5757560230281	2.68464738437188	1.46867015869236e-11	1.53450709684064e-10
Pcam.gene151271_i0_len573	juvenile	zoeaI	10.5757560230281	2.68464738437188	1.46867015869236e-11	1.53450709684064e-10
Pcam.gene147724_i0_len624	juvenile	zoeaI	6.62190859136644	3.34160146578692	1.48392924839796e-11	1.54938167561882e-10
Pcam.gene150759_i0_len564	juvenile	zoeaI	-5.77481907631971	5.14298522977769	1.57288436821845e-11	1.64112935113701e-10
Pcam.gene153289_i0_len582	juvenile	zoeaI	10.5628254832193	2.67098421543056	1.6378378029834e-11	1.70303656247073e-10
Pcam.gene135013_i0_len1284	juvenile	zoeaI	10.5628254832193	2.67098421543056	1.6378378029834e-11	1.70303656247073e-10
Pcam.gene209873_i0_len294	juvenile	zoeaI	10.5628254832193	2.67098421543056	1.6378378029834e-11	1.70303656247073e-10
Pcam.gene138545_i0_len1071	juvenile	zoeaI	10.5628254832193	2.67098421543056	1.6378378029834e-11	1.70303656247073e-10
Pcam.gene155383_i0_len819	juvenile	zoeaI	10.5628254832193	2.67098421543056	1.6378378029834e-11	1.70303656247073e-10
Pcam.gene4255_i1_len1026	juvenile	zoeaI	6.25419947529945	3.55107000894016	1.64893923186458e-11	1.71340393434488e-10
Pcam.gene153017_i0_len600	juvenile	zoeaI	5.88889082395801	4.19035554743046	1.65416459604569e-11	1.71765549212421e-10
Pcam.gene139559_i0_len1002	juvenile	zoeaI	10.5497780010755	2.65719384808295	1.7303710121915e-11	1.7930999202942e-10
Pcam.gene135713_i0_len1236	juvenile	zoeaI	10.5497780010755	2.65719384808295	1.7303710121915e-11	1.7930999202942e-10
Pcam.gene117088_i0_len507	juvenile	zoeaI	10.5497780010755	2.65719384808295	1.7303710121915e-11	1.7930999202942e-10
Pcam.gene4196_i0_len1116	juvenile	zoeaI	-10.8687947009959	3.19309175684271	1.75431492121395e-11	1.81666924513953e-10
Pcam.gene148214_i0_len633	juvenile	zoeaI	5.28044968873503	8.39778363949588	1.75676303440715e-11	1.81796174667133e-10
Pcam.gene155988_i0_len969	juvenile	zoeaI	5.87924302335084	4.18063276283568	1.75902709190171e-11	1.81906214623283e-10
Pcam.gene155456_i0_len825	juvenile	zoeaI	6.71798868499036	3.02821075664142	1.8323209983451e-11	1.89356501534299e-10
Pcam.gene157966_i0_len690	juvenile	zoeaI	10.5366114420509	2.64327394422919	1.93318397823084e-11	1.99643744173123e-10
Pcam.gene138083_i0_len1041	juvenile	zoeaI	6.22446338820743	3.52066158272609	1.9912151736451e-11	2.05496661312829e-10
Pcam.gene147089_i0_len1869	juvenile	zoeaI	-10.846780263995	3.17247615657874	2.0000364401849e-11	2.06266521911513e-10
Pcam.gene150611_i0_len657	juvenile	zoeaI	10.5233236126184	2.62922210191564	2.04428650571537e-11	2.09972478383646e-10
Pcam.gene156489_i0_len885	juvenile	zoeaI	10.5233236126184	2.62922210191564	2.04428650571537e-11	2.09972478383646e-10
Pcam.gene113449_i0_len414	juvenile	zoeaI	10.5233236126184	2.62922210191564	2.04428650571537e-11	2.09972478383646e-10
Pcam.gene157135_i0_len714	juvenile	zoeaI	10.5233236126184	2.62922210191564	2.04428650571537e-11	2.09972478383646e-10
Pcam.gene25741_i0_len207	juvenile	zoeaI	10.5233236126184	2.62922210191564	2.04428650571537e-11	2.09972478383646e-10
Pcam.gene120255_i0_len471	juvenile	zoeaI	10.5233236126184	2.62922210191564	2.04428650571537e-11	2.09972478383646e-10
Pcam.gene1238_i0_len1302	juvenile	zoeaI	-5.34721892438799	7.04289647078425	2.15385609313643e-11	2.21076692486565e-10
Pcam.gene156670_i0_len888	juvenile	zoeaI	10.5099122580763	2.6150358530256	2.28817738806815e-11	2.33755141127663e-10
Pcam.gene134847_i0_len1296	juvenile	zoeaI	10.5099122580763	2.6150358530256	2.28817738806815e-11	2.33755141127663e-10
Pcam.gene5112_i0_len597	juvenile	zoeaI	10.5099122580763	2.6150358530256	2.28817738806815e-11	2.33755141127663e-10
Pcam.gene155984_i0_len963	juvenile	zoeaI	10.5099122580763	2.6150358530256	2.28817738806815e-11	2.33755141127663e-10
Pcam.gene158028_i0_len693	juvenile	zoeaI	10.5099122580763	2.6150358530256	2.28817738806815e-11	2.33755141127663e-10
Pcam.gene159637_i0_len747	juvenile	zoeaI	10.5099122580763	2.6150358530256	2.28817738806815e-11	2.33755141127663e-10
Pcam.gene120498_i0_len495	juvenile	zoeaI	6.87261891856862	2.61502151692004	2.28817738806815e-11	2.33755141127663e-10
Pcam.gene118136_i0_len528	juvenile	zoeaI	-10.8153845553093	3.14309859489626	2.38849651587843e-11	2.43839098487589e-10
Pcam.gene5525_i0_len1119	juvenile	zoeaI	5.7161447601539	4.13327764793983	2.40578872454177e-11	2.45439051695676e-10
Pcam.gene151885_i0_len549	juvenile	zoeaI	10.4963750602519	2.60071266086604	2.42198893123003e-11	2.46262632940503e-10
Pcam.gene138157_i0_len1041	juvenile	zoeaI	10.4963750602519	2.60071266086604	2.42198893123003e-11	2.46262632940503e-10
Pcam.gene136696_i0_len1476	juvenile	zoeaI	10.4963750602519	2.60071266086604	2.42198893123003e-11	2.46262632940503e-10
Pcam.gene151280_i0_len573	juvenile	zoeaI	10.4963750602519	2.60071266086604	2.42198893123003e-11	2.46262632940503e-10
Pcam.gene155802_i0_len933	juvenile	zoeaI	10.4963750602519	2.60071266086604	2.42198893123003e-11	2.46262632940503e-10
Pcam.gene143617_i0_len3279	juvenile	zoeaI	5.70609366717507	4.12316492798837	2.56432199968918e-11	2.60399141123808e-10
Pcam.gene6235_i1_len312	juvenile	zoeaI	7.74642364693244	2.59350716084771	2.5644588683612e-11	2.60399141123808e-10
Pcam.gene118386_i0_len525	juvenile	zoeaI	5.96267934182741	3.67310836225643	2.58494615308708e-11	2.62303645139111e-10
Pcam.gene4255_i0_len1074	juvenile	zoeaI	5.7167844066752	4.24219112283716	2.60129956800601e-11	2.63786401976513e-10
Pcam.gene7849_i0_len966	juvenile	zoeaI	5.20452725227765	10.0640143011421	2.6039962685675e-11	2.63883233905001e-10
Pcam.gene1030_i0_len1449	juvenile	zoeaI	5.26325006319821	7.08485518483977	2.60773384020417e-11	2.64085345448484e-10
Pcam.gene152958_i0_len597	juvenile	zoeaI	-6.81710431806776	3.93078965465441	2.62211111231333e-11	2.65363950244135e-10
Pcam.gene159700_i0_len738	juvenile	zoeaI	-6.38860194432874	4.06825044624684	2.69142744859837e-11	2.72197101777472e-10
Pcam.gene1766_i1_len1113	juvenile	zoeaI	5.60643859410704	4.72334015056163	2.69807593198067e-11	2.72687460770562e-10
Pcam.gene140950_i0_len1131	juvenile	zoeaI	10.482709635097	2.58624991764487	2.71620199666661e-11	2.73424985046505e-10
Pcam.gene139962_i0_len1188	juvenile	zoeaI	10.482709635097	2.58624991764487	2.71620199666661e-11	2.73424985046505e-10
Pcam.gene159149_i0_len795	juvenile	zoeaI	10.482709635097	2.58624991764487	2.71620199666661e-11	2.73424985046505e-10
Pcam.gene156080_i0_len966	juvenile	zoeaI	10.482709635097	2.58624991764487	2.71620199666661e-11	2.73424985046505e-10
Pcam.gene138805_i0_len987	juvenile	zoeaI	10.482709635097	2.58624991764487	2.71620199666661e-11	2.73424985046505e-10
Pcam.gene135059_i0_len1278	juvenile	zoeaI	10.482709635097	2.58624991764487	2.71620199666661e-11	2.73424985046505e-10
Pcam.gene143777_i0_len3174	juvenile	zoeaI	-5.60928516865766	5.23976148033955	2.80834038532358e-11	2.82512329599285e-10
Pcam.gene139729_i0_len1161	juvenile	zoeaI	-5.39626426739742	6.28393107838029	2.81430099693321e-11	2.82924088278289e-10
Pcam.gene2488_i0_len1824	juvenile	zoeaI	-6.38159488941986	4.06159498420969	2.82087988592307e-11	2.83397415595056e-10
Pcam.gene140052_i0_len1185	juvenile	zoeaI	-7.40738353586756	3.58451850792217	2.84069703326478e-11	2.85199205128969e-10
Pcam.gene9_i2_len3132	juvenile	zoeaI	-10.7879192150932	3.11742124005314	2.86156788784977e-11	2.87104327820689e-10
Pcam.gene147384_i0_len1941	juvenile	zoeaI	5.57886842287318	4.62470223588028	2.95500939656075e-11	2.96283205545304e-10
Pcam.gene138487_i0_len1071	juvenile	zoeaI	-5.59665118173065	5.34022956990125	2.97887938956635e-11	2.98478986454565e-10
Pcam.gene2169_i0_len1200	juvenile	zoeaI	-5.67692797586869	5.04890556356826	2.98317703323609e-11	2.98712042653846e-10
Pcam.gene6318_i1_len2613	juvenile	zoeaI	-10.7786466659766	3.10875708888224	2.99534928400853e-11	2.99534928400853e-10
Pcam.gene153748_i0_len582	juvenile	zoeaI	6.64348212696615	2.95090308749468	2.99534928400853e-11	2.99534928400853e-10
Pcam.gene118509_i0_len534	juvenile	zoeaI	10.4689135301677	2.57164494183266	3.05020887179135e-11	3.04017528997625e-10
Pcam.gene126068_i0_len345	juvenile	zoeaI	10.4689135301677	2.57164494183266	3.05020887179135e-11	3.04017528997625e-10
Pcam.gene147638_i0_len633	juvenile	zoeaI	10.4689135301677	2.57164494183266	3.05020887179135e-11	3.04017528997625e-10
Pcam.gene451_i0_len360	juvenile	zoeaI	10.4689135301677	2.57164494183266	3.05020887179135e-11	3.04017528997625e-10
Pcam.gene3523_i1_len222	juvenile	zoeaI	10.4689135301677	2.57164494183266	3.05020887179135e-11	3.04017528997625e-10
Pcam.gene150356_i0_len660	juvenile	zoeaI	10.4549842219831	2.55689497540257	3.23395639418841e-11	3.21908274454365e-10
Pcam.gene135177_i0_len1287	juvenile	zoeaI	10.4549842219831	2.55689497540257	3.23395639418841e-11	3.21908274454365e-10
Pcam.gene138799_i0_len987	juvenile	zoeaI	-6.61938251645554	3.74359504009457	3.26177211313275e-11	3.24463870741702e-10
Pcam.gene145254_i0_len1614	juvenile	zoeaI	-5.65126755204063	5.15789072808455	3.28302927455326e-11	3.26036660204402e-10
Pcam.gene138074_i0_len1041	juvenile	zoeaI	-10.7646251313536	3.09566012193507	3.28403923083774e-11	3.26036660204402e-10
Pcam.gene1203_i1_len744	juvenile	zoeaI	6.63251713222241	2.93952050082946	3.28403923083774e-11	3.26036660204402e-10
Pcam.gene144725_i0_len1707	juvenile	zoeaI	-6.77544841699611	3.89126399790853	3.40476695097426e-11	3.37801043269549e-10
Pcam.gene115002_i0_len426	juvenile	zoeaI	6.81716297157155	2.55696677247269	3.42995375141194e-11	3.40077220771538e-10
Pcam.gene792_i2_len447	juvenile	zoeaI	-5.34109181425845	6.27887880063923	3.50674658921079e-11	3.47463772573861e-10
Pcam.gene116738_i0_len501	juvenile	zoeaI	5.43292514181471	5.16432650668737	3.57196264927876e-11	3.53694340761916e-10
Pcam.gene145644_i0_len1677	juvenile	zoeaI	-5.56694684339334	5.31165330547616	3.61830968189398e-11	3.5804958641864e-10
Pcam.gene160087_i0_len753	juvenile	zoeaI	10.4409191132548	2.54199718094169	3.6390972728395e-11	3.5893439898124e-10
Pcam.gene154871_i0_len816	juvenile	zoeaI	10.4409191132548	2.54199718094169	3.6390972728395e-11	3.5893439898124e-10
Pcam.gene140046_i0_len1188	juvenile	zoeaI	10.4409191132548	2.54199718094169	3.6390972728395e-11	3.5893439898124e-10
Pcam.gene156554_i0_len882	juvenile	zoeaI	10.4409191132548	2.54199718094169	3.6390972728395e-11	3.5893439898124e-10
Pcam.gene5596_i0_len909	juvenile	zoeaI	10.4409191132548	2.54199718094169	3.6390972728395e-11	3.5893439898124e-10
Pcam.gene47591_i0_len219	juvenile	zoeaI	5.35924261830559	5.52109349740984	3.64236374456916e-11	3.59022841445821e-10
Pcam.gene137716_i0_len1452	juvenile	zoeaI	-5.51196501397967	5.36316062663386	3.67305829375834e-11	3.61812959365662e-10
Pcam.gene138023_i0_len1032	juvenile	zoeaI	10.4267155299804	2.5269486386267	3.86235477424071e-11	3.79965420972382e-10
Pcam.gene48256_i0_len216	juvenile	zoeaI	10.4267155299804	2.5269486386267	3.86235477424071e-11	3.79965420972382e-10
Pcam.gene3910_i1_len579	juvenile	zoeaI	6.59911307379069	2.90483612264445	3.95776578150744e-11	3.89098972030096e-10
Pcam.gene77_i2_len1761	juvenile	zoeaI	-10.7217238514987	3.05562205556469	4.35055917157177e-11	4.27367179579834e-10
Pcam.gene115762_i0_len516	juvenile	zoeaI	10.4123707183921	2.51174634305614	4.3554780545958e-11	4.27367179579834e-10
Pcam.gene27167_i0_len207	juvenile	zoeaI	7.66159585358801	2.50416574362885	4.3554780545958e-11	4.27367179579834e-10
Pcam.gene1947_i0_len1440	juvenile	zoeaI	-5.61629544936765	4.99074878769991	4.43833278986017e-11	4.35215157063959e-10
Pcam.gene5536_i1_len591	juvenile	zoeaI	-5.37456002723795	5.8041389224643	4.52176641161323e-11	4.43109709805566e-10
Pcam.gene116516_i0_len507	juvenile	zoeaI	-5.74658498913206	4.61839912309552	4.5710949310478e-11	4.47654093118126e-10
Pcam.gene3508_i0_len4578	juvenile	zoeaI	-5.4043339847853	5.76366523252397	4.59800666798736e-11	4.49420421859434e-10
Pcam.gene149031_i0_len618	juvenile	zoeaI	10.3978818417525	2.49638719993112	4.62769543300804e-11	4.49420421859434e-10
Pcam.gene154627_i0_len870	juvenile	zoeaI	10.3978818417525	2.49638719993112	4.62769543300804e-11	4.49420421859434e-10
Pcam.gene153186_i0_len579	juvenile	zoeaI	10.3978818417525	2.49638719993112	4.62769543300804e-11	4.49420421859434e-10
Pcam.gene152673_i0_len591	juvenile	zoeaI	10.3978818417525	2.49638719993112	4.62769543300804e-11	4.49420421859434e-10
Pcam.gene158355_i0_len702	juvenile	zoeaI	10.3978818417525	2.49638719993112	4.62769543300804e-11	4.49420421859434e-10
Pcam.gene139542_i0_len1002	juvenile	zoeaI	10.3978818417525	2.49638719993112	4.62769543300804e-11	4.49420421859434e-10
Pcam.gene115943_i0_len513	juvenile	zoeaI	10.3978818417525	2.49638719993112	4.62769543300804e-11	4.49420421859434e-10
Pcam.gene158295_i0_len702	juvenile	zoeaI	10.3978818417525	2.49638719993112	4.62769543300804e-11	4.49420421859434e-10
Pcam.gene138274_i0_len1029	juvenile	zoeaI	10.3978818417525	2.49638719993112	4.62769543300804e-11	4.49420421859434e-10
Pcam.gene150238_i0_len648	juvenile	zoeaI	10.3978818417525	2.49638719993112	4.62769543300804e-11	4.49420421859434e-10
Pcam.gene150063_i0_len651	juvenile	zoeaI	10.3978818417525	2.49638719993112	4.62769543300804e-11	4.49420421859434e-10
Pcam.gene156267_i0_len954	juvenile	zoeaI	10.3978818417525	2.49638719993112	4.62769543300804e-11	4.49420421859434e-10
Pcam.gene145876_i0_len1653	juvenile	zoeaI	-10.7071351631292	3.04201885184594	4.78665967303583e-11	4.64263086085101e-10
Pcam.gene37196_i0_len231	juvenile	zoeaI	-10.7071351631292	3.04201885184594	4.78665967303583e-11	4.64263086085101e-10
Pcam.gene147684_i0_len630	juvenile	zoeaI	-5.12844563022031	9.03783926704725	4.79048095662737e-11	4.64336445891905e-10
Pcam.gene139592_i0_len1158	juvenile	zoeaI	-5.16064623426352	7.911505982812	4.80200879374071e-11	4.65156222667338e-10
Pcam.gene208635_i0_len291	juvenile	zoeaI	7.64695998882308	2.48874040753986	4.91874546024125e-11	4.76159704298114e-10
Pcam.gene147960_i0_len642	juvenile	zoeaI	5.62772276695157	4.25357808865064	4.99256631514773e-11	4.82997315929042e-10
Pcam.gene158883_i0_len771	juvenile	zoeaI	6.082501439791	3.37540598112092	5.04925608434814e-11	4.88169940509727e-10
Pcam.gene191297_i0_len312	juvenile	zoeaI	10.3832459769876	2.48086802257596	5.23005846405398e-11	5.0436273539413e-10
Pcam.gene157364_i0_len708	juvenile	zoeaI	10.3832459769876	2.48086802257596	5.23005846405398e-11	5.0436273539413e-10
Pcam.gene7709_i1_len1020	juvenile	zoeaI	10.3832459769876	2.48086802257596	5.23005846405398e-11	5.0436273539413e-10
Pcam.gene139062_i0_len972	juvenile	zoeaI	10.3832459769876	2.48086802257596	5.23005846405398e-11	5.0436273539413e-10
Pcam.gene8281_i0_len2277	juvenile	zoeaI	5.1884801823851	6.47228130081183	5.24556803649262e-11	5.05536614203964e-10
Pcam.gene155957_i0_len957	juvenile	zoeaI	-10.6923974440668	3.02828281127205	5.27132834470756e-11	5.07373725681827e-10
Pcam.gene156387_i0_len900	juvenile	zoeaI	-10.6923974440668	3.02828281127205	5.27132834470756e-11	5.07373725681827e-10
Pcam.gene10267_i0_len210	juvenile	zoeaI	5.5263871653975	4.24635252243019	5.29453029197033e-11	5.09283389989527e-10
Pcam.gene800_i0_len2448	juvenile	zoeaI	5.54557125481002	4.43767924023056	5.50895228909721e-11	5.29572507486185e-10
Pcam.gene111309_i0_len465	juvenile	zoeaI	10.3684601111471	2.46518552828926	5.56318320698738e-11	5.32084757486482e-10
Pcam.gene156728_i0_len918	juvenile	zoeaI	10.3684601111471	2.46518552828926	5.56318320698738e-11	5.32084757486482e-10
Pcam.gene151020_i0_len564	juvenile	zoeaI	10.3684601111471	2.46518552828926	5.56318320698738e-11	5.32084757486482e-10
Pcam.gene159289_i0_len786	juvenile	zoeaI	10.3684601111471	2.46518552828926	5.56318320698738e-11	5.32084757486482e-10
Pcam.gene117789_i0_len549	juvenile	zoeaI	10.3684601111471	2.46518552828926	5.56318320698738e-11	5.32084757486482e-10
Pcam.gene157748_i0_len720	juvenile	zoeaI	10.3684601111471	2.46518552828926	5.56318320698738e-11	5.32084757486482e-10
Pcam.gene135889_i0_len1215	juvenile	zoeaI	10.3684601111471	2.46518552828926	5.56318320698738e-11	5.32084757486482e-10
Pcam.gene133511_i0_len390	juvenile	zoeaI	10.3684601111471	2.46518552828926	5.56318320698738e-11	5.32084757486482e-10
Pcam.gene140807_i0_len1122	juvenile	zoeaI	-6.53764326563946	3.66652394210311	5.61919520262952e-11	5.37102885298657e-10
Pcam.gene155791_i0_len933	juvenile	zoeaI	5.68724570065995	3.72017871981964	5.70334332859723e-11	5.44802341918336e-10
Pcam.gene136105_i0_len1275	juvenile	zoeaI	-10.6775076180137	3.01441127025138	5.81052564020209e-11	5.54691011021182e-10
Pcam.gene136415_i0_len1488	juvenile	zoeaI	5.68061484702076	3.71346836317874	5.86471960256309e-11	5.59511977196668e-10
Pcam.gene147727_i0_len624	juvenile	zoeaI	5.52565056014793	4.33424970561137	5.88037358874937e-11	5.60652359153889e-10
Pcam.gene140190_i0_len1176	juvenile	zoeaI	-10.6674950008213	3.00508694594992	6.10265098356948e-11	5.81479008811809e-10
Pcam.gene159764_i0_len738	juvenile	zoeaI	10.3535211376818	2.44933633451573	6.30171993545840e-11	5.9931611438917e-10
Pcam.gene147672_i0_len633	juvenile	zoeaI	10.3535211376818	2.44933633451573	6.30171993545840e-11	5.9931611438917e-10
Pcam.gene124700_i0_len366	juvenile	zoeaI	10.3535211376818	2.44933633451573	6.30171993545840e-11	5.9931611438917e-10
Pcam.gene174188_i0_len243	juvenile	zoeaI	10.3384258525262	2.43331695482803	6.71092252866998e-11	6.35837875605692e-10
Pcam.gene127350_i0_len360	juvenile	zoeaI	10.3384258525262	2.43331695482803	6.71092252866998e-11	6.35837875605692e-10
Pcam.gene149809_i0_len675	juvenile	zoeaI	10.3384258525262	2.43331695482803	6.71092252866998e-11	6.35837875605692e-10
Pcam.gene149236_i0_len672	juvenile	zoeaI	10.3384258525262	2.43331695482803	6.71092252866998e-11	6.35837875605692e-10
Pcam.gene121761_i0_len492	juvenile	zoeaI	10.3384258525262	2.43331695482803	6.71092252866998e-11	6.35837875605692e-10
Pcam.gene156210_i0_len957	juvenile	zoeaI	10.3384258525262	2.43331695482803	6.71092252866998e-11	6.35837875605692e-10
Pcam.gene1959_i0_len2289	juvenile	zoeaI	-10.6574124079599	2.9957003465066	6.73659976389156e-11	6.37871790143482e-10
Pcam.gene135823_i0_len1206	juvenile	zoeaI	5.43524166944135	4.40648254968242	6.91035466820768e-11	6.53915510451882e-10
Pcam.gene135274_i0_len1338	juvenile	zoeaI	5.09704367254081	7.38604511410971	6.96346509419409e-11	6.58529938683149e-10
Pcam.gene137692_i0_len1449	juvenile	zoeaI	5.8122426376126	3.52010414565694	7.00035539747415e-11	6.61605641121231e-10
Pcam.gene205105_i0_len297	juvenile	zoeaI	-5.87545486356798	4.27688999845096	7.13902602958011e-11	6.74290800175428e-10
Pcam.gene109656_i0_len444	juvenile	zoeaI	6.69941480829037	2.43360415009843	7.14954491616475e-11	6.74863585544524e-10
Pcam.gene38003_i0_len228	juvenile	zoeaI	-7.26201475346685	3.44766368294638	7.19730214471089e-11	6.7894848998985e-10
Pcam.gene3950_i0_len1461	juvenile	zoeaI	6.37409718498816	3.08600648257242	7.52546338043431e-11	7.09463411409955e-10
Pcam.gene7624_i0_len375	juvenile	zoeaI	10.3231709499736	2.41712379470758	7.61990971328083e-11	7.15251748179706e-10
Pcam.gene131214_i0_len408	juvenile	zoeaI	10.3231709499736	2.41712379470758	7.61990971328083e-11	7.15251748179706e-10
Pcam.gene117935_i0_len543	juvenile	zoeaI	10.3231709499736	2.41712379470758	7.61990971328083e-11	7.15251748179706e-10
Pcam.gene114905_i0_len426	juvenile	zoeaI	10.3231709499736	2.41712379470758	7.61990971328083e-11	7.15251748179706e-10
Pcam.gene159134_i0_len795	juvenile	zoeaI	10.3231709499736	2.41712379470758	7.61990971328083e-11	7.15251748179706e-10
Pcam.gene158881_i0_len771	juvenile	zoeaI	10.3231709499736	2.41712379470758	7.61990971328083e-11	7.15251748179706e-10
Pcam.gene149219_i0_len672	juvenile	zoeaI	10.3231709499736	2.41712379470758	7.61990971328083e-11	7.15251748179706e-10
Pcam.gene136548_i0_len1494	juvenile	zoeaI	-10.6318932666833	2.97195576165444	7.82762243886032e-11	7.34293993490612e-10
Pcam.gene140047_i0_len1188	juvenile	zoeaI	5.37626767593504	4.56191315625088	7.85162721389909e-11	7.36090051303039e-10
Pcam.gene210708_i0_len294	juvenile	zoeaI	5.97761283860123	3.49324735812969	7.95456844223919e-11	7.45279603586417e-10
Pcam.gene160188_i0_len756	juvenile	zoeaI	7.57146703016651	2.40912870521328	8.12453949561735e-11	7.60734075145877e-10
Pcam.gene141028_i0_len1104	juvenile	zoeaI	-6.47721428339724	3.6096693907	8.21489799404668e-11	7.68719608460823e-10
Pcam.gene3522_i1_len231	juvenile	zoeaI	5.015327576105	11.2808592055287	8.52285901152574e-11	7.97045148300092e-10
Pcam.gene157054_i0_len909	juvenile	zoeaI	-6.20761849012538	3.89677758858508	8.64423151418970e-11	8.04981963514262e-10
Pcam.gene139117_i0_len975	juvenile	zoeaI	10.307753018331	2.40075314711196	8.66617546199182e-11	8.04981963514262e-10
Pcam.gene138555_i0_len1071	juvenile	zoeaI	10.307753018331	2.40075314711196	8.66617546199182e-11	8.04981963514262e-10
Pcam.gene138152_i0_len1041	juvenile	zoeaI	10.307753018331	2.40075314711196	8.66617546199182e-11	8.04981963514262e-10
Pcam.gene125721_i0_len351	juvenile	zoeaI	10.307753018331	2.40075314711196	8.66617546199182e-11	8.04981963514262e-10
Pcam.gene116304_i0_len519	juvenile	zoeaI	10.307753018331	2.40075314711196	8.66617546199182e-11	8.04981963514262e-10
Pcam.gene159460_i0_len789	juvenile	zoeaI	10.307753018331	2.40075314711196	8.66617546199182e-11	8.04981963514262e-10
Pcam.gene149074_i0_len618	juvenile	zoeaI	10.307753018331	2.40075314711196	8.66617546199182e-11	8.04981963514262e-10
Pcam.gene157166_i0_len714	juvenile	zoeaI	10.307753018331	2.40075314711196	8.66617546199182e-11	8.04981963514262e-10
Pcam.gene156694_i0_len915	juvenile	zoeaI	7.55588254717508	2.39268472897285	8.66617546199182e-11	8.04981963514262e-10
Pcam.gene138690_i0_len1056	juvenile	zoeaI	6.66841239365635	2.40110511175276	8.66617546199182e-11	8.04981963514262e-10
Pcam.gene140518_i0_len1098	juvenile	zoeaI	5.03530591424822	8.53353076946125	8.72171695540781e-11	8.09644680603115e-10
Pcam.gene151400_i0_len567	juvenile	zoeaI	5.10830901077151	6.45488155551551	9.1583104028458e-11	8.49653414593471e-10
Pcam.gene159890_i0_len762	juvenile	zoeaI	10.2921685353396	2.38420118781624	9.24779797621945e-11	8.5690605100749e-10
Pcam.gene156961_i0_len906	juvenile	zoeaI	10.2921685353396	2.38420118781624	9.24779797621945e-11	8.5690605100749e-10
Pcam.gene7590_i0_len858	juvenile	zoeaI	5.21241574929943	5.23432732391399	9.45600935269214e-11	8.75663457782922e-10
Pcam.gene158756_i0_len777	juvenile	zoeaI	7.54012787518013	2.37605814610429	9.87264919082891e-11	9.13687448021124e-10
Pcam.gene2136_i1_len1185	juvenile	zoeaI	5.07118005059655	6.82020357852366	9.97069089309797e-11	9.22197600918402e-10
Pcam.gene144363_i0_len1725	juvenile	zoeaI	-6.44768187321069	3.58192266198908	9.98789089802278e-11	9.23224814551831e-10
Pcam.gene136559_i0_len1500	juvenile	zoeaI	-10.5900998316912	2.93310894862337	1.01041675507044e-10	9.32834481372166e-10
Pcam.gene140155_i0_len1194	juvenile	zoeaI	6.45717963639993	2.75733545214537	1.01041675507044e-10	9.32834481372166e-10
Pcam.gene1441_i0_len615	juvenile	zoeaI	5.1147000994394	6.12646323497526	1.01799094506949e-10	9.39254739208453e-10
Pcam.gene152971_i0_len597	juvenile	zoeaI	5.02214546094019	7.8083738946286	1.03217545662653e-10	9.51762517826651e-10
Pcam.gene130431_i0_len411	juvenile	zoeaI	5.74074455386742	3.62000412288566	1.04226427112712e-10	9.6048076080145e-10
Pcam.gene118495_i0_len534	juvenile	zoeaI	10.2764138633446	2.36746397051435	1.05442579793206e-10	9.69918083707999e-10
Pcam.gene125564_i0_len348	juvenile	zoeaI	10.2764138633446	2.36746397051435	1.05442579793206e-10	9.69918083707999e-10
Pcam.gene156020_i0_len969	juvenile	zoeaI	10.2764138633446	2.36746397051435	1.05442579793206e-10	9.69918083707999e-10
Pcam.gene453_i0_len2257	juvenile	zoeaI	-5.12779018253391	6.552909442612	1.06380205114579e-10	9.77949094348219e-10
Pcam.gene154133_i0_len843	juvenile	zoeaI	-5.47000178421357	4.9841039241355	1.07047388269557e-10	9.83485707873733e-10
Pcam.gene7986_i1_len1935	juvenile	zoeaI	-5.49096593541829	4.72386001623795	1.09677698705332e-10	1.00704068811259e-09
Pcam.gene141456_i0_len2670	juvenile	zoeaI	5.50725704496649	4.1327543524307	1.10190243729454e-10	1.01113397486446e-09
Pcam.gene41176_i0_len240	juvenile	zoeaI	6.00305063930954	3.02780209772958	1.10600639341996e-10	1.01428552423199e-09
Pcam.gene154881_i0_len816	juvenile	zoeaI	10.2604852441992	2.35053742166549	1.1266467429959e-10	1.03071848770459e-09
Pcam.gene5835_i0_len279	juvenile	zoeaI	10.2604852441992	2.35053742166549	1.1266467429959e-10	1.03071848770459e-09
Pcam.gene120327_i0_len471	juvenile	zoeaI	10.2604852441992	2.35053742166549	1.1266467429959e-10	1.03071848770459e-09
Pcam.gene139320_i0_len1014	juvenile	zoeaI	10.2604852441992	2.35053742166549	1.1266467429959e-10	1.03071848770459e-09
Pcam.gene7960_i0_len777	juvenile	zoeaI	-10.5687401497253	2.91327466381462	1.18142746360775e-10	1.08018262363654e-09
Pcam.gene117044_i0_len513	juvenile	zoeaI	-5.25500845005357	5.62000475397372	1.22195369102908e-10	1.11656202768942e-09
Pcam.gene137929_i0_len1419	juvenile	zoeaI	5.20860719599091	4.84829943706915	1.28652762227919e-10	1.17054125092505e-09
Pcam.gene117162_i0_len507	juvenile	zoeaI	10.244378793883	2.33341733507005	1.28798169326208e-10	1.17054125092505e-09
Pcam.gene190025_i0_len306	juvenile	zoeaI	10.244378793883	2.33341733507005	1.28798169326208e-10	1.17054125092505e-09
Pcam.gene178770_i0_len243	juvenile	zoeaI	10.244378793883	2.33341733507005	1.28798169326208e-10	1.17054125092505e-09
Pcam.gene148936_i0_len618	juvenile	zoeaI	10.244378793883	2.33341733507005	1.28798169326208e-10	1.17054125092505e-09
Pcam.gene139113_i0_len981	juvenile	zoeaI	10.244378793883	2.33341733507005	1.28798169326208e-10	1.17054125092505e-09
Pcam.gene139150_i0_len978	juvenile	zoeaI	10.244378793883	2.33341733507005	1.28798169326208e-10	1.17054125092505e-09
Pcam.gene157586_i0_len735	juvenile	zoeaI	10.244378793883	2.33341733507005	1.28798169326208e-10	1.17054125092505e-09
Pcam.gene165_i8_len795	juvenile	zoeaI	10.244378793883	2.33341733507005	1.28798169326208e-10	1.17054125092505e-09
Pcam.gene1039_i3_len267	juvenile	zoeaI	6.41940183426471	2.71804462686395	1.31303118754904e-10	1.19259127646091e-09
Pcam.gene864_i1_len1023	juvenile	zoeaI	4.98240708855248	7.92145851222454	1.3265561779976e-10	1.20415375054905e-09
Pcam.gene135143_i0_len1287	juvenile	zoeaI	-5.71326645072851	4.37354268703946	1.33142192165802e-10	1.2078468331209e-09
Pcam.gene111545_i0_len462	juvenile	zoeaI	4.99307109724735	7.26130760341054	1.37470505638193e-10	1.24492920086937e-09
Pcam.gene157244_i0_len717	juvenile	zoeaI	10.2280904968177	2.31609936615757	1.37805034314055e-10	1.24492920086937e-09
Pcam.gene118030_i0_len543	juvenile	zoeaI	10.2280904968177	2.31609936615757	1.37805034314055e-10	1.24492920086937e-09
Pcam.gene151708_i0_len549	juvenile	zoeaI	10.2280904968177	2.31609936615757	1.37805034314055e-10	1.24492920086937e-09
Pcam.gene159208_i0_len801	juvenile	zoeaI	10.2280904968177	2.31609936615757	1.37805034314055e-10	1.24492920086937e-09
Pcam.gene147850_i0_len627	juvenile	zoeaI	10.2280904968177	2.31609936615757	1.37805034314055e-10	1.24492920086937e-09
Pcam.gene200203_i0_len288	juvenile	zoeaI	10.2280904968177	2.31609936615757	1.37805034314055e-10	1.24492920086937e-09
Pcam.gene2085_i1_len2070	juvenile	zoeaI	-10.5415880069185	2.88808065340723	1.38481552742175e-10	1.24955063969264e-09
Pcam.gene137735_i0_len1443	juvenile	zoeaI	-10.5415880069185	2.88808065340723	1.38481552742175e-10	1.24955063969264e-09
Pcam.gene124794_i0_len366	juvenile	zoeaI	5.2125226093452	4.69840953349436	1.43417776667133e-10	1.2933210217304e-09
Pcam.gene148577_i0_len606	juvenile	zoeaI	5.13983419240217	5.40304536895955	1.43552056389268e-10	1.29376184074801e-09
Pcam.gene138639_i0_len1044	juvenile	zoeaI	5.01343104205284	6.42079816901581	1.53210867011941e-10	1.3799908651789e-09
Pcam.gene188019_i0_len321	juvenile	zoeaI	10.2116161998577	2.29857902596882	1.57971288960952e-10	1.41613315251978e-09
Pcam.gene151755_i0_len549	juvenile	zoeaI	10.2116161998577	2.29857902596882	1.57971288960952e-10	1.41613315251978e-09
Pcam.gene157222_i0_len720	juvenile	zoeaI	10.2116161998577	2.29857902596882	1.57971288960952e-10	1.41613315251978e-09
Pcam.gene158568_i0_len696	juvenile	zoeaI	10.2116161998577	2.29857902596882	1.57971288960952e-10	1.41613315251978e-09
Pcam.gene158925_i0_len768	juvenile	zoeaI	10.2116161998577	2.29857902596882	1.57971288960952e-10	1.41613315251978e-09
Pcam.gene109549_i0_len444	juvenile	zoeaI	7.4586656177689	2.29004225948829	1.57971288960952e-10	1.41613315251978e-09
Pcam.gene111183_i0_len459	juvenile	zoeaI	6.57119546425017	2.2991583371643	1.57971288960952e-10	1.41613315251978e-09
Pcam.gene158309_i0_len702	juvenile	zoeaI	6.57119546425017	2.2991583371643	1.57971288960952e-10	1.41613315251978e-09
Pcam.gene137368_i0_len1395	juvenile	zoeaI	4.96023788830325	7.54730151971105	1.59361085008378e-10	1.42774715427376e-09
Pcam.gene5967_i0_len2499	juvenile	zoeaI	4.92499111842336	9.4994694966595	1.65125521580416e-10	1.47851752478919e-09
Pcam.gene6111_i0_len555	juvenile	zoeaI	10.1949516059334	2.28085167481206	1.69254952458163e-10	1.50747356245807e-09
Pcam.gene148727_i0_len621	juvenile	zoeaI	10.1949516059334	2.28085167481206	1.69254952458163e-10	1.50747356245807e-09
Pcam.gene156963_i0_len906	juvenile	zoeaI	10.1949516059334	2.28085167481206	1.69254952458163e-10	1.50747356245807e-09
Pcam.gene155094_i0_len831	juvenile	zoeaI	10.1949516059334	2.28085167481206	1.69254952458163e-10	1.50747356245807e-09
Pcam.gene150812_i0_len567	juvenile	zoeaI	10.1949516059334	2.28085167481206	1.69254952458163e-10	1.50747356245807e-09
Pcam.gene139160_i0_len978	juvenile	zoeaI	10.1949516059334	2.28085167481206	1.69254952458163e-10	1.50747356245807e-09
Pcam.gene197396_i0_len333	juvenile	zoeaI	10.1949516059334	2.28085167481206	1.69254952458163e-10	1.50747356245807e-09
Pcam.gene153382_i0_len576	juvenile	zoeaI	10.1949516059334	2.28085167481206	1.69254952458163e-10	1.50747356245807e-09
Pcam.gene155780_i0_len927	juvenile	zoeaI	10.1949516059334	2.28085167481206	1.69254952458163e-10	1.50747356245807e-09
Pcam.gene154041_i0_len858	juvenile	zoeaI	-10.5026954839997	2.85203027401529	1.71834169499446e-10	1.52864807276371e-09
Pcam.gene65_i2_len2079	juvenile	zoeaI	-10.5026954839997	2.85203027401529	1.71834169499446e-10	1.52864807276371e-09
Pcam.gene3213_i0_len246	juvenile	zoeaI	5.5115813388271	3.54240887157522	1.74640610101932e-10	1.55270260742035e-09
Pcam.gene7365_i0_len1341	juvenile	zoeaI	5.04904640472753	5.74777303234211	1.75637925255382e-10	1.56065370534841e-09
Pcam.gene1121_i0_len1074	juvenile	zoeaI	5.2902238079888	4.26181793221506	1.77306238126769e-10	1.57455422486551e-09
Pcam.gene110271_i0_len441	juvenile	zoeaI	6.23766815344447	2.94504525969011	1.8083702390477e-10	1.6049683140933e-09
Pcam.gene184042_i0_len249	juvenile	zoeaI	6.55433612564024	2.28147439170166	1.81431567742922e-10	1.60930225486257e-09
Pcam.gene5861_i0_len678	juvenile	zoeaI	5.66113980961914	3.3663616788657	1.83868672290185e-10	1.62996511714236e-09
Pcam.gene2748_i1_len525	juvenile	zoeaI	-10.4913880004384	2.8415573828618	1.91750951354247e-10	1.69884614796307e-09
Pcam.gene132211_i0_len381	juvenile	zoeaI	10.1780922673235	2.26291251557245	1.94578782796758e-10	1.71787212084551e-09
Pcam.gene160192_i0_len759	juvenile	zoeaI	10.1780922673235	2.26291251557245	1.94578782796758e-10	1.71787212084551e-09
Pcam.gene153116_i0_len579	juvenile	zoeaI	10.1780922673235	2.26291251557245	1.94578782796758e-10	1.71787212084551e-09
Pcam.gene158790_i0_len783	juvenile	zoeaI	10.1780922673235	2.26291251557245	1.94578782796758e-10	1.71787212084551e-09
Pcam.gene138910_i0_len993	juvenile	zoeaI	10.1780922673235	2.26291251557245	1.94578782796758e-10	1.71787212084551e-09
Pcam.gene118618_i0_len534	juvenile	zoeaI	10.1780922673235	2.26291251557245	1.94578782796758e-10	1.71787212084551e-09
Pcam.gene141627_i0_len2946	juvenile	zoeaI	-6.08068854163044	3.77707063841597	1.96823667555619e-10	1.7366794196084e-09
Pcam.gene138798_i0_len987	juvenile	zoeaI	-4.90082048146065	9.21333190938348	2.02966171423189e-10	1.78983556289948e-09
Pcam.gene19835_i0_len204	juvenile	zoeaI	5.85882857323433	3.14630722979695	2.17348235309407e-10	1.91554727454189e-09
Pcam.gene121420_i0_len486	juvenile	zoeaI	5.89458612412825	2.91615469709933	2.17576202465473e-10	1.916441550786e-09
Pcam.gene155530_i0_len939	juvenile	zoeaI	10.1610335785293	2.24475658665191	2.24133202897381e-10	1.95825722254633e-09
Pcam.gene197547_i0_len333	juvenile	zoeaI	10.1610335785293	2.24475658665191	2.24133202897381e-10	1.95825722254633e-09
Pcam.gene114017_i0_len417	juvenile	zoeaI	10.1610335785293	2.24475658665191	2.24133202897381e-10	1.95825722254633e-09
Pcam.gene157208_i0_len720	juvenile	zoeaI	10.1610335785293	2.24475658665191	2.24133202897381e-10	1.95825722254633e-09
Pcam.gene121052_i0_len498	juvenile	zoeaI	10.1610335785293	2.24475658665191	2.24133202897381e-10	1.95825722254633e-09
Pcam.gene114105_i0_len432	juvenile	zoeaI	10.1610335785293	2.24475658665191	2.24133202897381e-10	1.95825722254633e-09
Pcam.gene5322_i0_len1065	juvenile	zoeaI	10.1610335785293	2.24475658665191	2.24133202897381e-10	1.95825722254633e-09
Pcam.gene151449_i0_len570	juvenile	zoeaI	10.1610335785293	2.24475658665191	2.24133202897381e-10	1.95825722254633e-09
Pcam.gene159566_i0_len744	juvenile	zoeaI	10.1610335785293	2.24475658665191	2.24133202897381e-10	1.95825722254633e-09
Pcam.gene155162_i0_len828	juvenile	zoeaI	10.1610335785293	2.24475658665191	2.24133202897381e-10	1.95825722254633e-09
Pcam.gene158084_i0_len687	juvenile	zoeaI	10.1610335785293	2.24475658665191	2.24133202897381e-10	1.95825722254633e-09
Pcam.gene195788_i0_len327	juvenile	zoeaI	10.1610335785293	2.24475658665191	2.24133202897381e-10	1.95825722254633e-09
Pcam.gene156482_i0_len885	juvenile	zoeaI	10.1610335785293	2.24475658665191	2.24133202897381e-10	1.95825722254633e-09
Pcam.gene116250_i0_len522	juvenile	zoeaI	6.52001462703945	2.24547153356624	2.24133202897381e-10	1.95825722254633e-09
Pcam.gene5104_i0_len1719	juvenile	zoeaI	5.33002275735491	4.22235372919884	2.24325275340532e-10	1.95880571839139e-09
Pcam.gene3168_i0_len1992	juvenile	zoeaI	-5.15872169308396	5.52766116337358	2.26918022649505e-10	1.98030417231567e-09
Pcam.gene153050_i0_len600	juvenile	zoeaI	4.94261221075519	6.47545810282438	2.38620225621478e-10	2.08122994713034e-09
Pcam.gene156977_i0_len819	juvenile	zoeaI	-10.4510989472472	2.80427244448732	2.39656473802927e-10	2.08906534989318e-09
Pcam.gene156328_i0_len897	juvenile	zoeaI	10.1437707687227	2.22637875451474	2.40735662371261e-10	2.09005460454132e-09
Pcam.gene7226_i0_len567	juvenile	zoeaI	10.1437707687227	2.22637875451474	2.40735662371261e-10	2.09005460454132e-09
Pcam.gene158989_i0_len774	juvenile	zoeaI	10.1437707687227	2.22637875451474	2.40735662371261e-10	2.09005460454132e-09
Pcam.gene156998_i0_len912	juvenile	zoeaI	10.1437707687227	2.22637875451474	2.40735662371261e-10	2.09005460454132e-09
Pcam.gene132241_i0_len381	juvenile	zoeaI	10.1437707687227	2.22637875451474	2.40735662371261e-10	2.09005460454132e-09
Pcam.gene193563_i0_len336	juvenile	zoeaI	10.1437707687227	2.22637875451474	2.40735662371261e-10	2.09005460454132e-09
Pcam.gene41420_i0_len237	juvenile	zoeaI	10.1437707687227	2.22637875451474	2.40735662371261e-10	2.09005460454132e-09
Pcam.gene2270_i0_len5265	juvenile	zoeaI	-5.48770802520306	4.37221000648	2.44713182605092e-10	2.12337039889298e-09
Pcam.gene159321_i0_len783	juvenile	zoeaI	-5.02304431540612	6.19200747791769	2.46129790715554e-10	2.13443979927913e-09
Pcam.gene153551_i0_len585	juvenile	zoeaI	5.02230986487521	5.22288069278189	2.65279592093196e-10	2.29919097266128e-09
Pcam.gene6021_i0_len1173	juvenile	zoeaI	-5.66549042207721	4.07806991583416	2.72607754900578e-10	2.36135362306676e-09
Pcam.gene5236_i0_len1611	juvenile	zoeaI	-5.87083639371969	3.96789074690543	2.77627844156549e-10	2.40114304472649e-09
Pcam.gene155934_i0_len960	juvenile	zoeaI	10.126298893737	2.20777370581286	2.78152214092079e-10	2.40114304472649e-09
Pcam.gene159850_i0_len741	juvenile	zoeaI	10.126298893737	2.20777370581286	2.78152214092079e-10	2.40114304472649e-09
Pcam.gene139226_i0_len1008	juvenile	zoeaI	10.126298893737	2.20777370581286	2.78152214092079e-10	2.40114304472649e-09
Pcam.gene138814_i0_len987	juvenile	zoeaI	10.126298893737	2.20777370581286	2.78152214092079e-10	2.40114304472649e-09
Pcam.gene110161_i0_len438	juvenile	zoeaI	7.37232683940197	2.19880546071186	2.78152214092079e-10	2.40114304472649e-09
Pcam.gene139356_i0_len1014	juvenile	zoeaI	-5.12228542248433	5.49277957261546	2.87904692901183e-10	2.48391577303697e-09
Pcam.gene191558_i0_len309	juvenile	zoeaI	10.1086128275665	2.1889359390619	2.99224351523296e-10	2.57570961680565e-09
Pcam.gene138914_i0_len993	juvenile	zoeaI	10.1086128275665	2.1889359390619	2.99224351523296e-10	2.57570961680565e-09
Pcam.gene157558_i0_len729	juvenile	zoeaI	10.1086128275665	2.1889359390619	2.99224351523296e-10	2.57570961680565e-09
Pcam.gene149385_i0_len663	juvenile	zoeaI	10.1086128275665	2.1889359390619	2.99224351523296e-10	2.57570961680565e-09
Pcam.gene5077_i0_len1704	juvenile	zoeaI	5.10666891038655	4.84174186926765	2.9947560775089e-10	2.57640855049743e-09
Pcam.gene158093_i0_len684	juvenile	zoeaI	-4.90611126831066	7.09043722286968	3.10229146756184e-10	2.66740724935085e-09
Pcam.gene139827_i0_len1137	juvenile	zoeaI	5.1996004567544	4.1714872576204	3.16104810771076e-10	2.71638563992162e-09
Pcam.gene117968_i0_len546	juvenile	zoeaI	5.83713425415096	2.85699973389165	3.18313459980942e-10	2.73381457976829e-09
Pcam.gene1987_i0_len966	juvenile	zoeaI	4.82579450421046	8.67604770204447	3.24015405952293e-10	2.77985424359492e-09
Pcam.gene1975_i2_len573	juvenile	zoeaI	-5.2334717620392	4.88022989583009	3.24041095325982e-10	2.77985424359492e-09
Pcam.gene142494_i0_len2574	juvenile	zoeaI	4.90039400799585	6.32493887631331	3.34174689160336e-10	2.86516499195194e-09
Pcam.gene134904_i0_len1308	juvenile	zoeaI	-5.43378193353005	4.32116759193454	3.45464528957349e-10	2.96028711182344e-09
Pcam.gene155962_i0_len960	juvenile	zoeaI	10.0907072533385	2.16985975583767	3.46840205465053e-10	2.96202317519479e-09
Pcam.gene159968_i0_len767	juvenile	zoeaI	10.0907072533385	2.16985975583767	3.46840205465053e-10	2.96202317519479e-09
Pcam.gene122349_i0_len363	juvenile	zoeaI	10.0907072533385	2.16985975583767	3.46840205465053e-10	2.96202317519479e-09
Pcam.gene113742_i0_len417	juvenile	zoeaI	10.0907072533385	2.16985975583767	3.46840205465053e-10	2.96202317519479e-09
Pcam.gene148097_i0_len642	juvenile	zoeaI	10.0907072533385	2.16985975583767	3.46840205465053e-10	2.96202317519479e-09
Pcam.gene119745_i0_len468	juvenile	zoeaI	10.0907072533385	2.16985975583767	3.46840205465053e-10	2.96202317519479e-09
Pcam.gene137639_i0_len1428	juvenile	zoeaI	-5.00404685727648	5.85637519039169	3.48024809292155e-10	2.9704652736767e-09
Pcam.gene152655_i0_len591	juvenile	zoeaI	-5.21818979523819	4.9777828034139	3.50783438884806e-10	2.99232494318964e-09
Pcam.gene4648_i0_len1521	juvenile	zoeaI	-10.3854227995737	2.74359570824111	3.58471995726835e-10	3.05447172961842e-09
Pcam.gene2795_i0_len1749	juvenile	zoeaI	-10.3854227995737	2.74359570824111	3.58471995726835e-10	3.05447172961842e-09
Pcam.gene2382_i1_len4041	juvenile	zoeaI	-5.42393652081937	4.31185804768819	3.73587379563771e-10	3.17552703473627e-09
Pcam.gene153176_i0_len579	juvenile	zoeaI	10.0725766537187	2.15053925145963	3.73727043098004e-10	3.17552703473627e-09
Pcam.gene139002_i0_len975	juvenile	zoeaI	10.0725766537187	2.15053925145963	3.73727043098004e-10	3.17552703473627e-09
Pcam.gene113447_i0_len414	juvenile	zoeaI	10.0725766537187	2.15053925145963	3.73727043098004e-10	3.17552703473627e-09
Pcam.gene154688_i0_len867	juvenile	zoeaI	10.0725766537187	2.15053925145963	3.73727043098004e-10	3.17552703473627e-09
Pcam.gene6119_i0_len678	juvenile	zoeaI	4.81112483253075	8.19325980256075	3.75752228266196e-10	3.19094521201394e-09
Pcam.gene142255_i0_len2295	juvenile	zoeaI	-4.83197718459529	7.88712771685994	3.79586342887798e-10	3.22169921274518e-09
Pcam.gene118714_i0_len531	juvenile	zoeaI	-6.23365072220691	3.38161748555046	3.94119425809976e-10	3.34156759462634e-09
Pcam.gene120497_i0_len495	juvenile	zoeaI	-4.82218673522025	7.99444159555988	3.9415058030345e-10	3.34156759462634e-09
Pcam.gene174289_i0_len243	juvenile	zoeaI	7.31792931254047	2.14129183478939	4.02924468340036e-10	3.41404121663957e-09
Pcam.gene264_i0_len1428	juvenile	zoeaI	-10.3731536883642	2.73227467288506	4.0340149864292e-10	3.41617255698169e-09
Pcam.gene144682_i0_len1711	juvenile	zoeaI	5.39492594789725	3.69258704330776	4.04744035475592e-10	3.42562689243308e-09
Pcam.gene133661_i0_len390	juvenile	zoeaI	5.37860891864773	3.40786792695279	4.20515014662541e-10	3.55712030828448e-09
Pcam.gene1216_i1_len909	juvenile	zoeaI	-4.7918935279422	8.78918628268892	4.25804488929515e-10	3.59985379870656e-09
Pcam.gene146007_i0_len2064	juvenile	zoeaI	5.78946644567376	2.8079131747682	4.27607803914738e-10	3.61308322883897e-09
Pcam.gene139556_i0_len1002	juvenile	zoeaI	10.054215300705	2.13096830512548	4.34650804429802e-10	3.65627967080039e-09
Pcam.gene5630_i1_len312	juvenile	zoeaI	10.054215300705	2.13096830512548	4.34650804429802e-10	3.65627967080039e-09
Pcam.gene159137_i0_len792	juvenile	zoeaI	10.054215300705	2.13096830512548	4.34650804429802e-10	3.65627967080039e-09
Pcam.gene154904_i0_len804	juvenile	zoeaI	10.054215300705	2.13096830512548	4.34650804429802e-10	3.65627967080039e-09
Pcam.gene155644_i0_len942	juvenile	zoeaI	10.054215300705	2.13096830512548	4.34650804429802e-10	3.65627967080039e-09
Pcam.gene121874_i0_len489	juvenile	zoeaI	10.054215300705	2.13096830512548	4.34650804429802e-10	3.65627967080039e-09
Pcam.gene159464_i0_len789	juvenile	zoeaI	10.054215300705	2.13096830512548	4.34650804429802e-10	3.65627967080039e-09
Pcam.gene140352_i0_len1176	juvenile	zoeaI	6.41186110308065	2.13201011376718	4.34650804429802e-10	3.65627967080039e-09
Pcam.gene11798_i0_len210	juvenile	zoeaI	-6.21039198303682	3.35993549776396	4.41629691637183e-10	3.71103069887067e-09
Pcam.gene2220_i1_len3240	juvenile	zoeaI	5.07964978446874	4.45430170438338	4.41733547318713e-10	3.71103069887067e-09
Pcam.gene156234_i0_len951	juvenile	zoeaI	-6.97265101407423	3.17705450716597	4.41894348565194e-10	3.71103069887067e-09
Pcam.gene146404_i0_len2172	juvenile	zoeaI	-5.58893394350863	4.00590044348452	4.48446934048905e-10	3.7639728813523e-09
Pcam.gene4739_i0_len1689	juvenile	zoeaI	-4.9356175128337	5.98061452006972	4.49359321592103e-10	3.76954248179422e-09
Pcam.gene156186_i0_len954	juvenile	zoeaI	-5.25534683926371	4.64652706828925	4.61398472149085e-10	3.86685981445923e-09
Pcam.gene53366_i0_len228	juvenile	zoeaI	5.73775438130727	3.0222133507855	4.61470795019293e-10	3.86685981445923e-09
Pcam.gene139096_i0_len981	juvenile	zoeaI	10.0356172447639	2.11114056945808	4.69146900019469e-10	3.92250305479854e-09
Pcam.gene152326_i0_len594	juvenile	zoeaI	10.0356172447639	2.11114056945808	4.69146900019469e-10	3.92250305479854e-09
Pcam.gene118705_i0_len531	juvenile	zoeaI	10.0356172447639	2.11114056945808	4.69146900019469e-10	3.92250305479854e-09
Pcam.gene155808_i0_len933	juvenile	zoeaI	10.0356172447639	2.11114056945808	4.69146900019469e-10	3.92250305479854e-09
Pcam.gene156321_i0_len897	juvenile	zoeaI	6.21407611309046	2.50432368803171	4.82851995179895e-10	4.03486361112819e-09
Pcam.gene208580_i0_len291	juvenile	zoeaI	5.18109251068488	3.9007914350844	4.94462400782566e-10	4.12960604843213e-09
Pcam.gene111250_i0_len459	juvenile	zoeaI	7.2804903150933	2.10169780564961	5.06678652021026e-10	4.22930114496889e-09
Pcam.gene6302_i1_len513	juvenile	zoeaI	-5.2182130516213	4.74413830191886	5.4393093714864e-10	4.53774983359135e-09
Pcam.gene154368_i0_len873	juvenile	zoeaI	10.0167763032578	2.09104945942257	5.47539833635625e-10	4.55781784592293e-09
Pcam.gene138064_i0_len1032	juvenile	zoeaI	10.0167763032578	2.09104945942257	5.47539833635625e-10	4.55781784592293e-09
Pcam.gene200685_i0_len288	juvenile	zoeaI	10.0167763032578	2.09104945942257	5.47539833635625e-10	4.55781784592293e-09
Pcam.gene138988_i0_len972	juvenile	zoeaI	10.0167763032578	2.09104945942257	5.47539833635625e-10	4.55781784592293e-09
Pcam.gene4191_i0_len288	juvenile	zoeaI	6.04984764987555	2.75076770036541	5.79604758223675e-10	4.82208242014755e-09
Pcam.gene134640_i0_len384	juvenile	zoeaI	4.8177864733831	6.15668914599352	5.82286088065557e-10	4.84173119330033e-09
Pcam.gene137462_i0_len1359	juvenile	zoeaI	-5.54401581658868	3.96364034761667	5.88006767100098e-10	4.88661685220323e-09
Pcam.gene148044_i0_len642	juvenile	zoeaI	9.99768604810601	2.07068814055395	5.92055267264539e-10	4.90948949045307e-09
Pcam.gene153051_i0_len600	juvenile	zoeaI	9.99768604810601	2.07068814055395	5.92055267264539e-10	4.90948949045307e-09
Pcam.gene111163_i0_len459	juvenile	zoeaI	9.99768604810601	2.07068814055395	5.92055267264539e-10	4.90948949045307e-09
Pcam.gene156942_i0_len903	juvenile	zoeaI	9.99768604810601	2.07068814055395	5.92055267264539e-10	4.90948949045307e-09
Pcam.gene137965_i0_len1422	juvenile	zoeaI	-6.92744678499165	3.13500584552625	6.00956985006169e-10	4.98057895122728e-09
Pcam.gene7512_i0_len942	juvenile	zoeaI	-4.73552229805188	8.86162036100095	6.10158807121848e-10	5.05407650513723e-09
Pcam.gene2203_i0_len3645	juvenile	zoeaI	-5.89960723707572	3.60712863018838	6.21505757900577e-10	5.14525258589822e-09
Pcam.gene154096_i0_len840	juvenile	zoeaI	-6.92284747344586	3.1307311020983	6.28430939098972e-10	5.19974261460919e-09
Pcam.gene135476_i0_len1317	juvenile	zoeaI	-5.12262704537357	4.88687266698779	6.45224143512715e-10	5.33577826103582e-09
Pcam.gene137262_i0_len1386	juvenile	zoeaI	5.68414569263083	2.96725823276776	6.57292682684557e-10	5.42965329480428e-09
Pcam.gene4580_i0_len618	juvenile	zoeaI	5.68414569263083	2.96725823276776	6.57292682684557e-10	5.42965329480428e-09
Pcam.gene139840_i0_len1140	juvenile	zoeaI	-5.30071211661281	4.37981153544187	6.79113196466959e-10	5.60684737137571e-09
Pcam.gene192292_i0_len336	juvenile	zoeaI	5.15895471296822	4.05166329661358	6.81043075403637e-10	5.61971818756269e-09
Pcam.gene125953_i0_len351	juvenile	zoeaI	9.97833979261856	2.05004951652892	6.93525246005852e-10	5.70098072544149e-09
Pcam.gene156167_i0_len948	juvenile	zoeaI	9.97833979261856	2.05004951652892	6.93525246005852e-10	5.70098072544149e-09
Pcam.gene111355_i0_len465	juvenile	zoeaI	9.97833979261856	2.05004951652892	6.93525246005852e-10	5.70098072544149e-09
Pcam.gene111351_i0_len465	juvenile	zoeaI	9.97833979261856	2.05004951652892	6.93525246005852e-10	5.70098072544149e-09
Pcam.gene191958_i0_len309	juvenile	zoeaI	9.97833979261856	2.05004951652892	6.93525246005852e-10	5.70098072544149e-09
Pcam.gene211116_i0_len294	juvenile	zoeaI	6.33497443575211	2.05136021784231	6.93525246005852e-10	5.70098072544149e-09
Pcam.gene3097_i1_len228	juvenile	zoeaI	6.33497443575211	2.05136021784231	6.93525246005852e-10	5.70098072544149e-09
Pcam.gene110157_i0_len438	juvenile	zoeaI	4.70673668391538	8.71666910776641	6.94149712274495e-10	5.70301959921833e-09
Pcam.gene145710_i0_len1674	juvenile	zoeaI	-10.2842179034961	2.65034496574105	6.98725463279168e-10	5.73439369917627e-09
Pcam.gene5624_i1_len2190	juvenile	zoeaI	-10.2842179034961	2.65034496574105	6.98725463279168e-10	5.73439369917627e-09
Pcam.gene142222_i0_len2238	juvenile	zoeaI	4.87220456408999	5.07564778184156	7.04852531845679e-10	5.78154621411047e-09
Pcam.gene135295_i0_len1353	juvenile	zoeaI	4.79601871157347	6.10499534590776	7.07510887537969e-10	5.80021100984861e-09
Pcam.gene156696_i0_len915	juvenile	zoeaI	5.29425297651951	3.32254491804662	7.09950041739322e-10	5.81705956319671e-09
Pcam.gene151252_i0_len576	juvenile	zoeaI	4.95826339893018	4.64900019741278	7.18754914036749e-10	5.88601997170635e-09
Pcam.gene155907_i0_len960	juvenile	zoeaI	4.85300271826157	5.24311479582231	7.23657150935894e-10	5.9229637151155e-09
Pcam.gene146223_i0_len2022	juvenile	zoeaI	-10.2710531289754	2.63823731132019	7.44117109037673e-10	6.08713509822934e-09
Pcam.gene146656_i0_len2169	juvenile	zoeaI	-4.94068193843526	5.38834882654259	7.54044420095177e-10	6.16501509144195e-09
Pcam.gene1565_i1_len729	juvenile	zoeaI	4.78939126329627	5.71146455907595	7.73612276873807e-10	6.32158899387172e-09
Pcam.gene5066_i1_len795	juvenile	zoeaI	4.70381728119402	7.99879632534982	7.74355249932243e-10	6.32412684697412e-09
Pcam.gene4780_i0_len723	juvenile	zoeaI	4.71045478731801	7.62796684613325	7.74757718018744e-10	6.32412684697412e-09
Pcam.gene141303_i0_len2802	juvenile	zoeaI	4.67268670132096	10.0501965825023	7.96814706205795e-10	6.49912749267431e-09
Pcam.gene143513_i0_len5739	juvenile	zoeaI	-5.49765410325341	3.92008866077481	7.9705471164283e-10	6.49912749267431e-09
Pcam.gene154757_i0_len810	juvenile	zoeaI	9.95873057743535	2.02912621582288	8.14455068313596e-10	6.6089953320573e-09
Pcam.gene116782_i0_len504	juvenile	zoeaI	9.95873057743535	2.02912621582288	8.14455068313596e-10	6.6089953320573e-09
Pcam.gene152194_i0_len555	juvenile	zoeaI	9.95873057743535	2.02912621582288	8.14455068313596e-10	6.6089953320573e-09
Pcam.gene31836_i0_len231	juvenile	zoeaI	9.95873057743535	2.02912621582288	8.14455068313596e-10	6.6089953320573e-09
Pcam.gene154388_i0_len873	juvenile	zoeaI	9.95873057743535	2.02912621582288	8.14455068313596e-10	6.6089953320573e-09
Pcam.gene155800_i0_len933	juvenile	zoeaI	9.95873057743535	2.02912621582288	8.14455068313596e-10	6.6089953320573e-09
Pcam.gene154710_i0_len813	juvenile	zoeaI	9.95873057743535	2.02912621582288	8.14455068313596e-10	6.6089953320573e-09
Pcam.gene147591_i0_len627	juvenile	zoeaI	9.95873057743535	2.02912621582288	8.14455068313596e-10	6.6089953320573e-09
Pcam.gene159407_i0_len792	juvenile	zoeaI	9.95873057743535	2.02912621582288	8.14455068313596e-10	6.6089953320573e-09
Pcam.gene6677_i0_len801	juvenile	zoeaI	-10.2510779452403	2.61987602461917	8.44952107544204e-10	6.84913024574355e-09
Pcam.gene132405_i0_len375	juvenile	zoeaI	6.12299867144246	2.4094633719491	8.44952107544204e-10	6.84913024574355e-09
Pcam.gene138650_i0_len1047	juvenile	zoeaI	4.68064545698021	8.22350461356921	8.59184228395792e-10	6.9607706204258e-09
Pcam.gene111431_i0_len468	juvenile	zoeaI	-5.84631315970863	3.55730738018044	8.60946437175055e-10	6.97131936034318e-09
Pcam.gene148460_i0_len615	juvenile	zoeaI	9.9388511554963	2.0079105776637	8.83476684272374e-10	7.13088533123413e-09
Pcam.gene152178_i0_len555	juvenile	zoeaI	9.9388511554963	2.0079105776637	8.83476684272374e-10	7.13088533123413e-09
Pcam.gene206286_i0_len297	juvenile	zoeaI	9.9388511554963	2.0079105776637	8.83476684272374e-10	7.13088533123413e-09
Pcam.gene34926_i0_len231	juvenile	zoeaI	9.9388511554963	2.0079105776637	8.83476684272374e-10	7.13088533123413e-09
Pcam.gene149576_i0_len678	juvenile	zoeaI	9.9388511554963	2.0079105776637	8.83476684272374e-10	7.13088533123413e-09
Pcam.gene158576_i0_len699	juvenile	zoeaI	9.9388511554963	2.0079105776637	8.83476684272374e-10	7.13088533123413e-09
Pcam.gene4583_i0_len618	juvenile	zoeaI	4.83417046338674	5.03839841065526	8.93430255875714e-10	7.20738465203252e-09
Pcam.gene140983_i0_len1113	juvenile	zoeaI	5.08958739197501	3.8093429733504	9.07273781853519e-10	7.31516646890943e-09
Pcam.gene134813_i0_len1302	juvenile	zoeaI	4.84742138028531	4.83746259982698	9.2729550007642e-10	7.47262065221157e-09
Pcam.gene156607_i0_len891	juvenile	zoeaI	-4.93150385199628	5.16223484174591	9.28110924105368e-10	7.47521557692521e-09
Pcam.gene1909_i0_len1632	juvenile	zoeaI	4.68866311480548	7.37641583876982	9.31637031481667e-10	7.4996286009284e-09
Pcam.gene155893_i0_len960	juvenile	zoeaI	4.8955833900007	4.72230000701368	9.61546420292527e-10	7.73628691844492e-09
Pcam.gene8180_i0_len930	juvenile	zoeaI	5.1619194856617	3.68518795866455	9.66958556072801e-10	7.77570176459816e-09
Pcam.gene8127_i0_len423	juvenile	zoeaI	4.65275121062899	8.13613876131953	1.02207519361762e-09	8.21455659591882e-09
Pcam.gene150825_i0_len567	juvenile	zoeaI	9.91869397596146	1.98639463701863	1.04165884922831e-09	8.34980506127451e-09
Pcam.gene155220_i0_len837	juvenile	zoeaI	9.91869397596146	1.98639463701863	1.04165884922831e-09	8.34980506127451e-09
Pcam.gene132396_i0_len381	juvenile	zoeaI	9.91869397596146	1.98639463701863	1.04165884922831e-09	8.34980506127451e-09
Pcam.gene113275_i0_len423	juvenile	zoeaI	9.91869397596146	1.98639463701863	1.04165884922831e-09	8.34980506127451e-09
Pcam.gene7334_i0_len489	juvenile	zoeaI	7.16196517882731	1.97631682051651	1.04165884922831e-09	8.34980506127451e-09
Pcam.gene142621_i0_len2394	juvenile	zoeaI	-5.22920773897217	4.31232445305157	1.07377207000974e-09	8.60266888453069e-09
Pcam.gene137394_i0_len1362	juvenile	zoeaI	-4.8218516624271	5.630762561513	1.08175283321756e-09	8.66202717930548e-09
Pcam.gene144666_i0_len1713	juvenile	zoeaI	-5.65688336691868	3.76668774469854	1.08344252412084e-09	8.67097424217155e-09
Pcam.gene383_i0_len1137	juvenile	zoeaI	4.92286625230181	4.51656105290227	1.12134345776935e-09	8.96956356135465e-09
Pcam.gene159556_i0_len744	juvenile	zoeaI	9.89825116699182	1.96457010862399	1.13223787959598e-09	9.03286144069462e-09
Pcam.gene188199_i0_len318	juvenile	zoeaI	9.89825116699182	1.96457010862399	1.13223787959598e-09	9.03286144069462e-09
Pcam.gene154681_i0_len867	juvenile	zoeaI	9.89825116699182	1.96457010862399	1.13223787959598e-09	9.03286144069462e-09
Pcam.gene125668_i0_len351	juvenile	zoeaI	9.89825116699182	1.96457010862399	1.13223787959598e-09	9.03286144069462e-09
Pcam.gene160099_i0_len753	juvenile	zoeaI	9.89825116699182	1.96457010862399	1.13223787959598e-09	9.03286144069462e-09
Pcam.gene141823_i0_len2820	juvenile	zoeaI	-4.7002285969079	6.83101507294021	1.16548670161319e-09	9.29322291023147e-09
Pcam.gene7467_i0_len945	juvenile	zoeaI	-4.93193808277705	5.08222825393195	1.18684734318968e-09	9.45856772715606e-09
Pcam.gene3448_i0_len981	juvenile	zoeaI	-5.43068654981267	3.85730182166333	1.21369452955731e-09	9.6674406534139e-09
Pcam.gene114493_i0_len435	juvenile	zoeaI	4.81106817767064	4.98225066673953	1.28129130830566e-09	1.02005062116819e-08
Pcam.gene147030_i0_len1878	juvenile	zoeaI	-5.78390560968419	3.49908240119154	1.29158861882344e-09	1.02770838104911e-08
Pcam.gene154071_i0_len855	juvenile	zoeaI	-4.64256063922439	7.71617310271551	1.31206101279703e-09	1.04345009679134e-08
Pcam.gene147087_i0_len1869	juvenile	zoeaI	-6.80282423291362	3.01940921134647	1.32216236718897e-09	1.05093178714128e-08
Pcam.gene134803_i0_len1299	juvenile	zoeaI	-4.8849667747956	5.26648595379717	1.33057323880706e-09	1.05706264121274e-08
Pcam.gene160763_i0_len263	juvenile	zoeaI	5.04035250016481	3.84939848014788	1.337648972163e-09	1.05777326532382e-08
Pcam.gene118608_i0_len534	juvenile	zoeaI	9.87751451729254	1.94242836996898	1.34054433625197e-09	1.05777326532382e-08
Pcam.gene155290_i0_len822	juvenile	zoeaI	9.87751451729254	1.94242836996898	1.34054433625197e-09	1.05777326532382e-08
Pcam.gene203773_i0_len282	juvenile	zoeaI	9.87751451729254	1.94242836996898	1.34054433625197e-09	1.05777326532382e-08
Pcam.gene154328_i0_len876	juvenile	zoeaI	9.87751451729254	1.94242836996898	1.34054433625197e-09	1.05777326532382e-08
Pcam.gene148896_i0_len624	juvenile	zoeaI	9.87751451729254	1.94242836996898	1.34054433625197e-09	1.05777326532382e-08
Pcam.gene7473_i1_len285	juvenile	zoeaI	9.87751451729254	1.94242836996898	1.34054433625197e-09	1.05777326532382e-08
Pcam.gene149665_i0_len681	juvenile	zoeaI	9.87751451729254	1.94242836996898	1.34054433625197e-09	1.05777326532382e-08
Pcam.gene111414_i0_len465	juvenile	zoeaI	9.87751451729254	1.94242836996898	1.34054433625197e-09	1.05777326532382e-08
Pcam.gene109719_i0_len450	juvenile	zoeaI	9.87751451729254	1.94242836996898	1.34054433625197e-09	1.05777326532382e-08
Pcam.gene6108_i1_len669	juvenile	zoeaI	9.87751451729254	1.94242836996898	1.34054433625197e-09	1.05777326532382e-08
Pcam.gene117671_i0_len546	juvenile	zoeaI	9.87751451729254	1.94242836996898	1.34054433625197e-09	1.05777326532382e-08
Pcam.gene7867_i0_len2088	juvenile	zoeaI	6.23271931462693	1.9441492214125	1.34054433625197e-09	1.05777326532382e-08
Pcam.gene6013_i0_len240	juvenile	zoeaI	5.60901282153738	2.62208542600711	1.36879763133909e-09	1.07950463897904e-08
Pcam.gene4120_i1_len5757	juvenile	zoeaI	-4.58975871068084	10.0925388301126	1.38869313367539e-09	1.09462544095641e-08
Pcam.gene139901_i0_len1149	juvenile	zoeaI	-4.63823521530671	7.56193035931914	1.40554969025481e-09	1.10733633943632e-08
Pcam.gene155359_i0_len819	juvenile	zoeaI	4.66301687572124	6.10862381568784	1.41174262681221e-09	1.11163725552001e-08
Pcam.gene142964_i0_len4206	juvenile	zoeaI	-4.60964322870755	8.4102733668854	1.41903335237156e-09	1.11679767732099e-08
Pcam.gene146910_i0_len1923	juvenile	zoeaI	-10.1682909917607	2.54390558249793	1.42851415852316e-09	1.12367546737414e-08
Pcam.gene155380_i0_len819	juvenile	zoeaI	4.69234546044823	5.61708937739043	1.43642641349231e-09	1.12931293017169e-08
Pcam.gene146981_i0_len1752	juvenile	zoeaI	-6.78772664525598	3.00543800746137	1.45681332392861e-09	1.14387654042996e-08
Pcam.gene11242_i0_len210	juvenile	zoeaI	9.85647545631017	1.91996044315102	1.4602357948459e-09	1.14387654042996e-08
Pcam.gene204706_i0_len279	juvenile	zoeaI	9.85647545631017	1.91996044315102	1.4602357948459e-09	1.14387654042996e-08
Pcam.gene159642_i0_len747	juvenile	zoeaI	9.85647545631017	1.91996044315102	1.4602357948459e-09	1.14387654042996e-08
Pcam.gene165237_i0_len258	juvenile	zoeaI	9.85647545631017	1.91996044315102	1.4602357948459e-09	1.14387654042996e-08
Pcam.gene119367_i0_len483	juvenile	zoeaI	9.85647545631017	1.91996044315102	1.4602357948459e-09	1.14387654042996e-08
Pcam.gene156588_i0_len891	juvenile	zoeaI	9.85647545631017	1.91996044315102	1.4602357948459e-09	1.14387654042996e-08
Pcam.gene145210_i0_len1596	juvenile	zoeaI	-5.60335339116407	3.71657200301546	1.49147087409487e-09	1.16774076188823e-08
Pcam.gene148917_i0_len621	juvenile	zoeaI	-4.7867504891713	5.48838619932631	1.51481165913701e-09	1.18540271879782e-08
Pcam.gene139231_i0_len1005	juvenile	zoeaI	-4.89151093012623	4.9587523878332	1.51669557082574e-09	1.18626421775994e-08
Pcam.gene172818_i0_len267	juvenile	zoeaI	6.02578174203628	2.3082012353488	1.52845068325795e-09	1.19484147839824e-08
Pcam.gene145515_i0_len1584	juvenile	zoeaI	-6.77246939124633	2.99132634819212	1.60670033345694e-09	1.25471701298313e-08
Pcam.gene156244_i0_len951	juvenile	zoeaI	-6.77246939124633	2.99132634819212	1.60670033345694e-09	1.25471701298313e-08
Pcam.gene142396_i0_len2517	juvenile	zoeaI	-4.80145802748957	5.44461817538558	1.62788956448886e-09	1.27060932004153e-08
Pcam.gene137584_i0_len1437	juvenile	zoeaI	4.72550390291937	5.23072231665659	1.68985446784099e-09	1.31829532377915e-08
Pcam.gene755_i0_len564	juvenile	zoeaI	-5.15605952528486	4.24345386696283	1.70029909426058e-09	1.32576074513885e-08
Pcam.gene146218_i0_len2025	juvenile	zoeaI	-4.69162409430787	6.10027381061578	1.71433502172117e-09	1.33601726229814e-08
Pcam.gene148569_i0_len609	juvenile	zoeaI	4.88231015494389	4.31659768431965	1.71536657060122e-09	1.33613385833463e-08
Pcam.gene147838_i0_len627	juvenile	zoeaI	9.83512503296452	1.89715697551216	1.73649662089783e-09	1.3518974206887e-08
Pcam.gene186361_i0_len318	juvenile	zoeaI	-10.13234335488	2.51098211764206	1.75221493947696e-09	1.36273389800184e-08
Pcam.gene144369_i0_len1731	juvenile	zoeaI	-10.1250450790695	2.504302595465	1.75221493947696e-09	1.36273389800184e-08
Pcam.gene149352_i0_len666	juvenile	zoeaI	-5.99136718992889	3.1566105917576	1.77194730577172e-09	1.37737309812425e-08
Pcam.gene196622_i0_len324	juvenile	zoeaI	4.84050997209992	4.15787496837455	1.84584245522469e-09	1.43407759982841e-08
Pcam.gene154540_i0_len864	juvenile	zoeaI	9.81345389278303	1.87400821895793	1.89580823749396e-09	1.46762875820304e-08
Pcam.gene158670_i0_len699	juvenile	zoeaI	9.81345389278303	1.87400821895793	1.89580823749396e-09	1.46762875820304e-08
Pcam.gene111412_i0_len465	juvenile	zoeaI	9.81345389278303	1.87400821895793	1.89580823749396e-09	1.46762875820304e-08
Pcam.gene154519_i0_len864	juvenile	zoeaI	9.81345389278303	1.87400821895793	1.89580823749396e-09	1.46762875820304e-08
Pcam.gene150355_i0_len660	juvenile	zoeaI	9.81345389278303	1.87400821895793	1.89580823749396e-09	1.46762875820304e-08
Pcam.gene168164_i0_len270	juvenile	zoeaI	9.81345389278303	1.87400821895793	1.89580823749396e-09	1.46762875820304e-08
Pcam.gene135081_i0_len1278	juvenile	zoeaI	9.81345389278303	1.87400821895793	1.89580823749396e-09	1.46762875820304e-08
Pcam.gene140214_i0_len1167	juvenile	zoeaI	4.66855304853814	5.51085826405603	1.95804943193468e-09	1.51503824789634e-08
Pcam.gene1203_i0_len933	juvenile	zoeaI	4.52329323403247	11.726013673596	2.06923960390994e-09	1.60024948824671e-08
Pcam.gene111804_i0_len456	juvenile	zoeaI	7.05516626512681	1.8633377892948	2.07134603726192e-09	1.60024948824671e-08
Pcam.gene151526_i0_len552	juvenile	zoeaI	6.16769611160808	1.87602402664135	2.07134603726192e-09	1.60024948824671e-08
Pcam.gene132501_i0_len375	juvenile	zoeaI	-5.02868812410968	4.28640471446655	2.09995002427301e-09	1.62152104320776e-08
Pcam.gene143336_i0_len8856	juvenile	zoeaI	4.60165705132231	6.22168217383709	2.13084520594644e-09	1.64453921905698e-08
Pcam.gene56482_i0_len225	juvenile	zoeaI	4.73164560634745	4.90455735354857	2.13404251230832e-09	1.64616823123579e-08
Pcam.gene5277_i0_len1611	juvenile	zoeaI	-4.75121949610755	5.33679284092621	2.17213640975838e-09	1.67470059072974e-08
Pcam.gene118513_i0_len534	juvenile	zoeaI	-4.87311715125426	4.8508718022919	2.2499029882013e-09	1.73377570047048e-08
Pcam.gene148611_i0_len606	juvenile	zoeaI	9.79145225329132	1.85050400785006	2.26492977906211e-09	1.74208426876576e-08
Pcam.gene8202_i1_len228	juvenile	zoeaI	9.79145225329132	1.85050400785006	2.26492977906211e-09	1.74208426876576e-08
Pcam.gene149903_i0_len678	juvenile	zoeaI	9.79145225329132	1.85050400785006	2.26492977906211e-09	1.74208426876576e-08
Pcam.gene7849_i1_len750	juvenile	zoeaI	4.51037796475072	9.87757490411306	2.26528449469871e-09	1.74208426876576e-08
Pcam.gene135072_i0_len1278	juvenile	zoeaI	4.51356677063156	8.91870357857906	2.37113351383312e-09	1.82256076786259e-08
Pcam.gene1944_i1_len537	juvenile	zoeaI	4.59208748892418	6.10878070367639	2.39357527301493e-09	1.83887755507993e-08
Pcam.gene4296_i0_len1584	juvenile	zoeaI	-5.52554890478827	3.64389645546816	2.41972182116163e-09	1.8580225844196e-08
Pcam.gene153959_i0_len849	juvenile	zoeaI	9.76910987749815	1.8266337353542	2.47860239972833e-09	1.89554903361354e-08
Pcam.gene5551_i1_len291	juvenile	zoeaI	9.76910987749815	1.8266337353542	2.47860239972833e-09	1.89554903361354e-08
Pcam.gene159601_i0_len750	juvenile	zoeaI	9.76910987749815	1.8266337353542	2.47860239972833e-09	1.89554903361354e-08
Pcam.gene154106_i0_len840	juvenile	zoeaI	9.76910987749815	1.8266337353542	2.47860239972833e-09	1.89554903361354e-08
Pcam.gene200021_i0_len282	juvenile	zoeaI	9.76910987749815	1.8266337353542	2.47860239972833e-09	1.89554903361354e-08
Pcam.gene151270_i0_len573	juvenile	zoeaI	9.76910987749815	1.8266337353542	2.47860239972833e-09	1.89554903361354e-08
Pcam.gene3082_i0_len396	juvenile	zoeaI	9.76910987749815	1.8266337353542	2.47860239972833e-09	1.89554903361354e-08
Pcam.gene128123_i0_len354	juvenile	zoeaI	9.76910987749815	1.8266337353542	2.47860239972833e-09	1.89554903361354e-08
Pcam.gene6879_i1_len2112	juvenile	zoeaI	5.24843951613864	3.12061781052042	2.49960579191417e-09	1.91064721228555e-08
Pcam.gene156139_i0_len945	juvenile	zoeaI	-5.93572519049632	3.10520831190403	2.53205384513384e-09	1.93447381511738e-08
Pcam.gene7656_i1_len513	juvenile	zoeaI	5.50954916342802	2.51969702330014	2.58740050092357e-09	1.97576197525161e-08
Pcam.gene149006_i0_len615	juvenile	zoeaI	-10.0652903668194	2.4496746349974	2.67065027935961e-09	2.03522896037717e-08
Pcam.gene370_i3_len1368	juvenile	zoeaI	-10.0576439567209	2.44269208091184	2.67065027935961e-09	2.03522896037717e-08
Pcam.gene156066_i0_len966	juvenile	zoeaI	-10.0576439567209	2.44269208091184	2.67065027935961e-09	2.03522896037717e-08
Pcam.gene264_i2_len1317	juvenile	zoeaI	-10.0576439567209	2.44269208091184	2.67065027935961e-09	2.03522896037717e-08
Pcam.gene186377_i0_len318	juvenile	zoeaI	5.09495950947136	3.39065588297109	2.74625718911158e-09	2.09149147554383e-08
Pcam.gene184812_i0_len252	juvenile	zoeaI	5.4947632975875	2.50448110931434	2.74723962794206e-09	2.09149147554383e-08
Pcam.gene2025_i0_len1704	juvenile	zoeaI	-6.68282449928286	2.90856172202649	2.802804241353e-09	2.13272145939216e-08
Pcam.gene129370_i0_len393	juvenile	zoeaI	-4.71394918834392	5.36158956830887	2.86057568657098e-09	2.17558843632281e-08
Pcam.gene143289_i0_len13323	juvenile	zoeaI	-4.5001239063959	8.18089741781618	2.90219605426722e-09	2.20613498354985e-08
Pcam.gene7498_i0_len948	juvenile	zoeaI	-5.91189236033271	3.08322330937912	2.90442619668192e-09	2.20672301302563e-08
Pcam.gene187423_i0_len321	juvenile	zoeaI	5.44724972479562	2.72443622887257	2.9528554062749e-09	2.24239395514109e-08
Pcam.gene159389_i0_len792	juvenile	zoeaI	9.74641604529454	1.80238632811218	2.97568474912439e-09	2.25295472010168e-08
Pcam.gene158239_i0_len687	juvenile	zoeaI	9.74641604529454	1.80238632811218	2.97568474912439e-09	2.25295472010168e-08
Pcam.gene113219_i0_len423	juvenile	zoeaI	9.74641604529454	1.80238632811218	2.97568474912439e-09	2.25295472010168e-08
Pcam.gene159910_i0_len762	juvenile	zoeaI	9.74641604529454	1.80238632811218	2.97568474912439e-09	2.25295472010168e-08
[truncated: 13,151 more rows]
