# Supplementary material for: Some molecular aspects of larval development in Paralithodes camtschaticus
Source: PLoS One. 2025 Apr 29;20(4):e0322234. doi: 10.1371/journal.pone.0322234 (PMC12040194; doi:10.1371/journal.pone.0322234)
Supplement: S1 File — (ZIP) [file pone.0322234.s009.zip › S1_File/mm.isoform.counts.matrix.zoeaIV_vs_zoeaI.edgeR.DE_results]

sampleA	sampleB	logFC	logCPM	PValue	FDR
Pcam.gene1655_i0_len1371	zoeaIV	zoeaI	17.4211851767203	9.66300288930317	3.04039559156247e-32	4.22493371403521e-28
Pcam.gene150372_i0_len657	zoeaIV	zoeaI	13.3143976121775	9.9722095898448	2.35502799414874e-31	1.45395199887704e-27
Pcam.gene6777_i0_len3492	zoeaIV	zoeaI	17.0840890650374	9.32584580144515	3.13892918583126e-31	1.45395199887704e-27
Pcam.gene139019_i0_len969	zoeaIV	zoeaI	12.2249653000485	10.2551346033931	4.02211323478214e-30	1.39728213776331e-26
Pcam.gene150_i6_len210	zoeaIV	zoeaI	11.8483931428835	10.952286350802	7.85733388277116e-30	2.18371023269976e-26
Pcam.gene150_i5_len279	zoeaIV	zoeaI	12.2457556934876	9.86951178668358	2.18025594083077e-29	5.04947275896407e-26
Pcam.gene118802_i0_len531	zoeaIV	zoeaI	12.1505996124156	9.51818880948567	8.28451329140212e-29	1.6445942385332e-25
Pcam.gene150_i7_len210	zoeaIV	zoeaI	12.0967759624584	9.46436715699793	1.20215156379495e-28	2.08813726631183e-25
Pcam.gene4030_i1_len561	zoeaIV	zoeaI	10.9931482040374	11.7294049374405	4.38699388924073e-28	6.77351856498769e-25
Pcam.gene150_i8_len204	zoeaIV	zoeaI	12.8902900358316	8.09188834994633	1.60673057747775e-27	2.23271281046308e-24
Pcam.gene2905_i0_len396	zoeaIV	zoeaI	-11.2587552659707	9.8061416094017	2.0873255733054e-27	2.63686146969562e-24
Pcam.gene141879_i0_len2937	zoeaIV	zoeaI	15.7266039145433	7.96790705472483	3.78679942153037e-27	4.38511373013216e-24
Pcam.gene159132_i0_len792	zoeaIV	zoeaI	10.8791360307432	9.80436545082952	7.35596538694252e-27	7.86296115515025e-24
Pcam.gene296_i2_len849	zoeaIV	zoeaI	-10.8674167119968	9.9937689724889	1.00489670477603e-26	9.97431757826268e-24
Pcam.gene1655_i1_len420	zoeaIV	zoeaI	15.3873892497542	7.62849718338374	3.95498743567128e-26	3.66390036040588e-23
Pcam.gene117386_i0_len540	zoeaIV	zoeaI	11.7481901336536	7.85408134414482	9.14450941230089e-26	7.94200642458332e-23
Pcam.gene7062_i0_len798	zoeaIV	zoeaI	12.1561955792949	7.35745701691389	2.57706676961871e-25	2.10652469591892e-22
Pcam.gene109742_i0_len450	zoeaIV	zoeaI	15.0276396052161	7.26848559340394	4.7518580027425e-25	3.66843437811721e-22
Pcam.gene111410_i0_len465	zoeaIV	zoeaI	10.4372895361633	8.63489028721751	7.2585966048213e-25	5.30870833792615e-22
Pcam.gene5753_i0_len906	zoeaIV	zoeaI	-10.2106637696925	9.07738544174441	1.13609605593046e-24	7.89359539660484e-22
Pcam.gene6880_i0_len906	zoeaIV	zoeaI	11.9012274713637	7.10232800688006	1.49817473783353e-24	9.91363626520698e-22
Pcam.gene296_i0_len927	zoeaIV	zoeaI	-9.72546009074067	11.4469845422715	1.8101635656093e-24	1.14336513216849e-21
Pcam.gene144787_i0_len1818	zoeaIV	zoeaI	14.8205472112793	7.06121128619662	1.98543852166799e-24	1.19955016074341e-21
Pcam.gene127951_i0_len354	zoeaIV	zoeaI	14.7935535817062	7.03419204838584	2.39256269750566e-24	1.38529380185578e-21
Pcam.gene471_i0_len693	zoeaIV	zoeaI	10.62708794046	7.99477996693939	3.13403489388056e-24	1.74202195541457e-21
Pcam.gene560_i1_len372	zoeaIV	zoeaI	10.6212146013143	7.9889072985919	3.26106807195112e-24	1.7429154587628e-21
Pcam.gene148877_i0_len621	zoeaIV	zoeaI	14.7115023388996	6.95206009646572	4.21506568911168e-24	2.16935380799614e-21
Pcam.gene144090_i0_len4065	zoeaIV	zoeaI	10.8621602670008	7.519750826941	5.52139953046646e-24	2.74019170983435e-21
Pcam.gene140155_i0_len1194	zoeaIV	zoeaI	10.8472103037811	7.50479820018238	6.11748657692495e-24	2.93133080941204e-21
Pcam.gene118530_i0_len534	zoeaIV	zoeaI	10.0874959872604	8.2852498720183	8.15211709992836e-24	3.77606064068682e-21
Pcam.gene471_i2_len258	zoeaIV	zoeaI	9.94567325318152	8.14350086233382	2.17160382437568e-23	9.73438927210465e-21
Pcam.gene1998_i0_len375	zoeaIV	zoeaI	9.5385882640815	9.01289866287926	3.56050284425779e-23	1.54614836011895e-20
Pcam.gene6727_i0_len348	zoeaIV	zoeaI	10.152641770471	7.77669740697555	4.23370056807329e-23	1.78277282102868e-20
Pcam.gene5964_i0_len834	zoeaIV	zoeaI	9.44710191730122	9.04627801067573	6.46302634017964e-23	2.64147688303342e-20
Pcam.gene8316_i0_len561	zoeaIV	zoeaI	9.13234318303972	12.7353004090051	6.6553451132204e-23	2.64236216266602e-20
Pcam.gene111295_i0_len459	zoeaIV	zoeaI	14.3039796462744	6.54406518656626	7.01610145384804e-23	2.65074814525368e-20
Pcam.gene296_i3_len810	zoeaIV	zoeaI	-9.6131241135924	8.48103011207628	7.05797937351657e-23	2.65074814525368e-20
Pcam.gene550_i2_len3087	zoeaIV	zoeaI	-14.2699905008336	6.51853801722019	8.79962502215724e-23	3.21788392915519e-20
Pcam.gene156515_i0_len885	zoeaIV	zoeaI	10.2654983867917	7.32137544774673	9.38406428003327e-23	3.31907444933174e-20
Pcam.gene1167_i0_len498	zoeaIV	zoeaI	10.4492579722458	7.10676574167373	9.55404274419039e-23	3.31907444933174e-20
Pcam.gene1998_i2_len333	zoeaIV	zoeaI	9.48299046740322	8.31054561816282	1.2362995318766e-22	4.19015080364811e-20
Pcam.gene6727_i1_len348	zoeaIV	zoeaI	9.9309954195088	7.55511825055373	1.9551172309472e-22	6.46864500981959e-20
Pcam.gene154011_i0_len858	zoeaIV	zoeaI	9.20834967416473	8.92266435806745	2.24219630736534e-22	7.24594415980203e-20
Pcam.gene2905_i1_len219	zoeaIV	zoeaI	-9.74382135096215	7.8851772477385	2.95947567397511e-22	9.34656226489957e-20
Pcam.gene8180_i0_len930	zoeaIV	zoeaI	9.33712439589065	8.16483013629486	3.38456756412351e-22	1.04515446380134e-19
Pcam.gene471_i1_len633	zoeaIV	zoeaI	9.55677177128041	7.58771554570855	4.15961607115906e-22	1.25656575923535e-19
Pcam.gene116039_i0_len513	zoeaIV	zoeaI	9.4751100110268	7.82301024811549	4.46499339407808e-22	1.32011804689593e-19
Pcam.gene150_i0_len546	zoeaIV	zoeaI	8.82359195501544	13.9495707009584	4.87854169447417e-22	1.41233782055027e-19
Pcam.gene155441_i0_len825	zoeaIV	zoeaI	13.9931557483844	6.23278697748409	5.9714313451183e-22	1.69344918309722e-19
Pcam.gene111272_i0_len459	zoeaIV	zoeaI	11.0261683731384	6.22646488976184	6.27549032226534e-22	1.74408427036398e-19
Pcam.gene151949_i0_len558	zoeaIV	zoeaI	9.1979363631196	8.30338089198825	7.19489421908356e-22	1.96039706016442e-19
Pcam.gene148613_i0_len606	zoeaIV	zoeaI	-9.68698069210006	7.57081628868833	1.15902263291402e-21	3.09726509749484e-19
Pcam.gene4035_i0_len1545	zoeaIV	zoeaI	9.09169596218014	8.01827733419428	1.7035704307963e-21	4.46656881251801e-19
Pcam.gene148931_i0_len615	zoeaIV	zoeaI	8.6730922508295	11.629467266961	1.77804528634112e-21	4.57550320351781e-19
Pcam.gene4030_i0_len624	zoeaIV	zoeaI	9.08128661850516	7.90929676285511	1.97720843547692e-21	4.99550698534315e-19
Pcam.gene560_i0_len390	zoeaIV	zoeaI	9.1667842074308	7.77467540421221	2.6221124303619e-21	6.50658470219802e-19
Pcam.gene5753_i1_len732	zoeaIV	zoeaI	-8.69693447496319	9.32089992390067	4.09955343278445e-21	9.99427973718819e-19
Pcam.gene296_i6_len273	zoeaIV	zoeaI	-9.78173449483621	6.94935506297935	4.41137192495642e-21	1.05690386671025e-18
Pcam.gene148234_i0_len636	zoeaIV	zoeaI	-9.03766386335362	7.75716842278535	5.76605352950173e-21	1.35805220077892e-18
Pcam.gene153197_i0_len579	zoeaIV	zoeaI	8.66341017946926	8.7639046900661	7.11998384882948e-21	1.64898825938891e-18
Pcam.gene150_i9_len204	zoeaIV	zoeaI	8.47721581284482	10.6661928394992	7.59296172838549e-21	1.7297015766827e-18
Pcam.gene129016_i0_len399	zoeaIV	zoeaI	9.00899499012029	7.61707681130764	7.77644500990066e-21	1.74292709447709e-18
Pcam.gene137055_i0_len1512	zoeaIV	zoeaI	10.6329573194129	5.83272342947894	9.38348966630418e-21	2.06972972068195e-18
Pcam.gene122643_i0_len366	zoeaIV	zoeaI	10.0545393308752	6.15957952536025	1.08712544008499e-20	2.36042111178454e-18
Pcam.gene131199_i0_len402	zoeaIV	zoeaI	8.71023312440836	8.04915243734314	1.12587730240454e-20	2.40695246064824e-18
Pcam.gene1853_i1_len768	zoeaIV	zoeaI	13.5561232485673	5.79494287168247	1.20617524524935e-20	2.53954715272501e-18
Pcam.gene6836_i1_len270	zoeaIV	zoeaI	13.5361280117703	5.77490493438877	1.38013654234017e-20	2.86244438691926e-18
Pcam.gene2854_i0_len321	zoeaIV	zoeaI	8.9296474958226	7.41380295914256	1.5831802675702e-20	3.23527544090521e-18
Pcam.gene121363_i0_len487	zoeaIV	zoeaI	8.73258162442597	7.92055086460951	1.68445849929255e-20	3.39235294292309e-18
Pcam.gene150753_i0_len567	zoeaIV	zoeaI	8.74124939724226	7.56975903929769	2.05987203243003e-20	4.08914025180681e-18
Pcam.gene5293_i0_len840	zoeaIV	zoeaI	13.4756593517505	5.71430389320094	2.09093734709147e-20	4.09234723594128e-18
Pcam.gene133678_i0_len391	zoeaIV	zoeaI	8.4430003069261	8.91467717501113	2.15651321702251e-20	4.16207050885344e-18
Pcam.gene150_i4_len315	zoeaIV	zoeaI	13.468229800221	5.70685773452588	2.21295852680498e-20	4.21250297102494e-18
Pcam.gene1248_i0_len420	zoeaIV	zoeaI	8.30922421618023	9.82736143819636	2.97202592275017e-20	5.58098273277519e-18
Pcam.gene121716_i0_len489	zoeaIV	zoeaI	-9.16914757584972	7.05506123437538	4.0987046150057e-20	7.59407991068256e-18
Pcam.gene137898_i0_len1428	zoeaIV	zoeaI	13.3151369266049	5.5534053489561	6.31423601998915e-20	1.15450820702328e-17
Pcam.gene134654_i0_len384	zoeaIV	zoeaI	9.75024093676085	5.85501639168449	8.78968606586829e-20	1.56591637911931e-17
Pcam.gene136454_i0_len1485	zoeaIV	zoeaI	9.75024093676085	5.85501639168449	8.78968606586829e-20	1.56591637911931e-17
Pcam.gene141503_i0_len2679	zoeaIV	zoeaI	13.260269777071	5.49840102134057	9.21627836645165e-20	1.6211316984837e-17
Pcam.gene6777_i1_len3312	zoeaIV	zoeaI	9.24672490187777	6.30262505936181	1.04577500495168e-19	1.81651118360108e-17
Pcam.gene2147_i2_len2820	zoeaIV	zoeaI	13.2077015814855	5.44569709147077	1.31963921158735e-19	2.26391438076764e-17
Pcam.gene119022_i0_len480	zoeaIV	zoeaI	13.20323319699	5.44121697158753	1.35376615938115e-19	2.29413835984884e-17
Pcam.gene140459_i0_len1101	zoeaIV	zoeaI	13.1562309033905	5.39408932684449	1.88149943714823e-19	3.15003809380864e-17
Pcam.gene7505_i0_len564	zoeaIV	zoeaI	-8.03515398703635	9.65877123156915	2.2001263023217e-19	3.59898498961374e-17
Pcam.gene151230_i0_len573	zoeaIV	zoeaI	13.1329261037628	5.37072106761955	2.20749948770662e-19	3.59898498961374e-17
Pcam.gene2614_i0_len387	zoeaIV	zoeaI	13.1313589831908	5.36914964827996	2.2273511018047e-19	3.59898498961374e-17
Pcam.gene3960_i0_len612	zoeaIV	zoeaI	13.1060507403853	5.34377142927449	2.64442447456466e-19	4.22378419523568e-17
Pcam.gene3584_i0_len855	zoeaIV	zoeaI	13.086773879175	5.3244405644407	3.00668331381505e-19	4.74782628736068e-17
Pcam.gene4564_i0_len312	zoeaIV	zoeaI	13.0721452971285	5.30977059090665	3.32969266967989e-19	5.19881003796311e-17
Pcam.gene109818_i0_len450	zoeaIV	zoeaI	13.0441021727021	5.28164712044223	4.05774747963546e-19	6.26516210855715e-17
Pcam.gene148494_i0_len612	zoeaIV	zoeaI	10.0806984688668	5.27948201392709	4.1357418208461e-19	6.31541410356894e-17
Pcam.gene121200_i0_len498	zoeaIV	zoeaI	8.50972841127915	6.54169206551698	5.61990726462381e-19	8.48850340752309e-17
Pcam.gene138413_i0_len1068	zoeaIV	zoeaI	8.40359590380563	6.88857555909671	5.8955749774374e-19	8.80913009531937e-17
Pcam.gene121366_i0_len486	zoeaIV	zoeaI	9.99470646711453	5.19330843054673	7.45112579606555e-19	1.10149834108646e-16
Pcam.gene156694_i0_len915	zoeaIV	zoeaI	9.96968085269016	5.16822842064846	8.86103447645358e-19	1.29613615878736e-16
Pcam.gene6311_i0_len552	zoeaIV	zoeaI	9.9624502125944	5.16098193256618	9.32977103411873e-19	1.35048435718869e-16
Pcam.gene3574_i0_len516	zoeaIV	zoeaI	-8.99421277788475	6.16640208056084	9.86855915657606e-19	1.41374740247197e-16
Pcam.gene116043_i0_len513	zoeaIV	zoeaI	-8.11211609303112	7.46629615062181	1.01872248409141e-18	1.44450690193206e-16
Pcam.gene150952_i0_len561	zoeaIV	zoeaI	7.93184537823455	7.90166543646519	1.06579327598124e-18	1.4959861982864e-16
Pcam.gene5969_i1_len2436	zoeaIV	zoeaI	12.8614412626028	5.09842968855268	1.40787236201299e-18	1.95637943425325e-16
Pcam.gene143633_i0_len3300	zoeaIV	zoeaI	12.8270033150485	5.06388014520735	1.78939121435383e-18	2.46191884303573e-16
Pcam.gene154151_i0_len837	zoeaIV	zoeaI	7.75072857314401	8.7182593037591	1.83158891115514e-18	2.49527054013842e-16
Pcam.gene146900_i0_len1914	zoeaIV	zoeaI	7.81986325216099	8.12007399817731	1.87853866524082e-18	2.53438575652295e-16
Pcam.gene137387_i0_len1362	zoeaIV	zoeaI	9.8513612773149	5.04964202129657	1.97714832851543e-18	2.64177434356254e-16
Pcam.gene159338_i0_len783	zoeaIV	zoeaI	7.84511295939584	7.989650847555	2.000525411874e-18	2.64755248794296e-16
Pcam.gene6378_i1_len486	zoeaIV	zoeaI	12.7717437619313	5.00843693643646	2.59272210374461e-18	3.39891192015425e-16
Pcam.gene156625_i0_len891	zoeaIV	zoeaI	12.7350684110089	4.97163652309867	3.34610657516016e-18	4.34556046433884e-16
Pcam.gene114204_i0_len432	zoeaIV	zoeaI	12.7309352187051	4.96748907610698	3.42572562875516e-18	4.40776697566498e-16
Pcam.gene154930_i0_len804	zoeaIV	zoeaI	7.59214909866723	9.31925547188357	3.96496454983393e-18	5.05478416371489e-16
Pcam.gene111867_i0_len453	zoeaIV	zoeaI	-8.34434179986437	6.49245674471868	4.47401053122607e-18	5.63264953218408e-16
Pcam.gene111017_i0_len462	zoeaIV	zoeaI	8.16763006463573	6.36742754712595	4.49930985947346e-18	5.63264953218408e-16
Pcam.gene148882_i0_len621	zoeaIV	zoeaI	8.46833796319184	6.09335334936582	4.58525059495508e-18	5.68898591674069e-16
Pcam.gene135287_i0_len1353	zoeaIV	zoeaI	12.656618999558	4.89291092539602	5.68805449258549e-18	6.99479692291752e-16
Pcam.gene116918_i0_len510	zoeaIV	zoeaI	12.6522544840743	4.88853069223968	5.90376115714958e-18	7.19637412629391e-16
Pcam.gene138840_i0_len981	zoeaIV	zoeaI	12.6500672649165	4.88633558228104	5.97765053333421e-18	7.22308102706192e-16
Pcam.gene116552_i0_len504	zoeaIV	zoeaI	7.49205697087051	9.97234327156271	6.3823754242396e-18	7.64564559441668e-16
Pcam.gene158756_i0_len777	zoeaIV	zoeaI	9.67238071466158	4.87022695663461	6.69038252506914e-18	7.94611586054365e-16
Pcam.gene156176_i0_len945	zoeaIV	zoeaI	12.6078673682201	4.84398158883441	7.99211856565425e-18	9.41173555833318e-16
Pcam.gene121703_i0_len489	zoeaIV	zoeaI	9.07805914648899	5.18208628018997	8.72559305057862e-18	1.0127375335553e-15
Pcam.gene155340_i0_len819	zoeaIV	zoeaI	9.63421210401821	4.83196080317166	8.74557455574529e-18	1.0127375335553e-15
Pcam.gene157308_i0_len708	zoeaIV	zoeaI	12.5874387647231	4.82347711390698	9.09212357796733e-18	1.04416652263995e-15
Pcam.gene210670_i0_len294	zoeaIV	zoeaI	9.62508257354744	4.82280768562105	9.3315373648217e-18	1.06287740345543e-15
Pcam.gene1853_i0_len939	zoeaIV	zoeaI	12.5805644384293	4.81657706812507	9.57790410088914e-18	1.08206955598338e-15
Pcam.gene193090_i0_len333	zoeaIV	zoeaI	8.08654140198611	6.11920271060496	1.01886420749531e-17	1.14178524414152e-15
Pcam.gene135824_i0_len1206	zoeaIV	zoeaI	7.5756984889687	7.54695139330921	1.22539257942981e-17	1.36224442270053e-15
Pcam.gene2455_i0_len1827	zoeaIV	zoeaI	7.44637729585535	8.85273938767752	1.30522082388895e-17	1.43947210863181e-15
Pcam.gene138410_i0_len1065	zoeaIV	zoeaI	12.5338789506765	4.76971438303345	1.3165261790539e-17	1.44050769953803e-15
Pcam.gene157159_i0_len714	zoeaIV	zoeaI	7.35831288602719	10.9748346359338	1.35822292763169e-17	1.47452076581015e-15
Pcam.gene114523_i0_len435	zoeaIV	zoeaI	8.53403792524471	5.59004030113818	1.38052000556441e-17	1.48710899204055e-15
Pcam.gene120970_i0_len501	zoeaIV	zoeaI	12.5219676463536	4.75775715804754	1.42779908457205e-17	1.52620739070871e-15
Pcam.gene4116_i0_len1113	zoeaIV	zoeaI	8.3891625660044	5.7576048869461	1.52709954916262e-17	1.61989124695906e-15
Pcam.gene136800_i0_len1542	zoeaIV	zoeaI	-7.622583504449	7.33939544908618	1.85140309830584e-17	1.94902253439833e-15
Pcam.gene136303_i0_len1254	zoeaIV	zoeaI	9.51571760710113	4.71315248042928	1.96090701457211e-17	2.04877923868377e-15
Pcam.gene135110_i0_len1293	zoeaIV	zoeaI	7.32278135190734	8.96656685161742	2.59190251713761e-17	2.68784159538389e-15
Pcam.gene132164_i0_len381	zoeaIV	zoeaI	12.3945005740732	4.62978025942318	3.38959110806604e-17	3.48901911390264e-15
Pcam.gene156645_i0_len885	zoeaIV	zoeaI	12.3918851121685	4.62715397944259	3.4401820201267e-17	3.51505656997651e-15
Pcam.gene117420_i0_len540	zoeaIV	zoeaI	7.21096752137533	10.5602731972777	3.84569726114994e-17	3.90071599568902e-15
Pcam.gene144208_i0_len3501	zoeaIV	zoeaI	12.3547618799724	4.58987562833559	4.44063883629344e-17	4.47153023689374e-15
Pcam.gene118782_i0_len531	zoeaIV	zoeaI	12.3520733063177	4.58717570625002	4.50874679390531e-17	4.50744931281354e-15
Pcam.gene145853_i0_len1650	zoeaIV	zoeaI	-7.20350452094015	10.0093375038114	4.54541814824424e-17	4.51165218485728e-15
Pcam.gene135851_i0_len1200	zoeaIV	zoeaI	12.3331116794779	4.56813360252355	5.17614682385464e-17	5.10125789108398e-15
Pcam.gene8229_i1_len996	zoeaIV	zoeaI	12.3276479801033	4.56264657077782	5.33878108990224e-17	5.22448605811842e-15
Pcam.gene135026_i0_len1284	zoeaIV	zoeaI	12.2888115034289	4.5236423894073	6.97194763834081e-17	6.77497792883804e-15
Pcam.gene2739_i0_len732	zoeaIV	zoeaI	-7.74013939521436	6.30041800219954	7.05659517706151e-17	6.80961434586435e-15
Pcam.gene3827_i1_len1497	zoeaIV	zoeaI	7.53315077394759	6.46349803577191	7.57995843263214e-17	7.26421395723147e-15
Pcam.gene1813_i0_len1911	zoeaIV	zoeaI	7.74972461242886	5.95049376485655	7.80827472832131e-17	7.43176613868171e-15
Pcam.gene2677_i0_len1857	zoeaIV	zoeaI	-7.49699566621722	6.95416794092577	8.22510205830569e-17	7.77523933348407e-15
Pcam.gene2884_i0_len1023	zoeaIV	zoeaI	7.65629459162016	6.26728753092934	8.38113912632545e-17	7.86921008779854e-15
Pcam.gene153833_i0_len585	zoeaIV	zoeaI	12.204877000321	4.4393342330933	1.23653157622029e-16	1.15321092504411e-14
Pcam.gene142310_i0_len2280	zoeaIV	zoeaI	12.1989043672879	4.43333442347884	1.27898455162333e-16	1.18485128862385e-14
Pcam.gene264_i3_len1296	zoeaIV	zoeaI	-12.1902963873226	4.45851362980567	1.32304629881469e-16	1.21755307075026e-14
Pcam.gene153261_i0_len579	zoeaIV	zoeaI	12.1808366623273	4.41518402896791	1.4406844455775e-16	1.31708888524638e-14
Pcam.gene147511_i0_len1962	zoeaIV	zoeaI	12.1563889301453	4.39062326154119	1.71204641075382e-16	1.55494097541406e-14
Pcam.gene471_i4_len210	zoeaIV	zoeaI	7.23102944257375	7.00557270042067	1.78636721696612e-16	1.61190641863384e-14
Pcam.gene147390_i0_len1935	zoeaIV	zoeaI	9.16831236408942	4.36473289871509	2.07720232409254e-16	1.86224538681226e-14
Pcam.gene150010_i0_len648	zoeaIV	zoeaI	8.60409993352311	4.70746815529952	2.192694834582e-16	1.95318509111227e-14
Pcam.gene143527_i0_len6081	zoeaIV	zoeaI	8.30264966611874	4.95941220813846	2.35189451888843e-16	2.08165135251424e-14
Pcam.gene115065_i0_len426	zoeaIV	zoeaI	12.0739453601983	4.30778874699843	2.98144463012419e-16	2.6221616822915e-14
Pcam.gene143114_i0_len4302	zoeaIV	zoeaI	6.94440218182625	8.48509421521445	3.51122967983594e-16	3.06868224094341e-14
Pcam.gene128577_i0_len399	zoeaIV	zoeaI	12.040938048835	4.27462067937457	3.72728252758362e-16	3.23714487520637e-14
Pcam.gene110157_i0_len438	zoeaIV	zoeaI	-12.0075306220743	4.27904315868811	4.50696649965484e-16	3.88998798007476e-14
Pcam.gene2068_i0_len954	zoeaIV	zoeaI	7.27303973365088	5.9998771639995	5.22537074191696e-16	4.48220690306655e-14
Pcam.gene117080_i0_len507	zoeaIV	zoeaI	11.9830320974813	4.21642684097267	5.46982810081712e-16	4.63467873713138e-14
Pcam.gene5979_i1_len801	zoeaIV	zoeaI	9.02296371082011	4.218920827082	5.46982810081712e-16	4.63467873713138e-14
Pcam.gene117592_i0_len540	zoeaIV	zoeaI	9.01948400292421	4.21542977037696	5.68838147971335e-16	4.79065145709677e-14
Pcam.gene5214_i1_len384	zoeaIV	zoeaI	7.39095679310813	5.87875376200708	5.99962956408204e-16	5.02234050737856e-14
Pcam.gene111866_i0_len453	zoeaIV	zoeaI	7.23688272557422	5.96388874772439	6.68325863257102e-16	5.56111149450341e-14
Pcam.gene144512_i0_len1737	zoeaIV	zoeaI	6.9297896456148	7.53363312306703	7.31843804303137e-16	6.05339375273594e-14
Pcam.gene152276_i0_len555	zoeaIV	zoeaI	11.9371277873482	4.17028900233496	7.51619370428759e-16	6.18017915472073e-14
Pcam.gene137217_i0_len1296	zoeaIV	zoeaI	11.9154382906246	4.14848753413146	8.66544715166831e-16	7.08323844821075e-14
Pcam.gene142201_i0_len2241	zoeaIV	zoeaI	7.05461693422626	6.32590290709234	9.78112636722409e-16	7.94845216368105e-14
Pcam.gene138344_i0_len1026	zoeaIV	zoeaI	7.27586054937768	5.88833249722125	1.1141878256916e-15	9.00160117779675e-14
Pcam.gene154291_i0_len846	zoeaIV	zoeaI	7.75846397408761	5.12758737619668	1.12309985704345e-15	9.02115353380106e-14
Pcam.gene3137_i0_len330	zoeaIV	zoeaI	6.75831050938666	8.5580493188932	1.14032927620432e-15	9.10690552996278e-14
Pcam.gene140590_i0_len1083	zoeaIV	zoeaI	7.26812550816081	5.88063203018967	1.17876683505119e-15	9.36008225135503e-14
Pcam.gene155703_i0_len927	zoeaIV	zoeaI	8.05749949270921	4.71418874343565	1.24689667662235e-15	9.79154144872095e-14
Pcam.gene152271_i0_len555	zoeaIV	zoeaI	6.86854510315924	7.17407913653942	1.25326328849941e-15	9.79154144872095e-14
Pcam.gene117085_i0_len507	zoeaIV	zoeaI	8.34656784653509	4.44954796591059	1.25424178027658e-15	9.79154144872095e-14
Pcam.gene189376_i0_len309	zoeaIV	zoeaI	11.8483418795351	4.08103813839065	1.37381238064581e-15	1.0665082034332e-13
Pcam.gene140522_i0_len1098	zoeaIV	zoeaI	6.87595964895612	6.98411365598805	1.49685507048783e-15	1.1555721144166e-13
Pcam.gene144997_i0_len1758	zoeaIV	zoeaI	11.8096720434653	4.04216035873158	1.78282795691298e-15	1.36873907675485e-13
Pcam.gene136346_i0_len1245	zoeaIV	zoeaI	11.7779721146365	4.01028752778475	2.17758324985679e-15	1.66262070549505e-13
Pcam.gene5214_i0_len627	zoeaIV	zoeaI	6.68822125797042	7.99321791975195	2.4355198127726e-15	1.84939799553487e-13
Pcam.gene116376_i0_len519	zoeaIV	zoeaI	6.62661474181588	8.91259904151145	2.50024755303355e-15	1.88823043461708e-13
Pcam.gene135964_i0_len1212	zoeaIV	zoeaI	11.7537315314249	3.98591325631666	2.61020494976008e-15	1.96061664766843e-13
Pcam.gene158093_i0_len684	zoeaIV	zoeaI	-6.75014550549434	7.34371460888409	2.76451570088934e-15	2.06017832940892e-13
Pcam.gene114519_i0_len435	zoeaIV	zoeaI	7.93894743016845	4.59561301489012	2.77240463154481e-15	2.06017832940892e-13
Pcam.gene121717_i0_len489	zoeaIV	zoeaI	-7.53106486018564	5.43120156285865	2.97359200056822e-15	2.19792736382426e-13
Pcam.gene4065_i1_len990	zoeaIV	zoeaI	8.76900829363383	3.96411058345221	3.06709122381755e-15	2.25504230932109e-13
Pcam.gene121210_i0_len498	zoeaIV	zoeaI	-7.18133143350693	5.74814339380347	3.14738759209723e-15	2.3018998936728e-13
Pcam.gene121531_i0_len483	zoeaIV	zoeaI	-7.12593084552695	6.00964066701937	3.17097006123815e-15	2.30700523408196e-13
Pcam.gene5815_i0_len276	zoeaIV	zoeaI	-7.10876547205817	5.99270172451023	3.56165151766237e-15	2.57774528590814e-13
Pcam.gene7867_i0_len2088	zoeaIV	zoeaI	8.1699878261209	4.27269990225011	4.11284672342987e-15	2.96124964086951e-13
Pcam.gene6124_i0_len2475	zoeaIV	zoeaI	11.6827518373807	3.91453485518249	4.16772991242216e-15	2.98529767335146e-13
Pcam.gene142571_i0_len2421	zoeaIV	zoeaI	11.6741669615398	3.90590103202656	4.37275430338474e-15	3.1034827563349e-13
Pcam.gene126363_i0_len345	zoeaIV	zoeaI	-6.7446268421877	6.99646651194216	4.37739364019602e-15	3.1034827563349e-13
Pcam.gene140824_i0_len1119	zoeaIV	zoeaI	11.6655306947283	3.89721536890231	4.70140151770236e-15	3.29952906515111e-13
Pcam.gene5249_i1_len3180	zoeaIV	zoeaI	-11.6568921058649	3.93583471162022	4.70140151770236e-15	3.29952906515111e-13
Pcam.gene144102_i0_len3951	zoeaIV	zoeaI	7.15433887567707	5.18964282343732	5.79007192086738e-15	4.02422062141569e-13
Pcam.gene2733_i0_len693	zoeaIV	zoeaI	6.71944093565029	6.44324881254199	5.79191223577387e-15	4.02422062141569e-13
Pcam.gene157869_i0_len726	zoeaIV	zoeaI	7.19860578127533	5.0442158702427	5.92727377842282e-15	4.09778091666485e-13
Pcam.gene149675_i0_len681	zoeaIV	zoeaI	11.6215564321165	3.85298718420856	6.31608654262287e-15	4.34496725724195e-13
Pcam.gene121524_i0_len483	zoeaIV	zoeaI	8.65253003062239	3.847226203643	6.64035263190869e-15	4.5455339986701e-13
Pcam.gene120621_i0_len495	zoeaIV	zoeaI	11.5945137737507	3.82578640069257	7.53407464352308e-15	5.13203437482337e-13
Pcam.gene155456_i0_len825	zoeaIV	zoeaI	7.78906255051704	4.445714329848	7.6736176990065e-15	5.20158983148265e-13
Pcam.gene151857_i0_len549	zoeaIV	zoeaI	8.62988858148221	3.82450517087358	7.72825182505716e-15	5.21319356121331e-13
Pcam.gene135461_i0_len1320	zoeaIV	zoeaI	11.5853857240808	3.81660464269414	7.92794825464524e-15	5.32206613268359e-13
Pcam.gene2060_i0_len1044	zoeaIV	zoeaI	11.580799949774	3.81199182304851	8.34459098305365e-15	5.54815484691453e-13
Pcam.gene6311_i1_len306	zoeaIV	zoeaI	11.580799949774	3.81199182304851	8.34459098305365e-15	5.54815484691453e-13
Pcam.gene1868_i1_len843	zoeaIV	zoeaI	11.5623096833599	3.79339208121672	9.25205730308712e-15	6.12221848969994e-13
Pcam.gene2614_i1_len300	zoeaIV	zoeaI	11.5576498498709	3.78870455110397	9.49553249527362e-15	6.2535506897783e-13
Pcam.gene2245_i2_len3054	zoeaIV	zoeaI	6.44573566718301	7.97526597157733	1.02886943160339e-14	6.74394793469846e-13
Pcam.gene146697_i0_len2142	zoeaIV	zoeaI	11.5102045028592	3.74097478612202	1.30385089285926e-14	8.50624976862545e-13
Pcam.gene6980_i1_len1875	zoeaIV	zoeaI	11.5053730088676	3.73611408534035	1.37597319697879e-14	8.93482408655015e-13
Pcam.gene135923_i0_len1215	zoeaIV	zoeaI	8.52581519844633	3.72006456141187	1.53375210634737e-14	9.91303221851306e-13
Pcam.gene160185_i0_len756	zoeaIV	zoeaI	7.00968599982644	5.04560638113996	1.54865184720971e-14	9.9629935503825e-13
Pcam.gene145754_i0_len1632	zoeaIV	zoeaI	7.36748521511894	4.73731031759469	1.56535271231152e-14	1.00240282443691e-12
Pcam.gene158327_i0_len702	zoeaIV	zoeaI	11.4710917688693	3.70162434683692	1.71166122604763e-14	1.09106625675036e-12
Pcam.gene142122_i0_len2352	zoeaIV	zoeaI	7.66464271004481	4.32130092865442	1.77378831294822e-14	1.1255051322707e-12
Pcam.gene3051_i0_len1014	zoeaIV	zoeaI	8.49106204883883	3.68518861898063	1.96671441531521e-14	1.24224834160092e-12
Pcam.gene118602_i0_len534	zoeaIV	zoeaI	6.68714652873498	5.71460097615285	2.23275174813971e-14	1.40390580507464e-12
Pcam.gene190769_i0_len312	zoeaIV	zoeaI	8.47082064804439	3.66487574831674	2.26419879144792e-14	1.41726605432254e-12
Pcam.gene149163_i0_len669	zoeaIV	zoeaI	11.4206608313601	3.65088275858873	2.39677460647581e-14	1.49352376374834e-12
Pcam.gene146662_i0_len2172	zoeaIV	zoeaI	7.19203982349537	4.81945627792051	2.68948492273904e-14	1.66844118242775e-12
Pcam.gene116913_i0_len510	zoeaIV	zoeaI	6.82039376835015	5.31100200358576	2.86938682002845e-14	1.77213330004957e-12
Pcam.gene139898_i0_len1152	zoeaIV	zoeaI	-7.23243123048595	4.82634475149998	2.94606157139191e-14	1.81143679628593e-12
Pcam.gene120982_i0_len501	zoeaIV	zoeaI	-8.55702868563493	4.25885712036402	3.23315780936156e-14	1.97920532682327e-12
Pcam.gene141410_i0_len2589	zoeaIV	zoeaI	7.8606690992157	3.96293757907532	3.3088501791067e-14	2.01665710916082e-12
Pcam.gene154164_i0_len837	zoeaIV	zoeaI	8.40300316221854	3.59681946717165	3.49768824792899e-14	2.11321199535744e-12
Pcam.gene155585_i0_len936	zoeaIV	zoeaI	8.40300316221854	3.59681946717165	3.49768824792899e-14	2.11321199535744e-12
Pcam.gene2208_i1_len624	zoeaIV	zoeaI	6.21280739383958	9.01777654608957	3.7050888057292e-14	2.22882744781009e-12
Pcam.gene168458_i0_len276	zoeaIV	zoeaI	6.22677774381511	8.25064900316308	3.92939510041308e-14	2.35357216876466e-12
Pcam.gene151366_i0_len567	zoeaIV	zoeaI	11.3361148353575	3.56580604870739	4.18494049854041e-14	2.49587695998788e-12
Pcam.gene150795_i0_len564	zoeaIV	zoeaI	7.52847130778178	4.18516077093656	4.42693839673689e-14	2.62892034021606e-12
Pcam.gene154502_i0_len864	zoeaIV	zoeaI	7.32392262221891	4.38083902684072	5.02565072219147e-14	2.97176350789671e-12
Pcam.gene123663_i0_len372	zoeaIV	zoeaI	8.33183981917432	3.52540757014063	5.68493027828099e-14	3.34736403165223e-12
Pcam.gene130451_i0_len411	zoeaIV	zoeaI	11.2862859043044	3.51565893801904	5.86483313518864e-14	3.40994649567286e-12
Pcam.gene137232_i0_len1383	zoeaIV	zoeaI	11.2862859043044	3.51565893801904	5.86483313518864e-14	3.40994649567286e-12
Pcam.gene141314_i0_len2766	zoeaIV	zoeaI	8.32621751764323	3.5197657592665	5.86483313518864e-14	3.40994649567286e-12
Pcam.gene137422_i0_len1362	zoeaIV	zoeaI	11.2806416064513	3.50997836356621	6.05101831408352e-14	3.50353960385436e-12
Pcam.gene148995_i0_len615	zoeaIV	zoeaI	6.84172811275543	4.68881887362746	6.57560257344352e-14	3.79147607305274e-12
Pcam.gene158417_i0_len706	zoeaIV	zoeaI	6.83665803691379	4.68377331685006	6.76488664435054e-14	3.88449854586343e-12
Pcam.gene135408_i0_len1323	zoeaIV	zoeaI	11.2463040754065	3.47541916171483	7.55170170698092e-14	4.31845460576983e-12
Pcam.gene1039_i0_len615	zoeaIV	zoeaI	7.25354930122152	4.31058627828148	7.99555587664684e-14	4.55353460909363e-12
Pcam.gene152397_i0_len594	zoeaIV	zoeaI	8.28043246174489	3.47382272399364	8.05251179868101e-14	4.56725322263148e-12
Pcam.gene3525_i1_len603	zoeaIV	zoeaI	6.0672986918616	10.5903591551598	8.24464630566442e-14	4.65721971802897e-12
Pcam.gene154611_i0_len867	zoeaIV	zoeaI	7.2502674829334	4.30731038412213	8.2938369091997e-14	4.65993875537525e-12
Pcam.gene142446_i0_len2502	zoeaIV	zoeaI	11.2346741836708	3.46371382262469	8.31652857896561e-14	4.65993875537525e-12
Pcam.gene146617_i0_len2121	zoeaIV	zoeaI	11.2288238911147	3.45782550896205	8.59009859801054e-14	4.79389598867287e-12
Pcam.gene140518_i0_len1098	zoeaIV	zoeaI	6.0668314150742	9.8370007650307	8.71840614847329e-14	4.84603887356739e-12
Pcam.gene159137_i0_len792	zoeaIV	zoeaI	11.2229497783301	3.45191317515288	8.87360020190529e-14	4.91265133090342e-12
Pcam.gene114568_i0_len435	zoeaIV	zoeaI	6.6770941519142	5.03259121497529	8.97983305040998e-14	4.95173651065464e-12
Pcam.gene142743_i0_len2454	zoeaIV	zoeaI	11.2111293106062	3.44001566071756	9.78772686282275e-14	5.37589930773853e-12
Pcam.gene110828_i0_len441	zoeaIV	zoeaI	-6.59587951578062	5.33889965747286	9.83892879813443e-14	5.38274624326284e-12
Pcam.gene414_i1_len951	zoeaIV	zoeaI	-11.192696533739	3.48412140602687	1.01150755873319e-13	5.51212119064955e-12
Pcam.gene152038_i0_len561	zoeaIV	zoeaI	11.1992111933368	3.42801968231992	1.04545076540208e-13	5.67483743594819e-12
Pcam.gene152835_i0_len606	zoeaIV	zoeaI	11.1871937996964	3.41592360328659	1.11715961192332e-13	6.04048636859395e-12
Pcam.gene158681_i0_len780	zoeaIV	zoeaI	11.1750754618641	3.40372574593092	1.23507778771715e-13	6.65218641012307e-12
Pcam.gene148579_i0_len606	zoeaIV	zoeaI	7.6603454921512	3.76237234712059	1.26050909417107e-13	6.76294763420896e-12
Pcam.gene142061_i0_len2376	zoeaIV	zoeaI	-6.42070114335351	5.68812915685688	1.31502772663492e-13	7.02831741896878e-12
Pcam.gene117466_i0_len540	zoeaIV	zoeaI	8.2027860829727	3.39591299063825	1.32127101938362e-13	7.03462915147691e-12
Pcam.gene135656_i0_len1218	zoeaIV	zoeaI	6.25421138871565	6.08898724907851	1.33869644582711e-13	7.10020069130285e-12
Pcam.gene152343_i0_len594	zoeaIV	zoeaI	-6.01715044271413	9.09244773419565	1.37567507178051e-13	7.26858585454827e-12
Pcam.gene6003_i0_len240	zoeaIV	zoeaI	7.35412264084948	4.01090017402845	1.41553829518091e-13	7.45087884463408e-12
Pcam.gene148914_i0_len621	zoeaIV	zoeaI	11.1380974604795	3.36650408268827	1.56715704208313e-13	8.21781670067438e-12
Pcam.gene120497_i0_len495	zoeaIV	zoeaI	-6.01622286054942	8.25594044079321	1.68519517194907e-13	8.80356094338504e-12
Pcam.gene154241_i0_len848	zoeaIV	zoeaI	7.60683460632868	3.70880709110463	1.78980228201937e-13	9.26530316317822e-12
Pcam.gene140401_i0_len1095	zoeaIV	zoeaI	11.1192468560624	3.34752871608828	1.80025320528074e-13	9.26530316317822e-12
Pcam.gene8284_i1_len456	zoeaIV	zoeaI	11.1192468560624	3.34752871608828	1.80025320528074e-13	9.26530316317822e-12
Pcam.gene139316_i0_len1014	zoeaIV	zoeaI	8.15917846940114	3.35216069166015	1.80025320528074e-13	9.26530316317822e-12
Pcam.gene120644_i0_len498	zoeaIV	zoeaI	11.1129081862621	3.34114801652991	1.86431915564661e-13	9.5596232423857e-12
Pcam.gene8320_i0_len681	zoeaIV	zoeaI	6.19512934032249	6.0810426228816	1.99310299588556e-13	1.01824114819212e-11
Pcam.gene118887_i0_len477	zoeaIV	zoeaI	5.97988349683159	8.02954926949334	2.12040615508408e-13	1.07931003410434e-11
Pcam.gene150920_i0_len561	zoeaIV	zoeaI	6.01353938197542	7.25051859297942	2.20128446190364e-13	1.11638864535084e-11
Pcam.gene135048_i0_len1179	zoeaIV	zoeaI	7.57171890884549	3.67365864575168	2.23474047090769e-13	1.12923467577212e-11
Pcam.gene139254_i0_len1008	zoeaIV	zoeaI	7.56663187216497	3.668567071944	2.36412711799788e-13	1.19028660984415e-11
Pcam.gene8102_i0_len654	zoeaIV	zoeaI	8.10110216759146	3.29389621431187	2.56829303917435e-13	1.28841155495909e-11
Pcam.gene127350_i0_len360	zoeaIV	zoeaI	11.0545709166584	3.28242229421391	2.76169600003059e-13	1.38045063368436e-11
Pcam.gene6470_i0_len663	zoeaIV	zoeaI	-6.03634045198632	6.84277136510778	2.92457632579731e-13	1.45662769259066e-11
Pcam.gene2066_i1_len450	zoeaIV	zoeaI	11.0412803745187	3.26904288877237	2.97124043103774e-13	1.47458417963216e-11
Pcam.gene120637_i0_len498	zoeaIV	zoeaI	6.19249656538233	5.80642675798317	2.99721509421781e-13	1.48218152844308e-11
Pcam.gene173274_i0_len243	zoeaIV	zoeaI	7.52002287648804	3.6219191067554	3.14772357401425e-13	1.55109102072702e-11
Pcam.gene149656_i0_len684	zoeaIV	zoeaI	6.07291461440928	6.05625885346393	3.31039354493304e-13	1.62548511308797e-11
Pcam.gene116188_i0_len522	zoeaIV	zoeaI	11.0143262432784	3.24190819305955	3.57580727492229e-13	1.74962739057465e-11
Pcam.gene152_i7_len2124	zoeaIV	zoeaI	11.0075082830126	3.23504449435259	3.71228846862162e-13	1.81003370385846e-11
Pcam.gene142451_i0_len2565	zoeaIV	zoeaI	6.57874560449344	4.42726483526329	3.76464091451783e-13	1.82914161357132e-11
Pcam.gene159312_i0_len786	zoeaIV	zoeaI	11.0006579490358	3.22814818099099	3.85452174328147e-13	1.8662869039944e-11
Pcam.gene148495_i0_len615	zoeaIV	zoeaI	10.9937749324406	3.22121894309774	4.00277257956151e-13	1.9246549399857e-11
Pcam.gene140920_i0_len1128	zoeaIV	zoeaI	10.9937749324406	3.22121894309774	4.00277257956151e-13	1.9246549399857e-11
Pcam.gene3000_i1_len504	zoeaIV	zoeaI	10.9799095934669	3.20726043203025	4.48648952464891e-13	2.14980201498349e-11
Pcam.gene120651_i0_len498	zoeaIV	zoeaI	6.85406484949594	4.22538529214207	4.9337956624004e-13	2.35601458847821e-11
Pcam.gene150750_i0_len566	zoeaIV	zoeaI	6.74990238163952	4.3790469544111	5.12441467218126e-13	2.43865980426818e-11
Pcam.gene138432_i0_len1062	zoeaIV	zoeaI	7.98458341312131	3.17701979196488	5.65883455522121e-13	2.68379402659911e-11
Pcam.gene145069_i0_len1713	zoeaIV	zoeaI	10.9303038267022	3.15732081260652	6.12154086664408e-13	2.89217816030214e-11
Pcam.gene138798_i0_len987	zoeaIV	zoeaI	-5.78305354080893	9.4827698991744	6.1398428129615e-13	2.89217816030214e-11
Pcam.gene121713_i0_len489	zoeaIV	zoeaI	7.12304408135751	3.78005189160542	6.48562921938969e-13	3.04473998758916e-11
Pcam.gene5630_i0_len552	zoeaIV	zoeaI	6.34945264765351	4.84350545069307	6.70754224971716e-13	3.13831673744342e-11
Pcam.gene115922_i0_len513	zoeaIV	zoeaI	6.93170523961407	3.98947598278058	6.89003198261535e-13	3.20470769864526e-11
Pcam.gene109573_i0_len444	zoeaIV	zoeaI	10.9158117247422	3.14273108451977	6.89556420477067e-13	3.20470769864526e-11
Pcam.gene133501_i0_len390	zoeaIV	zoeaI	10.89379690716	3.1205679424093	7.77861076804099e-13	3.58196003862883e-11
Pcam.gene145639_i0_len1677	zoeaIV	zoeaI	10.89379690716	3.1205679424093	7.77861076804099e-13	3.58196003862883e-11
Pcam.gene5235_i0_len669	zoeaIV	zoeaI	6.38627030930252	4.59363060976914	7.7846281783672e-13	3.58196003862883e-11
Pcam.gene142065_i0_len2370	zoeaIV	zoeaI	10.8863833441198	3.11310443315744	8.10004096506744e-13	3.71479106437548e-11
Pcam.gene121792_i0_len492	zoeaIV	zoeaI	10.878931488215	3.10560237803037	8.78764817700522e-13	4.01688023248897e-11
Pcam.gene155849_i0_len930	zoeaIV	zoeaI	10.8639113010308	3.09048103218339	9.54001002472536e-13	4.3181752216151e-11
Pcam.gene154240_i0_len846	zoeaIV	zoeaI	10.8639113010308	3.09048103218339	9.54001002472536e-13	4.3181752216151e-11
Pcam.gene144728_i0_len1704	zoeaIV	zoeaI	10.8639113010308	3.09048103218339	9.54001002472536e-13	4.3181752216151e-11
Pcam.gene115758_i0_len516	zoeaIV	zoeaI	10.8563421556649	3.08286092693784	9.94254209327917e-13	4.48576509507167e-11
Pcam.gene109974_i0_len447	zoeaIV	zoeaI	10.8487330889969	3.07520064650742	1.0363836249774e-12	4.6456731782858e-11
Pcam.gene140347_i0_len1176	zoeaIV	zoeaI	10.8487330889969	3.07520064650742	1.0363836249774e-12	4.6456731782858e-11
Pcam.gene135529_i0_len1332	zoeaIV	zoeaI	6.34222375010224	4.54994071984849	1.04046432808435e-12	4.64896858619296e-11
Pcam.gene135147_i0_len1284	zoeaIV	zoeaI	6.37762801385129	4.41730794733769	1.0589394873217e-12	4.71635356276359e-11
Pcam.gene145624_i0_len1659	zoeaIV	zoeaI	10.8410836776861	3.06749976749999	1.12665963086287e-12	4.98600707976766e-11
Pcam.gene159404_i0_len792	zoeaIV	zoeaI	10.8410836776861	3.06749976749999	1.12665963086287e-12	4.98600707976766e-11
Pcam.gene157806_i0_len726	zoeaIV	zoeaI	6.11107472344197	5.05138876775132	1.13148133235436e-12	4.99144907758611e-11
Pcam.gene133604_i0_len393	zoeaIV	zoeaI	10.8333934916216	3.0597578598272	1.17501412145785e-12	5.16708741511969e-11
Pcam.gene587_i2_len2397	zoeaIV	zoeaI	5.76719370122481	6.86486241947502	1.19628746098548e-12	5.24404118544299e-11
Pcam.gene140337_i0_len1179	zoeaIV	zoeaI	10.8256620937779	3.05197448656306	1.22566128186551e-12	5.3391188629477e-11
Pcam.gene41905_i0_len234	zoeaIV	zoeaI	10.8256620937779	3.05197448656306	1.22566128186551e-12	5.3391188629477e-11
Pcam.gene118165_i0_len528	zoeaIV	zoeaI	6.35603049678434	4.39587785991905	1.23500998125725e-12	5.36303084360963e-11
Pcam.gene3525_i0_len744	zoeaIV	zoeaI	5.70365583827161	7.94491789219551	1.2847331443693e-12	5.56157376141926e-11
Pcam.gene154031_i0_len858	zoeaIV	zoeaI	-7.99738854323359	3.71351721826103	1.30942399228654e-12	5.65085583751982e-11
Pcam.gene158998_i0_len774	zoeaIV	zoeaI	5.87290052076109	6.07421749619648	1.31634642808471e-12	5.66314240392111e-11
Pcam.gene138695_i0_len1059	zoeaIV	zoeaI	10.8100738791776	3.036281560494	1.33431674276494e-12	5.72273625230295e-11
Pcam.gene110553_i0_len441	zoeaIV	zoeaI	5.96655706123736	5.45829293972396	1.40298411382716e-12	5.99872838330528e-11
Pcam.gene145225_i0_len1599	zoeaIV	zoeaI	10.7943153936166	3.02041735151963	1.51770006591084e-12	6.4693129189868e-11
Pcam.gene131157_i0_len402	zoeaIV	zoeaI	6.19320054518377	4.81311652087444	1.62894626069569e-12	6.92227438490132e-11
Pcam.gene149044_i0_len618	zoeaIV	zoeaI	-6.00360473695092	5.38518396200028	1.64131726644955e-12	6.95358071176308e-11
Pcam.gene140901_i0_len1134	zoeaIV	zoeaI	10.7783828762178	3.00437810276339	1.65529293324316e-12	6.99147434661001e-11
Pcam.gene116747_i0_len504	zoeaIV	zoeaI	10.7377643602788	2.96348839033762	2.15747115192481e-12	9.08491488701429e-11
Pcam.gene158482_i0_len696	zoeaIV	zoeaI	7.76943321315011	2.96131058625281	2.25643771852687e-12	9.4729481983835e-11
Pcam.gene958_i1_len1071	zoeaIV	zoeaI	6.15423027471247	4.65012548372442	2.45815891154578e-12	1.02887277815783e-10
Pcam.gene6454_i1_len249	zoeaIV	zoeaI	10.712832739025	2.9383911023279	2.58456953157631e-12	1.07853388020374e-10
Pcam.gene164618_i0_len255	zoeaIV	zoeaI	10.7044255260328	2.92992818484623	2.70534380875278e-12	1.12219276317698e-10
Pcam.gene147039_i0_len1791	zoeaIV	zoeaI	10.7044255260328	2.92992818484623	2.70534380875278e-12	1.12219276317698e-10
Pcam.gene121389_i0_len396	zoeaIV	zoeaI	5.8666745743093	5.29296496550821	2.77721508349183e-12	1.14857680952983e-10
Pcam.gene136370_i0_len1248	zoeaIV	zoeaI	-5.8847458409351	5.54506136694547	2.8103250341586e-12	1.15882126631062e-10
Pcam.gene154068_i0_len855	zoeaIV	zoeaI	7.73590064656861	2.92770677436312	2.83235525517309e-12	1.16101500371343e-10
Pcam.gene2121_i1_len222	zoeaIV	zoeaI	7.73590064656861	2.92770677436312	2.83235525517309e-12	1.16101500371343e-10
Pcam.gene6235_i0_len378	zoeaIV	zoeaI	10.68746267949	2.91285321778431	2.96595691815297e-12	1.20864918869952e-10
Pcam.gene155150_i0_len828	zoeaIV	zoeaI	7.72739429282881	2.91918316613187	2.96595691815297e-12	1.20864918869952e-10
Pcam.gene142039_i0_len2319	zoeaIV	zoeaI	6.69634976873972	3.75490760852878	3.21776028949804e-12	1.30742681236447e-10
Pcam.gene125309_i0_len351	zoeaIV	zoeaI	10.6789058733469	2.90424000016111	3.25445329182119e-12	1.31848055227834e-10
Pcam.gene158870_i0_len780	zoeaIV	zoeaI	5.69063380445929	5.97274687453471	3.44685509164914e-12	1.39236913818478e-10
Pcam.gene137363_i0_len1395	zoeaIV	zoeaI	10.6616384847955	2.88685909900722	3.57411918149906e-12	1.43959304771336e-10
Pcam.gene146545_i0_len2127	zoeaIV	zoeaI	5.6131499292696	6.42920946592074	3.86542604896865e-12	1.55242660047596e-10
Pcam.gene135893_i0_len1215	zoeaIV	zoeaI	-5.71013193943278	6.18487533973391	3.89550601635092e-12	1.5599986052799e-10
Pcam.gene13910_i0_len213	zoeaIV	zoeaI	10.6441619194731	2.86926812101423	3.92866456252579e-12	1.56875640117409e-10
Pcam.gene158317_i0_len702	zoeaIV	zoeaI	10.6264710472441	2.85146196251387	4.53520287970562e-12	1.80060512046826e-10
Pcam.gene159398_i0_len792	zoeaIV	zoeaI	7.66640266058286	2.85807824465451	4.53520287970562e-12	1.80060512046826e-10
Pcam.gene111862_i0_len453	zoeaIV	zoeaI	6.19088370918778	4.04223339245392	4.98946035971206e-12	1.9753145629219e-10
Pcam.gene145953_i0_len2073	zoeaIV	zoeaI	6.17087943874974	4.02240409419527	5.69306034640708e-12	2.24746495947934e-10
Pcam.gene197025_i0_len333	zoeaIV	zoeaI	7.63035650988899	2.82197438456653	5.78826308985646e-12	2.27857518120808e-10
Pcam.gene138640_i0_len1044	zoeaIV	zoeaI	10.5812708571573	2.80596994452491	6.08208355127052e-12	2.38075022615367e-10
Pcam.gene138523_i0_len1068	zoeaIV	zoeaI	10.5812708571573	2.80596994452491	6.08208355127052e-12	2.38075022615367e-10
Pcam.gene117971_i0_len546	zoeaIV	zoeaI	6.77137934989246	3.42911207495774	6.5245203746441e-12	2.54676222264198e-10
Pcam.gene140186_i0_len1176	zoeaIV	zoeaI	10.5627866639542	2.7873676755073	6.72020901020809e-12	2.61579900296503e-10
Pcam.gene145815_i0_len1632	zoeaIV	zoeaI	6.02684585823749	4.38791467952218	6.7836266524237e-12	2.6331082670972e-10
Pcam.gene160121_i0_len750	zoeaIV	zoeaI	7.04425355229205	3.14614614875909	7.33181418507247e-12	2.83796350740298e-10
Pcam.gene5077_i0_len1704	zoeaIV	zoeaI	5.60901888854267	5.64520263711139	7.35583055925675e-12	2.83935059587311e-10
Pcam.gene142281_i0_len2304	zoeaIV	zoeaI	7.02212618157913	3.12404303014718	8.26718466752127e-12	3.18229357728187e-10
Pcam.gene2924_i0_len591	zoeaIV	zoeaI	10.5250922641019	2.74943507553209	8.66241871959038e-12	3.32522018031569e-10
Pcam.gene328_i4_len640	zoeaIV	zoeaI	5.93859200907368	4.56135148984097	8.79972398506952e-12	3.36862161147455e-10
Pcam.gene130560_i0_len411	zoeaIV	zoeaI	10.5155127422758	2.73979561743614	9.12074775237291e-12	3.45345805904561e-10
Pcam.gene153652_i0_len588	zoeaIV	zoeaI	10.5155127422758	2.73979561743614	9.12074775237291e-12	3.45345805904561e-10
Pcam.gene120988_i0_len414	zoeaIV	zoeaI	7.55544435561456	2.74696688758194	9.12074775237291e-12	3.45345805904561e-10
Pcam.gene159548_i0_len744	zoeaIV	zoeaI	7.55544435561456	2.74696688758194	9.12074775237291e-12	3.45345805904561e-10
Pcam.gene164334_i0_len255	zoeaIV	zoeaI	10.5058691868258	2.73009198679696	9.60589390941401e-12	3.62726906970699e-10
Pcam.gene116389_i0_len519	zoeaIV	zoeaI	10.4961607359317	2.72032333038278	1.06636414130956e-11	4.01577130288284e-10
Pcam.gene135229_i0_len1347	zoeaIV	zoeaI	10.4863865102564	2.71048877793862	1.12400544624522e-11	4.21002147736485e-10
Pcam.gene1016_i0_len837	zoeaIV	zoeaI	10.4863865102564	2.71048877793862	1.12400544624522e-11	4.21002147736485e-10
Pcam.gene136691_i0_len1473	zoeaIV	zoeaI	5.50686821668673	5.90181676103766	1.21130786321844e-11	4.52482098582887e-10
Pcam.gene8032_i0_len333	zoeaIV	zoeaI	5.9099414122334	4.40858177741164	1.23093077666387e-11	4.58579465751238e-10
Pcam.gene5186_i0_len1059	zoeaIV	zoeaI	10.4666371267476	2.69061841608698	1.24985186262513e-11	4.63145106214368e-10
Pcam.gene1522_i1_len1635	zoeaIV	zoeaI	-10.4491603453085	2.76852577411631	1.24985186262513e-11	4.63145106214368e-10
Pcam.gene154257_i0_len843	zoeaIV	zoeaI	7.49659173161148	2.68806528247667	1.31852504189025e-11	4.87293191013481e-10
Pcam.gene158549_i0_len696	zoeaIV	zoeaI	10.4466136326934	2.67047358111359	1.46867015869236e-11	5.41343250005016e-10
Pcam.gene137089_i0_len1527	zoeaIV	zoeaI	-5.83875570565329	4.60078680226654	1.51343222773026e-11	5.56366514194173e-10
Pcam.gene147826_i0_len627	zoeaIV	zoeaI	10.4364966955816	2.66029586625742	1.55071877090982e-11	5.68569605291897e-10
Pcam.gene134798_i0_len1299	zoeaIV	zoeaI	5.27957243752645	9.39954058721818	1.65932872081609e-11	6.06790313275274e-10
Pcam.gene5979_i0_len870	zoeaIV	zoeaI	10.4160474652386	2.63972492888007	1.7303710121915e-11	6.29456428937516e-10
Pcam.gene150771_i0_len564	zoeaIV	zoeaI	10.4160474652386	2.63972492888007	1.7303710121915e-11	6.29456428937516e-10
Pcam.gene152959_i0_len501	zoeaIV	zoeaI	6.90609298346604	3.00818663391739	1.75431492121395e-11	6.36500264887443e-10
Pcam.gene1020_i0_len366	zoeaIV	zoeaI	10.4057131175579	2.6293296792172	1.82868754697511e-11	6.58327516911039e-10
Pcam.gene147674_i0_len633	zoeaIV	zoeaI	10.4057131175579	2.6293296792172	1.82868754697511e-11	6.58327516911039e-10
Pcam.gene6235_i1_len312	zoeaIV	zoeaI	7.44564473089673	2.63709647425032	1.82868754697511e-11	6.58327516911039e-10
Pcam.gene140607_i0_len1077	zoeaIV	zoeaI	6.20376834794274	3.83636392995762	1.88571478104808e-11	6.77103167892614e-10
Pcam.gene120746_i0_len492	zoeaIV	zoeaI	5.6828350964858	4.6288650143291	1.91719041086772e-11	6.86630874984994e-10
Pcam.gene120472_i0_len495	zoeaIV	zoeaI	5.8933435626681	4.1055506573754	2.03330778512121e-11	7.26345629358467e-10
Pcam.gene150732_i0_len564	zoeaIV	zoeaI	10.3953042082073	2.61885985502749	2.04428650571537e-11	7.28395007267198e-10
Pcam.gene147079_i0_len1869	zoeaIV	zoeaI	6.41496915699529	3.47486545108698	2.05552062805969e-11	7.30524671292006e-10
Pcam.gene109959_i0_len447	zoeaIV	zoeaI	5.29149728534831	7.3765123052394	2.13093203999062e-11	7.55393663972186e-10
Pcam.gene109979_i0_len447	zoeaIV	zoeaI	10.3848196534473	2.60831438815413	2.16245335575671e-11	7.64617094951532e-10
Pcam.gene5525_i0_len1119	zoeaIV	zoeaI	5.68112821881801	4.42204421956606	2.26793967556359e-11	7.99880450041412e-10
Pcam.gene152326_i0_len594	zoeaIV	zoeaI	10.3742583457375	2.59769218748174	2.28817738806815e-11	8.02942247085732e-10
Pcam.gene155072_i0_len807	zoeaIV	zoeaI	10.3742583457375	2.59769218748174	2.28817738806815e-11	8.02942247085732e-10
Pcam.gene159250_i0_len798	zoeaIV	zoeaI	5.23985317758454	8.30384889820583	2.34858403178377e-11	8.22063569412272e-10
Pcam.gene148295_i0_len636	zoeaIV	zoeaI	10.3636191530346	2.58699213827709	2.42198893123003e-11	8.45627090160112e-10
Pcam.gene117968_i0_len546	zoeaIV	zoeaI	6.25879249893919	3.63330478654707	2.4409760589793e-11	8.50120383849033e-10
Pcam.gene148782_i0_len621	zoeaIV	zoeaI	5.9445217049324	3.79826975666705	2.49066215824711e-11	8.65256033775046e-10
Pcam.gene136415_i0_len1488	zoeaIV	zoeaI	5.8288615405639	4.1922973747045	2.50096600691059e-11	8.66668918504477e-10
Pcam.gene3664_i0_len1893	zoeaIV	zoeaI	-5.83507508879311	4.43200189887404	2.5102029513407e-11	8.67705975418666e-10
Pcam.gene149980_i0_len648	zoeaIV	zoeaI	10.3529009180638	2.57621310150596	2.5644588683612e-11	8.82072287988792e-10
Pcam.gene40_i6_len1098	zoeaIV	zoeaI	-10.340169688047	2.66460882219731	2.5644588683612e-11	8.82072287988792e-10
Pcam.gene2102_i1_len861	zoeaIV	zoeaI	5.20433406648333	9.55278660897272	2.65043483892154e-11	9.07648891890259e-10
Pcam.gene137077_i0_len1527	zoeaIV	zoeaI	5.20573796354829	9.39530911081704	2.65188147745715e-11	9.07648891890259e-10
Pcam.gene154958_i0_len801	zoeaIV	zoeaI	5.45823015411576	5.35561035922069	2.69133920165671e-11	9.18890652241317e-10
Pcam.gene111291_i0_len459	zoeaIV	zoeaI	5.40712016645394	5.40153309321709	2.75411381638012e-11	9.38018764520054e-10
Pcam.gene1719_i0_len480	zoeaIV	zoeaI	5.43038040779452	5.17119080301267	3.21704088569791e-11	1.09300733857355e-09
Pcam.gene4065_i0_len1074	zoeaIV	zoeaI	10.320259992263	2.54339029589004	3.23395639418841e-11	1.0960745866742e-09
Pcam.gene157670_i0_len732	zoeaIV	zoeaI	-7.50073324414409	3.23404865607541	3.36100949660958e-11	1.13636467067851e-09
Pcam.gene150366_i0_len657	zoeaIV	zoeaI	10.3092134838007	2.53228340716538	3.42995375141194e-11	1.15127143308262e-09
Pcam.gene139386_i0_len996	zoeaIV	zoeaI	7.34914509713947	2.54061462395535	3.42995375141194e-11	1.15127143308262e-09
Pcam.gene159458_i0_len789	zoeaIV	zoeaI	7.34914509713947	2.54061462395535	3.42995375141194e-11	1.15127143308262e-09
Pcam.gene116250_i0_len522	zoeaIV	zoeaI	6.78866950295381	2.89103943310461	3.77613461349683e-11	1.26441365275065e-09
Pcam.gene2092_i1_len633	zoeaIV	zoeaI	10.2868634375799	2.50981311019404	3.86235477424071e-11	1.28093751653577e-09
Pcam.gene136277_i0_len1239	zoeaIV	zoeaI	10.2868634375799	2.50981311019404	3.86235477424071e-11	1.28093751653577e-09
Pcam.gene136696_i0_len1476	zoeaIV	zoeaI	10.2868634375799	2.50981311019404	3.86235477424071e-11	1.28093751653577e-09
Pcam.gene149792_i0_len675	zoeaIV	zoeaI	-10.2705905348513	2.59841464314895	3.86235477424071e-11	1.28093751653577e-09
Pcam.gene138083_i0_len1041	zoeaIV	zoeaI	6.09442186830234	3.72796174621851	3.88987279228066e-11	1.28699219813172e-09
Pcam.gene157768_i0_len720	zoeaIV	zoeaI	6.7710864371688	2.87350732097805	4.35055917157177e-11	1.43599454271167e-09
Pcam.gene183745_i0_len246	zoeaIV	zoeaI	-5.14018573548692	8.6989294648718	4.4437565783716e-11	1.46328060220502e-09
Pcam.gene158290_i0_len702	zoeaIV	zoeaI	10.2641616916838	2.48699196606139	4.62769543300804e-11	1.52024718054562e-09
Pcam.gene980_i0_len318	zoeaIV	zoeaI	5.5175667161406	4.72807281492112	4.81854735298959e-11	1.57921070795150e-09
Pcam.gene156850_i0_len918	zoeaIV	zoeaI	-5.10036194647901	10.5709720083738	4.94986036145388e-11	1.61842963724149e-09
Pcam.gene112179_i0_len459	zoeaIV	zoeaI	6.74430338435916	2.84680708222537	5.02256796528594e-11	1.63451064275441e-09
Pcam.gene140101_i0_len1113	zoeaIV	zoeaI	6.74430338435916	2.84680708222537	5.02256796528594e-11	1.63451064275441e-09
Pcam.gene152663_i0_len591	zoeaIV	zoeaI	5.0921109182199	10.3199184457377	5.19210704006901e-11	1.68573643525231e-09
Pcam.gene153053_i0_len600	zoeaIV	zoeaI	10.2410970002402	2.46380895601048	5.23005846405398e-11	1.69410005632853e-09
Pcam.gene121699_i0_len489	zoeaIV	zoeaI	5.09792807768959	9.68623529768358	5.33882815418487e-11	1.7253106053617e-09
Pcam.gene137367_i0_len1395	zoeaIV	zoeaI	-5.40912693044696	5.16422051336705	5.40129636369865e-11	1.74144812691314e-09
Pcam.gene118023_i0_len543	zoeaIV	zoeaI	5.25223103536234	5.81850343817978	5.46284361455704e-11	1.75721469601585e-09
Pcam.gene117901_i0_len543	zoeaIV	zoeaI	10.2294248866833	2.4520781656829	5.56318320698738e-11	1.78124409779485e-09
Pcam.gene139256_i0_len1008	zoeaIV	zoeaI	7.26935650002203	2.46090706869452	5.56318320698738e-11	1.78124409779485e-09
Pcam.gene140271_i0_len1182	zoeaIV	zoeaI	6.26042520953172	3.32129999910799	5.60841679816415e-11	1.7915990764894e-09
Pcam.gene146051_i0_len2101	zoeaIV	zoeaI	-5.13331912944833	7.18292419403169	6.26914731904449e-11	1.99807502627161e-09
Pcam.gene134862_i0_len1299	zoeaIV	zoeaI	7.25758918254656	2.44915732112825	6.30171993545840e-11	2.00386041700526e-09
Pcam.gene132914_i0_len378	zoeaIV	zoeaI	-5.61416218842597	4.38382433797114	6.55521332454783e-11	2.0797087752949e-09
Pcam.gene1894_i0_len765	zoeaIV	zoeaI	7.24572509530511	2.43731249124483	6.71092252866998e-11	2.12425921317535e-09
Pcam.gene2796_i1_len1512	zoeaIV	zoeaI	10.19383102016	2.41631061258934	7.14954491616475e-11	2.25283619399151e-09
Pcam.gene5156_i0_len831	zoeaIV	zoeaI	-10.1722692709133	2.50507673182485	7.14954491616475e-11	2.25283619399151e-09
Pcam.gene139286_i0_len1017	zoeaIV	zoeaI	-5.66491892485517	4.26782128530507	7.50218727140452e-11	2.3586062064126e-09
Pcam.gene149114_i0_len618	zoeaIV	zoeaI	10.1817685387355	2.40419114267303	7.61990971328083e-11	2.38482579675114e-09
Pcam.gene134845_i0_len1296	zoeaIV	zoeaI	7.22170015207431	2.4133314084399	7.61990971328083e-11	2.38482579675114e-09
Pcam.gene4990_i0_len5076	zoeaIV	zoeaI	-5.08547864525298	7.41470985399002	8.03863726680877e-11	2.51022254965336e-09
Pcam.gene154125_i0_len843	zoeaIV	zoeaI	10.169604351028	2.3919704879606	8.12453949561735e-11	2.52569576803353e-09
Pcam.gene121887_i0_len489	zoeaIV	zoeaI	10.169604351028	2.3919704879606	8.12453949561735e-11	2.52569576803353e-09
Pcam.gene8013_i0_len816	zoeaIV	zoeaI	5.46017457117652	4.31102765474606	8.87270828276414e-11	2.75212397985023e-09
Pcam.gene155592_i0_len942	zoeaIV	zoeaI	6.65125557973514	2.75409922857676	9.1161644620451e-11	2.82134123306411e-09
Pcam.gene1357_i0_len882	zoeaIV	zoeaI	5.04303588164347	7.88447497233735	9.16505395393513e-11	2.83016866097517e-09
Pcam.gene158883_i0_len771	zoeaIV	zoeaI	5.9490451429069	3.58401206587423	9.82537782879704e-11	3.02734923079742e-09
Pcam.gene112144_i0_len456	zoeaIV	zoeaI	5.32867128445504	4.62054929907526	9.89505216050941e-11	3.04207178810705e-09
Pcam.gene192772_i0_len336	zoeaIV	zoeaI	-5.11922228742484	6.3700762981317	1.03577185250542e-10	3.1772816031822e-09
Pcam.gene145422_i0_len1572	zoeaIV	zoeaI	5.67814983502473	3.72523584911278	1.04116547331636e-10	3.18679194211544e-09
Pcam.gene8011_i1_len1758	zoeaIV	zoeaI	10.132484029227	2.35468434664022	1.05442579793206e-10	3.2202859094646e-09
Pcam.gene193063_i0_len333	zoeaIV	zoeaI	5.72063802527709	3.57710072620437	1.07361612250538e-10	3.27170386805587e-09
Pcam.gene7624_i0_len375	zoeaIV	zoeaI	10.1198952666638	2.34204166791401	1.1266467429959e-10	3.40345285666763e-09
Pcam.gene139563_i0_len1158	zoeaIV	zoeaI	10.1198952666638	2.34204166791401	1.1266467429959e-10	3.40345285666763e-09
Pcam.gene139743_i0_len1164	zoeaIV	zoeaI	10.1198952666638	2.34204166791401	1.1266467429959e-10	3.40345285666763e-09
Pcam.gene148280_i0_len636	zoeaIV	zoeaI	7.1598268800026	2.35160262137134	1.1266467429959e-10	3.40345285666763e-09
Pcam.gene135095_i0_len1293	zoeaIV	zoeaI	5.92147012492369	3.55673210513184	1.17406671086747e-10	3.53900889679269e-09
Pcam.gene156038_i0_len963	zoeaIV	zoeaI	6.01883911488658	3.39536660900666	1.17893076770058e-10	3.54597877661628e-09
Pcam.gene151176_i0_len571	zoeaIV	zoeaI	5.89902423031326	3.53453252465369	1.36525466764364e-10	4.09753323144189e-09
Pcam.gene138717_i0_len1056	zoeaIV	zoeaI	10.0943833266892	2.3164242530834	1.37805034314055e-10	4.1205473664881e-09
Pcam.gene139195_i0_len1011	zoeaIV	zoeaI	6.30537679342804	2.96525033183268	1.37885328541808e-10	4.1205473664881e-09
Pcam.gene110575_i0_len444	zoeaIV	zoeaI	7.12138777310896	2.31327762819063	1.47509614195326e-10	4.38927965494272e-09
Pcam.gene112399_i0_len456	zoeaIV	zoeaI	7.12138777310896	2.31327762819063	1.47509614195326e-10	4.38927965494272e-09
Pcam.gene119735_i0_len468	zoeaIV	zoeaI	5.19620000190487	5.09933635095653	1.48749821210458e-10	4.41672546055667e-09
Pcam.gene136315_i0_len1257	zoeaIV	zoeaI	5.54780467980759	3.91534212434585	1.55151415577691e-10	4.59698096133816e-09
Pcam.gene119111_i0_len474	zoeaIV	zoeaI	10.0684121117924	2.29035110393281	1.57971288960952e-10	4.66065611762503e-09
Pcam.gene5186_i1_len948	zoeaIV	zoeaI	10.0684121117924	2.29035110393281	1.57971288960952e-10	4.66065611762503e-09
Pcam.gene137660_i0_len1434	zoeaIV	zoeaI	6.27164822968612	2.9317528363412	1.65072702960432e-10	4.85985228885205e-09
Pcam.gene4990_i1_len1722	zoeaIV	zoeaI	-5.10137168401903	5.73002177510432	1.66207706134871e-10	4.88292237727307e-09
Pcam.gene159276_i0_len786	zoeaIV	zoeaI	5.06887187313155	5.54263395064205	1.72844503245715e-10	5.06718822173515e-09
Pcam.gene6731_i0_len201	zoeaIV	zoeaI	5.95530269660135	3.33246046875357	1.77562808178158e-10	5.19455322619723e-09
Pcam.gene113806_i0_len417	zoeaIV	zoeaI	5.12165505101333	5.12266383483751	1.78286491159191e-10	5.20476697720193e-09
Pcam.gene7920_i0_len294	zoeaIV	zoeaI	10.0419647822991	2.26380590398358	1.81431567742922e-10	5.2524438861576e-09
Pcam.gene151200_i0_len573	zoeaIV	zoeaI	10.0419647822991	2.26380590398358	1.81431567742922e-10	5.2524438861576e-09
Pcam.gene150071_i0_len651	zoeaIV	zoeaI	10.0419647822991	2.26380590398358	1.81431567742922e-10	5.2524438861576e-09
Pcam.gene119756_i0_len468	zoeaIV	zoeaI	10.0419647822991	2.26380590398358	1.81431567742922e-10	5.2524438861576e-09
Pcam.gene201047_i0_len285	zoeaIV	zoeaI	6.53104704566664	2.63446488993576	1.91750951354247e-10	5.53964910606781e-09
Pcam.gene5975_i1_len888	zoeaIV	zoeaI	-10.0014403888127	2.34348484000079	2.08781613657835e-10	6.00668592834218e-09
Pcam.gene133006_i0_len378	zoeaIV	zoeaI	7.06848866945372	2.26056846699507	2.08781613657835e-10	6.00668592834218e-09
Pcam.gene115677_i0_len516	zoeaIV	zoeaI	10.0150235550514	2.23677145198546	2.24133202897381e-10	6.38228481037297e-09
Pcam.gene159563_i0_len744	zoeaIV	zoeaI	10.0150235550514	2.23677145198546	2.24133202897381e-10	6.38228481037297e-09
Pcam.gene159384_i0_len789	zoeaIV	zoeaI	10.0150235550514	2.23677145198546	2.24133202897381e-10	6.38228481037297e-09
Pcam.gene139471_i0_len1005	zoeaIV	zoeaI	10.0150235550514	2.23677145198546	2.24133202897381e-10	6.38228481037297e-09
Pcam.gene1248_i2_len270	zoeaIV	zoeaI	7.05495516839015	2.24708999922973	2.24133202897381e-10	6.38228481037297e-09
Pcam.gene148615_i0_len606	zoeaIV	zoeaI	5.30931933062979	4.16311060299298	2.33420842145471e-10	6.63316160010933e-09
Pcam.gene135090_i0_len1290	zoeaIV	zoeaI	10.0013618970128	2.22306512333539	2.40735662371261e-10	6.82706686594092e-09
Pcam.gene3118_i0_len1980	zoeaIV	zoeaI	5.45101563088845	3.95652812035145	2.43004393313155e-10	6.87737077287089e-09
Pcam.gene7458_i0_len651	zoeaIV	zoeaI	9.9875696315832	2.20922959716512	2.58701010309415e-10	7.2771442090276e-09
Pcam.gene120255_i0_len471	zoeaIV	zoeaI	9.9875696315832	2.20922959716512	2.58701010309415e-10	7.2771442090276e-09
Pcam.gene201508_i0_len288	zoeaIV	zoeaI	7.02750124492199	2.21975614182617	2.58701010309415e-10	7.2771442090276e-09
Pcam.gene157978_i0_len693	zoeaIV	zoeaI	5.29070857747775	4.14488686784306	2.63232045006371e-10	7.38964140890612e-09
Pcam.gene5949_i1_len834	zoeaIV	zoeaI	5.41376213120901	4.04453382956619	2.67784613029484e-10	7.50228827148732e-09
Pcam.gene1838_i0_len1158	zoeaIV	zoeaI	5.27939557952598	4.23280859058952	2.68991810545813e-10	7.52094607514006e-09
Pcam.gene4099_i0_len1464	zoeaIV	zoeaI	5.57601780996039	3.43456548328904	2.72801433239163e-10	7.61214601664941e-09
Pcam.gene140533_i0_len1101	zoeaIV	zoeaI	9.97364423738803	2.19526244465043	2.78152214092079e-10	7.69960790243731e-09
Pcam.gene118433_i0_len525	zoeaIV	zoeaI	9.97364423738803	2.19526244465043	2.78152214092079e-10	7.69960790243731e-09
Pcam.gene159797_i0_len741	zoeaIV	zoeaI	9.97364423738803	2.19526244465043	2.78152214092079e-10	7.69960790243731e-09
Pcam.gene115918_i0_len513	zoeaIV	zoeaI	9.97364423738803	2.19526244465043	2.78152214092079e-10	7.69960790243731e-09
Pcam.gene121420_i0_len486	zoeaIV	zoeaI	5.87517040894629	3.25318950942472	2.92749531433777e-10	8.08756956024605e-09
Pcam.gene138737_i0_len1053	zoeaIV	zoeaI	9.95958311932793	2.18116116841253	3.22065905074694e-10	8.86223330082762e-09
Pcam.gene6732_i0_len201	zoeaIV	zoeaI	6.99951473266671	2.19190402592474	3.22065905074694e-10	8.86223330082762e-09
Pcam.gene7151_i1_len207	zoeaIV	zoeaI	5.02916253061753	5.20741744461285	3.36102556642662e-10	9.23019985594156e-09
Pcam.gene158296_i0_len702	zoeaIV	zoeaI	6.98531521901482	2.17777748637277	3.46840205465053e-10	9.50629486221377e-09
Pcam.gene2964_i0_len1008	zoeaIV	zoeaI	4.85795657922763	6.67907428886378	3.66895161214194e-10	1.00361715752607e-08
Pcam.gene3498_i0_len2004	zoeaIV	zoeaI	5.01280119879489	5.19150836266698	3.74399202464939e-10	1.02213188947992e-08
Pcam.gene150915_i0_len561	zoeaIV	zoeaI	5.48130889522151	3.53145542083607	3.76840997883412e-10	1.02678088364468e-08
Pcam.gene8288_i0_len354	zoeaIV	zoeaI	6.13764054308692	2.79879585206096	3.87163120150087e-10	1.05284123632204e-08
Pcam.gene159822_i0_len741	zoeaIV	zoeaI	6.95648991645681	2.14911055920526	4.02924468340036e-10	1.09356218985413e-08
Pcam.gene116422_i0_len522	zoeaIV	zoeaI	6.12824811953453	2.78948563531941	4.06833075203424e-10	1.10201801423524e-08
Pcam.gene151891_i0_len549	zoeaIV	zoeaI	4.88171492044606	6.02161161788523	4.14608627218467e-10	1.1208952303167e-08
Pcam.gene148899_i0_len624	zoeaIV	zoeaI	9.90192675942497	2.12336233070877	4.34650804429802e-10	1.1705247244877e-08
Pcam.gene264_i1_len1323	zoeaIV	zoeaI	-9.89242924959026	2.24076802824049	4.34650804429802e-10	1.1705247244877e-08
Pcam.gene2488_i0_len1824	zoeaIV	zoeaI	-5.27023302737453	4.33487498426263	4.70774271866199e-10	1.26535382627712e-08
Pcam.gene8284_i0_len561	zoeaIV	zoeaI	4.8290696323232	6.55540092733213	4.96228318087668e-10	1.32999330332044e-08
Pcam.gene116738_i0_len501	zoeaIV	zoeaI	4.96474306592326	5.01571865118837	4.9673756794999e-10	1.32999330332044e-08
Pcam.gene149352_i0_len666	zoeaIV	zoeaI	-5.74841108488272	3.38990032335543	4.99209881009356e-10	1.33404240509731e-08
Pcam.gene117662_i0_len537	zoeaIV	zoeaI	5.18089293352285	4.13648405548231	5.0381212877354e-10	1.34375687935453e-08
Pcam.gene140360_i0_len1095	zoeaIV	zoeaI	9.88714530366985	2.10855038738156	5.06678652021026e-10	1.34881351503528e-08
Pcam.gene154101_i0_len840	zoeaIV	zoeaI	-5.97765163116096	3.21820141847602	5.35441170548885e-10	1.42265592847941e-08
Pcam.gene118404_i0_len525	zoeaIV	zoeaI	9.87221083208265	2.09358774235904	5.47539833635625e-10	1.44925971965727e-08
Pcam.gene5533_i0_len393	zoeaIV	zoeaI	9.87221083208265	2.09358774235904	5.47539833635625e-10	1.44925971965727e-08
Pcam.gene150935_i0_len564	zoeaIV	zoeaI	5.67955317811465	3.31778925675483	5.54120900630034e-10	1.46143971923138e-08
Pcam.gene2378_i2_len261	zoeaIV	zoeaI	5.14902141070259	4.28509963285777	5.54244913669357e-10	1.46143971923138e-08
Pcam.gene144346_i0_len1728	zoeaIV	zoeaI	4.86346073332755	5.77458289378407	5.56049402974814e-10	1.46342092873826e-08
Pcam.gene156653_i0_len888	zoeaIV	zoeaI	4.78981881612388	6.7991721702804	5.64244286859801e-10	1.48218121175875e-08
Pcam.gene2903_i0_len849	zoeaIV	zoeaI	9.85712014349381	2.07847133845223	5.92055267264539e-10	1.54646616426843e-08
Pcam.gene2121_i0_len300	zoeaIV	zoeaI	9.85712014349381	2.07847133845223	5.92055267264539e-10	1.54646616426843e-08
Pcam.gene121196_i0_len408	zoeaIV	zoeaI	6.8970517568326	2.09004434205973	5.92055267264539e-10	1.54646616426843e-08
Pcam.gene7546_i0_len768	zoeaIV	zoeaI	4.86681937258491	5.62040070566259	5.95498147012554e-10	1.55254076001622e-08
Pcam.gene196622_i0_len324	zoeaIV	zoeaI	5.03907368922011	4.67379234436368	5.97525795800208e-10	1.55490982367784e-08
Pcam.gene157526_i0_len732	zoeaIV	zoeaI	4.79351941080319	6.3722175794323	6.12403712259727e-10	1.59064710010489e-08
Pcam.gene996_i0_len1485	zoeaIV	zoeaI	4.97055950533839	4.72236138435158	6.34609206520355e-10	1.64524804735203e-08
Pcam.gene138300_i0_len1029	zoeaIV	zoeaI	-5.5323687467019	3.74065067006618	6.38270523504203e-10	1.65165869545892e-08
Pcam.gene4568_i0_len1530	zoeaIV	zoeaI	-4.9470510498026	5.12781409340276	6.40452110100204e-10	1.65422351709153e-08
Pcam.gene156481_i0_len900	zoeaIV	zoeaI	4.80775932293015	6.11044033416608	6.52108480402718e-10	1.68120583370615e-08
Pcam.gene155201_i0_len834	zoeaIV	zoeaI	5.43553125408469	3.29639863099997	6.6100631454844e-10	1.70098958277132e-08
Pcam.gene145856_i0_len1650	zoeaIV	zoeaI	-5.25007884828323	4.03459746350415	6.81043075403637e-10	1.74931138185008e-08
Pcam.gene192246_i0_len336	zoeaIV	zoeaI	6.86638841204325	2.05959807430363	6.93525246005852e-10	1.77808612887404e-08
Pcam.gene5066_i1_len795	zoeaIV	zoeaI	4.7061771764811	8.29552154106007	7.31617611923417e-10	1.87229435272335e-08
Pcam.gene4363_i0_len438	zoeaIV	zoeaI	5.01524853369557	4.38830538111322	7.44289964155323e-10	1.90122304079088e-08
Pcam.gene1681_i0_len2013	zoeaIV	zoeaI	4.71276656304407	7.39259401396869	8.02613745153710e-10	2.04644414727632e-08
Pcam.gene159421_i0_len789	zoeaIV	zoeaI	9.81087721498672	2.03216758128407	8.14455068313596e-10	2.06904344228258e-08
Pcam.gene112638_i0_len420	zoeaIV	zoeaI	9.81087721498672	2.03216758128407	8.14455068313596e-10	2.06904344228258e-08
Pcam.gene135855_i0_len1203	zoeaIV	zoeaI	5.26510270950694	3.77422090989399	8.17862240201225e-10	2.07390760763435e-08
Pcam.gene800_i0_len2448	zoeaIV	zoeaI	5.07065443059129	4.29079285171379	8.76594380304162e-10	2.21878971014693e-08
Pcam.gene7407_i0_len1323	zoeaIV	zoeaI	9.79512754983778	2.0164036487456	8.83476684272374e-10	2.2280929228038e-08
Pcam.gene138904_i0_len993	zoeaIV	zoeaI	9.79512754983778	2.0164036487456	8.83476684272374e-10	2.2280929228038e-08
Pcam.gene159805_i0_len741	zoeaIV	zoeaI	4.77115369369314	5.78146037861506	9.02031846290407e-10	2.27076712609629e-08
Pcam.gene147843_i0_len627	zoeaIV	zoeaI	9.77920404869294	2.00046919509449	9.58987511987962e-10	2.40109738136662e-08
Pcam.gene120783_i0_len495	zoeaIV	zoeaI	9.77920404869294	2.00046919509449	9.58987511987962e-10	2.40109738136662e-08
Pcam.gene185636_i0_len249	zoeaIV	zoeaI	6.81913566203172	2.01271550391369	9.58987511987962e-10	2.40109738136662e-08
Pcam.gene147425_i0_len1953	zoeaIV	zoeaI	5.68458633908815	3.06499104484769	9.76748552525092e-10	2.44116868451235e-08
Pcam.gene4019_i0_len708	zoeaIV	zoeaI	5.98989866775403	2.65249321378838	9.83119081231478e-10	2.45267912976528e-08
Pcam.gene116193_i0_len522	zoeaIV	zoeaI	4.76660385318715	5.86722067464149	9.87384698811525e-10	2.45890641123386e-08
Pcam.gene115002_i0_len426	zoeaIV	zoeaI	6.26822686668639	2.373563346585	1.02554662002692e-09	2.5493731362959e-08
Pcam.gene4036_i0_len1080	zoeaIV	zoeaI	4.95920211915644	4.47089159503244	1.03432544721794e-09	2.56660471688223e-08
Pcam.gene6041_i1_len1059	zoeaIV	zoeaI	4.66343678113825	7.42346316309852	1.07654073896523e-09	2.66659716731922e-08
Pcam.gene144519_i0_len1740	zoeaIV	zoeaI	5.79470581278036	2.86004460522248	1.09207090412401e-09	2.70025218571303e-08
Pcam.gene14616_i0_len216	zoeaIV	zoeaI	4.88544165248627	4.79695742421011	1.111466547369e-09	2.74332844444754e-08
Pcam.gene146325_i0_len2046	zoeaIV	zoeaI	9.74681988591874	1.968073896482	1.13223787959598e-09	2.78470399555146e-08
Pcam.gene139880_i0_len1149	zoeaIV	zoeaI	9.74681988591874	1.968073896482	1.13223787959598e-09	2.78470399555146e-08
Pcam.gene124292_i0_len372	zoeaIV	zoeaI	4.66188085570185	6.85085658539781	1.1994992612349e-09	2.94491903429685e-08
Pcam.gene1441_i0_len615	zoeaIV	zoeaI	4.71304569726303	6.03783219046296	1.21597967701352e-09	2.98011527191885e-08
Pcam.gene139744_i0_len1164	zoeaIV	zoeaI	9.73035106357121	1.95160533449385	1.34054433625197e-09	3.25667903785969e-08
Pcam.gene136089_i0_len1272	zoeaIV	zoeaI	9.73035106357121	1.95160533449385	1.34054433625197e-09	3.25667903785969e-08
Pcam.gene152739_i0_len603	zoeaIV	zoeaI	9.73035106357121	1.95160533449385	1.34054433625197e-09	3.25667903785969e-08
Pcam.gene159141_i0_len795	zoeaIV	zoeaI	9.73035106357121	1.95160533449385	1.34054433625197e-09	3.25667903785969e-08
Pcam.gene155885_i0_len960	zoeaIV	zoeaI	6.77028267690999	1.96429326221979	1.34054433625197e-09	3.25667903785969e-08
Pcam.gene112185_i0_len456	zoeaIV	zoeaI	9.71369207144581	1.93495080670664	1.4602357948459e-09	3.54126293284094e-08
Pcam.gene980_i3_len252	zoeaIV	zoeaI	4.90561537013871	4.20794949389423	1.53623340643823e-09	3.71449016059031e-08
Pcam.gene159476_i0_len744	zoeaIV	zoeaI	5.25996351674256	3.31427192500123	1.53701197635249e-09	3.71449016059031e-08
Pcam.gene1167_i2_len333	zoeaIV	zoeaI	9.69683846630554	1.91810612712805	1.59178856915634e-09	3.82690206868452e-08
Pcam.gene150060_i0_len567	zoeaIV	zoeaI	9.69683846630554	1.91810612712805	1.59178856915634e-09	3.82690206868452e-08
Pcam.gene129289_i0_len393	zoeaIV	zoeaI	6.73677007964432	1.93110597421935	1.59178856915634e-09	3.82690206868452e-08
Pcam.gene119120_i0_len474	zoeaIV	zoeaI	4.88539900793597	4.26209045100504	1.71536657060122e-09	4.11687976944294e-08
Pcam.gene158736_i0_len777	zoeaIV	zoeaI	4.96114699344134	4.18418145110442	1.75925362562614e-09	4.21492903132773e-08
Pcam.gene143964_i0_len3829	zoeaIV	zoeaI	4.59694801792088	6.98102885307929	1.77937165206001e-09	4.25579147625231e-08
Pcam.gene155931_i0_len963	zoeaIV	zoeaI	4.64207409930556	5.89249932943606	1.80567680035541e-09	4.31128605115787e-08
Pcam.gene6677_i0_len801	zoeaIV	zoeaI	-6.15296646461282	2.84463330476212	1.86432416950952e-09	4.44367901535238e-08
Pcam.gene28871_i0_len204	zoeaIV	zoeaI	9.66252884867288	1.8838288540934	1.89580823749396e-09	4.51098480620138e-08
Pcam.gene141272_i0_len2787	zoeaIV	zoeaI	5.18932833810903	3.41317078231394	1.90165166608124e-09	4.51715411142989e-08
Pcam.gene969_i0_len1521	zoeaIV	zoeaI	5.12813267275762	3.6402855956667	1.93609302950049e-09	4.59111753207148e-08
Pcam.gene118205_i0_len528	zoeaIV	zoeaI	5.24967543709328	3.11413216822407	2.12733718274471e-09	5.03602682988424e-08
Pcam.gene109620_i0_len447	zoeaIV	zoeaI	6.15076639251073	2.25732689727951	2.15843344708027e-09	5.10095088105908e-08
Pcam.gene138392_i0_len1065	zoeaIV	zoeaI	9.6450631312731	1.86638715447169	2.26492977906211e-09	5.32545925716533e-08
Pcam.gene40783_i0_len237	zoeaIV	zoeaI	9.6450631312731	1.86638715447169	2.26492977906211e-09	5.32545925716533e-08
Pcam.gene157767_i0_len720	zoeaIV	zoeaI	6.68499474461188	1.87988366848915	2.26492977906211e-09	5.32545925716533e-08
Pcam.gene1727_i0_len585	zoeaIV	zoeaI	4.5653715560245	6.55953212028225	2.334980907689e-09	5.48089437385918e-08
Pcam.gene203786_i0_len282	zoeaIV	zoeaI	5.09039221968425	3.60344387136526	2.43075400683919e-09	5.6960805529574e-08
Pcam.gene136991_i0_len1512	zoeaIV	zoeaI	4.76122576135359	4.5193741416198	2.44455548503693e-09	5.7187782862076e-08
Pcam.gene149902_i0_len678	zoeaIV	zoeaI	9.62738337456265	1.84873707674572	2.47860239972833e-09	5.75002653532971e-08
Pcam.gene3362_i0_len249	zoeaIV	zoeaI	9.62738337456265	1.84873707674572	2.47860239972833e-09	5.75002653532971e-08
Pcam.gene139052_i0_len972	zoeaIV	zoeaI	9.62738337456265	1.84873707674572	2.47860239972833e-09	5.75002653532971e-08
Pcam.gene115106_i0_len426	zoeaIV	zoeaI	9.62738337456265	1.84873707674572	2.47860239972833e-09	5.75002653532971e-08
Pcam.gene117703_i0_len546	zoeaIV	zoeaI	-9.59638240371461	1.96348557035173	2.47860239972833e-09	5.75002653532971e-08
Pcam.gene4648_i0_len1521	zoeaIV	zoeaI	-5.72601263376721	2.97973153030984	2.53205384513384e-09	5.86423670532996e-08
Pcam.gene47591_i0_len219	zoeaIV	zoeaI	4.65149390692688	5.13836948770224	2.55622062734069e-09	5.91035637895612e-08
Pcam.gene153637_i0_len588	zoeaIV	zoeaI	4.89352634042344	4.11847249715008	2.67223466177448e-09	6.16833436212925e-08
Pcam.gene138064_i0_len1032	zoeaIV	zoeaI	9.60948426735801	1.83087365874427	2.71465977113102e-09	6.24551526152925e-08
Pcam.gene136460_i0_len1485	zoeaIV	zoeaI	9.60948426735801	1.83087365874427	2.71465977113102e-09	6.24551526152925e-08
Pcam.gene134640_i0_len384	zoeaIV	zoeaI	4.56817417807672	6.21648575011504	2.73961306339542e-09	6.29250630230459e-08
Pcam.gene120737_i0_len492	zoeaIV	zoeaI	5.64280538415326	2.71026596393594	2.802804241353e-09	6.42702437918173e-08
Pcam.gene193024_i0_len333	zoeaIV	zoeaI	-5.4625869160585	3.11899011606598	2.94477543833424e-09	6.74144966904325e-08
Pcam.gene117714_i0_len546	zoeaIV	zoeaI	9.59136029830148	1.8127917605992	2.97568474912439e-09	6.8010058016172e-08
Pcam.gene4811_i1_len579	zoeaIV	zoeaI	4.79091674687431	4.24067725388896	3.05341809045686e-09	6.96720817487496e-08
Pcam.gene117534_i0_len537	zoeaIV	zoeaI	5.19525774171294	3.0608923622728	3.06923921312249e-09	6.9918275582869e-08
Pcam.gene2663_i0_len309	zoeaIV	zoeaI	9.57300574567387	1.79448605620311	3.26458618107822e-09	7.40043875567096e-08
Pcam.gene129685_i0_len396	zoeaIV	zoeaI	9.57300574567387	1.79448605620311	3.26458618107822e-09	7.40043875567096e-08
Pcam.gene8154_i0_len2421	zoeaIV	zoeaI	6.61293735901266	1.80870462936114	3.26458618107822e-09	7.40043875567096e-08
Pcam.gene118210_i0_len528	zoeaIV	zoeaI	4.78065359536555	4.16054437223113	3.2876099710759e-09	7.44049318535353e-08
Pcam.gene135072_i0_len1278	zoeaIV	zoeaI	4.45569374919256	9.15664643643505	3.41033064169448e-09	7.70225625381836e-08
Pcam.gene141997_i0_len2343	zoeaIV	zoeaI	4.44537247977587	11.2258880637611	3.41435654314343e-09	7.70225625381836e-08
Pcam.gene137692_i0_len1449	zoeaIV	zoeaI	5.12783429138966	3.18505917200282	3.56601108816268e-09	8.03132740374531e-08
Pcam.gene140210_i0_len1170	zoeaIV	zoeaI	-9.53176220253699	1.90330205132259	3.58464364981138e-09	8.06022785724579e-08
Pcam.gene7793_i0_len758	zoeaIV	zoeaI	4.99886156545228	3.6388466294754	3.77744852901311e-09	8.48003631004301e-08
Pcam.gene157013_i0_len915	zoeaIV	zoeaI	9.55441466655074	1.77595102414864	3.93955886266399e-09	8.75905759289262e-08
Pcam.gene148452_i0_len615	zoeaIV	zoeaI	9.55441466655074	1.77595102414864	3.93955886266399e-09	8.75905759289262e-08
Pcam.gene135146_i0_len1287	zoeaIV	zoeaI	9.55441466655074	1.77595102414864	3.93955886266399e-09	8.75905759289262e-08
Pcam.gene116267_i0_len522	zoeaIV	zoeaI	9.55441466655074	1.77595102414864	3.93955886266399e-09	8.75905759289262e-08
Pcam.gene117134_i0_len507	zoeaIV	zoeaI	9.55441466655074	1.77595102414864	3.93955886266399e-09	8.75905759289262e-08
Pcam.gene139018_i0_len969	zoeaIV	zoeaI	9.55441466655074	1.77595102414864	3.93955886266399e-09	8.75905759289262e-08
Pcam.gene118601_i0_len534	zoeaIV	zoeaI	4.48314399805756	6.57228579656589	3.96654116981637e-09	8.80496103766267e-08
Pcam.gene136694_i0_len1473	zoeaIV	zoeaI	4.49686147569501	6.07088987589581	4.04670533161631e-09	8.96858329954389e-08
Pcam.gene16588_i0_len210	zoeaIV	zoeaI	5.75378990122407	2.41944097817041	4.22304105846267e-09	9.34448702999956e-08
Pcam.gene2378_i0_len826	zoeaIV	zoeaI	4.44285013213542	7.51697065967591	4.24077178673848e-09	9.36880202679139e-08
Pcam.gene4765_i0_len1428	zoeaIV	zoeaI	5.0271673536706	3.40541623956227	4.29519863784863e-09	9.47398099548326e-08
Pcam.gene120209_i0_len474	zoeaIV	zoeaI	9.53558088525079	1.75718093811114	4.33351474893039e-09	9.51319446305477e-08
Pcam.gene110253_i0_len441	zoeaIV	zoeaI	9.53558088525079	1.75718093811114	4.33351474893039e-09	9.51319446305477e-08
Pcam.gene4564_i1_len273	zoeaIV	zoeaI	9.53558088525079	1.75718093811114	4.33351474893039e-09	9.51319446305477e-08
Pcam.gene156889_i0_len906	zoeaIV	zoeaI	-4.82523873863614	4.14519930434737	4.44218894520475e-09	9.73638132217117e-08
Pcam.gene159922_i0_len759	zoeaIV	zoeaI	-4.94481361178747	3.74457359304072	4.66375971922286e-09	1.02059220564285e-07
Pcam.gene149464_i0_len666	zoeaIV	zoeaI	-4.40752114819846	9.10102665675013	4.69492160241255e-09	1.02579607841391e-07
Pcam.gene137631_i0_len1431	zoeaIV	zoeaI	-4.96310963210049	3.90868677940344	4.74698148032456e-09	1.03554245919294e-07
Pcam.gene149149_i0_len670	zoeaIV	zoeaI	9.51649798102021	1.73816985663317	4.77124351144862e-09	1.03920375917069e-07
Pcam.gene136452_i0_len1482	zoeaIV	zoeaI	4.3861721071168	10.299583792341	5.00216841642931e-09	1.08779549788266e-07
Pcam.gene1727_i1_len561	zoeaIV	zoeaI	4.79401883743694	4.02196230334347	5.01305842313788e-09	1.08846031012381e-07
Pcam.gene134124_i0_len384	zoeaIV	zoeaI	5.54976441891519	2.61873454030442	5.05205025607215e-09	1.09521513819623e-07
Pcam.gene653_i0_len2871	zoeaIV	zoeaI	-4.76433053029691	4.19154891540856	5.13108414632613e-09	1.11061597036367e-07
Pcam.gene144274_i0_len3750	zoeaIV	zoeaI	4.5109937576336	5.4096671540135	5.22975591630604e-09	1.12757142576684e-07
Pcam.gene109697_i0_len444	zoeaIV	zoeaI	9.49715927489159	1.71891161226575	5.25810509424949e-09	1.12757142576684e-07
Pcam.gene140484_i0_len1104	zoeaIV	zoeaI	9.49715927489159	1.71891161226575	5.25810509424949e-09	1.12757142576684e-07
Pcam.gene4840_i0_len474	zoeaIV	zoeaI	9.49715927489159	1.71891161226575	5.25810509424949e-09	1.12757142576684e-07
Pcam.gene155756_i0_len927	zoeaIV	zoeaI	9.49715927489159	1.71891161226575	5.25810509424949e-09	1.12757142576684e-07
Pcam.gene3026_i1_len930	zoeaIV	zoeaI	9.49715927489159	1.71891161226575	5.25810509424949e-09	1.12757142576684e-07
Pcam.gene4191_i1_len240	zoeaIV	zoeaI	5.53904618394437	2.60820144821277	5.33940389959815e-09	1.1432412417383e-07
Pcam.gene485_i0_len978	zoeaIV	zoeaI	4.38338523871051	8.26189912880547	5.64118673647445e-09	1.20599893676998e-07
Pcam.gene138881_i0_len990	zoeaIV	zoeaI	4.78744706603501	3.84631161625101	5.75819874210838e-09	1.22912334439844e-07
Pcam.gene154699_i0_len813	zoeaIV	zoeaI	9.47755781564998	1.69939980001687	5.80017778437832e-09	1.23240474757983e-07
Pcam.gene158764_i0_len777	zoeaIV	zoeaI	9.47755781564998	1.69939980001687	5.80017778437832e-09	1.23240474757983e-07
Pcam.gene156402_i0_len900	zoeaIV	zoeaI	-9.46411129831219	1.8404326504127	5.80017778437832e-09	1.23240474757983e-07
Pcam.gene6041_i0_len1215	zoeaIV	zoeaI	4.40932781363035	6.85432336794956	5.82075693284852e-09	1.23488913494447e-07
Pcam.gene135274_i0_len1338	zoeaIV	zoeaI	4.40431913493463	7.01366019030674	5.92401561549572e-09	1.25487989318489e-07
Pcam.gene141034_i0_len1107	zoeaIV	zoeaI	5.97761277267512	2.08649636669914	6.07584585750166e-09	1.28508301424419e-07
Pcam.gene3612_i0_len1881	zoeaIV	zoeaI	5.51736782738275	2.58690498745993	6.31501432945857e-09	1.33363889243399e-07
Pcam.gene192380_i0_len336	zoeaIV	zoeaI	4.98965348291549	3.218326191143	6.68110850329193e-09	1.40881158970781e-07
Pcam.gene5055_i0_len1419	zoeaIV	zoeaI	4.39164535342506	6.52847068813928	6.82231534319139e-09	1.43640748498466e-07
Pcam.gene4036_i1_len903	zoeaIV	zoeaI	4.76849918266853	3.73525689292056	6.93394558305927e-09	1.45770208505585e-07
Pcam.gene159104_i0_len798	zoeaIV	zoeaI	9.45768636483239	1.67962776505389	7.07850644080379e-09	1.4791417368633e-07
Pcam.gene148630_i0_len609	zoeaIV	zoeaI	9.45768636483239	1.67962776505389	7.07850644080379e-09	1.4791417368633e-07
Pcam.gene189750_i0_len306	zoeaIV	zoeaI	9.45768636483239	1.67962776505389	7.07850644080379e-09	1.4791417368633e-07
Pcam.gene157007_i0_len912	zoeaIV	zoeaI	9.45768636483239	1.67962776505389	7.07850644080379e-09	1.4791417368633e-07
Pcam.gene135235_i0_len1338	zoeaIV	zoeaI	4.33279819626981	9.45753459126494	7.27007909988459e-09	1.5168921797597e-07
Pcam.gene129109_i0_len399	zoeaIV	zoeaI	5.36089897016694	2.74671003096115	7.63187130328993e-09	1.58830371742927e-07
Pcam.gene264_i0_len1428	zoeaIV	zoeaI	-5.31067468121698	2.97601481799884	7.63519633882235e-09	1.58830371742927e-07
Pcam.gene116548_i0_len504	zoeaIV	zoeaI	9.43753738067974	1.65958858960084	7.83153904088931e-09	1.61945039452675e-07
Pcam.gene110247_i0_len441	zoeaIV	zoeaI	9.43753738067974	1.65958858960084	7.83153904088931e-09	1.61945039452675e-07
Pcam.gene6378_i0_len660	zoeaIV	zoeaI	9.43753738067974	1.65958858960084	7.83153904088931e-09	1.61945039452675e-07
Pcam.gene2164_i1_len1203	zoeaIV	zoeaI	-9.40760947348127	1.78803363117642	7.83153904088931e-09	1.61945039452675e-07
Pcam.gene136663_i0_len1461	zoeaIV	zoeaI	-4.65857243715117	4.36466501040019	7.85613651106391e-09	1.6221229265638e-07
Pcam.gene196957_i0_len330	zoeaIV	zoeaI	4.33774316396074	7.34761220523948	8.34263870160557e-09	1.72001939758918e-07
Pcam.gene550_i0_len13887	zoeaIV	zoeaI	-4.30366355636461	10.8781875529482	8.44359379033085e-09	1.73825450830278e-07
Pcam.gene110134_i0_len441	zoeaIV	zoeaI	9.41710300095214	1.63927507896682	8.67364001302795e-09	1.77248384736818e-07
Pcam.gene156964_i0_len906	zoeaIV	zoeaI	9.41710300095214	1.63927507896682	8.67364001302795e-09	1.77248384736818e-07
Pcam.gene128888_i0_len402	zoeaIV	zoeaI	9.41710300095214	1.63927507896682	8.67364001302795e-09	1.77248384736818e-07
Pcam.gene2925_i0_len591	zoeaIV	zoeaI	6.45703461429092	1.65518592123985	8.67364001302795e-09	1.77248384736818e-07
Pcam.gene204492_i0_len280	zoeaIV	zoeaI	6.45703461429092	1.65518592123985	8.67364001302795e-09	1.77248384736818e-07
Pcam.gene146576_i0_len2139	zoeaIV	zoeaI	4.90965234373838	3.29105146266561	9.08493948617212e-09	1.85380791629732e-07
Pcam.gene127455_i0_len357	zoeaIV	zoeaI	-4.71001976502619	4.03619620530668	9.10468743544418e-09	1.85511343992569e-07
Pcam.gene137780_i0_len1413	zoeaIV	zoeaI	4.72255001025078	3.69078967297435	9.29834259430302e-09	1.89179749180724e-07
Pcam.gene136765_i0_len1470	zoeaIV	zoeaI	9.3963750245096	1.61867974663518	9.61642697096576e-09	1.93494728901604e-07
Pcam.gene139380_i0_len996	zoeaIV	zoeaI	9.3963750245096	1.61867974663518	9.61642697096576e-09	1.93494728901604e-07
Pcam.gene4840_i1_len474	zoeaIV	zoeaI	9.3963750245096	1.61867974663518	9.61642697096576e-09	1.93494728901604e-07
Pcam.gene116304_i0_len519	zoeaIV	zoeaI	9.3963750245096	1.61867974663518	9.61642697096576e-09	1.93494728901604e-07
Pcam.gene159093_i0_len795	zoeaIV	zoeaI	9.3963750245096	1.61867974663518	9.61642697096576e-09	1.93494728901604e-07
Pcam.gene150059_i0_len561	zoeaIV	zoeaI	9.3963750245096	1.61867974663518	9.61642697096576e-09	1.93494728901604e-07
Pcam.gene132376_i0_len381	zoeaIV	zoeaI	6.43630663784838	1.63482965723004	9.61642697096576e-09	1.93494728901604e-07
Pcam.gene141152_i0_len1113	zoeaIV	zoeaI	4.31722152150986	7.29830564461116	9.62182337874267e-09	1.93494728901604e-07
Pcam.gene144996_i0_len1758	zoeaIV	zoeaI	-4.60018735991554	4.53881131988747	9.72757004010609e-09	1.95338603001899e-07
Pcam.gene146060_i0_len2112	zoeaIV	zoeaI	4.8662712443773	3.38528545897815	1.00472465201778e-08	2.01466865287722e-07
Pcam.gene28177_i0_len207	zoeaIV	zoeaI	4.41303360574772	5.09767399065796	1.02736968793918e-08	2.05710795152779e-07
Pcam.gene140352_i0_len1176	zoeaIV	zoeaI	5.8825627233781	1.99302743016813	1.06430360682022e-08	2.12484914324169e-07
Pcam.gene150849_i0_len567	zoeaIV	zoeaI	9.3753448915501	1.59779479833683	1.06731771875554e-08	2.12484914324169e-07
Pcam.gene7407_i1_len1203	zoeaIV	zoeaI	9.3753448915501	1.59779479833683	1.06731771875554e-08	2.12484914324169e-07
Pcam.gene148195_i0_len633	zoeaIV	zoeaI	9.3753448915501	1.59779479833683	1.06731771875554e-08	2.12484914324169e-07
Pcam.gene146038_i0_len2103	zoeaIV	zoeaI	4.85345304591118	3.37284332157334	1.07380792430454e-08	2.13471171904662e-07
Pcam.gene485_i2_len798	zoeaIV	zoeaI	4.26056955883308	9.44611204564438	1.11678841069469e-08	2.2169845364305e-07
Pcam.gene134904_i0_len1308	zoeaIV	zoeaI	-4.53166877399122	4.608788151726	1.1260222664655e-08	2.23155276797606e-07
Pcam.gene136728_i0_len1470	zoeaIV	zoeaI	4.35628953643498	5.63807170951424	1.12733883356304e-08	2.23155276797606e-07
Pcam.gene372_i1_len1617	zoeaIV	zoeaI	-5.20230638824494	3.17725787564503	1.18601216513764e-08	2.34435633666467e-07
Pcam.gene132107_i0_len384	zoeaIV	zoeaI	-4.268325436617	7.76705500234942	1.24946230863234e-08	2.46626821601633e-07
Pcam.gene5072_i0_len1029	zoeaIV	zoeaI	4.92485530567241	2.98730963283634	1.25614208199139e-08	2.47593622288686e-07
Pcam.gene7911_i0_len1350	zoeaIV	zoeaI	4.82090025489199	3.34126396837625	1.31441212916979e-08	2.58547276933958e-07
Pcam.gene157049_i0_len909	zoeaIV	zoeaI	9.35400366238597	1.57661211502313	1.31915673104617e-08	2.58547276933958e-07
Pcam.gene154767_i0_len726	zoeaIV	zoeaI	9.35400366238597	1.57661211502313	1.31915673104617e-08	2.58547276933958e-07
Pcam.gene203852_i0_len282	zoeaIV	zoeaI	6.39393527572475	1.59326144314919	1.31915673104617e-08	2.58547276933958e-07
Pcam.gene156514_i0_len885	zoeaIV	zoeaI	5.39193874784689	2.46389233866487	1.35240569629118e-08	2.64690557122003e-07
Pcam.gene139840_i0_len1140	zoeaIV	zoeaI	-4.46439991833846	4.66842455719081	1.35757323939327e-08	2.65328238180153e-07
Pcam.gene6671_i1_len270	zoeaIV	zoeaI	-5.20856096798325	2.88033463711433	1.40338523177206e-08	2.73896645796412e-07
Pcam.gene1151_i0_len1614	zoeaIV	zoeaI	-4.76598067932794	3.57603448692696	1.4092504383157e-08	2.74592407597621e-07
Pcam.gene143336_i0_len8856	zoeaIV	zoeaI	4.28458069874547	6.21823996908614	1.41090226701714e-08	2.74592407597621e-07
Pcam.gene141849_i0_len2832	zoeaIV	zoeaI	4.23593271315561	8.32257234524144	1.41555752369837e-08	2.75113109780596e-07
Pcam.gene319_i3_len255	zoeaIV	zoeaI	4.48097589753262	4.35603857894156	1.4327830855649e-08	2.78071979846506e-07
Pcam.gene145959_i0_len2082	zoeaIV	zoeaI	4.40341575507383	4.75930775026174	1.45578568873257e-08	2.82142230552688e-07
Pcam.gene6836_i0_len279	zoeaIV	zoeaI	9.33234199462663	1.55512323464611	1.46906090502869e-08	2.8392309229873e-07
Pcam.gene7473_i1_len285	zoeaIV	zoeaI	9.33234199462663	1.55512323464611	1.46906090502869e-08	2.8392309229873e-07
Pcam.gene172818_i0_len267	zoeaIV	zoeaI	5.54376866952401	2.21312545677012	1.61459542678321e-08	3.11616917369159e-07
Pcam.gene4088_i0_len1077	zoeaIV	zoeaI	9.31035011862224	1.53331933264395	1.63791848031934e-08	3.15242592832653e-07
Pcam.gene158848_i0_len783	zoeaIV	zoeaI	-9.2717579974663	1.66246523305918	1.63791848031934e-08	3.15242592832653e-07
Pcam.gene135634_i0_len1218	zoeaIV	zoeaI	4.44955605103627	4.16263440807992	1.73376571470839e-08	3.33033729863426e-07
Pcam.gene8088_i0_len774	zoeaIV	zoeaI	5.52956915587212	2.19921620245855	1.73514983031894e-08	3.33033729863426e-07
Pcam.gene7787_i1_len1992	zoeaIV	zoeaI	4.39734521811729	4.46830542140334	1.81752621340412e-08	3.48363369123637e-07
Pcam.gene53_i5_len276	zoeaIV	zoeaI	9.28801781100647	1.51119120101978	1.82837411756578e-08	3.48998444199094e-07
Pcam.gene159611_i0_len750	zoeaIV	zoeaI	9.28801781100647	1.51119120101978	1.82837411756578e-08	3.48998444199094e-07
Pcam.gene128919_i0_len402	zoeaIV	zoeaI	9.28801781100647	1.51119120101978	1.82837411756578e-08	3.48998444199094e-07
Pcam.gene146306_i0_len2043	zoeaIV	zoeaI	4.32557066961815	5.09979336624089	1.85782693692522e-08	3.54133924766979e-07
Pcam.gene6330_i0_len300	zoeaIV	zoeaI	4.36278110741384	4.72044147790147	1.87176135299058e-08	3.56301311796673e-07
Pcam.gene139740_i0_len1164	zoeaIV	zoeaI	5.11454335979365	2.7633682603834	1.88285812273109e-08	3.57923344370331e-07
Pcam.gene159320_i0_len783	zoeaIV	zoeaI	4.30157690648533	5.25908336033496	1.99467112554072e-08	3.78660518586255e-07
Pcam.gene603_i0_len213	zoeaIV	zoeaI	5.50074385331411	2.17099707066293	2.0070856250262e-08	3.80497433088186e-07
Pcam.gene121451_i0_len483	zoeaIV	zoeaI	4.31395357851381	5.11618494294863	2.03846355077608e-08	3.85817333772529e-07
Pcam.gene112229_i0_len459	zoeaIV	zoeaI	9.26533436615922	1.48872922589009	2.04347695492646e-08	3.85817333772529e-07
Pcam.gene6078_i0_len2445	zoeaIV	zoeaI	9.26533436615922	1.48872922589009	2.04347695492646e-08	3.85817333772529e-07
Pcam.gene1427_i0_len273	zoeaIV	zoeaI	4.24820830530767	5.80135098419274	2.11330183826311e-08	3.9845919056315e-07
Pcam.gene4607_i0_len342	zoeaIV	zoeaI	4.16844991181804	8.23880622111098	2.15522588318979e-08	4.05813263859151e-07
Pcam.gene137080_i0_len1527	zoeaIV	zoeaI	-4.43732994674654	4.31274783239455	2.26388508208978e-08	4.25696171863593e-07
Pcam.gene824_i2_len1050	zoeaIV	zoeaI	4.70353015566877	3.35225992949071	2.38314831205526e-08	4.47516607355675e-07
Pcam.gene121392_i0_len489	zoeaIV	zoeaI	4.21637870845266	5.83452304849408	2.42957317838848e-08	4.5561874341277e-07
Pcam.gene6994_i0_len243	zoeaIV	zoeaI	4.19191029220784	6.29455323178998	2.49128554435532e-08	4.66562047498134e-07
Pcam.gene122710_i0_len363	zoeaIV	zoeaI	9.24228856538963	1.46592336336629	2.56225983074686e-08	4.7792164574575e-07
Pcam.gene148290_i0_len636	zoeaIV	zoeaI	9.24228856538963	1.46592336336629	2.56225983074686e-08	4.7792164574575e-07
Pcam.gene117109_i0_len507	zoeaIV	zoeaI	6.28222017872842	1.48396082028896	2.56225983074686e-08	4.7792164574575e-07
Pcam.gene4042_i0_len624	zoeaIV	zoeaI	4.17578411771946	6.41677572548523	2.69208712625202e-08	5.01464379442334e-07
Pcam.gene157217_i0_len720	zoeaIV	zoeaI	4.43915861092421	3.968584869523	2.6962823936906e-08	5.0157349588654e-07
Pcam.gene164353_i0_len255	zoeaIV	zoeaI	5.72710313576085	1.84070206055821	2.7512032680501e-08	5.11105890545777e-07
Pcam.gene135702_i0_len1233	zoeaIV	zoeaI	-4.33788482611059	4.71609895809161	2.83312847927237e-08	5.25622875139772e-07
Pcam.gene110726_i0_len441	zoeaIV	zoeaI	9.21886864361778	1.4427631136184	2.87473054181356e-08	5.30508042616749e-07
Pcam.gene119961_i0_len468	zoeaIV	zoeaI	9.21886864361778	1.4427631136184	2.87473054181356e-08	5.30508042616749e-07
Pcam.gene147591_i0_len627	zoeaIV	zoeaI	9.21886864361778	1.4427631136184	2.87473054181356e-08	5.30508042616749e-07
Pcam.gene113745_i0_len417	zoeaIV	zoeaI	6.25880025695657	1.46110514283667	2.87473054181356e-08	5.30508042616749e-07
Pcam.gene5693_i0_len810	zoeaIV	zoeaI	5.13867415159427	2.5294781002153	2.95968999409448e-08	5.45462230211364e-07
Pcam.gene118785_i0_len531	zoeaIV	zoeaI	4.68280567321967	3.20760857122635	3.08164746029266e-08	5.67186398784461e-07
Pcam.gene3000_i0_len636	zoeaIV	zoeaI	9.19506225330684	1.41923749295375	3.22963554697572e-08	5.92853574118555e-07
Pcam.gene174289_i0_len243	zoeaIV	zoeaI	6.23499386664563	1.43789408145091	3.22963554697572e-08	5.92853574118555e-07
Pcam.gene114193_i0_len432	zoeaIV	zoeaI	5.1156094601507	2.50700393062129	3.32628034896681e-08	6.09788809092913e-07
Pcam.gene4513_i0_len1500	zoeaIV	zoeaI	4.17588637914941	5.5048160927081	3.56249658664297e-08	6.52232576653369e-07
Pcam.gene164469_i0_len255	zoeaIV	zoeaI	4.14224782285805	6.03242191752831	3.60390686616585e-08	6.58945918582114e-07
Pcam.gene138835_i0_len981	zoeaIV	zoeaI	9.17085642536929	1.39533500372507	3.63333999034768e-08	6.62583891153167e-07
Pcam.gene4450_i0_len699	zoeaIV	zoeaI	6.21078803870807	1.41431662411294	3.63333999034768e-08	6.62583891153167e-07
Pcam.gene2964_i1_len624	zoeaIV	zoeaI	4.13908079597507	6.12897263904192	3.67190823561233e-08	6.68739670276133e-07
Pcam.gene4513_i1_len480	zoeaIV	zoeaI	4.68169722926822	3.0701958701576	3.68999087669366e-08	6.71153314431088e-07
Pcam.gene1727_i2_len438	zoeaIV	zoeaI	4.10500963485933	6.59078984897276	3.79568012537914e-08	6.88917169097586e-07
Pcam.gene135533_i0_len1326	zoeaIV	zoeaI	4.25032779357537	4.61315265526225	3.79757161434047e-08	6.88917169097586e-07
Pcam.gene142324_i0_len2277	zoeaIV	zoeaI	4.64611304475909	3.17218491940727	3.85850380222495e-08	6.99058263829438e-07
Pcam.gene1434_i2_len837	zoeaIV	zoeaI	-4.28569855935556	4.66704786283036	3.89239315606484e-08	7.04279886675482e-07
Pcam.gene156386_i0_len900	zoeaIV	zoeaI	4.4772214351484	3.54705584730423	3.96278379403973e-08	7.1594609199967e-07
Pcam.gene157820_i0_len726	zoeaIV	zoeaI	5.3950627651828	2.06774313120128	3.97232611493772e-08	7.1594609199967e-07
Pcam.gene147575_i0_len627	zoeaIV	zoeaI	5.3950627651828	2.06774313120128	3.97232611493772e-08	7.1594609199967e-07
Pcam.gene158704_i0_len780	zoeaIV	zoeaI	9.14623752673709	1.37104360186211	4.09325644482208e-08	7.33934084609646e-07
Pcam.gene3036_i1_len201	zoeaIV	zoeaI	9.14623752673709	1.37104360186211	4.09325644482208e-08	7.33934084609646e-07
Pcam.gene135081_i0_len1278	zoeaIV	zoeaI	9.14623752673709	1.37104360186211	4.09325644482208e-08	7.33934084609646e-07
Pcam.gene142246_i0_len2250	zoeaIV	zoeaI	6.18616914007587	1.39036124385587	4.09325644482208e-08	7.33934084609646e-07
Pcam.gene6180_i0_len2574	zoeaIV	zoeaI	5.08030594187684	2.472633185137	4.21880441176002e-08	7.55470439507955e-07
Pcam.gene136142_i0_len1266	zoeaIV	zoeaI	-6.34796069904154	2.14368167270446	4.29802418036898e-08	7.68665946079889e-07
Pcam.gene145212_i0_len1599	zoeaIV	zoeaI	-4.08415681062313	6.82970877942223	4.35268220928499e-08	7.7744051388463e-07
Pcam.gene110002_i0_len447	zoeaIV	zoeaI	4.04912783662875	8.7703447283353	4.41369265431918e-08	7.87325714049028e-07
Pcam.gene135630_i0_len1224	zoeaIV	zoeaI	4.05326709212058	7.93236157089708	4.50539790983179e-08	8.02653966090033e-07
Pcam.gene159142_i0_len795	zoeaIV	zoeaI	5.63290211235095	1.74877522297656	4.81019243807267e-08	8.55857030978974e-07
Pcam.gene152660_i0_len591	zoeaIV	zoeaI	4.07435691930502	6.27983007922003	4.84783427388164e-08	8.61451471481576e-07
Pcam.gene6805_i0_len537	zoeaIV	zoeaI	4.07710681750724	6.16346564662353	4.96003875631727e-08	8.80264349396997e-07
Pcam.gene5861_i0_len678	zoeaIV	zoeaI	4.69840907690388	2.76797351311416	5.04509866365799e-08	8.94217997834074e-07
Pcam.gene4805_i0_len1695	zoeaIV	zoeaI	-4.16774225682984	5.18428247090404	5.08007336579771e-08	8.99270057211784e-07
Pcam.gene153745_i0_len582	zoeaIV	zoeaI	9.12119121424836	1.34635066179728	5.21777744614682e-08	9.22471188189011e-07
Pcam.gene3024_i0_len735	zoeaIV	zoeaI	5.61330065310934	1.72968602310756	5.29605018255852e-08	9.35119610379075e-07
Pcam.gene123925_i0_len372	zoeaIV	zoeaI	5.33100543611482	2.00532493249925	5.46493483218328e-08	9.62493465500874e-07
Pcam.gene6095_i1_len615	zoeaIV	zoeaI	5.33100543611482	2.00532493249925	5.46493483218328e-08	9.62493465500874e-07
Pcam.gene150890_i0_len567	zoeaIV	zoeaI	9.09570238446002	1.32124293852981	5.90432711011353e-08	1.03103776615717e-06
Pcam.gene117512_i0_len537	zoeaIV	zoeaI	9.09570238446002	1.32124293852981	5.90432711011353e-08	1.03103776615717e-06
Pcam.gene147828_i0_len627	zoeaIV	zoeaI	9.09570238446002	1.32124293852981	5.90432711011353e-08	1.03103776615717e-06
Pcam.gene194213_i0_len345	zoeaIV	zoeaI	9.09570238446002	1.32124293852981	5.90432711011353e-08	1.03103776615717e-06
Pcam.gene31637_i0_len207	zoeaIV	zoeaI	9.09570238446002	1.32124293852981	5.90432711011353e-08	1.03103776615717e-06
Pcam.gene129014_i0_len400	zoeaIV	zoeaI	6.1356339977988	1.34126783432845	5.90432711011353e-08	1.03103776615717e-06
Pcam.gene4682_i0_len1524	zoeaIV	zoeaI	4.57761874070479	3.10616712174502	5.90605974281166e-08	1.03103776615717e-06
Pcam.gene136403_i0_len1491	zoeaIV	zoeaI	4.65863619934082	2.72960955265	6.16719160792669e-08	1.07527345776348e-06
Pcam.gene7984_i0_len534	zoeaIV	zoeaI	4.0000777842411	7.54224551742682	6.36666799098005e-08	1.1086618847451e-06
Pcam.gene119119_i0_len474	zoeaIV	zoeaI	4.56194585307288	3.09108131865899	6.39396189081885e-08	1.11202120694391e-06
Pcam.gene148708_i0_len609	zoeaIV	zoeaI	9.06975511894669	1.29570652654291	6.69157072479532e-08	1.15654311930044e-06
Pcam.gene152997_i0_len600	zoeaIV	zoeaI	9.06975511894669	1.29570652654291	6.69157072479532e-08	1.15654311930044e-06
Pcam.gene223_i7_len1188	zoeaIV	zoeaI	9.06975511894669	1.29570652654291	6.69157072479532e-08	1.15654311930044e-06
Pcam.gene119615_i0_len480	zoeaIV	zoeaI	9.06975511894669	1.29570652654291	6.69157072479532e-08	1.15654311930044e-06
Pcam.gene159577_i0_len750	zoeaIV	zoeaI	9.06975511894669	1.29570652654291	6.69157072479532e-08	1.15654311930044e-06
Pcam.gene1871_i0_len648	zoeaIV	zoeaI	-4.16002490032359	4.65059031147625	7.06636787658548e-08	1.21980432314325e-06
Pcam.gene176766_i0_len240	zoeaIV	zoeaI	4.63833087851237	2.71004361593224	7.18893025387114e-08	1.23942152366989e-06
Pcam.gene1039_i1_len615	zoeaIV	zoeaI	4.38510888626473	3.36604015889338	7.34226122542852e-08	1.26428825264628e-06
Pcam.gene198251_i0_len330	zoeaIV	zoeaI	9.04333262458974	1.26972681525471	7.59583703895684e-08	1.30020449974973e-06
Pcam.gene147984_i0_len639	zoeaIV	zoeaI	9.04333262458974	1.26972681525471	7.59583703895684e-08	1.30020449974973e-06
Pcam.gene6102_i1_len270	zoeaIV	zoeaI	6.08326423792853	1.29051003565918	7.59583703895684e-08	1.30020449974973e-06
Pcam.gene151628_i0_len468	zoeaIV	zoeaI	-6.2437475766779	2.0470402416441	7.59762560302807e-08	1.30020449974973e-06
Pcam.gene16682_i0_len210	zoeaIV	zoeaI	5.28102401650163	1.95671738000004	7.59762560302807e-08	1.30020449974973e-06
Pcam.gene138017_i0_len1035	zoeaIV	zoeaI	4.26684922092432	3.7368590104788	8.04316023110386e-08	1.37475712879975e-06
Pcam.gene5328_i1_len1104	zoeaIV	zoeaI	-5.52425522177747	2.25652528106879	8.13847545936782e-08	1.38933974181051e-06
Pcam.gene156817_i0_len924	zoeaIV	zoeaI	4.0374345103373	5.35466579203893	8.27864734756984e-08	1.41153476738442e-06
Pcam.gene118412_i0_len527	zoeaIV	zoeaI	4.60732677485472	2.68019539238411	8.3998688463539e-08	1.43044825354086e-06
Pcam.gene157561_i0_len729	zoeaIV	zoeaI	-4.14538753350823	4.58718757312645	8.46916679779945e-08	1.44048398803208e-06
Pcam.gene116241_i0_len522	zoeaIV	zoeaI	9.01641716829564	1.24328844064489	8.63636266073176e-08	1.46367433985918e-06
Pcam.gene157377_i0_len708	zoeaIV	zoeaI	9.01641716829564	1.24328844064489	8.63636266073176e-08	1.46367433985918e-06
Pcam.gene140052_i0_len1185	zoeaIV	zoeaI	-4.33447249659808	3.88419063009715	8.63711110164453e-08	1.46367433985918e-06
Pcam.gene156005_i0_len969	zoeaIV	zoeaI	-3.94685497129823	7.19906263182104	9.55221260404847e-08	1.61677888362798e-06
Pcam.gene4262_i1_len1467	zoeaIV	zoeaI	4.13116968069793	4.30207946026997	9.58380660214257e-08	1.62015299931111e-06
Pcam.gene138831_i0_len981	zoeaIV	zoeaI	4.09058497721705	4.3855592131248	9.78381381201984e-08	1.6519547598035e-06
Pcam.gene119715_i0_len468	zoeaIV	zoeaI	6.02892161884684	1.23797341612777	9.83585747472227e-08	1.65872664403811e-06
Pcam.gene145522_i0_len1584	zoeaIV	zoeaI	4.07637574374487	4.71717316643351	9.86601877725107e-08	1.66179632640825e-06
Pcam.gene1458_i1_len843	zoeaIV	zoeaI	-5.49281071467257	2.22746305309541	1.01489881214846e-07	1.70738909123668e-06
Pcam.gene149462_i0_len666	zoeaIV	zoeaI	4.92976150980572	2.32648711447018	1.01637055662768e-07	1.70779749152337e-06
Pcam.gene824_i1_len1287	zoeaIV	zoeaI	4.30298104503599	3.54954453752836	1.04217339060788e-07	1.74903882075931e-06
Pcam.gene141294_i0_len2802	zoeaIV	zoeaI	4.11700154237695	4.33044605485487	1.04669754031766e-07	1.75451254767843e-06
Pcam.gene122008_i0_len489	zoeaIV	zoeaI	-4.83996128633441	2.83859682265564	1.06126265349012e-07	1.77678383528901e-06
Pcam.gene6116_i0_len2475	zoeaIV	zoeaI	3.9093682328301	8.02266339013286	1.06621689915479e-07	1.78293020826172e-06
Pcam.gene138615_i0_len1050	zoeaIV	zoeaI	-4.30387504901877	3.65571627157802	1.10457569869167e-07	1.84485383521868e-06
Pcam.gene140911_i0_len1128	zoeaIV	zoeaI	8.98899000550805	1.21637523265529	1.12211895134155e-07	1.86518719471797e-06
Pcam.gene149270_i0_len672	zoeaIV	zoeaI	8.98899000550805	1.21637523265529	1.12211895134155e-07	1.86518719471797e-06
Pcam.gene110633_i0_len444	zoeaIV	zoeaI	8.98899000550805	1.21637523265529	1.12211895134155e-07	1.86518719471797e-06
Pcam.gene118953_i0_len477	zoeaIV	zoeaI	8.98899000550805	1.21637523265529	1.12211895134155e-07	1.86518719471797e-06
Pcam.gene184222_i0_len252	zoeaIV	zoeaI	4.8241761058283	2.48131588125388	1.12892545765832e-07	1.87425903938112e-06
Pcam.gene165229_i0_len258	zoeaIV	zoeaI	4.47256243966428	3.00519871803181	1.13503786822499e-07	1.88215825976784e-06
Pcam.gene137019_i0_len1431	zoeaIV	zoeaI	4.55412502421112	2.6290552913441	1.15535053617739e-07	1.91355793214791e-06
Pcam.gene146539_i0_len2136	zoeaIV	zoeaI	-4.07667172966783	4.57281209826183	1.17419599060637e-07	1.94245565303169e-06
Pcam.gene4828_i0_len1041	zoeaIV	zoeaI	3.89192401396932	7.78389384370174	1.22357098232849e-07	2.0217291760329e-06
Pcam.gene134966_i0_len1308	zoeaIV	zoeaI	4.12961122151795	3.85743125514395	1.23761325497816e-07	2.04250282555541e-06
Pcam.gene678_i0_len3117	zoeaIV	zoeaI	-3.91847128092689	6.68448251505691	1.25548856220975e-07	2.06954555877423e-06
Pcam.gene1212_i0_len1170	zoeaIV	zoeaI	3.87501141628831	8.9074192899981	1.26955839694238e-07	2.09025870662456e-06
Pcam.gene157950_i0_len690	zoeaIV	zoeaI	8.96103130179192	1.1889701579122	1.28242165867607e-07	2.09900251695673e-06
Pcam.gene6454_i0_len261	zoeaIV	zoeaI	8.96103130179192	1.1889701579122	1.28242165867607e-07	2.09900251695673e-06
Pcam.gene151944_i0_len558	zoeaIV	zoeaI	8.96103130179192	1.1889701579122	1.28242165867607e-07	2.09900251695673e-06
Pcam.gene1244_i1_len819	zoeaIV	zoeaI	-8.91436778637565	1.33512194343982	1.28242165867607e-07	2.09900251695673e-06
Pcam.gene150974_i0_len561	zoeaIV	zoeaI	6.0009629151307	1.21099902383739	1.28242165867607e-07	2.09900251695673e-06
Pcam.gene116112_i0_len522	zoeaIV	zoeaI	5.46808483208599	1.58872263071541	1.31615864756652e-07	2.15168712548051e-06
Pcam.gene3010_i0_len1404	zoeaIV	zoeaI	4.42216114538081	3.08145589232807	1.33547408254164e-07	2.18069892491171e-06
Pcam.gene137409_i0_len1368	zoeaIV	zoeaI	4.07460037350108	4.24849839031729	1.34798028603026e-07	2.19853686087752e-06
Pcam.gene210817_i0_len294	zoeaIV	zoeaI	4.46738446386414	2.86396109249017	1.35418245084147e-07	2.20606322824068e-06
Pcam.gene151441_i0_len570	zoeaIV	zoeaI	4.11493462456462	3.954399674976	1.36646201842423e-07	2.22346091428843e-06
Pcam.gene159325_i0_len783	zoeaIV	zoeaI	4.10597329323548	3.89152897003929	1.44609528623883e-07	2.35028539152922e-06
Pcam.gene144797_i0_len1719	zoeaIV	zoeaI	5.4460929560816	1.56744948616248	1.46399517776997e-07	2.35875341902998e-06
Pcam.gene1016_i3_len264	zoeaIV	zoeaI	5.4460929560816	1.56744948616248	1.46399517776997e-07	2.35875341902998e-06
Pcam.gene147384_i0_len1941	zoeaIV	zoeaI	4.16942161515575	3.57393279646615	1.46805128645894e-07	2.35875341902998e-06
Pcam.gene111083_i0_len462	zoeaIV	zoeaI	8.93252004666786	1.16105525726043	1.46827987007839e-07	2.35875341902998e-06
Pcam.gene111356_i0_len465	zoeaIV	zoeaI	8.93252004666786	1.16105525726043	1.46827987007839e-07	2.35875341902998e-06
Pcam.gene1781_i0_len1935	zoeaIV	zoeaI	8.93252004666786	1.16105525726043	1.46827987007839e-07	2.35875341902998e-06
Pcam.gene121057_i0_len498	zoeaIV	zoeaI	8.93252004666786	1.16105525726043	1.46827987007839e-07	2.35875341902998e-06
Pcam.gene3036_i0_len252	zoeaIV	zoeaI	8.93252004666786	1.16105525726043	1.46827987007839e-07	2.35875341902998e-06
Pcam.gene147751_i0_len627	zoeaIV	zoeaI	8.93252004666786	1.16105525726043	1.46827987007839e-07	2.35875341902998e-06
Pcam.gene129371_i0_len393	zoeaIV	zoeaI	8.93252004666786	1.16105525726043	1.46827987007839e-07	2.35875341902998e-06
Pcam.gene149801_i0_len675	zoeaIV	zoeaI	4.99702248086728	2.07938670603132	1.48272707994632e-07	2.37921195183995e-06
Pcam.gene157071_i0_len909	zoeaIV	zoeaI	-3.84990562534432	8.76590503494254	1.49955234358785e-07	2.40343475968821e-06
Pcam.gene6116_i1_len1923	zoeaIV	zoeaI	3.85134026058952	8.00135557844639	1.51693962202439e-07	2.42850149627315e-06
Pcam.gene137716_i0_len1452	zoeaIV	zoeaI	-3.93711929892107	5.69785584242775	1.52593786404378e-07	2.44009580653077e-06
Pcam.gene139832_i0_len1137	zoeaIV	zoeaI	4.41265636613376	2.94779126940444	1.59988859311377e-07	2.55540826320792e-06
Pcam.gene159812_i0_len741	zoeaIV	zoeaI	4.54590624158735	2.43155606832808	1.62291841062668e-07	2.5892163299734e-06
Pcam.gene5663_i0_len450	zoeaIV	zoeaI	5.42376064846584	1.54586840978282	1.63030025482949e-07	2.59775651095214e-06
Pcam.gene157895_i0_len691	zoeaIV	zoeaI	3.89630802843013	5.90011096582784	1.63201024327952e-07	2.59775651095214e-06
Pcam.gene152968_i0_len597	zoeaIV	zoeaI	4.46104914837161	2.70752446303267	1.66561684916231e-07	2.64821644576196e-06
Pcam.gene110842_i0_len441	zoeaIV	zoeaI	8.90343395875932	1.13261157753306	1.68420338038404e-07	2.66253585595183e-06
Pcam.gene154931_i0_len804	zoeaIV	zoeaI	8.90343395875932	1.13261157753306	1.68420338038404e-07	2.66253585595183e-06
Pcam.gene114919_i0_len426	zoeaIV	zoeaI	8.90343395875932	1.13261157753306	1.68420338038404e-07	2.66253585595183e-06
Pcam.gene147811_i0_len624	zoeaIV	zoeaI	8.90343395875932	1.13261157753306	1.68420338038404e-07	2.66253585595183e-06
Pcam.gene151911_i0_len558	zoeaIV	zoeaI	5.94336557209811	1.15555265103746	1.68420338038404e-07	2.66253585595183e-06
Pcam.gene143102_i0_len4323	zoeaIV	zoeaI	-4.06266684701314	4.23211761825642	1.77947609627233e-07	2.80995452656821e-06
Pcam.gene130009_i0_len408	zoeaIV	zoeaI	5.13860021674683	1.81870602125136	1.82151360116282e-07	2.87307071529608e-06
Pcam.gene6445_i0_len1179	zoeaIV	zoeaI	3.80646329184306	10.717468203607	1.84921068452399e-07	2.91345030296433e-06
Pcam.gene117699_i0_len546	zoeaIV	zoeaI	4.94924809715556	2.03322089055848	1.87461537224304e-07	2.95013082816413e-06
Pcam.gene113365_i0_len414	zoeaIV	zoeaI	8.87374938117968	1.10361909690454	1.93557701924733e-07	3.03918398411987e-06
Pcam.gene742_i3_len315	zoeaIV	zoeaI	8.87374938117968	1.10361909690454	1.93557701924733e-07	3.03918398411987e-06
Pcam.gene111764_i0_len453	zoeaIV	zoeaI	3.83160154563001	6.74663900145815	1.93952057441703e-07	3.04193881513533e-06
Pcam.gene116908_i0_len510	zoeaIV	zoeaI	3.82987422610514	6.70602156724155	1.96893777619199e-07	3.08459519030033e-06
Pcam.gene813_i0_len1302	zoeaIV	zoeaI	3.8139152694104	7.54947175430567	2.00460916904752e-07	3.13694245642841e-06
Pcam.gene2569_i0_len1871	zoeaIV	zoeaI	4.22597547964039	3.11515667811486	2.01760943191533e-07	3.15373460808722e-06
Pcam.gene3860_i1_len1191	zoeaIV	zoeaI	5.378031402849	1.50174658808382	2.0288806909627e-07	3.16778944737277e-06
Pcam.gene143011_i0_len4119	zoeaIV	zoeaI	4.00749410522699	4.22689517752933	2.06472994489293e-07	3.2201444797118e-06
Pcam.gene143539_i0_len5991	zoeaIV	zoeaI	4.1054181558504	3.65040211673639	2.07881230213046e-07	3.2384726177584e-06
Pcam.gene147008_i0_len1851	zoeaIV	zoeaI	-4.01446877413132	4.24746837303213	2.14267821293033e-07	3.33422804556325e-06
Pcam.gene116772_i0_len504	zoeaIV	zoeaI	8.84344116592897	1.07405664308634	2.22884626458782e-07	3.46443486495664e-06
Pcam.gene140719_i0_len1083	zoeaIV	zoeaI	4.4414474533307	2.52109012464542	2.25683918314328e-07	3.50402651273285e-06
Pcam.gene116261_i0_len522	zoeaIV	zoeaI	5.08134482508768	1.76344971546842	2.40506048607613e-07	3.729991128852e-06
Pcam.gene7590_i0_len858	zoeaIV	zoeaI	3.94094694659499	4.32026686064965	2.51854771143784e-07	3.90164314360538e-06
Pcam.gene6342_i0_len2535	zoeaIV	zoeaI	-3.9628362547952	4.41741656211754	2.56373525961087e-07	3.96722329260051e-06
Pcam.gene6419_i0_len3162	zoeaIV	zoeaI	-3.81705197063904	6.11112634078314	2.60925068736733e-07	4.03316435502295e-06
Pcam.gene120195_i0_len474	zoeaIV	zoeaI	4.33178806404352	2.87050275836064	2.61665443913218e-07	4.04011445402008e-06
Pcam.gene138644_i0_len1047	zoeaIV	zoeaI	-6.02364971817382	1.84417780524011	2.6430862067692e-07	4.07639577461318e-06
Pcam.gene146029_i0_len2067	zoeaIV	zoeaI	3.78235086747898	6.47926960259719	2.66054002915969e-07	4.09876543738392e-06
Pcam.gene136486_i0_len1506	zoeaIV	zoeaI	3.99590100905659	3.787480451162	2.76892111488727e-07	4.26101083194613e-06
Pcam.gene137411_i0_len1365	zoeaIV	zoeaI	4.37622424463516	2.62641735730063	2.81762801992633e-07	4.32818684004954e-06
Pcam.gene156663_i0_len888	zoeaIV	zoeaI	4.18329905438755	2.96834691236062	2.81880331767763e-07	4.32818684004954e-06
Pcam.gene122698_i0_len363	zoeaIV	zoeaI	4.15845242485455	3.1500170666493	2.83260848007793e-07	4.34458360255661e-06
Pcam.gene144007_i0_len3750	zoeaIV	zoeaI	-3.83649899270271	5.35995068010513	2.84416318035118e-07	4.35749631247629e-06
Pcam.gene155518_i0_len939	zoeaIV	zoeaI	3.80552524446243	5.63610400737095	2.89324042133179e-07	4.42780494436416e-06
Pcam.gene132348_i0_len381	zoeaIV	zoeaI	8.81248254588469	1.04390180352301	2.97358095395732e-07	4.54075614683417e-06
Pcam.gene204823_i0_len279	zoeaIV	zoeaI	8.81248254588469	1.04390180352301	2.97358095395732e-07	4.54075614683417e-06
Pcam.gene146269_i0_len2052	zoeaIV	zoeaI	3.72571228850882	10.729684753794	3.018944318176e-07	4.60496709608932e-06
Pcam.gene4191_i0_len288	zoeaIV	zoeaI	4.86593091322989	1.95292214675815	3.04814679206437e-07	4.64441313843492e-06
Pcam.gene139758_i0_len1164	zoeaIV	zoeaI	3.83137696683886	4.90938922684159	3.22116952832092e-07	4.90266941572262e-06
Pcam.gene146813_i0_len1902	zoeaIV	zoeaI	-3.79794828792868	5.54789811259127	3.29886337730034e-07	5.01542729660455e-06
Pcam.gene5476_i0_len1641	zoeaIV	zoeaI	4.02358018911291	3.69829604778707	3.37227531477741e-07	5.12143582231113e-06
Pcam.gene195716_i0_len327	zoeaIV	zoeaI	8.78084499275418	1.01313082662736	3.44557793077595e-07	5.21565914227261e-06
Pcam.gene196674_i0_len324	zoeaIV	zoeaI	8.78084499275418	1.01313082662736	3.44557793077595e-07	5.21565914227261e-06
Pcam.gene156768_i0_len915	zoeaIV	zoeaI	8.78084499275418	1.01313082662736	3.44557793077595e-07	5.21565914227261e-06
Pcam.gene134813_i0_len1302	zoeaIV	zoeaI	3.88565283314572	4.23084883850027	3.45459243195119e-07	5.22361441070661e-06
Pcam.gene128952_i0_len402	zoeaIV	zoeaI	-5.98106725292032	1.80513315473736	3.52720469880052e-07	5.32761266244913e-06
Pcam.gene115455_i0_len429	zoeaIV	zoeaI	4.71638239512627	2.12067320983968	3.57191608770922e-07	5.38928837728635e-06
Pcam.gene136086_i0_len1272	zoeaIV	zoeaI	-4.00815761332671	3.98488981554098	3.57617445764259e-07	5.38986119993508e-06
Pcam.gene135380_i0_len1350	zoeaIV	zoeaI	-3.77707339731551	5.7401375682679	3.74295547680103e-07	5.63511476767357e-06
Pcam.gene3544_i0_len990	zoeaIV	zoeaI	3.70301930344019	7.80758571951536	3.7966988962873e-07	5.70984067779311e-06
Pcam.gene158861_i0_len780	zoeaIV	zoeaI	-3.89486570710523	4.35457987433615	3.838964802423e-07	5.76716269129405e-06
Pcam.gene7559_i1_len909	zoeaIV	zoeaI	4.00493809235014	3.48845212676423	3.86366876112444e-07	5.79800659876731e-06
Pcam.gene135449_i0_len1314	zoeaIV	zoeaI	3.94002888148462	3.89221562716521	3.91736773189009e-07	5.87224832819252e-06
Pcam.gene1753_i1_len1218	zoeaIV	zoeaI	4.38851197967954	2.28117909398988	3.99811764314731e-07	5.95951676291621e-06
Pcam.gene112239_i0_len459	zoeaIV	zoeaI	8.74849805909943	0.981718512955983	4.00131630670756e-07	5.95951676291621e-06
Pcam.gene147572_i0_len630	zoeaIV	zoeaI	8.74849805909943	0.981718512955983	4.00131630670756e-07	5.95951676291621e-06
Pcam.gene148469_i0_len615	zoeaIV	zoeaI	8.74849805909943	0.981718512955983	4.00131630670756e-07	5.95951676291621e-06
Pcam.gene175312_i0_len246	zoeaIV	zoeaI	8.74849805909943	0.981718512955983	4.00131630670756e-07	5.95951676291621e-06
Pcam.gene857_i3_len222	zoeaIV	zoeaI	-8.7192509554846	1.15838731223212	4.00131630670756e-07	5.95951676291621e-06
Pcam.gene159756_i0_len738	zoeaIV	zoeaI	5.25693405170772	1.38538202748801	4.03028326874789e-07	5.99623300883519e-06
Pcam.gene145187_i0_len1596	zoeaIV	zoeaI	3.75570382377337	5.51988116996387	4.0753544798527e-07	6.05680490396076e-06
Pcam.gene145838_i0_len1650	zoeaIV	zoeaI	-3.98312906854006	3.96179132307778	4.17990629262068e-07	6.20555318827532e-06
Pcam.gene131140_i0_len405	zoeaIV	zoeaI	3.92396507872577	3.82653430837519	4.32240797588685e-07	6.41026480607509e-06
Pcam.gene156579_i0_len882	zoeaIV	zoeaI	-3.73728559689068	5.88775773637567	4.3811285509957e-07	6.49042242480131e-06
Pcam.gene6327_i0_len2559	zoeaIV	zoeaI	3.70310887342901	6.37526840227204	4.39003518652407e-07	6.49669104919472e-06
Pcam.gene2894_i0_len4825	zoeaIV	zoeaI	-3.72398937513735	6.09410252706615	4.47368280147071e-07	6.6134357669401e-06
Pcam.gene132264_i0_len381	zoeaIV	zoeaI	8.71540920224204	0.949638095065337	4.65726979961043e-07	6.85565901857908e-06
Pcam.gene131999_i0_len381	zoeaIV	zoeaI	8.71540920224204	0.949638095065337	4.65726979961043e-07	6.85565901857908e-06
Pcam.gene153681_i0_len588	zoeaIV	zoeaI	8.71540920224204	0.949638095065337	4.65726979961043e-07	6.85565901857908e-06
Pcam.gene148002_i0_len639	zoeaIV	zoeaI	8.71540920224204	0.949638095065337	4.65726979961043e-07	6.85565901857908e-06
Pcam.gene118714_i0_len531	zoeaIV	zoeaI	-4.01801673607218	3.68124396002379	4.77823058265088e-07	7.02627430439329e-06
Pcam.gene157413_i0_len714	zoeaIV	zoeaI	3.76004185618225	4.79619469818529	4.8057172420043e-07	7.0592227055911e-06
Pcam.gene5668_i0_len10197	zoeaIV	zoeaI	3.67846769518337	6.57156364606015	4.95872357367253e-07	7.27628540440903e-06
Pcam.gene1565_i0_len1749	zoeaIV	zoeaI	3.66323402397519	7.17709452878765	4.98078644160236e-07	7.3009502523741e-06
Pcam.gene7590_i1_len774	zoeaIV	zoeaI	3.78962083499361	4.62093345035019	4.98962776310635e-07	7.30620309758966e-06
Pcam.gene1789_i0_len1788	zoeaIV	zoeaI	-3.70654865004329	6.06438474784022	5.0530747722282e-07	7.39131863525085e-06
Pcam.gene156527_i0_len885	zoeaIV	zoeaI	3.7420650734055	4.93621363478701	5.15984953078253e-07	7.53956562352829e-06
Pcam.gene188019_i0_len321	zoeaIV	zoeaI	8.68154358749559	0.916861104599552	5.43348143287882e-07	7.88961943482593e-06
Pcam.gene131004_i0_len402	zoeaIV	zoeaI	8.68154358749559	0.916861104599552	5.43348143287882e-07	7.88961943482593e-06
Pcam.gene8178_i0_len558	zoeaIV	zoeaI	8.68154358749559	0.916861104599552	5.43348143287882e-07	7.88961943482593e-06
Pcam.gene50565_i0_len219	zoeaIV	zoeaI	8.68154358749559	0.916861104599552	5.43348143287882e-07	7.88961943482593e-06
Pcam.gene150791_i0_len564	zoeaIV	zoeaI	8.68154358749559	0.916861104599552	5.43348143287882e-07	7.88961943482593e-06
Pcam.gene119957_i0_len468	zoeaIV	zoeaI	8.68154358749559	0.916861104599552	5.43348143287882e-07	7.88961943482593e-06
Pcam.gene134932_i0_len1311	zoeaIV	zoeaI	-3.83017614696293	4.43890784855469	5.49183771724899e-07	7.96603099362129e-06
Pcam.gene137111_i0_len1530	zoeaIV	zoeaI	-3.73391544211704	5.13877102559901	5.53012445081598e-07	8.01320222821052e-06
Pcam.gene118599_i0_len537	zoeaIV	zoeaI	3.9452012759381	3.28820833835063	5.61989449349043e-07	8.13479727932739e-06
Pcam.gene2378_i1_len327	zoeaIV	zoeaI	3.73222891148438	4.77027470421176	5.65918047276148e-07	8.18313963054044e-06
Pcam.gene112674_i0_len420	zoeaIV	zoeaI	3.66651424167857	6.15403191389704	5.71014812373203e-07	8.24825554338673e-06
Pcam.gene140432_i0_len1092	zoeaIV	zoeaI	-3.67087578303435	6.34875755359958	5.72855624963477e-07	8.2662531303141e-06
Pcam.gene148569_i0_len609	zoeaIV	zoeaI	3.87132036419787	3.67032439076263	5.84850759309983e-07	8.43058729395386e-06
Pcam.gene143130_i0_len4383	zoeaIV	zoeaI	3.76919569623466	4.3001798359921	5.87546203483616e-07	8.46066533016407e-06
Pcam.gene149336_i0_len663	zoeaIV	zoeaI	-3.67302939213423	6.00586385004118	5.96324824656945e-07	8.57818816090362e-06
Pcam.gene136778_i0_len1542	zoeaIV	zoeaI	-4.13606449338852	2.99203615549221	6.14684567536704e-07	8.83315072439508e-06
Pcam.gene0_i38_len270	zoeaIV	zoeaI	-8.62327169616294	1.07200356898437	6.35441048929898e-07	9.12199257843994e-06
Pcam.gene141795_i0_len2862	zoeaIV	zoeaI	-3.6161004576507	7.50830775842136	6.58958271653211e-07	9.4498288368349e-06
Pcam.gene139487_i0_len1002	zoeaIV	zoeaI	3.80793932346963	3.91023649895654	6.63821611258085e-07	9.50975784540449e-06
Pcam.gene140133_i0_len1192	zoeaIV	zoeaI	3.84946941786005	3.649846285597	6.69188538498861e-07	9.57677026877463e-06
Pcam.gene3377_i0_len666	zoeaIV	zoeaI	3.59746786695057	8.77625328017881	6.77353995304151e-07	9.68365341434823e-06
Pcam.gene773_i2_len2193	zoeaIV	zoeaI	3.59649574086328	8.68763252935684	6.87020016923626e-07	9.80802450693095e-06
Pcam.gene140969_i0_len1110	zoeaIV	zoeaI	3.71272635688403	4.86581525131665	6.87465160459898e-07	9.80802450693095e-06
Pcam.gene157676_i0_len732	zoeaIV	zoeaI	3.66958069175844	5.33611730985277	6.92167702725987e-07	9.86498707392853e-06
Pcam.gene136141_i0_len1269	zoeaIV	zoeaI	-3.61125398525861	7.09622288998022	7.05066113593488e-07	1.00385232730483e-05
Pcam.gene1437_i0_len1080	zoeaIV	zoeaI	-3.63128311894631	6.31223114090399	7.24672854154022e-07	1.03005643468344e-05
Pcam.gene148612_i0_len606	zoeaIV	zoeaI	-5.14723829094864	1.91056554783056	7.24953362924873e-07	1.03005643468344e-05
Pcam.gene144450_i0_len1749	zoeaIV	zoeaI	-3.83219613975786	4.13690016975663	7.41477112127163e-07	1.04888732746957e-05
Pcam.gene144955_i0_len1764	zoeaIV	zoeaI	3.97248869437168	3.23615056682387	7.44101014137717e-07	1.04888732746957e-05
Pcam.gene165_i7_len963	zoeaIV	zoeaI	8.64686386774302	0.883357224939718	7.44999850469536e-07	1.04888732746957e-05
Pcam.gene117863_i0_len546	zoeaIV	zoeaI	8.64686386774302	0.883357224939718	7.44999850469536e-07	1.04888732746957e-05
Pcam.gene1121_i1_len1041	zoeaIV	zoeaI	8.64686386774302	0.883357224939718	7.44999850469536e-07	1.04888732746957e-05
Pcam.gene136967_i0_len1551	zoeaIV	zoeaI	8.64686386774302	0.883357224939718	7.44999850469536e-07	1.04888732746957e-05
Pcam.gene122006_i0_len489	zoeaIV	zoeaI	8.64686386774302	0.883357224939718	7.44999850469536e-07	1.04888732746957e-05
Pcam.gene112973_i0_len423	zoeaIV	zoeaI	8.64686386774302	0.883357224939718	7.44999850469536e-07	1.04888732746957e-05
Pcam.gene114521_i0_len435	zoeaIV	zoeaI	8.64686386774302	0.883357224939718	7.44999850469536e-07	1.04888732746957e-05
Pcam.gene5038_i0_len1419	zoeaIV	zoeaI	3.95633876660557	3.13881666938201	8.6342602236881e-07	1.21438947437621e-05
Pcam.gene135153_i0_len1287	zoeaIV	zoeaI	3.96290174295395	3.05792395449286	8.680696774035e-07	1.21859093656584e-05
Pcam.gene138434_i0_len975	zoeaIV	zoeaI	-3.63406676953939	5.47722374075254	8.68167118019707e-07	1.21859093656584e-05
Pcam.gene188910_i0_len318	zoeaIV	zoeaI	8.61132993586237	0.849094127482712	8.75701578622086e-07	1.22422023506363e-05
Pcam.gene190025_i0_len306	zoeaIV	zoeaI	8.61132993586237	0.849094127482712	8.75701578622086e-07	1.22422023506363e-05
Pcam.gene137295_i0_len1398	zoeaIV	zoeaI	8.61132993586237	0.849094127482712	8.75701578622086e-07	1.22422023506363e-05
Pcam.gene162321_i0_len264	zoeaIV	zoeaI	5.65126154920116	0.877210656737382	8.75701578622086e-07	1.22422023506363e-05
Pcam.gene2606_i0_len309	zoeaIV	zoeaI	4.55429810725984	1.96556570056626	9.09469049387338e-07	1.27014893570718e-05
Pcam.gene143677_i0_len3495	zoeaIV	zoeaI	-3.80142195228562	3.92876563711881	9.53436659961859e-07	1.33021644847691e-05
Pcam.gene143394_i0_len5412	zoeaIV	zoeaI	3.57005841325625	6.39029199992557	9.58146492554334e-07	1.33544670617202e-05
Pcam.gene139036_i0_len969	zoeaIV	zoeaI	3.71393418774017	4.07036849236672	9.62796981577779e-07	1.3405838533071e-05
Pcam.gene8320_i1_len549	zoeaIV	zoeaI	4.15219737171684	2.41366034457058	9.96542861654614e-07	1.38618214269795e-05
Pcam.gene116288_i0_len519	zoeaIV	zoeaI	8.57489864588566	0.814037289308016	1.03207686051889e-06	1.42988435232008e-05
Pcam.gene113161_i0_len420	zoeaIV	zoeaI	8.57489864588566	0.814037289308016	1.03207686051889e-06	1.42988435232008e-05
Pcam.gene112292_i0_len456	zoeaIV	zoeaI	8.57489864588566	0.814037289308016	1.03207686051889e-06	1.42988435232008e-05
Pcam.gene114552_i0_len435	zoeaIV	zoeaI	5.61483025922445	0.842867430191959	1.03207686051889e-06	1.42988435232008e-05
Pcam.gene155596_i0_len942	zoeaIV	zoeaI	3.53485727674043	7.03262035513046	1.072286729472e-06	1.48411318652817e-05
Pcam.gene7372_i0_len942	zoeaIV	zoeaI	-3.58216502564994	5.68049103771042	1.10569472521921e-06	1.52882924394489e-05
Pcam.gene358_i2_len459	zoeaIV	zoeaI	-3.58656249727886	5.45307106803681	1.12264751950757e-06	1.55072663330787e-05
Pcam.gene135378_i0_len1350	zoeaIV	zoeaI	4.21181956308306	2.11370070083947	1.1597042524274e-06	1.60032276978462e-05
Pcam.gene149041_i0_len618	zoeaIV	zoeaI	-3.52114506643116	7.18482667059779	1.18856107730361e-06	1.63851634228284e-05
Pcam.gene138706_i0_len1059	zoeaIV	zoeaI	3.74491365102408	3.60653792951121	1.21397585074282e-06	1.67189379801013e-05
Pcam.gene2386_i2_len300	zoeaIV	zoeaI	8.53752349802951	0.778149789623406	1.21972719879504e-06	1.67318155522763e-05
Pcam.gene119956_i0_len468	zoeaIV	zoeaI	8.53752349802951	0.778149789623406	1.21972719879504e-06	1.67318155522763e-05
Pcam.gene133607_i0_len393	zoeaIV	zoeaI	8.53752349802951	0.778149789623406	1.21972719879504e-06	1.67318155522763e-05
Pcam.gene115352_i0_len429	zoeaIV	zoeaI	8.53752349802951	0.778149789623406	1.21972719879504e-06	1.67318155522763e-05
Pcam.gene156843_i0_len918	zoeaIV	zoeaI	4.04150313413046	2.71962797721129	1.24116392262253e-06	1.69726594997807e-05
Pcam.gene148212_i0_len633	zoeaIV	zoeaI	4.0891571206199	2.50419930892187	1.24220690601778e-06	1.69726594997807e-05
Pcam.gene169451_i0_len273	zoeaIV	zoeaI	4.0891571206199	2.50419930892187	1.24220690601778e-06	1.69726594997807e-05
Pcam.gene34146_i0_len234	zoeaIV	zoeaI	5.06826288412723	1.20561764353367	1.24339143428157e-06	1.69726594997807e-05
Pcam.gene9_i44_len234	zoeaIV	zoeaI	5.06826288412723	1.20561764353367	1.24339143428157e-06	1.69726594997807e-05
Pcam.gene144812_i0_len1800	zoeaIV	zoeaI	3.49228660189354	8.52253603690801	1.26672810302214e-06	1.72742431006827e-05
Pcam.gene4805_i1_len885	zoeaIV	zoeaI	-3.74836931135473	3.88029045009466	1.2890441953807e-06	1.75613315088335e-05
Pcam.gene185351_i0_len249	zoeaIV	zoeaI	-3.73048366936089	4.04374020075683	1.34058759206076e-06	1.82456466006625e-05
Pcam.gene144422_i0_len1722	zoeaIV	zoeaI	-3.63441041523802	4.62051466377589	1.39165447385436e-06	1.89221434135813e-05
Pcam.gene4218_i0_len270	zoeaIV	zoeaI	5.03917679621869	1.17808761288194	1.42077669781115e-06	1.92992306869831e-05
Pcam.gene120729_i0_len492	zoeaIV	zoeaI	3.78150772394641	3.13490336688611	1.44199938508738e-06	1.95599745011573e-05
Pcam.gene193865_i0_len342	zoeaIV	zoeaI	8.49915428183043	0.741392081941848	1.44560260597931e-06	1.95599745011573e-05
Pcam.gene111068_i0_len462	zoeaIV	zoeaI	8.49915428183043	0.741392081941848	1.44560260597931e-06	1.95599745011573e-05
Pcam.gene185929_i0_len315	zoeaIV	zoeaI	5.53908589516921	0.771757022084435	1.44560260597931e-06	1.95599745011573e-05
Pcam.gene131254_i0_len408	zoeaIV	zoeaI	4.38148545513698	2.05697348706951	1.45548782770792e-06	1.96745708694838e-05
Pcam.gene4765_i1_len1344	zoeaIV	zoeaI	3.45837132746944	9.85498693916766	1.49560369855381e-06	2.01971904714322e-05
Pcam.gene146007_i0_len2064	zoeaIV	zoeaI	4.46587275821199	1.88146100467671	1.50238442698936e-06	2.02690621334409e-05
Pcam.gene1963_i1_len759	zoeaIV	zoeaI	4.58252029039016	1.68208979451659	1.53653207537605e-06	2.07096505523042e-05
Pcam.gene150040_i0_len654	zoeaIV	zoeaI	3.48994150926497	6.12380987503257	1.55128799337138e-06	2.08882732130704e-05
Pcam.gene136559_i0_len1500	zoeaIV	zoeaI	-3.85238922763344	3.24085855723633	1.55896673184692e-06	2.09713472466067e-05
Pcam.gene4619_i1_len804	zoeaIV	zoeaI	-3.48379280943753	6.60889379196228	1.58963085660563e-06	2.13631628466072e-05
Pcam.gene145770_i0_len1638	zoeaIV	zoeaI	-3.49309589716206	6.20710075261237	1.59866990417672e-06	2.1463881148251e-05
Pcam.gene140214_i0_len1167	zoeaIV	zoeaI	3.54750189873177	4.7558479665683	1.63141490823421e-06	2.1882376027821e-05
Pcam.gene136631_i0_len1455	zoeaIV	zoeaI	-3.60605537489425	4.36432906103278	1.65147227251207e-06	2.21226343598329e-05
Pcam.gene3274_i0_len1968	zoeaIV	zoeaI	3.46706340850561	6.88526755372709	1.65251111582517e-06	2.21226343598329e-05
Pcam.gene4619_i0_len1107	zoeaIV	zoeaI	-3.45384329988401	7.6025746754645	1.6839037305484e-06	2.2521199460732e-05
Pcam.gene4167_i1_len3348	zoeaIV	zoeaI	3.44405059781308	8.55455690709519	1.69004428552199e-06	2.25815917227053e-05
Pcam.gene146555_i0_len2142	zoeaIV	zoeaI	3.44455199159554	8.38060423320177	1.69372844738697e-06	2.25999507525147e-05
Pcam.gene159254_i0_len799	zoeaIV	zoeaI	4.56149015743066	1.66215277375132	1.69467103368742e-06	2.25999507525147e-05
Pcam.gene7777_i0_len2112	zoeaIV	zoeaI	3.48952072833689	5.60410405983871	1.70041270866321e-06	2.26547794818639e-05
Pcam.gene157735_i0_len720	zoeaIV	zoeaI	3.48979364740971	5.61567513623243	1.72229385799933e-06	2.29243251444048e-05
Pcam.gene159963_i0_len759	zoeaIV	zoeaI	-3.50366346891882	5.52398762263916	1.8070834220992e-06	2.40298863478378e-05
Pcam.gene149162_i0_len669	zoeaIV	zoeaI	3.48620432754314	5.47029448727506	1.8180095439202e-06	2.41520656045078e-05
Pcam.gene136640_i0_len1455	zoeaIV	zoeaI	-3.51463414223032	5.30790775657614	1.89786792757236e-06	2.51888946719632e-05
Pcam.gene134844_i0_len1296	zoeaIV	zoeaI	3.43255176561794	7.48856701499655	1.90264096831732e-06	2.52281478012762e-05
Pcam.gene142869_i0_len4994	zoeaIV	zoeaI	3.47134091460626	5.52943415255588	1.9389565307467e-06	2.56851667790812e-05
Pcam.gene149055_i0_len618	zoeaIV	zoeaI	3.84220991232767	2.7533112869511	1.94929708094503e-06	2.57975545112497e-05
Pcam.gene111594_i0_len462	zoeaIV	zoeaI	3.96701257807471	2.64956631222616	1.96478689615933e-06	2.5977810379667e-05
Pcam.gene133803_i0_len390	zoeaIV	zoeaI	-3.59779243339911	4.39783123172473	1.96713635174028e-06	2.5984150897132e-05
Pcam.gene138204_i0_len1023	zoeaIV	zoeaI	4.33207469530778	2.01014710850786	1.98658794621279e-06	2.61912961106005e-05
Pcam.gene2875_i0_len252	zoeaIV	zoeaI	4.33207469530778	2.01014710850786	1.98658794621279e-06	2.61912961106005e-05
Pcam.gene135884_i0_len1215	zoeaIV	zoeaI	3.46768156870144	5.54954503958745	2.03069220647746e-06	2.67473923234225e-05
Pcam.gene125134_i0_len369	zoeaIV	zoeaI	8.45973667051439	0.703721738416997	2.04881124054979e-06	2.68081741983803e-05
Pcam.gene7573_i1_len228	zoeaIV	zoeaI	8.45973667051439	0.703721738416997	2.04881124054979e-06	2.68081741983803e-05
Pcam.gene7348_i1_len402	zoeaIV	zoeaI	8.45973667051439	0.703721738416997	2.04881124054979e-06	2.68081741983803e-05
Pcam.gene192427_i0_len336	zoeaIV	zoeaI	8.45973667051439	0.703721738416997	2.04881124054979e-06	2.68081741983803e-05
Pcam.gene111159_i0_len459	zoeaIV	zoeaI	8.45973667051439	0.703721738416997	2.04881124054979e-06	2.68081741983803e-05
Pcam.gene116283_i0_len519	zoeaIV	zoeaI	8.45973667051439	0.703721738416997	2.04881124054979e-06	2.68081741983803e-05
Pcam.gene33536_i0_len231	zoeaIV	zoeaI	-8.40973214292007	0.881207830760071	2.04881124054979e-06	2.68081741983803e-05
Pcam.gene118903_i0_len477	zoeaIV	zoeaI	-3.43322498369337	6.70918769887683	2.11046289439727e-06	2.75888921736073e-05
Pcam.gene56794_i0_len225	zoeaIV	zoeaI	-4.18976602848537	2.48882091128743	2.11582747270532e-06	2.76330249630763e-05
Pcam.gene196975_i0_len330	zoeaIV	zoeaI	-3.75740112102817	3.44306702549755	2.13407282417504e-06	2.78451417509261e-05
Pcam.gene6364_i0_len3126	zoeaIV	zoeaI	3.54862563629784	4.09552990669034	2.16122057762546e-06	2.81729091432301e-05
Pcam.gene7814_i0_len762	zoeaIV	zoeaI	3.61083502205932	3.89671646356882	2.1744611128371e-06	2.83118230319234e-05
Pcam.gene1868_i2_len876	zoeaIV	zoeaI	3.3951494744817	9.32335151147712	2.17595185651225e-06	2.83118230319234e-05
Pcam.gene154453_i0_len876	zoeaIV	zoeaI	-3.9900756185114	2.69829091355496	2.18224178826084e-06	2.83671018612466e-05
Pcam.gene9_i2_len3132	zoeaIV	zoeaI	-3.75278667035679	3.43888078679846	2.20275015591079e-06	2.86069309967629e-05
Pcam.gene158511_i0_len696	zoeaIV	zoeaI	3.40819691065357	7.1852773297858	2.2263729077139e-06	2.88674702043471e-05
Pcam.gene148577_i0_len606	zoeaIV	zoeaI	3.5508836376657	4.19491064735694	2.2269666133463e-06	2.88674702043471e-05
Pcam.gene6631_i0_len1266	zoeaIV	zoeaI	3.4159205893152	6.47903708863863	2.28930916883555e-06	2.96479405499895e-05
Pcam.gene158969_i0_len768	zoeaIV	zoeaI	3.81974231035514	2.62628369799625	2.30077964110036e-06	2.97687466412762e-05
Pcam.gene172607_i0_len270	zoeaIV	zoeaI	3.4836203719923	4.69704520745997	2.3429805712338e-06	3.02590059040665e-05
Pcam.gene6164_i0_len786	zoeaIV	zoeaI	3.45503215367894	5.09132717033996	2.3430260760489e-06	3.02590059040665e-05
Pcam.gene134975_i0_len1305	zoeaIV	zoeaI	3.40544715142433	6.6936070216377	2.35107221815169e-06	3.03347256670714e-05
Pcam.gene5660_i0_len1254	zoeaIV	zoeaI	3.44046876178705	5.60385336753767	2.36235603490244e-06	3.04520403163305e-05
Pcam.gene3450_i0_len666	zoeaIV	zoeaI	4.6798879346561	1.38039739612921	2.4314274720012e-06	3.12843668064154e-05
Pcam.gene148483_i0_len612	zoeaIV	zoeaI	4.6798879346561	1.38039739612921	2.4314274720012e-06	3.12843668064154e-05
Pcam.gene152022_i0_len561	zoeaIV	zoeaI	8.41921175837892	0.665093162133637	2.45053893477523e-06	3.13560672538091e-05
Pcam.gene8118_i0_len498	zoeaIV	zoeaI	8.41921175837892	0.665093162133637	2.45053893477523e-06	3.13560672538091e-05
Pcam.gene116081_i0_len522	zoeaIV	zoeaI	8.41921175837892	0.665093162133637	2.45053893477523e-06	3.13560672538091e-05
Pcam.gene118312_i0_len525	zoeaIV	zoeaI	8.41921175837892	0.665093162133637	2.45053893477523e-06	3.13560672538091e-05
Pcam.gene124640_i0_len366	zoeaIV	zoeaI	8.41921175837892	0.665093162133637	2.45053893477523e-06	3.13560672538091e-05
Pcam.gene110648_i0_len444	zoeaIV	zoeaI	8.41921175837892	0.665093162133637	2.45053893477523e-06	3.13560672538091e-05
Pcam.gene37196_i0_len231	zoeaIV	zoeaI	-3.76449192362065	3.35970058147933	2.46875664504998e-06	3.15311050915575e-05
Pcam.gene146376_i0_len2196	zoeaIV	zoeaI	-3.76449192362065	3.35970058147933	2.46875664504998e-06	3.15311050915575e-05
Pcam.gene201621_i0_len288	zoeaIV	zoeaI	3.76950970865443	3.04602753117553	2.49003028471794e-06	3.17736095835083e-05
Pcam.gene1947_i0_len1440	zoeaIV	zoeaI	-3.45962768625564	5.3563245010636	2.52052624544974e-06	3.2133241015385e-05
Pcam.gene176871_i0_len240	zoeaIV	zoeaI	4.06347119676922	1.97433924729626	2.52483925669631e-06	3.21587225582511e-05
Pcam.gene3579_i1_len210	zoeaIV	zoeaI	3.61704502404581	3.43345183225575	2.53418361888988e-06	3.22481827546646e-05
Pcam.gene147212_i0_len1983	zoeaIV	zoeaI	3.9293340516673	2.48998510556929	2.62924078398512e-06	3.34272003058163e-05
Pcam.gene110199_i0_len438	zoeaIV	zoeaI	4.02289978163417	2.1249394322403	2.6742415141774e-06	3.39682450466263e-05
Pcam.gene3910_i1_len579	zoeaIV	zoeaI	4.65394066914278	1.3559441333917	2.73850929963033e-06	3.47210996602766e-05
Pcam.gene6619_i0_len795	zoeaIV	zoeaI	4.65394066914278	1.3559441333917	2.73850929963033e-06	3.47210996602766e-05
Pcam.gene188196_i0_len318	zoeaIV	zoeaI	3.51611381155294	4.19390166346076	2.74876573919697e-06	3.48193698376309e-05
Pcam.gene144273_i0_len3750	zoeaIV	zoeaI	3.37968079248098	6.46939130374417	2.77885583217627e-06	3.51684705318046e-05
Pcam.gene141037_i0_len1107	zoeaIV	zoeaI	3.97604462816415	2.24806280210013	2.78973413819803e-06	3.52740178202e-05
Pcam.gene185860_i0_len315	zoeaIV	zoeaI	4.47416307688704	1.57962873579806	2.80694135261281e-06	3.54593245780978e-05
Pcam.gene142012_i0_len2226	zoeaIV	zoeaI	3.51627972727197	4.22443122734805	2.81114153766564e-06	3.54801297069953e-05
Pcam.gene2752_i0_len735	zoeaIV	zoeaI	4.91658783021354	1.06264613968532	2.8461417702163e-06	3.58892795271558e-05
Pcam.gene145927_i0_len1644	zoeaIV	zoeaI	-3.45287304946052	5.05534509816962	2.86537187883151e-06	3.60990096357594e-05
Pcam.gene155435_i0_len828	zoeaIV	zoeaI	8.37751553130163	0.625457262387165	2.94064672173027e-06	3.69134840516385e-05
Pcam.gene4931_i1_len327	zoeaIV	zoeaI	8.37751553130163	0.625457262387165	2.94064672173027e-06	3.69134840516385e-05
Pcam.gene5964_i1_len600	zoeaIV	zoeaI	8.37751553130163	0.625457262387165	2.94064672173027e-06	3.69134840516385e-05
Pcam.gene63_i9_len222	zoeaIV	zoeaI	-8.32073555924103	0.802289537746664	2.94064672173027e-06	3.69134840516385e-05
Pcam.gene147089_i0_len1869	zoeaIV	zoeaI	-3.64274925850317	3.50345404167392	2.97885517115769e-06	3.73493737732438e-05
Pcam.gene147009_i0_len1854	zoeaIV	zoeaI	3.65384922628419	3.16014824778717	2.98074665475873e-06	3.73493737732438e-05
Pcam.gene119979_i0_len468	zoeaIV	zoeaI	-5.58580923071697	1.44610873873663	3.08876096063128e-06	3.85984013569535e-05
Pcam.gene133858_i0_len390	zoeaIV	zoeaI	-5.58580923071697	1.44610873873663	3.08876096063128e-06	3.85984013569535e-05
Pcam.gene6348_i0_len555	zoeaIV	zoeaI	4.62751817478583	1.33108600104084	3.08876096063128e-06	3.85984013569535e-05
Pcam.gene143023_i0_len4182	zoeaIV	zoeaI	3.45002722643432	4.60108896970329	3.13720466039167e-06	3.91685498300113e-05
Pcam.gene139234_i0_len1008	zoeaIV	zoeaI	4.88424089655879	1.03235184281669	3.28997118551508e-06	4.10389942494772e-05
Pcam.gene4614_i0_len618	zoeaIV	zoeaI	3.87962496730313	2.44353532367755	3.52142255765887e-06	4.38590684131709e-05
Pcam.gene878_i0_len2586	zoeaIV	zoeaI	3.31084730502312	10.6350918255738	3.52236041660181e-06	4.38590684131709e-05
Pcam.gene144449_i0_len1749	zoeaIV	zoeaI	-3.4652469082538	4.39397842782179	3.54076558402327e-06	4.39309472278548e-05
Pcam.gene113674_i0_len414	zoeaIV	zoeaI	8.33457825842889	0.584761087061753	3.54077870575686e-06	4.39309472278548e-05
Pcam.gene4828_i1_len243	zoeaIV	zoeaI	8.33457825842889	0.584761087061753	3.54077870575686e-06	4.39309472278548e-05
Pcam.gene5352_i0_len1218	zoeaIV	zoeaI	8.33457825842889	0.584761087061753	3.54077870575686e-06	4.39309472278548e-05
Pcam.gene197066_i0_len330	zoeaIV	zoeaI	3.51854348905301	3.77092084713607	3.63458764564146e-06	4.50546208062745e-05
Pcam.gene3383_i0_len2022	zoeaIV	zoeaI	3.51338367696198	3.76617274822548	3.7250675101686e-06	4.61350607141737e-05
Pcam.gene3888_i1_len333	zoeaIV	zoeaI	3.325867207556	6.83697030641239	3.72850336185693e-06	4.61364939593624e-05
Pcam.gene138830_i0_len981	zoeaIV	zoeaI	-3.84764950240846	2.87481768896704	3.75856953757898e-06	4.6467155066012e-05
Pcam.gene7038_i0_len3033	zoeaIV	zoeaI	-3.32972551710674	6.54751244377641	3.86300110481244e-06	4.77157896466433e-05
Pcam.gene138633_i0_len1044	zoeaIV	zoeaI	-3.31879297913336	6.73138280686268	3.96281728319329e-06	4.89052477506695e-05
Pcam.gene980_i2_len270	zoeaIV	zoeaI	3.54205227335386	3.52151935924576	4.00626903893559e-06	4.93976171828296e-05
Pcam.gene7520_i0_len2229	zoeaIV	zoeaI	3.31090437787003	6.48600603184041	4.15871974997484e-06	5.12318879837327e-05
Pcam.gene192448_i0_len336	zoeaIV	zoeaI	8.29032379053153	0.542947405089656	4.27844093612288e-06	5.24283416898944e-05
Pcam.gene205058_i0_len297	zoeaIV	zoeaI	8.29032379053153	0.542947405089656	4.27844093612288e-06	5.24283416898944e-05
Pcam.gene130437_i0_len411	zoeaIV	zoeaI	8.29032379053153	0.542947405089656	4.27844093612288e-06	5.24283416898944e-05
Pcam.gene130484_i0_len411	zoeaIV	zoeaI	8.29032379053153	0.542947405089656	4.27844093612288e-06	5.24283416898944e-05
Pcam.gene121642_i0_len486	zoeaIV	zoeaI	8.29032379053153	0.542947405089656	4.27844093612288e-06	5.24283416898944e-05
Pcam.gene564_i0_len3084	zoeaIV	zoeaI	-3.55627542372122	3.50095817966191	4.27847866122195e-06	5.24283416898944e-05
Pcam.gene116255_i0_len522	zoeaIV	zoeaI	3.69162709290601	2.71211155823906	4.36184049557891e-06	5.3402762578471e-05
Pcam.gene111740_i0_len453	zoeaIV	zoeaI	3.52358647910688	3.45396455929661	4.41013516575183e-06	5.39465125557107e-05
Pcam.gene115883_i0_len513	zoeaIV	zoeaI	-5.50796191830064	1.37616581674853	4.47144635786619e-06	5.46483892602538e-05
Pcam.gene139533_i0_len999	zoeaIV	zoeaI	-3.3703603574693	5.07113810701266	4.52997763917514e-06	5.53150872354813e-05
Pcam.gene135221_i0_len1344	zoeaIV	zoeaI	3.37483030732743	4.44063084246717	4.57878468124137e-06	5.58619771119667e-05
Pcam.gene146981_i0_len1752	zoeaIV	zoeaI	-3.6222671246632	3.32094714632991	4.69700249240791e-06	5.72539882758774e-05
Pcam.gene159486_i0_len744	zoeaIV	zoeaI	3.38926472012763	4.1377081864586	4.91630162227442e-06	5.98746076626865e-05
Pcam.gene3302_i1_len1212	zoeaIV	zoeaI	3.42849561253392	3.8443112222784	4.98187502580378e-06	6.06200835013742e-05
Pcam.gene144313_i0_len3627	zoeaIV	zoeaI	3.27148278504589	6.76562498492472	4.98839339818142e-06	6.06462945416701e-05
Pcam.gene1868_i0_len2184	zoeaIV	zoeaI	3.24908319597694	11.6645436754479	5.01412206496987e-06	6.0905804383585e-05
Pcam.gene155791_i0_len933	zoeaIV	zoeaI	3.84070970613598	2.27157590367402	5.14440286614637e-06	6.24337312034672e-05
Pcam.gene136301_i0_len1251	zoeaIV	zoeaI	3.25686444834413	7.58622684142932	5.15849273057645e-06	6.25501003351574e-05
Pcam.gene4992_i0_len1128	zoeaIV	zoeaI	-3.39819340237543	4.4410882735742	5.19068608328309e-06	6.2885591816305e-05
Pcam.gene1087_i2_len759	zoeaIV	zoeaI	3.45731873865255	3.7552948567613	5.22195765188384e-06	6.32093410545104e-05
Pcam.gene7365_i0_len1341	zoeaIV	zoeaI	3.35469440471369	4.44573219187716	5.22939637270973e-06	6.32442924239986e-05
Pcam.gene6014_i0_len1299	zoeaIV	zoeaI	3.31825550707725	4.9977828349795	5.29187540441383e-06	6.39442614084648e-05
Pcam.gene145050_i0_len1788	zoeaIV	zoeaI	3.38218937967883	4.21698867429082	5.34582847048087e-06	6.45400803004363e-05
Pcam.gene115691_i0_len516	zoeaIV	zoeaI	3.25274168202415	7.18466028037389	5.37810552386543e-06	6.48329606849292e-05
Pcam.gene151667_i0_len552	zoeaIV	zoeaI	3.80169448293838	2.37099361931579	5.37941880179357e-06	6.48329606849292e-05
Pcam.gene176310_i0_len240	zoeaIV	zoeaI	3.66662446308308	2.48428451601209	5.58124339581574e-06	6.72070695218852e-05
Pcam.gene43378_i0_len234	zoeaIV	zoeaI	3.31255938009284	4.89634026538873	5.64871093912522e-06	6.79605949870858e-05
Pcam.gene153780_i0_len582	zoeaIV	zoeaI	3.31327699876676	4.75776214847258	5.67440210570547e-06	6.82106329246394e-05
Pcam.gene143743_i0_len3147	zoeaIV	zoeaI	-3.25458764998648	6.68001512797575	5.68618452233453e-06	6.82931893883843e-05
Pcam.gene6448_i0_len660	zoeaIV	zoeaI	4.13488060488218	1.82457081275278	5.86541496876667e-06	7.03849796252001e-05
Pcam.gene138782_i0_len984	zoeaIV	zoeaI	-3.71147782743039	2.88320300584959	5.88294080604696e-06	7.05343791551584e-05
Pcam.gene152_i5_len2226	zoeaIV	zoeaI	3.4649633528969	3.23695920603279	5.98377364045171e-06	7.16814814721698e-05
Pcam.gene111868_i0_len453	zoeaIV	zoeaI	8.24466874729822	0.499954230593239	6.3167361092064e-06	7.52162510484422e-05
Pcam.gene190032_i0_len306	zoeaIV	zoeaI	8.24466874729822	0.499954230593239	6.3167361092064e-06	7.52162510484422e-05
Pcam.gene195004_i0_len342	zoeaIV	zoeaI	8.24466874729822	0.499954230593239	6.3167361092064e-06	7.52162510484422e-05
Pcam.gene114304_i0_len432	zoeaIV	zoeaI	8.24466874729822	0.499954230593239	6.3167361092064e-06	7.52162510484422e-05
Pcam.gene200778_i0_len288	zoeaIV	zoeaI	8.24466874729822	0.499954230593239	6.3167361092064e-06	7.52162510484422e-05
Pcam.gene8202_i0_len558	zoeaIV	zoeaI	8.24466874729822	0.499954230593239	6.3167361092064e-06	7.52162510484422e-05
Pcam.gene134024_i0_len384	zoeaIV	zoeaI	8.24466874729822	0.499954230593239	6.3167361092064e-06	7.52162510484422e-05
Pcam.gene7229_i0_len2196	zoeaIV	zoeaI	-3.24936464745982	5.98586038488287	6.55576313284834e-06	7.79956202860108e-05
Pcam.gene193811_i0_len345	zoeaIV	zoeaI	4.48761950895541	1.20023115188078	6.56494934016881e-06	7.80380975457535e-05
Pcam.gene155907_i0_len960	zoeaIV	zoeaI	3.33582783081343	4.11813237686244	6.73629282304069e-06	8.00064316828832e-05
Pcam.gene4234_i0_len1581	zoeaIV	zoeaI	3.25756823083419	5.27407647928464	6.85954210896431e-06	8.14006807396823e-05
Pcam.gene156387_i0_len900	zoeaIV	zoeaI	-3.48835184980432	3.36464722805301	7.21928891807236e-06	8.55966201412402e-05
Pcam.gene153546_i0_len585	zoeaIV	zoeaI	-3.20613496305839	7.10571913935597	7.23636744114563e-06	8.57259692772034e-05
Pcam.gene173399_i0_len243	zoeaIV	zoeaI	-4.36834089764258	1.73154866278333	7.25585825526093e-06	8.58836510350135e-05
Pcam.gene4122_i0_len612	zoeaIV	zoeaI	3.21355920692938	6.33592422632712	7.3390259578666e-06	8.67941316685227e-05
Pcam.gene2169_i0_len1200	zoeaIV	zoeaI	-3.25755559985527	5.43407162878342	7.35482970851179e-06	8.6907069412823e-05
Pcam.gene5849_i1_len525	zoeaIV	zoeaI	3.35788539662107	3.77982191356249	7.46112929053939e-06	8.8088235022375e-05
Pcam.gene157399_i0_len711	zoeaIV	zoeaI	3.49480431378863	2.86979573833763	7.47914067284753e-06	8.82259242698551e-05
Pcam.gene159219_i0_len801	zoeaIV	zoeaI	4.45793493137577	1.17263875419409	7.48629369402393e-06	8.82354004852896e-05
Pcam.gene5444_i0_len1440	zoeaIV	zoeaI	3.27000168211759	4.64347982274942	7.68853037201166e-06	9.03059310427284e-05
Pcam.gene141201_i0_len2742	zoeaIV	zoeaI	3.33610685872255	4.02911556152327	7.7064487699053e-06	9.03059310427284e-05
Pcam.gene203766_i0_len282	zoeaIV	zoeaI	8.19752157177894	0.455714278610148	7.72045524458559e-06	9.03059310427284e-05
Pcam.gene4494_i1_len249	zoeaIV	zoeaI	8.19752157177894	0.455714278610148	7.72045524458559e-06	9.03059310427284e-05
Pcam.gene4494_i0_len249	zoeaIV	zoeaI	8.19752157177894	0.455714278610148	7.72045524458559e-06	9.03059310427284e-05
Pcam.gene113615_i0_len414	zoeaIV	zoeaI	8.19752157177894	0.455714278610148	7.72045524458559e-06	9.03059310427284e-05
Pcam.gene119221_i0_len477	zoeaIV	zoeaI	8.19752157177894	0.455714278610148	7.72045524458559e-06	9.03059310427284e-05
Pcam.gene119108_i0_len477	zoeaIV	zoeaI	8.19752157177894	0.455714278610148	7.72045524458559e-06	9.03059310427284e-05
Pcam.gene2521_i0_len741	zoeaIV	zoeaI	8.19752157177894	0.455714278610148	7.72045524458559e-06	9.03059310427284e-05
Pcam.gene874_i2_len693	zoeaIV	zoeaI	-3.75351981144186	2.48606903451922	7.94649222416302e-06	9.28717039083006e-05
Pcam.gene109530_i0_len444	zoeaIV	zoeaI	3.24153181339264	5.01842953222228	7.98460185997207e-06	9.32386785261948e-05
Pcam.gene3827_i0_len1929	zoeaIV	zoeaI	3.19893266099065	6.08580495697801	8.13016257775337e-06	9.48587230734348e-05
Pcam.gene4843_i0_len1674	zoeaIV	zoeaI	3.2344881971904	5.21569449999786	8.1933102346992e-06	9.5515301192433e-05
Pcam.gene152327_i0_len597	zoeaIV	zoeaI	4.71064148334503	0.871060397184112	8.2253398277717e-06	9.57280755835139e-05
Pcam.gene311_i0_len387	zoeaIV	zoeaI	4.71064148334503	0.871060397184112	8.2253398277717e-06	9.57280755835139e-05
Pcam.gene1389_i0_len798	zoeaIV	zoeaI	-3.22937100495614	5.44017373525438	8.3446768932711e-06	9.7035673731293e-05
Pcam.gene4576_i1_len330	zoeaIV	zoeaI	-3.64079442855154	2.81995957248097	8.55248999355992e-06	9.93690643398901e-05
Pcam.gene157734_i0_len720	zoeaIV	zoeaI	-3.19932991958201	5.99378345687708	8.59440500792938e-06	9.97239588333727e-05
Pcam.gene7368_i0_len942	zoeaIV	zoeaI	-3.17894709227982	6.82293406684779	8.59738793051097e-06	9.97239588333727e-05
Pcam.gene146527_i0_len2214	zoeaIV	zoeaI	3.35729756878149	3.49411691544481	8.74037044444575e-06	0.000101297904667238
Pcam.gene878_i1_len1398	zoeaIV	zoeaI	3.15942617145826	7.78558468068363	8.90015126751384e-06	0.00010306375167781
Pcam.gene3539_i0_len1905	zoeaIV	zoeaI	-3.18489743406236	6.12881692294501	9.12259173233706e-06	0.000105551652550005
Pcam.gene143831_i0_len3117	zoeaIV	zoeaI	3.44990918768899	2.90236050019213	9.33632461063108e-06	0.000107934747744867
Pcam.gene150992_i0_len561	zoeaIV	zoeaI	3.78502831232132	1.90405412768808	9.37091690625746e-06	0.000108244606258814
Pcam.gene3448_i0_len981	zoeaIV	zoeaI	-3.30179657916311	4.20923983052502	9.45778338378995e-06	0.000108783821316701
Pcam.gene139207_i0_len1011	zoeaIV	zoeaI	-4.04532341264661	2.1147126821417	9.4693453342306e-06	0.000108783821316701
Pcam.gene8273_i1_len354	zoeaIV	zoeaI	8.14878142503554	0.410154340194874	9.47510416380966e-06	0.000108783821316701
Pcam.gene188830_i0_len318	zoeaIV	zoeaI	8.14878142503554	0.410154340194874	9.47510416380966e-06	0.000108783821316701
Pcam.gene46716_i0_len222	zoeaIV	zoeaI	8.14878142503554	0.410154340194874	9.47510416380966e-06	0.000108783821316701
Pcam.gene159389_i0_len792	zoeaIV	zoeaI	8.14878142503554	0.410154340194874	9.47510416380966e-06	0.000108783821316701
Pcam.gene57102_i0_len222	zoeaIV	zoeaI	8.14878142503554	0.410154340194874	9.47510416380966e-06	0.000108783821316701
Pcam.gene139507_i0_len918	zoeaIV	zoeaI	3.54679363385173	2.57862718466596	9.4802250730084e-06	0.000108783821316701
Pcam.gene3838_i0_len1920	zoeaIV	zoeaI	-3.14728723379904	8.00899771438914	9.53147441132888e-06	0.000109281657112068
Pcam.gene159329_i0_len783	zoeaIV	zoeaI	3.13709841600351	8.47088459348888	9.68292262158853e-06	0.000110926539777077
Pcam.gene117847_i0_len546	zoeaIV	zoeaI	-5.36072224009239	1.24462151416659	9.78616912528543e-06	0.000112016973776743
Pcam.gene3026_i0_len1782	zoeaIV	zoeaI	3.12964099643454	10.896243215848	9.91622181830188e-06	0.000113412196203393
Pcam.gene4288_i0_len1590	zoeaIV	zoeaI	-3.13095637075988	8.42367743980999	1.01134992555049e-05	0.000115573343465869
Pcam.gene6497_i0_len2955	zoeaIV	zoeaI	-3.25613698947973	4.50722174285567	1.01506271580913e-05	0.000115902313055741
Pcam.gene145823_i0_len1626	zoeaIV	zoeaI	-3.15570925136717	6.57088997510718	1.01719695901493e-05	0.00011605064813195
Pcam.gene146934_i0_len1860	zoeaIV	zoeaI	3.43093888245242	2.8850360726537	1.06464633609146e-05	0.000121364442053544
Pcam.gene127967_i0_len351	zoeaIV	zoeaI	3.79731737260594	1.72766914530656	1.10650010644219e-05	0.000126032176058366
Pcam.gene140807_i0_len1122	zoeaIV	zoeaI	-3.28237701210426	4.03035676017356	1.11317363577329e-05	0.000126688458990218
Pcam.gene5878_i1_len255	zoeaIV	zoeaI	4.63489711928979	0.801416604245431	1.13841205220871e-05	0.000129348927861752
Pcam.gene122175_i0_len363	zoeaIV	zoeaI	4.63489711928979	0.801416604245431	1.13841205220871e-05	0.000129348927861752
Pcam.gene142747_i0_len2451	zoeaIV	zoeaI	-3.16250807844521	5.47062927118737	1.16782269951857e-05	0.00013204724043741
Pcam.gene152529_i0_len591	zoeaIV	zoeaI	8.09833688745753	0.363194562063902	1.16786167600444e-05	0.00013204724043741
Pcam.gene131963_i0_len378	zoeaIV	zoeaI	8.09833688745753	0.363194562063902	1.16786167600444e-05	0.00013204724043741
Pcam.gene111152_i0_len459	zoeaIV	zoeaI	8.09833688745753	0.363194562063902	1.16786167600444e-05	0.00013204724043741
Pcam.gene192763_i0_len336	zoeaIV	zoeaI	8.09833688745753	0.363194562063902	1.16786167600444e-05	0.00013204724043741
Pcam.gene154080_i0_len765	zoeaIV	zoeaI	8.09833688745753	0.363194562063902	1.16786167600444e-05	0.00013204724043741
Pcam.gene119713_i0_len468	zoeaIV	zoeaI	3.69045365029773	2.13263282813912	1.17834680473179e-05	0.000133124448768723
Pcam.gene4880_i0_len1038	zoeaIV	zoeaI	-3.2088831549203	4.81200528283646	1.1820314425648e-05	0.000133432241477502
Pcam.gene136944_i0_len1548	zoeaIV	zoeaI	-3.1314372392153	6.28190104942985	1.21486434640923e-05	0.000136893345069587
Pcam.gene847_i1_len708	zoeaIV	zoeaI	3.99372751541208	1.69315791181279	1.21555631259843e-05	0.000136893345069587
Pcam.gene155374_i0_len819	zoeaIV	zoeaI	-3.10201571343817	8.18086630063277	1.21564758071294e-05	0.000136893345069587
Pcam.gene207991_i0_len300	zoeaIV	zoeaI	3.63715191358534	2.34291585795206	1.21954261897516e-05	0.0001372207630225
Pcam.gene140003_i0_len1188	zoeaIV	zoeaI	-3.11533943641404	6.91914293700146	1.2266121176868e-05	0.000137904546823429
Pcam.gene135457_i0_len1317	zoeaIV	zoeaI	-3.15235530590463	5.40197477619152	1.23637961114171e-05	0.000138890307812653
Pcam.gene138149_i0_len1041	zoeaIV	zoeaI	-3.44690082847842	2.97928124857912	1.24860324071758e-05	0.000140150166664067
Pcam.gene154416_i0_len879	zoeaIV	zoeaI	-3.47894186480719	3.1031143205444	1.25634102261804e-05	0.000140904881761907
Pcam.gene1381_i0_len804	zoeaIV	zoeaI	-3.31726408321702	3.72602844749481	1.25761822842859e-05	0.000140934378243901
Pcam.gene144034_i0_len3795	zoeaIV	zoeaI	-3.09921699546249	7.32506259102162	1.28090809309297e-05	0.000143428677370023
Pcam.gene864_i1_len1023	zoeaIV	zoeaI	3.1034310521942	6.45026863377122	1.31721077195166e-05	0.000147374886369085
Pcam.gene145711_i0_len1674	zoeaIV	zoeaI	-3.31726959971845	3.55424268736709	1.32749317119733e-05	0.000148405833523396
Pcam.gene194645_i0_len339	zoeaIV	zoeaI	-3.28570913012635	3.89904607592735	1.33376334709694e-05	0.000148986941087292
Pcam.gene6095_i0_len666	zoeaIV	zoeaI	3.07527871136467	10.1658497325799	1.35001400236801e-05	0.000150681080939003
Pcam.gene147835_i0_len627	zoeaIV	zoeaI	-3.84547626386855	2.18022655235615	1.36213087879716e-05	0.00015191148227741
Pcam.gene145637_i0_len1677	zoeaIV	zoeaI	-3.55113281614744	2.74014808640391	1.39310025281443e-05	0.000155240746696947
Pcam.gene125749_i0_len351	zoeaIV	zoeaI	8.04606442468867	0.314747612658643	1.44592397981502e-05	0.00016010007668135
Pcam.gene5579_i1_len321	zoeaIV	zoeaI	8.04606442468867	0.314747612658643	1.44592397981502e-05	0.00016010007668135
Pcam.gene187928_i0_len321	zoeaIV	zoeaI	8.04606442468867	0.314747612658643	1.44592397981502e-05	0.00016010007668135
Pcam.gene2066_i0_len456	zoeaIV	zoeaI	8.04606442468867	0.314747612658643	1.44592397981502e-05	0.00016010007668135
Pcam.gene1020_i1_len366	zoeaIV	zoeaI	8.04606442468867	0.314747612658643	1.44592397981502e-05	0.00016010007668135
Pcam.gene115342_i0_len429	zoeaIV	zoeaI	8.04606442468867	0.314747612658643	1.44592397981502e-05	0.00016010007668135
Pcam.gene1267_i2_len267	zoeaIV	zoeaI	-8.01514249255488	0.534228772631291	1.44592397981502e-05	0.00016010007668135
Pcam.gene73_i2_len441	zoeaIV	zoeaI	-8.01514249255488	0.534228772631291	1.44592397981502e-05	0.00016010007668135
Pcam.gene2398_i0_len4041	zoeaIV	zoeaI	-3.0937547927439	6.31206041433204	1.45616404865168e-05	0.000161105538376303
Pcam.gene149252_i0_len672	zoeaIV	zoeaI	3.44766321034078	2.66717479145105	1.54029280548203e-05	0.000170277715393622
Pcam.gene4671_i1_len1002	zoeaIV	zoeaI	3.05878207162559	7.99892537143099	1.54193694984939e-05	0.000170323973411026
Pcam.gene1518_i0_len1530	zoeaIV	zoeaI	3.18333832012869	4.008625368194	1.57887532809567e-05	0.000174265699437787
Pcam.gene4644_i0_len390	zoeaIV	zoeaI	5.49966828385318	0.734913249853292	1.59278551281451e-05	0.000175383102108324
Pcam.gene27167_i0_len207	zoeaIV	zoeaI	5.49966828385318	0.734913249853292	1.59278551281451e-05	0.000175383102108324
Pcam.gene16607_i0_len210	zoeaIV	zoeaI	4.59547950797376	0.765361339629328	1.59278551281451e-05	0.000175383102108324
Pcam.gene135476_i0_len1317	zoeaIV	zoeaI	-3.11171702185161	5.27149895555267	1.60810452587746e-05	0.000176929695103667
Pcam.gene8281_i0_len2277	zoeaIV	zoeaI	3.11989001968791	4.81859740046633	1.62518643229676e-05	0.000178667647651866
Pcam.gene135932_i0_len1209	zoeaIV	zoeaI	3.60159963585508	2.18643329698646	1.63087084266121e-05	0.000179150839759843
Pcam.gene5153_i0_len1629	zoeaIV	zoeaI	3.07708646913726	5.8563173741386	1.65400276000442e-05	0.000181548359818495
Pcam.gene146910_i0_len1923	zoeaIV	zoeaI	-3.43052797852055	2.86265554788022	1.67025305741829e-05	0.00018318734400856
Pcam.gene144682_i0_len1711	zoeaIV	zoeaI	3.58117362224856	2.29153140446848	1.67502839855484e-05	0.000183566203677587
Pcam.gene159225_i0_len798	zoeaIV	zoeaI	3.12164173121738	4.6028383438073	1.67946011985767e-05	0.000183906838656754
Pcam.gene7478_i0_len1161	zoeaIV	zoeaI	3.44445865657769	2.38656141362379	1.71218995637162e-05	0.000187343241210552
Pcam.gene800_i2_len669	zoeaIV	zoeaI	3.4202961226641	2.72415362793895	1.72829542344029e-05	0.00018895667351791
Pcam.gene120462_i0_len495	zoeaIV	zoeaI	3.04292453260048	7.11537429761874	1.75832583437308e-05	0.000192088803415474
Pcam.gene132154_i0_len297	zoeaIV	zoeaI	3.07471954641124	5.29452288972031	1.78046003555975e-05	0.000194354066411142
Pcam.gene149660_i0_len684	zoeaIV	zoeaI	-3.60878917541163	2.35775866349571	1.78693488993705e-05	0.000194907749062522
Pcam.gene10_i24_len627	zoeaIV	zoeaI	-7.93744976320769	0.466853039036833	1.79858836513575e-05	0.000195871347350521
Pcam.gene1441_i1_len477	zoeaIV	zoeaI	-7.93744976320769	0.466853039036833	1.79858836513575e-05	0.000195871347350521
Pcam.gene3975_i1_len1170	zoeaIV	zoeaI	-3.07452008526194	5.70569213607683	1.8054792465918e-05	0.000196467812142832
Pcam.gene118900_i0_len477	zoeaIV	zoeaI	3.40957788769328	2.7143939936689	1.81438356323938e-05	0.00019728226912969
Pcam.gene115836_i0_len516	zoeaIV	zoeaI	-3.06231168379069	6.0924272130373	1.82201618884213e-05	0.000197957286631354
Pcam.gene2398_i1_len3699	zoeaIV	zoeaI	-3.0554856636496	6.059377432503	1.86439910000522e-05	0.000202403827294317
Pcam.gene264_i4_len1266	zoeaIV	zoeaI	-3.55836890304591	2.61625964486757	1.86929690826679e-05	0.000202777125974046
Pcam.gene145644_i0_len1677	zoeaIV	zoeaI	-3.06176987069413	5.71764929852588	1.89135284784316e-05	0.000204615889988223
Pcam.gene194_i6_len345	zoeaIV	zoeaI	5.4591433717177	0.697154736514169	1.89213743980186e-05	0.000204615889988223
Pcam.gene4981_i0_len429	zoeaIV	zoeaI	5.4591433717177	0.697154736514169	1.89213743980186e-05	0.000204615889988223
Pcam.gene4310_i1_len477	zoeaIV	zoeaI	4.55495459583828	0.728431812987489	1.89213743980186e-05	0.000204615889988223
Pcam.gene158023_i0_len609	zoeaIV	zoeaI	4.11866531254842	1.24867477592429	1.93925318231871e-05	0.000209547917741064
Pcam.gene146799_i0_len1890	zoeaIV	zoeaI	-3.09371512677428	4.96915167468461	1.95580671911623e-05	0.000211172417784298
Pcam.gene157054_i0_len909	zoeaIV	zoeaI	-3.13936499973533	4.27725445374056	1.99918527517153e-05	0.000215688498321301
Pcam.gene145747_i0_len1632	zoeaIV	zoeaI	-3.5102453734845	2.43043319159508	2.05662311376385e-05	0.000221713225669996
Pcam.gene173318_i0_len243	zoeaIV	zoeaI	-3.14935415495938	4.11130547015172	2.07036687326329e-05	0.000223021845510595
Pcam.gene145607_i0_len1656	zoeaIV	zoeaI	-3.29298638164073	3.19103853127445	2.1238368306618e-05	0.000228604466296487
Pcam.gene14_i26_len321	zoeaIV	zoeaI	3.88371699002119	1.59166474667524	2.17754171227269e-05	0.000234203712335459
Pcam.gene151696_i0_len552	zoeaIV	zoeaI	3.19674742668699	3.47784776999993	2.18721485837529e-05	0.000235062162969706
Pcam.gene161000_i0_len261	zoeaIV	zoeaI	4.08957922463988	1.22199716575438	2.19974672672418e-05	0.000236226279092421
Pcam.gene375_i1_len1089	zoeaIV	zoeaI	-3.00527782207368	6.83659670877043	2.22430352651928e-05	0.000238678932853374
Pcam.gene1020_i3_len339	zoeaIV	zoeaI	7.99182656503458	0.264717712343297	2.24823545641969e-05	0.000239765770548028
Pcam.gene110725_i0_len441	zoeaIV	zoeaI	7.99182656503458	0.264717712343297	2.24823545641969e-05	0.000239765770548028
Pcam.gene1896_i1_len219	zoeaIV	zoeaI	7.99182656503458	0.264717712343297	2.24823545641969e-05	0.000239765770548028
Pcam.gene173154_i0_len246	zoeaIV	zoeaI	7.99182656503458	0.264717712343297	2.24823545641969e-05	0.000239765770548028
Pcam.gene153007_i0_len600	zoeaIV	zoeaI	7.99182656503458	0.264717712343297	2.24823545641969e-05	0.000239765770548028
Pcam.gene199954_i0_len282	zoeaIV	zoeaI	7.99182656503458	0.264717712343297	2.24823545641969e-05	0.000239765770548028
Pcam.gene155106_i0_len831	zoeaIV	zoeaI	7.99182656503458	0.264717712343297	2.24823545641969e-05	0.000239765770548028
Pcam.gene125527_i0_len348	zoeaIV	zoeaI	7.99182656503458	0.264717712343297	2.24823545641969e-05	0.000239765770548028
Pcam.gene208635_i0_len291	zoeaIV	zoeaI	5.41744714464042	0.658435818333596	2.25449581999321e-05	0.000239881117263596
Pcam.gene45151_i0_len219	zoeaIV	zoeaI	5.41744714464042	0.658435818333596	2.25449581999321e-05	0.000239881117263596
Pcam.gene155012_i0_len807	zoeaIV	zoeaI	4.513258368761	0.690585469206966	2.25449581999321e-05	0.000239881117263596
Pcam.gene142269_i0_len2295	zoeaIV	zoeaI	3.22941652288733	3.23644300925902	2.2759226175775e-05	0.000241975674780849
Pcam.gene152304_i0_len594	zoeaIV	zoeaI	3.55785494913282	2.01126533573505	2.30063563264416e-05	0.000244416152532288
Pcam.gene2868_i0_len729	zoeaIV	zoeaI	3.00564679389007	6.21147708056068	2.31766939336819e-05	0.000246037692056871
Pcam.gene157640_i0_len732	zoeaIV	zoeaI	3.07458824834968	4.48667659668806	2.32677268389997e-05	0.000246698756636382
Pcam.gene117447_i0_len540	zoeaIV	zoeaI	-3.51559325880154	2.57843682422741	2.32806505930365e-05	0.000246698756636382
Pcam.gene46645_i0_len222	zoeaIV	zoeaI	3.38578085896086	2.43182407977731	2.32922257273268e-05	0.000246698756636382
Pcam.gene141490_i0_len2589	zoeaIV	zoeaI	3.08649647983914	4.20350685335433	2.34565062302133e-05	0.000248249513004603
Pcam.gene3104_i0_len1980	zoeaIV	zoeaI	-3.01297828342813	5.87863790268919	2.40932456578358e-05	0.000254676005715486
Pcam.gene137773_i0_len1413	zoeaIV	zoeaI	3.27517250731873	2.88049274943854	2.41003848241123e-05	0.000254676005715486
Pcam.gene110271_i0_len441	zoeaIV	zoeaI	4.05989464706024	1.1948396095869	2.49918364172709e-05	0.000263895561439511
Pcam.gene147038_i0_len1878	zoeaIV	zoeaI	-3.02675318909757	5.37879208033054	2.5559040322324e-05	0.000269679896977232
Pcam.gene5123_i0_len9285	zoeaIV	zoeaI	-2.95878969879087	12.6811347846173	2.56576527974163e-05	0.00027051497972147
Pcam.gene144604_i0_len1683	zoeaIV	zoeaI	-3.43895857079671	2.64097232112717	2.58447898551457e-05	0.000272281425191134
Pcam.gene147124_i0_len1872	zoeaIV	zoeaI	3.01828475253151	5.15463593742496	2.59790561539798e-05	0.000273376007584349
Pcam.gene154854_i0_len813	zoeaIV	zoeaI	-3.4981214467109	2.56301987537871	2.6027378960427e-05	0.000273376007584349
Pcam.gene158621_i0_len699	zoeaIV	zoeaI	-3.4981214467109	2.56301987537871	2.6027378960427e-05	0.000273376007584349
Pcam.gene140983_i0_len1113	zoeaIV	zoeaI	3.35762141190218	2.49857268403276	2.6027378960427e-05	0.000273376007584349
Pcam.gene136984_i0_len1515	zoeaIV	zoeaI	-2.99586660998727	5.83310875410917	2.61075672533187e-05	0.000274011143921538
Pcam.gene3894_i0_len1137	zoeaIV	zoeaI	2.95792615656413	7.57689875052519	2.73262655839382e-05	0.000286585499286343
Pcam.gene7178_i0_len816	zoeaIV	zoeaI	3.04518464765436	4.46042671452133	2.74162306214702e-05	0.000287312172485634
Pcam.gene144095_i0_len3933	zoeaIV	zoeaI	2.97446312150448	5.95762840247737	2.7938698999624e-05	0.000292566813337434
Pcam.gene1987_i0_len966	zoeaIV	zoeaI	2.95620975929758	7.22456076654142	2.80715334200561e-05	0.000293736467172515
Pcam.gene137031_i0_len1512	zoeaIV	zoeaI	-3.45100803539433	2.37842907617416	2.812405283694e-05	0.000294064588579472
Pcam.gene136831_i0_len1533	zoeaIV	zoeaI	7.9354697206822	0.212999500169831	2.82470608627089e-05	0.000294685553865018
Pcam.gene135286_i0_len1353	zoeaIV	zoeaI	7.9354697206822	0.212999500169831	2.82470608627089e-05	0.000294685553865018
Pcam.gene123817_i0_len372	zoeaIV	zoeaI	7.9354697206822	0.212999500169831	2.82470608627089e-05	0.000294685553865018
Pcam.gene7305_i1_len654	zoeaIV	zoeaI	3.33223418714487	2.64420105426275	2.84039234655761e-05	0.000296030577304043
Pcam.gene214_i1_len1281	zoeaIV	zoeaI	3.36353050480783	2.20763377013828	2.84347443228068e-05	0.000296030577304043
Pcam.gene201539_i0_len285	zoeaIV	zoeaI	4.02958643180953	1.16718492311293	2.84398978627589e-05	0.000296030577304043
Pcam.gene145877_i0_len1653	zoeaIV	zoeaI	-3.05851687372727	4.55476938866174	2.8557025274247e-05	0.000297027262882437
Pcam.gene152731_i0_len603	zoeaIV	zoeaI	3.91784508450025	1.37041205689477	2.92623563482273e-05	0.000304135904124882
Pcam.gene158149_i0_len684	zoeaIV	zoeaI	3.83725126747976	1.54905912446526	2.9526178041768e-05	0.000306419544487235
Pcam.gene155124_i0_len831	zoeaIV	zoeaI	3.61981099171412	1.56594760930294	2.9526178041768e-05	0.000306419544487235
Pcam.gene8229_i0_len1305	zoeaIV	zoeaI	2.92871090287047	9.10114058844498	3.0623772795396e-05	0.000317573094600614
Pcam.gene2456_i1_len1518	zoeaIV	zoeaI	-2.94995845280787	6.77214672188597	3.06765570200745e-05	0.000317810364835208
Pcam.gene5902_i0_len678	zoeaIV	zoeaI	-2.94312918673216	7.24711763700048	3.06923941860139e-05	0.000317810364835208
Pcam.gene168555_i0_len276	zoeaIV	zoeaI	4.19551548605846	0.931650407114537	3.08679040211572e-05	0.000319389720236784
Pcam.gene147087_i0_len1869	zoeaIV	zoeaI	-3.18044240650355	3.37122397911804	3.10437523287148e-05	0.000320970224970105
Pcam.gene140941_i0_len1131	zoeaIV	zoeaI	-3.03976933170974	4.45861959164932	3.14169912367978e-05	0.000324587739945385
Pcam.gene8185_i0_len2382	zoeaIV	zoeaI	-2.97688814493309	5.49682321014141	3.16102988142527e-05	0.000326342282557842
Pcam.gene196662_i0_len324	zoeaIV	zoeaI	3.16730272183915	2.96710727724826	3.17745662347747e-05	0.000327794634297275
Pcam.gene5684_i0_len2613	zoeaIV	zoeaI	-3.17542690417396	3.36681690298308	3.20605780006237e-05	0.000330499845620673
Pcam.gene816_i3_len408	zoeaIV	zoeaI	4.4260666279909	0.611955919929846	3.23096056900314e-05	0.000332820074624667
Pcam.gene196391_i0_len324	zoeaIV	zoeaI	-4.42942145662141	1.26905406784672	3.2417531196485e-05	0.000333684454449152
Pcam.gene7508_i0_len564	zoeaIV	zoeaI	2.95427494151355	5.64796169362776	3.26200892147738e-05	0.000335520917637673
Pcam.gene156284_i0_len897	zoeaIV	zoeaI	-3.83424889679779	1.6345855903724	3.27475132586585e-05	0.000336582429173313
Pcam.gene137013_i0_len1515	zoeaIV	zoeaI	-3.0746249349876	3.88854368522257	3.29014055078717e-05	0.00033791421355313
Pcam.gene5281_i0_len5838	zoeaIV	zoeaI	-3.02013931094635	4.64456754410182	3.35109618719161e-05	0.000343920477232013
Pcam.gene139974_i0_len1188	zoeaIV	zoeaI	3.04139829257998	3.85292243474159	3.442399413569e-05	0.00035303012731332
Pcam.gene2046_i0_len2154	zoeaIV	zoeaI	2.93861404635447	5.67300434073829	3.50780768762055e-05	0.000359472681616336
Pcam.gene147393_i0_len1935	zoeaIV	zoeaI	-3.04205662464749	4.05342022238521	3.51425479675772e-05	0.000359867978303208
Pcam.gene133608_i0_len393	zoeaIV	zoeaI	7.87682156579007	0.159476702872922	3.5680497931843e-05	0.000362969399166098
Pcam.gene172016_i0_len270	zoeaIV	zoeaI	7.87682156579007	0.159476702872922	3.5680497931843e-05	0.000362969399166098
Pcam.gene5630_i1_len312	zoeaIV	zoeaI	7.87682156579007	0.159476702872922	3.5680497931843e-05	0.000362969399166098
Pcam.gene115285_i0_len429	zoeaIV	zoeaI	7.87682156579007	0.159476702872922	3.5680497931843e-05	0.000362969399166098
Pcam.gene124882_i0_len369	zoeaIV	zoeaI	7.87682156579007	0.159476702872922	3.5680497931843e-05	0.000362969399166098
Pcam.gene3285_i0_len897	zoeaIV	zoeaI	7.87682156579007	0.159476702872922	3.5680497931843e-05	0.000362969399166098
Pcam.gene129668_i0_len396	zoeaIV	zoeaI	7.87682156579007	0.159476702872922	3.5680497931843e-05	0.000362969399166098
Pcam.gene43098_i0_len237	zoeaIV	zoeaI	7.87682156579007	0.159476702872922	3.5680497931843e-05	0.000362969399166098
Pcam.gene3270_i0_len483	zoeaIV	zoeaI	-7.81245380362876	0.359168102919151	3.5680497931843e-05	0.000362969399166098
Pcam.gene146086_i0_len2088	zoeaIV	zoeaI	-2.97729432735495	4.96200541728377	3.58853452750046e-05	0.000364786216489732
Pcam.gene1381_i1_len621	zoeaIV	zoeaI	-3.81700136454211	1.61955416095692	3.63587995807517e-05	0.000369059078870801
Pcam.gene140740_i0_len1086	zoeaIV	zoeaI	3.78923904923126	1.50520766560218	3.63587995807517e-05	0.000369059078870801
Pcam.gene154807_i0_len816	zoeaIV	zoeaI	-3.09017364107224	3.62931180765925	3.67420494160868e-05	0.000372677020938644
Pcam.gene159719_i0_len735	zoeaIV	zoeaI	3.86350246541856	1.32088290713695	3.69240310069149e-05	0.000374249697207943
Pcam.gene4811_i0_len633	zoeaIV	zoeaI	3.43091756641031	2.15467709570321	3.74432160082163e-05	0.000379235371465141
Pcam.gene146191_i0_len2019	zoeaIV	zoeaI	-3.07083783231143	3.9260542196501	3.75737775832948e-05	0.000380280563217381
Pcam.gene137865_i0_len1410	zoeaIV	zoeaI	3.18886110428253	2.73607823283811	3.85755586075196e-05	0.000389945620778776
Pcam.gene1744_i1_len873	zoeaIV	zoeaI	2.8987100606538	7.14431758176094	3.85848610082626e-05	0.000389945620778776
Pcam.gene1565_i1_len729	zoeaIV	zoeaI	2.99181965976427	4.33491636370004	3.88840845728261e-05	0.000392684040133715
Pcam.gene135478_i0_len1317	zoeaIV	zoeaI	2.94669946023894	4.85312434112964	4.00797731946756e-05	0.00040446516217372
Pcam.gene138159_i0_len1041	zoeaIV	zoeaI	3.1780626437824	2.72640564940432	4.04644257250986e-05	0.000408050551433941
Pcam.gene900_i0_len1131	zoeaIV	zoeaI	2.93907296134524	4.80493952717007	4.05312436095483e-05	0.000408427963160466
Pcam.gene7924_i0_len2097	zoeaIV	zoeaI	2.95159821248305	4.6686187507022	4.06762554487877e-05	0.000409592207040836
Pcam.gene8011_i0_len2360	zoeaIV	zoeaI	2.89295537932882	6.65964133539558	4.10506165527768e-05	0.000413062539911214
Pcam.gene5889_i1_len963	zoeaIV	zoeaI	-3.12948503473765	3.3265273747806	4.1644279364665e-05	0.000418530915777457
Pcam.gene139416_i0_len996	zoeaIV	zoeaI	-3.53202859155889	2.11065037938665	4.16543074640344e-05	0.000418530915777457
Pcam.gene6873_i0_len903	zoeaIV	zoeaI	-2.8830710133188	7.26316869454298	4.19034530394244e-05	0.000420730045835145
Pcam.gene186377_i0_len318	zoeaIV	zoeaI	3.39889284784752	2.12572229008217	4.30881800096728e-05	0.000432000973603473
Pcam.gene121985_i0_len489	zoeaIV	zoeaI	3.39889284784752	2.12572229008217	4.30881800096728e-05	0.000432000973603473
Pcam.gene1238_i1_len810	zoeaIV	zoeaI	-2.89136943738917	6.49032861439048	4.33411423679393e-05	0.000434223874798043
Pcam.gene111296_i0_len459	zoeaIV	zoeaI	3.16008585742274	2.90198632578884	4.44241277307566e-05	0.000444753370998987
Pcam.gene5444_i1_len570	zoeaIV	zoeaI	3.5221335623447	1.47804005175393	4.49665270486046e-05	0.000449859510343707
Pcam.gene154074_i0_len855	zoeaIV	zoeaI	3.46210468408511	1.7758220138903	4.53207355795605e-05	0.000449998522579664
Pcam.gene130973_i0_len405	zoeaIV	zoeaI	7.8156878586962	0.104020563017692	4.53238757512601e-05	0.000449998522579664
Pcam.gene1998_i1_len360	zoeaIV	zoeaI	7.8156878586962	0.104020563017692	4.53238757512601e-05	0.000449998522579664
Pcam.gene149669_i0_len681	zoeaIV	zoeaI	7.8156878586962	0.104020563017692	4.53238757512601e-05	0.000449998522579664
Pcam.gene153596_i0_len588	zoeaIV	zoeaI	7.8156878586962	0.104020563017692	4.53238757512601e-05	0.000449998522579664
Pcam.gene200502_i0_len288	zoeaIV	zoeaI	7.8156878586962	0.104020563017692	4.53238757512601e-05	0.000449998522579664
Pcam.gene134467_i0_len387	zoeaIV	zoeaI	7.8156878586962	0.104020563017692	4.53238757512601e-05	0.000449998522579664
Pcam.gene164774_i0_len258	zoeaIV	zoeaI	7.8156878586962	0.104020563017692	4.53238757512601e-05	0.000449998522579664
Pcam.gene6881_i0_len906	zoeaIV	zoeaI	7.8156878586962	0.104020563017692	4.53238757512601e-05	0.000449998522579664
Pcam.gene24481_i0_len201	zoeaIV	zoeaI	7.8156878586962	0.104020563017692	4.53238757512601e-05	0.000449998522579664
Pcam.gene136231_i0_len1236	zoeaIV	zoeaI	-3.01451076733797	3.95499654432414	4.5336638717007e-05	0.000449998522579664
Pcam.gene136299_i0_len1251	zoeaIV	zoeaI	2.8861344960527	5.72318219546258	4.64125495371546e-05	0.000460348885344968
Pcam.gene156034_i0_len966	zoeaIV	zoeaI	-2.9881056492041	4.00616416072103	4.67524478724539e-05	0.000463389454804293
Pcam.gene1238_i0_len1302	zoeaIV	zoeaI	-2.86220944649211	7.47983266723668	4.68096923979695e-05	0.000463626147941685
Pcam.gene117113_i0_len507	zoeaIV	zoeaI	5.284600360637	0.536005303555361	4.6924325382676e-05	0.000464099946987663
Pcam.gene120498_i0_len495	zoeaIV	zoeaI	4.38041158475758	0.571070397262346	4.6924325382676e-05	0.000464099946987663
Pcam.gene191891_i0_len310	zoeaIV	zoeaI	2.87330289841907	6.05531329885054	4.76995297916548e-05	0.00047143148363075
Pcam.gene135195_i0_len1344	zoeaIV	zoeaI	-2.88763503813453	5.51710153819433	4.8883635489637e-05	0.000482791043897652
Pcam.gene586_i0_len324	zoeaIV	zoeaI	-5.03961027929535	0.961367975024758	4.92269387411129e-05	0.000485491512240245
Pcam.gene1283_i0_len897	zoeaIV	zoeaI	4.08333983202651	0.830403777535896	4.92269387411129e-05	0.000485491512240245
Pcam.gene5889_i0_len2709	zoeaIV	zoeaI	-2.96192723526845	4.15370001437112	4.97006481415202e-05	0.000489815749343662
Pcam.gene140061_i0_len1197	zoeaIV	zoeaI	-3.07952052617853	3.46129194288857	5.03152443631725e-05	0.000495521357668778
Pcam.gene143206_i0_len6729	zoeaIV	zoeaI	-2.91892970634765	4.64752655874446	5.15083013929751e-05	0.0005069117253235
Pcam.gene131051_i0_len402	zoeaIV	zoeaI	3.04245983025921	3.38034028799762	5.16338389303041e-05	0.000507787562473818
Pcam.gene142396_i0_len2517	zoeaIV	zoeaI	-2.86472915784682	5.85434103849203	5.25748333052155e-05	0.000516676013867946
Pcam.gene5949_i0_len2733	zoeaIV	zoeaI	-2.83674279360727	7.54796928097789	5.33075518671114e-05	0.000523506530562106
Pcam.gene5582_i0_len2658	zoeaIV	zoeaI	2.95867082919823	3.77949040318222	5.34488366981736e-05	0.000524523329631229
Pcam.gene8113_i0_len498	zoeaIV	zoeaI	3.0233100746915	3.14805158055841	5.40757166235704e-05	0.000530300746789791
Pcam.gene5038_i1_len615	zoeaIV	zoeaI	3.42034657468307	1.73830664456406	5.42397561117882e-05	0.000531534309541191
Pcam.gene144607_i0_len1683	zoeaIV	zoeaI	-3.11252530215471	3.03285449400792	5.55446803844072e-05	0.000543938603679861
Pcam.gene158997_i0_len774	zoeaIV	zoeaI	2.85744154725495	5.57822376944315	5.59425241747343e-05	0.000547448814036696
Pcam.gene143976_i0_len3894	zoeaIV	zoeaI	2.93221548295107	4.15657947528068	5.67582271275776e-05	0.000555040340721195
Pcam.gene123460_i0_len360	zoeaIV	zoeaI	5.23745318511773	0.49291238883402	5.68506249828574e-05	0.00055516253321278
Pcam.gene136504_i0_len1509	zoeaIV	zoeaI	4.33326440923831	0.529062637982206	5.68506249828574e-05	0.00055516253321278
Pcam.gene139100_i0_len981	zoeaIV	zoeaI	-3.15905672975585	2.72662512023858	5.69066128040446e-05	0.000555319024947334
Pcam.gene1975_i2_len573	zoeaIV	zoeaI	-2.86700979628229	5.29440705168406	5.7294738101395e-05	0.000558714161864551
Pcam.gene153017_i0_len600	zoeaIV	zoeaI	3.34948208801833	2.08120342494477	5.73962747005935e-05	0.000559311804515742
Pcam.gene2289_i0_len840	zoeaIV	zoeaI	2.8328408800555	6.35644167876061	5.76696168589879e-05	0.000561581636911349
Pcam.gene199257_i0_len285	zoeaIV	zoeaI	7.75184856053108	0.0464879718422233	5.79138412377211e-05	0.000561990738714645
Pcam.gene63_i10_len210	zoeaIV	zoeaI	7.75184856053108	0.0464879718422233	5.79138412377211e-05	0.000561990738714645
Pcam.gene187434_i0_len321	zoeaIV	zoeaI	7.75184856053108	0.0464879718422233	5.79138412377211e-05	0.000561990738714645
Pcam.gene128947_i0_len402	zoeaIV	zoeaI	7.75184856053108	0.0464879718422233	5.79138412377211e-05	0.000561990738714645
Pcam.gene2335_i2_len228	zoeaIV	zoeaI	7.75184856053108	0.0464879718422233	5.79138412377211e-05	0.000561990738714645
Pcam.gene142567_i0_len2421	zoeaIV	zoeaI	-2.91893924059438	4.457834213224	5.88792042385348e-05	0.000570959820026992
Pcam.gene2612_i0_len999	zoeaIV	zoeaI	-2.82232768709079	6.87644766815036	6.0061908751814e-05	0.000582022513260256
Pcam.gene7012_i0_len795	zoeaIV	zoeaI	3.10123323341966	2.84942266927785	6.01128741433759e-05	0.000582110452331953
Pcam.gene146624_i0_len2121	zoeaIV	zoeaI	2.93350846423546	3.72812758476925	6.02177956956178e-05	0.000582720396230018
Pcam.gene159731_i0_len735	zoeaIV	zoeaI	3.01153479624781	3.3122999946793	6.03429002522616e-05	0.000583524663817277
Pcam.gene137910_i0_len1425	zoeaIV	zoeaI	-2.80534676562247	8.49330878806458	6.04918953564614e-05	0.000584558677241577
Pcam.gene37358_i0_len231	zoeaIV	zoeaI	2.83578082309193	5.78280142849718	6.11997391405438e-05	0.000590987890963862
Pcam.gene5169_i1_len1371	zoeaIV	zoeaI	2.92501308910408	3.96381390750411	6.1344730833639e-05	0.000591976652544616
Pcam.gene140240_i0_len1170	zoeaIV	zoeaI	-3.06664128815155	3.06789461083517	6.26782908186315e-05	0.000604425766284319
Pcam.gene159654_i0_len747	zoeaIV	zoeaI	-2.84095185035266	5.46432533650434	6.33082504483706e-05	0.000610077287261136
Pcam.gene550_i1_len7755	zoeaIV	zoeaI	-2.78906221597735	11.2152505366592	6.46602359282313e-05	0.00062267403912592
Pcam.gene4362_i0_len462	zoeaIV	zoeaI	2.78937782145145	10.0667382764925	6.47176504504337e-05	0.000622795339791708
Pcam.gene147023_i0_len1851	zoeaIV	zoeaI	-3.05404935966756	3.05696688401461	6.51976794295085e-05	0.000626980590555329
Pcam.gene3224_i1_len213	zoeaIV	zoeaI	2.8100507837837	6.37189303698338	6.54971963009228e-05	0.00062942533872588
Pcam.gene6767_i0_len315	zoeaIV	zoeaI	2.91545737590951	3.7413384397258	6.62782738941453e-05	0.000636491288205282
Pcam.gene156203_i0_len954	zoeaIV	zoeaI	2.87196279136085	4.39899298283917	6.65937379532253e-05	0.000639079131628466
Pcam.gene6486_i0_len1179	zoeaIV	zoeaI	2.7831780174991	10.1117898531935	6.68871485959296e-05	0.000641451909516244
Pcam.gene759_i2_len261	zoeaIV	zoeaI	4.04392222071048	0.79510158077277	6.802934527761e-05	0.000651506396952218
Pcam.gene117503_i0_len537	zoeaIV	zoeaI	4.04392222071048	0.79510158077277	6.802934527761e-05	0.000651506396952218
Pcam.gene43465_i0_len234	zoeaIV	zoeaI	4.28452426249491	0.485870509227752	6.91331674174254e-05	0.000660257384489721
Pcam.gene157635_i0_len732	zoeaIV	zoeaI	4.28452426249491	0.485870509227752	6.91331674174254e-05	0.000660257384489721
Pcam.gene2431_i1_len1164	zoeaIV	zoeaI	4.28452426249491	0.485870509227752	6.91331674174254e-05	0.000660257384489721
Pcam.gene130163_i0_len411	zoeaIV	zoeaI	4.28452426249491	0.485870509227752	6.91331674174254e-05	0.000660257384489721
Pcam.gene136060_i0_len1260	zoeaIV	zoeaI	-2.80324227963758	6.10192856629989	6.99979614680549e-05	0.000668057467417644
Pcam.gene383_i0_len1137	zoeaIV	zoeaI	3.0172362866955	3.04673525332823	7.02268310777966e-05	0.000669781773958175
Pcam.gene874_i1_len2430	zoeaIV	zoeaI	-2.8236377387571	5.42498770404035	7.10956093353487e-05	0.000677602597615916
Pcam.gene7647_i0_len2073	zoeaIV	zoeaI	2.96479268745364	3.09627820129205	7.25431562077482e-05	0.000690925084758649
Pcam.gene1605_i2_len1260	zoeaIV	zoeaI	2.77506844784137	7.83947452619379	7.26826406823816e-05	0.000691779434878339
Pcam.gene433_i3_len294	zoeaIV	zoeaI	7.68505305459987	-0.0132807626179177	7.4460653019927e-05	0.000703402606638277
Pcam.gene126164_i0_len348	zoeaIV	zoeaI	7.68505305459987	-0.0132807626179177	7.4460653019927e-05	0.000703402606638277
Pcam.gene147167_i0_len1989	zoeaIV	zoeaI	7.68505305459987	-0.0132807626179177	7.4460653019927e-05	0.000703402606638277
Pcam.gene118030_i0_len543	zoeaIV	zoeaI	7.68505305459987	-0.0132807626179177	7.4460653019927e-05	0.000703402606638277
Pcam.gene150_i2_len345	zoeaIV	zoeaI	7.68505305459987	-0.0132807626179177	7.4460653019927e-05	0.000703402606638277
Pcam.gene199710_i0_len285	zoeaIV	zoeaI	7.68505305459987	-0.0132807626179177	7.4460653019927e-05	0.000703402606638277
Pcam.gene8316_i1_len507	zoeaIV	zoeaI	7.68505305459987	-0.0132807626179177	7.4460653019927e-05	0.000703402606638277
Pcam.gene1467_i2_len282	zoeaIV	zoeaI	7.68505305459987	-0.0132807626179177	7.4460653019927e-05	0.000703402606638277
Pcam.gene151399_i0_len567	zoeaIV	zoeaI	7.68505305459987	-0.0132807626179177	7.4460653019927e-05	0.000703402606638277
Pcam.gene41238_i0_len240	zoeaIV	zoeaI	-7.67559192518778	0.24232441965384	7.4460653019927e-05	0.000703402606638277
Pcam.gene125729_i0_len351	zoeaIV	zoeaI	-7.67559192518778	0.24232441965384	7.4460653019927e-05	0.000703402606638277
Pcam.gene319_i0_len525	zoeaIV	zoeaI	2.78241400031169	6.41606140505657	7.48214487818732e-05	0.000706330742033227
Pcam.gene214_i6_len573	zoeaIV	zoeaI	2.80751457167986	5.22211610522476	7.68941776250349e-05	0.00072527328677897
Pcam.gene134786_i0_len1302	zoeaIV	zoeaI	3.0536177554265	2.61559207878653	7.69324139833191e-05	0.00072527328677897
Pcam.gene4381_i0_len1104	zoeaIV	zoeaI	3.28085314784562	2.01969277028177	7.70854146254608e-05	0.000726222997718918
Pcam.gene157807_i0_len726	zoeaIV	zoeaI	3.63479979215762	1.365411434457	7.80401236774587e-05	0.000734719213158513
Pcam.gene153293_i0_len582	zoeaIV	zoeaI	3.38287899201674	1.53983183552318	7.84904733385048e-05	0.000738458779628884
Pcam.gene145249_i0_len1614	zoeaIV	zoeaI	-2.79059479370545	5.81731831407995	7.92482673206009e-05	0.000745083844849168
Pcam.gene4497_i0_len1497	zoeaIV	zoeaI	-2.95275809444281	3.60620500180826	8.07212162389249e-05	0.000758419216265112
Pcam.gene145809_i0_len1629	zoeaIV	zoeaI	-2.78462374965803	5.76574356358823	8.2495468409846e-05	0.000774565560150825
Pcam.gene7459_i1_len936	zoeaIV	zoeaI	-2.77357733362345	5.99055935861569	8.34472936161965e-05	0.000782973391013279
Pcam.gene133493_i0_len390	zoeaIV	zoeaI	5.13826850079631	0.402905326393362	8.43945324357924e-05	0.000790434984176034
Pcam.gene195546_i0_len327	zoeaIV	zoeaI	4.23407972491689	0.441426575261421	8.43945324357924e-05	0.000790434984176034
Pcam.gene115141_i0_len423	zoeaIV	zoeaI	2.76569795039215	6.16645696371928	8.4413177642288e-05	0.000790434984176034
Pcam.gene207884_i0_len300	zoeaIV	zoeaI	3.83300913362358	0.989728256211326	8.52291261159917e-05	0.000797001303168116
Pcam.gene5606_i1_len222	zoeaIV	zoeaI	3.83300913362358	0.989728256211326	8.52291261159917e-05	0.000797001303168116
Pcam.gene7627_i0_len1995	zoeaIV	zoeaI	2.78944628532579	4.98707093118062	8.55224126689516e-05	0.000799206083690486
Pcam.gene8085_i0_len279	zoeaIV	zoeaI	3.35826009338454	1.51797400578549	8.7023470555265e-05	0.000811858091603873
Pcam.gene516_i3_len417	zoeaIV	zoeaI	2.78009488621629	5.16880689393651	8.70611961969315e-05	0.000811858091603873
Pcam.gene43257_i0_len237	zoeaIV	zoeaI	-3.86810541455031	1.29313285800489	8.7109989535217e-05	0.000811858091603873
Pcam.gene149662_i0_len684	zoeaIV	zoeaI	-3.86810541455031	1.29313285800489	8.7109989535217e-05	0.000811858091603873
Pcam.gene151252_i0_len576	zoeaIV	zoeaI	2.93025667345805	3.06585162388765	8.75429811989064e-05	0.00081487996792627
Pcam.gene1244_i0_len1068	zoeaIV	zoeaI	2.73438315582431	8.72211524790809	8.75515106587451e-05	0.00081487996792627
Pcam.gene156426_i0_len903	zoeaIV	zoeaI	3.11192601952469	2.44667416035293	8.78105180146487e-05	0.00081674361334107
Pcam.gene152867_i0_len603	zoeaIV	zoeaI	-2.88872052045889	3.84547570105205	8.80530981929471e-05	0.000818452075243607
Pcam.gene6162_i1_len444	zoeaIV	zoeaI	2.86451001918863	3.75309348453103	8.95345860403863e-05	0.000831666181562305
Pcam.gene1030_i1_len1323	zoeaIV	zoeaI	2.83372396108124	3.97977385922678	8.96637175353729e-05	0.000832309297843381
Pcam.gene4455_i0_len699	zoeaIV	zoeaI	3.27622768165953	1.89238703914703	9.12737555452707e-05	0.000846688990024754
Pcam.gene8212_i0_len537	zoeaIV	zoeaI	2.81572882757891	4.38488070700159	9.15071171445616e-05	0.000848287458199351
Pcam.gene141001_i0_len1110	zoeaIV	zoeaI	-2.87655586504636	3.71597219790235	9.34720756228707e-05	0.000865925308570274
Pcam.gene137936_i0_len1416	zoeaIV	zoeaI	2.79480486145603	4.64983996861843	9.40518085945985e-05	0.000870715477835137
Pcam.gene7517_i0_len945	zoeaIV	zoeaI	-2.86680118142538	3.97122109376526	9.42086654578202e-05	0.000871586960853442
Pcam.gene201321_i0_len288	zoeaIV	zoeaI	3.31033604929218	1.64018950247528	9.48194562797747e-05	0.000876071252967919
Pcam.gene119560_i0_len480	zoeaIV	zoeaI	3.31033604929218	1.64018950247528	9.48194562797747e-05	0.000876071252967919
Pcam.gene143036_i0_len4158	zoeaIV	zoeaI	-2.71887208050835	8.44512733491188	9.58515292192366e-05	0.000885018505003662
Pcam.gene709_i3_len219	zoeaIV	zoeaI	-7.57656020139966	0.158512567898678	9.63608450846114e-05	0.000887951129506472
Pcam.gene857_i2_len222	zoeaIV	zoeaI	-7.57656020139966	0.158512567898678	9.63608450846114e-05	0.000887951129506472
Pcam.gene123568_i0_len363	zoeaIV	zoeaI	-7.57656020139966	0.158512567898678	9.63608450846114e-05	0.000887951129506472
Pcam.gene1744_i0_len999	zoeaIV	zoeaI	2.71635463118737	8.43403167012917	9.66279946866636e-05	0.000889822805941602
Pcam.gene154041_i0_len858	zoeaIV	zoeaI	-2.9467703902053	3.22961894343925	9.72122895903161e-05	0.000894610580229823
Pcam.gene1644_i1_len294	zoeaIV	zoeaI	-2.75488621675666	5.50498231451701	9.77278814459524e-05	0.000898760185686932
Pcam.gene144725_i0_len1707	zoeaIV	zoeaI	-2.81144157738763	4.31287566999218	9.86513916551433e-05	0.000906653266163936
Pcam.gene7651_i1_len1347	zoeaIV	zoeaI	2.72269103646285	6.82132547956393	0.000100256693452237	0.000920797760880554
Pcam.gene145342_i0_len1575	zoeaIV	zoeaI	2.74480246650504	5.35771172333739	0.00010115487378856	0.000928433372632644
Pcam.gene341_i0_len1173	zoeaIV	zoeaI	2.72302841230938	6.46502899135653	0.000101888016137424	0.00093454513019514
Pcam.gene146696_i0_len2142	zoeaIV	zoeaI	-2.7351082127942	6.09465555028547	0.000101987675905008	0.000934842179667545
Pcam.gene147491_i0_len1953	zoeaIV	zoeaI	-2.75561589312974	5.1415562385673	0.000103162551553112	0.000944988013435761
Pcam.gene156334_i0_len894	zoeaIV	zoeaI	5.08599603802746	0.355837956149106	0.000103439177017536	0.000945651844628739
Pcam.gene109549_i0_len444	zoeaIV	zoeaI	5.08599603802746	0.355837956149106	0.000103439177017536	0.000945651844628739
Pcam.gene111123_i0_len459	zoeaIV	zoeaI	4.18180726214804	0.395657472704847	0.000103439177017536	0.000945651844628739
Pcam.gene2418_i1_len1125	zoeaIV	zoeaI	2.73590527091015	5.60601335914555	0.000104255978639213	0.00095249249123636
Pcam.gene118600_i0_len534	zoeaIV	zoeaI	2.87060177365456	3.34386852614359	0.000104471660260431	0.000953835867923093
Pcam.gene149007_i0_len615	zoeaIV	zoeaI	2.74907875210653	4.95188939384124	0.00010531739417822	0.000960926138871005
Pcam.gene452_i1_len1188	zoeaIV	zoeaI	-2.69601039482355	9.15456471661325	0.000107124023240447	0.000976768652853835
Pcam.gene5687_i0_len810	zoeaIV	zoeaI	2.70621465688261	6.82813920390795	0.000107622924366465	0.00098067420130911
Pcam.gene6301_i0_len3666	zoeaIV	zoeaI	2.77253823100018	4.41509348254383	0.000107697452065384	0.000980710218807716
Pcam.gene144024_i0_len3813	zoeaIV	zoeaI	2.77339306143898	4.43232961788242	0.000108455850456305	0.000986969546785082
Pcam.gene135320_i0_len1356	zoeaIV	zoeaI	2.68884396135676	10.8030654984729	0.000110047046581362	0.00100079434508809
Pcam.gene117849_i0_len546	zoeaIV	zoeaI	3.36197364988826	1.33573686465452	0.000110252556077772	0.00100146690303355
Pcam.gene135370_i0_len1353	zoeaIV	zoeaI	2.72244490262956	5.76193227044721	0.000110265138287373	0.00100146690303355
Pcam.gene182969_i0_len249	zoeaIV	zoeaI	-4.8632645299471	0.808120648861038	0.000112764799798596	0.00102216546510195
Pcam.gene148072_i0_len642	zoeaIV	zoeaI	3.91876380862498	0.684014070493101	0.000112764799798596	0.00102216546510195
Pcam.gene118807_i0_len534	zoeaIV	zoeaI	3.91876380862498	0.684014070493101	0.000112764799798596	0.00102216546510195
Pcam.gene3528_i0_len990	zoeaIV	zoeaI	3.06949267157128	2.32744864079229	0.000113753341422297	0.00103045399765596
Pcam.gene146986_i0_len1848	zoeaIV	zoeaI	-2.90498411222941	3.36456920242355	0.000114815957494202	0.00103940230966738
Pcam.gene5967_i0_len2499	zoeaIV	zoeaI	2.68381996684459	7.71297897691673	0.000117955033529594	0.00106712444396305
Pcam.gene375_i0_len1377	zoeaIV	zoeaI	-2.67456885470861	11.7233104496885	0.000118476686605411	0.00107114641318724
Pcam.gene6666_i0_len16149	zoeaIV	zoeaI	-2.68295233813204	7.72582133217335	0.000118563998877515	0.0010712388351118
Pcam.gene138195_i0_len1023	zoeaIV	zoeaI	2.76816787345017	4.0344234524447	0.000118764701414448	0.00107235496481817
Pcam.gene142793_i0_len4758	zoeaIV	zoeaI	2.68628258935713	6.45632697140412	0.000123698504305637	0.00111617819209814
Pcam.gene136850_i0_len1536	zoeaIV	zoeaI	-2.75240166379327	4.50302605014036	0.000124923036072838	0.00112350100571167
Pcam.gene145848_i0_len1650	zoeaIV	zoeaI	-2.74495021778061	4.60352048198486	0.000125011902778127	0.00112350100571167
Pcam.gene160545_i0_len261	zoeaIV	zoeaI	7.61501420433765	-0.0754646013792193	0.000125561101170857	0.00112350100571167
Pcam.gene193221_i0_len333	zoeaIV	zoeaI	7.61501420433765	-0.0754646013792193	0.000125561101170857	0.00112350100571167
Pcam.gene192179_i0_len336	zoeaIV	zoeaI	7.61501420433765	-0.0754646013792193	0.000125561101170857	0.00112350100571167
Pcam.gene197655_i0_len333	zoeaIV	zoeaI	7.61501420433765	-0.0754646013792193	0.000125561101170857	0.00112350100571167
Pcam.gene196659_i0_len324	zoeaIV	zoeaI	7.61501420433765	-0.0754646013792193	0.000125561101170857	0.00112350100571167
Pcam.gene560_i2_len339	zoeaIV	zoeaI	7.61501420433765	-0.0754646013792193	0.000125561101170857	0.00112350100571167
Pcam.gene4914_i1_len369	zoeaIV	zoeaI	7.61501420433765	-0.0754646013792193	0.000125561101170857	0.00112350100571167
Pcam.gene5723_i1_len339	zoeaIV	zoeaI	7.61501420433765	-0.0754646013792193	0.000125561101170857	0.00112350100571167
Pcam.gene5757_i0_len318	zoeaIV	zoeaI	-7.52437267754998	0.114605740214764	0.000125561101170857	0.00112350100571167
Pcam.gene5156_i1_len384	zoeaIV	zoeaI	-7.52437267754998	0.114605740214764	0.000125561101170857	0.00112350100571167
Pcam.gene127347_i0_len360	zoeaIV	zoeaI	-7.52437267754998	0.114605740214764	0.000125561101170857	0.00112350100571167
Pcam.gene137748_i0_len1446	zoeaIV	zoeaI	-2.98078945397332	2.83986553545499	0.000126499320439194	0.00113116766848329
Pcam.gene145863_i0_len1653	zoeaIV	zoeaI	-2.66540034877615	8.27949905856703	0.000127241442713772	0.00113623980200932
Pcam.gene31382_i0_len207	zoeaIV	zoeaI	5.03175817837336	0.307280633963229	0.000127311843100785	0.00113623980200932
Pcam.gene7972_i1_len1014	zoeaIV	zoeaI	4.12756940249394	0.348483190365735	0.000127311843100785	0.00113623980200932
Pcam.gene3425_i1_len3030	zoeaIV	zoeaI	2.67546482085721	6.91931738625851	0.000127515992958655	0.00113733134669671
Pcam.gene781_i1_len927	zoeaIV	zoeaI	-2.77707248196844	4.30922122969038	0.000128193245348426	0.00114263844603061
Pcam.gene140232_i0_len1167	zoeaIV	zoeaI	-2.66579039802009	7.89876397217453	0.000129506740264065	0.00115360619404452
Pcam.gene1103_i0_len378	zoeaIV	zoeaI	2.7264775172162	4.45567963322648	0.000131806667960345	0.00117334110056179
Pcam.gene6115_i0_len1170	zoeaIV	zoeaI	-2.66995487295683	6.92046838941857	0.000132189834872832	0.00117599868463052
Pcam.gene159988_i0_len765	zoeaIV	zoeaI	3.28177768559414	1.45043005595489	0.000132902396404249	0.00118158138223509
Pcam.gene150931_i0_len561	zoeaIV	zoeaI	3.87450934072762	0.645115587970493	0.000134219518227546	0.00119252840491687
Pcam.gene556_i0_len1509	zoeaIV	zoeaI	2.94668767225731	2.6516819078048	0.000134507765739157	0.00119432582281874
Pcam.gene138685_i0_len1056	zoeaIV	zoeaI	-2.92298912742483	3.08263538656263	0.000135627933219589	0.00120350303960371
Pcam.gene7290_i0_len864	zoeaIV	zoeaI	-3.14946356295585	2.11723734475896	0.000136087088403197	0.00120680675204265
Pcam.gene632_i0_len249	zoeaIV	zoeaI	-2.83895220599623	3.41134502938625	0.000137095309589852	0.0012149722079468
Pcam.gene46069_i0_len219	zoeaIV	zoeaI	3.30437630685566	1.28515830822527	0.000139734195837431	0.00123679714300705
Pcam.gene135823_i0_len1206	zoeaIV	zoeaI	2.93887469084078	2.37146814929857	0.000139736004211361	0.00123679714300705
Pcam.gene139729_i0_len1161	zoeaIV	zoeaI	-2.65924703464801	6.74383512395071	0.000140940258685228	0.00124666189350091
Pcam.gene4226_i0_len1581	zoeaIV	zoeaI	3.17137090182331	1.92238631366582	0.000142774649449738	0.00126128196360684
Pcam.gene154203_i0_len846	zoeaIV	zoeaI	3.05724145484286	1.93524431800597	0.000142774649449738	0.00126128196360684
Pcam.gene145387_i0_len1569	zoeaIV	zoeaI	-2.80706630185426	3.61419800087886	0.000143284225134337	0.00126497941071585
Pcam.gene139367_i0_len999	zoeaIV	zoeaI	-3.3923814005505	1.78436418461072	0.000145838021283362	0.00128589158867614
Pcam.gene138766_i0_len963	zoeaIV	zoeaI	3.20567621908218	1.69554055251245	0.000145838021283362	0.00128589158867614
Pcam.gene6234_i0_len279	zoeaIV	zoeaI	3.25535519123719	1.42722585987961	0.000148151936204121	0.00130546563442769
Pcam.gene4167_i0_len5862	zoeaIV	zoeaI	2.63621596782069	7.74820789888648	0.00015107844777085	0.00133040944881099
Pcam.gene5758_i0_len300	zoeaIV	zoeaI	3.68529954771099	0.858749225837909	0.000154728128927488	0.00136168592753412
Pcam.gene4330_i0_len1512	zoeaIV	zoeaI	-2.68321470336199	4.99085072563588	0.000155075044226204	0.00136387519909325
Pcam.gene155010_i0_len807	zoeaIV	zoeaI	2.68514918601994	4.69080148505105	0.000156283170007941	0.00137363120204323
Pcam.gene375_i5_len246	zoeaIV	zoeaI	-2.63001249012426	7.69604901840788	0.000156972770717166	0.00137882024139427
Pcam.gene4819_i0_len1422	zoeaIV	zoeaI	-2.91577313218016	3.00875566795125	0.000157160746064111	0.00137959932236696
Pcam.gene7787_i0_len2112	zoeaIV	zoeaI	2.78707365987869	3.23357223765506	0.000157415166667327	0.00138096032576337
Pcam.gene188606_i0_len321	zoeaIV	zoeaI	3.27469172927602	1.2592208615418	0.000157636844635504	0.00138116115577236
Pcam.gene210708_i0_len294	zoeaIV	zoeaI	3.27469172927602	1.2592208615418	0.000157636844635504	0.00138116115577236
Pcam.gene144754_i0_len1812	zoeaIV	zoeaI	-2.66640682330176	5.20085478591222	0.000159311323692773	0.00139495283808114
Pcam.gene159014_i0_len774	zoeaIV	zoeaI	3.18334391146642	1.67588373958148	0.000159943402805583	0.00139960549457581
Pcam.gene119125_i0_len474	zoeaIV	zoeaI	2.6978041439894	4.21104394384326	0.000161173704876014	0.00140948382816683
Pcam.gene132115_i0_len384	zoeaIV	zoeaI	2.75452595672158	3.71150238758289	0.000162343519216036	0.00141882109624279
Pcam.gene6716_i0_len807	zoeaIV	zoeaI	-2.63040971761841	6.88247392588386	0.000162665163605697	0.00142073860054354
Pcam.gene1366_i1_len939	zoeaIV	zoeaI	-2.9867008835942	2.67265267512871	0.000164169278890821	0.00143127883981542
Pcam.gene123657_i0_len372	zoeaIV	zoeaI	7.54140089387314	-0.140265030196529	0.00016479894528675	0.00143127883981542
Pcam.gene5579_i0_len351	zoeaIV	zoeaI	7.54140089387314	-0.140265030196529	0.00016479894528675	0.00143127883981542
Pcam.gene167781_i0_len270	zoeaIV	zoeaI	7.54140089387314	-0.140265030196529	0.00016479894528675	0.00143127883981542
Pcam.gene127373_i0_len359	zoeaIV	zoeaI	7.54140089387314	-0.140265030196529	0.00016479894528675	0.00143127883981542
Pcam.gene186551_i0_len315	zoeaIV	zoeaI	7.54140089387314	-0.140265030196529	0.00016479894528675	0.00143127883981542
Pcam.gene1357_i1_len270	zoeaIV	zoeaI	7.54140089387314	-0.140265030196529	0.00016479894528675	0.00143127883981542
Pcam.gene202727_i0_len276	zoeaIV	zoeaI	7.54140089387314	-0.140265030196529	0.00016479894528675	0.00143127883981542
Pcam.gene160228_i0_len756	zoeaIV	zoeaI	7.54140089387314	-0.140265030196529	0.00016479894528675	0.00143127883981542
Pcam.gene154245_i0_len843	zoeaIV	zoeaI	-2.69944988779344	4.60504113466718	0.000165002150002426	0.00143214857990862
Pcam.gene5115_i1_len267	zoeaIV	zoeaI	3.22843973494309	1.40365942254267	0.000165341241340571	0.00143419593612271
Pcam.gene146698_i0_len2145	zoeaIV	zoeaI	2.91033451654403	2.34656407972747	0.000167244710178778	0.00144980192928528
Pcam.gene3435_i0_len639	zoeaIV	zoeaI	3.5560560474061	1.04549586523183	0.000168570590264378	0.00146038461490885
Pcam.gene1387_i0_len1509	zoeaIV	zoeaI	-2.62097350916248	7.04247755191385	0.000169407042651184	0.00146671667581361
Pcam.gene2837_i0_len1758	zoeaIV	zoeaI	2.63278342584153	6.02655731694521	0.000169872901012158	0.00146983426679013
Pcam.gene6401_i0_len660	zoeaIV	zoeaI	-2.7700971912899	3.70474807535449	0.000170031460829437	0.00147029071542368
Pcam.gene135563_i0_len1329	zoeaIV	zoeaI	2.80242227206549	2.95410157306374	0.000170345404789594	0.00147208939362948
Pcam.gene143873_i0_len3261	zoeaIV	zoeaI	2.60488377852531	8.39882345435172	0.000172971997488319	0.00149385884219869
Pcam.gene143773_i0_len3168	zoeaIV	zoeaI	2.63242805146852	5.35097052248617	0.000177166670986462	0.0015291354410111
Pcam.gene1513_i0_len1533	zoeaIV	zoeaI	2.79899311464495	3.12560385715106	0.000179360165824332	0.00154710668174731
Pcam.gene140773_i0_len1125	zoeaIV	zoeaI	-2.96133750193327	2.65092742681111	0.000181631512902021	0.0015640742409009
Pcam.gene140397_i0_len1095	zoeaIV	zoeaI	2.74002376441612	3.40382721733803	0.00018163491066703	0.0015640742409009
Pcam.gene153626_i0_len591	zoeaIV	zoeaI	-3.16002850126731	1.96818108972793	0.000181664926944017	0.0015640742409009
Pcam.gene7972_i0_len1164	zoeaIV	zoeaI	3.2010125721555	1.37971954349834	0.000184741489710152	0.00158957754861441
Pcam.gene4387_i0_len1515	zoeaIV	zoeaI	-2.85890080522513	3.02769274213443	0.000185092387884989	0.00159161127602092
Pcam.gene157525_i0_len732	zoeaIV	zoeaI	-2.83726427384526	3.07377371780691	0.000185398798348706	0.00159326017430651
Pcam.gene7917_i0_len642	zoeaIV	zoeaI	2.75268254168742	3.16536389141726	0.000186151023188118	0.00159873585798646
Pcam.gene112895_i0_len423	zoeaIV	zoeaI	-4.76628891556189	0.724604293618957	0.000191900543227431	0.00164608021523975
Pcam.gene111447_i0_len465	zoeaIV	zoeaI	-4.76628891556189	0.724604293618957	0.000191900543227431	0.00164608021523975
Pcam.gene139180_i0_len1011	zoeaIV	zoeaI	4.07121255814157	0.299816235538703	0.000195423543519558	0.00167526561427994
Pcam.gene1299_i1_len1563	zoeaIV	zoeaI	2.86368664718208	2.51550261696878	0.000201158301036258	0.00172336359506772
Pcam.gene4067_i0_len1560	zoeaIV	zoeaI	-2.76209888345325	3.34561603476526	0.000205438736203433	0.00175895051034067
Pcam.gene144884_i0_len1842	zoeaIV	zoeaI	-2.78051725773251	3.14634957639139	0.000207250120284326	0.00177336679277771
Pcam.gene2224_i0_len4365	zoeaIV	zoeaI	-2.67564877329421	4.05874977914607	0.000207603390551814	0.00177529644006647
Pcam.gene155172_i0_len828	zoeaIV	zoeaI	2.64862763732825	4.35668317335919	0.000210325485125842	0.00179746798358468
Pcam.gene4735_i0_len1425	zoeaIV	zoeaI	-2.82575641404488	2.99940188953482	0.000216991514511326	0.00185228244146801
Pcam.gene150568_i0_len654	zoeaIV	zoeaI	7.46382856106975	-0.207910037028292	0.00021795989537925	0.00185228244146801
Pcam.gene115359_i0_len429	zoeaIV	zoeaI	7.46382856106975	-0.207910037028292	0.00021795989537925	0.00185228244146801
Pcam.gene130440_i0_len411	zoeaIV	zoeaI	7.46382856106975	-0.207910037028292	0.00021795989537925	0.00185228244146801
Pcam.gene168164_i0_len270	zoeaIV	zoeaI	7.46382856106975	-0.207910037028292	0.00021795989537925	0.00185228244146801
Pcam.gene166118_i0_len258	zoeaIV	zoeaI	7.46382856106975	-0.207910037028292	0.00021795989537925	0.00185228244146801
Pcam.gene150_i3_len318	zoeaIV	zoeaI	7.46382856106975	-0.207910037028292	0.00021795989537925	0.00185228244146801
Pcam.gene148156_i0_len636	zoeaIV	zoeaI	7.46382856106975	-0.207910037028292	0.00021795989537925	0.00185228244146801
Pcam.gene7936_i1_len303	zoeaIV	zoeaI	-7.41396813531811	0.0223370276200257	0.00021795989537925	0.00185228244146801
Pcam.gene145034_i0_len1761	zoeaIV	zoeaI	-2.64638073308808	4.477220978137	0.000218072400276458	0.00185228244146801
Pcam.gene41176_i0_len240	zoeaIV	zoeaI	3.52137632765353	1.01499339138228	0.000222230629542814	0.00188644888706594
Pcam.gene38335_i0_len237	zoeaIV	zoeaI	3.43086516974666	1.18404161874334	0.000228284897622069	0.0019366586919147
Pcam.gene4738_i0_len1689	zoeaIV	zoeaI	2.62598394123613	4.28830241225371	0.00022904559082069	0.00194192649789159
Pcam.gene123289_i0_len363	zoeaIV	zoeaI	2.93882945412096	2.12650139475727	0.000229483381168852	0.00194445186873315
Pcam.gene5217_i0_len714	zoeaIV	zoeaI	-2.54100796551607	9.06088477953208	0.000239224460522	0.0020257544810565
Pcam.gene145455_i0_len1587	zoeaIV	zoeaI	-2.68137885758843	3.81205535957954	0.000241373357944597	0.00204270656638132
Pcam.gene154856_i0_len813	zoeaIV	zoeaI	4.91675317912886	0.20530309412571	0.000243816735867594	0.00205962149642315
Pcam.gene111183_i0_len459	zoeaIV	zoeaI	4.01256440324944	0.249560664506413	0.000243816735867594	0.00205962149642315
Pcam.gene114369_i0_len432	zoeaIV	zoeaI	4.01256440324944	0.249560664506413	0.000243816735867594	0.00205962149642315
Pcam.gene7280_i0_len1197	zoeaIV	zoeaI	2.66832343175012	3.55460511175897	0.000244603299650065	0.00206501060263505
Pcam.gene5595_i0_len549	zoeaIV	zoeaI	2.56093759659277	5.78995940378773	0.000245791605445298	0.00207378272572426
Pcam.gene144737_i0_len1704	zoeaIV	zoeaI	2.616203768081	4.31269545116582	0.000246857402660539	0.00208151120592892
Pcam.gene135164_i0_len1290	zoeaIV	zoeaI	-2.58957202182722	4.97026373265587	0.000248490828825289	0.00209401367941554
Pcam.gene154917_i0_len807	zoeaIV	zoeaI	2.53377717195993	7.91052022589226	0.000250753928311549	0.00211180399261654
Pcam.gene5196_i0_len1638	zoeaIV	zoeaI	-2.57072865899528	5.39055910887572	0.000253873092344911	0.00213677800801022
Pcam.gene150507_i0_len660	zoeaIV	zoeaI	3.07007981926155	1.71069098697641	0.000254949491047844	0.00214453881816032
Pcam.gene143789_i0_len3162	zoeaIV	zoeaI	2.53872525346415	6.94116484702008	0.000255256607708184	0.00214582324302052
Pcam.gene154629_i0_len870	zoeaIV	zoeaI	-3.27840049238595	1.68684403323918	0.000257011205087108	0.00215926705313812
Pcam.gene138639_i0_len1044	zoeaIV	zoeaI	2.59882125464261	4.48027427624907	0.000257206386761969	0.00215960117851621
Pcam.gene17628_i0_len213	zoeaIV	zoeaI	-3.25702200567854	1.42980914921357	0.000259582277020546	0.00217691932497134
Pcam.gene34916_i0_len231	zoeaIV	zoeaI	3.14454261331531	1.33067202005644	0.000259582277020546	0.00217691932497134
Pcam.gene4038_i0_len1548	zoeaIV	zoeaI	-2.68513212037382	3.51014407324676	0.000261576987555132	0.00219232437820634
Pcam.gene2889_i0_len477	zoeaIV	zoeaI	2.52005457074456	10.087864015957	0.000263933323793886	0.00221073988392998
Pcam.gene136358_i0_len1251	zoeaIV	zoeaI	-2.58037547320506	4.87233298208708	0.000269886423562473	0.00225924201314706
Pcam.gene77_i2_len1761	zoeaIV	zoeaI	-2.69118592047513	3.47215172481591	0.000271156368900127	0.00226850626263466
Pcam.gene56482_i0_len225	zoeaIV	zoeaI	2.6559019528741	3.29820012908549	0.000271964062223596	0.00227389446971064
Pcam.gene109819_i0_len450	zoeaIV	zoeaI	2.58664276191131	4.35079150398847	0.000272446144257043	0.00227655539422481
Pcam.gene144374_i0_len1734	zoeaIV	zoeaI	-2.75184546242427	3.17879629205315	0.000272819216064546	0.00227830278030825
Pcam.gene141501_i0_len2676	zoeaIV	zoeaI	2.5419337324075	5.62544554307093	0.000273371721052153	0.00228043001687803
Pcam.gene144243_i0_len3708	zoeaIV	zoeaI	-2.62023485302899	4.01163638708632	0.0002734021594789	0.00228043001687803
Pcam.gene130051_i0_len411	zoeaIV	zoeaI	2.88313376833394	2.24579043313731	0.000274329082991625	0.00228678880459005
Pcam.gene122796_i0_len366	zoeaIV	zoeaI	3.73296697523163	0.522119569044362	0.000277936388805081	0.00231547005925384
Pcam.gene119732_i0_len468	zoeaIV	zoeaI	-2.97058634960439	2.23577038884703	0.00027847862785107	0.00231859737125133
Pcam.gene3022_i0_len1131	zoeaIV	zoeaI	2.67702740088554	3.17583738927577	0.000279722372663719	0.00232755813804494
Pcam.gene138900_i0_len993	zoeaIV	zoeaI	-2.65061229499524	3.78591339922091	0.000283672962031791	0.00235901824081015
Pcam.gene150367_i0_len657	zoeaIV	zoeaI	2.51738382429085	6.75302905563825	0.000284115972082969	0.00236128920338812
Pcam.gene186595_i0_len315	zoeaIV	zoeaI	2.52464236402882	6.12102791736354	0.000287324186738594	0.00238652534304812
Pcam.gene209638_i0_len294	zoeaIV	zoeaI	7.38184703764857	-0.278659012746711	0.000290613193839001	0.00239807656863822
Pcam.gene160849_i0_len261	zoeaIV	zoeaI	7.38184703764857	-0.278659012746711	0.000290613193839001	0.00239807656863822
Pcam.gene101_i12_len234	zoeaIV	zoeaI	7.38184703764857	-0.278659012746711	0.000290613193839001	0.00239807656863822
Pcam.gene1073_i1_len243	zoeaIV	zoeaI	7.38184703764857	-0.278659012746711	0.000290613193839001	0.00239807656863822
Pcam.gene153870_i0_len585	zoeaIV	zoeaI	7.38184703764857	-0.278659012746711	0.000290613193839001	0.00239807656863822
Pcam.gene152269_i0_len555	zoeaIV	zoeaI	7.38184703764857	-0.278659012746711	0.000290613193839001	0.00239807656863822
Pcam.gene3888_i0_len345	zoeaIV	zoeaI	7.38184703764857	-0.278659012746711	0.000290613193839001	0.00239807656863822
Pcam.gene124069_i0_len375	zoeaIV	zoeaI	-7.35542688485304	-0.0262348767766472	0.000290613193839001	0.00239807656863822
Pcam.gene47_i5_len249	zoeaIV	zoeaI	-7.29440932798288	-0.0765910355903105	0.000290613193839001	0.00239807656863822
Pcam.gene6_i15_len288	zoeaIV	zoeaI	-7.29440932798288	-0.0765910355903105	0.000290613193839001	0.00239807656863822
Pcam.gene19_i25_len243	zoeaIV	zoeaI	-7.29440932798288	-0.0765910355903105	0.000290613193839001	0.00239807656863822
Pcam.gene202956_i0_len276	zoeaIV	zoeaI	2.50602679326301	7.78652794558386	0.000291503361321768	0.00240399448601026
Pcam.gene143178_i0_len7851	zoeaIV	zoeaI	-2.50916705623716	7.42822875200636	0.000292781831463907	0.00241310577106907
Pcam.gene140381_i0_len1095	zoeaIV	zoeaI	-2.55039599146162	5.23805424690166	0.000293986896087465	0.00242160160523498
Pcam.gene120734_i0_len492	zoeaIV	zoeaI	-2.50786727180092	6.76190267034606	0.000303575489504477	0.00249910248942785
Pcam.gene132876_i0_len378	zoeaIV	zoeaI	4.85561947203499	0.151661068846732	0.000305695076875519	0.00251208680559563
Pcam.gene15_i21_len213	zoeaIV	zoeaI	3.95143069615557	0.197610949683623	0.000305695076875519	0.00251208680559563
Pcam.gene198753_i0_len285	zoeaIV	zoeaI	3.95143069615557	0.197610949683623	0.000305695076875519	0.00251208680559563
Pcam.gene137634_i0_len1428	zoeaIV	zoeaI	-2.50380810730489	6.65897500544896	0.000310340911503442	0.00254875727319848
Pcam.gene824_i0_len2049	zoeaIV	zoeaI	2.53164060292547	5.14850965672652	0.000311513698758566	0.00255687794326582
Pcam.gene3677_i0_len1899	zoeaIV	zoeaI	-2.62197178242503	3.69126262724979	0.000312686822066389	0.00256499178242889
Pcam.gene156862_i0_len921	zoeaIV	zoeaI	-2.7500422227392	2.9350989070858	0.000313143217325606	0.0025657064551631
Pcam.gene130515_i0_len414	zoeaIV	zoeaI	2.67835340360682	2.89261977691661	0.000313143217325606	0.0025657064551631
Pcam.gene140905_i0_len1134	zoeaIV	zoeaI	2.7215215393634	2.73805314073566	0.000314698525410757	0.00257686871580959
Pcam.gene109919_i0_len447	zoeaIV	zoeaI	-2.53672323926291	5.17841406695726	0.000314876444980187	0.00257686871580959
Pcam.gene680_i0_len993	zoeaIV	zoeaI	2.87358796529514	1.88067626769295	0.000317781225788303	0.0025991100138636
Pcam.gene2471_i0_len1832	zoeaIV	zoeaI	2.48707539965889	7.66697386225672	0.000320941612922103	0.00262341450186208
Pcam.gene135225_i0_len1344	zoeaIV	zoeaI	2.56188916219301	4.11245007266465	0.000321645060951867	0.00262761891063324
Pcam.gene858_i1_len1323	zoeaIV	zoeaI	2.50686829825343	5.66272464943507	0.000322440446953491	0.00263256900755917
Pcam.gene4620_i0_len1107	zoeaIV	zoeaI	-2.65690990671099	3.44311767074194	0.000322946849298127	0.0026351552659112
Pcam.gene196586_i0_len324	zoeaIV	zoeaI	3.33379182610401	1.09913169465867	0.000335144335939897	0.00273307845787606
Pcam.gene123775_i0_len372	zoeaIV	zoeaI	3.68252243765361	0.478828759540323	0.000336207055238845	0.00274013679741876
Pcam.gene145788_i0_len1623	zoeaIV	zoeaI	-2.50293467294604	5.71780043483934	0.000337764041651437	0.0027512128504035
Pcam.gene5723_i0_len339	zoeaIV	zoeaI	3.41203595794002	0.919638916346278	0.000341232996525898	0.00277784049192963
Pcam.gene152977_i0_len600	zoeaIV	zoeaI	-3.20898293395684	1.62789209931898	0.000345287290162535	0.00280919917101791
Pcam.gene146664_i0_len2169	zoeaIV	zoeaI	-2.49156488196939	5.97783574989803	0.000347006745428477	0.00282153641572505
Pcam.gene3038_i0_len1785	zoeaIV	zoeaI	2.46494948703504	9.38160950557491	0.000349762136880267	0.00284227757549017
Pcam.gene145646_i0_len1677	zoeaIV	zoeaI	-2.51764750876332	4.86494324708509	0.000350872899466222	0.00284963752833584
Pcam.gene8165_i0_len2424	zoeaIV	zoeaI	2.59092580611571	3.45975611359671	0.000353255407579058	0.00286731141572347
Pcam.gene142872_i0_len5061	zoeaIV	zoeaI	2.47206783381548	7.11121546391124	0.000355554422367984	0.00288428736323731
Pcam.gene792_i0_len558	zoeaIV	zoeaI	-2.46414377320611	8.16914561160827	0.000356772738399557	0.00289248189778311
Pcam.gene144430_i0_len1720	zoeaIV	zoeaI	-2.4803749329226	6.46123493463342	0.000358808767112696	0.00290729249434287
Pcam.gene121954_i0_len489	zoeaIV	zoeaI	-2.54381912467597	4.3028221714191	0.000364896548589805	0.00295489652634262
Pcam.gene159728_i0_len735	zoeaIV	zoeaI	-3.09297048882587	1.73344613956584	0.000367677160720607	0.00297567957214535
Pcam.gene6541_i1_len309	zoeaIV	zoeaI	3.05546373257642	1.25398811960078	0.000368942350903677	0.00298418097098806
Pcam.gene3224_i0_len246	zoeaIV	zoeaI	2.49933145204064	5.00410024538707	0.000369343772729102	0.00298568997431274
Pcam.gene139369_i0_len999	zoeaIV	zoeaI	2.53032770922222	4.20655818657015	0.000371503169710454	0.00300140002691655
Pcam.gene142769_i0_len4650	zoeaIV	zoeaI	2.458861535843	7.12760159159494	0.000374756237023436	0.00302592252741294
Pcam.gene44_i18_len672	zoeaIV	zoeaI	-2.61922621675591	3.53691138450677	0.000383783744583026	0.00309701446848184
Pcam.gene137148_i0_len1518	zoeaIV	zoeaI	4.79178017386986	0.0960825739943253	0.00038525294388571	0.00310526386788621
Pcam.gene184042_i0_len249	zoeaIV	zoeaI	3.88759139799044	0.143850649078848	0.00038525294388571	0.00310526386788621
Pcam.gene29869_i0_len204	zoeaIV	zoeaI	7.29492472143488	-0.352808845439937	0.00039082463999038	0.00313020126645898
Pcam.gene15_i30_len201	zoeaIV	zoeaI	7.29492472143488	-0.352808845439937	0.00039082463999038	0.00313020126645898
Pcam.gene1784_i1_len948	zoeaIV	zoeaI	7.29492472143488	-0.352808845439937	0.00039082463999038	0.00313020126645898
Pcam.gene126936_i0_len357	zoeaIV	zoeaI	7.29492472143488	-0.352808845439937	0.00039082463999038	0.00313020126645898
Pcam.gene152673_i0_len591	zoeaIV	zoeaI	7.29492472143488	-0.352808845439937	0.00039082463999038	0.00313020126645898
Pcam.gene109311_i0_len447	zoeaIV	zoeaI	7.29492472143488	-0.352808845439937	0.00039082463999038	0.00313020126645898
Pcam.gene1283_i2_len330	zoeaIV	zoeaI	7.29492472143488	-0.352808845439937	0.00039082463999038	0.00313020126645898
Pcam.gene132560_i0_len375	zoeaIV	zoeaI	7.29492472143488	-0.352808845439937	0.00039082463999038	0.00313020126645898
Pcam.gene137544_i0_len1368	zoeaIV	zoeaI	7.29492472143488	-0.352808845439937	0.00039082463999038	0.00313020126645898
Pcam.gene193343_i0_len336	zoeaIV	zoeaI	7.29492472143488	-0.352808845439937	0.00039082463999038	0.00313020126645898
Pcam.gene125773_i0_len351	zoeaIV	zoeaI	-7.23069667950708	-0.128867891846192	0.00039082463999038	0.00313020126645898
Pcam.gene197565_i0_len333	zoeaIV	zoeaI	3.37366674174094	0.886481570498624	0.000395255096106125	0.00316043045504876
Pcam.gene113392_i0_len417	zoeaIV	zoeaI	3.37366674174094	0.886481570498624	0.000395255096106125	0.00316043045504876
Pcam.gene121744_i0_len492	zoeaIV	zoeaI	2.45338644679954	6.5188970568229	0.00039528124142737	0.00316043045504876
Pcam.gene3111_i0_len1983	zoeaIV	zoeaI	-2.4918714792586	5.12823182301406	0.000396172298616695	0.0031657333304069
Pcam.gene6723_i1_len288	zoeaIV	zoeaI	-2.46783895575344	5.84412642030728	0.000396567954894295	0.00316707373632823
Pcam.gene146882_i0_len1914	zoeaIV	zoeaI	-2.57790123742766	3.6175749086775	0.000407994488660653	0.00325585585623549
Pcam.gene4450_i1_len309	zoeaIV	zoeaI	3.63024997488476	0.434283701892986	0.000408153490325433	0.00325585585623549
Pcam.gene452_i0_len1398	zoeaIV	zoeaI	-2.43257765985186	10.6170821222371	0.000409678049843624	0.00326614238704934
Pcam.gene4038_i1_len1473	zoeaIV	zoeaI	-2.74057531134437	2.46390975227475	0.000413096671235202	0.00329150879786948
Pcam.gene157665_i0_len732	zoeaIV	zoeaI	-2.62933485183332	3.18247595975785	0.000417237568960127	0.00332243963706689
Pcam.gene139356_i0_len1014	zoeaIV	zoeaI	2.4311542145558	8.39524665241176	0.000417456793776539	0.00332243963706689
Pcam.gene146136_i0_len2028	zoeaIV	zoeaI	2.50538872220702	4.18538409153183	0.000418922014236433	0.00333219250705751
Pcam.gene142507_i0_len2538	zoeaIV	zoeaI	-2.44645150742404	6.48502894201746	0.000421506136854509	0.00335017970819996
Pcam.gene160029_i0_len765	zoeaIV	zoeaI	-2.52988750105965	4.22190363647928	0.000421665537538985	0.00335017970819996
Pcam.gene5190_i1_len513	zoeaIV	zoeaI	-3.15463597729228	1.58197860355171	0.000422388314789428	0.00335400458417937
Pcam.gene142230_i0_len2250	zoeaIV	zoeaI	2.47664006240195	4.79487085440756	0.000424983847751991	0.00337268734915001
Pcam.gene43347_i0_len234	zoeaIV	zoeaI	2.52705311992192	3.7153205473361	0.000428172516121588	0.00339605324430684
Pcam.gene140228_i0_len1167	zoeaIV	zoeaI	-2.42534820912607	8.29248202641732	0.000432062311228703	0.00342495030053284
Pcam.gene1738_i1_len1638	zoeaIV	zoeaI	2.62121186047928	2.93082277965636	0.00043409920448355	0.00343913486060628
Pcam.gene98_i3_len237	zoeaIV	zoeaI	3.04780621583936	1.06407788137336	0.000436420594175468	0.00345358802771202
Pcam.gene23_i20_len492	zoeaIV	zoeaI	3.04780621583936	1.06407788137336	0.000436420594175468	0.00345358802771202
Pcam.gene143542_i0_len5973	zoeaIV	zoeaI	-2.47469438507375	4.88755860144767	0.000436991574498863	0.00345531111075798
Pcam.gene4780_i0_len723	zoeaIV	zoeaI	2.44279498303102	5.84446694384755	0.000437135645704702	0.00345531111075798
Pcam.gene138001_i0_len1035	zoeaIV	zoeaI	-2.47657391434985	4.75327528475623	0.000437826847118264	0.00345880720156646
Pcam.gene141572_i0_len2991	zoeaIV	zoeaI	-2.55641478046853	3.74029427449384	0.000438469699212673	0.00346191757969278
Pcam.gene135958_i0_len1212	zoeaIV	zoeaI	-2.51065457912782	4.15769794005461	0.000443690916893197	0.00350115217555245
Pcam.gene156434_i0_len897	zoeaIV	zoeaI	2.49571691504407	4.31917420687454	0.000446481137769918	0.00352117019889375
Pcam.gene129404_i0_len393	zoeaIV	zoeaI	2.70695256902994	2.44387850137835	0.000447134737630771	0.00352432462513738
Pcam.gene3548_i0_len1383	zoeaIV	zoeaI	2.42736658118508	6.39783902779638	0.000451497014439277	0.00355669076680737
Pcam.gene145323_i0_len1614	zoeaIV	zoeaI	-2.54739773257728	3.82993003037202	0.000452434855522539	0.00356205934976839
Pcam.gene156285_i0_len897	zoeaIV	zoeaI	2.45645653924897	4.81993827830319	0.000454928948586435	0.00357833491037832
Pcam.gene145542_i0_len1668	zoeaIV	zoeaI	2.46854364366184	4.47938292621925	0.000455017111876691	0.00357833491037832
Pcam.gene564_i1_len2679	zoeaIV	zoeaI	2.45950811415117	4.76965884168007	0.000458754882145654	0.00360393051744201
Pcam.gene120416_i0_len471	zoeaIV	zoeaI	-3.51905906588482	0.996227827114644	0.000458790521398597	0.00360393051744201
Pcam.gene142625_i0_len2412	zoeaIV	zoeaI	-2.46420032761245	4.93523966152744	0.000459065332256263	0.00360405189662883
Pcam.gene135088_i0_len1290	zoeaIV	zoeaI	-2.48102179117045	4.62445768729354	0.000460194197772999	0.00361087440556386
Pcam.gene155459_i0_len825	zoeaIV	zoeaI	-3.13605565250389	1.5663307588702	0.000467856753045243	0.00366892632072049
Pcam.gene4469_i1_len216	zoeaIV	zoeaI	2.77955204922589	1.9891428359459	0.000469400154328759	0.00367687967562144
Pcam.gene1210_i2_len285	zoeaIV	zoeaI	2.77955204922589	1.9891428359459	0.000469400154328759	0.00367687967562144
Pcam.gene129393_i0_len396	zoeaIV	zoeaI	-2.54011975592769	3.72660701875899	0.000471021781905994	0.00368750348245955
Pcam.gene3293_i0_len984	zoeaIV	zoeaI	2.64466806707524	2.77117156612595	0.000471540049804953	0.003689482281582
Pcam.gene135826_i0_len1209	zoeaIV	zoeaI	2.54493322415596	3.20354369332708	0.000473445756961277	0.00370045838448068
Pcam.gene144424_i0_len1722	zoeaIV	zoeaI	-2.42386869316912	6.37422586377998	0.00047347546111159	0.00370045838448068
Pcam.gene144796_i0_len1803	zoeaIV	zoeaI	-2.47923481333672	4.43803075726476	0.000482681820746201	0.00376619331520185
Pcam.gene154898_i0_len804	zoeaIV	zoeaI	2.54401582246745	3.26817442929092	0.000482691477726234	0.00376619331520185
Pcam.gene145738_i0_len1635	zoeaIV	zoeaI	-2.55997370828832	3.52658640823696	0.000482699359123092	0.00376619331520185
Pcam.gene2384_i0_len7167	zoeaIV	zoeaI	-2.40179942361888	8.15435490058654	0.00048652478946723	0.0037936619952479
Pcam.gene13689_i0_len213	zoeaIV	zoeaI	4.72498466793865	0.038424411752756	0.000488130947575076	0.0037936619952479
Pcam.gene3809_i1_len204	zoeaIV	zoeaI	4.72498466793865	0.038424411752756	0.000488130947575076	0.0037936619952479
Pcam.gene3623_i0_len222	zoeaIV	zoeaI	4.72498466793865	0.038424411752756	0.000488130947575076	0.0037936619952479
Pcam.gene7681_i1_len402	zoeaIV	zoeaI	4.72498466793865	0.038424411752756	0.000488130947575076	0.0037936619952479
Pcam.gene199076_i0_len285	zoeaIV	zoeaI	3.82079589205923	0.0881508350098781	0.000488130947575076	0.0037936619952479
Pcam.gene7837_i0_len2046	zoeaIV	zoeaI	3.82079589205923	0.0881508350098781	0.000488130947575076	0.0037936619952479
Pcam.gene8258_i0_len2295	zoeaIV	zoeaI	-2.42314503283419	5.97381312089242	0.000490114150221116	0.00380694590915183
Pcam.gene135430_i0_len1323	zoeaIV	zoeaI	2.42004390942148	6.01480139404555	0.000490984360588619	0.00381157467862539
Pcam.gene5358_i0_len1665	zoeaIV	zoeaI	-2.5671287199821	3.49307070584185	0.000492473675091933	0.00382100178061279
Pcam.gene6780_i0_len243	zoeaIV	zoeaI	3.57601211523067	0.388410961404084	0.000497338167391159	0.0038562329978643
Pcam.gene792_i2_len447	zoeaIV	zoeaI	-2.40782147636441	6.77425906198949	0.000497569499508541	0.0038562329978643
Pcam.gene5878_i0_len333	zoeaIV	zoeaI	2.5274917673308	3.5166507421037	0.000499668143022026	0.00386818301695491
Pcam.gene137584_i0_len1437	zoeaIV	zoeaI	2.5274917673308	3.5166507421037	0.000499668143022026	0.00386818301695491
Pcam.gene6132_i0_len558	zoeaIV	zoeaI	2.68505066704348	2.22575203954254	0.000503070820799153	0.00389235641749723
Pcam.gene138478_i0_len1071	zoeaIV	zoeaI	-2.47996305126118	4.15616428078941	0.000505199007111496	0.00390664741392396
Pcam.gene144092_i0_len3939	zoeaIV	zoeaI	-2.44681712887805	4.84967278696985	0.000507410596677585	0.00392077175258474
Pcam.gene115147_i0_len423	zoeaIV	zoeaI	2.61458892079683	2.48444037859958	0.00050758983757196	0.00392077175258474
Pcam.gene1367_i0_len1269	zoeaIV	zoeaI	-2.40063604278111	7.17082188665225	0.000508010185094803	0.00392183862893188
Pcam.gene3927_i0_len1461	zoeaIV	zoeaI	-2.40825371571672	6.32064411810634	0.000508817356755828	0.00392588894474125
Pcam.gene157516_i0_len732	zoeaIV	zoeaI	-2.86174300074163	1.87401266191258	0.000520354035137737	0.00401267462390344
Pcam.gene158694_i0_len777	zoeaIV	zoeaI	-2.48325001928774	4.11008629387634	0.000528975774990218	0.00407689815267004
Pcam.gene848_i1_len228	zoeaIV	zoeaI	-7.16403981378128	-0.183218085329017	0.000530404868558373	0.00408338285511754
Pcam.gene39_i10_len237	zoeaIV	zoeaI	-7.16403981378128	-0.183218085329017	0.000530404868558373	0.00408338285511754
Pcam.gene134369_i0_len384	zoeaIV	zoeaI	2.57956969388368	2.93702581078671	0.000536527819267768	0.00412823398479784
Pcam.gene2889_i1_len348	zoeaIV	zoeaI	2.37758097628098	10.1254913453804	0.000538282971921984	0.00413944669497946
Pcam.gene3092_i0_len4539	zoeaIV	zoeaI	-2.41596056147714	5.27061972229677	0.000542810490304623	0.00417195496309349
Pcam.gene140150_i0_len1194	zoeaIV	zoeaI	2.39246755538448	6.19424998192875	0.000543139418752932	0.00417217543559466
Pcam.gene140231_i0_len1167	zoeaIV	zoeaI	-2.44207440875103	4.53877926559612	0.000546890878069469	0.00419867162522284
Pcam.gene137306_i0_len1407	zoeaIV	zoeaI	2.38603718996273	6.66161957015236	0.000547595923650071	0.00420015609448803
Pcam.gene1030_i0_len1449	zoeaIV	zoeaI	2.42326351101131	4.74983335303303	0.000547688748072274	0.00420015609448803
Pcam.gene157324_i0_len708	zoeaIV	zoeaI	-2.47702981870929	4.00195324397568	0.000549649299208591	0.00421286633304059
Pcam.gene135198_i0_len1341	zoeaIV	zoeaI	2.39018077025941	6.22286974506573	0.000550805223675843	0.00421939878070535
Pcam.gene65_i14_len657	zoeaIV	zoeaI	-2.40534812570221	5.55086513450564	0.000553059896042621	0.00423433626193293
Pcam.gene154593_i0_len867	zoeaIV	zoeaI	2.51159438990991	3.175339060286	0.000560454422831488	0.00428858736765769
Pcam.gene6455_i1_len1203	zoeaIV	zoeaI	-2.62460607139084	2.8295911524678	0.000568949438977833	0.00435119504900163
Pcam.gene168434_i0_len276	zoeaIV	zoeaI	3.22971255972434	1.00919863684539	0.000572185347068171	0.00437353552412503
Pcam.gene452_i2_len339	zoeaIV	zoeaI	-2.38503301205165	6.36146822479143	0.000574281953529686	0.00438714789788264
Pcam.gene1909_i0_len1632	zoeaIV	zoeaI	2.39135002522906	5.57112492519148	0.000574988309081065	0.00439013051812663
Pcam.gene6625_i0_len882	zoeaIV	zoeaI	2.3704325194946	6.71376411688583	0.000589654491969617	0.00449963691400867
Pcam.gene781_i0_len1311	zoeaIV	zoeaI	-2.38367572209705	5.78083510961895	0.000597477776885037	0.00455683380219236
Pcam.gene6898_i0_len3525	zoeaIV	zoeaI	2.40537604849106	4.6579861747193	0.000603864684121992	0.00460301900743785
Pcam.gene28_i13_len207	zoeaIV	zoeaI	-2.44298049753493	4.12525244635606	0.000604496603547016	0.00460530965070687
Pcam.gene214_i5_len987	zoeaIV	zoeaI	2.36964988642375	6.15178340468116	0.000606762600128774	0.00462004005007641
Pcam.gene142278_i0_len2304	zoeaIV	zoeaI	-2.3738437031773	6.12908914198398	0.000607756203103287	0.00462507130247715
Pcam.gene124450_i0_len366	zoeaIV	zoeaI	-4.51090754264674	0.507443310345027	0.00060834606467827	0.00462702622592733
Pcam.gene2025_i0_len1704	zoeaIV	zoeaI	-2.52195480109582	3.32976752516847	0.000609717064561471	0.00463491702907342
Pcam.gene140443_i0_len1092	zoeaIV	zoeaI	-2.58247067630232	2.72708025873557	0.000614539457363565	0.00466902148689126
Pcam.gene127261_i0_len357	zoeaIV	zoeaI	-3.46151332442273	0.94807881584209	0.000622182326904088	0.00472192551319454
Pcam.gene6162_i0_len786	zoeaIV	zoeaI	3.29372421828943	0.817927187583745	0.000622182326904088	0.00472192551319454
Pcam.gene143325_i0_len9528	zoeaIV	zoeaI	-2.37925463790117	5.57206736924731	0.000627357483489863	0.00475860239660215
Pcam.gene145107_i0_len1779	zoeaIV	zoeaI	-2.53453441659146	2.99613626289463	0.00063236517565668	0.00479396971136128
Pcam.gene152971_i0_len597	zoeaIV	zoeaI	2.368054026117	5.6602316181593	0.000640121284437832	0.00485012288361402
Pcam.gene135142_i0_len1287	zoeaIV	zoeaI	2.71145547221397	2.01713239518959	0.000640652251511529	0.00485150064686878
Pcam.gene3145_i0_len1989	zoeaIV	zoeaI	-2.34879977455453	7.48889562062861	0.000647326989092914	0.00489937681940911
Pcam.gene160047_i0_len765	zoeaIV	zoeaI	2.52982151167651	2.76633221337408	0.000649512782923311	0.00491324421965287
Pcam.gene144275_i0_len3741	zoeaIV	zoeaI	2.52964865393491	2.81032466629237	0.000651810420392526	0.00492794211195568
Pcam.gene145965_i0_len2085	zoeaIV	zoeaI	-2.4296742165762	4.18441318569589	0.000652770337908583	0.00493251583228802
Pcam.gene2943_i0_len387	zoeaIV	zoeaI	3.19328126974763	0.978001580839411	0.000656909961029498	0.00496109827090538
Pcam.gene8281_i1_len1857	zoeaIV	zoeaI	2.44833585407286	3.50222349447115	0.000657580405532169	0.00496346404957904
Pcam.gene193894_i0_len342	zoeaIV	zoeaI	-2.88628100509861	1.73741251785111	0.000663375282021401	0.00500448584091715
Pcam.gene155903_i0_len960	zoeaIV	zoeaI	-2.52218827020853	3.1435381931086	0.00066393763049023	0.00500601047926871
Pcam.gene2004_i1_len621	zoeaIV	zoeaI	2.3842282554231	4.86907384639985	0.000665431422344206	0.00501455262738346
Pcam.gene155913_i0_len963	zoeaIV	zoeaI	2.47853958602362	3.18054391883922	0.00066648558515166	0.00501977435841055
Pcam.gene5553_i0_len351	zoeaIV	zoeaI	-3.80115818707428	0.730617347022839	0.000681597990169717	0.00512526280919827
Pcam.gene172638_i0_len270	zoeaIV	zoeaI	-3.76651587175015	0.701678430161749	0.000681597990169717	0.00512526280919827
Pcam.gene125397_i0_len351	zoeaIV	zoeaI	3.3836668376595	0.598449209246999	0.000681597990169717	0.00512526280919827
Pcam.gene117620_i0_len537	zoeaIV	zoeaI	2.4700830932207	3.17343379446423	0.000689384333821743	0.00518100849258353
Pcam.gene141026_i0_len1104	zoeaIV	zoeaI	-2.32886486528057	8.37386898964585	0.000693133549279655	0.00520636962204869
Pcam.gene146630_i0_len2163	zoeaIV	zoeaI	2.41867641587695	3.77806373517668	0.00069727144865176	0.00523314069670885
Pcam.gene1460_i0_len909	zoeaIV	zoeaI	2.34240911794195	6.23481942237826	0.000697450818243004	0.00523314069670885
Pcam.gene6541_i0_len408	zoeaIV	zoeaI	2.40870824538578	3.85092525087465	0.000697829862560349	0.00523315907724695
Pcam.gene1246_i1_len2346	zoeaIV	zoeaI	-2.40962375095526	4.19039473592542	0.000699843191576339	0.00524542663977606
Pcam.gene140033_i0_len1185	zoeaIV	zoeaI	-2.3941310650298	4.40585835630392	0.000700785124869768	0.00524965503783843
Pcam.gene4860_i0_len1119	zoeaIV	zoeaI	-2.36916318830716	5.09745310537851	0.000708966480336727	0.00530808093252109
Pcam.gene160845_i0_len261	zoeaIV	zoeaI	-2.37538835211221	4.91532663474227	0.000709537394165322	0.0053094946846103
Pcam.gene5392_i0_len1668	zoeaIV	zoeaI	-2.54826483185929	3.00755843292605	0.000712204004414139	0.00532658064872921
Pcam.gene119679_i0_len469	zoeaIV	zoeaI	2.31890643922769	10.7816353633262	0.000715970585469795	0.00535187049794958
Pcam.gene138009_i0_len1035	zoeaIV	zoeaI	-2.93571085072803	1.60167477312974	0.000720674168595307	0.0053793415300339
Pcam.gene135862_i0_len1203	zoeaIV	zoeaI	-2.38131642679584	4.50601014282955	0.00072083039586096	0.0053793415300339
Pcam.gene6845_i0_len2886	zoeaIV	zoeaI	2.38186117215951	4.4584759584405	0.000721133189430146	0.0053793415300339
Pcam.gene153896_i0_len852	zoeaIV	zoeaI	2.33627312184835	6.207670027269	0.000721463345630597	0.0053793415300339
Pcam.gene150919_i0_len561	zoeaIV	zoeaI	2.32485835718981	7.25449904693789	0.000725563552481549	0.0053793415300339
Pcam.gene151755_i0_len549	zoeaIV	zoeaI	7.2024276673667	-0.43070157584264	0.000726851116172583	0.0053793415300339
Pcam.gene17087_i0_len213	zoeaIV	zoeaI	7.2024276673667	-0.43070157584264	0.000726851116172583	0.0053793415300339
Pcam.gene3004_i0_len636	zoeaIV	zoeaI	7.2024276673667	-0.43070157584264	0.000726851116172583	0.0053793415300339
Pcam.gene7151_i0_len213	zoeaIV	zoeaI	7.2024276673667	-0.43070157584264	0.000726851116172583	0.0053793415300339
Pcam.gene161542_i0_len261	zoeaIV	zoeaI	7.2024276673667	-0.43070157584264	0.000726851116172583	0.0053793415300339
Pcam.gene128928_i0_len402	zoeaIV	zoeaI	7.2024276673667	-0.43070157584264	0.000726851116172583	0.0053793415300339
Pcam.gene191109_i0_len312	zoeaIV	zoeaI	7.2024276673667	-0.43070157584264	0.000726851116172583	0.0053793415300339
Pcam.gene6413_i0_len261	zoeaIV	zoeaI	7.2024276673667	-0.43070157584264	0.000726851116172583	0.0053793415300339
Pcam.gene191975_i0_len309	zoeaIV	zoeaI	7.2024276673667	-0.43070157584264	0.000726851116172583	0.0053793415300339
Pcam.gene45012_i0_len219	zoeaIV	zoeaI	7.2024276673667	-0.43070157584264	0.000726851116172583	0.0053793415300339
Pcam.gene2156_i0_len303	zoeaIV	zoeaI	7.2024276673667	-0.43070157584264	0.000726851116172583	0.0053793415300339
Pcam.gene3939_i1_len222	zoeaIV	zoeaI	7.2024276673667	-0.43070157584264	0.000726851116172583	0.0053793415300339
Pcam.gene111699_i0_len453	zoeaIV	zoeaI	7.2024276673667	-0.43070157584264	0.000726851116172583	0.0053793415300339
Pcam.gene184812_i0_len252	zoeaIV	zoeaI	3.25202799121214	0.782462755186008	0.000727000819905272	0.0053793415300339
Pcam.gene139973_i0_len1188	zoeaIV	zoeaI	-2.85239246828747	1.70924320571173	0.000727483275799353	0.00538004662081309
Pcam.gene1065_i1_len633	zoeaIV	zoeaI	-2.34332813019363	5.80483939008363	0.000731410521944836	0.00540621309199226
Pcam.gene137388_i0_len1362	zoeaIV	zoeaI	2.33057782273176	6.37369004437244	0.000736022466347828	0.00543740999062702
Pcam.gene7968_i0_len2343	zoeaIV	zoeaI	-2.3455415686408	5.46561172359874	0.000738815943802357	0.00545514684116767
Pcam.gene556_i1_len1329	zoeaIV	zoeaI	2.48319415067858	3.04743971442369	0.00073929090771714	0.00545575488775219
Pcam.gene12_i36_len237	zoeaIV	zoeaI	2.36181203992272	4.77124950609483	0.00074305639462947	0.00548063251580208
Pcam.gene7548_i0_len768	zoeaIV	zoeaI	2.59576011919739	2.28598779878646	0.000744337989601247	0.00548717278700208
Pcam.gene44461_i0_len234	zoeaIV	zoeaI	3.51965527087829	0.341130454324069	0.00074710593628716	0.00550174037660116
Pcam.gene117306_i0_len540	zoeaIV	zoeaI	3.51965527087829	0.341130454324069	0.00074710593628716	0.00550174037660116
Pcam.gene5576_i0_len351	zoeaIV	zoeaI	-2.43487046397971	3.67187581648862	0.000749216715538357	0.0055143620122463
Pcam.gene140679_i0_len1086	zoeaIV	zoeaI	2.42466925393217	3.53290010980127	0.00075212773339542	0.00553285705837096
Pcam.gene135531_i0_len1335	zoeaIV	zoeaI	2.93846584612585	0.972132203132491	0.00075555901243687	0.00555515769144061
Pcam.gene8207_i0_len933	zoeaIV	zoeaI	-2.31148525870679	8.14471486185348	0.000756450124291362	0.00555876833799723
Pcam.gene137758_i0_len1446	zoeaIV	zoeaI	2.30797142117192	9.78370246641925	0.000757101016137579	0.00556061084579694
Pcam.gene134803_i0_len1299	zoeaIV	zoeaI	-2.33836236040867	5.75039572317344	0.000758460438739942	0.00556765253921301
Pcam.gene5286_i0_len1608	zoeaIV	zoeaI	-2.36105961594459	4.79258613492363	0.000759781459557249	0.00557440504857842
Pcam.gene3895_i0_len1137	zoeaIV	zoeaI	-2.30881451740713	8.78505546338871	0.000760322387096667	0.00557543002168617
Pcam.gene214_i0_len1479	zoeaIV	zoeaI	2.37277137408806	4.26010733873708	0.000771395676937703	0.00565364679679658
Pcam.gene111579_i0_len462	zoeaIV	zoeaI	2.30254654019295	9.10043228081451	0.000779890021168191	0.00571049390174569
Pcam.gene7845_i1_len486	zoeaIV	zoeaI	2.31547527548945	6.59708196581083	0.000779973907996065	0.00571049390174569
Pcam.gene1828_i0_len750	zoeaIV	zoeaI	2.33502122111084	5.10695514203777	0.000782737846534386	0.00572771201445067
Pcam.gene142621_i0_len2394	zoeaIV	zoeaI	-2.35315601436924	4.78602524447278	0.000786145792491496	0.00574962206971675
Pcam.gene914_i1_len1788	zoeaIV	zoeaI	-2.31355162853876	6.68046708919442	0.000787611448206967	0.00575731124896581
Pcam.gene155212_i0_len834	zoeaIV	zoeaI	2.39999590057775	3.6083026606314	0.000788476640268743	0.00575928864720227
Pcam.gene142524_i0_len2538	zoeaIV	zoeaI	-2.32408314293648	6.0933603186203	0.000788710873317928	0.00575928864720227
Pcam.gene159041_i0_len771	zoeaIV	zoeaI	-2.37822233025884	4.27260677638333	0.000796806370995347	0.00580882669590097
Pcam.gene158309_i0_len702	zoeaIV	zoeaI	3.75075704179702	0.0303682276303699	0.000797166991154515	0.00580882669590097
Pcam.gene121952_i0_len489	zoeaIV	zoeaI	3.75075704179702	0.0303682276303699	0.000797166991154515	0.00580882669590097
Pcam.gene51882_i0_len225	zoeaIV	zoeaI	3.75075704179702	0.0303682276303699	0.000797166991154515	0.00580882669590097
Pcam.gene159448_i0_len789	zoeaIV	zoeaI	-2.76777154765001	1.79595629849521	0.000799281523899639	0.00582118241934454
Pcam.gene155318_i0_len822	zoeaIV	zoeaI	-2.45577007654825	3.31778588986753	0.00080804422249966	0.00588191855204572
Pcam.gene145298_i0_len1608	zoeaIV	zoeaI	-2.3265010251467	5.54501075728947	0.000819733957438106	0.00595960993718807
Pcam.gene1766_i0_len1923	zoeaIV	zoeaI	2.30160486605191	6.78100088025649	0.000819761075447273	0.00595960993718807
Pcam.gene135927_i0_len1215	zoeaIV	zoeaI	2.32056823961715	5.40093386583593	0.000820003900396056	0.00595960993718807
Pcam.gene136892_i0_len1554	zoeaIV	zoeaI	-2.31925102375353	5.80587004438429	0.000826549714718596	0.00600404330147915
Pcam.gene139623_i0_len1152	zoeaIV	zoeaI	-2.31281952194557	5.82811404134966	0.000833647360001168	0.00605243663248497
Pcam.gene2674_i0_len1854	zoeaIV	zoeaI	-2.29332731774944	7.41827203502921	0.000841177506284417	0.00610391782105914
Pcam.gene138259_i0_len1020	zoeaIV	zoeaI	-2.31711499607775	5.48607424968507	0.000842197843059759	0.00610813216448769
Pcam.gene7_i8_len1098	zoeaIV	zoeaI	-2.6139468892197	2.26438950403308	0.000844956881487406	0.00612494565735471
Pcam.gene146291_i0_len2040	zoeaIV	zoeaI	-2.44152783874721	3.17286279272186	0.000846186976300308	0.00613066434967106
Pcam.gene535_i1_len4032	zoeaIV	zoeaI	-2.32457143644818	5.09513218398193	0.000850494434833698	0.00615866110810269
Pcam.gene53011_i0_len225	zoeaIV	zoeaI	-3.37064770440502	0.872544053173408	0.000851460626066237	0.00615923834451662
Pcam.gene113812_i0_len418	zoeaIV	zoeaI	3.2090907183394	0.746158023877707	0.000851460626066237	0.00615923834451662
Pcam.gene44_i19_len654	zoeaIV	zoeaI	2.41051497700909	3.33589896196677	0.000853643647919949	0.00616950613105167
Pcam.gene137639_i0_len1428	zoeaIV	zoeaI	-2.29896387021987	6.35705908669747	0.000853768011658921	0.00616950613105167
Pcam.gene139517_i0_len999	zoeaIV	zoeaI	-2.283907397806	8.86926110966491	0.000856664818650028	0.0061872215800212
Pcam.gene398_i0_len285	zoeaIV	zoeaI	2.90009662992677	0.940212185743082	0.000870649572412142	0.00628495919908526
Pcam.gene142059_i0_len2379	zoeaIV	zoeaI	-2.43537947797261	3.16778650901371	0.000875923968236486	0.00631975049979969
Pcam.gene50602_i0_len216	zoeaIV	zoeaI	2.85888643439047	1.08793441612029	0.000879820938487746	0.00634457278735118
Pcam.gene210249_i0_len294	zoeaIV	zoeaI	2.50259016779991	2.39018064049016	0.000881111149969084	0.0063505811929307
Pcam.gene1753_i0_len1854	zoeaIV	zoeaI	2.28641094632747	6.87182593322275	0.000883305468371901	0.0063630963133727
Pcam.gene121439_i0_len486	zoeaIV	zoeaI	-2.47143511877506	3.0508005617495	0.000889710387790661	0.00640591479209276
Pcam.gene140047_i0_len1188	zoeaIV	zoeaI	2.56443087033071	2.25963168031025	0.000893945740472426	0.00643307613133342
Pcam.gene119035_i0_len477	zoeaIV	zoeaI	2.29733548189446	5.6659075877021	0.000896514297951656	0.0064482208511057
Pcam.gene2437_i0_len1821	zoeaIV	zoeaI	-2.41464683284128	3.58812190891639	0.000898463258039488	0.00645889572359893
Pcam.gene146292_i0_len2040	zoeaIV	zoeaI	2.27118490304564	9.85933982235506	0.000903727674566693	0.00649338147144714
Pcam.gene6473_i1_len354	zoeaIV	zoeaI	-2.2829767294981	6.71078206976072	0.000910091346852441	0.00653572576530311
Pcam.gene156816_i0_len924	zoeaIV	zoeaI	-2.41834669939622	3.32859976888089	0.000911550249680991	0.00654282142023092
Pcam.gene123903_i0_len369	zoeaIV	zoeaI	3.46100711598616	0.292354614313926	0.000921321428740086	0.0066061313590156
Pcam.gene4481_i0_len249	zoeaIV	zoeaI	3.46100711598616	0.292354614313926	0.000921321428740086	0.0066061313590156
Pcam.gene6117_i0_len447	zoeaIV	zoeaI	-2.57106137114495	2.49411491613747	0.000924320918001894	0.00662422046237974
Pcam.gene0_i89_len216	zoeaIV	zoeaI	-2.71937133408922	2.02504095107986	0.000925030091455185	0.00662588564477384
Pcam.gene147068_i0_len1881	zoeaIV	zoeaI	-2.36268279474147	3.93333895944748	0.000926512407973352	0.00663308419433164
Pcam.gene148007_i0_len639	zoeaIV	zoeaI	-2.36340838435362	4.10636082855854	0.000931470410911794	0.00666514563853259
Pcam.gene142345_i0_len2286	zoeaIV	zoeaI	2.64224038362729	1.87284495895417	0.00093407426608197	0.00668033762299283
Pcam.gene142265_i0_len2292	zoeaIV	zoeaI	-2.30211222520714	5.18653913388385	0.000937738699065749	0.00670309514517369
Pcam.gene160504_i0_len261	zoeaIV	zoeaI	2.31760255313821	4.62907468029228	0.000942983768406431	0.00673712208009037
Pcam.gene142700_i0_len2442	zoeaIV	zoeaI	-2.28123615231138	6.10842290022956	0.000945205355447677	0.00674620274057137
Pcam.gene154614_i0_len867	zoeaIV	zoeaI	2.43142370544399	3.07415525545593	0.000945225729410799	0.00674620274057137
Pcam.gene43152_i0_len237	zoeaIV	zoeaI	-2.4877758755145	2.64874531274929	0.000948098268976394	0.00676323077294455
Pcam.gene214_i4_len1185	zoeaIV	zoeaI	2.64285178384043	1.58106827359184	0.000964113398968958	0.00687394550645082
Pcam.gene8084_i0_len1311	zoeaIV	zoeaI	-2.28274253323525	5.87644319732568	0.000973460174773682	0.00693702696854107
Pcam.gene144599_i0_len1683	zoeaIV	zoeaI	-2.31862405446253	4.50644458592838	0.000983079371190968	0.00700198408101983
Pcam.gene5001_i0_len1737	zoeaIV	zoeaI	2.40045568399093	3.21000308226116	0.000983589910786597	0.00700203145506688
Pcam.gene7997_i0_len2355	zoeaIV	zoeaI	-2.37779568326261	3.62464682559716	0.000985167552573339	0.00700967143397804
Pcam.gene6366_i1_len324	zoeaIV	zoeaI	-3.11599174345329	1.0250788413564	0.00100519517891384	0.0070882223862925
Pcam.gene2121_i2_len204	zoeaIV	zoeaI	7.10359150464569	-0.512734120728526	0.00100640923777743	0.0070882223862925
Pcam.gene187016_i0_len315	zoeaIV	zoeaI	7.10359150464569	-0.512734120728526	0.00100640923777743	0.0070882223862925
Pcam.gene116811_i0_len504	zoeaIV	zoeaI	7.10359150464569	-0.512734120728526	0.00100640923777743	0.0070882223862925
Pcam.gene156780_i0_len918	zoeaIV	zoeaI	7.10359150464569	-0.512734120728526	0.00100640923777743	0.0070882223862925
Pcam.gene8781_i0_len210	zoeaIV	zoeaI	7.10359150464569	-0.512734120728526	0.00100640923777743	0.0070882223862925
Pcam.gene173397_i0_len243	zoeaIV	zoeaI	7.10359150464569	-0.512734120728526	0.00100640923777743	0.0070882223862925
Pcam.gene203287_i0_len282	zoeaIV	zoeaI	7.10359150464569	-0.512734120728526	0.00100640923777743	0.0070882223862925
Pcam.gene36810_i0_len228	zoeaIV	zoeaI	7.10359150464569	-0.512734120728526	0.00100640923777743	0.0070882223862925
Pcam.gene5099_i0_len327	zoeaIV	zoeaI	7.10359150464569	-0.512734120728526	0.00100640923777743	0.0070882223862925
Pcam.gene199337_i0_len282	zoeaIV	zoeaI	7.10359150464569	-0.512734120728526	0.00100640923777743	0.0070882223862925
Pcam.gene110626_i0_len444	zoeaIV	zoeaI	7.10359150464569	-0.512734120728526	0.00100640923777743	0.0070882223862925
Pcam.gene186545_i0_len315	zoeaIV	zoeaI	7.10359150464569	-0.512734120728526	0.00100640923777743	0.0070882223862925
Pcam.gene6108_i1_len669	zoeaIV	zoeaI	7.10359150464569	-0.512734120728526	0.00100640923777743	0.0070882223862925
Pcam.gene48434_i0_len216	zoeaIV	zoeaI	7.10359150464569	-0.512734120728526	0.00100640923777743	0.0070882223862925
Pcam.gene794_i2_len246	zoeaIV	zoeaI	7.10359150464569	-0.512734120728526	0.00100640923777743	0.0070882223862925
Pcam.gene116821_i0_len504	zoeaIV	zoeaI	7.10359150464569	-0.512734120728526	0.00100640923777743	0.0070882223862925
Pcam.gene1781_i2_len651	zoeaIV	zoeaI	7.10359150464569	-0.512734120728526	0.00100640923777743	0.0070882223862925
Pcam.gene1718_i0_len459	zoeaIV	zoeaI	7.10359150464569	-0.512734120728526	0.00100640923777743	0.0070882223862925
Pcam.gene2_i44_len255	zoeaIV	zoeaI	-7.02070842848715	-0.298846548220226	0.00100640923777743	0.0070882223862925
Pcam.gene144363_i0_len1725	zoeaIV	zoeaI	-2.33192579031385	4.05696977729541	0.00101095021901507	0.00711415703466569
Pcam.gene153632_i0_len591	zoeaIV	zoeaI	2.62151240718474	1.85546996294075	0.00101111543922458	0.00711415703466569
Pcam.gene824_i3_len945	zoeaIV	zoeaI	2.53240615176792	2.2328013011957	0.00101181041013848	0.00711544405834227
Pcam.gene147255_i0_len2013	zoeaIV	zoeaI	-2.27234586710345	5.72467706125834	0.00101402875881239	0.00712743734570409
Pcam.gene2335_i0_len3600	zoeaIV	zoeaI	2.24795679186126	8.52862098408267	0.00101784863405452	0.00715066967584507
Pcam.gene164854_i0_len255	zoeaIV	zoeaI	3.6771437313325	-0.0296570361281813	0.00102803151583639	0.00721855782923827
Pcam.gene142638_i0_len2406	zoeaIV	zoeaI	-2.26765508177082	5.93984168059883	0.00103363646482448	0.00725424864404089
Pcam.gene134860_i0_len1296	zoeaIV	zoeaI	-2.30286031827624	4.5766666190906	0.00104379248147187	0.00732182752273251
Pcam.gene146642_i0_len2160	zoeaIV	zoeaI	-2.3915912625974	3.13173373989112	0.00108015564986843	0.00757307916779599
Pcam.gene4776_i0_len723	zoeaIV	zoeaI	-2.34917825849493	3.63342048685527	0.0010820760019975	0.00758271715771927
Pcam.gene132501_i0_len375	zoeaIV	zoeaI	-2.29227606798348	4.76419470038894	0.00108776929114284	0.0076187712044964
Pcam.gene210247_i0_len294	zoeaIV	zoeaI	2.51574583356805	2.15268807250432	0.00109495745128088	0.00766525377481062
Pcam.gene135249_i0_len1338	zoeaIV	zoeaI	-2.31811968334263	3.92255342735504	0.00110810606426709	0.00775339469740963
Pcam.gene166627_i0_len258	zoeaIV	zoeaI	-2.63348775161841	1.82627187022103	0.00111705428926911	0.00780814205416679
Pcam.gene7390_i1_len264	zoeaIV	zoeaI	2.60538655817495	1.75094659721369	0.00111705428926911	0.00780814205416679
Pcam.gene145710_i0_len1674	zoeaIV	zoeaI	-2.39517243478945	3.08742993689336	0.0011316460869023	0.00790616089672916
Pcam.gene8155_i0_len930	zoeaIV	zoeaI	2.59225785488026	1.99769157738867	0.00113629702704348	0.0079346650692443
Pcam.gene136766_i0_len1470	zoeaIV	zoeaI	-2.312374276536	4.01709615457586	0.00113902054195742	0.00794968832297356
Pcam.gene124283_i0_len372	zoeaIV	zoeaI	2.82335250250982	1.05841104756354	0.0011432920041408	0.00797149307051712
Pcam.gene4092_i0_len627	zoeaIV	zoeaI	2.82335250250982	1.05841104756354	0.0011432920041408	0.00797149307051712
Pcam.gene1943_i0_len1641	zoeaIV	zoeaI	2.2766321529729	4.43341806124603	0.00115545924665561	0.00805228770888986
Pcam.gene156940_i0_len903	zoeaIV	zoeaI	-2.35446730776698	3.31660370308906	0.00115876701131998	0.00807129142320927
Pcam.gene156140_i0_len945	zoeaIV	zoeaI	-2.46955300931815	2.56318255894786	0.00117543881125385	0.00818021497037377
Pcam.gene56885_i0_len222	zoeaIV	zoeaI	-3.65729948852294	0.611014493135635	0.00117558213124902	0.00818021497037377
Pcam.gene150733_i0_len564	zoeaIV	zoeaI	3.11918120720873	0.670865416784459	0.00117644713439135	0.00818213682657767
Pcam.gene143577_i0_len3372	zoeaIV	zoeaI	-2.30712480458299	3.91352337034061	0.00117853359749841	0.00819254770927359
[truncated: 11,897 more rows]
