# Supplementary material for: Some molecular aspects of larval development in Paralithodes camtschaticus
Source: PLoS One. 2025 Apr 29;20(4):e0322234. doi: 10.1371/journal.pone.0322234 (PMC12040194; doi:10.1371/journal.pone.0322234)
Supplement: S2 File — (ZIP) [file pone.0322234.s010.zip]

Archive with 7 entries (6 files):
- S2_File/
- S2_File/Pcam.TPM.txt
- S2_File/glaukothoe-zoeaI.rnk
- S2_File/go-reports.mean.trans.tsv
- S2_File/go.bp.gmt
- S2_File/juvenile-zoeaI.rnk
- S2_File/zoeaIV-zoeaI.rnk
