# Supplementary material for: Some molecular aspects of larval development in Paralithodes camtschaticus
Source: PLoS One. 2025 Apr 29;20(4):e0322234. doi: 10.1371/journal.pone.0322234 (PMC12040194; doi:10.1371/journal.pone.0322234)
Supplement: S2 File — (ZIP) [file pone.0322234.s010.zip › S2_File/Pcam.TPM.txt]

Name	Description	zoeaI	zoeaIV	glaukothoe	juvenile
Cpr64Ab	Cuticular protein 64Ab	5	4.06	0	0.26
Stt3A	Catalytic subunit 3A of the oligosaccharyltransferase complex	14.86	3.33	2.01	0.65
TH1	TH1	20.74	10.79	15.38	4.18
CG18675		10.16	5.19	6.97	3.29
snRNP-U1-70K	small ribonucleoprotein particle U1 subunit 70K	0	0	0	5.45
PPO2	Prophenoloxidase 2	0.75	12.83	20.63	4.18
Naa80	N(alpha)-acetyltransferase 80	1.9	5.17	2.35	6.03
sxc	super sex combs	2.53	3.45	6.11	1.08
dco	discs overgrown	6.27	6.16	4.83	9.35
otu	ovarian tumor	6.2	1.46	2.91	0.67
CG4968		20.51	20	23.31	9.83
Polr2I	RNA polymerase II subunit I	0	0	0	6.39
CG14286		6.81	4.43	3.18	5.14
Nup93-1	Nucleoporin 93kD-1	11.59	4.68	6.66	1.2
kin17	kin17	3.12	4.35	3.16	2.38
Roc2	Regulator of cullins 2	20.49	36.46	35.99	33.04
pic	piccolo	12.74	2.64	5	0.57
EMC3	ER membrane protein complex subunit 3	46.18	29.23	28.57	12.12
CG5892		28.97	4.36	0.67	0.08
CG3107		26.52	11.01	10.65	2.56
mEFTs	mitochondrial translation elongation factor Ts	5.5	3.46	2.88	1.26
His1:CG33864	His1:CG33864	347.07	104.58	290.76	114.28
CG9004		9.78	2.24	2.74	1.83
veli	veli	3.31	3.09	3.76	2.08
alphaTub84B	alpha-Tubulin at 84B	12.83	9.21	14.21	3.28
Fit1	Fermitin 1	3.47	10.07	12.95	3.06
CG31219		1.75	9.37	2.87	6
Pgam5	Phosphoglycerate mutase 5	8.72	3.14	1.8	0.9
Rtca	RNA 3'-terminal phosphate cyclase	5.1	1.39	1.49	0.41
Ipo9	Importin 9	88.73	10.93	4.71	0.64
mRpL51	mitochondrial ribosomal protein L51	11.67	6.15	6.56	1.47
CG34261		7.25	3.17	4.12	5.16
CG32281		4.99	2.75	2.33	4.09
Uba2	Ubiquitin-like activating enzyme 2	9.07	1.75	4.08	0.53
pAbp	poly(A) binding protein	0	0	0	43.42
RpL23	Ribosomal protein L23	0	0	0	70.33
Gle1	Gle1 RNA export mediator	4.62	2.1	2.22	0.58
TfIIA-S	Transcription-factor-IIA-S	4.58	1.6	2.14	1.47
CG8891		16.4	4.4	6.23	1.93
Strip	Striatin interacting protein	4.07	4.56	3.26	1.87
CAH1	Carbonic anhydrase 1	103.02	45.48	30.45	13.77
Nup154	Nucleoporin 154kD	11.37	3.39	6.49	0.73
HSPC300	Haematopoietic stem/progenitor cell protein 300	9.35	6.75	5.32	15.91
Sur-8	Sur-8	7.8	4.67	6.92	0.91
EMC4	ER membrane protein complex subunit 4	13.82	8.91	8.84	2.79
Cad99C	Cadherin 99C	1.58	4.1	2	0.69
CG4835		0	0	0	23.31
capt	capulet	0	0	0	7.23
Rpt1	Regulatory particle triple-A ATPase 1	119.28	161.07	140.97	51.69
Neb-cGP	Neb-cGP	379.77	212.8	174.06	318.48
vih	vihar	13.59	3.7	2.84	1.31
Ank2	Ankyrin 2	11.17	10.17	12.44	5.4
escl	escl	9.51	1.84	3.69	0.62
Ldh	Lactate dehydrogenase	0	0	0	20.3
Hpr1	Hpr1	23.45	5.45	8.71	0.73
Prosalpha4	Proteasome alpha4 subunit	0	0	0	4.79
Su(fu)	Suppressor of fused	3.96	2.81	3.91	0.64
Ifrd1	Interferon-related developmental regulator 1	13.76	7.56	6.78	2.68
CG14966		5.85	1.54	1.42	1.42
cl	clot	90.7	53.32	36.14	20.53
l(2)34Fc	lethal (2) 34Fc	0.09	5.39	13.28	4.12
Fer2LCH	Ferritin 2 light chain homologue	0	0	0	25.16
Pal1	Peptidyl-alpha-hydroxyglycine-alpha-amidating lyase 1	2.99	7.12	0.5	0.65
BCL7-like	BCL7-like	11.96	4.29	2.06	7.93
Pen	Pendulin	44.98	11.06	22.13	3.4
Dpit47	DNA polymerase interacting tpr containing protein of 47kD	27.43	15.52	18.76	14.05
CG32344		27.72	7.87	13.8	3.21
l(1)10Bb	lethal (1) 10Bb	67.06	46.79	33.8	98.36
Hsp60C	Heat shock protein 60C	72.35	21.18	29.68	5.19
Elp3	Elongator complex protein 3	4.88	2.53	3.83	1.33
Alp10	Alkaline phosphatase 10	21.1	11.32	1.26	0.05
SmB	Small ribonucleoprotein particle protein SmB	150.65	51.09	62.27	21.16
Rpn7	Regulatory particle non-ATPase 7	84.44	103.04	74.51	18.66
ps	pasilla	53.53	29.12	34.45	7.57
His1:CG33858	His1:CG33858	537.08	310.15	502.3	49.53
Magi	Magi	4.03	3.91	2.34	0.44
Sccpdh1	Saccheropin dehydrogenase 1	24.51	6.54	8.87	2
ND-B14	NADH dehydrogenase (ubiquinone) B14 subunit	145.45	80.92	52.02	118.95
Mondo	Mondo	4.31	1.96	5.2	1.06
Cap-D3	Chromosome associated protein D3	4.44	1.38	3.19	0.35
CG8142		12.99	4.4	9.18	1.71
CG2200		6.04	5.41	4.51	0.57
Cpr65Ax1	Cuticular protein 65Ax1	0	125.87	2.18	582.84
CG8414		6.08	2.62	3.37	2.38
CG12118		28.55	19.26	12.99	14.15
CG32512		2.18	2.31	5.42	14.48
UGP	UDP-glucose pyrophosphorylase	28.18	13.14	16.48	6.2
Cda4	Chitin deacetylase-like 4	21.61	97.97	24.6	76.63
CG30091		0.98	5.52	10.84	9.57
Cul1	Cullin 1	7.07	2.58	2.46	1.43
Art1	Arginine methyltransferase 1	308.29	46.26	115.86	21.64
hiro	highroad	161.2	17.86	7.21	1.81
RabGGTa	Rab geranylgeranyltransferase subunit alpha	5.96	3.06	4.15	0.94
CG8043		3.78	1.06	0.94	0.38
CG10470		11.56	7.38	3.87	0.85
MP1	Melanization Protease 1	3.77	7.11	15.96	15.69
Actn	alpha actinin	31.13	24.93	28.62	11.08
CG8858		4.87	3.53	4.83	1.18
CG12379		13.83	7.07	4.83	2.09
lost	lost	5.02	1.22	1.29	0.27
UQCR-14L	Ubiquinol-cytochrome c reductase 14 kDa subunit-like	280.99	199.61	151.5	163.11
Mccc1	Methylcrotonoyl-CoA carboxylase 1	9.65	4.27	4.63	0.43
NADK	NAD kinase	5.73	2.17	1.14	0
CAH15	Carbonic anhydrase 15	0.04	14.33	0.76	0.57
Ccp84Ad	Ccp84Ad	30.37	4.4	0.22	0.06
lolal	lola like	0	0	0	4.93
CG6209		7.66	4.5	0.5	0.74
Paics	PAICS bifunctional enzyme	35.52	10.45	19.46	0.72
CG7741		9.05	3.82	5.3	2.07
CG11920		37.67	9.16	16.22	9.28
CG34213		5.48	1.63	1.19	1.22
P5CDh1	delta-1-Pyrroline-5-carboxylate dehydrogenase 1	32.01	11.87	10.49	1.22
robl	roadblock	66.03	81.2	71.48	112.74
Ddc	Dopa decarboxylase	13.12	0.34	0.34	0.16
Bug22	Basal body up regulated gene 22	10.62	4.25	3.23	3.7
Pgant6	Polypeptide N-Acetylgalactosaminyltransferase 6	3.32	4.12	2.9	0.51
CG7328		3.7	3.15	4.13	2.12
CG32485		17	4.87	3.81	4.95
Hil	Hillarin	3.71	3.36	4.09	1.77
yip7	yippee interacting protein 7	24.92	155.64	336.38	322.07
Cyt-c1	Cytochrome c1	0	0	0	16.42
CG13185		4.96	0.77	1.51	0.28
CBP	sarcoplasmic calcium-binding protein	7.14	1.03	3.24	0.82
tex	tex	63.28	15.62	20.28	3.89
TBCC	Tubulin-binding cofactor C	5.52	5.91	6.14	1.57
spn-A	spindle A	0	0	0	3.79
IntS11	Integrator 11	7.5	5.07	7.16	2.7
POLDIP2	Polymerase (DNA-directed), delta interacting protein 2	14.63	16.99	16.93	4.12
Nsun5	Nop2/Sun-like domain containing protein 5	16.24	3.34	7.67	2.71
Non2	Novel nucleolar protein 2	1667.31	580.85	742.1	130.7
Antdh	Antennal dehydrogenase	13.54	4.15	5.46	2.31
pix	pixie	50.59	32.16	15.49	23.24
CG13097		6.28	1.71	2.38	1.06
TwdlE	TweedleE	15.75	137.26	0.19	1.07
Mdh1	Malate dehydrogenase 1	502.08	438.33	341.65	70.11
MED19	Mediator complex subunit 19	3.98	3.08	3.03	2.96
Ilk	Integrin linked kinase	2.96	7.39	9.84	3.1
mRpS18C	mitochondrial ribosomal protein S18C	31.67	11.03	13.74	4.61
qua	quail	0	0	0	7.77
Burs	Bursicon	5.93	2.66	4.38	3.57
CG6550		13.23	6.36	8.16	4.31
hll	heimdall	6.14	1.53	1.03	0.32
LSm1	Like Sm 1	6.73	6.99	4.67	5.91
Psn	Presenilin	15.16	17.9	17.02	5.25
Cog8	Component of oligomeric golgi complex 8	4.53	4	3.05	0.95
LTV1	LTV1 ribosome biogenesis factor	11.02	5.15	7.2	2.17
CG3597		12.84	9.98	3.13	0
prel	preli-like	10.28	2.94	4.19	1.76
CG2126		3.04	2.48	4.19	1.49
janA	janus A	45.79	25.55	34.02	14.03
pasi1	pasiflora 1	4.77	1.82	4.42	1
Shawn	Shawn	11.27	3.02	2.2	0.98
Naa40	N(alpha)-acetyltransferase 40	29	8.04	16.28	4.18
CG32808		0	0.23	0	5.92
His2A:CG33862	His2A:CG33862	42.56	26.96	27.61	1.52
Pbgs	Porphobilinogen synthase	89.45	68.05	45.08	8.56
Agpat3	1-Acylglycerol-3-phosphate O-acyltransferase 3	98.32	17.4	13.45	4.05
santa-maria	scavenger receptor acting in neural tissue and majority of rhodopsin is absent	7.27	5.36	1.97	0
CG17187		2.16	1.53	1.49	4.13
LysRS	Lysyl-tRNA synthetase	0	0	0	7.87
Adat1	Adenosine deaminase, tRNA-specific 1	3.72	2.98	1.45	1.05
GstO1	Glutathione S transferase O1	4.54	4.08	3.64	1.73
Mettl5	Methyltransferase like 5	6.18	6.29	5.35	3.88
Cpr49Ae	Cuticular protein 49Ae	0	0	0	4.61
asrij	asrij	0	0	0	4.09
orion	orion	3.41	5.35	8.34	3.42
Inos	myo-inositol-1-phosphate synthase	3.95	1.83	2.69	0.62
IntS10	Integrator 10	8.08	4.96	6.19	1.1
tzn	tenzing norgay	8.04	2.9	5.58	1.45
Dhdds	Dehydrodolichyl diphosphate synthase subunit	8.63	5.64	3.89	3.9
Ubc7	Ubiquitin conjugating enzyme 7	23.48	21.56	17.92	8.52
IntS9	Integrator 9	3.99	3.56	4.83	1.75
Orc6	Origin recognition complex subunit 6	4.25	0.83	1.42	0.06
Galphas	G protein alpha s subunit	11.72	9.54	11.7	2.52
arm	armadillo	23.58	16.58	23.31	5.53
Aos1	Activator of SUMO 1	27.25	8.79	14.69	1.2
Adgf-A	Adenosine deaminase-related growth factor A	10.35	2.9	5.09	1.01
CG30105		47.7	17.82	15.86	7.69
Prp4k	Pre-mRNA processing factor 4 kinase	4.16	4.51	3.86	1.96
Recs1	Recs1	4.5	2.44	2.84	1.75
CG14331		1.78	2.19	2.18	3.89
Pgi	Phosphoglucose isomerase	26.73	25.46	22.91	1.81
CG4537		9.35	6.96	6.91	12.31
beg	bad egg	10.9	7.64	6.47	4.32
Muc68D	Mucin 68D	0	0	0	6.43
ND-49	NADH dehydrogenase (ubiquinone) 49 kDa subunit	119.34	84.86	92.11	18.22
Cpr49Ag	Cuticular protein 49Ag	1.04	68.29	1.4	155.47
bsk	basket	4.29	3.21	3.34	0.96
Smr	Smrter	15.17	10.03	16.14	4.9
Dip-C	Dipeptidase C	25.42	7.46	5.63	1.51
Ugt49C1	UDP-glycosyltransferase family 49 member C1	11.46	2.08	2.95	0.5
CG18735		0.15	0.46	0.66	31.64
hyd	hyperplastic discs	5.78	2.12	2.48	0.56
S-Lap2	Sperm-Leucylaminopeptidase 2	22.33	12.83	13.96	2.33
Prm	Paramyosin	0	0	0	8.49
CG8520		4.4	2.72	1.94	2.02
TTLL15	Tubulin tyrosine ligase-like 15	5.33	5.16	5.34	1.24
mRpL2	mitochondrial ribosomal protein L2	17.39	10.65	10.3	2.09
Pu	Punch	4.33	1.05	1.17	1.06
Cpr50Cb	Cuticular protein 50Cb	10.62	200.57	2.15	35.87
Bet3	Blocked early in transport 3	31.02	27.27	26.46	22.6
Spn43Aa	Serpin 43Aa	0	0	0	11.89
CG13887		27.57	19.66	13.71	3.18
eRF3	eukaryotic translation release factor 3	45.96	33.59	23.7	4.45
Rrp40	Ribosomal RNA processing 40	19.91	5.19	8.79	4.11
RpL40	Ribosomal protein L40	0	0	0	65.94
CG14515		0.79	9.03	3.95	22.52
Nup75	Nucleoporin 75kD	6.13	3.77	5.08	0.72
lin-52	lin-52	8.17	8.74	7.82	5.07
CG11454		7.15	3.3	3.29	1.97
Fbxo42	F-box protein 42	4	1.8	3.33	0.56
CG5969		15.4	8.24	5.53	2.82
HisRS	Histidyl-tRNA synthetase	13.47	5.03	3.82	1.17
Cyp9c1	Cytochrome P450 9c1	4.93	3.76	6.34	2.05
Sp7	Serine protease 7	1.8	5.81	31.49	1.74
Vha16-1	Vacuolar H[+] ATPase 16kD subunit 1	0	0	0	10.01
DCTN2-p50	Dynactin 2, p50 subunit	6.87	5.55	5.46	1.15
CG2765		30.08	47.97	27	94.54
CG10395		5.42	3.26	3.65	1.12
su(w[a])	suppressor of white-apricot	5.21	3.7	4.46	1.75
Wee1	Wee1 kinase	11.13	3.27	5.14	8.08
scrib	scribble	4.15	3.47	3.45	1.1
CG12173		4.37	4.39	1	0.36
QIL1	QIL1	63.18	52.43	45.68	31.1
CG6432		31.11	4.47	2.12	0.16
feo	fascetto	4.18	0.64	2.19	0.23
etaTry	etaTrypsin	7.86	31.66	4.54	0.96
CG15358		6.38	3.75	6.06	4.81
CG40228		0	0	0	5.32
Est-Q	Esterase Q	15.73	3.19	8.25	4.97
Lcp65Ad	Lcp65Ad	0	0	0	9.39
SrpRbeta	Signal recognition particle receptor beta	11.51	9.81	4.44	1.38
CG6479		8.69	4.58	9.17	1.18
Ref1	RNA and export factor binding protein 1	269.62	76.67	94.68	20.33
Crys	Crystallin	0.31	2.45	0.23	4
CG8963		11.57	3.45	3.53	0.6
nyo	nyobe	0	0	0	8.89
Usp39	Ubiquitin specific protease 39	12.15	5.66	9.1	2.12
Mccc2	Methylcrotonoyl-CoA carboxylase 2	10.1	6.56	6.83	1.8
CG8915		6.35	1.83	2.24	0.44
CG17219		5.34	5.86	3.77	6.51
CysRS	Cysteinyl-tRNA synthetase	19.09	14.98	11.69	2.83
CG18809		10.35	3.49	3.06	1.86
rogdi	rogdi	4.05	6.91	5.26	2.82
U2af38	U2 small nuclear riboprotein auxiliary factor 38	0	0	0	10.69
CG14817		36.84	14.59	8.22	15.8
Cyt-c1L	Cytochrome c1-like	192.38	153.57	145.98	42.38
dom	domino	8.49	4.12	6.17	1.23
eIF3h	eukaryotic translation initiation factor 3 subunit h	359.52	216.87	185.32	207.49
Ostgamma	Oligosaccharide transferase gamma subunit	55.4	48.55	23.55	9.06
RanBP3	Ran binding protein 3	17.14	7.41	9.57	4.61
Fpps	Farnesyl pyrophosphate synthase	3.92	2.93	2.53	1.17
Mnat9	microtubule-associated Nat9	6.24	4.73	3.7	1.07
MEP-1	MEP-1	5	1.73	1.67	0.49
ND-B8	NADH dehydrogenase (ubiquinone) B8 subunit	0	0	0	10.38
mRpS6	mitochondrial ribosomal protein S6	35.65	27.47	26.93	8.92
Pi3K21B	Pi3K21B	6.86	6.02	13.28	4.3
CG8814		6.3	1.79	1.3	0.42
mask	multiple ankyrin repeats single KH domain	8.81	4.31	6.74	0.98
mRpL4	mitochondrial ribosomal protein L4	55.06	22.6	27.88	10.92
CG9372		0	0	0	6.99
MagR	Magnetic receptor	0	0	0	3.98
Bcs1	Bcs1 chaperone	9.69	7.29	4.8	6.46
isoQC	iso Glutaminyl cyclase	3.23	3.9	2.73	2.5
AP-2mu	Adaptor Protein complex 2, mu subunit	12.73	9.28	10.95	2.12
RpS26	Ribosomal protein S26	0	0	0	92.35
CG3841		7.84	80.18	162.42	154.11
STUB1	STIP1 homology and U-box containing protein 1	2.5	3.91	3.49	0.92
eEF2	eukaryotic translation elongation factor 2	0	0	0	42.2
p23	p23	0	0	0	32.44
CG9701		0	0	0	3.74
Alas	Aminolevulinate synthase	2.94	11.49	3.59	4.79
GLaz	Glial Lazarillo	120.22	10.48	47.84	14.61
mEFTu1	mitochondrial translation elongation factor Tu 1	0	0	0	12.69
ZnT77C	Zinc transporter 77C	4.96	0.48	0.44	0.05
Caper	Caper	22.83	12.48	13.62	6.71
Fkbp14	FK506-binding protein 14	0	0	0	4.52
Uba1	Ubiquitin activating enzyme 1	22.89	11.82	16.66	1.78
CG32354		1.2	4.19	0.17	0.04
CG13551		0	0	0	6.74
wol	wollknaeuel	7.03	8.65	5.23	0.97
Rcc1	Regulator of chromosome condensation 1	12.35	1.99	4.73	0.97
mrj	mrj	20.23	14.1	15.93	13.08
RnrS	Ribonucleoside diphosphate reductase small subunit	0	0	0	4.38
btz	barentsz	2.21	11.12	0.81	2.04
CG32795		60.5	9.2	8.16	3.85
MTPAP	mitochondrial poly(A) polymerase	4.43	2.1	2.4	1.19
Ctr9	Ctr9	6.46	4.18	4.21	1.55
Faa	Fumarylacetoacetase	128.13	19.57	25.33	8.98
ais	aramis	11.18	3.49	5.35	2.14
CG18547		5.68	5.68	4.48	3.89
CG6686		12.41	9.77	12.08	2.82
CG1239		7.2	3.39	6.12	2.83
Plap	Phospholipase A2 activator protein	15.03	10.17	13.28	3.35
CG30087		0	0	12.24	0.44
Osi17	Osiris 17	4.32	19.09	0	0
Rab6	Rab6	13.19	14.11	6.07	3.79
CG5359		0.89	1	0.33	4.11
IscU	Iron-sulfur cluster assembly enzyme	24.53	3.5	5.46	6.32
CG8773		1.52	6.44	0.8	1.09
Nup214	Nucleoporin 214kD	6.94	4.26	5.07	1.47
Pax	Paxillin	6.65	33.37	40.31	31.02
Bmcp	Bmcp	17.03	4.69	4.9	5.96
Alg-2	Apoptosis-linked gene-2	6.01	2.36	3.71	28.81
CG17996		24.37	10.58	8.74	18.46
Rpt4R	Regulatory particle triple-A ATPase 4-related	169.61	181.27	164.25	28.43
RpL15	Ribosomal protein L15	4148.63	2408.17	2204.78	1720.48
CG4884		7.88	3.4	2.32	4.21
Lfg	Lifeguard	17.58	7.14	7.34	2.64
Agxt	Alanine-glyoxylate aminotransferase	18.6	13.64	14.22	1.34
Srp54	Splicing regulatory protein 54	8.24	6.25	6.71	2.34
mip120	Myb-interacting protein 120	4.79	2.5	3.77	4.02
CG5986		6.08	4.27	3.76	3.17
Hsf	Heat shock factor	1.76	3	5.19	1.63
Osi24	Osiris 24	8.67	26.21	0.05	0.25
CG16986		17.58	13.67	10.23	6.33
FucTC	alpha1,3-fucosyltransferase C	4.61	1.09	1.29	0.38
Usp16-45	Ubiquitin specific protease 16/45	4.45	3.12	2.59	0.69
Arpc2	Actin-related protein 2/3 complex, subunit 2	0	0	0	7.6
CG34417		1.61	5.63	2.78	4.84
CG17826		6.6	2.71	1.1	0.09
CG5323		19.98	5.47	3.46	1.19
Neurochondrin	Neurochondrin	4.05	1.49	2.33	1.59
RpS27A	Ribosomal protein S27A	24.73	22.22	17.89	30.08
CG4957		10.19	5.08	3.64	3.97
CG10463		5.2	0.93	2.26	0.43
ash2	absent, small, or homeotic discs 2	7.65	4.37	8.8	3.99
cold	coiled	5.47	5.61	6.67	9.27
CG33156		0.26	1	0.31	4.36
Tim10	Translocase of inner membrane 10	32.78	8.71	10.51	9.79
Apoltp	Apolipoprotein lipid transfer particle	153.05	6.29	2.56	0.08
CG11583		88.3	22.98	31.18	18.69
Dtd	D-aminoacyl-tRNA deacylase	15.09	5.62	5.97	16.54
CG30339		0	0	0	5.16
CG14683		18.65	11.09	9.12	2.85
mio	missing oocyte	3.92	3.29	3.66	0.6
Sps1	Selenophosphate synthetase 1	146.29	50.82	78.13	14.98
ND-B12	NADH dehydrogenase (ubiquinone) B12 subunit	0	0	0	11.12
CSN6	COP9 signalosome subunit 6	20.99	12.73	16.84	2.78
Phm	Peptidylglycine-alpha-hydroxylating monooxygenase	10.91	12.96	3.04	14.01
Cdc2rk	Cdc2-related kinase	4.99	4.17	4.01	1.42
RpS23	Ribosomal protein S23	0	0	0	87.88
Irbp	Inverted repeat-binding protein	4.63	3.42	4.02	1.26
MED4	Mediator complex subunit 4	6.16	1.83	5.04	1.39
Spt-I	Serine palmitoyltransferase subunit I	6.2	4.12	3.69	0.73
CG6277		4.1	0.59	0	0
noi	noisette	23.2	13.03	16.58	5.55
Stoml2	Stomatin like 2	19.41	9.6	8.81	1.24
TRAM	TRAM	5.74	3.91	1.1	0.75
crc	cryptocephal	168.46	253.27	257.51	152.95
eIF3d2	eukaryotic translation initiation factor 3 subunit d2	0	0	0	5.49
AOX4	Aldehyde oxidase 4	7.48	1.11	0.46	0.33
Mpcp1	Mitochondrial phosphate carrier protein 1	601.95	336.65	315.45	44.35
Roc1b	Regulator of cullins 1b	0	0	0	6.28
Gos28	Golgi SNARE, 28 kDa	5.48	7.04	6.26	3.41
CG1236		7.35	10.41	6.33	4.41
croc	crocodile	4.89	5.68	9.61	3.28
Ak2	Adenylate kinase 2	44.79	15.97	9.65	2.34
CG11788		8.69	2.4	4.76	1.07
mub	mushroom-body expressed	82.45	60.42	77.11	19.08
CG13390		4.51	2.87	2.12	1.39
mRpL13	mitochondrial ribosomal protein L13	24.51	8.02	8.84	5.68
Ip259	Intronic Protein 259	93.9	22.24	23.37	62.01
CG17816		4.34	1.88	2.44	1.51
CG16812		4.02	1.71	2.46	0.26
RnpS1	RNA-binding protein S1	29.71	11.2	16.91	3.25
mRpS34	mitochondrial ribosomal protein S34	43.84	17.8	13.02	15.15
vib	vibrator	18.44	7.32	4.79	4.3
Prosalpha3T	Proteasome alpha3 subunit, Testis-specific	153.37	125.5	87.46	16.97
lectin-37Da	lectin-37Da	0.44	6.37	0.17	0.4
CG12129		6.85	1.41	3.92	0.71
CG4928		0.76	30.23	2.1	12.2
CG10038		4.93	1.64	1.78	0.97
Sdhaf3	Succinate dehydrogenase assembly factor 3	15.29	6.26	4.16	2.91
CG3587		5.24	3.37	2.77	1.35
Galphaq	G protein alpha q subunit	29.18	18.93	15.3	7.36
CG11760		16.11	15.94	11.31	11.77
CG12107		83.13	55.55	22.78	20.53
CG8483		7.26	1.99	6.97	45.46
ND-20	NADH dehydrogenase (ubiquinone) 20 kDa subunit	0	0	0	9.73
CG6712		0	0	0	4.03
RpS12	Ribosomal protein S12	0	0	0	69.93
CG9246		37.23	5.53	9.97	2.3
CycD	Cyclin D	2.61	3.07	6.65	1.32
bc10	bc10	4.66	2.51	1.96	3.97
Hpd	4-hydroxyphenylpyruvate dioxygenase	46.1	7.35	4.63	0.71
Cpr76Ba	Cuticular protein 76Ba	0	22.82	0.32	27.88
ArgRS	Arginyl-tRNA synthetase	35.58	21.73	23.7	4.96
CG1640		0	0	0	3.85
CG11313		13.5	49.3	109.93	83.56
Usp8	Ubiquitin specific protease 8	4.63	3.63	2.16	0.91
mRpL22	mitochondrial ribosomal protein L22	24.79	13.12	10.19	3.11
Lamp1	Lamp1	0	0	0	4.35
Lsm12a	LSM12 homolog a	0	0	0	6.45
Eip75B	Ecdysone-induced protein 75B	4.07	0.27	1.42	0.26
Eb1	Eb1	18.92	14	12.1	3.93
CG9399		53.63	31.38	18.6	17.23
alpha-Est1	alpha-Esterase-1	9.59	5.55	2.16	0.78
CG30122		0	0	0	6.61
Shmt	Serine hydroxymethyl transferase	18.76	6.76	7.83	4.59
beta'COP	Coat Protein (coatomer) beta'	45.15	39.56	23.83	8.67
CG14777		3.37	2.65	0.98	3.72
CG13392		4.23	1.05	2.14	0
tmod	tropomodulin	37.53	58.13	74.89	18.6
CG3356		9.27	7.5	8.41	2.16
l(2)37Cd	lethal (2) 37Cd	8.42	5.12	9.41	3.99
Inx2	Innexin 2	141.87	87.09	85.66	35.25
fax	failed axon connections	103.7	137.53	182.35	60.52
glob1	globin 1	0	0	0	13.08
Rpn13R	Regulatory particle non-ATPase 13-related	12.85	11.04	10.76	1.22
CG9119		105.35	21.78	15.49	6.57
U4-U6-60K	U4-U6 small nuclear riboprotein factor 60K	41.25	12.93	14.63	4.51
Cyp49a1	Cytochrome P450 49a1	19	2.68	4.17	1.48
Hel25E	Helicase at 25E	560.98	172.44	194.55	46.95
CG18417		0	5.74	0.04	6.33
mRpS29	mitochondrial ribosomal protein S29	6.48	3	3.62	1.37
Fatp2	Fatty acid transport protein 2	6.83	3.16	1.35	2.3
Cht2	Chitinase 2	12.7	55.17	60.15	52.79
Mapmodulin	Mapmodulin	48.72	16.54	26.14	7.36
CG3609		128.05	10.33	13.42	4.26
CG10469		10.45	25.58	1.53	7.61
AP-1mu	Adaptor Protein complex 1, mu subunit	3.78	3.98	3.3	1.14
bel	belle	52.24	23.06	28.12	5.69
mRpS10	mitochondrial ribosomal protein S10	7.6	5.23	4.28	1.86
uif	uninflatable	12.64	9.05	15.4	2.17
CG7728		16	5.92	9.06	2.69
Gint3	GDI interacting protein 3	6.96	3.64	5.78	1.63
RpS14b	Ribosomal protein S14b	0	0	0	44.49
CG7322		24.13	7.73	4.16	0.9
Sem1	Suppressor of exocyst mutations 1	0	6.23	7.89	0
dod	dodo	5.96	2.17	0.98	1.6
CG6523		5.79	3.85	5.67	1.45
Bap111	Brahma associated protein 111kD	4.14	1.91	1.86	0.78
scramb1	scramblase 1	12.74	3.79	3.35	0.74
Oatp58Db	Organic anion transporting polypeptide 58Db	28.49	9.03	9.56	0.43
Gip	GIP-like	35.4	24.92	20.25	10.73
Acsl	Acyl-CoA synthetase long-chain	30.83	14.06	24.05	8.05
pip	pipe	8.38	14.16	0.21	0.27
CG6094		37.69	29.67	21.87	28.1
bigmax	bigmax	6.04	4.56	5.88	3.6
BuGZ	Bub3 interacting GLEBS and Zinc finger domain protein	13.1	9.6	11.13	3.17
eIF2Bepsilon	eukaryotic translation initiation factor 2B subunit epsilon	15.75	6.54	10.1	1.92
Gnmt	Glycine N-methyltransferase	25.29	20.15	22.24	0.64
grsm	granny smith	19.25	8.28	4.21	0.41
Cyt-b5	Cytochrome b5	0	0	0	8.13
e(r)	enhancer of rudimentary	65.01	25.34	25.13	2.67
Sox21a	Sox21a	20.54	15.3	20.72	11.18
CG10467		23.23	5.84	6.04	1.96
vkg	viking	7.87	8.29	9.69	1.15
St1	Sulfotransferase 1	15.15	3.76	4.31	1.21
CG7275		33.94	6.39	11.63	6.75
Ugt302C1	UDP-glycosyltransferase family 302 member C1	11.66	3.39	4.05	1.59
CG3817		0	0	0	4.29
meigo	medial glomeruli	7.95	4.36	2.96	0.55
CG2061		7.33	5.01	7.05	2.65
Cdc42	Cdc42	0	0	0	4.93
Rap1	Rap1 GTPase	0	0	0	4.46
CG3511		16.61	7.33	9.79	2.6
Vps37B	Vacuolar protein sorting 37B	5.34	2.93	4.65	2.34
spz4	spatzle 4	3.38	15.93	0.19	0.24
CtsB	Cathepsin B	0	0	0	10.22
Syb	Synaptobrevin	0	0	0	5.77
CG11590		12.9	13.37	10.92	8.25
Cpr49Ad	Cuticular protein 49Ad	22.15	91.32	1760.16	320.31
Acsf3	Acyl-CoA synthetase family member 3	8.79	3.25	1.94	0.12
scyl	scylla	0	0	0	4.41
COX6B	Cytochrome c oxidase subunit 6B	604.97	270.26	237.35	306.97
Ns3	Nucleostemin 3	3.86	0.74	1.09	0.3
COX7A	Cytochrome c oxidase subunit 7A	90.82	70.17	46.66	83.06
Dci	Dodecenoyl-CoA delta-isomerase	34.47	25.01	21.4	3.78
CG2006		7.01	3.89	4.26	1.13
Argk1	Arginine kinase 1	4429.58	2521.67	2725.26	218.1
how	held out wings	4.93	4.96	4.59	2.77
TyrRS-m	Tyrosyl-tRNA synthetase, mitochondrial	4.01	3.33	2.74	1.26
Prosalpha7	Proteasome alpha7 subunit	191.31	134.35	102.16	29.28
ORMDL	Orosomucoid 1-like	14.17	8.01	12.24	8.26
Fpgs	Folylpolyglutamate synthase	7.56	2.92	8.57	0.91
CG4291		8.85	5.31	5.36	4.14
Bub3	Bub3	11.07	2.45	3.71	0.65
Zip42C.1	Zinc/iron regulated transporter-related protein 42C.1	4.51	5.49	10.49	9.89
CG1463		11.91	2	4.5	6.91
CG4101		3.12	3.75	2.48	0
rnh1	ribonuclease H1	13.8	11.29	7.99	1.23
Vamp7	Vesicle-associated membrane protein 7	3.25	2.29	3.86	2.22
pico	pico	2.66	2.25	4.14	2.58
FDY	flagrante delicto Y	0	0	0.04	18.65
CG5080		19.26	34.08	43.89	17.91
Acbp2	Acyl-CoA binding protein 2	0	0	0	14.13
pelo	pelota	42.24	24.59	16.1	20.31
eIF4EHP	eukaryotic translation initiation factor 4E homologous protein	6.4	2.92	2.24	1.3
eIF1	eukaryotic translation initiation factor 1	332.5	314.97	297.54	174.52
Srp72	Signal recognition particle 72	27.6	4.62	1.29	0.86
CG3625		14.65	1.64	0.75	0.63
MetRS	Methionyl-tRNA synthetase	72.37	45.77	24.32	13.42
Trx-2	thioredoxin-2	0	0	0	7.12
CG2082		13.85	32.13	47.46	3.24
gzl	godzilla E3 ubiquitin protein ligase	5.57	3.19	5.72	2.83
mRpL20	mitochondrial ribosomal protein L20	0	0	0	5.54
CG33695		7.79	1.83	2.49	1.44
Hsc70-1	Heat shock protein 70 cognate 1	0	0	0	72.24
Prosalpha6	Proteasome alpha6 subunit	0	0	0	5.61
RpL37A	Ribosomal protein L37A	0	0	0	92.02
Snx3	Sorting nexin 3	31.82	18.24	16.74	23.43
Abca3	ATP binding cassette subfamily A member 3	4.01	1.42	1.89	0.33
CG2915		1.23	14.65	37.9	16.27
CG9297		0	0	0	5.33
Ddx1	Dead-box-1	11.16	3.94	5.31	0.88
SPARC	Secreted protein, acidic, cysteine-rich	0	0	0	16.02
CG6421		17.82	5.28	26.95	5.61
CG1598		13.92	7.31	7.01	1.25
Pdh	Photoreceptor dehydrogenase	8.71	3.99	4.88	2.34
CG7694		7.33	6.58	4.12	4.91
sud1	sudestada1	5.21	0.61	1.11	0.49
l(3)mbn	lethal (3) malignant blood neoplasm	6.37	1.7	2.54	3.54
RpL21	Ribosomal protein L21	0	0	0	78.01
Ssdp	Sequence-specific single-stranded DNA-binding protein	7.11	7.52	10.76	2.87
mwh	multiple wing hairs	4.41	2.66	0.83	0.27
Adgf-E	Adenosine deaminase-related growth factor E	0	0	0	4.34
Mur2B	Mucin related 2B	42.18	67.98	28.22	3.74
eIF5	eukaryotic translation initiation factor 5	41.44	15.97	20.1	8.38
Ars2	Arsenic resistance protein 2	8.32	3.31	3.85	0.9
SIFa	SIFamide	16.12	12.7	13.98	25.43
CG12279		8.56	15.15	13.32	0.87
CG11825		0	0	0	4.7
tobi	target of brain insulin	12.55	8.83	7.53	2.12
ATPsynO	ATP synthase, oligomycin sensitivity conferring protein	0	0	0	9.45
lap	like-AP180	3.9	1.99	1.82	0.49
Fmo-1	Flavin-containing monooxygenase 1	23.58	0.82	2.49	0.25
CG7637		130.39	39.01	50.51	46.65
CG2852		0	0	0	20.37
Myo31DF	Myosin 31DF	4.04	1.63	2.34	0.56
CG30108		0	0	0	5.34
Sccpdh2	Saccheropin dehydrogenase 2	15.78	9.83	5.69	1.57
alphaCOP	Coat Protein (coatomer) alpha	16.52	12.26	7.43	1.95
Wbp2	WW domain binding protein 2	10.05	6.65	6.12	5.16
CG7484		129.62	95.62	53.95	99.27
Trp1	Translocation protein 1	9.65	4.34	3.62	2.15
VhaSFD	Vacuolar H[+]-ATPase SFD subunit	5.98	8.23	5.58	3.03
mEFTu2	mitochondrial translation elongation factor Tu 2	4.28	1.88	3.22	0.43
Dsor1	Downstream of raf1	4.53	2.03	2.17	0.74
CG15116		4.76	5.98	2.5	1.36
AIMP3	aaRS-interacting multifunctional protein 3	67.49	39.3	41.4	35.99
Gasp	Gasp	27.34	143.29	52.5	59.67
AIMP1	aaRS-interacting multifunctional protein 1	31.21	21.68	14.38	5.73
CG13018		52.9	29.68	35.36	39.28
mRpL44	mitochondrial ribosomal protein L44	14.2	10.76	10.36	2.08
Polr2B	RNA polymerase II subunit B	17.02	11.8	12.05	2.8
Pstk	Phosphoseryl tRNA kinase	3.99	1.33	1.34	0.47
Cndp2	Cytosolic non-specific dipeptidase 2	83.58	38.24	26.38	2.88
P58IPK	P58IPK	4.14	2.47	2.15	0.42
haf	hattifattener	6.05	1.23	1.09	0.56
CG10333		13.63	7.43	9.15	2.98
CG4382		69.55	24.36	1.18	0.25
AnxB9	Annexin B9	0	0	0	3.91
AGBE	1,4-Alpha-Glucan Branching Enzyme	4.1	0.84	1.61	0.08
nudC	nudC	7.76	2.02	2.5	1.58
Cyp6a2	Cytochrome P450 6a2	6.02	4.1	5.71	0.68
CG11267		0	0	0	16.15
Hsdl2	Hydroxysteroid dehydrogenase like 2	58.77	41.04	33.5	3.92
Got2	Glutamate oxaloacetate transaminase 2	0	0	0	7.16
CG5181		14.74	9.77	8.62	2.18
eIF2A	eukaryotic translation initiation factor 2A	80.06	22.68	17.68	3.66
CG5676		7.33	3.7	3.9	2.73
CG5757		10.83	4.17	10.45	1.55
mRpL28	mitochondrial ribosomal protein L28	19.64	11.82	11.29	9.42
Cpr11A	Cuticular protein 11A	63.36	24.31	35.57	0.79
CG4364		35.03	4.25	10.39	1.8
Zip89B	Zinc/iron regulated transporter-related protein 89B	4.26	1.22	2.85	0
CG31220		0.46	3.7	3.39	2.32
sgg	shaggy	5.99	2.63	3.89	0.64
CG40191		6.91	2.9	6.94	1.97
mora	morgana	4.84	2.19	3.79	2.08
CG9804		19.45	15.02	6.37	3.72
Baldspot	Baldspot	11.32	1.44	0.18	3.85
CG13175		6.7	6.6	3.43	2.51
tsr	twinstar	0	0	0	27.68
Pp1-87B	Protein phosphatase 1 at 87B	5.05	1.91	1.02	0.4
Zasp52	Z band alternatively spliced PDZ-motif protein 52	5.13	8.23	13.53	3.35
PHGPx	PHGPx	0	0	0.19	24.36
Cnx99A	Calnexin 99A	64.85	25.95	17.11	7.37
BI-1	Bax Inhibitor-1	62.04	62.85	63.1	22.06
CaBP1	calcium-binding protein 1	0	0	0	4.4
rtv	retroactive	10.83	15.73	13.9	10.42
Pepck1	Phosphoenolpyruvate carboxykinase 1	692.19	647.08	1439.89	326.18
l(3)72Dn	lethal (3) 72Dn	31.98	4.99	14.73	5.09
Tsen2	tRNA splicing endonuclease subunit 2	27.03	13.22	12.76	22.76
RpS21	Ribosomal protein S21	2315.6	1539.38	1510.72	1445.92
stv	starvin	8.89	20.47	21.67	9.48
Ae2	Anion exchanger 2	0.76	2.72	2.72	15.9
Atg8a	Autophagy-related 8a	0	0	0	12.5
Shrm	Shroom	7.13	5.61	10.57	2.6
Mocs2B	Molybdenum cofactor synthesis 2B	4.71	1.87	2.98	0.46
ND-SGDH	NADH dehydrogenase (ubiquinone) SGDH subunit	156.51	116.77	135.69	31.15
Dsk	Drosulfakinin	2.21	0.46	0.69	5.96
RAF2	RING-associated factor 2	1.35	5.54	1.82	0
NC2beta	Negative Cofactor 2beta	7.76	2.08	2.87	1.73
Hnf4	Hepatocyte nuclear factor 4	3.73	0.26	0.21	0.06
Ugt35C1	UDP-glycosyltransferase family 35 member C1	23.87	1.76	2.11	0.99
Nup133	Nucleoporin 133kD	6.85	1.41	2.48	0.48
CG5355		19.03	12.2	17.02	1.86
obst-B	obstructor-B	6.05	4.44	2.3	13.75
Srrm1	Serine-arginine repetitive matrix 1	5.63	3.63	6.7	1.17
CG33966		10.15	3.42	0.97	0.25
mor	moira	9.56	2.69	4.81	0.45
Nep2	Neprilysin 2	1.1	48.67	1.86	0.44
CSN4	COP9 signalosome subunit 4	26.56	13.77	13.53	3.87
rswl	roswell	9.79	4.81	3.53	1.81
me31B	maternal expression at 31B	11.14	5.22	5.69	0.81
Coq9	Coenzyme Q9	22.67	12.92	11.5	5.44
aus	argus	12.47	14.82	18.8	9.07
Zasp66	Z band alternatively spliced PDZ-motif protein 66	15.01	9.03	17.69	1.79
Fas3	Fasciclin 3	9.28	3.65	3.85	1.75
CG2063		15.17	6.47	8.46	2.77
CG4806		16.53	2.71	5.41	5.39
EMRE	Essential MCU regulator	34.04	22.49	18.68	49.96
Tob	Transducer of ERBB2	25.06	23.72	28.92	21.55
Gcat	Glycine C-acetyltransferase	27.18	15.55	18.47	2.7
Pp2C1	Protein phosphatase 2C	4.47	1.3	2.43	0.63
exp	expansion	2.38	7.46	6.47	4.01
CG1791		0.24	2.72	5.22	1.18
CG31522		3.02	24.22	42.83	176.19
Cap-D2	CAP-D2 condensin subunit	3.94	0.5	1.82	0.05
AlaRS	Alanyl-tRNA synthetase	5.19	3.24	1.48	0.65
ND-51	NADH dehydrogenase (ubiquinone) 51 kDa subunit	93.42	52.89	46.85	9.24
RPA1	Replication protein A1	18.76	5.06	13.13	0.64
ems	empty spiracles	4.62	3.5	4.69	1.04
sel	seele	8.28	6.85	2.27	1.24
Atg7	Autophagy-related 7	4.32	2.49	3.62	0.55
l(3)80Fj	lethal (3) 80Fj	9.96	2.4	3.56	0.55
mRpS24	mitochondrial ribosomal protein S24	11.98	6.37	5.21	10.53
CG6788		0.93	10.84	13.52	6.53
Arf1	ADP ribosylation factor 1	129.36	90.94	75.74	17.54
UQCR-C1	Ubiquinol-cytochrome c reductase core protein 1	0	0	0	18.82
CG2818		14.14	5.45	9.23	4.21
CG6195		14.56	7.63	10.72	3.47
CG5445		8.69	7.17	7.59	9.4
ND-B14.5AL	NADH dehydrogenase (ubiquinone) B14.5 A subunit-like	332.14	206.37	193.87	169.75
CycK	Cyclin K	6.21	4.65	4.59	1.11
LeuRS	Leucyl-tRNA synthetase	8.12	2.19	3.02	0.23
kappaB-Ras	kappaB-Ras	9.99	5.46	4.42	2.95
CG31663		6.86	0.93	2	1.14
unc-119	unc-119	14.68	18.79	15.45	8.65
Mo25	Mo25	23.1	12.5	8.97	11.43
Cp1	Cysteine proteinase-1	113.29	263.38	232.08	180.28
rhea	rhea	6.32	7.58	9.48	3.84
Pgant7	Polypeptide N-Acetylgalactosaminyltransferase 7	4	3.14	1.67	0.27
Pcmt	Protein-L-isoaspartate (D-aspartate) O-methyltransferase	4.96	5.23	3.85	1.73
SamDC	S-adenosylmethionine decarboxylase	0	0	0	5.62
kay	kayak	6.6	4.24	8.13	14.23
kune	kune-kune	5.73	4.36	4.35	2.61
CG7841		44.11	14.46	17.12	18.15
mRpL24	mitochondrial ribosomal protein L24	41.23	21.94	18.41	13.83
CG10214		77.81	22.43	22.43	9.55
CG31855		6.02	1.44	1.43	0.21
CG8026		5.07	0.8	0.96	3.68
CG6592		0	0	0	46.9
Pgls	6-phosphogluconolactonase	13.1	4.93	6.1	2.18
Hlc	Helicase	46.12	9.38	17.03	4.48
CG5913		19.55	5.56	7.66	1.13
neur	neuralized	9.11	8.75	11.8	8.92
Ltn1	Listerin E3 ubiquitin protein ligase 1	5.3	2.61	3.3	0.56
CG3108		0	0	0	5.4
Stlk	Ste20-like kinase	4.08	1.89	2.16	0.71
Usp7	Ubiquitin-specific protease 7	31.65	10.55	14.79	2.23
Nup62	Nucleoporin 62kD	13.37	5.24	7.59	1.61
Ptr	Patched-related	0.93	0.71	3.73	6.39
CG10646		3.85	0.82	2.56	0.15
slbo	slow border cells	9.3	10.67	17.31	50.15
SMC3	Structural maintenance of chromosomes 3	26.49	14.47	23.08	7.88
UQCR-Q	Ubiquinol-cytochrome c reductase ubiquinone-binding protein	0	0	0	19.9
CG31482		6.45	3.64	1.65	1.68
Hrd3	HMG-coA reductase degradation 3	4.35	2.21	2.86	0.49
CG42813		5.31	4.25	5.83	0.39
CG11835		21.15	20.86	64.61	10.73
Dis3l2	Dis3 like 3'-5' exoribonuclease 2	5.52	3.24	2.09	1.24
Vps45	Vacuolar protein sorting 45	3.05	5.19	2.46	0.97
CG9067		5.9	2.5	2.42	1.75
CG42724		7.57	3.36	5.47	1.19
Pvf1	PDGF- and VEGF-related factor 1	1.62	5.87	7.34	6.48
Mipp2	Multiple inositol polyphosphate phosphatase 2	13.52	12.87	10.54	9.71
CG31028		2.63	4.62	3.2	3.06
CG10483		1.49	2.82	4.39	2.12
CG34150		4.99	5.66	3.72	10.6
DppIII	Dipeptidyl aminopeptidase III	84.2	64.08	71.03	9.51
Nmnat	Nicotinamide mononucleotide adenylyltransferase	5.99	3.32	2.53	0.3
und	uninitiated	28.32	10.28	7.95	4.77
CstF50	Cleavage stimulation factor 50 kD subunit	5.57	3.12	3.55	0.84
Fkbp12	FK506-binding protein 12kD	0	0	0	23.78
Chc	Clathrin heavy chain	24.7	16.7	19.15	3.75
Ranbp16	Ranbp16	10.75	2.94	4.67	1.11
Pfdn4	Prefoldin 4	110.03	68.61	41.68	75.38
GCS1	Glucosidase 1	5.87	3.88	3.38	0.56
CG7997		28.82	12.01	10.88	2.38
Tom70	Translocase of outer membrane 70	39.81	10.13	8.96	1.71
Prosbeta6	Proteasome beta6 subunit	196.88	200.9	147.71	39.63
sut1	sugar transporter 1	10.39	6.1	2.05	0.66
Prosalpha5	Proteasome alpha5 subunit	34.22	33.91	24.52	7.69
Rab3GAP1	RAB3 GTPase activating protein catalytic subunit 1	3.11	3.03	4.51	1.17
cbt	cabut	4.85	8.93	19.56	11.51
noc	no ocelli	21.04	35.39	45.39	18.38
CG5104		4.16	1.54	1.67	0
CG9410		7.25	11.83	8.58	2.11
mRpS22	mitochondrial ribosomal protein S22	24.83	15.84	16	11.99
RpL27A	Ribosomal protein L27A	0	0	0	52.72
CG2663		14.33	2.81	1.81	0.12
thoc5	thoc5	22.29	8.32	15.62	1.65
Myo61F	Myosin 61F	7.49	2.71	2.42	0.48
Pex13	Peroxin 13	8.55	3.04	4.1	1.89
Sxl	Sex lethal	54.62	37.72	33.35	13.37
eIF2Bgamma	eukaryotic translation initiation factor 2B subunit gamma	10.6	7.36	7.23	2.66
Sclp	Sclp	1.75	3.56	6.99	8.62
MED8	Mediator complex subunit 8	8.03	6.01	4.71	3.46
St3	Sulfotransferase 3	0.65	2.91	3.61	5.17
Vha36-3	Vacuolar H[+] ATPase 36kD subunit 3	19.57	26.42	16.77	10.83
l(2)34Fd	lethal (2) 34Fd	7.78	2.31	6.8	1.18
GstD8	Glutathione S transferase D8	30.74	4.74	3.51	1.44
CG3735		10.86	2.56	5.94	2.08
Pngl	PNGase-like	2.26	2.03	4.55	0.41
Sec63	Secretory 63	9.74	6.66	6.85	4.5
CycC	Cyclin C	6.77	2.91	4.73	0.59
Cdk8	Cyclin-dependent kinase 8	19.36	7.81	6.31	4.31
Taf13	TBP-associated factor 13	27.79	19.67	13.16	16.39
CG33120		7.48	0.23	0.33	0
Orc4	Origin recognition complex subunit 4	5.22	2.52	3.69	1.03
grass	Gram-positive Specific Serine protease	3.58	3.24	4.12	1.94
Nle	Notchless	16.61	1.99	8.43	2.46
CG6048		5106.36	3162.2	1111.49	592.29
CG9855		12.88	8.75	10.01	3.46
CG9143		8.95	1.68	3.52	1.03
CG9706		7.3	0.99	0.78	0.16
Gyg	Glycogenin	422.08	264.76	169.36	22.82
CG6230		5.06	1.42	0.95	0.29
CG3335		14.84	4.14	7.91	3.57
Sans	Scaffold protein containing ankyrin repeats and SAM domain	3.7	0.96	0.97	0
CG13630		8.85	5.03	5.32	1.3
Pgd	Phosphogluconate dehydrogenase	2.78	21.1	1.9	7.58
Mtp	Microsomal triacylglycerol transfer protein	21.98	5.5	1.96	0.62
mRpS18A	mitochondrial ribosomal protein S18A	10.47	7.87	6.76	5.81
CG3184		6.41	1.39	2.23	1.88
Apc	APC-like	3.42	3.22	4.57	1.6
CG7860		5.24	0.25	0.56	0.24
Polr2C	RNA polymerase II subunit C	23.04	10.82	9.27	8.01
CaMKII	Calcium/calmodulin-dependent protein kinase II	3.65	6.24	4.93	2.64
Trs23	TRAPP subunit 23	8.44	10.12	6.02	6.99
abd-A	abdominal A	4.24	2.45	2.35	0.69
Asph	Aspartyl beta-hydroxylase	86.46	17.43	4.51	0.76
endos	endosulfine	15.94	10.52	6.12	5.48
Srp68	Signal recognition particle 68	3.96	1.36	1.22	0.42
CG31800		0	0	0	7.39
Hsp70Bc	Heat shock protein 70 Bc	1945.48	400.18	488.74	937.95
CG31917		28.27	18.18	26	26.02
Prps	Phosphoribosyl pyrophosphate synthetase	9.81	5.24	8.84	2.07
Ugt302K1	UDP-glycosyltransferase family 302 member K1	4.24	5.09	8.53	4.3
CG5618		85.06	0.37	0.18	0.13
Surf6	Surfeit 6	6.26	0.7	2.5	0.35
CG7420		6.04	2.97	8.81	1.28
CG40160		12.05	45.22	105.25	62.02
Idh3g	Isocitrate dehydrogenase (NAD(+)) 3 non-catalytic subunit gamma	64.86	48.59	43.16	10.22
mr	morula	7	5.13	4.98	1.54
Tsen54	tRNA splicing endonuclease subunit 54	4.06	3.77	4.11	2.39
Cdk1	Cyclin-dependent kinase 1	21.84	3.71	11.36	0.1
ste24a	prenyl protease type I	7.64	2.63	2.02	0.44
RpL13	Ribosomal protein L13	0	0	0	70.92
Dgat2	Diacylglycerol O-acyltransferase 2	5.87	1.88	3.66	0.34
CG10681		10.36	9.32	6	13.36
Socs36E	Suppressor of cytokine signaling at 36E	5.77	4.15	5.02	1.72
CG13893		6.36	0.68	0.31	0.26
CG13601		4.48	4.25	3.66	1.51
lgs	legless	5.7	3.09	8.81	1.11
Trf2	TATA box binding protein-related factor 2	5.01	1.97	3.11	0.35
CG8003		9.07	2.58	2.98	1.79
Rat1	Rat1 5'-3' exoribonuclease	14.27	4.91	5.81	0.34
pot	papillote	2.02	2.49	5.38	2.16
PICK1	Protein interacting with C kinase 1	4.66	1.99	2.37	0.42
cni	cornichon	5.22	1.94	1.56	0.12
GNBP3	Gram-negative bacteria binding protein 3	452.52	93.26	83.56	1.63
CG7903		41.4	1.72	18.66	2.16
psh	persephone	0.6	1.81	7.32	0.35
CG3527		0	0	0	5.99
yps	ypsilon schachtel	0	0	0	33.63
PIG-S	Phosphatidylinositol glycan anchor biosynthesis class S	5.83	1.91	2.15	0.69
CG30423		6.42	9.8	8.17	8.05
Mics1	Mitochondrial morphology and cristae structure 1	0	0	0	6.49
Daao1	D-amino acid oxidase 1	39.79	8.8	7.94	3.1
CG3036		16.87	1.1	4.22	0.03
Ufc1	Ubiquitin-fold modifier conjugating enzyme 1	26.2	50.02	39.48	45.85
Usp5	Ubiquitin specific protease 5	13	6.13	10.25	1.02
Pglym78	Phosphoglyceromutase 78	227.77	262.64	324.62	61.46
CG31957		20.01	8.31	7.67	11.1
primo-1	primo-1	11.14	3.97	4.1	1.89
HINT1	histidine triad nucleotide binding protein 1	76.18	62.18	56.83	26.48
Gpo1	Glycerophosphate oxidase 1	4.64	4.35	4.28	1.37
GstE12	Glutathione S transferase E12	20.54	16.45	11.26	3.71
CG32409		0	0	0	5.43
CG30109		6.09	5.77	3.79	1.11
mago	mago nashi	123.88	82.35	38.88	49.5
eEF1delta	eukaryotic translation elongation factor 1 delta	610.47	394.85	296.76	533.02
Prx3	Peroxiredoxin 3	0	0	0	8.19
Tsp42Ea	Tetraspanin 42Ea	12.71	9.1	6.34	0.83
CG44250		5.7	6.42	5.14	2.02
IPIP	Inositol phosphatase interacting protein	6.4	4.21	3.52	3.3
CG43346		15.83	12.58	4.69	3.1
CG2100		4.6	3.48	4.62	1.64
CG1907		58.85	25.92	34.65	3.94
AhcyL2	Adenosylhomocysteinase like 2	4.41	1.75	1.17	0.4
bonsai	bonsai	18.41	12.92	14.29	4.08
wdn	wings down	4.07	1.6	6.34	0.41
TBC1d7	TBC1 domain family member 7	7.22	3.15	3.18	0.94
RNaseZ	Ribonuclease Z	13.19	3.1	2.51	1.13
Klp67A	Kinesin-like protein at 67A	4.32	0.84	3.78	0.21
CG8086		10.33	14.21	25.65	11.7
CG13096		52.38	7.89	13.31	5.05
muc	midline uncoordinated	45.7	17.57	19.59	4.2
Sdb	SAXO downstream of blistered	1.27	3.88	3.74	0.86
BCAS2	BCAS2	12.72	5.6	5.11	2.54
Dhfr	Dihydrofolate reductase	8.17	1.47	3.19	1.01
CG4572		6.37	4.7	4.8	0.37
Clic	Chloride intracellular channel	6.05	7.47	4.66	4.53
Cht5	Chitinase 5	56.81	210.23	3.88	0.86
Achl	Achilles	0	0	0	3.7
sinu	sinuous	8.15	3.37	8.36	5.73
CG10477		0	0.14	0.64	133.15
CG11562		4.39	1.6	2.74	2.27
CG15765		24.93	37.98	54.66	50.33
Chrac-16	Chromatin accessibility complex 16kD protein	12.75	2.06	3.71	3.77
ttm50	tiny tim 50	20.08	6.83	6.63	1.39
abs	abstrakt	22.46	12.41	14.16	7.65
mRpL50	mitochondrial ribosomal protein L50	19.96	8.63	6.81	8.5
CG13670		19.17	2.75	0	0
Spn28F	Serpin 28F	12.99	13.82	18.77	3.17
tsu	tsunagi	145.74	98.92	50.12	42.97
CG4927		5.99	11.01	49.22	4.9
MED18	Mediator complex subunit 18	21.17	3.32	5.26	1.46
Polr3I	RNA polymerase III subunit I	59.79	30.09	14.99	26.88
TfIIEbeta	Transcription factor IIEbeta	4.24	1.59	2.04	0.46
CG12099		17.63	11.42	11.88	3.58
hth	homothorax	6.34	4.02	6.53	1.3
MED24	Mediator complex subunit 24	8.84	4.16	5.16	0.86
His1:CG33852	His1:CG33852	1327.33	548.12	825.41	80.51
fne	found in neurons	11.76	5.13	10.16	3.03
CCT4	Chaperonin containing TCP1 subunit 4	432.65	223.62	269.76	74.56
obst-E	obstructor-E	19.49	79.49	55.23	65.42
CG9662		94.03	76.05	46.13	15.75
CG4210		6.63	7.82	4.59	0.73
CG43394		94.25	47.14	3.86	0.17
Uch-L5	Ubiquitin carboxy-terminal hydrolase L5	45.51	32.68	56.03	4.92
prc	pericardin	0.83	2.67	4.07	1.48
Neos	Neosin	9.99	5.69	8.29	3.01
JYalpha	JYalpha	0	0	0	9.15
l(1)G0320	lethal (1) G0320	334.55	214.97	62.53	26.14
Cbp53E	Calbindin 53E	5.72	10.44	10	5.51
Cand1	Cullin-associated and neddylation-dissociated 1	7.4	2.31	4.19	0.33
E2f1	E2F transcription factor 1	18.62	3.14	6.49	1.83
gammaTub23C	gamma-Tubulin at 23C	9.68	6.94	8.99	2.55
Cpsf5	Cleavage and polyadenylation specific factor 5	28.42	9.42	12.89	2.62
Vha14-1	Vacuolar H[+] ATPase 14kD subunit 1	0	0	0	4.18
Ide	Insulin degrading metalloproteinase	13.58	17.57	19.47	3.27
mRpL40	mitochondrial ribosomal protein L40	30.42	25.28	21.64	20.25
Slip1	SLo interacting protein 1	2.31	1.88	3.76	1
sqd	squid	380.87	134.64	183.7	42.77
mRpL19	mitochondrial ribosomal protein L19	15.22	9.23	11.02	2.31
anox	anorexia	43.78	29.49	23.2	38.77
CG3770		6.2	3.49	1.84	0.67
neo	neyo	19.72	3.13	0.5	0.06
CG7432		2.22	5.86	0.21	6.38
CG7379		6.3	8.26	4.17	5.04
UQCR-C2	Ubiquinol-cytochrome c reductase core protein 2	0	0	0	12.52
lark	lark	5.23	6.2	11.23	1.54
CG9922		0	0	0	6.11
Etfb	Electron transfer flavoprotein beta subunit	213.01	124.18	113.72	36.28
CG15255		1.34	3.9	0.13	0
CG17768		7.34	2.34	1.5	0.49
CG9117		3.8	1.94	2.6	1.9
thoc6	thoc6	11.25	3.85	4.83	1.01
Polr1B	RNA polymerase I subunit B	10.79	4.44	5.24	2.11
dpr11	defective proboscis extension response 11	4.52	4.66	4.05	2.81
Ssrp	Structure specific recognition protein	33.42	9.16	19.07	2.94
Gart	GART trifunctional enzyme	6.54	2.95	2.38	0.23
Pxd	Peroxidase	24.37	87.19	340.33	85.46
CG7024		75.27	50.7	69.3	15.42
CG9281		113.2	46.28	49.61	37.01
ball	ballchen	33.71	22.88	27.74	3.16
Rpt3	Regulatory particle triple-A ATPase 3	85.68	87.39	81.75	17.19
Polr3A	RNA polymerase III subunit A	6.37	3.2	4.18	1.27
ari-1	ariadne 1	9	8.65	17.63	5.54
MsrA	Methionine sulfoxide reductase A	76	52.37	34.01	18.01
RpS28b	Ribosomal protein S28b	0	0	0	83.19
Cht8	Chitinase 8	0	0	0	5.44
mle	maleless	16.99	6.09	9.42	1.52
CG6891		89.56	193.64	50.35	36.37
CG17141		5.1	1.32	1.34	0.43
CG2924		4.51	1.94	3.58	1.29
ScpX	Sterol carrier protein X-related thiolase	12.47	3.92	4.02	1.52
eIF3f1	eukaryotic translation initiation factor 3 subunit f1	380.65	206.29	176.76	133.98
Sod3	Superoxide dismutase 3	72.72	108.9	252.85	143.42
CG11836		0	28.67	0.48	39.95
CG10864		0.66	1.65	1.35	5.61
Mhc	Myosin heavy chain	6.13	30.92	60.55	36.05
SmydA-4	SET and MYND domain containing, arthropod-specific, member 4	4.55	8.53	8.78	5.78
RpS24	Ribosomal protein S24	0	0	0	49.16
Mal-B1	Maltase B1	12.95	1.87	1.85	0.42
mnd	minidiscs	4.79	2.1	2.87	0.48
eIF3k	eukaryotic translation initiation factor 3 subunit k	543.24	443.81	377.54	316.69
CG3700		6.01	10.17	2	0.52
CG32191		0	0	0	3.83
Apt1	Acyl-protein thioesterase 1	5.78	1.92	0.9	0.56
Cyt-c-d	Cytochrome c distal	0	0	0	77.42
sals	sarcomere length short	9.32	6.93	11.08	10.94
CycA	Cyclin A	10.05	2.13	4.37	0.47
CG34242		12.03	14.92	9.95	7.79
smid	smallminded	8.08	1.59	2.67	0.89
Had1	beta Hydroxy acid dehydrogenase 1	4.19	1.65	1.41	0
Fatp1	Fatty acid transport protein 1	6.86	2.18	3.82	0.85
Nrd1	Nardilysin	9	3.42	4.26	0.81
MED11	Mediator complex subunit 11	17.29	9.46	8.42	4.43
Cyp4c3	Cytochrome P450 4c3	36.26	7.75	7.7	2.06
RhoGAP19D	Rho GTPase activating protein at 19D	5.6	4.18	5.89	5.07
U3-55K	U3 small nuclear riboprotein factor 55K	29.31	7.24	11.01	7.54
CG5516		4.86	2.42	2.3	1.34
Picot	Picot	11.28	0.57	0.9	0
CG3552		7.85	3.59	3.05	0.97
CG11180		11.56	2.95	4.06	2.02
Cdc37	Cdc37	29.5	18.03	22.77	11.12
CG5800		11.74	3.61	5.01	3.53
CG6153		4.56	4.94	2.92	4.49
CG33096		6.23	5.56	7.63	1.05
Hmg-2	High mobility group protein 2	10.42	5.92	5.12	3.29
hdc	headcase	19.19	6	8.76	8
COX8	Cytochrome c oxidase subunit 8	634.87	433.37	433.42	135.06
CG6012		23.61	1.92	0.94	0.25
coro	Coronin	3.46	2.34	5.26	0.79
alpha4GT2	alpha1,4-galactosyltransferase 2	5.79	2.13	0.09	0.41
IleRS	Isoleucyl-tRNA synthetase	16.05	8.38	4.08	0.9
CG42367		11.53	2.59	0.91	0.11
PpN58A	Protein phosphatase N at 58A	4.57	5.45	5.22	28.81
stg	string	36.33	23.34	16.73	5.78
Bx42	Bx42	13.8	7.37	11	2.55
FRG1	FSHD region gene 1	6.76	1.67	3.1	0.94
CG32473		58.83	24.65	8.16	1.05
Ufd4	Ubiquitin fusion-degradation 4-like	10.9	6.68	9.51	3.68
Ugt37C1	UDP-glycosyltransferase family 37 member C1	8.93	7.8	9.46	2.26
Alr	Augmenter of liver regeneration	6.35	4.02	1.46	1.74
CG6340		8.18	17.49	13.7	8.24
Papss	PAPS synthetase	10.43	6	2.12	2.39
TfIIS	RNA polymerase II elongation factor	9.61	1.67	2.69	0.74
RpL11	Ribosomal protein L11	0	0	0	49.07
CG15418		6.65	9.01	11.64	5.1
NP15.6	NP15.6	174.06	125.62	109.12	51.26
Atg1	Autophagy-related 1	5.89	5.1	6.28	2.73
rumpel	rumpel	2.49	5.88	7.25	7.88
CG32500		77.24	39.26	38.13	53.34
NAT1	NAT1	107.83	80.22	65.41	37.99
pen-2	presenilin enhancer	6.47	4.9	4.09	3.63
SREBP	Sterol regulatory element binding protein	24.4	24.92	28.2	33.79
Hexo2	Hexosaminidase 2	5.06	9.43	0	0
mrn	marionette	11.52	6.34	4.93	8.05
SCaMC	Short Calcium-binding Mitochondrial Carrier	20.7	13.3	12.38	2.95
Nup358	Nucleoporin 358kD	6.59	2.67	3.96	1.03
Rbp1	RNA-binding protein 1	9.5	26.53	17.55	16.84
P5cr	Pyrroline 5-carboyxlate reductase	10.23	4.92	5.47	0.89
hgo	homogentisate 1,2-dioxygenase	0	0	0.04	4.2
AstC	Allatostatin C	10.03	7.59	7.92	9.22
eIF3c	eukaryotic translation initiation factor 3 subunit c	177.23	84.84	73.47	27.99
CG12608		8.9	1.69	3.26	2.14
CG7218		4.46	5.39	4.94	1.74
Acox3	Acyl-CoA oxidase 3	3.94	1.12	1.29	0.25
shot	short stop	2.66	4.95	8.84	1.77
CG2145		13.64	11.72	17.78	7.21
Rs1	Rs1	10.36	2.78	2.97	1.14
CG11899		32.44	7.23	2.2	0.13
CG5397		19.19	10.28	5.5	0.59
mRpL41	mitochondrial ribosomal protein L41	17.45	10.49	7.91	2.22
PH4alphaEFB	prolyl-4-hydroxylase-alpha EFB	4.07	0.96	0.92	0.56
Nup44A	Nucleoporin at 44A	18.88	10.08	10.28	3.29
Mcad	Medium-chain acyl-CoA dehydrogenase	0	0	0	7.52
CG17036		8.99	2.38	1.39	0.54
eIF2gamma	eukaryotic translation initiation factor 2 subunit gamma	131.06	85.7	51.23	24.56
La	La autoantigen-like	38.3	9.08	13.57	2.39
Aladin	Aladin	3.94	1.23	2.56	0.16
Dhc64C	Dynein heavy chain 64C	11.47	13.29	11.28	3.67
Oscillin	Oscillin	19.07	20.41	11.64	2.18
Alp8	Alkaline phosphatase 8	6.33	2.7	3.33	1.99
kz	kurz	5.91	1.7	3.86	0.94
Cchl	Cytochrome c heme lyase	0	0	0	4.86
Rh6	Rhodopsin 6	65.45	402.04	1167.49	1191.73
Gmd	GDP-mannose 4,6-dehydratase	9.82	4.64	4.97	0.95
Kpc2	Kip1 ubiquitination-promoting complex subunit 2	4.34	2.13	4.97	2.8
Klc	Kinesin light chain	3.87	2.45	2.05	1.28
Letm1	Leucine zipper and EF-hand containing transmembrane protein 1	3.73	1.54	1.75	1.6
rump	rumpelstiltskin	0	0	0	3.79
Rpn8	Regulatory particle non-ATPase 8	48.8	45.64	35.46	11.47
CG6055		0	0	0	22.65
CG4858		9.12	7.93	8.2	3.47
mRpL14	mitochondrial ribosomal protein L14	36.47	23.2	26.07	30.35
ras	raspberry	27.42	13.45	29.33	7.86
Ctr1A	Copper transporter 1A	23.51	12.16	10.55	11.9
Coq2	Coenzyme Q biosynthesis protein 2	7.21	2.71	1.43	1.21
AsnRS	Asparaginyl-tRNA synthetase	32.98	36.23	10.74	7.64
CG4686		21.14	13.82	9.11	8.71
CG2972		44.3	11.59	18.46	10.06
Nulp1	Nuclear localized protein 1	7.15	5.12	5.67	1.54
AP-1-2beta	Adaptor Protein complex 1/2, beta subunit	21.93	21.96	24.47	5.97
Thor	Thor	24.37	7	7.43	3.6
Est-6	Esterase 6	21.5	195.58	0.98	3.24
pr	purple	4.01	0.92	0.79	0.12
CG12863		10.64	3.99	4.72	3.71
GlnRS	Glutaminyl-tRNA synthetase	15.06	10.24	5.76	2.62
CG31637		4.63	5.89	1.42	1.59
CG10347		6.26	1.59	2.13	0.54
mRpL53	mitochondrial ribosomal protein L53	3.82	3.17	3.31	1.94
Edem1	ER degradation enhancer, mannosidase alpha-like 1	4.21	3.75	2.31	0.85
CG10139		4.15	1.73	1.19	1.36
CG6565		4.36	3.16	3.43	0.28
Alp12	Alkaline phosphatase 12	0.35	0.13	4.19	2.04
CG11050		4.92	3.2	2.23	4
Pka-R1	Protein kinase, cAMP-dependent, regulatory subunit type 1	15.48	14.76	22.54	4.7
Srr	Serine racemase	6.37	4.1	15.19	2.05
Hr3	Hormone receptor 3	16.75	12.42	0.57	1.18
CG6013		5.3	2.84	3.28	2.03
l(2)37Cb	lethal (2) 37Cb	4.17	3.77	3.81	0.81
DCTN3-p24	Dynactin 3, p24 subunit	35.91	38.17	25.26	47.39
CG7556		4.27	3.74	2.12	0.78
COX7AL2	Cytochrome c oxidase subunit 7A-like 2	57.77	57.79	47.03	25.38
Mdr50	Multi drug resistance 50	10.98	5.03	2.16	0.48
CG5805		13.31	9.25	4.57	14.88
mRpL23	mitochondrial ribosomal protein L23	10.85	7.53	5.53	3.58
mRpL54	mitochondrial ribosomal protein L54	17.75	15.85	12.09	12.59
mRpS31	mitochondrial ribosomal protein S31	8.21	3.87	4.66	0.99
stl	stall	0.92	5.06	0.87	0.42
CG8635		0	0	0	5.03
aurA	aurora A	15.1	2.96	7.02	0.05
mRpS16	mitochondrial ribosomal protein S16	17.4	9.06	7.08	3.55
cpa	capping protein alpha	14.54	2.12	2.34	3.15
eEF1beta	eukaryotic translation elongation factor 1 beta	0	0	0	23
CG5390		10.29	19.7	77.4	57.31
Pepck2	Phosphoenolpyruvate carboxykinase 2	30.7	25.65	76.37	12.48
Marf	Mitochondrial assembly regulatory factor	6.84	2.98	3.83	0.86
CG11638		7.78	2.58	1.14	1.51
CG8492		18.28	30.39	6.12	0.95
Torsin	Torsin	20.94	9.51	13.68	6.92
AspRS	Aspartyl-tRNA synthetase	45	35.47	15.4	10.95
betaCOP	Coat Protein (coatomer) beta	39.88	28.41	18.47	5.56
Gpdh1	Glycerol-3-phosphate dehydrogenase 1	19.86	6.46	8.12	0.82
eIF2alpha	eukaryotic translation initiation factor 2 subunit alpha	22.15	11.78	8.98	2.34
Cdk5	Cyclin-dependent kinase 5	8.03	5	3.31	3.42
blw	bellwether	0	0	0	34.76
pho	pleiohomeotic	12.44	6.17	10.89	4.29
Mettl4	Methyltransferase like 4	3.57	4.53	3.51	5.43
IFT20	Intraflagellar transport 20	5.24	3.73	3.05	4.46
Eaat2	Excitatory amino acid transporter 2	5.11	5.35	5.53	0.58
AOX3	Aldehyde oxidase 3	11.51	3.24	1.18	1.06
CG4115		283.82	1913.62	0.68	184.29
CG14715		16.15	15.91	10.4	5.59
meep	meep	0	0	0	14.28
CG9921		5.34	4.23	2.71	1.98
Pym	Partner of Y14 and Mago	4.5	1.95	2.12	1.2
CG7950		20.44	4.95	6.19	3.81
GILT3	Gamma-interferon-inducible lysosomal thiol reductase 3	56.13	23.13	153.45	7.87
CG1575		14.36	2.77	7.5	2.2
CG10417		75.57	14.21	24.7	3.32
CG5934		16.82	21.5	22.93	11.12
Kr-h1	Kruppel homolog 1	49.96	31.01	257.58	165.22
CG41128		0	0	0	8.23
CG9733		11.22	29.37	5.62	3.98
CG6962		4.37	1.65	2.82	0.25
CG3226		92.1	36.97	48.63	7.49
Sara	Smad anchor for receptor activation	4.2	3.34	4.88	1.56
Polr3F	RNA polymerase III subunit F	7.7	4.75	2.76	3.36
grp	grapes	64.38	16.4	29.87	6.3
CG8326		27.16	9.56	7.25	13.02
CG8132		5.17	4.62	4.04	0.87
cher	cheerio	19.38	28.45	18.49	5.42
Sgt	small glutamine-rich tetratricopeptide containing protein	5.46	2.63	2.55	0.82
alphaTub85E	alpha-Tubulin at 85E	120.31	75.57	78.36	49.91
SPoCk	Secretory Pathway Calcium atpase	6.16	4.25	4.31	1.37
nclb	no child left behind	45.62	13.15	23.41	7.12
E(Pc)	Enhancer of Polycomb	5.53	3.42	5.87	2.51
gammaCOP	Coat Protein (coatomer) gamma	20.53	18.5	13.19	3.3
Ephrin	Ephrin	3.33	2.42	3.99	0.6
hrm	hermes	13.62	0.28	0.05	0.07
Mvk	Mevalonate kinase	23.71	7.42	10.26	5.46
Set	Set	70.94	14.63	8.28	5.26
CG11752		0	0	0	5.6
CG10674		22.04	14.6	11.95	6.42
EMC8-9	ER membrane protein complex subunit 8/9	5.92	3.62	2.96	0.9
Nup160	Nucleoporin 160kD	13.91	5.05	6.63	1.66
Atg3	Autophagy-related 3	4.14	3.18	2.05	0.32
Desi	Desiccate	0.08	4.24	0.5	0.04
jhamt	juvenile hormone acid methyltransferase	3.05	2.61	3.5	4.93
RhoGEF64C	Rho guanine nucleotide exchange factor at 64C	1.75	2.77	3.85	1.13
gudu	gudu	5.54	10.31	22.24	3.56
CG8128		4.81	1.43	1.74	0.33
CG6867		3.37	3.64	6.25	1.58
CG45050		29.07	52.31	81.97	40.82
Pgm1	Phosphoglucose mutase 1	10.53	7.21	7.17	0.51
CLS	Cardiolipin synthase	3.82	0.96	2.73	0.29
l(3)neo43	lethal (3) neo43	7.31	2.89	3.58	3.2
ATPsynbeta	ATP synthase, beta subunit	26.43	4.44	2.38	0.13
Cht7	Chitinase 7	5.36	10.34	10.75	4.45
CG31548		60.77	37.05	31.14	10.11
mRpS7	mitochondrial ribosomal protein S7	52.34	31.69	26.6	17.69
CG6465		3.9	1.44	1.42	0.82
Cisd2	CDGSH iron sulfur domain 2	0	0	0	9.12
Rpn1	Regulatory particle non-ATPase 1	71.36	79.36	76.23	13.36
sls	sallimus	9.33	12.65	18.79	4.79
Rpn9	Regulatory particle non-ATPase 9	108.66	138.61	153.55	42.46
CAH2	Carbonic anhydrase 2	0	0	0	8.42
CG5235		4.03	3.59	8.24	4.1
fwe	flower	6.96	5.94	1.67	2.96
HnRNP-K	Heterogeneous nuclear ribonucleoprotein K	54.04	32.02	42.74	8.9
CG8507		8.3	7.04	7.41	3.7
CG12170		5.56	3.41	2.43	0.82
CG3702		17.46	10.55	8.46	2.45
hb	hunchback	0.25	2.22	4.51	0.68
Pisd	Phosphatidylserine decarboxylase	7.13	3.25	1.53	0.07
CG8028		5.35	0.82	1.34	0
garz	gartenzwerg	11.42	13.71	8.81	5.13
axo	axotactin	40.07	6.15	2.32	0.25
nAChRbeta3	nicotinic Acetylcholine Receptor beta3	28.67	7.3	5.65	3.17
Tpi	Triose phosphate isomerase	0	0	0	21.03
RpL23A	Ribosomal protein L23A	2354.15	1645.76	1716.15	1051.97
mRpS35	mitochondrial ribosomal protein S35	7.56	4.47	4.05	1.84
Cypl	Cyclophilin-like	29.5	16.43	13.34	6.81
Hsc70Cb	Hsc70Cb	26.49	10.39	12.66	1.28
Zfrp8	Zinc finger protein RP-8	14.82	6.35	6.97	2.57
par-1	par-1	6.63	7.04	5.34	0
IP3K2	Inositol 1,4,5-triphosphate kinase 2	3.77	2.88	5.19	1.78
CG1418		4.87	2.53	2.18	1.18
Srrm234	Serine-arginine repetitive matrix 2/3/4	17.28	7.96	7.9	6.32
cbc	crowded by cid	20.74	8.59	13.96	3.65
Slimp	Seryl-tRNA synthetase-like insect mitochondrial protein	12.38	9.21	7.19	4.31
CG12128		24.06	7.83	14.92	6.17
GluProRS	Glutamyl-prolyl-tRNA synthetase	46.72	34.14	20.65	12.45
Scox	Synthesis of cytochrome c oxidase	31.53	22.04	12.8	8.54
Ugalt	UDP-galactose transporter	3.7	3.21	2.34	0.81
Regnase-1	Regnase 1	5.5	4.49	3.32	1.4
Naprt	Nicotinate phosphoribosyltransferase	7.05	1.64	0.86	0.92
Trxr-1	Thioredoxin reductase-1	0	0	0	9.24
Karybeta3	Karyopherin beta 3	70.51	34.52	64.94	12.26
ND-B16.6	NADH dehydrogenase (ubiquinone) B16.6 subunit	190.89	167.13	123.97	72.88
Pus7	Pseudouridine synthase 7	89.55	25.02	34.73	3.43
CG13284		11.83	38.71	7.54	3.05
Spp	Signal peptide peptidase	14.17	10.48	5.3	1.87
Grx5	Glutaredoxin 5	27.16	15.65	10.01	13.41
Arr2	Arrestin 2	0	0	0	4.03
His3:CG33863	His3:CG33863	12.69	8.57	14.23	0.88
E(spl)mgamma-HLH	Enhancer of split mgamma, helix-loop-helix	23.02	20.52	33.44	15.14
CG4766		3.92	2.23	2.17	0.57
ScsbetaG	Succinyl-coenzyme A synthetase beta subunit, GDP-forming	12.81	4.64	4.42	0.51
Gbp2	Growth-blocking peptide 2	0	183.2	208.53	154.29
Nipped-B	Nipped-B	5.55	4.17	5	1.01
Cpr65Aw	Cuticular protein 65Aw	35.66	15961.4	27.97	9827.01
osa	osa	11.86	8.49	12.33	1.78
CG42827		0	14.82	1.85	345.32
wapl	wings apart-like	4.66	3.23	2.43	0.7
CG9095		4.2	5.97	0.46	0.22
Fum1	Fumarase 1	104.8	65.91	70.76	9.87
RpLP0-like	Ribosomal protein LP0-like	51.97	9.73	15.18	6.37
COX4	Cytochrome c oxidase subunit 4	372.68	281.43	307.73	88.12
CG31249		18.7	4.51	6.69	0.23
Ilp5	Insulin-like peptide 5	0	0	0	4
PCID2	PCI domain-containing protein 2	18.4	6.23	8.57	1.1
nes	nessy	11.21	1.08	0.39	0
Act79B	Actin 79B	1169.73	3978.18	1666.83	2469.06
St2	Sulfotransferase 2	93.55	6.08	9.14	2.38
CG32590		23.39	11.59	9.5	22.28
SmydA-5	SET and MYND domain containing, arthropod-specific, member 5	6.53	11.53	9.3	2.64
Sec31	Secretory 31	7.49	3.68	2.55	0.62
eIF3a	eukaryotic translation initiation factor 3 subunit a	73.45	28.14	28.76	15.21
Sec6	Secretory 6	4.36	3.37	3.25	0.98
mbo	members only	5.57	1.94	2.01	0.52
CG1440		20.37	16.62	16.61	1.47
caz	cabeza	172.57	67.47	97	18.38
CG1677		4.73	1.26	2.15	0.35
Prosbeta7	Proteasome beta7 subunit	0	0	0	11.33
CG40472		0	0	0	8.65
CG6700		6.9	5.98	5.49	1.82
ect	ectodermal	14.54	44.01	0.09	0.1
Ogdh	Oxoglutarate dehydrogenase	10.82	5.15	4.72	1.07
ND-18	NADH dehydrogenase (ubiquinone) 18 kDa subunit	242.67	164.4	147.06	80.17
CG34039		3.82	4.48	3.77	1.54
m	miniature	7.65	8.86	0.42	0.08
CG15211		4.92	5.6	2.94	0.79
mbf1	multiprotein bridging factor 1	18.01	8.58	11.52	1.16
Rbm13	RNA-binding motif protein 13	49.75	15.62	12.16	13.82
CG14130		1.98	1.86	0.73	4.26
Snoo	Sno oncogene	4.19	7.06	7.66	1.43
Rsf1	Repressor splicing factor 1	0	0	0	67.22
Galt	Galactose-1-phosphate uridylyltransferase	8.27	3.1	2.19	0.97
Sbds	SBDS ribosome maturation factor	10.46	12.89	19.86	6.26
CG6225		11.05	14.71	10.41	6.03
Coq6	Coenzyme Q6	13.78	6.21	6.19	2
Hsp83	Heat shock protein 83	538.88	154.2	336.44	170.69
ABCB7	ATP binding cassette subfamily B member 7	8.48	4.49	3.63	3.2
Ran	Ran	0.08	0	0	13.02
Polr3C	RNA polymerase III subunit C	11.06	5.75	4.95	3.24
Smu1	Smu1 spliceosomal factor	14.37	8.15	9.13	2.97
Daao2	D-amino acid oxidase 2	15.1	3.82	4.49	0.73
mus101	mutagen-sensitive 101	8.02	4.01	5.09	2
Sptr	Sepiapterin reductase	34.79	40.98	30.33	12.13
Aldh-III	Aldehyde dehydrogenase type III	0	0	0	6.49
nop5	nop5	210.97	26.87	66.62	18.12
Nep3	Neprilysin 3	42.8	24.22	10.36	0.19
tn	thin	80.86	65.23	113.82	43.56
Nsf2	N-ethylmaleimide-sensitive factor 2	4.35	6.16	3.65	0.81
vig2	vig2	304.62	144.8	242.8	68.34
CG1724		0	0	0	14.05
CG3803		0	0	0	4.34
ReepA	Receptor expression enhancing protein A	3.76	2.02	7.29	1.03
fzy	fizzy	7.67	2.2	2.9	0.25
CG10077		0	0	0	5.81
EMC2A	ER membrane protein complex subunit 2A	36.11	18.61	21.57	3.15
CG3246		12.1	3.19	4.15	0.24
mRpL12	mitochondrial ribosomal protein L12	43.86	26.64	22.06	6.96
CG8950		5.09	2.84	4.67	1.19
dj-1beta	dj-1beta	41.59	20.78	17.09	17.22
Cpr78Cb	Cuticular protein 78Cb	20.07	6541.91	34.46	15305.19
Prp5	pre-mRNA processing factor 5	4.01	1.66	1.99	0.39
Psf3	Partner of Sld Five 3	4.16	1.83	3.07	1.87
CG13325		9.45	4.92	14.04	1.16
NHP2	NHP2	0	0	0	6.02
Atf3	Activating transcription factor 3	16.78	20.09	38.3	20.69
ninaC	neither inactivation nor afterpotential C	10.31	3.45	1.99	0.75
bug	bunker gear	4.9	1.7	2	0.39
CG8078		7.21	3.58	4.27	2.39
mRpS11	mitochondrial ribosomal protein S11	0	0	0	4.22
pros	prospero	4.97	3.86	3.87	1.22
Rb97D	Ribonuclear protein at 97D	1573.71	733.5	868.4	173.86
ND-13B	NADH dehydrogenase (ubiquinone) 13 kDa B subunit	0	0	0	4.67
nebu	nebulosa	6.38	0.09	0.04	0
alph	alphabet	5.84	3.13	2.49	0.83
Pmm2	Phosphomannomutase type 2	10.75	10.08	5.35	2.38
Ssu72	Ssu72 CTD phosphatase	4.16	3.05	5.78	7.4
Rpt5	Regulatory particle triple-A ATPase 5	75.61	101.26	98.61	17.44
SCCRO4	Squamous cell carcinoma-related oncogene 4	0	0	0	3.99
l(3)07882	lethal (3) 07882	12.8	4.51	4.5	1.12
yki	yorkie	19.03	13.15	16.54	5.71
CG3270		5.14	0.71	1.2	0.08
Gs1l	GS1-like	11.14	2.7	1.98	1.55
CG4045		16.6	4.32	7.83	5.99
Spn88Ea	Serpin 88Ea	0	0	0	5.08
Sys1	Sys1 golgi trafficking protein	4.23	3.84	1.62	1.83
Hsp60A	Heat shock protein 60A	0	0	0	11.38
morgue	modifier of rpr and grim, ubiquitously expressed	4.57	1.95	2.59	0.43
Fancl	Fancl	6.28	3.91	2.89	2.75
lwr	lesswright	0	0	0	9.69
CG8320		5.24	1.81	1.59	0.52
RfC38	Replication factor C 38kD subunit	11.87	4.9	9.36	4.18
CCT5	Chaperonin containing TCP1 subunit 5	0	0	0	8.47
tos	tosca	5.84	1.94	3.83	1.58
Sec24CD	Secretory 24CD	16.08	22.25	10.55	2.87
CG14820		1257.63	188.01	18.79	1.81
Col4a1	Collagen type IV alpha 1	4.84	6.12	6.11	1.27
CG3630		3.76	6.35	6.18	7.51
CG12896		148.71	125.59	82.34	23.05
Gdi	GDP dissociation inhibitor	25.33	11.66	14.15	3.25
wap	wings apart	6.17	1.55	1.93	0.34
CG11596		4.33	0.88	2.43	0.23
Dera	Deoxyribose-phosphate aldolase	15.31	5.11	5.22	1.24
Slh	SLY-1 homologous	5.28	4.07	4.29	0.69
Irp-1B	Iron regulatory protein 1B	7.26	1.93	2.29	0.49
Cht6	Chitinase 6	3.67	13.86	4.21	2.47
cib	ciboulot	10.78	9.2	5.61	3.76
Peritrophin-A	Peritrophin A	206.9	379.56	920.56	264.27
CG12499		11.48	2.53	4.36	1.14
CG4679		14.75	7.1	8.81	1.98
Fkbp39	FK506-binding protein 39kD	0	0	0	4.87
Pex3	Peroxin 3	45.21	26.26	22.37	16.78
RpLP0	Ribosomal protein LP0	0	0	0	37.06
CG6693		5.91	1.24	5.77	0.76
CG10075		12.71	7.74	8.09	5.05
viaf	viral IAP-associated factor	49.46	55.44	40.75	21.23
ics	icarus	4.03	4.78	6.29	1.43
CG11670		5.54	12.63	16.39	7.07
CG5554		13.77	5.28	5.96	1.85
Lam	Lamin	43.91	28.36	22.52	5.04
CG9300		4.57	1.67	2.38	0.33
vri	vrille	28.84	26.88	62.09	46.55
CG10565		20.86	6.71	14.51	3.72
mt:CoII	mitochondrial Cytochrome c oxidase subunit II	0.2	0	0.88	313.69
ThrRS	Threonyl-tRNA synthetase	69.23	40.62	29.64	8.71
gbb	glass bottom boat	0	0	0	5.24
Eno	Enolase	0	0	0	17.45
lectin-46Ca	lectin-46Ca	0.05	4.64	27.68	28.25
Cpr47Eg	Cuticular protein 47Eg	0.37	451.41	1.37	449.16
TpnC4	Troponin C isoform 4	12.06	50.18	75.6	72.09
sea	scheggia	12.35	8.15	4.58	11.76
Prosbeta2	Proteasome beta2 subunit	168.59	187.76	146.99	45.64
CG6398		8.29	7.46	6.04	2.74
eIF3e	eukaryotic translation initiation factor 3 subunit e	354.05	186.63	162.39	111.25
RagA-B	Ras-related GTP binding A/B	3.88	2.68	3.04	0.83
CG10222		24.86	9.17	8.97	1.19
mRpL18	mitochondrial ribosomal protein L18	22.27	10.17	5.53	6.47
l(2)05287	lethal (2) 05287	12.49	2.46	5.29	0.72
T3dh	Type III alcohol dehydrogenase	6.97	1.39	1.52	0.14
Ance	Angiotensin converting enzyme	3.26	15.22	4.65	2.46
CG8563		33.48	28.55	14.89	8.04
Pyroxd1	Pyridine nucleotide-disulfide oxidoreductase domain 1	7.98	4.96	3.86	3.86
SF2	Splicing factor 2	0	0	0	5.41
SdhB	Succinate dehydrogenase, subunit B (iron-sulfur)	0	0	0	10.75
nrv3	nervana 3	0	0.05	0	80.71
Ets98B	Ets at 98B	20.15	18.6	29.64	17.2
Naxd	NAD(P)HX dehydratase	13.57	8.72	9.66	1.64
ASPP	Ankyrin-repeat, SH3-domain, and Proline-rich-region containing Protein	4.53	5.04	4.88	2.16
CG7523		7.91	2.33	2.53	1.52
Lis-1	Lissencephaly-1	3.81	2.06	1.62	1.23
CG31301		10.99	3.97	5.16	2.68
Ugt35E2	UDP-glycosyltransferase family 35 member E2	252.94	23.32	6.48	0.2
holn1	hole-in-one	4.07	1.69	3.92	0.63
Gp93	Glycoprotein 93	93.09	77.51	59.05	12.58
CG33932		7.5	4.25	4.74	2.38
jbug	jitterbug	3.21	6.43	4.15	1.32
eIF3l	eukaryotic translation initiation factor 3 subunit l	96.78	61.43	55.68	35.75
Ald1	Aldolase 1	0.04	0	0	35.51
Syp	Syncrip	26.49	16.7	26.33	3.1
RpL28	Ribosomal protein L28	2419.95	1721.4	1666.05	2287.26
ens	ensconsin	3.59	5.36	5.72	1.89
TwdlF	TweedleF	0.65	9.74	2.11	297.01
Bgb	Big brother	11.6	8.07	8.35	3.77
cmpy	crimpy	2.87	6.03	7.28	4.61
CG30291		22.43	21.81	14.17	8.85
UbcE2M	NEDD8-conjugating enzyme UbcE2M	49.49	26.99	24.97	28.24
zld	zelda	14.24	4.85	7.85	2.07
Sarm	Sterile alpha and Armadillo motif	1.85	1.84	1.74	4.67
mRpL3	mitochondrial ribosomal protein L3	4.92	3.15	2.67	0.69
Oatp58Dc	Organic anion transporting polypeptide 58Dc	8.09	1.47	2.56	2.16
Sf3b1	Splicing factor 3b subunit 1	4.35	4.08	4.16	1.05
Hex-A	Hexokinase A	2.63	1.15	0.98	4.65
Arp6	Actin-related protein 6	6.53	1.66	2.33	0.54
CG7179		318.15	284.76	42.52	20.87
Las	Lipoic acid synthase	12.36	8.15	8.61	2.56
CG9294		0.08	0	0.32	4.94
Nak	Numb-associated kinase	6.08	4.22	5.47	2.47
UQCR-6.4	Ubiquinol-cytochrome c reductase 6.4 kDa subunit	293.06	230.2	198.25	175.15
Vhl	von Hippel-Lindau	17.23	15.34	9.07	13.75
ppl	pumpless	0	0	0	5.97
CG9673		196.7	121	33.42	5.44
Cad88C	Cadherin 88C	3.84	6.13	7.76	2.29
Pcyt1	Phosphocholine cytidylyltransferase 1	3.82	0.99	0.46	0.08
CG6414		16.63	3.03	2.49	0.52
Prosbeta5R1	Proteasome beta5 subunit-related 1	0	0	0	5.64
pug	pugilist	10.3	3.5	5.03	0.23
CG30010		4.9	1.71	2.62	0.84
Rm62	Rm62	566.84	212.56	250.01	553.89
YL-1	YL-1	8.91	8.28	9.65	2.64
tomboy40	tomboy40	0	0	0	5.93
Nprl2	Nitrogen permease regulator-like 2	4.41	2.64	2	0.58
Ugt302E1	UDP-glycosyltransferase family 302 member E1	7.19	0.85	5.29	3.28
CG5921		2.36	6.6	3.58	1.46
alpha-Man-IIb	alpha-Mannosidase class II b	3.89	6.15	7.33	2.39
Mi-2	Mi-2	22.63	8.96	13.35	3.18
NELF-B	NELF-B	4.98	3.33	4.26	1.15
Nup54	Nucleoporin 54kD	8.9	4.1	6.72	1.52
Psa	Puromycin sensitive aminopeptidase	48.05	22.42	24.35	2.58
CG1234		30.07	7.35	12.8	3.85
Sms	Spermine synthase	15.22	5.09	5.7	1.3
Zpr1	Zpr1	5.93	3.44	3.78	1.16
CAH6	Carbonic anhydrase 6	74.76	8.47	0.44	0.57
Pli	Pellino	3.8	1.84	2.22	2.88
Ets21C	Ets at 21C	4.48	2.27	6.52	18.19
dpa	disc proliferation abnormal	8.73	1.81	8.2	0.31
CG4849		24.75	7.49	9	3.1
Nop60B	Nucleolar protein at 60B	37.76	4.42	12.56	1.95
Act88F	Actin 88F	0	0	0	36.57
CG8435		3.71	2.43	2.69	0.58
RfC4	Replication factor C subunit 4	18.86	6.51	11.81	3.32
TTLL4B	Tubulin tyrosine ligase-like 4B	5.42	2.85	2.92	1.84
AnxB11	Annexin B11	9.25	8.99	6.61	4.37
Stt3B	Catalytic subunit 3B of the oligosaccharyltransferase complex	25.37	12.33	10	0.87
alc	alicorn	18.68	13.72	11.59	9.84
rdx	roadkill	9.45	10.33	3.87	3.2
Odc2	Ornithine decarboxylase 2	54.43	28.98	33.56	10.04
Chi	Chip	3.93	2.1	2.59	0.54
ksh	kish	24.95	26.92	12.36	14.58
Rh2	Rhodopsin 2	604.27	1026.12	854.54	334.26
SNRPG	Small nuclear ribonucleoprotein G	0	0	0	5.53
heph	hephaestus	32.68	19.95	30.5	5.71
spo	spook	13.38	5.53	6.01	2.37
Cpr30F	Cuticular protein 30F	4.34	8.35	0.13	0.17
Dip-B	Dipeptidase B	33.87	10.65	7.5	0.31
Cpr30B	Cuticular protein 30B	11.34	300.54	96.53	86.51
Nmda1	N-methyl-D-aspartate receptor-associated protein	14.11	17.73	19.74	12.38
nrv2	nervana 2	73.91	49.03	40.42	32.96
CG7231		7.67	4.36	13.12	2.33
emp	epithelial membrane protein	3.03	23.44	21.11	6.37
ND-PDSW	NADH dehydrogenase (ubiquinone) PDSW subunit	113.52	77.8	61.04	77.09
ImpE1	Ecdysone-inducible gene E1	5.97	0.65	7.29	2.05
mts	microtubule star	0	0	0	4.02
rho-7	rhomboid-7	4.94	2.18	1.33	0.95
betaTub97EF	beta-Tubulin at 97EF	0	0	0	35.05
ND-39	NADH dehydrogenase (ubiquinone) 39 kDa subunit	143.44	117.08	116.21	30.07
CG9154		5.39	4	4.18	2.42
fl(2)d	female lethal d	13.14	7.8	9.07	2.29
Mic26-27	MICOS subunit 26/27	9.74	4.51	2.81	0.68
CG34117		14.93	11.06	8.34	9.96
Utx	Utx histone demethylase	7.77	4.79	4.87	1.14
CG1542		50.69	8.18	10.78	7.1
RpS19b	Ribosomal protein S19b	3196.79	2191.19	2181.66	1942.07
CG6984		6.1	3.41	3.26	2.72
Rh3	Rhodopsin 3	5.11	2.2	2.97	1.09
mRpL46	mitochondrial ribosomal protein L46	11.28	3.14	4.18	0.84
kra	krasavietz	103.25	74.27	85.12	20.88
tun	tungus	8.35	10.69	9.23	4.3
DCTN5-p25	Dynactin 5, p25 subunit	8.2	5.35	7.47	2.12
Cln7	Cln7	7.31	5.68	1.6	1.26
CG34458		21.11	8.58	4.87	0.79
Tim17b	Translocase of the inner mitochondrial membrane 17b	24.19	5.55	7.68	2.6
Lamtor2	Late endosomal/lysosomal adaptor, MAPK and MTOR activator 2	20.77	13.67	9.58	18.51
smash	smallish	11.85	7.96	12.71	2.48
bur	burgundy	10.58	3.73	5.14	0.71
CG9485		33.77	29.79	35.22	16.19
eIF4B	eukaryotic translation initiation factor 4B	7.34	2.81	3.64	0.72
CSN1b	COP9 signalosome subunit 1b	9.04	4.84	5.21	1.02
CG15818		0	1.99	4.29	39.32
Arpc1	Actin-related protein 2/3 complex, subunit 1	0	0	0	4.94
Cka	Connector of kinase to AP-1	5.16	6.74	7.85	2
DNAlig1	DNA ligase 1	10.95	3.58	9.8	2.22
mys	myospheroid	6.7	11.18	14.7	4.77
Urm1	Ubiquitin-related modifier 1	7.87	4.81	6.83	6.01
Cbp20	cap binding protein 20	8.02	5.36	4.98	1.56
colt	congested-like trachea	41.68	44.92	37.36	3.15
CG12713		20.14	9.64	10.09	16.24
Droj2	DnaJ-like-2	0	0	0	4.78
CRIF	CR6-interacting factor	13.34	5.55	5.85	2.94
DMAP1	DNA methyltransferase 1 associated protein 1	5.37	2.73	3.05	1.09
Pp2A-29B	Protein phosphatase 2A at 29B	79.54	62.5	73.34	17.15
Sod2	Superoxide dismutase 2 (Mn)	95.33	63.04	72.88	14.48
Prp18	Prp18	8.17	2.58	2.35	1.43
mRpL39	mitochondrial ribosomal protein L39	16.9	10.22	9.89	3.57
His3.3A	Histone H3.3A	0	0	0	96.59
CG3430		2.84	1.56	7.57	0.66
GluRS-m	Glutamyl-tRNA synthetase, mitochondrial	4.44	5.71	4.6	1.49
GC1	Glutamate Carrier 1	7.53	1.62	2.24	0.15
Nrg	Neuroglian	10.94	8.09	7.89	5
CSN8	COP9 signalosome subunit 8	42.5	17.55	14.66	16.97
Nagk	N-acetylglucosamine kinase	7.19	4.76	8.28	4.11
CG2021		10.08	1.34	2.65	0.7
CG8207		25.5	17.92	13.59	3.62
CG34001		11.27	7.48	11.87	5.17
CG11586		6.07	4.65	3.11	3.1
CG13676		35.79	96.68	111.41	22.19
Serinc	Serine incorporator	4.78	7.09	14.15	4.6
Xpd	Xeroderma pigmentosum D	13.11	2.48	5.13	0.63
CG9596		7.13	1.6	2.95	1.25
Prosbeta5	Proteasome beta5 subunit	103.62	37.94	15.51	15.16
CG5808		7.45	2.88	1.94	4.74
D2hgdh	D-2-hydroxyglutaric acid dehydrogenase	18.64	7.36	10.98	1.03
Acn	Acinus	12.25	9.01	10.48	4.97
Alp1	Alkaline phosphatase 1	0	0	0	7.75
beag	beag	13.65	7.1	6.74	2.68
CG44774		26.45	16.03	9.29	20.55
ATPsynbetaL	ATP synthase, beta subunit-like	973.48	714.25	793.68	136.08
cn	cinnabar	26.72	6.88	6.46	2.55
CRMP	Collapsin Response Mediator Protein	4.92	1.87	1.64	0
ATPsynD	ATP synthase, subunit D	794.11	502.6	401.71	214.68
beta-PheRS	Phenylalanyl-tRNA synthetase, beta-subunit	8.61	5.23	4.31	1.92
CG12964		7.08	108.19	0.41	0.58
AdipoR	Adiponectin receptor	8.47	2.47	2.77	1.08
Hat1	Histone acetyltransferase 1	18.11	9.89	22	4.78
ND-B15	NADH dehydrogenase (ubiquinone) B15 subunit	132.45	76.48	67.53	106.36
Mtch	Mitochondrial carrier homolog 1	9.89	3.9	4.57	0.41
hyx	hyrax	12.81	8.27	8.96	6.02
nero	nero	8.88	5.26	8.98	2.65
SerRS	Seryl-tRNA synthetase	39.78	17.74	10.03	2.76
CG8223		45.02	20.73	49.75	7.82
CG2975		14.24	6.45	5.17	1.04
ND-30	NADH dehydrogenase (ubiquinone) 30 kDa subunit	0	0	0	5.51
mRpL42	mitochondrial ribosomal protein L42	27.84	10.03	9.44	17.92
RnrL	Ribonucleoside diphosphate reductase large subunit	16.22	3.58	14.05	0.29
Brd8	Bromodomain containing 8	3.84	1.93	2.49	0.52
ND-MNLL	NADH dehydrogenase (ubiquinone) MNLL subunit	7	1.4	3.88	0
slf	schlaff	0	0	0	8.45
Cpsf73	Cleavage and polyadenylation specificity factor 73	44.58	16.59	21.6	8.44
CG5021		4.58	1.61	2.48	0.24
Moe	Moesin	6.08	4.69	5.76	4.72
Vps60	Vacuolar protein sorting 60	8.27	8.05	7.47	4.41
Lon	Lon protease	14.18	9.62	7.27	1.37
CG3792		5.26	2.93	1.73	0.2
Rpn12	Regulatory particle non-ATPase 12	77.63	109.65	93.82	40.97
CG4882		8.21	3.53	3.23	1.57
eEF1gamma	eukaryotic translation elongation factor 1 gamma	1349.56	832.72	608.9	435.61
Mdh2	Malate dehydrogenase 2	0	0	0	26.2
mRpS25	mitochondrial ribosomal protein S25	53.24	26.81	19.02	27.56
Trxr-2	thioredoxin reductase 2	58.93	37.1	45.35	25.39
Rpt6	Regulatory particle triple-A ATPase 6	89.09	109.29	83.38	21.46
Sec13	Secretory 13	41.87	30.25	18.91	7.79
RpL8	Ribosomal protein L8	0	0	0	49.34
SCCRO	Squamous cell carcinoma-related oncogene	4.07	3.33	7.2	2.24
CG4438		0	0	0	3.74
TER94	Transitional endoplasmic reticulum 94	96.74	82.62	91.85	10.77
Polr1E	RNA polymerase I subunit E	21.13	7.73	11.75	6.14
Datp	Diadenosine tetraphosphatase	8.61	2.32	1.35	2
Cpr57A	Cuticular protein 57A	28.08	28.8	29.17	353.58
Jwa	Jwa	11.95	6.74	10.44	1.9
Sam-S	S-adenosylmethionine Synthetase	0	0	0	34.57
CG1218		5.63	1.71	2.55	1.5
CG15279		16.89	8.08	4.9	1.91
tho2	tho2	7.49	2.45	3.51	0.54
CG17633		1210.81	638.29	283.76	48.88
CG3709		9.73	5.11	5.87	2.83
awd	abnormal wing discs	0	0	0	21.57
Cpr97Ea	Cuticular protein 97Ea	0.28	1.41	5.77	11.27
Lsm10	Lsm10	8.71	6.76	6.57	3.88
CG10731		7.64	7.63	6.69	5.82
CG6006		8.49	2.16	3.34	2.57
Cpr49Ah	Cuticular protein 49Ah	1.54	745.38	2.42	3.97
YME1L	YME1 like ATPase	4.07	1.11	1.05	0.14
Cpr72Eb	Cuticular protein 72Eb	82.48	5.82	181.54	11.69
Pop5	POP5 ribonuclease P/MRP subunit	9.59	9.44	7.84	8.6
t	tan	9.3	6.55	7.1	2.21
MED21	Mediator complex subunit 21	3.88	2.99	2.85	1.31
CG7781		20.83	3.92	2.91	0.93
CG18473		11.58	11.05	8.8	2.1
Muc68E	Mucin 68E	0	0	0	7.24
eRF1	eukaryotic translation release factor 1	9.49	8.26	6.68	0.89
Cht4	Chitinase 4	0	0	0.04	4.33
CNT1	Concentrative nucleoside transporter 1	18.82	1.78	0.88	0.05
Pp1alpha-96A	Protein phosphatase 1alpha at 96A	60.5	44.53	44.31	21.28
Dsp1	Dorsal switch protein 1	0	0	0	25.67
CG32052		12.05	4.17	4.58	2.12
RpL3	Ribosomal protein L3	0	0	0	57.36
Spg7	Paraplegin	25.4	11.66	11.59	3.62
CG3376		109.89	56	10.7	17.22
CG11474		10.66	5.53	6.48	2.35
kdn	knockdown	153.2	84.7	82.18	8.12
Polr1C	RNA polymerase I and III subunit C	9.44	1.58	1.15	2.11
Hsp70Bbb	Heat shock protein 70 Bbb	0	0	0.02	6.85
CG2918		13.37	4.83	2.63	0.73
Hsp68	Heat shock protein 68	232.61	103.55	74.53	98.58
CG9471		120.14	78.63	55.41	26.4
yip2	yippee interacting protein 2	0	0	0	9.33
Exn	Ephexin	7.34	15.13	13.15	7.42
APC4	Anaphase Promoting Complex subunit 4	8.89	2.84	4.12	0.91
Trmt112	tRNA methyltransferase subunit 11-2	50.94	20.94	13.27	28.72
Taf12	TBP-associated factor 12	3.11	2.73	4.56	0.86
Es2	Es2	3.6	4.78	4.01	2.23
CG13850		27.38	14.27	9.4	3.52
CG1161		6.43	5.59	4.85	2.89
Taf10b	TBP-associated factor 10b	64.84	42.72	33.29	44.49
Echs1	Enoyl-CoA hydratase, short chain 1	0	0	0	6
Mad1	Mitotic arrest-deficient 1	5.77	2.38	4.24	1.06
wus	wurst	5.9	5.12	3.68	0.63
Pp1-13C	Protein phosphatase 1 at 13C	0	0	0	5.47
HDAC1	Histone deacetylase 1	16.57	6.43	13.91	1.2
ppan	peter pan	0	0	0	4.68
LanB1	LanB1	4.86	8.4	8.85	1.46
Hml	Hemolectin	1.76	2.97	5.68	0.81
RpS3A	Ribosomal protein S3A	0	0	0.07	46.05
CG3740		7.51	4.11	5.46	2.68
RPA2	Replication protein A2	27.47	9.46	25.82	3.11
Gld	Glucose dehydrogenase	0.09	6.16	0.76	0.17
CG6839		39.23	20.18	1.59	0.19
TrpRS	Tryptophanyl-tRNA synthetase	82.11	33.2	26.93	12.22
mRpL48	mitochondrial ribosomal protein L48	28.25	22.59	21.67	19.73
Rrp46	Rrp46	14.75	7.68	7.19	3.93
ND-20L	NADH dehydrogenase (ubiquinone) 20 kDa subunit-like	174.48	134.06	109.99	34.74
lsn	larsen	7.5	4.99	3.05	2.38
EloB	Elongin B	29.55	22.31	19.3	4.18
Surf4	Surfeit 4	9.18	5.44	2.06	0.5
Fuca	alpha-L-fucosidase	2.95	6.49	9.53	1.67
ATPsynG	ATP synthase, subunit G	0	0.22	0	18.14
Tsp74F	Tetraspanin 74F	0.97	0.99	1.06	7.81
Tat	Tyrosine aminotransferase	18.61	2.92	3.15	0.59
ND-B17	NADH dehydrogenase (ubiquinone) B17 subunit	131.85	84.03	78.93	28.64
CG9386		13.89	10.47	9.48	5.7
CG12084		6.84	4.11	5.6	2.84
Septin2	Septin 2	43.34	25.82	19.33	9.84
Acsf2	Acyl-CoA synthetase family member 2	21.17	7.75	6.01	1.92
CG3961		5.24	3.85	3.21	1.81
Ts	Thymidylate synthase	14.61	5.16	6.87	0.75
RpL6	Ribosomal protein L6	0	0	0	61.9
CG16723		13.36	1.96	1.27	0.05
lama	lamina ancestor	13.25	17.94	15.71	4.22
Prestin	Prestin	2.26	1.12	2.44	24.29
Ak1	Adenylate kinase 1	30.69	89.86	122.12	10.35
CstF64	Cleavage stimulation factor 64 kD subunit	18.18	8.02	9.95	2.41
IA-2	IA-2 protein tyrosine phosphatase	11.03	13.85	16.34	9.57
CG8170		1.77	11.06	0.09	0.23
Pburs	Partner of Bursicon	7.68	3.83	4.6	10.48
cpb	capping protein beta	8.59	7.99	5.32	1.14
Ubi-p5E	Ubiquitin-5E	0	0	0	15.12
Rpn6	Regulatory particle non-ATPase 6	76.07	97.25	115.29	16.34
CG5510		4.06	3.06	2.45	0.98
AQP	aquaporin	10.19	4.1	3.7	1.03
P5cr-2	Pyrroline-5-carboxylate reductase-like 2	143.92	16.37	19.24	9.83
wal	walrus	92.35	50.86	34.45	3.65
myd	mayday	1.43	5.57	1.09	1.15
CG14205		14.34	11.59	14.81	0.74
drm	drumstick	0	0	0	4.68
CG33303		84.83	45.57	31.05	6.39
Vha36-1	Vacuolar H[+] ATPase 36kD subunit 1	0	0	0	4.05
Vha13	Vacuolar H[+] ATPase 13kD subunit	0	0	0	14.18
Bap60	Brahma associated protein 60kD	23.45	11.4	22.52	2.99
ome	omega	6.53	9.57	22.4	8.97
Dic1	Dicarboxylate carrier 1	4.21	1.19	1.38	0.62
ATPsynE	ATP synthase, subunit E	974.98	698.82	645.1	291.03
TwdlX	TweedleX	0	7.17	0.14	0.96
Nmd3	Nonsense-mediated mRNA 3	11.71	1.97	4.34	1.07
x16	x16 splicing factor	0	0	0	6.09
CG11030		29.96	7.59	9.74	17.36
NAAT1	Nutrient Amino Acid Transporter 1	1.49	3.43	4.56	6.49
DPCoAC	Dephosphocoenzyme A carrier	19.72	6.75	2.25	8.76
CG9389		7.85	4.97	3.44	2.6
CCAP	Crustacean cardioactive peptide	11.17	8.44	8.04	17.77
Sac1	Sac1 phosphatase	34.02	17.84	13.61	2.65
tw	twisted	12.99	29.17	5.01	2.77
Uck	Uridine-cytidine kinase	4	0.93	0.23	0.59
Usp14	Ubiquitin specific protease 14	34.41	23.11	39.69	3.21
CCT8	Chaperonin containing TCP1 subunit 8	0	0	0	6.07
ubl	ubiquitin like	0	0	0	4.45
BthD	BthD selenoprotein	0	0	0	7.11
UK114	UK114	0	0	0	10.38
mRpS18B	mitochondrial ribosomal protein S18B	0	0	0	5.56
Amy-p	Amylase proximal	42.96	39.34	14.23	3.05
Mpcp2	Mitochondrial phosphate carrier protein 2	0	0	0	28.14
Smyd4-4	SET and MYND domain containing, class 4, member 4	6.05	4.26	4.35	2.13
Cdc23	Cell division cycle 23	3.76	2.7	2.8	0.35
Rtc1	Rtc1	18.73	3.44	8.23	5.11
Tsf3	Transferrin 3	6.22	21.78	40.44	19.36
csul	capsuleen	58.72	12.21	37	7.61
CG3408		109.45	119.53	50.96	32.59
vnc	variable nurse cells	36.7	14.58	14.55	9.87
hlk	hulk	6.46	6.1	13.33	2.71
Wdr82	WD repeat domain 82	4.27	1.79	2.28	0.85
CG9286		132.44	48	29.14	32.47
CG7378		12.79	6.99	9.8	3.49
Mocs1	Molybdenum cofactor synthesis 1	6.13	2.17	3.71	1.14
Dbp73D	Dead box protein 73D	5.06	0.89	2.09	0.58
CG14767		11.86	8.32	8.88	3.95
CG8001		16.88	5.99	8.44	2.3
eIF3b	eukaryotic translation initiation factor 3 subunit b	222.27	108.7	97.82	27.01
CG6707		2.88	3.6	7.2	1.04
Stip1	Stress induced phosphoprotein 1	12.25	3.01	6.47	1.79
Cpr76Bd	Cuticular protein 76Bd	32.94	0.17	16.58	0.12
gus	gustavus	3.04	3.07	4.15	0.65
CG15117		3.39	3.73	4.63	0.66
CG6426		0	0	0	3.78
blanks	blanks	457.93	158.08	128.2	80.57
GstZ2	Glutathione S transferase Z2	15.02	7.27	10.75	1.62
CG5823		8.67	6.24	3.86	1.79
Gdap1	Gdap1	4.04	0.97	1.07	0.18
RIOK1	RIO kinase 1	7.47	2.3	3.31	1.5
Atpalpha	Na pump alpha subunit	405.09	356.9	138.26	89.06
Cpsf6	Cleavage and polyadenylation specific factor 6	11.41	5.33	9.78	2.22
CG31075		68.68	46.23	49.98	14.47
roh	reduction of Rh1	669.23	432.41	478.01	353.53
MED10	Mediator complex subunit 10	9.33	2.88	2.04	2.55
Cpr50Ca	Cuticular protein 50Ca	0.39	12.2	0.29	15.77
CG14230		20.88	3.58	6.92	6.35
Act57B	Actin 57B	0	0	0	65.07
CG9166		4.41	4.06	3.8	1.29
Cth	Cystathionine gamma-lyase	146.69	37.49	24.67	8.71
B52	B52	31.25	14.45	15.88	8.37
CG33331		8.42	8.01	5.88	1.74
l(2)k09022	lethal (2) k09022	10.12	2.8	4.42	1.7
Pgant4	Polypeptide N-Acetylgalactosaminyltransferase 4	5.3	2.51	2.35	0.87
CG6178		19.56	13.01	21.09	7.52
sing	singles bar	8.53	6.56	10.15	0.89
wmd	wing morphogenesis defect	37.4	106.7	16.96	19.76
Mesh1	Metazoan SpoT homolog-1	4	1.86	1.47	0.36
Mcm3	Minichromosome maintenance 3	28.32	7.21	27.44	0.94
Ndae1	Na[+]-driven anion exchanger 1	21.91	84.35	14.83	48.08
fat-spondin	fat-spondin	8.65	10.21	11.65	2.77
ECSIT	ECSIT	4.84	2.67	3.17	0.71
CG7560		4.07	0.48	0.53	0
Coq7	Coenzyme Q7	0	0	0	4.52
atms	antimeros	10.11	4.73	5.59	1.16
Ent2	Equilibrative nucleoside transporter 2	8.48	9.85	12.55	4.76
chrb	charybde	6.6	3.95	6.61	2.32
Idh3b	Isocitrate dehydrogenase 3b	100.03	46.66	40.79	8.85
CG7839		24.68	6.02	9.79	3.4
cerv	cervantes	7.8	2.66	3.24	1.8
Pcd	pterin-4a-carbinolamine dehydratase	68.39	39.35	25.56	12.09
CG5280		1.24	3.23	1.82	5.85
CG1674		4.23	2.74	5.37	0.84
ND-MWFE	NADH dehydrogenase (ubiquinone) MWFE subunit	0	0	0	4.23
Lamtor5	Late endosomal/lysosomal adaptor, MAPK and MTOR activator 5	40.09	22.38	20.66	16.92
Prp40	pre-mRNA processing factor 40	12.08	5.72	4.86	2
ClpX	Caseinolytic protease chaperone subunit	6.87	2.01	2.21	0.14
CG12926		20.22	2.21	2.53	0
CAH9	Carbonic anhydrase 9	6.39	4.68	6.2	5.2
Scr	Sex combs reduced	6.13	5.38	7.95	1.93
CG10621		12.41	3.8	2.88	1.24
cype	cyclope	244.54	164.11	117.13	148.43
Nf-YC	Nuclear factor Y-box C	9.54	3.87	6.93	1.76
mRpL16	mitochondrial ribosomal protein L16	8.89	4.59	3.35	3.06
CG17271		25.55	68.12	12.63	9.37
CG10175		7.12	24.19	16.65	0.25
alphaSnap	alpha Soluble NSF attachment protein	20.21	26.61	18.07	9.18
CG15561		4.95	1.5	1.55	2.07
CG7025		523.78	514.73	162.42	14.96
His2B:CG33910	His2B:CG33910	10.09	2.11	1.93	0.48
Cat	Catalase	24.44	30.43	79.79	9.91
mRpL1	mitochondrial ribosomal protein L1	7.81	4.17	2.91	0.48
CG11771		26.08	13.25	9.54	1.12
PolE4	DNA polymerase epsilon subunit 4	13.72	2.68	5.54	4.98
deltaCOP	Coat Protein (coatomer) delta	31.97	20.24	13.87	3.46
Axs	Abnormal X segregation	8.68	3.25	6.65	0.79
DIP1	DISCO Interacting Protein 1	465.57	173.55	149.06	75.4
kst	karst	10.4	12.22	10.44	4.43
cocoon	cocoon	23.62	10.34	17.73	0.78
Blos2	Biogenesis of lysosome-related organelles complex 1, subunit 2	4.9	3.57	3.47	3.81
Hsc70-5	Heat shock protein 70 cognate 5	0	0	0	7.03
CG10527		178.98	63.89	23.64	8.81
chico	chico	25.2	10.56	14.79	19.98
CG6567		2.9	4.63	4.98	2.57
RpL22-like	Ribosomal protein L22-like	1613.53	1156.73	1012.39	1032.88
bgm	bubblegum	28.08	37.96	28.46	47.83
obst-J	obstructor-J	0	0.46	5.6	14.92
Ugt35A1	UDP-glycosyltransferase family 35 member A1	2.97	3.72	4.26	0.06
Lcp4	Larval cuticle protein 4	0.2	572.33	2.34	452.42
Atg12	Autophagy-related 12	5.7	7.42	7.2	8.17
Hrb27C	Heterogeneous nuclear ribonucleoprotein at 27C	20.06	7.92	9.24	2.03
Lip4	Lipase 4	6.79	40.48	21.74	0.34
Rae1	Rae1	3.74	0.76	0.95	0.08
RhoGDI	RhoGDI	7.79	5.05	4.82	1.74
LanA	Laminin A	4.53	9.11	10.61	1.85
Nup43	Nucleoporin 43kD	6.39	2.85	3.58	0.35
E23	Early gene at 23	4.78	6.75	1.06	0.19
SmE	Small ribonucleoprotein particle protein SmE	0	0.26	0	11.12
CG33722		12.2	8.38	11.25	1.17
AMPKalpha	AMP-activated protein kinase alpha subunit	34.47	16.6	18.71	7.03
mRpL10	mitochondrial ribosomal protein L10	26.77	13.12	12.73	4
b6	b6	2.19	9.52	35.47	10.13
Arp3	Actin-related protein 3	8.16	4.64	6.4	1.6
RfC3	Replication factor C subunit 3	7.69	1.17	3.21	0.51
Arp2	Actin-related protein 2	22.58	14.59	16.31	2.03
Uba3	Ubiquitin-like activating enzyme 3	8.38	6.67	7.38	2.77
CG5131		8.48	4.76	5.07	2.4
l(3)87Df	lethal (3) 87Df	24.49	11.49	8.49	6.27
CG31126		15.59	7.06	4.2	3.13
ringer	ringmaker	0.94	2.32	1.82	3.94
betaGlu	beta glucuronidase	10.98	17.44	13.16	1.04
mRpL34	mitochondrial ribosomal protein L34	0	0	0	4.88
Ms	Myosuppressin	5.88	2.14	4.85	7.05
AstA	Allatostatin A	5.53	5.01	4.83	4.08
Mettl3	Methyltransferase like 3	9.55	5.33	6.48	1.79
CG6878		0	0	0	5.89
resilin	resilin	0	11.39	0.45	2.33
CG32069		19.56	14.93	10.17	11.46
Tcs3	Threonyl-carbamoyl synthesis 3	8.5	3.9	4.1	1.64
CG33521		5.04	5.03	3.47	1.65
sqh	spaghetti squash	0	0	0	4.61
Mcm2	Minichromosome maintenance 2	27.67	6.59	28.89	2.13
Fen1	Flap endonuclease 1	39.64	7.74	18.78	2.44
nst	nesthocker	25.18	19.1	8.58	1.27
CG42272		10.73	8.66	8.16	2.03
CG11099		3.73	3.41	2.29	0.74
Cpr31A	Cuticular protein 31A	0.54	163.64	0.52	110.5
Cpr72Ec	Cuticular protein 72Ec	52.19	38.61	271.82	102.85
Kua	Kua	4.18	1.46	0.51	0.8
Spx	Spliceosomal protein on the X	46.82	23.98	29.82	6.55
Ras64B	Ras oncogene at 64B	24.52	24.8	20.65	8.7
Ada1-2	transcriptional Adaptor 1-2	4.94	4.3	4.94	2.58
mRpL52	mitochondrial ribosomal protein L52	0	0	0	4.11
CG18259		21.02	5.71	8.32	2.22
CG32448		7.65	2.69	1.21	4.76
Rpp30	RNaseP protein p30	9.64	2.86	2.08	1.67
CG6966		2.28	7.52	1.97	18.27
mRpL11	mitochondrial ribosomal protein L11	11.59	7.23	7.66	2.78
mRpL45	mitochondrial ribosomal protein L45	7.43	2.63	2.9	0.54
PolI	DNA polymerase iota	4.05	1.34	1.47	2.08
CG32260		4.93	3.64	6.03	9.15
spt4	spt4	0	0	0	4.75
Prp6	pre-mRNA processing factor 6	8.2	5.99	6.18	1.48
AIF	Apoptosis inducing factor	7.94	2.85	1.54	0
GstD11	Glutathione S transferase D11	0	0	0	16.33
PyK	Pyruvate kinase	0	0	0	10.96
Hsc70-3	Heat shock protein 70 cognate 3	491.6	421.7	175.66	102.04
Amyrel	Amylase related	0	0	0	4.21
CG13748		0.09	6.89	0.69	17.68
MSBP	membrane steroid binding protein	7.15	3.73	2.72	0.52
CG5446		7.89	4.81	8.12	9.4
by	blistery	5.64	8.43	7.76	4.72
CG8560		0	0	0	8.2
Hexo1	Hexosaminidase 1	499.5	526.76	1.91	2.46
Tsp29Fb	Tetraspanin 29Fb	11.05	7.46	6.95	11.62
ND-MLRQ	NADH dehydrogenase (ubiquinone) MLRQ subunit	0	0	0	39.91
CG1998		17.54	12.02	16.37	5.97
Cpr5C	Cuticular protein 5C	4.04	0.28	0	0
sicily	severe impairment of CI with lengthened youth	9.34	2.44	1.94	1.28
CG5955		13.13	5.45	3.37	7.8
Ant2	Adenine nucleotide translocase 2	0	0	0	81.98
mst	misato	3.72	1.13	2.59	0.97
PolD1	DNA polymerase delta subunit 1	10.43	3.43	7.58	0.86
Sap30	SIN3-associated polypeptide 30	11.34	9.23	7.39	10.48
Su(var)205	Suppressor of variegation 205	0	0	0	16.61
lig	lingerer	18.57	12.67	17.93	4.59
CG4239		32.4	33.48	30.49	5.39
Amacr	Alpha-methylacyl-CoA racemase	6.77	5.59	4.26	1.08
egl	egalitarian	14.14	21.54	19.07	16.42
EMC10	ER membrane protein complex subunit 10	11.05	5.96	4.9	0.76
mdlc	midlife crisis	4.37	1.36	1.26	0.36
CG14861		3.95	32.34	17.11	85.16
Arc42	Activator-recruited cofactor subunit 42	7.3	5.74	4.29	0.48
CG17272		19.84	9.54	7.22	8.46
ERp60	Endoplasmic reticulum p60	263.65	218.42	137.1	25.43
Hrb87F	Heterogeneous nuclear ribonucleoprotein at 87F	0	0	0	6.62
Mtr3	Mtr3	21.75	9.93	11.82	7.64
Ercc1	Ercc1	8.31	6.71	7.85	3.84
mRpL17	mitochondrial ribosomal protein L17	21.21	14.27	13.71	14.7
CG9643		9.97	6.33	4.57	2.63
ChLD3	Chitin and LDLR binding deacetylase 3	4.91	33.51	0.06	0.25
CG11951		45.35	8.23	2.63	0.42
CG43066		4.26	0.79	0.45	0.55
CG5071		0	0	0	5.33
Tsp	Thrombospondin	5.16	3.53	5.41	2.2
Rbfox1	RNA-binding Fox protein 1	7.3	7.67	7.01	2.57
CG1544		17.09	14.03	14.38	1.35
CG9107		15.07	7.97	9.2	6.01
eca	eclair	56.73	55.6	30.22	16.58
Rel	Relish	8.8	6.22	34.91	14.15
CG4335		6.66	1.72	0.96	0.12
CG31712		2.26	2.7	1.72	3.75
7B2	7B2	41.76	51.17	60.7	54.54
Non1	Novel nucleolar protein 1	67.08	13.9	25.07	3.64
CG8997		56.39	24.35	2.66	0.91
Tim8	Tim8	16.99	9.71	11.38	3.04
Polr3D	RNA polymerase III subunit D	11.89	5.04	6.93	2.98
Gale	UDP-galactose 4'-epimerase	21.66	9.84	13.67	8.04
CG30053		6.1	5.17	4.73	6.75
CG7601		3.61	3.98	5.1	2.33
Odc1	Ornithine decarboxylase 1	0	0	0	29.43
fus	fusilli	10.3	5.33	7.87	0.29
CG6870		22.69	11.92	7.51	34.26
IntS12	Integrator 12	6.5	3.74	4.56	1.96
Membrin	Membrin	4.02	2.28	1.15	0.86
CG10472		2153.36	1134.87	126.95	5.38
eIF4E1	eukaryotic translation initiation factor 4E1	4.2	2.72	2.74	0.39
IP3K1	Inositol 1,4,5-triphosphate kinase 1	5.69	3.47	6.33	8.52
COX5A	Cytochrome c oxidase subunit 5A	461.37	365.24	388.72	159.89
Aldh	Aldehyde dehydrogenase	50.57	41.15	150.35	14.57
eIF3g1	eukaryotic translation initiation factor 3 subunit g1	148.58	85.81	89.86	60.05
l(3)72Dp	lethal (3) 72Dp	28.85	14.76	4.81	1.35
Polr1D	RNA polymerase I and III subunit D	22.58	10.22	13.23	5.18
CG8199		18.71	8.04	9.01	2.56
Spag1	Spag1 axonemal dynein assembly factor	9.06	2.25	3.67	4.46
CG9799		5.55	1.18	4.48	0.52
Tk	Tachykinin	16.19	23.57	28.09	27.07
Mettl14	Methyltransferase like 14	4.46	3.61	4.07	1.2
CG5758		6.24	9.79	21.04	8.61
CG15450		9.58	1.82	3.88	0.4
Atg5	Autophagy-related 5	14.11	11.68	9.43	6.06
CG8708		10.31	4.87	2.19	0.86
CG4042		5.86	2.36	3.05	1.09
Bka	Bekka	62.12	14.89	16.75	19.17
Prosalpha3	Proteasome alpha3 subunit	0	0	0	7.63
CG17726		6.46	5.94	4.48	2.93
Chd64	Chd64	0	0	0	18.75
LysX	Lysozyme X	0	0	0	5.67
Ak6	Adenylate kinase 6	0	0	0	3.95
Rpn2	Regulatory particle non-ATPase 2	46.38	54.02	55.92	7.4
Adk2	Adenosine kinase 2	441.42	71.79	70.52	52.97
casp	caspar	17.58	8.54	14.38	2.26
ATPsynCF6	ATP synthase, coupling factor 6	597.87	426.23	323.05	380.85
CG8064		20.9	4.55	10.23	2.46
ND-13A	NADH dehydrogenase (ubiquinone) 13 kDa A subunit	221.14	118.72	89.99	130.18
CG6959		16.75	31.4	18.1	2.74
PpD3	Protein phosphatase D3	13.94	5.37	9.51	2.42
Rpn13	Regulatory particle non-ATPase 13	0	0	0	5.45
Atg4a	Autophagy-related 4a	4.42	4.9	5.06	1.71
CG4186		24.35	9.21	7.18	3.24
mgr	merry-go-round	17.68	6.23	7.91	4.39
Jhe	Juvenile hormone esterase	10.45	16.75	11.52	9.41
Dp1	Dodeca-satellite-binding protein 1	60.17	34.86	15.83	6.13
p24-1	p24-related-1	40.52	35.13	30.88	7.03
ND-B18	NADH dehydrogenase (ubiquinone) B18 subunit	119.28	94.06	67.07	46.09
Dhrs4	Dehydrogenase/reductase 4	31.27	20.28	13.7	4.25
Hrb98DE	Heterogeneous nuclear ribonucleoprotein at 98DE	0	0	0	7.75
CG1316		3.61	5	0.51	0.61
CG31924		0	0	0.07	8.7
CG1307		78.07	32.27	30.93	22.87
CG16903		1.98	2.7	2.53	7.59
aop	anterior open	49.98	35.06	33.14	154.31
mRpL27	mitochondrial ribosomal protein L27	35.38	19.71	19.4	27.44
pan	pangolin	3.91	1.8	2.55	1.27
Nop56	Nop56	0	0	0	5.1
ND-19	NADH dehydrogenase (ubiquinone) 19 kDa subunit	67.5	63.53	68.58	20.67
CG8067		3.52	2.62	4.26	4.87
CG12384		0	0	0	7.78
Atg9	Autophagy-related 9	5.95	4.99	8.77	4.47
CG31759		4.49	1.57	1.75	0.55
CkIIbeta	Casein kinase II beta subunit	126.21	96.19	121.59	42.5
TM9SF2	Transmembrane 9 superfamily protein member 2	6.24	3.81	3.22	0.85
CG12320		6.18	3.29	3.23	1.75
Lst8	Lst8	15.09	7.83	9.78	3.81
emei	emei	7.21	5.14	2.81	0.41
CG5715		162.37	85.94	33.5	2.25
Vsp37A	Vacuolar protein sorting 37A	3.7	2.27	1.35	0.67
CG32075		15.2	4.15	6.21	2.08
GlyRS	Glycyl-tRNA synthetase	21.87	8.11	5.96	1.42
Coa8	Cytochrome c oxidase assembly factor 8	10.23	4.35	2.34	7.25
ND-15	NADH dehydrogenase (ubiquinone) 15 kDa subunit	237.49	211.92	172.07	334.53
CG6106		7.96	9.64	13.86	2.47
PQBP1	Poly-glutamine tract binding protein 1	16.26	6.18	8.4	2.9
rin	rasputin	26.96	6.34	16.74	1.7
Pdi	Protein disulfide isomerase	804.99	800.9	459.6	168.51
BtbVII	BTB-protein-VII	14.73	78.5	78.12	10.17
glo	glorund	0	0	0	27.09
Trap1	Trap1	25.04	6.47	7.32	1.43
Rpt6R	Regulatory particle triple-A ATPase 6-related	0	0	0	6.4
TyrRS	Tyrosyl-tRNA synthetase	15.64	9.68	8.58	2.1
CG7461		18.12	17.21	11.29	3.74
NO66	Nucleolar protein 66	7.04	1.52	3.13	0.77
Stat92E	Signal-transducer and activator of transcription protein at 92E	3.99	2.93	4.69	2.38
Pdha	Pyruvate dehydrogenase E1 alpha subunit	0	0	0	7.93
aay	astray	9.82	3.11	2.62	0.54
CG7789		19.98	8.1	7.29	3.81
CG8519		7.21	5.23	7.24	2.81
Psf2	Partner of Sld Five 2	5.11	3.73	3.64	1.28
CNT2	Concentrative nucleoside transporter 2	1.24	3.62	3.3	7
Rab14	Rab14	10.87	13.56	12.13	10.09
eIF3g2	eukaryotic translation initiation factor 3 subunit g2	0	0	0	8.64
alpha-PheRS	Phenylalanyl-tRNA synthetase, alpha-subunit	5.47	2.73	1.48	0.47
CG4613		1.36	32.11	59.2	10.4
CG8642		1.28	4.81	6.09	0.61
Trax	Translin associated factor X	3.77	3.17	1.99	1.28
mRpL47	mitochondrial ribosomal protein L47	37.12	14.11	12.56	8.44
kermit	kermit	5.53	2.11	2.88	0.99
Dpm1	Dolichyl-phosphate mannosyltransferase subunit 1	6.16	4.63	2.19	0.56
mgl	Megalin	2.42	3.86	1.32	1.14
nonA	no on or off transient A	68.42	25.56	27.81	6.58
DCTN4-p62	Dynactin 4, p62 subunit	7.18	5.5	6.57	3.96
CG4119		7.79	7.88	6.81	2.91
akirin	akirin	54.65	35.26	28.26	15.72
galectin	galectin	2.98	4.62	4.42	0.9
thoc7	thoc7	19.47	9.31	11.26	2.26
CG8586		1.79	2.06	5.22	1.51
CG31460		21.43	13.6	7.4	0.71
Cpr49Aa	Cuticular protein 49Aa	0	0.39	0.1	30.05
CG33158		6.65	3.04	3.76	1.1
CG12016		5.19	3.59	3.56	1.4
CG14805		43.41	12.63	17.04	6.05
CG4998		14.18	73.8	1.69	200.13
CG4036		9.16	4.58	4.45	2.63
REG	Proteasome regulator gamma	70.8	13.66	17.24	2.64
RpS5b	Ribosomal protein S5b	2107.21	1460.93	1492.92	993.01
Vps2	Vacuolar protein sorting 2	3.37	2.4	3.28	5.14
Dbp80	Dead box protein 80	5.78	3.06	3.64	1.36
Rack1	Receptor of activated protein kinase C 1	5230.02	2960.25	3175.23	2191.31
Rheb	Ras homolog enriched in brain	59.4	16.14	17.69	3.39
CG9135		20.49	6.06	9.44	0.58
CG5515		12.86	5.95	5.69	3.01
ValRS-m	Valyl-tRNA synthetase, mitochondrial	4.96	1.69	1.77	0.61
Arr1	Arrestin 1	70.82	50.3	53.76	22.93
repo	reversed polarity	2.48	2.64	4.3	1.6
CG32104		18.53	10.87	17.26	3.95
LanB2	Laminin B2	7.45	10.71	16.41	0.88
Gfat1	Glutamine:fructose-6-phosphate aminotransferase 1	33.55	44.87	71.28	19.28
Tspo	Translocator protein	0	0	0	10.98
Uba5	Ubiquitin-like activating enzyme 5	4.3	3.54	0.89	0.36
Np	Notopleural	9.39	26.54	0.08	0.47
Elp2	Elongator complex protein 2	8.85	4.91	5.24	2.21
Pex19	Peroxin 19	6.83	2.12	2.64	0.71
EloC	Elongin C	32.75	23.88	21.33	4.98
Npc2e	Niemann-Pick type C-2e	33.66	52.52	47.83	2.31
CG10184		43.88	3.7	2.16	0.39
Rtnl1	Reticulon-like1	19.78	20.96	20.48	3.17
Cul3	Cullin 3	9.71	6.82	6.79	2.51
His1:CG33846	His1:CG33846	66.09	54.66	118.4	4.73
Srp19	Signal recognition particle 19	0	0	0	7.3
Hexim	Hexamethylene bisacetamide inducible	3.89	3.72	4.97	2.35
Rnmt	RNA guanine-7 methyltransferase	9.68	2.76	3.4	0.49
Ggamma30A	G protein subunit gamma at 30A	5.54	7.38	5.87	0.77
Hsp70Ab	Heat shock protein 70 Ab	3.19	4.23	28.35	135.09
pths	porthos	60.39	19.7	20.43	19.15
Pdf	Pigment-dispersing factor	46.02	15.48	25.95	40.4
Cpr65Az	Cuticular protein 65Az	0	0.97	0.1	9.67
Cpr66D	Cuticular protein 66D	17.52	1038.6	8.01	93.51
CG8562		1228.24	591.17	288.62	37.45
SrpRalpha	Signal recognition particle receptor alpha	9.37	9.64	6.86	4.68
se	sepia	19.43	11.31	7.63	4.25
SERCA	Sarco/endoplasmic reticulum Ca(2+)-ATPase	498.47	312.7	509.8	52.48
CG2260		12.11	6.55	7.55	5.8
Fs(2)Ket	Female sterile (2) Ketel	27.35	8.85	17.72	2.67
Cox17	Cytochrome c oxidase copper chaperone COX17	1894.75	395.4	213.66	7.38
Cpr64Ac	Cuticular protein 64Ac	6.92	54.95	0	0.37
CG7544		4.15	0.73	1.62	0.53
SkpB	SKP1-related B	141.31	76.96	81.02	54.12
Ntmt	N-terminal methyltransferase	4.74	1.83	1.38	1.19
scf	supercoiling factor	9.14	11.18	8.46	4.51
glu	gluon	9.64	2.1	6.69	0.48
Prim2	DNA primase subunit 2	5.3	1.14	3.15	0.53
Nipsnap	Nipsnap	14.98	8.02	8.62	0.69
CG34132		20.31	12.18	6.96	9.42
Mlp84B	Muscle LIM protein at 84B	159.16	251.01	404.85	146.49
Nacalpha	Nascent polypeptide associated complex protein alpha subunit	0	0	0	17.27
Tim9a	Tim9a	19.46	9.43	8.24	8.75
CG9427		0	0	0	16.49
CG6972		13.38	25.76	28.55	6.15
Non3	Novel nucleolar protein 3	110.65	34.93	27.6	68.68
KFase	Kynurenine formamidase	5.2	0.36	0	0.63
Gat	GABA transporter	5.42	4.79	3.97	3.27
CG32099		5.42	3.27	2.85	1.71
TM9SF3	Transmembrane 9 superfamily protein member 3	5.11	2.92	2.3	0.95
Prosalpha2	Proteasome alpha2 subunit	202.53	185.88	162.31	25.49
U2af50	U2 small nuclear riboprotein auxiliary factor 50	39.86	16.21	18.8	3.61
Sod1	Superoxide dismutase 1	0	0	0	6.07
CG13744		0.34	7.86	0.33	0.86
[truncated: 953 more rows]
