# Supplementary material for: Some molecular aspects of larval development in Paralithodes camtschaticus
Source: PLoS One. 2025 Apr 29;20(4):e0322234. doi: 10.1371/journal.pone.0322234 (PMC12040194; doi:10.1371/journal.pone.0322234)
Supplement: S2 File — (ZIP) [file pone.0322234.s010.zip › S2_File/glaukothoe-zoeaI.rnk]

Name	ranks
Gbp2	27.83281737628019
Cpr73D	17.62875147795372
lectin-46Ca	14.234275922999979
CG30087	13.47050598460354
Cpr49Ad	13.026725665191785
CG4613	10.341795814585348
SPE	10.114017479475287
l(2)34Fc	8.879187638044577
CG2915	8.872459458221105
PPO2	8.424742874921371
Ccp84Aa	8.129142876679849
Cpr49Ac	8.061938823506889
Alp4	8.048152982069498
CG3841	7.868859161172172
CG15818	7.616800749559807
Rh6	7.379519344006681
Sp7	6.968253642106035
obst-J	6.92711945319888
CG8927	6.92507706458627
Cpr97Ea	6.884475336475202
b6	6.5900989921800965
hb	6.5900989921800965
Pxd	6.476456985128684
yip7	6.352603487612249
Ccs	6.34984557164347
CG31522	6.341521489080468
CG31077	6.128794668005904
CG6788	5.977331480961683
CG9400	5.955033400299277
CG1791	5.951599817600912
Mhc	5.237785560566568
CG6553	5.184067038869623
CG30091	5.137362557409996
CG42827	5.062950868354081
psh	5.03029511151077
Alp12	4.962631778588266
CG40160	4.824731699230212
Hsp70Ab	4.785633459309043
Cpr30B	4.712797386626806
CG6429	4.665793205693321
CG11313	4.58520996371869
CG4927	4.565492510026301
l(2)efl	4.554636459681824
ckd	4.447542205581535
CG17508	4.41097919164651
CG5390	4.316352806944671
emp	3.961789264706711
Cpr78Ca	3.8846557313856014
Tsf3	3.8458290021849124
TpnC4	3.7356827455107466
Sardh	3.6548419222057595
Pax	3.6103781136923687
aspr	3.3557826503669017
CG13675	3.2334629897380514
Cpr72Ec	3.230191190401716
BtbVII	3.22805565516795
Kr-h1	3.1649025292767763
Sap47	3.1604536454236256
CG31220	3.149396848508306
CG13247	3.0479520874222112
CG1850	3.0024371929561524
prc	2.918864409642099
Cht2	2.8967284466937846
Peritrophin-A	2.7696524373827174
CG8642	2.6922108237201066
St3	2.6440119696809194
unk	2.6415663779162206
Cpr62Bc	2.5857208175326694
Lcp4	2.499996409353135
MP1	2.478588866250038
Ak1	2.4397945103142624
Pvf1	2.4248406061472547
Gld	2.4157713897316606
gudu	2.4076816494208275
CG9737	2.406829904814239
Rel	2.3929575943270875
Cpr65Ax1	2.383190163956261
Sem1	2.383190163956261
CAH15	2.383190163956261
CG14861	2.3572118041620898
cbt	2.3241865448775276
Ptr	2.2618009493841953
CG14515	2.1886018488799426
Fit1	2.1854628718919096
CG10477	2.135792978157799
CG4757	2.1152449585841047
Sod3	2.0927398723577486
Cpr72Ea	2.0717827563841724
CG2082	2.005120822481707
Cpr64Ad	2.0006418247761215
ome	1.9979409388645089
GstD1	1.9626471424361627
para	1.960028186571457
Tm1	1.9548166187448444
Ae2	1.931466336252988
CG5758	1.9288325552727528
shot	1.9240472237576438
Cat	1.894512010889027
fw	1.8559062706033778
Hml	1.8496825319738406
Ilk	1.8353763062980901
Ir25a	1.808740951265863
Lip4	1.8071703394411074
CG13676	1.7788107854852693
Hsp70Bb	1.7591533686107312
Fuca	1.7589254324476298
CG11835	1.7327075799225082
Sclp	1.7317305446590903
CG5721	1.7198090114140685
rngo	1.7097216425459458
Aldh	1.6769872669572707
mol	1.6728912314386577
CG16721	1.6644575806973543
Serinc	1.6101348987332105
CG11836	1.6101348987332105
CG11670	1.6101348987332105
NAAT1	1.6095975247818917
Sdb	1.604064925594556
CG6435	1.5822571453956567
CG45050	1.5693649228058213
CG14866	1.5651981570023903
Hsf	1.562326328409294
obst-E	1.562138731798151
CG30380	1.5591177657917945
CG31659	1.5510495174039944
rumpel	1.5395257004159177
CG8586	1.5225444544299944
CG10483	1.5184562655555522
alpha-Est5	1.51367348736558
GILT3	1.5091831670291185
CG18735	1.4193335471958999
CG10433	1.414376265924005
exp	1.4066245005357871
Zasp52	1.3820634994271939
pot	1.359352933463544
Mlp84B	1.3252260850446766
l(1)G0469	1.3032042653094873
CG3430	1.2976885678282526
CG12951	1.285820534720069
Pepck2	1.2816827229535404
CNT2	1.2634811724448285
CG8086	1.2600390941861956
CG4928	1.2258164282071131
stv	1.2231835734377898
TwdlF	1.2139448068684808
orion	1.2007909491707522
Spn77Ba	1.1978709848650873
Srr	1.178939179577631
sxc	1.1736531571898368
CycD	1.169899290426155
Desi	1.1689136681665
LanA	1.1416815995764797
CG2816	1.126430630674827
CG32512	1.1263738046611358
CG10175	1.1225163880499254
CG6707	1.1198215794737614
CG5080	1.1087146531423655
nw	1.103452682145948
CG10005	1.1026854752228807
Zip42C.1	1.099857268948381
Atf3	1.0963305960921237
alpha-Est10	1.0640242343813893
Cpr72Eb	1.0565458980986349
CG15765	1.0293766763048706
LanB2	1.0218429878616804
Ccp84Ab	1.015757716731049
mys	1.012197622653367
RhoGEF64C	1.0078492207245686
AMPdeam	1.0032646665432357
noc	0.9961856675951852
Lgr4	0.995552098355318
vri	0.9945024675596588
Cpr47Eg	0.9903841222735691
CG6972	0.9692331772954933
Gfat1	0.968013064950359
lark	0.9552945514842466
Pepck1	0.9310059304573636
Cp1	0.9134593355929432
hlk	0.9021724343624982
Tbc1d15-17	0.8905963895173128
cmpy	0.8889315170283945
obst-F	0.8695402944184789
CG5235	0.864739649503075
sls	0.8610658987202899
Cad88C	0.8592310104204939
tmod	0.8592310104204939
stnB	0.8579626773019471
Cht7	0.8511214377849173
Ugt302K1	0.8416800855662165
CG4896	0.81606697659954
Pngl	0.8152708503611166
CG9294	0.8152708503611166
ari-1	0.8152708503611166
croc	0.8047800752290633
stai	0.8029710448960957
Gasp	0.800786177499842
Pi3K21B	0.7952532769681849
JIL-1	0.7862232304066837
ReepA	0.7811291150647266
SmydA-4	0.7717242060566462
CG15528	0.7655670252606219
Tsc1	0.7608803201990677
Sbds	0.7534859035018064
Jra	0.7429673994260161
alpha-Man-IIb	0.7421896462120057
slbo	0.7291104644290513
CG6867	0.7112767827764389
His1:CG33846	0.7083187859395259
Rbp1	0.7030982039050578
Gabat	0.7030982039050578
ringer	0.7030982039050578
CG10252	0.7030982039050578
LanB1	0.6990863791428155
Snoo	0.6953273637911003
CG7656	0.6865705921266261
Exn	0.6729770998860405
Roc2	0.67289821970696
fax	0.6614620489814446
CG32486	0.6464759665067011
Pal2	0.6446580350736849
CG5321	0.638277893450859
Tk	0.6360569963467142
Cpr78Cb	0.6252720173054732
CG6106	0.6225690467568367
CG15418	0.6225186753060272
Cbp53E	0.6190589128088078
Skeletor	0.6162378988895755
CG5001	0.6148046657036683
Edg84A	0.6144847105664936
CG34417	0.6119623471594879
CG10864	0.5956078269577985
CG7231	0.5954915445101456
SCCRO	0.5954915445101456
repo	0.5724997671025271
CG13748	0.5724997671025271
CG6340	0.5418845259045119
Cpr76Ba	0.5418845259045119
Tps1	0.5351716803898027
Mlp60A	0.5348412085062358
Nep2	0.5281748676952611
Slip1	0.5241254732164478
CG6567	0.5193487590834049
CG10264	0.5104250650663986
ens	0.4959375588745991
CG33978	0.49129909226702223
CG3630	0.4885968712582436
SmydA-1	0.48035454364850266
CG12279	0.4708999769970743
lgs	0.46734475036797507
pico	0.46688725278256904
alphaTub67C	0.46554694152815046
crc	0.4652693971089848
wdn	0.4644802467859854
Tsp2A	0.4615476705387089
Ufc1	0.4582208859279231
CG6421	0.4582208859279231
sna	0.4582208859279231
Rpn6	0.4582208859279231
Mkrn1	0.4582208859279231
CG31219	0.4582208859279231
ics	0.45318905382395447
aus	0.44252313299081336
Cka	0.439898988636632
Ssdp	0.4379710869733777
Tmhs	0.4372057377845493
CG14367	0.4354412959660533
rhea	0.434099851686745
Vha16-2	0.43325852559813155
E(spl)mbeta-HLH	0.42978333073538977
CG5174	0.4274281446368593
CG5921	0.42737379238577927
coro	0.42674915083485043
CG13325	0.4213515269170167
IA-2	0.41804245870631696
Spred	0.41618910233873485
Ent2	0.4147431045253518
Shrm	0.4146231539554737
Ets98B	0.41426884952677157
7B2	0.4108751716386202
Atg9	0.4089066157080389
E(spl)mgamma-HLH	0.4089066157080389
Pka-R1	0.4040476222083744
Npc2e	0.403556292263727
CG6983	0.40269413687272326
Pglym78	0.39338192819834344
Spn28F	0.3924402184257856
Dh31	0.39192445827604583
CG7420	0.3907987954012457
trpl	0.38749120481986443
Ets21C	0.38711131252370007
Act79B	0.38711131252370007
fend	0.38711131252370007
Ide	0.38711131252370007
resilin	0.38711131252370007
Rab3GAP1	0.3859465802602221
Rh2	0.38026214021861826
Rpn9	0.3789034494619948
CG6424	0.3774693389092022
SmydA-5	0.37308951470359863
tn	0.3707709257646676
Ance	0.3689422815139153
Fis1	0.3689422815139153
galectin	0.3689422815139153
kri	0.3689422815139153
Nmda1	0.3646741260422999
CG4995	0.3644582111785289
Taf12	0.36327378228163454
CG6041	0.362000790915482
CG15456	0.3601323717857146
Ugt35A1	0.3600783098024409
Vps28	0.3549315331876781
CG7601	0.34939263434899637
CG8230	0.3493246299192349
CG5934	0.3459149544284016
by	0.34426339242423126
Ube3a	0.3307235641319439
IP3K2	0.32995927494103405
CG31445	0.32711132817047894
egl	0.32369323399394345
knk	0.32339038125130193
CtsF	0.3231330132718566
gus	0.32217712714872637
Cpr49Ah	0.32105517429777086
fat-spondin	0.31963543515356563
STUB1	0.3191764004696295
CG15117	0.3161361791025981
nonC	0.31480934003141475
Apc	0.3105664704054189
CaMKII	0.3105664704054189
CG2126	0.3104369989069996
CG3301	0.3051846064121759
Ssu72	0.3030661861555382
Kdm3	0.3003890234930926
Rpt5	0.2951109790668828
CG2145	0.2892384269344864
PMCA	0.28144766094350354
CG31211	0.2798391421906992
Smyd3	0.2798391421906992
Rpn3	0.27949730197341216
neur	0.27949730197341216
Scr	0.27669587256243133
rtv	0.27669587256243133
jbug	0.27636346208290835
Cyp9c1	0.26642964501101113
dgt1	0.26642964501101113
Blos1	0.2616965179373494
Ufd1	0.25804971324561243
Col4a1	0.2537375904406795
Hexim	0.25319656836519994
Clp	0.2528924900198754
rogdi	0.2528924900198754
CG30423	0.25286636712987476
Uch	0.25116878499890033
CG5280	0.24708989065208536
His1:CG33855	0.2464833656634957
Cad99C	0.24538554890569872
Uch-L5	0.24347889910933868
CG1674	0.2414076068949063
CG3308	0.23781860870344798
mt:CoII	0.23781860870344798
Sgt1	0.23781860870344798
vkg	0.23781089802934366
CG8677	0.23781089802934366
Rpn12	0.23477502295254774
kay	0.2334305037848959
Hat1	0.22989801267585888
uif	0.22939127108528992
Nmdmc	0.22902786345414244
pio	0.22866137770822245
Atg12	0.2283540756007192
ImpE1	0.22557466515218638
CG33096	0.22233515072515003
Rpn2	0.22194770753366969
Sap-r	0.22136375984046192
CG32260	0.22105871297516302
MESR3	0.22027085622331377
CG31028	0.22006283702975635
Alas	0.21987942087882184
betaGlu	0.21470563019806294
Mondo	0.21417135991562575
IntS9	0.2139255902445547
Mcm6	0.21141948144032618
Rpt1	0.209702796212639
CG16903	0.20791602857594849
lama	0.20583317260745185
sals	0.2056095696631629
Srrm1	0.20480291373156162
CG8067	0.20194016148972868
Zasp66	0.20106271052616745
sing	0.2000477640263397
Ephrin	0.19569816795578773
CG9410	0.1954808201746711
cold	0.19458182287986894
Ald2	0.19008061541586246
Stat92E	0.1876744753119911
POLDIP2	0.18618130455801887
Usp14	0.18496176247079066
Tob	0.18361527565815564
CG14331	0.18361527565815564
SREBP	0.18354977639704873
Sara	0.1826232052915439
Naa80	0.18149509033746644
CG13996	0.18141008471216216
Mcm7	0.17658905264146832
CG4968	0.17536067933290217
ash2	0.17527435791349835
Nagk	0.17417019003032402
Vamp7	0.17411334302857454
Cda4	0.17167954706436706
Cht6	0.1708293727489617
Irbp18	0.1708293727489617
CG12374	0.1695478713240563
Gos28	0.16870853911756345
robl	0.16792545895288571
Kpc2	0.16731597379517868
His3:CG33863	0.1664194712041435
Fpgs	0.1664194712041435
bisc	0.1664194712041435
Pino	0.16477156129686818
CG6583	0.16180128674817557
AspRS-m	0.16146263519418264
Atg4a	0.16101151894652377
Psn	0.15992696550261304
Rab14	0.15706839221766536
l(2)37Cd	0.15564475298855665
grass	0.15564475298855665
PpN58A	0.15564475298855665
AP-1-2beta	0.15564475298855665
Ank2	0.15468471592472818
CG8223	0.15415420084907974
alphaTub84B	0.1538000710093204
jhamt	0.15310031556619466
CG5292	0.15225521595792849
Den1	0.1518252602525369
tun	0.1514634925329552
Ntl	0.15124935732235395
Es2	0.15016935793967492
veli	0.15016935793967492
Jhe	0.14819982979773835
TBCC	0.14663177472568284
CG7218	0.14505715618938136
IP3K1	0.14499958190884596
Hil	0.1422082450989444
CG7328	0.13851315145750046
CG42813	0.13593121024195295
CG6959	0.1351649979217717
Cpr49Ag	0.1351649979217717
CtBP	0.13350295089782946
YL-1	0.1334791921867348
CG6178	0.1334791921867348
cathD	0.13070413269042738
ras	0.13040561575383863
Eaat2	0.12999923173447653
PIG-K	0.12999923173447653
Oga	0.12999923173447653
smash	0.12999923173447653
Rpn1	0.12999923173447653
ASPP	0.12973301656675995
CG33332	0.12642171537001298
Smr	0.12521360975713364
Atg1	0.12489167658543933
mRpL35	0.12439998698044161
Prestin	0.12245690943006207
unc-119	0.12202240243447077
E(Pc)	0.12191470925817725
Ugt37C1	0.1206346847102067
NijC	0.12038014586559131
Gel	0.12023717328198565
CG34001	0.11896196811796338
CG6479	0.11823635011957011
Cpr57A	0.11779485378547087
RhoGAP19D	0.11607511766082854
Mcm2	0.1126393300822921
Tsp	0.11232525872179291
CG9485	0.11099438991508712
osa	0.10837110289356963
Rtnl1	0.10728646566123251
ND-19	0.10535494737667526
BI-1	0.10458907868078333
CG14205	0.10457666772330718
sinu	0.10339332505682064
GluRS-m	0.10149167112781596
SERCA	0.1003462609087741
simj	0.09927618133319818
hth	0.09927618133319818
gzl	0.09790315018006507
Sox21a	0.09628792829102957
bgm	0.09628792829102957
CG6118	0.09628792829102957
Ggamma30A	0.09628792829102957
nero	0.09628792829102957
TwdlX	0.09628792829102957
Cpr76Bb	0.09628792829102957
Tsp74F	0.09628792829102957
Tsen54	0.0959245138230381
CG8519	0.09494082712195924
CG5446	0.09494082712195924
kst	0.09279754685168135
IntS8	0.09219839551516898
CG40191	0.09208298331671787
Synd	0.09175299682405509
chrb	0.0909586760921582
ems	0.0906125479215334
CG2100	0.09047933233344177
Galphas	0.0901330829822116
Syp	0.0893827031597796
MED23	0.0893827031597796
kin17	0.0893827031597796
TTLL15	0.08892874588667213
Ada1-2	0.08867241342339491
Paip2	0.0884429901338076
CanA-14F	0.08715230808947252
arm	0.08683746341876258
CG8858	0.0858363033159888
Capr	0.08580806401927046
Sbat	0.08542001759840034
Src42A	0.08521251403540699
Rcd5	0.08216840713888768
Dhc64C	0.08087151739443131
Pnn	0.08087151739443131
Argl	0.07926247947020897
CkIIbeta	0.07926247947020897
Coq5	0.07926247947020897
Mettl4	0.0777414518911785
Rpt4R	0.07745328507848744
CG6523	0.07745012804785548
Su(fu)	0.07738641768176337
CG6686	0.07594258071729523
lin-52	0.07568169860640742
Mcm3	0.07516300785752722
pch2	0.07458653050714734
CSN7	0.07458653050714734
bigmax	0.07458653050714734
Top3beta	0.07458653050714734
CAH9	0.07458653050714734
RAF2	0.07458653050714734
CG5757	0.07421120837590009
lig	0.07421120837590009
CG6693	0.0740856485219393
CG34039	0.07337747874840563
Sply	0.0731791814228368
Bap60	0.07257806350925837
His1:CG33858	0.07248595826594773
CG2061	0.07223531779949992
Rpt3	0.07167636135827117
Rbfox1	0.07060739501439084
CG15283	0.07043749875319182
CG8483	0.0684590444652766
Vps25	0.0684590444652766
Sf3b1	0.06822967192572814
Trs31	0.06817769922203525
cher	0.06707816506458382
TER94	0.06675174173818521
IntS11	0.06666545082915415
Not1	0.06619120087459957
CG4239	0.06591955862468632
SP1029	0.06583367247081948
CG33156	0.0658037328562206
Rpn5	0.0658037328562206
Rala	0.06541609411569503
RPA2	0.06533894186907088
stl	0.06469746070404012
holn1	0.06407042424128052
CG1824	0.06395604329716843
CG15358	0.06375033538363924
Ercc1	0.06345962937592915
Cyp6a2	0.06332074435902879
Mcm5	0.06285657397563055
Moe	0.06278214403231128
Rpt6	0.06236365948903927
SMC1	0.06218295445109146
CG40045	0.06218295445109146
mub	0.06136131770785735
CG31917	0.06136131770785735
CG6225	0.06090243509704521
Vps2	0.05951686659489955
CG1998	0.05951686659489955
dpa	0.05951686659489955
heph	0.059160640772697726
VhaSFD	0.05672675485597308
CG32104	0.05571529932704234
scf	0.054130567600237274
Sarm	0.05346145036149873
mio	0.05345681302670925
CG17660	0.05313129214031071
eIF1	0.05288107563152837
CG10376	0.05258314124954759
CG7024	0.052456750427305146
gammaTub23C	0.052236100857195635
Pp2A-29B	0.052151515037668225
CG33722	0.05040137920689886
Prp4k	0.05009920748624078
Karybeta3	0.05009920748624078
how	0.04991969223093425
Actn	0.048911009746654216
Gpo1	0.04860988323447853
IFT46	0.04732431425367966
DCTN4-p62	0.04602887162687159
CG8950	0.045780872703993176
Rpn11	0.04532325562808838
DCTN5-p25	0.04445769362553236
CG11523	0.04445693358841164
CG15012	0.04438469651002345
l(2)37Cb	0.043657590654808946
MED30	0.04281429404705973
Vps60	0.042695333893131765
Mlc-c	0.042695333893131765
SIFa	0.04260180801028823
CG17065	0.04198563590814105
Prps	0.0414400625315221
CG3356	0.0414400625315221
CG2765	0.0414400625315221
colt	0.04114568241475123
shrb	0.0409596841468796
Mettl14	0.04060324910447111
CG4858	0.03986803657271254
Lac	0.039311312675803824
pasi1	0.03867575314259289
alphaSnap	0.03817068896224053
mRpL37	0.03817068896224053
Nak	0.03817068896224053
Nipped-B	0.03817068896224053
alpha-Spec	0.03817068896224053
Cog2	0.03734529221910715
CG44250	0.03712115143680483
CG5355	0.03679039882460409
DNAlig1	0.03600943451207005
CG8507	0.03459775055979855
ebi	0.034141692838544756
ND-SGDH	0.0336934815520704
Rpn7	0.0336793655013928
Nap1	0.03352692268607334
Urm1	0.03352692268607334
beta-Spec	0.03259290882362994
Sur-8	0.032508421352775464
Gnmt	0.032508421352775464
CG6638	0.032508421352775464
CG8665	0.032508421352775464
dpr11	0.032508421352775464
Det	0.032508421352775464
Plap	0.032508421352775464
Prosbeta2	0.03245305712366184
ORMDL	0.031065290410817972
Vps29	0.030183876272370912
CG10731	0.030183876272370912
Sptr	0.029938368429393937
geminin	0.029352725089018546
Uba3	0.029349010140961123
CG14641	0.028809220255473653
pho	0.028400921072215184
Jwa	0.028211182678857853
CG5946	0.02758167779942456
l(2)34Fd	0.02758167779942456
CG4119	0.026451320523782563
COX5A	0.026410798760808322
SMC3	0.025688822791749992
Ufd4	0.025567255366917657
Klp67A	0.025427845672857774
Mettl5	0.025417253996340778
yki	0.025413911036335883
CG5445	0.025163879866362083
AP-1mu	0.024490097377061194
icln	0.024422471272538403
mino	0.024377777627599188
Vps37B	0.024276857900665444
Bet3	0.024276857900665444
fne	0.023202061466209876
RnrL	0.023202061466209876
AstA	0.02290203716900877
c12.1	0.02290203716900877
Socs36E	0.022385935794742608
CSN3	0.022370490213917068
Irbp	0.022370490213917068
Vha36-3	0.022164862579662582
AP-2mu	0.022164862579662582
CG3223	0.022164862579662582
Pgant6	0.022164862579662582
Pgi	0.02096924746296237
CG11590	0.020525871304687533
CG1236	0.020116703388145578
ND-23	0.01946338005843568
Cpsf6	0.01946338005843568
NELF-B	0.019299308999027112
Acn	0.019091566755109757
His1:CG33864	0.019091566755109757
CG7094	0.019058406161428273
Ras64B	0.018713428622488402
su(w[a])	0.017738264217967252
Ubi-p63E	0.017738264217967252
Hou	0.01740081934271108
CG6966	0.017180411465132384
mRpL53	0.01665765460361562
Rab5	0.01665765460361562
CG9166	0.01640565896111475
BuGZ	0.016301866651792552
CG1239	0.015941585649592246
cv	0.015941585649592246
COX7AL2	0.015941585649592246
COX4	0.015941585649592246
CG34242	0.015941585649592246
DppIII	0.015548202794828993
mRpS2	0.015548202794828993
Pink1	0.015234248130346724
Ms	0.015072632345634142
Rpn13R	0.014548106588779535
HDAC1	0.014276968508961081
CG1544	0.01402317448355793
CG30491	0.01390509221523963
Uro	0.01196005669798396
alphaTub84D	0.011716072066837462
viaf	0.011716072066837462
Atg7	0.011716072066837462
Nsf2	0.011624413307413086
isoQC	0.011477713084227792
Gint3	0.00983539085251873
lute	0.009674619173690223
Chrac-14	0.009659636553812795
Pop5	0.009290679105215773
Rpn10	0.009290679105215773
scrib	0.009290679105215773
Neos	0.00922384086056337
kra	0.00922384086056337
dsd	0.009222946599192405
Nup75	0.008157118895378634
mAcon2	0.00795986184729749
Fbxo42	0.0074058249755928045
ball	0.0067005102096273726
MED20	0.0058384995154805806
ATPsyngamma	0.005397045613641047
CG18661	0.005306375716964661
regucalcin	0.005306375716964661
Prosbeta1	0.004238019543466378
ATPsynbetaL	0.004238019543466378
CG13601	0.004238019543466378
CG1440	0.004171184366749055
casp	0.004120399455553546
CG12084	0.0038930364949145415
Coq3	0.0028060945311309564
CG12009	0.0026744369755436993
MED4	0.0026489785359098783
ND-42	0.0026489785359098783
ND-39	0.0026489785359098783
Prosalpha2	0.0026489785359098783
Srp54	0.0026489785359098783
CG5316	0.0026489785359098783
Syx18	0.0013836493164498744
CG42450	0.00023557999420962064
ida	8.976103801551695e-06
CG13744	8.976103801551695e-06
thoc5	0.0
CSN6	-0.0
CG18675	0.0
Slh	-0.0
RPA1	0.0
CG17726	0.0
SPoCk	0.0
Las	0.0
Dim1	0.0
CG10340	-0.0
par-1	-0.0
RabGGTa	0.0
hyx	0.0
CG10646	0.0
CG9117	0.0
CG9799	-0.0
Cdc2rk	-0.0
Tim8	0.0
Sec63	0.0
CG12016	0.0
eIF3k	0.0
CG4210	0.0
Ugt37D1	-0.0
vig2	-0.0
Polr2B	0.0
mRpL54	0.0
Npc2b	0.0
mbl	-0.0
CG11396	-0.0
Acbp1	0.0
CG33331	0.0
Cpr65Aw	-0.0
tzn	0.0
Vps45	-0.0
GstO1	-0.0
eRF1	0.0
Nup107	-0.0
ATPsynE	0.0
Bx42	-0.0
Mks1	0.0
mst	0.0
AstC	-0.0
DCTN2-p50	-0.0
mr	0.0
Strip	-0.0
RpL28	0.0
HnRNP-K	-0.0
Polr2A	0.0
Atac3	-0.0
Cdk2	0.0
CG8142	0.0
mRpS30	0.0
CG32533	0.0
CG6700	-0.0
Prp39	0.0
Nulp1	-0.0
RfC38	-0.0
Orc4	0.0
Scsalpha2	-0.0
Herp	-0.0
mrj	-0.0
CG30109	0.0
msi	0.0
RpS5b	0.0
mip120	-0.0
CG11069	0.0
Ubc6	0.0
IntS12	0.0
CG2924	-0.0
AnxB11	0.0
CG18547	-0.0
CycC	0.0
Cap-D3	0.0
Usp5	-0.0
noi	0.0
Nrg	0.0
CG4622	-0.0
Smyd4-4	0.0
CG17219	0.0
Naxd	0.0
CG42724	0.0
ND-ASHI	-0.0
RagA-B	-0.0
Elp3	-0.0
Arp3	-0.0
Exo70	-0.0
cass	-0.0
DCTN3-p24	0.0
CG7049	0.0
CG6565	-0.0
CG4074	0.0
CG9154	-0.0
CD98hc	0.0
pen-2	0.0
tau	-0.0
mRpL48	-0.0
Gapdh1	0.0
bonsai	-0.0
Dlc90F	-0.0
dom	0.0
Not3	-0.0
Ubc7	-0.0
kis	-0.0
Acsl	-0.0
CG8132	-0.0
CG2926	0.0
CG9855	-0.0
Vha68-2	0.0
Mipp2	-0.0
mRpS6	-0.0
Uba1	0.0
CG30053	-0.0
PolD1	0.0
Prosalpha5	0.0
Nup214	0.0
Arp2	0.0
COX8	0.0
GstZ2	0.0
Cdc37	-0.0
RabGGTb	0.0
CLS	0.0
roh	0.0
mRpL40	0.0
bsk	-0.0
Sod2	-0.0
mora	-0.0
SdhC	0.0
CG31075	0.0
ND-49	-0.0
pros	-0.0
CG11760	0.0
Pcmt	-0.0
Rpn8	0.0
HINT1	-0.0
Chc	-0.0
CG6179	-0.0
p24-1	-0.0
Cdc5	-0.0
CG17187	0.0
CG10628	0.0
Bgb	0.0
Pif1A	-0.0
RpL23A	0.0
mRpL19	0.0
CG7378	-0.0
Acat1	0.0
Brd7-9	0.0
SrpRalpha	0.0
CG9581	0.0
eIF2Bbeta	-0.0
amon	0.0
Mad1	0.0
Gat	0.0
Trxr-2	-0.0
dco	-0.0
Blos2	0.0
Atg18a	-0.0
mRpL14	0.0
garz	-0.0
Trs23	0.0
PNUTS	-0.0
LSm1	0.0
CG14778	-0.0
Clic	-0.0
Pp1alpha-96A	0.0
ND-75	-0.0
UQCR-6.4	0.0
CG6398	0.0
Ugt302E1	0.0
CG17327	-0.0
Agxt	-0.0
Cyt-c1L	-0.0
Nf-YC	0.0
Axs	-0.0
IntS10	-0.0
HIP	0.0
CG13018	0.0
CG10555	0.0
mRpL44	0.0
kune	-0.0
t	-0.0
Arr1	-0.0
D	0.0
CG8435	0.0
Prosalpha1R	0.0
fus	-0.0
Lsm10	-0.0
Ns4	0.0
CG6195	0.0
mask	-0.0
ND-24	0.0
CG18473	-0.0
QIL1	0.0
RpS27A	0.0
sll	-0.0
TH1	0.0
CycK	0.0
Past1	-0.0
CG42272	-0.0
Prosbeta6	-0.0
CG17221	0.0
RpL37a	-0.0
arg	0.0
TAF1B	0.0
janA	-0.0
barc	-0.0
Nup54	-0.0
eIF4G1	-0.0
Caf1-55	-0.0
cocoon	-0.0
RpS6	-0.0
ND-15	0.0
MED19	-0.0
Sec6	0.0
Ype	0.0
Cdc23	0.0
CG4537	-0.0
Burs	-0.0
nSyb	-0.0
CG9288	0.0
CG18417	-0.0
FDY	-0.0
PHGPx	-0.0
hgo	-0.0
Cht4	-0.0
Hsp70Bbb	-0.0
RpS3A	-0.0
CG31924	-0.0
Cpr49Aa	-0.0
Cpr65Az	-0.0
RpS4	-0.0
eEF1alpha1	-0.0
RpL5	-0.0
Mtpbeta	-0.0
Ran	0.0
Ald1	0.0
Cpr31A	-0.0
ND-MNLL	0.0
CG4101	-0.0
CG11562	0.0
CG34310	-0.0
Crys	-0.0
tfc	0.0
Psf2	0.0
CG34150	-0.0
CG31712	-0.0
CG1161	-0.0
myd	-0.0
Ucp4A	0.0
CCAP	0.0
MED21	-0.0
Naa20A	-0.0
CG4572	-0.0
CG16865	-0.0
CG3740	0.0
CG2200	-0.0
CG13605	0.0
wol	0.0
mEFTu2	-0.0
Rab18	0.0
Usp39	0.0
Psf3	0.0
CG12659	0.0
Cpr50Ca	0.0
CG9953	-0.0
Prp6	-0.0
CG10495	0.0
CG6443	0.0
agt	0.0
Lcp2	0.0
CG14767	0.0
CG4751	-8.976103801551695e-06
Cul3	-0.00042439817564047334
Coq4	-0.0005256460139908881
VhaAC39-1	-0.002048897466902192
RpS21	-0.0022403080180714743
CG10565	-0.0022403080180714743
fl(2)d	-0.0026489785359098783
RpS19b	-0.0026489785359098783
Pgd	-0.0026489785359098783
Nfs1	-0.0026744369755436993
TyrRS-m	-0.0026744369755436993
dUTPase	-0.002950885103634334
glu	-0.0033031575954553544
Pdhb	-0.003597862411882195
COX6AL	-0.0038605760669253807
OXA1L	-0.0048325716829135485
EloC	-0.004867608314904513
Ssl1	-0.004867608314904513
Dpit47	-0.005306375716964661
CG33521	-0.005306375716964661
PNKP	-0.005552636124186351
CG7183	-0.005641936821882062
eIF2Bgamma	-0.005641936821882062
Cdc16	-0.00586892444741981
Inos	-0.006361491119975011
CG10395	-0.0067005102096273726
Faf2	-0.007341597142521045
EloB	-0.007431957595312745
CDK2AP1	-0.007610648074487448
Mdh1	-0.00781274169531793
PpD3	-0.00781274169531793
mRpL11	-0.00781274169531793
Pgm1	-0.008157118895378634
Mettl3	-0.008209432167866277
Pdcd4	-0.00825866096698927
CG9386	-0.009222946599192405
Zip89B	-0.00922384086056337
Gcat	-0.009290679105215773
Mfap1	-0.010286557004310873
His2A:CG33862	-0.010468314043530437
Cog8	-0.010810183275143395
CG7379	-0.011148852701702421
Mccc2	-0.011624413307413086
Smn	-0.011716072066837462
cbc	-0.011716072066837462
Ykt6	-0.011716072066837462
CG3520	-0.011716072066837462
eIF4E1	-0.011716072066837462
Atg5	-0.011716072066837462
Eaat1	-0.011716072066837462
Sap30	-0.011716072066837462
Torsin	-0.011958024795538145
Mur2B	-0.011991040109619386
CG14715	-0.012004574130568197
Fum1	-0.012004574130568197
CG12398	-0.012566132032201114
Ndae1	-0.012686234118697338
Mocs2B	-0.012787464402575886
mRpS18A	-0.012945926954155274
Dd	-0.01315085169968476
CG12099	-0.013264251465970621
Tango5	-0.013932825762229543
wrd	-0.01402317448355793
nsl1	-0.014431368318260899
MED25	-0.014548106588779535
ari-2	-0.014548106588779535
CG10333	-0.015234248130346724
RpS17	-0.015548202794828993
Idh3g	-0.015548202794828993
mRpS5	-0.015548202794828993
CG33932	-0.015664395163098362
mbf1	-0.015941585649592246
EMC4	-0.015941585649592246
CG10973	-0.015941585649592246
ND-B16.6	-0.015941585649592246
Bre1	-0.01599968330001205
CG11089	-0.01640565896111475
ArgRS	-0.01640565896111475
CG11498	-0.01640565896111475
CG12091	-0.01640565896111475
CCT6	-0.01640565896111475
aop	-0.01665765460361562
ECSIT	-0.017207103311844232
Cbp20	-0.017738264217967252
mRpL17	-0.017877260406483464
Chi	-0.01807881527706239
sgg	-0.01807881527706239
MESR6	-0.01807881527706239
pan	-0.018755936724471112
Hrd3	-0.01907343587872783
CG6153	-0.01946338005843568
Rad60	-0.01946338005843568
tos	-0.02039410616758919
Fpps	-0.020525871304687533
Gs2	-0.020944098442580737
Gdh	-0.021008801556456593
Aladin	-0.02173553491325792
Lst8	-0.022164862579662582
eIF2Bdelta	-0.022164862579662582
Tsf1	-0.022164862579662582
LTV1	-0.022164862579662582
IFT20	-0.022164862579662582
CG5359	-0.022164862579662582
lectin-37Da	-0.022164862579662582
CG1103	-0.022370490213917068
Polr3A	-0.022370490213917068
Sec24CD	-0.022370490213917068
TBPH	-0.022370490213917068
mRpS9	-0.022436756106640563
Alg-2	-0.022436756106640563
CG6013	-0.022436756106640563
mRpL38	-0.022455145602690286
Brd8	-0.02273607903696013
CG2818	-0.023075017675362196
CG6962	-0.02336431478967357
alphaTub85E	-0.023371299496488293
kz	-0.02347887904686743
Ctr9	-0.02379061305068134
Prosalpha4T1	-0.024218152276335253
mRpS22	-0.02557235139819031
CG10075	-0.02698858632373051
Eb1	-0.027353655722949944
CstF50	-0.02758167779942456
CG2246	-0.02758167779942456
Trf2	-0.02758167779942456
CCT2	-0.02758167779942456
Fs(2)Ket	-0.02758167779942456
Recs1	-0.02758167779942456
mRpL33	-0.02758167779942456
CG4408	-0.02758167779942456
Tsp29Fb	-0.02771767063549592
Pburs	-0.02800010093659821
ND-B22	-0.028211182678857853
CG13284	-0.0287205515134299
RhoGDI	-0.028900573478897337
eIF2Bepsilon	-0.030183876272370912
ps	-0.030183876272370912
Zpr1	-0.030183876272370912
Ugalt	-0.030183876272370912
Gnpnat	-0.030183876272370912
Mt2	-0.03065481626134528
gammaCOP	-0.031195802918368334
mfas	-0.03151246969452663
ND-20L	-0.03151246969452663
Smu1	-0.032508421352775464
HSPC300	-0.032508421352775464
CG15211	-0.032508421352775464
NP15.6	-0.032508421352775464
Spx	-0.03259290882362994
Amacr	-0.03313866864515477
Gale	-0.03352692268607334
Psf1	-0.033694552509084146
Dbp80	-0.033805112475414525
Dgat2	-0.03420328849624275
RpS20	-0.034957960561399916
wus	-0.035080880151994925
CG18278	-0.03515188955153938
RpL22-like	-0.035541296580138326
cpb	-0.035541296580138326
CG5986	-0.03593979183861685
Arpc4	-0.03593979183861685
mus101	-0.03616772607845952
His1:CG33852	-0.03616772607845952
pnt	-0.03616772607845952
CG30291	-0.036243085543561766
Gp93	-0.03647671215270409
zip	-0.03671126755994761
Snr1	-0.03679039882460409
CDase	-0.03679039882460409
ATPsynB	-0.03706493622840074
RfC4	-0.03758862225714595
CG10903	-0.03772506112214405
fsd	-0.03809689100348834
Sh3beta	-0.03809689100348834
abs	-0.03809689100348834
CG31278	-0.03817068896224053
csul	-0.03817068896224053
alc	-0.03817068896224053
AIMP3	-0.03817068896224053
Dek	-0.03845392963952259
Rab7	-0.03867575314259289
Wbp2	-0.039638746241413426
S-Lap2	-0.0398601380038518
CG12128	-0.04038632452594905
EMC3	-0.04134195192525789
CG2260	-0.0414400625315221
Utx	-0.04150012154400805
CG16812	-0.041853235710722095
CG7461	-0.04196143133901523
Dci	-0.04239577094187609
His1:CG33849	-0.04252534266103451
CG11099	-0.04260180801028823
Sirt6	-0.04269153543691137
CCT4	-0.042695333893131765
CG4291	-0.042695333893131765
Hsp83	-0.04281429404705973
CG9107	-0.04311688526241984
rin	-0.04369811256213058
Ltn1	-0.04438469651002345
Oscillin	-0.0448227830243062
Sf3b3	-0.045846613021457296
CG5510	-0.04586453855755207
sn	-0.04596770503877921
CG9921	-0.04596770503877921
Mnat9	-0.04602208046933023
ND-18	-0.04647756858266785
CG6550	-0.04647756858266785
Odc2	-0.04647756858266785
Spt6	-0.04698711375143122
Argk1	-0.04758151224998432
CG2006	-0.04762847831586011
CG3961	-0.04786668521712111
SF1	-0.04796724867207482
Sxl	-0.048054742459805094
14-3-3epsilon	-0.04811849285777252
Mocs1	-0.04827503497732644
SdhD	-0.04860988323447853
PIG-M	-0.04941536062224883
CG11679	-0.0496509367014244
Pi4KIIalpha	-0.0496509367014244
ND-B17	-0.049875305660664324
CG5131	-0.04991969223093425
CG16986	-0.05009920748624078
CG11474	-0.05009920748624078
CCT3	-0.05108444389049379
CG13630	-0.05108444389049379
CysRS	-0.05108444389049379
ND-B14.5AL	-0.052456750427305146
Rack1	-0.05269447672804596
Rrp4	-0.05269447672804596
mnd	-0.05314452943967652
Polr1A	-0.05362508036009148
CG7694	-0.05459025631347646
CG3709	-0.05460340475636361
EMRE	-0.05493066988866479
eIF3g1	-0.05552749286527075
Inx2	-0.0577224716247032
Sgf11	-0.05793966655918742
MED8	-0.05793966655918742
NAT1	-0.05793966655918742
Ptpa	-0.058374630953494294
Ect3	-0.05908815061777242
tobi	-0.059448005237630094
Polr1D	-0.05951686659489955
Spt-I	-0.05951686659489955
Regnase-1	-0.05951686659489955
EMC2A	-0.05951686659489955
CG3704	-0.06103623566848017
SCaMC	-0.06103623566848017
CG5181	-0.06136131770785735
CG8078	-0.06136131770785735
Prim2	-0.06144358879124916
Pdf	-0.06278214403231128
Polr2G	-0.06278214403231128
beg	-0.06278214403231128
Prim1	-0.06281477606007771
mRpL2	-0.0628666362000674
CG34261	-0.06350063997532392
GlyP	-0.0635101313372946
CG4679	-0.0635101313372946
CG10681	-0.06395604329716843
Nup358	-0.06395604329716843
Caper	-0.06469746070404012
CG31681	-0.06539706939320807
Polr3D	-0.06554580643000947
Arf1	-0.06560762357693256
Prx5	-0.06583367247081948
Pli	-0.06649285126776695
Arc42	-0.06649285126776695
ND-B14.7	-0.06649285126776695
Glo1	-0.06686023162508993
Rh3	-0.06704829832136135
MED14	-0.06707816506458382
CG6094	-0.06712714278794799
CG1907	-0.06731034149925808
Pgk	-0.06759287508220874
Elp2	-0.068086231403873
mRpL39	-0.0681970296979614
Arpc3A	-0.06822967192572814
Nup35	-0.06942822835737017
D2hgdh	-0.06973357357764709
CG34117	-0.06978320141023098
dbe	-0.06994330178435375
thoc7	-0.07017168526761924
Upf1	-0.07033166011851474
CG3511	-0.07060739501439084
Parg	-0.07064232165999491
EMC6	-0.07069904938834444
CG7741	-0.07148942705226789
CG14105	-0.07223531779949992
CSN5	-0.07248595826594773
ND-B18	-0.07248595826594773
AsnRS-m	-0.07264432532738384
rnh1	-0.07293829434661962
etaTry	-0.07310222751695376
Nipsnap	-0.0740856485219393
MED27	-0.07421120837590009
UGP	-0.07421120837590009
CG7430	-0.07421120837590009
Mi-2	-0.07421120837590009
IntS14	-0.07458653050714734
CG11596	-0.07458653050714734
Slimp	-0.07458653050714734
SkpB	-0.07458653050714734
abd-A	-0.07458653050714734
Cyp6a16	-0.07458653050714734
mRpL28	-0.07458653050714734
Myo31DF	-0.07468543687312236
chico	-0.07491771464936894
Jafrac2	-0.07512282734823793
Yif1	-0.07516300785752722
mRpS10	-0.07516300785752722
CG12129	-0.07516300785752722
omd	-0.07516300785752722
Usp16-45	-0.07516300785752722
MED24	-0.07516300785752722
COX5B	-0.07546284525537302
Magi	-0.07568169860640742
Hsp22	-0.07594258071729523
Rga	-0.07657988755290437
CG10674	-0.07745012804785548
CG7071	-0.07745012804785548
Neurochondrin	-0.07745012804785548
CSN1b	-0.07745012804785548
CG9515	-0.07745012804785548
l(3)neo43	-0.07745012804785548
CG5886	-0.07745567258526012
Pfdn2	-0.07765310322412122
GCS1	-0.07820761841526074
Gip	-0.07863775243236809
mRpL51	-0.07926247947020897
DMAP1	-0.07926247947020897
Rrp42	-0.07979043067578698
morgue	-0.07986046296944461
Pdh	-0.08087151739443131
Dpm3	-0.08106839271916513
Prosalpha3T	-0.08120693535588253
CG11586	-0.08139628059498871
Nup43	-0.08196301750101276
mRpS31	-0.0819734965114832
Cpr11A	-0.08269562729853193
eIF3l	-0.08269562729853193
Vap33	-0.08269562729853193
CG6891	-0.08298046504679035
Nup93-1	-0.08409066135694077
RnpS1	-0.08417026727923146
CG4766	-0.0844275245743156
Naa40	-0.08580806401927046
Hsdl2	-0.0863704730066839
Nup62	-0.08721987933462194
mRpL27	-0.08772536373471956
Pdi	-0.08858795812033736
CG42374	-0.08892874588667213
Nup154	-0.08892874588667213
Ssrp	-0.08892874588667213
mRpS29	-0.08892874588667213
CG5021	-0.08892874588667213
CG2063	-0.08896252248505822
Arp1	-0.0893827031597796
CG5676	-0.0893827031597796
CG33158	-0.09031651704166821
su(r)	-0.09047933233344177
gny	-0.0906125479215334
CG30010	-0.0906125479215334
CG15432	-0.0906125479215334
Cand1	-0.09091909581141112
UQCR-14L	-0.09120866208388885
CG7728	-0.09284812644564057
Lamtor5	-0.09303694183213339
CG17816	-0.093133353416158
Marf	-0.09494082712195924
Fatp1	-0.09494082712195924
cib	-0.09494082712195924
CG13175	-0.09494082712195924
tomboy20	-0.09511698395104483
CG12896	-0.09519619247059762
ND-B14.5B	-0.09628792829102957
atms	-0.09628792829102957
Rb97D	-0.09628792829102957
Afg3l2	-0.09628792829102957
CG11788	-0.09628792829102957
CG8414	-0.09628792829102957
CG32069	-0.09628792829102957
VhaM9.7-b	-0.09628792829102957
CG8860	-0.09628792829102957
CG11777	-0.09628792829102957
GstE12	-0.09628792829102957
CG15116	-0.09628792829102957
RanBP3	-0.09628792829102957
IPIP	-0.09628792829102957
bai	-0.09628792829102957
Polr1E	-0.09628792829102957
Trax	-0.09628792829102957
CG42376	-0.09628792829102957
Alg2	-0.09628792829102957
Wdr82	-0.09628792829102957
mRpL3	-0.09628792829102957
Gdi	-0.09628792829102957
caz	-0.09628792829102957
CG2691	-0.09628792829102957
CG13392	-0.09636623113427371
CG6984	-0.09651735640686535
CG1789	-0.09708270087540644
Edem1	-0.09708733272205397
sip3	-0.09708733272205397
ATPsynCF6	-0.0973399470634261
CG13623	-0.09757921198277536
ksh	-0.09795111608262434
CG17652	-0.0992040918751668
mle	-0.09927618133319818
Rbbp5	-0.09965872660973323
MTPAP	-0.09972738388528761
CG9231	-0.10144526588367642
cyp33	-0.10158852946866413
nrv2	-0.1016548391246864
Mtr3	-0.10167534447214906
Nup44A	-0.10168809793263443
Paics	-0.10173169451716194
CG11164	-0.10189969804454095
zld	-0.10202536559063591
CG7849	-0.10269875417464822
CG3587	-0.10288071913388955
san	-0.10308445784054175
Pp2C1	-0.10337076935883613
Polr3E	-0.10339332505682064
CG32099	-0.10339332505682064
CstF64	-0.10339332505682064
mRpL23	-0.10368659663661924
ND-PDSW	-0.10396331267566977
mRpS35	-0.10409326096014665
CG4866	-0.10425430398221629
Mms19	-0.10431520543875326
Der-1	-0.10458907868078333
TyrRS	-0.10458907868078333
CG3735	-0.10480969141190663
CDC50	-0.10528676626871049
Vhl	-0.10528676626871049
Rab8	-0.10535494737667526
Mon1	-0.10607142841758709
Stlk	-0.10728646566123251
ArfGAP3	-0.10760065839452934
mgl	-0.10805422779543929
Rpe	-0.10805422779543929
opa	-0.10805422779543929
Snx3	-0.10837110289356963
AMPKalpha	-0.1100224093445796
P5cr	-0.11036345851851499
CG8773	-0.11078215420496323
CG4042	-0.11078215420496323
Klc	-0.1108072647754823
CG14480	-0.11091826292376779
CG11007	-0.11093233944684575
Mapmodulin	-0.11093511995029735
eca	-0.11116358472311923
Aos1	-0.11116747361650425
CG17896	-0.11234995490743627
Ubqn	-0.11386921215164589
CG11722	-0.11518257931650513
COX7A	-0.11588768788398185
anox	-0.11607511766082854
Etfb	-0.11607561078199008
Prosalpha7	-0.11647255849986975
TTLL4B	-0.11647255849986975
RpL15	-0.11663501065713064
Hacl	-0.11779770271455631
bel	-0.1190540781372609
kdn	-0.11970645630283294
Prp8	-0.11973336428855393
Sps1	-0.11975058189943323
CG8207	-0.12038014586559131
PolA2	-0.12038014586559131
TfIIA-S	-0.1206346847102067
feo	-0.1217289854776549
CG12320	-0.1217289854776549
Taf10b	-0.12193616155215366
CG7483	-0.12202433366160806
Alp8	-0.12434152770832345
eIF2Balpha	-0.12434152770832345
CG3335	-0.12439998698044161
ND-ACP	-0.12458144928356925
kermit	-0.12458144928356925
Stip1	-0.12470973150738315
CG8209	-0.12507022930069803
mEFTs	-0.12572674981234058
Neb-cGP	-0.12572674981234058
P58IPK	-0.12572674981234058
Sf3b2	-0.125802533683064
Bap55	-0.12649157326902208
CG3226	-0.126501532570551
Spn55B	-0.1265174230489289
CG5516	-0.12685435696139882
CG4390	-0.12742344203812564
CG9300	-0.1277805445216626
Galphaq	-0.12973301656675995
PQBP1	-0.12999923173447653
Clbn	-0.12999923173447653
Atg3	-0.12999923173447653
akirin	-0.12999923173447653
EMC8-9	-0.13040966680588698
CNBP	-0.13040966680588698
CG2076	-0.1306844559970955
Cdk1	-0.13070413269042738
Est-Q	-0.13070413269042738
Fdh	-0.13070413269042738
Mpcp1	-0.13159617432549103
beta'COP	-0.13159617432549103
ND-B15	-0.13159617432549103
CG10466	-0.13159617432549103
CG7168	-0.13159617432549103
wapl	-0.1324137977732834
CG5532	-0.1334791921867348
Gmer	-0.1334791921867348
CG1575	-0.13372164271037842
PICK1	-0.13466817854788973
TM9SF2	-0.1351649979217717
Top2	-0.13617193538222885
CG9890	-0.1364748993054916
ERp60	-0.13821248201640207
CG17904	-0.1393281555478493
TfIIEbeta	-0.13981491675952995
Tsp42Ea	-0.1404022221367477
CG31548	-0.1409379310869065
l(1)10Bb	-0.1409833638231314
me31B	-0.14149578703889326
UbcE2M	-0.1415802028895761
eIF3h	-0.14172053572396265
CG6415	-0.1425366807929284
mRpS7	-0.14381292957520392
mRpL12	-0.144064138297425
Slu7	-0.1449883943669892
Coq9	-0.1454117784001517
eRF3	-0.14553150461755351
CG7556	-0.14569430233168773
Gmd	-0.1465751859431472
ATP6AP2	-0.14842533413923034
rt	-0.14848087699411544
Fip1	-0.1485056096867583
nclb	-0.1485183692092724
MED11	-0.14926042865290354
ATPsynD	-0.1493525066346851
Pmm2	-0.14956554766779662
Lam	-0.14956554766779662
CG12713	-0.15001984084094355
Pmi	-0.15016935793967492
CSN4	-0.15040583784867012
Lon	-0.1507279257076929
mRpL4	-0.15118897063564193
CG1598	-0.15124935732235395
B52	-0.15167781844181347
Nle	-0.15185397984526627
rept	-0.15225521595792849
l(2)k09913	-0.15225521595792849
CG34045	-0.15253450659416548
VhaAC45	-0.1538818178489073
mRpL36	-0.1545596667498467
HP1b	-0.15468471592472818
CG9733	-0.15468471592472818
Pym	-0.15468471592472818
CG13887	-0.15487741660736315
eIF4B	-0.1556309245672625
CG9662	-0.1556309245672625
Hmg-2	-0.15564475298855665
CG12325	-0.15564475298855665
Cpr76Bd	-0.15564475298855665
Tango4	-0.1559870093131036
Pbgs	-0.15652289531184962
beta-PheRS	-0.15654136518189718
Taf13	-0.15699487272978455
Psa	-0.15736180062338015
Bcs1	-0.15737434164706213
CG18048	-0.1581882212005916
mor	-0.15992696550261304
Prp5	-0.15995084973066673
Rrp46	-0.16141642747784893
ND-51	-0.16361185589097488
e(y)2	-0.16460017834364934
CG17271	-0.1655934878652341
CG8001	-0.1662147148656559
Nxt1	-0.1664194712041435
Yeti	-0.1664194712041435
Tudor-SN	-0.1664194712041435
cype	-0.16691184794658054
Oat	-0.16691184794658054
Ifrd1	-0.16730655789830784
CG17683	-0.16734233117247116
CG7564	-0.16745724257495725
CG4036	-0.1675374323924949
CG32500	-0.16791111045318144
Dhps	-0.16870853911756345
Adgf-A	-0.1695478713240563
firl	-0.1695478713240563
CG32344	-0.1708293727489617
Pex3	-0.1708293727489617
beag	-0.1708293727489617
Tcs3	-0.1708293727489617
CG11050	-0.17115061063285403
Dsor1	-0.17165830068300245
Adar	-0.17190464389917562
ApepP	-0.17218592835683
Lamtor2	-0.1723003280310095
CG7215	-0.1724768314223444
CG8517	-0.1724998517995555
CG14286	-0.17344611896164028
fs(1)h	-0.175577892042723
Pyroxd1	-0.17596951434168298
CG8833	-0.1770082414801199
bc10	-0.17730968416895246
Pen	-0.17745431945235263
Spf45	-0.17926843692873304
CG14683	-0.18133476933555867
CG3436	-0.18141008471216216
CG11964	-0.18141008471216216
eEF1delta	-0.1820505297287337
eIF3m	-0.18321345090475932
pug	-0.1833629187116858
Tim9a	-0.18361527565815564
GstD5	-0.1837790923573244
bur	-0.18530826559335017
CG8064	-0.18542740690891932
Gle1	-0.18546501644444982
CG11710	-0.1857941909178091
CG1418	-0.18840111646713883
CG13390	-0.18852895440540432
CG8199	-0.1894244802294501
mRpS26	-0.1895445479989961
eIF5	-0.18962248126375272
CG4045	-0.189983228751069
RtcB	-0.189983228751069
CG3702	-0.19070121685080196
mRpL10	-0.1910961390929289
Pex13	-0.19138046596016345
Polr1B	-0.19207522915036856
Sse	-0.1926272326418842
128up	-0.192773124314403
sqd	-0.19358333537308023
Cpsf73	-0.19392622487651787
Pgls	-0.19458182287986894
Mulk	-0.19529730231768516
mmy	-0.1954808201746711
CG9643	-0.1954808201746711
wdb	-0.1954808201746711
Nup188	-0.19569816795578773
ais	-0.19569816795578773
FRG1	-0.19569816795578773
CG1703	-0.19578291194956493
Rab6	-0.1965393641218829
Mccc1	-0.1965393641218829
Uba4	-0.1982232440019229
Sgt	-0.1982232440019229
Bin1	-0.1992590916413297
mRpL41	-0.20158191888015245
CG5104	-0.20180625511519576
Ts	-0.20190554456248366
CG8149	-0.20278703315478416
Ppox	-0.20349936636987648
Ddx1	-0.20377212797867897
Zfrp8	-0.20398716125376298
lap	-0.20448318715432587
Polr3B	-0.20480291373156162
Tsen2	-0.20480291373156162
Fen1	-0.20544758372112243
CG17765	-0.2056095696631629
Hsc70Cb	-0.20583317260745185
Nsun5	-0.20700409504783918
CG32281	-0.20729286457276522
aurA	-0.20742787293447215
Letm1	-0.2077601716541001
Mtch	-0.2087664984901399
Nup160	-0.20908695504127622
CG11454	-0.20938467690911783
spel1	-0.209702796212639
Cpr66D	-0.20979212181209506
CG5731	-0.21133242670431804
CG11241	-0.21141948144032618
Abca3	-0.21247381586633723
Nrd1	-0.21290313742187605
sesB	-0.21403458607260042
MESK2	-0.2144676888091599
CG31301	-0.21471199667979862
Cypl	-0.2154340977854666
U2af50	-0.21560042359810094
otu	-0.21560042359810094
Fancl	-0.21600703440875985
CG3909	-0.21600703440875985
PCID2	-0.21756431245816255
Sys1	-0.21783206455140564
MED22	-0.21783206455140564
Bap111	-0.21823681210140783
CG5823	-0.2183319715562529
Ufl1	-0.21875010146926113
Nprl2	-0.21905325335988246
CBP	-0.21905325335988246
APC4	-0.2191719023706467
Usp8	-0.21921646678231613
Jafrac1	-0.22117171107992362
eIF3f1	-0.22336610855702063
tho2	-0.22494741057933376
CG9471	-0.22580586485393478
AIMP1	-0.22603114628178064
CycH	-0.2274544654860827
Srrm234	-0.22752678467554904
NO66	-0.22752678467554904
CG3408	-0.22785171461721698
Usp7	-0.2280442748724644
CG9389	-0.22824690758523206
Hrb27C	-0.22825911364164045
Cap-D2	-0.22857158461582242
Wee1	-0.22931820480794327
kappaB-Ras	-0.22940648588667809
EMC10	-0.22940648588667809
CG7484	-0.22949038006603822
mgr	-0.22977432452126256
grp	-0.22987409557694788
Ars2	-0.23039876710981202
CG1677	-0.23127442152437028
CG9135	-0.2326850251444455
CG1218	-0.23287312046986433
CG10341	-0.23289713557205038
CG3491	-0.2334305037848959
Cpsf5	-0.23357329951270694
CG5515	-0.23441034742920622
MRG15	-0.23475199695774013
Ns2	-0.23577335692365284
TM9SF3	-0.23593486935882768
Dis3	-0.23593486935882768
betaCOP	-0.2363746977342058
Dhdds	-0.23667055048138633
l(3)72Dn	-0.23781089802934366
Ctr1A	-0.23781089802934366
Hn	-0.23781089802934366
mRpS24	-0.23781089802934366
CG12118	-0.23781089802934366
TBC1d7	-0.23781860870344798
CG12375	-0.23781860870344798
wmd	-0.23781860870344798
CG8520	-0.23781860870344798
eIF3e	-0.23781860870344798
MsrA	-0.23781860870344798
stg	-0.23781860870344798
hdc	-0.23781860870344798
Stoml2	-0.23781860870344798
eIF2beta	-0.23781860870344798
PolE4	-0.23867692013098665
CG7903	-0.2388373988572253
Sec13	-0.24027184672349333
Roc1a	-0.24068248642862552
Spg7	-0.2431368944274231
Pgm2a	-0.2437501701882055
CG3420	-0.24574810182288548
Uba2	-0.24585278278867215
Nmnat	-0.24708989065208536
Coq6	-0.24708989065208536
Rrp40	-0.2474855161842443
Polr3C	-0.2474855161842443
CG8204	-0.2474855161842443
Nup205	-0.2474855161842443
mRpL24	-0.2474855161842443
JMJD7	-0.2474855161842443
spo	-0.24782317565638295
Mrm2	-0.24812958491057965
CRIF	-0.24812958491057965
Rpi	-0.24861944845825037
CG4686	-0.2487134064494533
Pgant4	-0.24918991239196078
CG12863	-0.2521677507516025
eEF1gamma	-0.25227273805621875
CG9067	-0.25279107478295015
RIOK1	-0.2528924900198754
Non2	-0.2547129442697636
CG12848	-0.2550881690919127
CG12170	-0.2552414080211155
Lis-1	-0.2556101605447913
WDR79	-0.2562322478143903
mRpS18C	-0.25706691468364185
alphaCOP	-0.2571529416208385
Septin2	-0.25804971324561243
Grasp65	-0.2604640972717088
CG8563	-0.26051693216026794
CG4972	-0.26065614517594743
Rtc1	-0.26149342557556937
CG6418	-0.2621627663338765
CG14130	-0.2621627663338765
Vsp37A	-0.2621627663338765
HemK2	-0.262279201033155
sni	-0.2627974640726374
Ugt50B3	-0.26545123985030405
Dhrs4	-0.2656287760785825
LSm7	-0.2656287760785825
Sld5	-0.2656287760785825
PIG-P	-0.26653733651376865
CG5554	-0.2674083096224306
CG16758	-0.2674090895108072
CG9330	-0.26813299547219405
alph	-0.26823515445154456
Ubc10	-0.2683259525136679
DnaJ-H	-0.2690213966832588
CycA	-0.2691890569765106
CG10463	-0.2712524452006546
Dhx15	-0.27201522944005996
Rm62	-0.2763914023788116
Dsk	-0.2763914023788116
bcn92	-0.2763914023788116
mRpS16	-0.27650766736305876
GluProRS	-0.2766739404875376
thoc6	-0.2774561363035503
slmo	-0.27817800420104555
eIF3b	-0.27817800420104555
endos	-0.2791065776157172
Mvk	-0.27949730197341216
Ogdh	-0.27949730197341216
CG9281	-0.27949730197341216
Trm7-32	-0.27949730197341216
tko	-0.2808050431973943
CG11920	-0.28311006815320433
deltaCOP	-0.2832786665503205
Syx5	-0.28344664455481616
RfC3	-0.2839719723011187
Ranbp16	-0.2848126341409709
mrn	-0.28496332845712546
l(2)k09022	-0.2855428612807241
lsn	-0.2859937252194125
Sas10	-0.2860801154536435
U2A	-0.28667989459055365
mRpL9	-0.2903998002189218
cerv	-0.2903998002189218
ABCB7	-0.2923951851278895
prel	-0.2929876066867222
Lfg	-0.29393099766309694
muc	-0.2977579116161794
Cdk5	-0.298206377741511
CG5800	-0.3002777343941502
Mesh1	-0.3003131592736502
Cyp9f2	-0.302040199145313
Pgant7	-0.30252921915607867
Ostgamma	-0.3033199850329686
CG9596	-0.3039267488655093
ThrRS	-0.3049983267871932
CG7637	-0.3050108726627159
CG5969	-0.3051846064121759
COX6B	-0.3052544885862696
CG3337	-0.3052544885862696
SelT	-0.305509551748079
l(2)05287	-0.30630826576866993
hyd	-0.3071820147046188
dj-1beta	-0.30743307620405724
wcd	-0.31111418489439885
CG2656	-0.31123093366665444
CG1234	-0.311814406044608
BCAS2	-0.31326512847546084
Dph1	-0.3136625088596566
Fas3	-0.3136625088596566
bug	-0.31596058377340946
mRpL22	-0.31785109172918063
CG14718	-0.31903071726300364
Ost48	-0.31932158636239494
CG11417	-0.32063952116229444
Dtd	-0.3219295452642616
SmB	-0.3221337278640865
MSBP	-0.322209099610838
CG42516	-0.32230632494253036
Shmt	-0.32240764715077164
ND-13A	-0.3227738137012137
peng	-0.3231330132718566
Dhfr	-0.3242216892716362
CG6910	-0.3244732468332243
rdx	-0.3254305834151681
cl	-0.32601200224300514
CG2972	-0.3261583950096914
CG32590	-0.32711132817047894
fh	-0.32711132817047894
Gss2	-0.32711132817047894
Trm1	-0.32812438002677435
I-2	-0.329890064010496
CG6724	-0.3360367394708819
Antdh	-0.33685722140828506
MICU1	-0.3385643650999107
Dbp73D	-0.3385976746675801
Gpdh1	-0.33870209456203565
NC2beta	-0.34140200460943915
Surf6	-0.34189099669742684
CG32075	-0.342628830353684
Scox	-0.34278701385893323
CG34132	-0.34293182592037785
l(3)mbn	-0.34426339242423126
eIF3c	-0.34426339242423126
CG15450	-0.34441525854542154
Polr2C	-0.3445429536419075
eIF2alpha	-0.3478147618373804
ab	-0.34881373974403873
vnc	-0.3490699345455029
mRpL45	-0.3493246299192349
e(r)	-0.34939263434899637
CG13690	-0.34939263434899637
Idh3b	-0.34939263434899637
Hsp60C	-0.34939263434899637
Spag1	-0.34939263434899637
Rat1	-0.3497305608414625
AGBE	-0.3535335025159424
CG1307	-0.35397515131920054
Adat1	-0.35430912071245746
CG3552	-0.3550474406217141
CG31759	-0.35567186194645395
nonA	-0.3562268623064404
CG4882	-0.35635500065825954
CG7182	-0.3566028292752744
CG4789	-0.3566028292752744
se	-0.35701160447951164
Zn72D	-0.3579107440006739
SrpRbeta	-0.35837323709146157
CG12895	-0.3600783098024409
GLaz	-0.36117784920456886
Prp40	-0.36260572514335565
Pex19	-0.36319086911693954
CG7544	-0.36319086911693954
CG5569	-0.36337444878649017
Gyg	-0.36359382581880173
CG31957	-0.36525043686724973
primo-1	-0.36683033897920686
CG7506	-0.36683033897920686
epsilonCOP	-0.36710285303524165
Brr2	-0.3689422815139153
CG8891	-0.3689422815139153
CycB	-0.3693969036315342
CG6006	-0.3693969036315342
Sac1	-0.369488096699089
CG7841	-0.36953435579788085
CG3107	-0.3700273059782965
mRpL16	-0.3707709257646676
obst-B	-0.37360597688984676
CG6766	-0.37360597688984676
CG5913	-0.3745882815996463
alien	-0.3751208059855584
CG18259	-0.37573252425326253
Nup50	-0.3757337121236667
emei	-0.37605427588714846
CG9143	-0.3763497934379665
Hex-A	-0.37951905552368936
CG3071	-0.3797016249896798
escl	-0.380458593180893
CG2875	-0.3856520610407361
CG7839	-0.38591370180128287
kon	-0.3859465802602221
Stt3B	-0.38711131252370007
Dpm1	-0.38711131252370007
CG14805	-0.38711131252370007
CG6465	-0.38711131252370007
Fmo-2	-0.38711131252370007
Mo25	-0.38711131252370007
OstDelta	-0.38884553090592444
Xpd	-0.38886391595394915
Jheh1	-0.39012131275896894
CG14100	-0.3907987954012457
pic	-0.39100962487495045
CG1463	-0.39108246927546736
Pfdn4	-0.39108246927546736
l(3)87Df	-0.3935289642081699
Rcc1	-0.39457595551265173
Con	-0.39593921123773934
eIF2gamma	-0.3968064173410297
CG14270	-0.39711122832177925
CG17996	-0.39743290174444856
eIF4EHP	-0.4004914154442255
meigo	-0.40057962565945854
eIF3a	-0.40095079337495093
mRpL1	-0.4009671438722259
Grx5	-0.40271804806015915
tw	-0.4051513664623569
CG32052	-0.4057587171221806
mRpL46	-0.4068739289653402
Pcd	-0.4076245803585361
CG8128	-0.40772359643312284
RanGAP	-0.408014922417323
fzy	-0.4088002590208081
AQP	-0.4089066157080389
Pus7	-0.4089066157080389
CG8778	-0.4089066157080389
Dtwd2	-0.4089066157080389
CG13097	-0.4089066157080389
sea	-0.40990423995946546
[truncated: 620 more rows]
