# Supplementary material for: Some molecular aspects of larval development in Paralithodes camtschaticus
Source: PLoS One. 2025 Apr 29;20(4):e0322234. doi: 10.1371/journal.pone.0322234 (PMC12040194; doi:10.1371/journal.pone.0322234)
Supplement: S2 File — (ZIP) [file pone.0322234.s010.zip › S2_File/go-reports.mean.trans.tsv]

Process	stage	NES	pvalue	fdr
LIQUID CLEARANCE, OPEN TRACHEAL SYSTEM	zoeaIV	1.3271554	0.17811705	1.0
LIQUID CLEARANCE, OPEN TRACHEAL SYSTEM	glaucothoe	-1.4895085	0.00764526	1.0
LIQUID CLEARANCE, OPEN TRACHEAL SYSTEM	juvenile	0.82933503	0.712	1.0
BORDER FOLLICLE CELL MIGRATION	zoeaIV	1.2304046	0.22175732	0.9595943
BORDER FOLLICLE CELL MIGRATION	glaucothoe	1.5714841	0.015015015	1.0
BORDER FOLLICLE CELL MIGRATION	juvenile	1.2092009	0.19186786	0.93321157
SARCOMERE ORGANIZATION	zoeaIV	1.5243267	0.0247191	0.430663
SARCOMERE ORGANIZATION	glaucothoe	1.5601454	0.016393442	1.0
SARCOMERE ORGANIZATION	juvenile	1.0715349	0.40239045	0.9677847
NERVOUS SYSTEM DEVELOPMENT	zoeaIV	1.6352766	0.0020661156	0.04271871
NERVOUS SYSTEM DEVELOPMENT	glaucothoe	1.2192034	0.22543353	1.0
NERVOUS SYSTEM DEVELOPMENT	juvenile	-0.84867895	0.68636364	1.0
DORSAL CLOSURE	zoeaIV	1.2964909	0.14035088	0.95583266
DORSAL CLOSURE	glaucothoe	1.3942071	0.08709677	1.0
DORSAL CLOSURE	juvenile	1.570322	0.010403121	0.08554781
CHITIN-BASED CUTICLE DEVELOPMENT	zoeaIV	1.9199368	0.0	0.0
CHITIN-BASED CUTICLE DEVELOPMENT	glaucothoe	1.0487907	0.33449477	1.0
CHITIN-BASED CUTICLE DEVELOPMENT	juvenile	1.6154529	0.0	0.07475829
AXONOGENESIS	zoeaIV	0.91417736	0.5963303	1.0
AXONOGENESIS	glaucothoe	-0.7826926	0.7567568	1.0
AXONOGENESIS	juvenile	1.4615614	0.029745042	0.3282447
PHOTORECEPTOR CELL AXON GUIDANCE	zoeaIV	1.063774	0.44715446	1.0
PHOTORECEPTOR CELL AXON GUIDANCE	glaucothoe	0.60137534	0.87905604	1.0
PHOTORECEPTOR CELL AXON GUIDANCE	juvenile	1.5093158	0.009917355	0.169784
INNATE IMMUNE RESPONSE	zoeaIV	1.4693419	0.047146402	0.88444734
INNATE IMMUNE RESPONSE	glaucothoe	1.2808126	0.23442137	0.9964904
INNATE IMMUNE RESPONSE	juvenile	0.9615795	0.55787784	1.0
MELANIZATION DEFENSE RESPONSE	zoeaIV	1.4570694	0.075	0.9406346
MELANIZATION DEFENSE RESPONSE	glaucothoe	1.534547	0.003164557	1.0
MELANIZATION DEFENSE RESPONSE	juvenile	1.2029384	0.2913793	0.9082933
MELANOTIC ENCAPSULATION OF FOREIGN TARGET	zoeaIV	1.4531524	0.047091413	0.89047915
MELANOTIC ENCAPSULATION OF FOREIGN TARGET	glaucothoe	1.4401315	0.07022472	1.0
MELANOTIC ENCAPSULATION OF FOREIGN TARGET	juvenile	1.2143941	0.25454545	0.9545861
POSITIVE REGULATION OF ANTIMICROBIAL PEPTIDE PRODUCTION	zoeaIV	0.8785107	0.6481013	1.0
POSITIVE REGULATION OF ANTIMICROBIAL PEPTIDE PRODUCTION	glaucothoe	1.4877497	0.02617801	1.0
POSITIVE REGULATION OF ANTIMICROBIAL PEPTIDE PRODUCTION	juvenile	0.8761573	0.68476355	1.0
POSITIVE REGULATION OF ANTIBACTERIAL PEPTIDE BIOSYNTHETIC PROCESS	zoeaIV	1.0969124	0.44956774	1.0
POSITIVE REGULATION OF ANTIBACTERIAL PEPTIDE BIOSYNTHETIC PROCESS	glaucothoe	1.4784193	0.026809651	1.0
POSITIVE REGULATION OF ANTIBACTERIAL PEPTIDE BIOSYNTHETIC PROCESS	juvenile	-0.8048005	0.7488789	1.0
DEFENSE RESPONSE TO GRAM-POSITIVE BACTERIUM	zoeaIV	1.4254842	0.09275363	0.96827865
DEFENSE RESPONSE TO GRAM-POSITIVE BACTERIUM	glaucothoe	1.5225911	0.01369863	1.0
DEFENSE RESPONSE TO GRAM-POSITIVE BACTERIUM	juvenile	1.3475914	0.09933775	0.7908503
RESPONSE TO HYPOXIA	zoeaIV	-0.5922068	0.95819396	0.9927562
RESPONSE TO HYPOXIA	glaucothoe	1.3842813	0.13043478	1.0
RESPONSE TO HYPOXIA	juvenile	1.5665512	0.0045871558	0.07689508
RESPONSE TO HEAT	zoeaIV	-0.7352346	0.8406305	1.0
RESPONSE TO HEAT	glaucothoe	1.3893664	0.096858636	1.0
RESPONSE TO HEAT	juvenile	1.5758533	0.0013888889	0.08454338
RESPONSE TO OXIDATIVE STRESS	zoeaIV	1.0215925	0.43846154	1.0
RESPONSE TO OXIDATIVE STRESS	glaucothoe	1.3929892	0.093023255	1.0
RESPONSE TO OXIDATIVE STRESS	juvenile	1.3813208	0.04550898	0.62828463
CELLULAR RESPONSE TO STARVATION	zoeaIV	-1.412311	0.046554934	1.0
CELLULAR RESPONSE TO STARVATION	glaucothoe	-0.7005593	0.8567026	1.0
CELLULAR RESPONSE TO STARVATION	juvenile	-1.1808745	0.234375	1.0
CELLULAR RESPONSE TO UNFOLDED PROTEIN	zoeaIV	-0.91916883	0.62833333	1.0
CELLULAR RESPONSE TO UNFOLDED PROTEIN	glaucothoe	0.90102327	0.56609195	1.0
CELLULAR RESPONSE TO UNFOLDED PROTEIN	juvenile	1.5354704	0.006153846	0.1157668
OLFACTORY BEHAVIOR	zoeaIV	0	1	1
OLFACTORY BEHAVIOR	glaucothoe	0	1	1
OLFACTORY BEHAVIOR	juvenile	1.467988	0.016483517	0.31396288
MEMORY	zoeaIV	-0.5220057	0.97507787	1.0
MEMORY	glaucothoe	-1.2165663	0.2204969	1.0
MEMORY	juvenile	-1.4660878	0.017857144	0.54001474
REGULATION OF CYCLIN-DEPENDENT PROTEIN SERINE/THREONINE KINASE ACTIVITY	zoeaIV	-1.2282141	0.178515	0.986011
REGULATION OF CYCLIN-DEPENDENT PROTEIN SERINE/THREONINE KINASE ACTIVITY	glaucothoe	0.49728474	0.95710456	1.0
REGULATION OF CYCLIN-DEPENDENT PROTEIN SERINE/THREONINE KINASE ACTIVITY	juvenile	-1.5086982	0.028248588	0.46182373
GLUCONEOGENESIS	zoeaIV	0	1	1
GLUCONEOGENESIS	glaucothoe	0	1	1
GLUCONEOGENESIS	juvenile	1.400571	0.036277603	0.55177134
RHODOPSIN BIOSYNTHETIC PROCESS	zoeaIV	0.43667713	0.98421055	1.0
RHODOPSIN BIOSYNTHETIC PROCESS	glaucothoe	-1.3253132	0.121212125	1.0
RHODOPSIN BIOSYNTHETIC PROCESS	juvenile	-1.532405	0.017369727	0.48322284
GLYCOGEN BIOSYNTHETIC PROCESS	zoeaIV	-1.4124703	0.044233806	1.0
GLYCOGEN BIOSYNTHETIC PROCESS	glaucothoe	-1.0495955	0.44657096	1.0
GLYCOGEN BIOSYNTHETIC PROCESS	juvenile	-1.5212989	0.0021929825	0.48889086
GLYCOPHAGY	zoeaIV	-1.3999062	0.03937008	1.0
GLYCOPHAGY	glaucothoe	-0.93373936	0.5902141	1.0
GLYCOPHAGY	juvenile	-1.0309027	0.4529703	1.0
CHITIN CATABOLIC PROCESS	zoeaIV	1.4381249	0.048433047	0.9043197
CHITIN CATABOLIC PROCESS	glaucothoe	-1.0226114	0.5	1.0
CHITIN CATABOLIC PROCESS	juvenile	0.71786606	0.86084145	1.0
CHROMOSOME CONDENSATION	zoeaIV	-1.3704588	0.060037524	0.9645482
CHROMOSOME CONDENSATION	glaucothoe	-0.7851611	0.7763371	1.0
CHROMOSOME CONDENSATION	juvenile	-1.7551696	0.0	0.04844514
MITOTIC CHROMOSOME CONDENSATION	zoeaIV	-1.2940004	0.12238325	0.8970058
MITOTIC CHROMOSOME CONDENSATION	glaucothoe	0.8985168	0.6	1.0
MITOTIC CHROMOSOME CONDENSATION	juvenile	-1.4729319	0.02244389	0.54184204
MITOTIC SISTER CHROMATID SEGREGATION	zoeaIV	-1.312478	0.09677419	0.87596166
MITOTIC SISTER CHROMATID SEGREGATION	glaucothoe	-0.804301	0.747557	1.0
MITOTIC SISTER CHROMATID SEGREGATION	juvenile	-1.5484539	0.019607844	0.5250898
MITOTIC SPINDLE ORGANIZATION	zoeaIV	-1.5583895	0.003338898	0.39601755
MITOTIC SPINDLE ORGANIZATION	glaucothoe	0.6730325	0.8787879	1.0
MITOTIC SPINDLE ORGANIZATION	juvenile	-1.5162642	0.013289036	0.4646019
DNA UNWINDING INVOLVED IN DNA REPLICATION	zoeaIV	-1.3802136	0.03421462	1.0
DNA UNWINDING INVOLVED IN DNA REPLICATION	glaucothoe	1.1993239	0.3148148	1.0
DNA UNWINDING INVOLVED IN DNA REPLICATION	juvenile	-0.89096063	0.6357466	1.0
RENAL TUBULAR SECRETION	zoeaIV	-1.197836	0.21337579	1.0
RENAL TUBULAR SECRETION	glaucothoe	-1.2502465	0.18022329	1.0
RENAL TUBULAR SECRETION	juvenile	-1.4127868	0.042194095	0.75060207
DETERMINATION OF ADULT LIFESPAN	zoeaIV	0.7090037	0.9052823	1.0
DETERMINATION OF ADULT LIFESPAN	glaucothoe	0.76919454	0.9057239	1.0
DETERMINATION OF ADULT LIFESPAN	juvenile	1.3429195	0.038251366	0.6885114
SEXUAL REPRODUCTION	zoeaIV	1.6395551	0.0076190475	0.049187414
SEXUAL REPRODUCTION	glaucothoe	0.8804013	0.64329267	1.0
SEXUAL REPRODUCTION	juvenile	1.0186917	0.46741855	1.0
CELL ADHESION	zoeaIV	1.2654974	0.21718377	1.0
CELL ADHESION	glaucothoe	1.2858863	0.17663817	1.0
CELL ADHESION	juvenile	1.4325064	0.041791044	0.40984622
SUBSTRATE ADHESION-DEPENDENT CELL SPREADING	zoeaIV	1.3624996	0.12849163	1.0
SUBSTRATE ADHESION-DEPENDENT CELL SPREADING	glaucothoe	1.4805456	0.026865672	1.0
SUBSTRATE ADHESION-DEPENDENT CELL SPREADING	juvenile	-0.5821805	0.9562363	1.0
NEGATIVE REGULATION OF APOPTOTIC PROCESS	zoeaIV	0.92966604	0.55841124	1.0
NEGATIVE REGULATION OF APOPTOTIC PROCESS	glaucothoe	1.5190231	0.047761194	1.0
NEGATIVE REGULATION OF APOPTOTIC PROCESS	juvenile	0.97707593	0.52223814	1.0
