# Supplementary material for: Some molecular aspects of larval development in Paralithodes camtschaticus
Source: PLoS One. 2025 Apr 29;20(4):e0322234. doi: 10.1371/journal.pone.0322234 (PMC12040194; doi:10.1371/journal.pone.0322234)
Supplement: S2 File — (ZIP) [file pone.0322234.s010.zip › S2_File/go.bp.gmt]

mitochondrion inheritance	The distribution of mitochondria, including the mitochondrial genome, into daughter cells after mitosis or meiosis, mediated by interactions between mitochondria and the cytoskeleton. [GOC:mcc, PMID:10873824, PMID:11389764] GO:0000001	PolG1	larp	Pink1	EndoG
mitochondrial genome maintenance	The maintenance of the structure and integrity of the mitochondrial genome; includes replication and segregation of the mitochondrial chromosome. [GOC:ai, GOC:vw] GO:0000002	PolG2	Top3alpha	Rim2	CG11077	mtDNA-helicase	mtSSB
reproduction	The production of new individuals that contain some portion of genetic material inherited from one or more parent organisms. [GOC:go_curators, GOC:isa_complete, GOC:jl, ISBN:0198506732] GO:0000003	mip130	tra2	aly
single strand break repair	The repair of single strand breaks in DNA. Repair of such breaks is mediated by the same enzyme systems as are used in base excision repair. [PMID:18626472] GO:0000012	XRCC1	gkt	CG6171	CG5316
mitotic spindle elongation	The cell cycle process in which the distance is lengthened between poles of the mitotic spindle. Mitotic spindle elongation begins during mitotic prophase and ends during mitotic anaphase B. [GOC:mtg_cell_cycle, GOC:vw, PMID:19686686] GO:0000022	Mtor	ncd	Rok	chb	msps	Eb1
ribosomal large subunit assembly	The aggregation, arrangement and bonding together of constituent RNAs and proteins to form the large ribosomal subunit. [GOC:jl] GO:0000027	RpL10	RpL5	Nle	RpLP0-like	RpLP0	CG13185	Non3	mRpL20	RpL23A	CG11583	RpL6	ppan	CG1785
ribosomal small subunit assembly	The aggregation, arrangement and bonding together of constituent RNAs and proteins to form the small ribosomal subunit. [GOC:jl] GO:0000028	CG7488	RpS14a	RpS27	RpS19b	mRpS7	RpS15	CG12325	RpS28a	RpS19a	RpS5b	RpS5a	RpS28-like	mRpS11	sta	RpS28b	RpS14b	CG9107
cell wall mannoprotein biosynthetic process	The chemical reactions and pathways resulting in the formation of cell wall mannoproteins, any cell wall protein that contains covalently bound mannose residues. [GOC:ai] GO:0000032	CG1129
transition metal ion transport	The directed movement of transition metal ions into, out of or within a cell, or between cells, by means of some agent such as a transporter or pore. A transition metal is an element whose atom has an incomplete d-subshell of extranuclear electrons, or which gives rise to a cation or cations with an incomplete d-subshell. Transition metals often have more than one valency state. Biologically relevant transition metals include vanadium, manganese, iron, copper, cobalt, nickel, molybdenum and silver. [ISBN:0198506732] GO:0000041	Mvl
autophagosome assembly	The formation of a double membrane-bounded structure, the autophagosome, that occurs when a specialized membrane sac, called the isolation membrane, starts to enclose a portion of the cytoplasm. [GOC:autophagy, PMID:9412464] GO:0000045	Atg1	Atg7	Rab19	Atg2	SH3PX1	Atg101	CG42383	Atg8a	Pi3K59F	Atg12	Atg18a	Atg17	EndoA	Atg3	Atg5	DOR	p47	Atg6	Rab1	Atg14	Sting	Rab23	Atg9	bchs	Atg16	EMC6	Atg8b
urea cycle	The sequence of reactions by which arginine is synthesized from ornithine, then cleaved to yield urea and regenerate ornithine. The overall reaction equation is NH3 + CO2 + aspartate + 3 ATP + 2 H2O = urea + fumarate + 2 ADP + 2 phosphate + AMP + diphosphate. [GOC:pde, GOC:vw, ISBN:0198506732] GO:0000050	Ass
citrulline metabolic process	The chemical reactions and pathways involving citrulline, N5-carbamoyl-L-ornithine, an alpha amino acid not found in proteins. [ISBN:0198506732] GO:0000052	CG1764
argininosuccinate metabolic process	The chemical reactions and pathways involving argininosuccinate, 2-(N(omega)-arginino)succinate, an intermediate in the ornithine-urea cycle, where it is synthesized from citrulline and aspartate. [ISBN:0198506732] GO:0000053	Ass
ribosomal subunit export from nucleus	The directed movement of a ribosomal subunit from the nucleus into the cytoplasm. [GOC:ai] GO:0000054	Ran	eIF6	pix	Ran-like	Ns3
ribosomal large subunit export from nucleus	The directed movement of a ribosomal large subunit from the nucleus into the cytoplasm. [GOC:mah] GO:0000055	Ns2	Nmd3	mbo	CG32409	Mys45A	emb
ribosomal small subunit export from nucleus	The directed movement of a ribosomal small subunit from the nucleus into the cytoplasm. [GOC:mah] GO:0000056	emb	mbo	LTV1	CG11123
mitotic sister chromatid segregation	The cell cycle process in which replicated homologous chromosomes are organized and then physically separated and apportioned to two sets during the mitotic cell cycle. Each replicated chromosome, composed of two sister chromatids, aligns at the cell equator, paired with its homologous partner. One homolog of each morphologic type goes into each of the resulting chromosome sets. [GOC:ai, GOC:jl] GO:0000070	aurB	CycA	Zw10	Sse	Kat60	luna	gammaTub37C	Klp61F	borr	Cap-D2	gammaTub23C	Klp67A	chb	ball	glu	ph-p	Rpn10	Hmr	Cap-G	rod	RecQ5	Fign	Lhr	bel	Top2	neb	aust	Incenp	mst	spas	pim	thr
DNA replication checkpoint signaling	A signal transduction process that contributes to a DNA replication checkpoint, that prevents the initiation of nuclear division until DNA replication is complete, thereby ensuring that progeny inherit a full complement of the genome. [GOC:curators, GOC:rn, PMID:11728327, PMID:12537518] GO:0000076	RfC4	Rad9	CG10336	timeout	tim	nej	dup	mei-41
DNA damage checkpoint signaling	A signal transduction process that contributes to a DNA damage checkpoint. [GOC:mah] GO:0000077	CG9578	gpp	RfC4	Gcn2	14-3-3epsilon	Rad1	mus304	tefu	mof	CG5466	timeout	CG13627	PR-Set7	lok	grp	Rad17	mei-41
regulation of cyclin-dependent protein serine/threonine kinase activity	Any process that modulates the frequency, rate or extent of cyclin-dependent protein serine/threonine kinase activity. [GOC:go_curators, GOC:pr] GO:0000079	CycB3	CycD	CycG	Mat1	CycE	dap	Cdk7	CG30291	CycY	CycA	CycB	CG40191	CycJ	CG6345	CycH
G1/S transition of mitotic cell cycle	The mitotic cell cycle transition by which a cell in G1 commits to S phase. The process begins with the build up of G1 cyclin-dependent kinase (G1 CDK), resulting in the activation of transcription of G1 cyclins. The process ends with the positive feedback of the G1 cyclins on the G1 CDK which commits the cell to S phase, in which DNA replication is initiated. [GOC:mtg_cell_cycle] GO:0000082	CycE	Cdk2	Rheb	wts	Cdk1	E2f2	E2f1	Cdk8	PpV	Rca1
regulation of transcription involved in G1/S transition of mitotic cell cycle	Any process that regulates transcription such that the target genes are involved in the transition between G1 and S phase of the mitotic cell cycle. [GOC:mtg_cell_cycle] GO:0000083	Cdk5	Eip63E
G2/M transition of mitotic cell cycle	The mitotic cell cycle transition by which a cell in G2 commits to M phase. The process begins when the kinase activity of M cyclin/CDK complex reaches a threshold high enough for the cell cycle to proceed. This is accomplished by activating a positive feedback loop that results in the accumulation of unphosphorylated and active M cyclin/CDK complex. [GOC:mtg_cell_cycle] GO:0000086	CG34025	stg	Cdk2	JMJD5	CG15412	CG7148	Cdk1	Myt1	twe	CG5003	CG5921	kay
sulfur amino acid metabolic process	The chemical reactions and pathways involving amino acids containing sulfur, comprising cysteine, homocysteine, methionine and selenocysteine. [GOC:ai] GO:0000096	Cth	MsrA
sulfate assimilation	The pathways by which inorganic sulfate is processed and incorporated into sulfated compounds. [GOC:jl] GO:0000103	Papss
negative regulation of transcription by RNA polymerase II	Any process that stops, prevents, or reduces the frequency, rate or extent of transcription mediated by RNA polymerase II. [GOC:go_curators, GOC:txnOH] GO:0000122	sna	Caf1-55	repo	ab	TfAP-2	HDAC6	CREG	abd-A	foxo	net	CG7691	tll	dve	CG12299	HP1e	HP1c	kis	CG43689	BHD	DnaJ-1	cbt	cic	Kr	Nelf-E	Eip75B	CG7368	Antp	CG43347	CG12071	CG1529	bowl	eve	Hr3	tim	G9a	oc	tsh	CG12236	Su(var)3-3	NC2alpha	Su(H)	dar1	HGTX	shn	arm	rhi	Coop	GATAd	MTA1-like	Nulp1	Spt5	CG12605	Mi-2	CG11398	Gug	Clk	CG1024	Su(var)205	asf1	hb	tio	nerfin-1	ush	MEP-1	ct	br	btd	ovo	Pc	klu	Dsp1	brk	E2f2	Rbf	CtBP	CG9246	mirr	Chi	HDAC4	pad	LKRSDH	Mtor	Sirt6	ftz	mip120	per	CG4360	D	CoRest	CG1233	CG2199	Rh6	B-H2	CG17568	CG10631	gro	Vsx1	wuc	sob	EcR	odd	Larp7	drm	sbb	Sox15	retn	H	CG2887	Smr	CG3815	Hr96	TH1	esg	h	CG7987	scrt	Mnt	Sirt7	Blimp-1	CG1620	Phs	fkh	mid	srp	E(spl)mbeta-HLH	slou	E2f1	bi	CG12909	CG4872	slp1	stc	CG32767	CG3847	tgo	aop	ich	CG45071	Dfd	Prdm13	polybromo	sug	seq	simj	fuss	CG14655	Ubx	mip40	sens	CG5001	zfh1	salr	esc	CG2120	E(spl)mdelta-HLH	CG14220	NC2beta	rn	Oamb	en	Med	eyg	ci	escl	lmd	Hel89B	Su(z)2	jing	abo	Max	CG14073	Brms1	ss	mip130	DMAP1	Psc	Nelf-A	pros	Sin3A	spt4	Rbf2	B-H1	uri	HDAC1	E(spl)mgamma-HLH	pnr	CG1663	CG6220	GATAe	chn	lbe	CG3065	E(spl)m7-HLH	ttk	Hexim	l(3)mbt	Vsx2	cwo	Chd3	vnd	emc	lz	Sap130	gt	HP6	toe	grn	Mad	nerfin-2	HP1b	hkb	CG42741	Zif	dpn	NELF-B	ind	CG9932	lin-52
establishment of mitotic spindle orientation	A cell cycle process that sets the alignment of mitotic spindle relative to other cellular structures. [GOC:ems] GO:0000132	cno	Ran	wake	cv-c	ana2	CG9279	Arl2	htt	pins	DCTN1-p150	msps	asp	insc	ctp	aPKC	Slik	dlg1	Lis-1	dsh	mud	l(2)gl	nudE
MAPK cascade	An intracellular protein kinase cascade containing at least a MAPK, a MAPKK and a MAP3K. The cascade can also contain an additional tiers: the upstream MAP4K. The kinases in each tier phosphorylate and activate the kinase in the downstream tier to transmit a signal within a cell. [GOC:bf, GOC:mtg_signaling_feb11, PMID:20811974, PMID:9561267] GO:0000165	PDZ-GEF	Mkk4	msn	p38b	lic	rl	Raf	Doa	Tao	Mekk1	Ask1	p38a	Dsor1	Ras85D
rDNA heterochromatin assembly	The assembly of chromatin characterized by the modified histone H3K9me3, into heterochromatin, resulting in the repression of transcription of rDNA. [PMID:10219245] GO:0000183	CG7137
nuclear-transcribed mRNA catabolic process, nonsense-mediated decay	The nonsense-mediated decay pathway for nuclear-transcribed mRNAs degrades mRNAs in which an amino-acid codon has changed to a nonsense codon; this prevents the translation of such mRNAs into truncated, and potentially harmful, proteins. [GOC:krc, GOC:ma, PMID:10025395] GO:0000184	gw	armi	pcm	DCP1	Upf3	Smg6	nompA	CG8915	DCP2	CG7907	Smg5	nonC	CG6729	Pym	Upf1	CG3857	sqd	Cbp80	Upf2	CG32533
protein polyubiquitination	Addition of multiple ubiquitin groups to a protein, forming a ubiquitin chain. [ISBN:0815316194] GO:0000209	Ube4A	mib1	Ube3a	Diap1	CG2924	UbcE2H	Ubc84D	CG5823	morgue	CG14739	CG16781	ctrip	CG5334	CG4502	Iru	Uba1	roq	Mkrn1	elgi	CG10862	CG9014	gcl	slmb	Su(dx)	eff	Ufd4	CG7568	CG17991	CG10254	CG4080	HUWE1	Fbxl4	hyd	CG4238	CG7220	msl-2	Ubc6	CG9855	CG14322	Ubc4	CG2218	CG14646	CG7747	Ubc7	ari-1	CG3356	ari-2	Uev1A	CG11777	CG8188	Hecw	CG7656	Pli	Ubc87F	Nedd4	neur	CG5440	pall	Herc4	CG33144	Smurf	Ubc2	LUBEL	park	CG12477	vih	Ubc10	Cul3	Pex2	CG5347	CG40045	CG7376	Bruce	ben	STUB1	CG13442	CG17030	CG5087	CG3473	tn	Ube4B	CG2574	CG12362	Topors	Traf6	mib2	CG10761
meiotic spindle organization	A process that is carried out at the cellular level which results in the assembly, arrangement of constituent parts, or disassembly of the microtubule spindle during a meiotic cell cycle. [GOC:go_curators, GOC:mah] GO:0000212	Ran	Axs	Exo84	vib	fwd	Spc25	Sec8	ghi	hts	gammaTub37C	Grip91	fsco	gammaTub23C	sub	fws	mei-38	brun	ncd	bond	pelo	cia	Klp10A
microtubule cytoskeleton organization	A process that is carried out at the cellular level which results in the assembly, arrangement of constituent parts, or disassembly of cytoskeletal structures comprising microtubules and their associated proteins. [GOC:mah] GO:0000226	betaTub65B	par-1	CG7794	CG14043	feo	alphaTub85E	mlt	sw	TTLL4A	alphaTub67C	TTLL1B	mts	TER94	Patronin	TTLL1A	DCX-EMAP	gammaTub37C	KP78b	sofe	Ank2	gammaTub23C	ssp2	kat-60L1	chb	Eb1	asp	Mob4	alphaTub84D	Tbce	tral	TTLL6B	CG4511	baz	BicC	betaTub85D	cdc14	betaTub97EF	ens	ringer	shot	alphaTub84B	Dlic	tsu	Strip	TBCD	tau	spas	Miro	KP78a	dgt6	TTLL4B	TTLL5	TTLL6A	futsch	mago	tacc	betaTub56D	CG42399
spliceosomal tri-snRNP complex assembly	The formation of a tri-snRNP complex containing U4 and U6 (or U4atac and U6atac) snRNAs and U5 snRNAs and associated proteins. This includes reannealing of U4 and U6 (or U4atac and U6atac) snRNAs released from previous rounds of splicing to reform the U4/U6 snRNP (or U4atac/U6atac snRNP) as well as the subsequent association of the U5 snRNP with the U4/U6 snRNP (or U4atac/U6atac snRNP) to form a tri-snRNP that is ready to reassemble into another spliceosome complex. [ISBN:0879695897, PMID:9452384] GO:0000244	Prp8	Prp31	CG12320	Prp6
spliceosomal complex assembly	The aggregation, arrangement and bonding together of a spliceosomal complex, a ribonucleoprotein apparatus that catalyzes nuclear mRNA splicing via transesterification reactions. [PMID:9476892] GO:0000245	Usp39	Srpk79D	Sf3a2	crn	SRPK	CG3294	Gem2	tra2	CG8565	Sf3b1
allantoin catabolic process	The chemical reactions and pathways resulting in the breakdown of allantoin, (2,5-dioxo-4-imidazolidinyl)urea. [GOC:mah, ISBN:0198547684] GO:0000256	CG6106
mitochondrial fission	The division of a mitochondrion within a cell to form two or more separate mitochondrial compartments. [PMID:11038192] GO:0000266	fog	Pink1	Drp1	Gdap1	CG7772	park	Slc25A46a	Slc25A46b	Fis1
mitotic cell cycle	Progression through the phases of the mitotic cell cycle, the most common eukaryotic cell cycle, which canonically comprises four successive phases called G1, S, G2, and M and includes replication of the genome and the subsequent segregation of chromosomes into daughter cells. In some variant cell cycles nuclear replication or nuclear division may not be followed by cell division, or G1 and G2 phases may be absent. [GOC:mah, ISBN:0815316194, Reactome:69278] GO:0000278	Sbf	Grip163	Sld5	Arp1	Cdc27	U2A	Brr2	mts	CycB3	noi	Klp61F	mit(1)8	chb	Hrb87F	MED22	mit(1)4	sub	awd	betaTub85D	gwl	t-Grip128	rump	APC10	mit(1)12	CG17493	PolE1	mtm	Top2	Orc6	Map205	RpS3	Scim24	MCPH1	mh	mit(1)13	Sf3a1	Su(var)205	B52	Scim9	SH3PX1	alphaTub67C	PpV	mit(1)5	Myb	dap	eIF3g1	eff	gammaTub37C	cid	mit(1)3	msps	alph	dup	mar	CG31802	rl	BicC	Fs(2)Ket	Skp2	cana	PPP4R2r	PTP-ER	Pp4-19C	alphaTub84B	mit(1)7	Dlic	Cdc16	fzy	vtd	Rrp6	san	Pp1-87B	alphaTub84D	betaTub56D	gnu	betaTub65B	Syx13	Grip128	CG7794	mit(1)9	t-Grip91	CycA	alphaTub85E	Rae1	lark	pum	Grip91	Polr2I	CCT6	Ctf4	csw	Grip75	rux	Dlc90F	Grip71	Rok	eIF4G1	betaTub97EF	SAK	Bap55	mit(1)11	CG3436	tws	Nup43	jub	SMC2	Dis3	cal1	endos	ssh	CycJ	Dhc64C	Mtmr6	fbl	CkIIalpha	SmD2	zld	CG11414	DCTN1-p150	gammaTub23C	eIF4A	asp	Prim2	Cks85A	Scim25	mit(1)6	glu	Klp3A	Cdk7	Grip84	SkpA	cher	polo	Haspin	AMPKalpha	mit(1)10	cmet	fs(1)Ya	shtd	mit(1)2	ord	PpD3	mei-S282	tacc	Ptp61F	SmD3	t-Grip84	mit(1)14
nuclear division	The division of a cell nucleus into two nuclei, with DNA and other nuclear contents distributed between the daughter nuclei. [GOC:mah] GO:0000280	alphaTub67C	Itpr	wupA	Trl
mitotic cytokinesis	A cell cycle process that results in the division of the cytoplasm of a cell after mitosis, resulting in the separation of the original cell into two daughter cells. [GOC:mtg_cell_cycle] GO:0000281	Efhc1.1	RacGAP84C	chic	Apc2	rho	zip	aurB	scra	pnut	Act88F	Act57B	ALiX	CycB3	sau	Act79B	sti	Myb	CG5270	Rho1	Act87E	dia	Rab35	Act5C	pav	Ocrl	Det	CG30183	Synd	l(2)gd1	sip2	Rok	Mink	tsr	Rab1	tum	Pkn	sqh	JTBR	shrb	Incenp	alphaSnap	CycB	Arp53D	Efhc1.2	pbl	Syx1A
nuclear-transcribed mRNA catabolic process, deadenylation-dependent decay	A major pathway of degradation of nuclear-transcribed mRNAs that proceeds through a series of ordered steps that includes poly(A) tail shortening and that can regulate mRNA stability. [GOC:jp, GOC:krc] GO:0000288	pum	CG31759	roq	Pop2	Polr2D	Not1	Not3	Rga
nuclear-transcribed mRNA poly(A) tail shortening	Shortening of the poly(A) tail of a nuclear-transcribed mRNA from full length to an oligo(A) length. [GOC:krc] GO:0000289	CG15262	Pabp2	Pop2	Not1	PAN3	twin	PAN2	Not3	Rga	smg
deadenylation-dependent decapping of nuclear-transcribed mRNA	Cleavage of the 5'-cap of a nuclear mRNA triggered by shortening of the poly(A) tail to below a minimum functional length. [GOC:krc] GO:0000290	Ge-1	DCP2	CG2091	DCP1	me31B	Patr-1	LSm1
nuclear-transcribed mRNA catabolic process, exonucleolytic	The chemical reactions and pathways resulting in the breakdown of the transcript body of a nuclear-transcribed mRNA that occurs when the ends are not protected by the 5'-cap or the 3'-poly(A) tail. [GOC:krc] GO:0000291	Polr2G
retrograde transport, vesicle recycling within Golgi	The retrograde movement of substances within the Golgi, mediated by COP I vesicles. Cis-Golgi vesicles are constantly moving forward through the Golgi stack by cisternal progression, eventually becoming trans-Golgi vesicles. They then selectively transport membrane and luminal proteins from the trans- to the medial-Golgi while leaving others behind in the trans-Golgi cisternae; similarly, they selectively move proteins from the medial- to the cis-Golgi. [ISBN:0716731363] GO:0000301	sau	Golgin84
response to reactive oxygen species	Any process that results in a change in state or activity of a cell or an organism (in terms of movement, secretion, enzyme production, gene expression, etc.) as a result of a reactive oxygen species stimulus. Reactive oxygen species include singlet oxygen, superoxide, and oxygen free radicals. [GOC:krc] GO:0000302	NLaz	ND-SGDH	UQCR-14L	ND-20	Karl	Gyc88E	Gyc89Db	CG31659	GLaz	mth	Gyc89Da
negative regulation of transposition, DNA-mediated	Any process that stops, prevents, or reduces the frequency, rate or extent of DNA transposition. [GOC:dph, GOC:krc, GOC:tb] GO:0000335	tsu	spn-E	Acn	piwi	RnpS1	mago
protein deneddylation	The removal of a ubiquitin-like protein of the NEDD8 type from a protein. [GOC:krc] GO:0000338	CSN5	CSN3	Den1	CSN8	CSN1b	CSN6	CSN7	CG1503	CSN4	CSN1a	alien
generation of catalytic spliceosome for first transesterification step	Formation of a catalytic spliceosome complex ready to perform the first splicing reaction. This occurs by an ATP-dependent conformational change of the pre-catalytic spliceosome. [GOC:krc, ISBN:0879695897] GO:0000349	fand
generation of catalytic spliceosome for second transesterification step	Conformational rearrangement of the spliceosomal complex containing the RNA products from the 1st step of splicing to form the catalytic site for the second step of splicing. [GOC:krc, ISBN:0879695897] GO:0000350	Prp18	CG9667
RNA splicing, via transesterification reactions	Splicing of RNA via a series of two transesterification reactions. [GOC:krc] GO:0000375	fl(2)d	vir	ldbr
tRNA-type intron splice site recognition and cleavage	RNA processing that begins when the tertiary structure of a tRNA type intron is recognized, and ends when the endonucleolytic cleavage of the RNA at both the 5' and 3' splice sites occurs. [GOC:krc, GOC:mah, ISBN:0879695897] GO:0000379	Tsen54	Tsen2	Tsen34
alternative mRNA splicing, via spliceosome	The process of generating multiple mRNA molecules from a given set of exons by differential use of exons from the primary transcript(s) to form multiple mature mRNAs that vary in their exon composition. [GOC:krc, PMID:12110900] GO:0000380	hfp	Spf45	Srrm234	SF2	PQBP1
regulation of alternative mRNA splicing, via spliceosome	Any process that modulates the frequency, rate or extent of alternative splicing of nuclear mRNAs. [GOC:krc] GO:0000381	snRNP-U1-C	Hakai	CG4021	Brr2	CG15747	fl(2)d	CG11454	Hrb87F	Prp6	snf	qkr54B	Srrm1	bru1	CG4119	Mettl3	Sf3a1	Prp19	bru2	snRNP-U1-70K	nsr	U2af50	B52	pea	Hel25E	CG5728	qkr58E-3	CG10445	tra2	CG7879	obe	Saf-B	vir	LSm-4	CG2926	CG14641	salm	ps	SC35	mbl	CG3927	trv	Rox8	Lsm11	Prp39	SF2	qkr58E-2	Dbp45A	Prp5	CG4896	CG10418	Spf45	Sxl	Rbp1-like	Rbp1	Spf30	bru3	qkr58E-1	pps	sqd	nito	Hrb98DE	mub	fand	CG11360	CG6999	Srp54	Cpsf6	Rbfox1	crn	Caper	Psi	hfp	CG10384	dom	eIF4A	Flacc	how	x16	Rm62	Doa	HnRNP-K	U2af38	Rsf1	Prp16	tst	Mettl14	Ythdc1
spliceosomal snRNP assembly	The aggregation, arrangement and bonding together of one or more snRNA and multiple protein components to form a ribonucleoprotein complex that is involved in formation of the spliceosome. [GOC:krc, GOC:mah, ISBN:0879695897] GO:0000387	snRNP-U1-C	CG7102	SmF	SmD1	SmD2	Smn	CG17768	SmD3	Gem2	Gem3	rig	SNRPG	SmE	icln
spliceosome conformational change to release U4 (or U4atac) and U1 (or U11)	Rearrangement of the pre-catalytic spliceosome containing U4 (or U4atac) and U1 (or U11) snRNPs to unpair U4 (or U4atac) from U6 (or U6atac) and release it from the spliceosomal complex along with U1 (or U11). [GOC:krc, ISBN:0879695897] GO:0000388	Brr2
mRNA 3'-splice site recognition	Recognition of the intron 3'-splice site by components of the assembling U2- or U12-type spliceosome. [GOC:krc, ISBN:0879695897] GO:0000389	Slu7	CG9667
spliceosomal complex disassembly	Disassembly of a spliceosomal complex with the ATP-dependent release of the product RNAs, one of which is composed of the joined exons. In cis splicing, the other product is the excised sequence, often a single intron, in a lariat structure. [GOC:krc, ISBN:0879695897] GO:0000390	CG1965	CG17187	sip1	pea
mRNA 5'-splice site recognition	Recognition of the intron 5'-splice site by components of the assembling spliceosome. [GOC:krc, ISBN:0879695897] GO:0000395	su(w[a])	snRNP-U1-C	Prp39
mRNA splicing, via spliceosome	The joining together of exons from one or more primary transcripts of messenger RNA (mRNA) and the excision of intron sequences, via a spliceosomal mechanism, so that mRNA consisting only of the joined exons is produced. [GOC:krc, ISBN:0198506732, ISBN:0879695897] GO:0000398	snRNA:U5:35D	snRNP-U1-C	exu	Cdc27	U2A	Brr2	snRNA:U4:25F	ldbr	CG15747	noi	Sf3b2	BCAS2	Sf3b5	Prp6	CG15084	CG1622	ytr	SF1	snf	Srrm1	CG6015	Sf3a2	CG9213	CG9667	caz	CG6610	Pnn	maca	snRNA:U5:38ABa	CG4119	CG6209	Mettl3	Prp3	CG16865	Cbp80	CG4887	Sf3a1	REG	Prp19	CG3198	snRNA:U2:34ABb	U2af50	B52	snRNP-U1-70K	Hel25E	pea	snRNA:U5:23D	snRNA:U2:34ABc	Spx	CG31922	snRNA:U4:39B	barc	cactin	snRNA:U5:14B	tra2	obe	PQBP1	Imp	lost	Bin1	CG10333	U4-U6-60K	mod	ncm	CG9344	Prp8	CG7741	CG6179	kin17	sip1	Srrm234	aub	CG2021	CG10907	Smu1	Usp39	l(1)10Bb	Zn72D	Bug22	CG14641	SNRPG	CG4291	CG1677	tsu	SmF	Mfap1	pAbp	CG3225	CG6066	ps	SC35	Prp31	snRNA:U5:38ABb	snRNA:U6:96Aa	Pep	snRNA:U5:63BC	snRNA:U2:14B	CG3335	Cdc5	Rox8	cyp33	snRNA:U4:38AB	Acn	CG4935	snRNA:U2:38ABb	Neos	SmD1	CG7747	mdlc	snRNA:U4atac	CG8435	CG4849	beag	Prp39	SF2	CG11586	CG8833	U2af35	Cwc25	Sf3b1	lark	Dhx15	CG12343	Rnp4F	yps	snRNA:U6:96Ac	Pabp2	Ars2	Mtr4	snRNA:U1:95Ca	Prp5	LSm3	Prp38	CG4896	Slu7	Sf3b3	CG10418	Smn	Spf45	Rbp1-like	Rbp1	RnpS1	Spf30	CG17768	qkr58E-1	CG3436	CG7974	sqd	Prp40	nito	Phf5a	CG34334	CG2685	snRNA:U11	Prp18	SmB	fand	CG3294	hoip	snRNA:U1:95Cc	Srp54	CG10324	CG17266	abs	ecd	tra	CG5641	snRNA:U6:96Ab	crn	CG13625	CG42724	Caper	CG7564	CG5808	snRNA:U5:34A	hfp	snRNA:U1:82Eb	SmD2	CG7907	Hsc70-4	nonA	CG9684	snRNA:U6atac	ymp	c12.1	ubl	snRNA:U2:38ABa	CG1965	snRNA:U2:34ABa	CG17764	x16	Bx42	CG11808	CG44249	Cdc2rk	Cbp20	Prp4k	Rm62	LSm7	snRNA:U1:95Cb	CG10466	Es2	CG30122	CG2931	Syp	U2af38	sm	Cypl	Rsf1	Prp16	CG7483	CG31368	CG17187	CG5877	snRNA:U1:21D	Tango4	snRNA:U12	Sf3b6	l(2)37Cb	CG6686	Moca-cyp	CG5986	Ref1	SmD3	tbrd-1	SmE	mago	Dim1	Ythdc1	CG5316
protein peptidyl-prolyl isomerization	The modification of a protein by cis-trans isomerization of a proline residue. [GOC:krc, PMID:16959570] GO:0000413	CG3492	Cyp1	CG7747	CG5071	CG2852	CG5808	CG11777	CG14715	ninaA	CG3511	CG30350	CG10907	Fkbp12	CG15767	CG7768	Cypl	Fkbp59	Moca-cyp	Cyp40	cyp33	CG17266
positive regulation of histone H3-K36 methylation	Any process that activates or increases the frequency, rate or extent of the covalent addition of a methyl group to the lysine at position 36 of histone H3. [GOC:krc] GO:0000416	MRG15
autophagy of mitochondrion	The autophagic process in which mitochondria are delivered to a type of vacuole and degraded in response to changing cellular conditions. [GOC:autophagy, PMID:15798367, PMID:19289147, PMID:23065344] GO:0000422	Atg1	Atg7	CG12511	Atg2	Fis1	Atg8a	Pink1	Hsc70-5	Atg12	Atg18a	Atg17	Atg3	Atg5	park	Ubc6	Atg18b	Atg9	Sesn	CG11975	CG5676	Atg8b
mitophagy	The selective autophagy process in which a mitochondrion is degraded by macroautophagy. [PMID:15798367] GO:0000423	Atg13	Vps13D	Atg14	ref(2)P
endonucleolytic cleavage in ITS1 to separate SSU-rRNA from 5.8S rRNA and LSU-rRNA from tricistronic rRNA transcript (SSU-rRNA, 5.8S rRNA, LSU-rRNA)	Endonucleolytic cleavage between the SSU-rRNA and the 5.8S rRNA of an rRNA molecule originally produced as a tricistronic rRNA transcript that contained the Small SubUnit (SSU) rRNA, the 5.8S rRNA, and the Large SubUnit (LSU) rRNA, in that order, from 5' to 3' along the primary transcript. [GOC:curators, PMID:10690410] GO:0000447	CG32708	CG32409	CG40813	CG11123	CG41562	CG10993	CG6999	CG5645	RpS21	CG32706
cleavage in ITS2 between 5.8S rRNA and LSU-rRNA of tricistronic rRNA transcript (SSU-rRNA, 5.8S rRNA, LSU-rRNA)	Endonucleolytic cleavage within ITS2 between the 5.8S rRNA and the LSU-rRNA of an rRNA molecule originally produced as a tricistronic rRNA transcript that contained the Small SubUnit (SSU) rRNA, the 5.8S rRNA, and the Large SubUnit (LSU) rRNA, in that order, from 5' to 3' along the primary transcript. [GOC:curators, PMID:10690410] GO:0000448	CG8414
rRNA 2'-O-methylation	The addition of a methyl group to the 2'-oxygen atom of a nucleotide residue in an rRNA molecule during ribosome biogenesis. [GOC:curators, ISBN:1555811337] GO:0000451	snoRNA:Me28S-G1083a	snoRNA:Me28S-G1083b	Nopp140	snoRNA:Me28S-G1083c	snoRNA:Me28S-G1083d
snoRNA guided rRNA pseudouridine synthesis	The intramolecular conversion of uridine to pseudouridine in an rRNA molecule during ribosome biogenesis using a snoRNA guide that targets the position of pseudouridylation. [GOC:curators, ISBN:1555811337] GO:0000454	CG4038
enzyme-directed rRNA pseudouridine synthesis	The intramolecular conversion of uridine to pseudouridine during ribosome biogenesis where the enzyme specifies the site that becomes pseudouridylated without using a guide RNA. [GOC:curators, ISBN:1555811337] GO:0000455	RluA-2	RluA-1
maturation of 5.8S rRNA	Any process involved in the maturation of a precursor 5.8S ribosomal RNA (rRNA) molecule into a mature 5.8S rRNA molecule. [GOC:curators] GO:0000460	CG6712	eIF6	Mtr4	Rbm13	Rrp47	CG32075	CG3817	Mpp6	CG18178	Ip259
endonucleolytic cleavage to generate mature 3'-end of SSU-rRNA from (SSU-rRNA, 5.8S rRNA, LSU-rRNA)	Endonucleolytic cleavage at the 3'-end of the SSU-rRNA from an originally tricistronic rRNA transcript that contained the Small Subunit (SSU) rRNA, the 5.8S rRNA, and the Large Subunit (LSU) rRNA in that order from 5' to 3' along the primary transcript, to produce the mature end of the SSU-rRNA. [GOC:krc, PMID:10690410] GO:0000461	RpS21
maturation of SSU-rRNA from tricistronic rRNA transcript (SSU-rRNA, 5.8S rRNA, LSU-rRNA)	Any process involved in the maturation of a precursor Small SubUnit (SSU) ribosomal RNA (rRNA) molecule into a mature SSU-rRNA molecule from the pre-rRNA molecule originally produced as a tricistronic rRNA transcript that contains the Small Subunit (SSU) rRNA, 5.8S rRNA, and the Large Subunit (LSU) in that order from 5' to 3' along the primary transcript. [GOC:curators] GO:0000462	CG3735	RpS8	CG11030	CG16753	mRpS11	CG14543	l(2)k09022	CG7246	CG2260	l(3)72Dn	CG3071	CG30349	Tsr1	RpS14a	kz	Sas10	CG7728	l(2)34Fd	CG12325	CG8461	RpS16	CG7275	RpS14b
maturation of LSU-rRNA from tricistronic rRNA transcript (SSU-rRNA, 5.8S rRNA, LSU-rRNA)	Any process involved in the maturation of a precursor Large SubUnit (LSU) ribosomal RNA (rRNA) molecule into a mature LSU-rRNA molecule from the pre-rRNA molecule originally produced as a tricistronic rRNA transcript that contains the Small Subunit (SSU) rRNA, 5.8S rRNA, and Large Subunit (LSU) in that order from 5' to 3' along the primary transcript. [GOC:curators] GO:0000463	pit	CG12499	RpL7-like	CG1463	CG6937	RpL35	CG4364	Non3	CG6724	CG8204	CG8939	CG5033	RpL7
maturation of 5.8S rRNA from tricistronic rRNA transcript (SSU-rRNA, 5.8S rRNA, LSU-rRNA)	Any process involved in the maturation of an rRNA molecule originally produced as part of a tricistronic rRNA transcript that contained the Small SubUnit (SSU) rRNA, the 5.8S rRNA, and the Large SubUnit (LSU) rRNA, in that order, from 5' to 3' along the primary transcript. [GOC:curators, PMID:10690410] GO:0000466	CG12499	CG8939
exonucleolytic trimming to generate mature 3'-end of 5.8S rRNA from tricistronic rRNA transcript (SSU-rRNA, 5.8S rRNA, LSU-rRNA)	Exonucleolytic digestion of a pre-rRNA molecule to generate the mature 3'-end of a 5.8S rRNA molecule derived from an originally tricistronic pre-rRNA transcript that contained the Small Subunit (SSU) rRNA, the 5.8S rRNA, and the Large Subunit (LSU) rRNA in that order from 5' to 3' along the primary transcript. [GOC:krc, PMID:10690410] GO:0000467	Rrp4	CG44249	Rrp45	Rrp6	Rrp42	Snp	Rrp40
cleavage involved in rRNA processing	Any phosphodiester bond hydrolysis involved in the conversion of a primary ribosomal RNA (rRNA) transcript into a mature rRNA molecule. [GOC:curators] GO:0000469	CG2972	CG8461	NHP2
maturation of LSU-rRNA	Any process involved in the maturation of a precursor Large SubUnit (LSU) ribosomal RNA (rRNA) molecule into a mature LSU-rRNA molecule. [GOC:curators] GO:0000470	CG6712	RpL10Ab	eIF6	NHP2	CG8545	mRpL1	CG13096	Rbm13	CG32075	CG3817	CG18178	RpL7A	RpL10Aa	Ip259
endonucleolytic cleavage to generate mature 5'-end of SSU-rRNA from (SSU-rRNA, 5.8S rRNA, LSU-rRNA)	Endonucleolytic cleavage between the 5'-External Transcribed Spacer (5'-ETS) and the 5' end of the SSU-rRNA of a tricistronic rRNA transcript that contains the Small Subunit (SSU) rRNA, the 5.8S rRNA, and the Large Subunit (LSU) rRNA in that order from 5' to 3' along the primary transcript, to produce the mature end of the SSU-rRNA. [GOC:curators, PMID:10690410] GO:0000472	CG32708	CG1671	CG40813	CG11123	CG41562	CG10993	CG6999	CG32706
endonucleolytic cleavage of tricistronic rRNA transcript (SSU-rRNA, 5.8S rRNA, LSU-rRNA)	Endonucleolytic cleavage of a pre-rRNA molecule originally produced as a tricistronic rRNA transcript that contains the Small SubUnit (SSU) rRNA, the 5.8S rRNA, and the Large SubUnit (LSU) rRNA, in that order, from 5' to 3' along the primary transcript. Primary ribosomal RNA transcripts with three genes, in this order, are produced in the nuclei of many eukaryotic species, including S. cerevisiae. [GOC:curators, PMID:10690410] GO:0000479	Rtc1	Tsr1	CG7728
endonucleolytic cleavage in 5'-ETS of tricistronic rRNA transcript (SSU-rRNA, 5.8S rRNA, LSU-rRNA)	Endonucleolytic cleavage within the 5'-External Transcribed Spacer (ETS) of a tricistronic rRNA transcript that contains the Small Subunit (SSU) rRNA, the 5.8S rRNA, and the Large Subunit (LSU) rRNA in that order from 5' to 3' along the primary transcript. Endonucleolytic cleavage within the 5'-ETS of the pre-RNA is conserved as one of the early steps of rRNA processing in all eukaryotes, but the specific position of cleavage is variable. [GOC:curators, PMID:10690410, PMID:15282326] GO:0000480	CG32708	CG1671	CG40813	CG11123	CG41562	CG10993	CG6999	CG32706
maturation of 5S rRNA	Any process involved in the maturation of a precursor 5S ribosomal RNA (rRNA) molecule into a mature 5S rRNA molecule. [GOC:curators] GO:0000481	CG6686
endonucleolytic cleavage of tetracistronic rRNA transcript (SSU-rRNA, 5.8S rRNA, 2S rRNA, LSU-rRNA)	Endonucleolytic cleavage of a pre-rRNA molecule originally produced as a tetracistronic rRNA transcript that contains the Small SubUnit (SSU) rRNA, the 5.8S rRNA, 2S rRNA, and the Large SubUnit (LSU) rRNA, in that order, from 5' to 3' along the primary transcript. Primary ribosomal RNA transcripts with four genes, in this order, are produced in the nuclei of D. melanogaster as well as in those of other dipteran species. [GOC:curators] GO:0000483	RNaseMRP:RNA
box C/D snoRNP assembly	The aggregation, arrangement and bonding together of proteins and a box C/D snoRNA to form a box C/D small nucleolar ribonucleoprotein (snoRNP) complex. [GOC:krc] GO:0000492	CG1463	rept	pont	CG8204	CG4022	Nufip
box H/ACA snoRNP assembly	The aggregation, arrangement and bonding together of proteins and a box H/ACA snoRNA to form a box H/ACA small nucleolar ribonucleoprotein (snoRNP) complex. [GOC:krc, PMID:12515383] GO:0000493	CG10341	CG10055
box C/D RNA 3'-end processing	Any process involved in forming the mature 3' end of a box C/D RNA molecule. [GOC:krc] GO:0000494	CG10909	Fib	Larp7
box H/ACA RNA 3'-end processing	Any process involved in forming the mature 3' end of a box H/ACA RNA molecule. [GOC:krc] GO:0000495	Nop60B
embryonic axis specification	The establishment, maintenance and elaboration of a pattern along a line or a point in an embryo. [GOC:dph, GOC:go_curators, GOC:sdb_2009, GOC:tb] GO:0000578	loco	armi
achiasmate meiosis I	The first division of meiosis in which homologous chromosomes are paired and segregated from each other, occurring in the constitutive absence of chiasmata. [GOC:elh, GOC:sart, PMID:10690419] GO:0000705	east	Mps1	uno
meiotic DNA double-strand break processing	The cell cycle process in which the 5' to 3' exonucleolytic resection of the DNA at the site of the break to form a 3' single-strand DNA overhang occurs. This takes place during meiosis. [GOC:elh, PMID:9334324] GO:0000706	mei-W68	tefu	mus312	mei-41
meiotic mismatch repair	A system for the identification and correction of base-base mismatches, small insertion-deletion loops, and regions of heterology that are present in duplex DNA formed with strands from two recombining molecules. Correction of the mismatch can result in non-Mendelian segregation of alleles following meiosis. [GOC:elh, PMID:10357855] GO:0000710	Ercc1	Msh6
meiotic DNA repair synthesis	During meiosis, the synthesis of DNA proceeding from the broken 3' single-strand DNA end that uses the homologous intact duplex as the template. [GOC:elh, PMID:9334324] GO:0000711	CycG	okr
resolution of meiotic recombination intermediates	The cleavage and rejoining of intermediates, such as Holliday junctions, formed during meiotic recombination to produce two intact molecules in which genetic material has been exchanged. [GOC:elh, PMID:11733053] GO:0000712	CG42391	c(2)M	Top2	Mcm5	Ercc1	mei-9	mms4	hdm	mus312	mus81	CG8679
nucleotide-excision repair, DNA damage recognition	The identification of lesions in DNA, such as pyrimidine-dimers, intrastrand cross-links, and bulky adducts. The wide range of substrate specificity suggests the repair complex recognizes distortions in the DNA helix. [GOC:elh, PMID:10197977] GO:0000715	Xpac
nucleotide-excision repair, DNA duplex unwinding	The unwinding, or local denaturation, of the DNA duplex to create a bubble around the site of the DNA damage. [GOC:elh, PMID:10197977] GO:0000717	Xpd
photoreactive repair	The repair of UV-induced T-T, C-T and C-C dimers by directly reversing the damage to restore the original pyrimidines. [GOC:elh, PMID:10915863] GO:0000719	CG18853	phr
telomere maintenance via recombination	Any recombinational process that contributes to the maintenance of proper telomeric length. [GOC:elh, PMID:11850777] GO:0000722	spn-B	rad50
telomere maintenance	Any process that contributes to the maintenance of proper telomeric length and structure by affecting and monitoring the activity of telomeric proteins, the length of telomeric DNA and the replication and repair of the DNA. These processes includes those that shorten, lengthen, replicate and repair the telomeric DNA sequences. [GOC:BHF, GOC:BHF_telomere, GOC:elh, GOC:rl, PMID:11092831] GO:0000723	Hus1-like	Ku80	cav	nbs	JIL-1	Nap1	Tel	mus304	mre11	nonC	tefu	ver	Irbp	Hmr	Rad51D	rad50	E(tc)	Lhr	Pif1	Rif1	DNAlig4	Su(var)205	mei-41
double-strand break repair via homologous recombination	The error-free repair of a double-strand break in DNA in which the broken DNA molecule is repaired using homologous sequences. A strand in the broken DNA searches for a homologous region in an intact chromosome to serve as the template for DNA synthesis. The restoration of two intact DNA molecules results in the exchange, reciprocal or nonreciprocal, of genetic material between the intact DNA molecule and the broken DNA molecule. [GOC:elh, PMID:10357855] GO:0000724	PolD3	Hus1-like	CG42391	spag4	Brca2	jnj	mei-9	CG11597	CG42299	nbs	Blm	koi	qjt	CG5181	okr	mre11	Nup160	CG5270	RPA3	RPA2	CG42300	slx1	SMC5	dgrn	Nse1	Top3alpha	CG7457	Sem1	Rad51D	Xrcc2	RecQ5	RPA1	Pp4-19C	RecQ4	CG14803	Pif1	Su(var)2-10	Caf1-180	PolZ1	Nup107	cerv	CG8679	CG9062	Rad60
recombinational repair	A DNA repair process that involves the exchange, reciprocal or nonreciprocal, of genetic material between the broken DNA molecule and a homologous DNA region. [GOC:elh] GO:0000725	Fancm
double-strand break repair via break-induced replication	The error-free repair of a double-strand break in DNA in which the centromere-proximal end of a broken chromosome searches for a homologous region in an intact chromosome. DNA synthesis initiates from the 3' end of the invading DNA strand, using the intact chromosome as the template, and progresses to the end of the chromosome. [GOC:elh, PMID:10357855] GO:0000727	PolD3	Mcm6	Psf2	Cdc45	Mcm5	Mcm7	Sld5	Pif1	Cdc7	dpa	mus81	mei-218	CG5790	Mcm3	Mcm2
DNA recombinase assembly	The aggregation, arrangement and bonding together of strand exchange proteins (recombinases) into higher order oligomers on single-stranded DNA. [PMID:10357855] GO:0000730	spn-D	spn-A
DNA synthesis involved in DNA repair	Synthesis of DNA that proceeds from the broken 3' single-strand DNA end and uses the homologous intact duplex as the template. [PMID:10357855] GO:0000731	PolZ1	Blm	PolQ
strand displacement	The rejection of the broken 3' single-strand DNA molecule that formed heteroduplex DNA with its complement in an intact duplex DNA. The Watson-Crick base pairing in the original duplex is restored. The rejected 3' single-strand DNA molecule reanneals with its original complement to reform two intact duplex molecules. [PMID:10357855] GO:0000732	Blm
DNA catabolic process, endonucleolytic	The chemical reactions and pathways resulting in the breakdown of DNA, involving the hydrolysis of internal 3',5'-phosphodiester bonds in one or two strands of deoxyribonucleotides. [GOC:elh, GOC:mah] GO:0000737	Gen	mus81	CG6171
DNA catabolic process, exonucleolytic	The chemical reactions and pathways resulting in the breakdown of DNA, involving the hydrolysis of terminal 3',5'-phosphodiester bonds in one or two strands of deoxyribonucleotides. [GOC:elh, GOC:mah] GO:0000738	WRNexo	Rat1	CG3165	Gen
sister chromatid segregation	The cell cycle process in which sister chromatids are organized and then physically separated and apportioned to two or more sets. [GOC:ai, GOC:elh] GO:0000819	glu	Cap-G	Top2	Arl8
regulation of glutamine family amino acid metabolic process	Any process that modulates the frequency, rate or extent of the chemical reactions and pathways involving amino acids of the glutamine family, comprising arginine, glutamate, glutamine and proline. [GOC:go_curators] GO:0000820	Ets97D
cell morphogenesis	The developmental process in which the size or shape of a cell is generated and organized. [GOC:clt, GOC:dph, GOC:go_curators, GOC:tb] GO:0000902	chic	ACC	betaCOP	cv-c	cpa	CG13196	capt	cpb	scrib	CkIalpha	Dso1	Arp3	qsm	ssh	Rac1	Arpc2	Syx5	m	shg	eys	Ankle2	CenB1A	Sar1	SREBP	fry	dy	alphaCOP	Rac2	Arpc1	Shrm	Arp2	Abi	IKKepsilon	mbc	CG15020	CG17111	Mob2	tsr	Sec24CD	Slh	Slik	SCAR	Arpc5	arm	h	CG9175	Hem	Cyfip	garz	Arpc4	Yif1
assembly of actomyosin apparatus involved in cytokinesis	The assembly and arrangement of an apparatus composed of actin, myosin, and associated proteins that will function in cytokinesis. [GOC:mtg_cell_cycle] GO:0000912	cv-c
actomyosin contractile ring assembly	The process of assembly of a ring composed of actin, myosin, and associated proteins that will function in cytokinesis. [GOC:clt, GOC:dph, GOC:tb] GO:0000915	Det	sau	sti	chic	polo	CG30183	scra	bond	dia	pbl	tsr	sgo
actomyosin contractile ring contraction	The process of an actomyosin ring getting smaller in diameter, in the context of cytokinesis that takes place as part of a cell cycle. [GOC:clt, GOC:dph, GOC:mah, GOC:tb] GO:0000916	brun	Sec8	ghi	Exo84	fsco	Rab11	Cog7	fws	vib	cia	fwd	pav
nuclear-transcribed mRNA catabolic process	The chemical reactions and pathways resulting in the breakdown of nuclear-transcribed mRNAs in eukaryotic cells. [GOC:krc] GO:0000956	RpLP0-like	DCP2	LSm7	cuff	pcm	CG17768	DCP1	Rai1	Rat1	CG8777
mitochondrial mRNA catabolic process	The chemical reactions and pathways resulting in the breakdown of mRNA transcribed from the mitochondrial genome and occurring in the mitochondrion. [GOC:krc, GOC:mah] GO:0000958	Suv3	PNPase	MTPAP
mitochondrial RNA processing	The conversion of a primary RNA molecule transcribed from a mitochondrial genome into one or more mature RNA molecules; occurs in the mitochondrion. [GOC:krc, GOC:mah] GO:0000963	CG4619	Suv3	CG2124	CG31643	CG13850
mitochondrial RNA 3'-end processing	Any process involved in forming the mature 3' end of an RNA molecule transcribed from a mitochondrial genome; occurs in the mitochondrion. [GOC:krc, GOC:mah] GO:0000965	Suv3	PNPase
tRNA exon ligation utilizing 2',3' cyclic phosphate of 5'-exon as source of linkage phosphate	A tRNA exon ligation process in which the splice junction phosphate is derived from the 2',3' cyclic phosphate at the 3'-end of the 5'-exon. This type of ligation to rejoin the 5' and 3' exons of a tRNA is observed in wheat, Chlamydomonas, and vertebrate species including humans. [GOC:krc, PMID:17786051, PMID:18217203, PMID:9299409] GO:0000971	RtcB
transcription-dependent tethering of RNA polymerase II gene DNA at nuclear periphery	The chromosome organization process in which the DNA sequence containing a gene transcribed by RNA polymerase II is maintained in a specific location at the nuclear periphery. In S. cerevisiae, this process involves cis-acting DNA sequences such as the TATA box and upstream activating sequence (UAS) elements, trans-acting transcriptional activators, and also the 3'-UTR of the transcript. [GOC:krc, PMID:18614049] GO:0000972	CG12782	Nup133	Rae1	Nup154
post-transcriptional tethering of RNA polymerase II gene DNA at nuclear periphery	The chromosome organization process in which the DNA sequence containing a gene transcribed by RNA polymerase II is maintained in a specific location at the nuclear periphery even after transcription has been repressed. [GOC:krc, PMID:17373856, PMID:18614049] GO:0000973	Nup107	PCID2
snoRNA transcription by RNA polymerase II	The synthesis of small nucleolar RNA (snoRNA) from a DNA template by RNA polymerase II, originating at an RNA polymerase II promoter. [GOC:txnOH] GO:0001015	cuff
promoter clearance from RNA polymerase II promoter	Any process involved in the transition from the initiation to the elongation phases of transcription by RNA polymerase II, generally including a conformational change from the initiation conformation to the elongation conformation. Promoter clearance often involves breaking contact with transcription factors involved only in the initiation phase and making contacts with elongation specific factors. [GOC:txnOH, PMID:15020047] GO:0001111	Tfb1	hay	Cdk7	Tfb5	Xpd	mrn	Ssl1	Tfb4
transcription open complex formation at RNA polymerase II promoter	Any process involved in the melting of the DNA hybrid of the core promoter region within the transcriptional closed complex of an RNA polymerase II preinitiation complex (PIC) to produce an open complex where the DNA duplex around the transcription initiation site is unwound to form the transcription bubble. [GOC:txnOH, PMID:15020047, PMID:18280161] GO:0001113	Tfb1	hay	Tfb5	TfIIEalpha	Xpd	mrn	Ssl1	Tfb4
transcriptional start site selection at RNA polymerase II promoter	Any process involved in the selection of the specific location within the template strand of an RNA polymerase II promoter for hybridization of the cognate ribonucleotides and formation of first phosphodiester bond within the nascent transcript. [GOC:txnOH, PMID:16826228, PMID:18846104] GO:0001174	TfIIB
regulation of transcriptional start site selection at RNA polymerase II promoter	Any process that modulates the rate, frequency or extent of a process involved in the selection of the specific location within the template strand of an RNA polymerase II promoter for hybridization of the cognate ribonucleotides and formation of first phosphodiester bond within the nascent transcript. [GOC:txnOH] GO:0001178	x16	Rbp1-like	Rbp1	SC35	SF2	Srp54	Rsf1	B52
RNA polymerase I preinitiation complex assembly	The aggregation, arrangement and bonding together of proteins on promoter DNA to form the transcriptional preinitiation complex (PIC), the formation of which is a prerequisite for transcription from an RNA polymerase I promoter. [GOC:txnOH, PMID:12381659, PMID:14969726, PMID:8057832] GO:0001188	TAF1B	Polr1E
maintenance of transcriptional fidelity during DNA-templated transcription elongation from RNA polymerase II promoter	Suppression of the occurrence of transcriptional errors, such as substitutions and/or insertions of nucleotides that do not correctly match the template base, during the process of transcription elongation from an RNA polymerase II promoter. [GOC:txnOH, PMID:14531857, PMID:16492753, PMID:17535246] GO:0001193	Polr2I
age-dependent response to oxidative stress	Any process that results in a change in state or activity of a cell or an organism (in terms of movement, secretion, enzyme production, gene expression, etc.) as a result of oxidative stress, a state often resulting from exposure to high levels of reactive oxygen species, where the change varies according to the age of the cell or organism. [GOC:jh, PMID:12044938] GO:0001306	wfs1	per	Sod1	Dop1R2
age-dependent response to reactive oxygen species	Any process that results in a change in state or activity of a cell or an organism (in terms of movement, secretion, enzyme production, gene expression, etc.) as a result of reactive oxygen species, where the change varies according to the age of the cell or organism. [GOC:jh, PMID:12044938] GO:0001315	Rpi
neurotransmitter uptake	The directed movement of neurotransmitters into neurons or glial cells. This process leads to inactivation and recycling of neurotransmitters. [ISBN:0123668387] GO:0001504	CarT
acetylcholine catabolic process in synaptic cleft	The chemical reactions and pathways resulting in the breakdown of acetylcholine that occurs in the synaptic cleft during synaptic transmission. [GOC:ai] GO:0001507	Ace
action potential	A process in which membrane potential cycles through a depolarizing spike, triggered in response to depolarization above some threshold, followed by repolarization. This cycle is driven by the flow of ions through various voltage gated channels with different thresholds and ion specificities. [GOC:dph, GOC:go_curators, GOC:tb, ISBN:978-0-07-139011-8] GO:0001508	Shab	sesB	Sh
RNA methylation	Posttranscriptional addition of a methyl group to either a nucleotide or 2'-O ribose in a polyribonucleotide. Usually uses S-adenosylmethionine as a cofactor. [GOC:hjd, PMID:21823225] GO:0001510	Mrm2	CG11109	CG8545	Mettl14	Mettl3	Trm7-34	Trm7-32	CG8939	Nsun5	Nsun2	Hen1	l(2)10685
selenocysteine incorporation	The incorporation of selenocysteine into a peptide; uses a special tRNA that recognizes the UGA codon as selenocysteine, rather than as a termination codon. Selenocysteine is synthesized from serine before its incorporation; it is not a posttranslational modification of peptidyl-cysteine. [RESID:AA0022] GO:0001514	SecS	eEFSec	GAPsec	Sbp2
prostaglandin biosynthetic process	The chemical reactions and pathways resulting in the formation of prostaglandins, any of a group of biologically active metabolites which contain a cyclopentane ring. [GOC:ai] GO:0001516	Pxt
pseudouridine synthesis	The intramolecular conversion of uridine to pseudouridine within an RNA molecule. This posttranscriptional base modification occurs in tRNA, rRNA, and snRNAs. [GOC:hjd, GOC:mah] GO:0001522	CG10341	Pus7	CG7849	Nop60B
retinoid metabolic process	The chemical reactions and pathways involving retinoids, any member of a class of isoprenoids that contain or are derived from four prenyl groups linked head-to-tail. Retinoids include retinol and retinal and structurally similar natural derivatives or synthetic compounds, but need not have vitamin A activity. [ISBN:0198506732] GO:0001523	ninaG
oocyte growth	The developmental growth process in which an oocyte irreversibly increases in size over time by accretion and biosynthetic production of matter similar to that already present. [https://www.ncbi.nlm.nih.gov/books/NBK279054/] GO:0001555	ItgaPS5	scb	Nup154	ItgaPS4	jagn	nain
oocyte maturation	A developmental process, independent of morphogenetic (shape) change, that is required for an oocyte to attain its fully functional state. Oocyte maturation commences after reinitiation of meiosis commonly starting with germinal vesicle breakdown, and continues up to the second meiotic arrest prior to fertilization. [GOC:devbiol, https://www.ncbi.nlm.nih.gov/books/NBK279054/] GO:0001556	wisp	aub	spn-E	muskelin
regulation of cell growth	Any process that modulates the frequency, rate, extent or direction of cell growth. [GOC:go_curators] GO:0001558	Atg1	Thor	hfp	Paip2	CG9328	Lkb1	pix	cmpy	Tor	AMPKalpha	Mer	Lamtor2	RNaseZ
fatty acid alpha-oxidation	A metabolic pathway by which 3-methyl branched fatty acids are degraded. These compounds are not degraded by the normal peroxisomal beta-oxidation pathway, because the 3-methyl blocks the dehydrogenation of the hydroxyl group by hydroxyacyl-CoA dehydrogenase. The 3-methyl branched fatty acid is converted in several steps to pristenic acid, which can then feed into the beta-oxidative pathway. [PMID:10198260] GO:0001561	Hacl	Amacr
microtubule bundle formation	A process that results in a parallel arrangement of microtubules. [GOC:dph] GO:0001578	WASp	ncd	bchs	Klp61F	feo	wash	Whamy	mei-38	ringer	shot	Aladin	IKKepsilon	pigs
detection of chemical stimulus involved in sensory perception of bitter taste	The series of events required for a bitter taste stimulus to be received and converted to a molecular signal. [GOC:go_curators] GO:0001580	norpA	TrpA1	Ir7a
detection of chemical stimulus involved in sensory perception of sweet taste	The series of events required for a sweet taste stimulus to be received and converted to a molecular signal. [GOC:go_curators] GO:0001582	Ac78C	Gr5a	Tmc
eye development	The process whose specific outcome is the progression of the eye over time, from its formation to the mature structure. The eye is the organ of sight. [GOC:jid, GOC:jl] GO:0001654	exd	Traf4	Egfr	trx	aos	wds	Syn2	chn	rdx	hpo	mir-ban	Oab	Pcyt1	hth	sif	eyg	mab-21	mbl	Gug	Nup154	CG4766
conditioned taste aversion	A conditioned aversion to a specific chemical compound as a result of that compound being coupled with a noxious stimulus. [GOC:dph, PMID:9920659] GO:0001661	dnc	rut	shi
response to hypoxia	Any process that results in a change in state or activity of a cell or an organism (in terms of movement, secretion, enzyme production, gene expression, etc.) as a result of a stimulus indicating lowered oxygen tension. Hypoxia, defined as a decline in O2 levels below normoxic levels of 20.8 - 20.95%, results in metabolic adaptation at both the cellular and organismal level. [GOC:hjd] GO:0001666	MFS14	Hsp70Bb	Hypnos-1	Hsp70Ba	Mrp4	Gyc88E	para	Arl8	Hph	Hsp23	Mnn1	Gyc89Db	Hsp70Aa	phu	eas	Gyc89Da	CIA30	glob1	Adar	Hsp70Ab	Drat	hypnos-3	Hsp70Bbb	Mps1	Slh	plh	Sur	tko	h	CngA	jub	Hsp70Bc	Mdr49	tzn
acrosome assembly	The formation of the acrosome from the spermatid Golgi. [GOC:dph, GOC:hjd, GOC:tb] GO:0001675	fws	scat
long-chain fatty acid metabolic process	The chemical reactions and pathways involving long-chain fatty acids, A long-chain fatty acid is a fatty acid with a chain length between C13 and C22. [GOC:ajp] GO:0001676	Acsl	CG6178	CG8834	bgm	Acsx2	CG17999	Elovl7	Acsx4	CG18586	hll	CG3961	Acsx1L	Abcd1	CG5568	Acsx1R	CG4830	pdgy	CG9993	Acsx3	CG4563
cellular glucose homeostasis	A cellular homeostatic process involved in the maintenance of an internal steady state of glucose within a cell or between a cell and its external environment. [GOC:dph, GOC:go_curators, GOC:tb] GO:0001678	Hex-A	Hex-t1	Hex-C	Hex-t2
tRNA 3'-terminal CCA addition	Post-transcriptional addition of the terminal 3' CCA sequence to a tRNA which does not encode this sequence within the primary transcript. CCA addition proceeds by the sequential addition of CTP, CTP, and then ATP to the 3' end of the tRNA, yielding a diphosphate with each nucleotide addition. [EC:2.7.7.72, GOC:go_curators] GO:0001680	CG2100
tRNA 5'-leader removal	Generation of the mature 5'-end of the tRNA, usually via an endonucleolytic cleavage by RNase P. [PMID:11592395] GO:0001682	mldr	Rpp25	Rpp20	Rpp14a	Rpp14b	Rpp30	Pop4	Rpp21	Pop1	Pop5
histamine metabolic process	The chemical reactions and pathways involving histamine, a physiologically active amine, found in plant and animal tissue and released from mast cells as part of an allergic reaction in humans. [GOC:jl, ISBN:0395825172] GO:0001692	e	t
histamine biosynthetic process	The chemical reactions and pathways resulting in the formation of histamine, a physiologically active amine, found in plant and animal tissue and released from mast cells as part of an allergic reaction in humans. [GOC:jl, ISBN:0395825172] GO:0001694	Balat	t	Hdc
embryonic development via the syncytial blastoderm	The process whose specific outcome is the progression of the embryo over time, from zygote formation through syncytial blastoderm to the hatching of the first instar larva. An example of this process is found in Drosophila melanogaster. [GOC:go_curators, GOC:mtg_sensu] GO:0001700	spo	fcl	gw	exu	Sema1b	cgd	ems	mirr	ash1	Elba1	Doc1	dsp	upd1	Fs(1)10A	upd3	bic	upd2	InR	Ddx1	KCNQ	l(2)01482	chn	Dronc	ctl	cau	SelG	hap	Bx42	Eip63E	lolal	Smurf	dal	Cdc7	Wee1	oc	a6	stf	cri	phm	kn	step	l(3)rQ303	Cdk1	Rif1	CycB	btdl	mei-41	Sema5c
endoderm formation	The formation of the endoderm during gastrulation. [GOC:go_curators] GO:0001706	srp	hkb	Ubx	fkh
mesoderm formation	The process that gives rise to the mesoderm. This process pertains to the initial formation of the structure from unspecified parts. [GOC:go_curators] GO:0001707	byn	sage	slp1	gol
cell fate specification	The process involved in the specification of cell identity. Once specification has taken place, a cell will be committed to differentiate down a specific pathway if left in its normal environment. [GOC:go_curators] GO:0001708	Dl	yki	Apc2	melt	mid	wts	E(spl)m6-BFM	scrib	bi	BobA	Doc2	tll	Doc1	tj	ftz	Brd	byn	H15	Doc3	E(spl)m4-BFM	Tom	Apc	ocm	rn	hh	dlg1	esg	hkb	org-1	E(spl)malpha-BFM	E(spl)m2-BFM
cell fate determination	A process involved in cell fate commitment. Once determination has taken place, a cell becomes committed to differentiate down a particular pathway regardless of its environment. [ISBN:0878932437] GO:0001709	Ras85D	Asx	byn	msi	Ubx	aop	arm	esg	DCTN1-p150	lab	pav	tum	Su(H)
mesodermal cell fate commitment	The cell differentiation process that results in commitment of a cell to become part of the mesoderm. [GOC:go_curators, ISBN:0878932437] GO:0001710	pyr	htl	stumps	srp	ths	nst	twi	bap	bin	Ras85D
ectodermal cell fate determination	The cell fate determination process that results in a cell becoming capable of differentiating autonomously into an ectoderm cell regardless of its environment; upon determination, the cell fate cannot be reversed. [GOC:go_curators, ISBN:0878932437] GO:0001713	spi	amx
ectodermal cell fate specification	The cell fate determination process that results in a cell becoming becomes capable of differentiating autonomously into an ectoderm cell in an environment that is neutral with respect to the developmental pathway; upon specification, the cell fate can be reversed. [GOC:go_curators] GO:0001715	dpp
formation of translation preinitiation complex	The joining of the small ribosomal subunit, ternary complex, and mRNA. [GOC:hjd] GO:0001731	eIF5	CG3594	eIF2gamma	MCTS1	eIF1	eIF4H1	eIF4H2	DENR	CG11726	eIF2D	eIF2beta
formation of cytoplasmic translation initiation complex	Joining of the large subunit, with release of IF2/eIF2 and IF3/eIF3. This leaves the functional ribosome at the AUG, with the methionyl/formyl-methionyl-tRNA positioned at the P site. [GOC:hjd] GO:0001732	eIF5	eIF3a	eIF2beta
establishment of planar polarity	Coordinated organization of groups of cells in the plane of an epithelium, such that they all orient to similar coordinates. [GOC:dph] GO:0001736	fz	ATP6AP2	stan	ds	in	flr	kermit	pk	LIMK1	mwh	fj	Vang	ft	Wnt4	tow	Rok	tsr	Dlish	Patj	dsh	d
establishment of imaginal disc-derived wing hair orientation	Orientation of hairs in the imaginal disc-derived wing along a proximal-distal axis, such that each cell of the wing produces one wing hair which points in a distal direction. [GOC:ascb_2009, GOC:dph, GOC:mtg_sensu, GOC:tb, PMID:11239465] GO:0001737	fz	par-1	ATP6AP2	stan	scrib	ds	in	dgo	pk	Galphao	LIMK1	SMC3	fj	Vang	ft	Pgcl	Mtl	Rok	tsr	Rbsn-5	dsh	app
morphogenesis of a polarized epithelium	The morphogenetic process in which the anatomical structures of a polarized epithelium are generated and organized. A polarized epithelium is an epithelium where the epithelial sheet is oriented with respect to the planar axis. [GOC:dph] GO:0001738	fz	Vang	Rab23	par-6	pk	sdt	dlt	stan	dlg1	scrib	shi	aPKC	shg
oenocyte differentiation	The process in which a relatively unspecialized cell acquires the specialized features of an oenocyte. Oenocytes are large secretory cells found in clusters underlying the epidermis of larval abdominal segments. [GOC:go_curators] GO:0001742	rho	Egfr	abd-A	pnt	hth
insect visual primordium formation	Establishment of the optic lobe placode. In Drosophila, for example, the placode appears in the dorsolateral region of the head in late stage 11 embryos and is the precursor to the larval visual system. [GOC:mtg_sensu, PMID:8402833] GO:0001744	brn	so	eya	egh
compound eye morphogenesis	The morphogenetic process in which the anatomical structures of the compound eye are generated and organized. The adult compound eye is a precise assembly of 700-800 ommatidia. Each ommatidium is composed of 20 cells, identified by cell type and position. An example of compound eye morphogenesis is found in Drosophila melanogaster. [GOC:dph, GOC:mtg_sensu] GO:0001745	fz	Optix	RacGAP84C	ArfGAP3	CSN8	Rab11	foxo	Nepl15	Mitf	shg	Nhe2	E(ro[DOM])2409	sd	Rho1	bnl	btl	gl	nej	Hrb87F	rdx	Su(ro[DOM])3023	eH3	mir-263b	oc	tsr	Ns2	cindr	siz	arm	hh	dsh	eK6	E(ro[DOM])1777	E(ro[DOM])1065	Su(ro[DOM])923	mirr	E(ro[DOM])50	klar	upd1	Efa6	eff	sAB1	Ten-m	pyd	hbs	kirre	tkv	vg	ara	dome	Asap	ES1-1	fng	sph	ex	Rab6	Hs3st-B	eZ6	fzr	ifx	wg	wls	bi	hop	mir-bft	E(ro[DOM])2051	mng	Arf1	smo	ast	ey	N	ru	p120ctn	Vav	sAM16	Spf45	Su(ro[DOM])1480	Egm	2033	M6	Med	eyg	Su(ro[DOM])519	Hrb98DE	ci	Su(ro[DOM])2014	Su(ro[DOM])345	fred	crb	sns	Su(ro[DOM])1993	E(ro[DOM])1801	Mer	dpp	E(ro[DOM])3222	hyx	EK3-3	Arpc1	caup	Lam	Prim2	sng	hpo	aux	rst	arr	kibra	so	Opa1	SCAR	sty	Mad	frc	alphaSnap	Dref	Cyfip	pelo	Arf6
Bolwig's organ morphogenesis	The morphogenetic process in which the anatomical structures of the larval eye in Drosophila are generated and organized. The larval eye in Drosophila is a relatively simple sensory system composed of Bolwig's organs: two clusters, each composed of 12 photoreceptor cells from which axons extend in a single fascicle to the brain. [PMID:6185380] GO:0001746	so	knax	ato	jok	hh	sine	smo	ptc	eya	beat-Ia	Fas2	oop	nate	tll
insect visual primordium development	The process whose specific outcome is the progression of the optic placode over time, from its formation to the mature structure. During embryonic stage 12 the placode starts to invaginate, forming a pouch. Cells that will form Bolwig's organ segregate from the ventral lip of this pouch, remaining in the head epidermis. The remainder of the invagination loses contact with the outer surface and becomes the optic lobe. An example of this process is found in Drosophila melanogaster. [GOC:mtg_sensu, PMID:8402833] GO:0001748	msn	ato	Vsx2	Vsx1	shg	tll
compound eye photoreceptor cell differentiation	The process in which a relatively unspecialized cell acquires the specialized features of an eye photoreceptor cell. [GOC:go_curators] GO:0001751	CSN5	Optix	mbt	Ire1	Nek2	Mer	bun	hop	Egfr	Usp5	eff	B-H1	DCTN1-p150	Shc	gl	B-H2	CSN4	hbs	mir-7	S	pnt	Cdc16	ave	ex	hh	salm	dsh	mask	mbl	cnk	boi
compound eye photoreceptor fate commitment	The process in which the developmental fate of a cell becomes restricted such that it will develop into a compound eye photoreceptor cell. A photoreceptor cell is a cell that responds to incident electromagnetic radiation. Different classes of photoreceptor have different spectral sensitivities and express different photosensitive pigments. [GOC:mtg_sensu] GO:0001752	msi	rho	Ire1	ru	br	elB	noc	rin	ast	gl	hth
eye photoreceptor cell differentiation	The process in which a relatively unspecialized cell acquires the specialized features of a photoreceptor cell, as found in the eye, the primary visual organ of most organisms. [GOC:go_curators] GO:0001754	ave	M80-A33	Cbl	Khc	DCTN1-p150	sw	M80-A32	M80-11	M82-19
beta-alanine transport	The directed movement of beta-alanine, 3-aminopropanoic acid, into, out of or within a cell, or between cells, by means of some agent such as a transporter or pore. [GOC:hjd] GO:0001762	Balat
neuron migration	The characteristic movement of an immature neuron from germinal zones to specific positions where they will reside as they mature. [CL:0000540, GOC:go_curators] GO:0001764	Abl	SCAR	fra	sli	robo2	Hem	ihog	CG45105	CG7565	boi
cytokine production	The appearance of a cytokine due to biosynthesis or secretion following a cellular stimulus, resulting in an increase in its intracellular or extracellular levels. [GOC:add, ISBN:0781735149] GO:0001816	Grasp65
negative regulation of cytokine production	Any process that stops, prevents, or reduces the rate of production of a cytokine. [GOC:add, ISBN:0781735149] GO:0001818	CaMKII
epithelial to mesenchymal transition	A transition where an epithelial cell loses apical/basolateral polarity, severs intercellular adhesive junctions, degrades basement membrane components and becomes a migratory mesenchymal cell. [GOC:dph, PMID:14701881] GO:0001837	rk	disco-r
embryonic epithelial tube formation	The morphogenesis of an embryonic epithelium into a tube-shaped structure. [GOC:dph, ISBN:0824072820] GO:0001838	mmy	kkv	knk
phagolysosome assembly	The process that results in the fusion of a phagosome, a vesicle formed by phagocytosis, with a lysosome. [GOC:add, ISBN:0781735149] GO:0001845	Rab14
receptor recycling	The process that results in the return of receptor molecules to an active state and an active cellular location after they have been stimulated by a ligand. An active state is when the receptor is ready to receive a signal. [GOC:dph] GO:0001881	nwk	IPIP	Rab6	Snx16
tissue homeostasis	A homeostatic process involved in the maintenance of an internal steady state within a defined tissue of an organism, including control of cellular proliferation and death and control of metabolic function. [GOC:add, GOC:isa_complete] GO:0001894	wdp	srl	Tao	Atpalpha
retina homeostasis	A tissue homeostatic process involved in the maintenance of an internal equilibrium within the retina of the eye, including control of cellular proliferation and death and control of metabolic function. [GOC:add, GOC:dph, GOC:tb, PMID:15365173, PMID:15365178] GO:0001895	trp
regulation of receptor recycling	Any process that modulates the frequency, rate, or extent of receptor recycling. [GOC:add] GO:0001919	Lamtor1
negative regulation of receptor recycling	Any process that stops, prevents, or reduces the rate of receptor recycling. [GOC:add] GO:0001920	numb	Fak
positive regulation of receptor recycling	Any process that activates or increases the frequency, rate or extent of receptor recycling. [GOC:add] GO:0001921	Usp8
regulation of protein phosphorylation	Any process that modulates the frequency, rate or extent of addition of phosphate groups into an amino acid in a protein. [GOC:hjd] GO:0001932	par-1	per	CycE	Rok	Sin1
negative regulation of protein phosphorylation	Any process that stops, prevents or reduces the rate of addition of phosphate groups to amino acids within a protein. [GOC:hjd] GO:0001933	wdb	Rack1	chinmo	svr	shi	dco	park	CG8312	Ssrp	mts
positive regulation of protein phosphorylation	Any process that activates or increases the frequency, rate or extent of addition of phosphate groups to amino acids within a protein. [GOC:hjd] GO:0001934	p38b	CG7044	lic	Atg17	Rack1	mats	raptor	Mekk1	bnl	Tor	Mer	CDK2AP1	Mob2	Mob3	gig	Sin1
postsynaptic membrane organization	A process which results in the assembly, arrangement of constituent parts, or disassembly of a postsynaptic membrane, the specialized area of membrane facing the presynaptic membrane on the tip of the nerve ending and separated from it by a minute cleft (the synaptic cleft). [GOC:dph, GOC:pr] GO:0001941	Ten-a	Neto	Ten-m	Fur1
regulation of cell-matrix adhesion	Any process that modulates the frequency, rate or extent of attachment of a cell to the extracellular matrix. [GOC:hjd] GO:0001952	Sema2b	Zasp52	muskelin
positive regulation of cell-matrix adhesion	Any process that activates or increases the rate or extent of cell adhesion to an extracellular matrix. [GOC:hjd] GO:0001954	Rac1	Ret
positive regulation of neurotransmitter secretion	Any process that activates or increases the frequency, rate or extent of the regulated release of a neurotransmitter. [GOC:hjd] GO:0001956	SH3PX1	Fife
synaptic transmission, dopaminergic	The vesicular release of dopamine. from a presynapse, across a chemical synapse, the subsequent activation of dopamine receptors at the postsynapse of a target cell (neuron, muscle, or secretory cell) and the effects of this activation on the postsynaptic membrane potential and ionic composition of the postsynaptic cytosol. This process encompasses both spontaneous and evoked release of neurotransmitter and all parts of synaptic vesicle exocytosis. Evoked transmission starts with the arrival of an action potential at the presynapse. [GOC:dos, GOC:dph] GO:0001963	Manf
startle response	An action or movement due to the application of a sudden unexpected stimulus. [GOC:dph] GO:0001964	nan	nompC	iav	mir-279	mir-317	Ets96B
G protein-coupled adenosine receptor signaling pathway	The series of molecular signals generated as a consequence of a receptor binding to extracellular adenosine and transmitting the signal to a heterotrimeric G-protein complex to initiate a change in cell activity. [GOC:dph] GO:0001973	AdoR
morphogenesis of an epithelium	The process in which the anatomical structures of epithelia are generated and organized. An epithelium consists of closely packed cells arranged in one or more layers, that covers the outer surfaces of the body or lines any internal cavity or tube. [GOC:dph, GOC:jl, GOC:tb, ISBN:0198506732] GO:0002009	ed	Moe	raw	Egfr	Patj	Eip63E	sdt	tal-1A	Dg	tal-3A	barr	Drak	tal-AA	fand	thr	wal	tal-2A	tal
morphogenesis of an epithelial sheet	The process in which the anatomical structures of an epithelial sheet are generated and organized. An epithelial sheet is a flat surface consisting of closely packed epithelial cells. [GOC:jl] GO:0002011	yki	sdt	hpo
regulation of heart rate	Any process that modulates the frequency or rate of heart contraction. [GOC:dph, GOC:tb, PMID:10358008] GO:0002027	Nos	cac	Acer	Ctr1A	KCNQ	Ork1	Psn
regulation of sodium ion transport	Any process that modulates the frequency, rate or extent of the directed movement of sodium ions (Na+) into, out of or within a cell, or between cells, by means of some agent such as a transporter or pore. [GOC:dph] GO:0002028	tipE	Teh1	Teh3	Teh2	NKAIN	Teh4
G protein-coupled receptor internalization	The process that results in the uptake of a G protein-coupled receptor into an endocytic vesicle. [PMID:8396717] GO:0002031	Arr2	CG32683	krz	Arr1
desensitization of G protein-coupled receptor signaling pathway by arrestin	The process that inhibits the signaling function of a G protein-coupled receptor by uncoupling the receptor from its downstream G proteins. [GOC:dph, GOC:tb, PMID:8396717] GO:0002032	Arr2	Arr1
positive regulation of neuroblast proliferation	Any process that activates or increases the rate of neuroblast proliferation. [GOC:dph] GO:0002052	trol	babo	mir-124	klu	E(spl)mbeta-HLH	Dap160	bun	pros	Cka	Hsp83	zld	Fmr1	InR	E(spl)mgamma-HLH	N	Actbeta	Mob4	Rheb	mir-ban	daw	aPKC	E(spl)m3-HLH	Cdc37	hh	dpn	Smox
epithelial cell development	The process whose specific outcome is the progression of an epithelial cell over time, from its formation to the mature structure. An epithelial cell is a cell usually found in a two-dimensional sheet with a free surface. [GOC:dph] GO:0002064	garz
regulation of oxidative phosphorylation	Any process that modulates the frequency, rate or extent of the chemical reactions and pathways resulting in the phosphorylation of ADP to ATP that accompanies the oxidation of a metabolite through the operation of the respiratory chain. Oxidation of compounds establishes a proton gradient across the membrane, providing the energy for ATP synthesis. [GOC:dph] GO:0002082	COX7AL	Lrpprc2	COX7AL2	COX7A	Tspo
protein depalmitoylation	The removal of palymitoyl groups from a lipoprotein. [GOC:hjd] GO:0002084	Apt1	Ppt1	CG6567	CG33096
regulation of receptor internalization	Any process that modulates the frequency, rate or extent of receptor internalization. [GOC:hjd] GO:0002090	Flo1
positive regulation of receptor internalization	Any process that activates or increases the frequency, rate or extent of receptor internalization. [GOC:hjd] GO:0002092	spartin	comm	Graf	Nedd4	PICK1
tRNA wobble uridine modification	The process in which a uridine in position 34 of a tRNA is post-transcriptionally modified. [GOC:hjd, ISBN:155581073X] GO:0002098	Elp2	Dph4	CG18528	CG8078	CG10189	fid	poly	CG17807	CG4610	CG6907	Dph3	CG2034	CG3587
tRNA wobble adenosine to inosine editing	The process in which an adenosine in position 34 of a tRNA is post-transcriptionally converted to inosine. [GOC:hjd, ISBN:155581073X] GO:0002100	CG5292
store-operated calcium entry	A calcium ion entry mechanism in the plasma membrane activated by the depletion of calcium ion from the internal calcium ion store in the endoplasmic reticulum. [GOC:hjd, PMID:11120592, PMID:17956991] GO:0002115	dpr3	Stim	Orai
aggressive behavior	A behavioral interaction between organisms in which one organism has the intention of inflicting physical damage on another individual. [GOC:hjd] GO:0002118	CkIIalpha	slgA	Rac2	Tbh	fru	Cyp6a20
inter-male aggressive behavior	Aggressive behavior based on competition between males of the same species over access to resources such as females, dominance, status, etc. and characterized by noise, threats, and is often less injurious. [GOC:hjd] GO:0002121	Nlg2	twz	Mocs1	ND-20L	TkR86C	Ktl	TfAP-2	Tk	ppk29	Tbh	Gug	5-HT1A	Rdl	cin	tll
tRNA nucleoside ribose methylation	The process that results in the modification of the sugar of a nucleoside in tRNA at the 2'O position. [GOC:hjd, ISBN:155581073X] GO:0002128	Trm7-32
wobble position guanine ribose methylation	The process in which the ribose of guanosine at position 34 in the anticodon of a tRNA is post-transcriptionally methylated at the 2'-O position. [GOC:hjd, ISBN:155581073X] GO:0002129	Trm7-34
wobble position cytosine ribose methylation	The process in which the ribose of cytidine at position 34 in the anticodon of a tRNA is post-transcriptionally methylated at the 2'-O position. [GOC:hjd, ISBN:155581073X] GO:0002131	Trm7-34
tRNA wobble position uridine thiolation	The process in which a uridine residue at position 34 in the anticodon of a tRNA is post-transcriptionally thiolated at the C2 position. This process involves transfer of a sulfur from cysteine to position C2 by several steps. [PMID:16871210] GO:0002143	CG3021	CG8078	CG10189	Uba4
larval development	The process whose specific outcome is the progression of the larva over time, from its formation to the mature structure. The larva is the early, immature form of an that at birth or hatching is fundamentally unlike its parent and must metamorphose before assuming the adult characters. [GOC:jid, ISBN:0877795088] GO:0002164	EcR	unk	Pten	Smn	Oatp74D	ATP7	Pi3K92E	RecQ4	Nna1	ppan
instar larval or pupal development	The process whose specific outcome is the progression of the instar larva or pupa over time, from its formation to the mature structure. An example of this process is found in Drosophila melanogaster. [GOC:jid, GOC:mtg_sensu] GO:0002165	ftz-f1	hid	amon	Ac76E	G9a	Galphas	hdc	ecd
instar larval development	The process whose specific outcome is the progression of the larva over time, from its formation to the mature structure. This begins with the newly hatched first-instar larva, through its maturation to the end of the last larval stage. An example of this process is found in Drosophila melanogaster. [GOC:bf, GOC:mtg_sensu] GO:0002168	Mmp1	Elp3	Set2	Surf1	ash2	D	Alh	Top1	Ras85D	sas	Eip63E	nvd	Raf	blp	bs	bel	Mes2	wech	ouib	Pi3K92E	ecd
cytoplasmic translation	The chemical reactions and pathways resulting in the formation of a protein in the cytoplasm. This is a ribosome-mediated process in which the information in messenger RNA (mRNA) is used to specify the sequence of amino acids in the protein. [GOC:hjd] GO:0002181	RpL12	RpL13A	RpS8	RpS5b	RpS27A	RpL22-like	RpL19	RpS24	RpL17	RpL21	RpL24-like	RpL34a	RpL41	RpL18A	RpL15	RpL27A	CG6195	RpL39	RpL18	RpLP2	RpS25	RpL9	RpS3	RpS10a	RpL24	RpS13	RpS14b	RpS27	RpL7-like	RpS10b	RpS28-like	RpS20	RpL35A	RpS15Ab	RpS29	RpL5	RpLP0-like	RpS15	RpL23A	RpL3	RpL6	RpL36	RpL36A	RpL37b	RpL32	RpS7	RpS11	RpL40	RpL37a	RpL7A	RpS4	RpL10Ab	RpL13	128up	CG5515	RpL8	RpL10Aa	RpLP0	RpS15Aa	RpL35	RpL14	RpS28a	RpL26	RpS19b	RpS9	CG8635	RpL4	RpS21	RpS2	RpL38	RpL11	RpL34b	RpL22	Trm7-32	RpS6	RpS17	RpS18	RpS26	sta	RpS28b	RpL28	RpL7	RpS12	RpL37A	RpS14a	RpLP1	RpS23	RpS5a	RpL23	RpS30	RpL27	RpL29	RpL30	RpL10	RpS16	RpS19a	Trm7-34	RpL31	RpS3A
cytoplasmic translational elongation	The successive addition of amino acid residues to a nascent polypeptide chain during protein biosynthesis in the cytoplasm. [GOC:hjd] GO:0002182	RpLP2
cytoplasmic translational initiation	The process preceding formation of the peptide bond between the first two amino acids of a protein in the cytoplasm. This includes the formation of a complex of the ribosome, mRNA or circRNA, and an initiation complex that contains the first aminoacyl-tRNA. [GOC:hjd] GO:0002183	eIF3i	eIF4A	eIF2Bgamma	eIF3m
cytoplasmic translational termination	The process resulting in the release of a polypeptide chain from the ribosome in the cytoplasm, usually in response to a termination codon. [GOC:hjd] GO:0002184	eRF1
translation reinitiation	A gene-specific translational control mechanism where the small ribosomal subunit remains attached to the mRNA following termination of translation, then resumes scanning on the same mRNA molecule and initiates again at a downstream start site. Reinitiation depends on de novo recruitment of the ternary complex that is required to recognize the next AUG codon. [PMID:18056426, PMID:18765792] GO:0002188	eIF3a	MCTS1	DENR
cap-dependent translational initiation	The process where the cap structure, composed of a 7- methylguanosine (m7G) group and associated cap-binding proteins, located at the 5' end of an mRNA molecule, which serves as a molecular tag that marks the spot where the 40S ribosomal subunit, is recruited and will then scan in a 5' to 3' direction until an AUG codon is encountered in an appropriate sequence context to initiate mRNA translation. [PMID:17284590, PMID:19604130] GO:0002191	Pym
IRES-dependent translational initiation of linear mRNA	The process where translation initiation recruits the 40S ribosomal subunits via an internal ribosome entry segment (IRES) before an AUG codon is encountered in an appropriate sequence context to initiate linear mRNA translation. [PMID:17284590] GO:0002192	CNBP
behavioral defense response	A behavioral response seeking to protect an organism from an a perceived external threat to that organism. [GO_REF:0000022, GOC:add] GO:0002209	FMRFa	FMRFaR	MsR2
defense response to insect	A response to protect an organism from a directly detected or perceived external threat from an insect or insects to that organism. [GOC:add] GO:0002213	Dro	AttA	AttB	CecA2	lncRNA:CR43855	N	CecA1	Spn27A	CecB
activation of innate immune response	Any process that initiates an innate immune response. Innate immune responses are defense responses mediated by germline encoded components that directly recognize components of potential pathogens. Examples of this process include activation of the hypersensitive response of Arabidopsis thaliana and activation of any NOD or TLR signaling pathway in vertebrate species. [GO_REF:0000022, GOC:add, GOC:mtg_sensu, ISBN:0781735149, PMID:15199967, PMID:16177805] GO:0002218	Sting	mtd	wek	Mmp2
pattern recognition receptor signaling pathway	The series of molecular signals initiated by a ligand binding to a pattern recognition receptor (PRR), and ending with the regulation of a downstream cellular process, e.g. transcription. PRRs bind pathogen-associated molecular pattern (PAMPs), structures conserved among microbial species, or damage-associated molecular pattern (DAMPs), endogenous molecules released from damaged cells. [GOC:add, GOC:ar, ISBN:0781735149, PMID:15199967] GO:0002221	GNBP1	GNBP3	GNBP2
toll-like receptor signaling pathway	The series of molecular signals initiated by a ligand binding to a toll-like receptor on the surface of a target cell. Toll-like receptors directly bind pattern motifs from a variety of microbial sources to initiate an innate immune response. [GO_REF:0000022, GOC:add, ISBN:0781735149, PMID:12467241, PMID:12524386, PMID:12855817, PMID:15585605, PMID:15728447] GO:0002224	MstProx	Tl	Tehao	Toll-9	Toll-4
positive regulation of antimicrobial peptide production	Any process that activates or increases the frequency, rate, or extent of antimicrobial peptide production. [GOC:add, PMID:11807545] GO:0002225	Aos1	spz5	lwr	Sumo	Tl	dl	Pitslre	DMAP1	Pli	Myd88	Uba2	Dif	dgrn	Herc4	Doa	Gbp1	Toll-7	Rel	senju	SPE	spz	mop
defense response to oomycetes	Reactions triggered in response to the presence of oomycetes that act to protect the cell or organism. [GOC:add, PMID:16497589] GO:0002229	Tl
positive regulation of defense response to virus by host	Any host process that results in the promotion of antiviral immune response mechanisms, thereby limiting viral replication. [GOC:add, GOC:dph, GOC:tb, ISBN:0781735149] GO:0002230	Rel	Cdk9	Dcr-2	Dredd	Nup98-96	key	imd	Mt2	Stat92E	IKKbeta	Fadd	Tab2
hematopoietic progenitor cell differentiation	The process in which precursor cell type acquires the specialized features of a hematopoietic progenitor cell, a class of cell types including myeloid progenitor cells and lymphoid progenitor cells. [GOC:add, GOC:rl, ISBN:0781735149, PMID:16551251] GO:0002244	CG5721
activation of immune response	Any process that initiates an immune response. [GO_REF:0000022, GOC:add, ISBN:0781735149] GO:0002253	psidin
response to tumor cell	Any process that results in a change in state or activity of a cell or an organism (in terms of movement, secretion, enzyme production, gene expression, etc.) as a result of a stimulus from a tumor cell. [GOC:add, ISBN:0781735149, PMID:16730260] GO:0002347	egr	Myd88	Tl	Pvr	spz
immune system process	Any process involved in the development or functioning of the immune system, an organismal system for calibrated responses to potential internal or invasive threats. [GO_REF:0000022, GOC:add] GO:0002376	TotB	TotX	TotM	TotC	TotZ	TotF	TotA	Victoria
mucosal immune response	An immune response taking place in mucosal tissues, including those of the intestinal tract, nasal and upper respiratory tract, and genital tract. [GO_REF:0000022, GOC:jal, ISBN:0781735149] GO:0002385	Atf-2	lic	hh	smo	ci	Mkp3	Galphaq	Mekk1	Duox	p38a	Cad99C	norpA
immune response-regulating cell surface receptor signaling pathway involved in phagocytosis	An immune response-regulating cell surface receptor signaling pathway that contributes to the endocytic engulfment of external particulate material by phagocytes. [GO_REF:0000022, GOC:add, GOC:bf, ISBN:0781735149] GO:0002433	Rac1	crq	Rac2
antigen processing and presentation of peptide antigen via MHC class II	The process in which an antigen-presenting cell expresses a peptide antigen on its cell surface in association with an MHC class II protein complex. The peptide antigen is typically, but not always, processed from a whole protein. [GOC:add, ISBN:0781735149, PMID:15531770, PMID:15771591] GO:0002495	CG4080
cell surface pattern recognition receptor signaling pathway	The series of molecular signals initiated by a ligand binding to a cell surface pattern recognition receptor (PRR). PRRs bind pathogen-associated molecular pattern (PAMPs), structures conserved among microbial species. [GOC:add, GOC:ar, ISBN:0781735149, PMID:15199967] GO:0002752	Toll-7
MyD88-dependent toll-like receptor signaling pathway	A toll-like receptor signaling pathway in which the MyD88 adaptor molecule mediates transduction of the signal. Toll-like receptors directly bind pattern motifs from a variety of microbial sources to initiate an innate immune response. [GOC:add, ISBN:0781735149, PMID:12467241, PMID:12524386, PMID:12855817, PMID:15585605, PMID:15728447] GO:0002755	Myd88
innate immune response-activating signal transduction	The series of molecular signals generated as a consequence of a pathogen or microbial effector binding to a plant 'resistance-gene' receptor to activate a plant immune response, usually plant-type hypersensitive response. [GOC:jy, GOC:mah, PMID:11418339, PMID:28105028] GO:0002758	GNBP1	GNBP3	GNBP2
regulation of antimicrobial humoral response	Any process that modulates the frequency, rate, or extent of an antimicrobial humoral response. [GOC:add] GO:0002759	Pebp1
positive regulation of antimicrobial humoral response	Any process that activates or increases the frequency, rate, or extent of an antimicrobial humoral response. [GOC:add] GO:0002760	CG8046
regulation of antimicrobial peptide production	Any process that modulates the frequency, rate, or extent of antimicrobial peptide production. [GOC:add] GO:0002784	Vps15
negative regulation of antimicrobial peptide production	Any process that stops, prevents, or reduces the frequency, rate, or extent of antimicrobial peptide production. [GOC:add] GO:0002785	puf	slmb	SkpA	scny	Spn42Dd	Usp2	Cul1
regulation of antibacterial peptide production	Any process that modulates the frequency, rate, or extent of antibacterial peptide production. [GOC:add] GO:0002786	Arf1	asrij
negative regulation of antifungal peptide production	Any process that stops, prevents, or reduces the frequency, rate, or extent of antifungal peptide production. [GOC:add] GO:0002789	cact
positive regulation of peptide secretion	Any process that activates or increases the frequency, rate, or extent of peptide secretion. [GOC:add] GO:0002793	dimm
positive regulation of antibacterial peptide production	Any process that activates or increases the frequency, rate, or extent of antibacterial peptide production. [GOC:add] GO:0002803	imd
positive regulation of antifungal peptide production	Any process that activates or increases the frequency, rate, or extent of antifungal peptide production. [GOC:add] GO:0002804	grass	pll	tub	Myd88	Tl	psh	SPE	spz	Dif
positive regulation of antimicrobial peptide biosynthetic process	Any process that activates or increases the frequency, rate, or extent of antimicrobial peptide biosynthesis. [GOC:add] GO:0002807	Sting	Ntf-2	vvl	Tehao	spz	cad
negative regulation of antibacterial peptide biosynthetic process	Any process that stops, prevents, or reduces the frequency, rate, or extent of antibacterial peptide biosynthesis. [GOC:add] GO:0002809	dnr1	nub
negative regulation of biosynthetic process of antibacterial peptides active against Gram-negative bacteria	Any process that stops, prevents, or reduces the frequency, rate, or extent of biosynthesis of antibacterial peptides active against Gram-negative bacteria. [GOC:add] GO:0002814	mir-981	PGRP-SC2	PGRP-SC1b	mir-9a	dnr1	casp	PGRP-LB	PGRP-SC1a
regulation of humoral immune response	Any process that modulates the frequency, rate, or extent of a humoral immune response. [GOC:add] GO:0002920	PGRP-LC
negative regulation of humoral immune response	Any process that stops, prevents, or reduces the frequency, rate, or extent of a humoral immune response. [GOC:add] GO:0002921	Pvr	Pvf2	Dark
positive regulation of humoral immune response	Any process that activates or increases the frequency, rate, or extent of a humoral immune response. [GOC:add] GO:0002922	Gbp1
tRNA wobble base 5-methoxycarbonylmethyl-2-thiouridinylation	The process whereby a wobble base uridine residue in a tRNA is modified to 5-methoxycarbonylmethyl-2-thiouridine. [GOC:hjd, UniPathway:UPA00988] GO:0002926	Dph3	Elp3	Elp1
tRNA N1-guanine methylation	The process whereby a guanine in tRNA is methylated at position N1 of the guanine. [ISBN:155581073X, ISBN:1555811337] GO:0002939	CG14618	CG32281
tRNA N2-guanine methylation	The process whereby a guanine in a tRNA is methylated at the N2 position of guanine. [ISBN:155581073X, ISBN:1555811337] GO:0002940	Trm1
tRNA dihydrouridine synthesis	The process whereby a uridine in a transfer RNA is converted to dihydrouridine. [GOC:hjd, ISBN:155581073X] GO:0002943	CG1434
tRNA C5-cytosine methylation	The process whereby a cytosine in a tRNA is methylated at position 5 of the cytosine. [ISBN:155581073X] GO:0002946	Mt2
tRNA threonylcarbamoyladenosine modification	The attachment of a carbonyl group and a threonine to the amino group of the adenine residue immediately 3' of the anticodon, in tRNAs that decode ANN codons (where N is any base). [GOC:imk, GOC:mah, PMID:19287007, PMID:21183954, PMID:23258706] GO:0002949	Tcs3	Tcs1
heart morphogenesis	The developmental process in which the heart is generated and organized. The heart is a hollow, muscular organ, which, by contracting rhythmically, keeps up the circulation of the blood. [GOC:dph, GOC:isa_complete] GO:0003007	byn	kuz	p38b	yki	mam	Acer	mthl5	eve	spdo	Cat	p38a	Sod2
skeletal muscle contraction	A process in which force is generated within skeletal muscle tissue, resulting in a change in muscle geometry. Force generation involves a chemo-mechanical energy conversion step that is carried out by the actin/myosin complex activity, which generates force through ATP hydrolysis. In the skeletal muscle, the muscle contraction takes advantage of an ordered sarcomeric structure and in most cases it is under voluntary control. [GOC:mtg_cardio, GOC:mtg_muscle] GO:0003009	Stacl
muscle system process	A organ system process carried out at the level of a muscle. Muscle tissue is composed of contractile cells or fibers. [GOC:mtg_cardio] GO:0003012	Arc1	Mlc2	Fhos	CG6972	Sclp	Neurochondrin
renal system process	A organ system process carried out by any of the organs or tissues of the renal system. The renal system maintains fluid balance, and contributes to electrolyte balance, acid/base balance, and disposal of nitrogenous waste products. In humans, the renal system comprises a pair of kidneys, a pair of ureters, urinary bladder, urethra, sphincter muscle and associated blood vessels; in other species, the renal system may comprise related structures (e.g., nephrocytes and malpighian tubules in Drosophila). [GOC:cjm, GOC:mtg_cardio, GOC:mtg_kidney_jan10] GO:0003014	Drip	ClC-c	Eglp4	Eglp2	Nhe2
heart process	A circulatory system process carried out by the heart. The heart is a hollow, muscular organ, which, by contracting rhythmically, keeps up the circulation of the blood. The heart is a hollow, muscular organ, which, by contracting rhythmically, keeps up the circulation of the blood. [GOC:mtg_cardio] GO:0003015	H15	Egfr	mid	cora	sinu	Nrx-IV	Ggamma1	spi	wry	loco	ru
detection of carbon dioxide	The series of events in which a carbon dioxide stimulus is received by a cell and converted into a molecular signal. [GOC:mtg_cardio] GO:0003031	Gr63a	Gr21a
circadian regulation of heart rate	Any process in which an organism modulates its heart rate at different values with a regularity of approximately 24 hours. [GOC:mtg_cardio, GOC:rl] GO:0003053	cyc	tim	Clk
renal water homeostasis	Renal process involved in the maintenance of an internal steady state of water in the body. [GOC:mtg_cardio] GO:0003091	ClC-a
renal sodium ion transport	The directed movement of sodium ions (Na+) by the renal system. [GOC:mtg_cardio] GO:0003096	Nha1	Nha2
renal water transport	The directed movement of water (H2O) by the renal system. [GOC:mtg_cardio] GO:0003097	ClC-a
embryonic heart tube morphogenesis	The process in which the anatomical structures of the embryonic heart tube are generated and organized. The embryonic heart tube is an epithelial tube that will give rise to the mature heart. [GOC:mtg_heart] GO:0003143	LanB1
embryonic heart tube formation	The process that gives rise to the embryonic heart tube. This process pertains to the initial formation of a structure from unspecified parts. The embryonic heart tube is an epithelial tube that will give rise to the mature heart. [GOC:mtg_heart] GO:0003144	Mmp1	Mmp2
outflow tract morphogenesis	The process in which the anatomical structures of the outflow tract are generated and organized. The outflow tract is the portion of the heart through which blood flows into the arteries. [GOC:mtg_heart, UBERON:0004145] GO:0003151	sli	robo1	shg	robo2
regulation of membrane depolarization	Any process that modulates the rate, frequency or extent of membrane depolarization. Membrane depolarization is the process in which membrane potential changes in the depolarizing direction from the resting potential, usually from negative to positive. [GOC:dph, GOC:tb] GO:0003254	shakB	Ih
cardioblast migration to the midline involved in heart rudiment formation	The orderly movement of a cardioblast toward the midline that contributes to the initial appearance of the heart rudiment. [GOC:mtg_heart] GO:0003319	Mmp2
positive regulation of extracellular matrix constituent secretion	Any process that increases the rate, frequency, or extent of the controlled release of molecules that form the extracellular matrix, including carbohydrates and glycoproteins by a cell or a group of cells. [GOC:dph, GOC:tb] GO:0003331	Sec24CD	Sec23
amino acid transmembrane transport	The process in which an amino acid is transported across a membrane. [GOC:dph, GOC:tb] GO:0003333	ChT	CG13248	CG1628	sbm	CG12773	CG5535	path	CG15279	NAAT1	CG1698	CG30394	Ctns	NKCC	CG32081	CG1139	CG7888	CG43693	gb	polyph	VGAT	CG4991	CG12531	CG4476	CG7255	mah	CG32079	Ncc69	CG13384	CG8850	List	CG16700	CG8785	CG1607	kcc	CG13743
cilium movement	The directed, self-propelled movement of a cilium. [GOC:dph, GOC:jl] GO:0003341	Dnai2	CCDC151	CG1571	Dhc93AB	Rsph4a	CG6614	CG13202	TTLL3B	Dnali1	wam	CG3339	CG15824	Dhc1	CG13930	CG14905	HEATR2	CG13901	TTLL3A	kl-3	l(2)41Ab	CG15547	CG17387	Dhc36C	CG15701	CG10859	Dic61B	CG13502	CG9313	Dhc62B	CG34425	CG14921
pericardium morphogenesis	The process in which the anatomical structure of the pericardium is generated and organized. [GOC:dph, PMID:18722343] GO:0003344	scb	mys
epithelial cilium movement involved in extracellular fluid movement	The directed, self-propelled movement of cilia of epithelial cells. Depending on the type of cell, there may be one or many cilia per cell. This movement is usually coordinated between many epithelial cells, and serves to move extracellular fluid. [GOC:dph, GOC:krc] GO:0003351	CG13202
regulation of cilium movement	Any process that modulates the rate, frequency, or extent of cilium movement, the directed, self-propelled movement of a cilium. [GOC:dph] GO:0003352	CG10958	CG18675	CG30259	CG10510
regulation of cilium beat frequency	Any process that modulates the frequency of cilium movement, the directed, self-propelled movement of a cilium. [GOC:dph] GO:0003356	CG13436
establishment or maintenance of cytoskeleton polarity involved in gastrulation	Any cellular process that results in the specification, formation or maintenance of polarized cytoskeletal structures that contribute to the cell polarity of a migrating ameboid cell taking part in gastrulation. [GOC:ascb_2009, GOC:dph, GOC:tb] GO:0003380	Gbeta13F	cta	Ggamma1	smog
epithelial cell morphogenesis	The change in form that occurs when an epithelial cell progresses from its initial formation to its mature state. [GOC:ascb_2009, GOC:dph, GOC:tb] GO:0003382	Abl	colt	sgg	ena	grh	aPKC	CG41099	cyr
apical constriction	The actin-mediated process that results in the contraction of the apical end of a polarized columnar epithelial cell. [GOC:ascb_2009, GOC:dph, GOC:tb] GO:0003383	tyn	upd1	mey	nyo	WASp	zye	fog	crb	Shrm	alpha-Cat	dia	dyl	m	neo
apical constriction involved in gastrulation	The actin-mediated process that results in the contraction of the apical end of a polarized columnar epithelial cell, contributing to the process of gastrulation. [GOC:ascb_2009, GOC:dph, GOC:tb] GO:0003384	RhoGAP71E	Traf4	sqh	fog	xit	Rok	Gprk2	cta	smog
regulation of COPII vesicle coating	Any process that modulates the rate, frequency, or extent of the addition of COPII proteins and adaptor proteins to ER membranes during the formation of transport vesicles, forming a vesicle coat. [GOC:ascb_2009, GOC:dph, GOC:jp, GOC:tb] GO:0003400	CG9175	Sec23	Sec16	Sar1
axis elongation	The developmental growth that results in the elongation of a line that defines polarity or symmetry in an anatomical structure. [GOC:ascb_2009, GOC:dph, GOC:tb] GO:0003401	Abl	baz	Tollo	Toll-6	18w
detection of calcium ion	The series of events in which a calcium ion stimulus is received by a cell and converted into a molecular signal. [GOC:pg] GO:0005513	Stim
carbohydrate metabolic process	The chemical reactions and pathways involving carbohydrates, any of a group of organic compounds based of the general formula Cx(H2O)y. [GOC:mah, ISBN:0198506732] GO:0005975	Idgf6	alpha-Man-Ib	Cda5	CG33090	Cht8	CG33080	Idua	CG9701	GCS2alpha	GNBP2	GlcAT-P	Cht11	Pgls	alpha-Man-Ic	CG2061	GlcAT-I	Mal-A2	CG6650	Cht7	Hexo2	Mal-A1	Amyrel	CG8460	GNBP1	Cht6	GlcAT-S	NUCB1	nst	Parg	Mpi	adp	Imp	CG9008	Idgf1	Pgm1	CG8298	Mal-A8	ChLD3	Mal-A6	AGBE	Idgf5	Pgm2b	Cht4	Mal-A3	Cht5	CG8613	Edem2	CD98hc	Gpdh2	Mal-A7	alpha-Man-Ia	Gpdh3	Idgf2	Edem1	Hexo1	fdl	Mal-B1	Mal-A5	Idgf3	CG14740	beta4GalT7	Pgm2a	tobi	CG16965	Ect3	beta4GalNAcTA	verm	serp	Cht10	Cht9	Mal-B2	Taldo	Cda9	GNBP3	Mal-A4	Cht2	Gpdh1	beta4GalNAcTB	kdn	Amy-d	Amy-p	Oscillin	Cht12	Cda4	Idgf4
glycogen metabolic process	The chemical reactions and pathways involving glycogen, a polydisperse, highly branched glucan composed of chains of D-glucose residues in alpha-(1->4) glycosidic linkage, joined together by alpha-(1->6) glycosidic linkages. [ISBN:0198506732] GO:0005977	FASN1	sgg	ACC	GlyS	Axn	CG7766	UGP	CG8475
glycogen biosynthetic process	The chemical reactions and pathways resulting in the formation of glycogen, a polydisperse, highly branched glucan composed of chains of D-glucose residues. [ISBN:0198506732] GO:0005978	Gyg	PhKgamma	AGBE	GlyS	CG9485	Pgm1
regulation of glycogen biosynthetic process	Any process that modulates the frequency, rate or extent of the chemical reactions and pathways resulting in the formation of glycogen. [GOC:go_curators] GO:0005979	Gbs-76A	Gbs-70E
glycogen catabolic process	The chemical reactions and pathways resulting in the breakdown of glycogen, a polydisperse, highly branched glucan composed of chains of D-glucose residues. [ISBN:0198506732] GO:0005980	GlyP	CG9485
sucrose biosynthetic process	The chemical reactions and pathways resulting in the formation of sucrose, the disaccharide fructofuranosyl-glucopyranoside. [GOC:go_curators] GO:0005986	fbp
trehalose metabolic process	The chemical reactions and pathways involving trehalose, a disaccharide isomeric with sucrose and obtained from certain lichens and fungi. [GOC:jl, ISBN:0028623819] GO:0005991	crc	Treh
trehalose biosynthetic process	The chemical reactions and pathways resulting in the formation of trehalose, a disaccharide isomeric with sucrose and obtained from certain lichens and fungi. [GOC:jl, ISBN:0028623819] GO:0005992	Tps1	CG5177	CG5171
trehalose catabolic process	The chemical reactions and pathways resulting in the breakdown of trehalose, a disaccharide isomeric with sucrose and obtained from certain lichens and fungi. [GOC:jl, ISBN:0028623819] GO:0005993	CG6262	Treh
xylulose metabolic process	The chemical reactions and pathways involving xylulose, the ketopentose threo-2-pentulose. [ISBN:0198547684] GO:0005997	CG3544	CG7322	CG3534
fructose metabolic process	The chemical reactions and pathways involving fructose, the ketohexose arabino-2-hexulose. Fructose exists in a open chain form or as a ring compound. D-fructose is the sweetest of the sugars and is found free in a large number of fruits and honey. [ISBN:0198506732] GO:0006000	fbp	CG12289	CG7335	CG7551	Hex-t2	Pfrx	CG7328
fructose 6-phosphate metabolic process	The chemical reactions and pathways involving fructose 6-phosphate, also known as F6P. The D-enantiomer is an important intermediate in glycolysis, gluconeogenesis, and fructose metabolism. [ISBN:0198506732] GO:0006002	fbp	Gfat2	Pfk
fructose 2,6-bisphosphate metabolic process	The chemical reactions and pathways involving fructose 2,6-bisphosphate. The D enantiomer is an important regulator of the glycolytic and gluconeogenic pathways. It inhibits fructose 1,6-bisphosphatase and activates phosphofructokinase. [ISBN:0198506732] GO:0006003	Pfrx
fucose metabolic process	The chemical reactions and pathways involving fucose, or 6-deoxygalactose, which has two enantiomers, D-fucose and L-fucose. [ISBN:0198506732] GO:0006004	Fuca
glucose metabolic process	The chemical reactions and pathways involving glucose, the aldohexose gluco-hexose. D-glucose is dextrorotatory and is sometimes known as dextrose; it is an important source of energy for living organisms and is found free as well as combined in homo- and hetero-oligosaccharides and polysaccharides. [ISBN:0198506732] GO:0006006	Hex-A	Hex-C	Zw	Hex-t1	CG7322	Gld	CG9010	CG3552	CG7140	Gapdh1	Hex-t2	CG10467	CG6650	Gapdh2	CG32444	CG32445	CG10996	CG4988
glucose catabolic process	The chemical reactions and pathways resulting in the breakdown of glucose, the aldohexose gluco-hexose. [GOC:ai] GO:0006007	PhKgamma
UDP-glucose metabolic process	The chemical reactions and pathways involving UDP-glucose, uridinediphosphoglucose, a substance composed of glucose in glycosidic linkage with uridine diphosphate. [GOC:ai] GO:0006011	UGP
galactose metabolic process	The chemical reactions and pathways involving galactose, the aldohexose galacto-hexose. D-galactose is widely distributed in combined form in plants, animals and microorganisms as a constituent of oligo- and polysaccharides; it also occurs in galactolipids and as its glucoside in lactose and melibiose. [ISBN:0198506732] GO:0006012	Gale	Gal	Galk
mannose metabolic process	The chemical reactions and pathways involving mannose, the aldohexose manno-hexose, the C-2 epimer of glucose. The D-(+)-form is widely distributed in mannans and hemicelluloses and is of major importance in the core oligosaccharide of N-linked oligosaccharides of glycoproteins. [ISBN:0198506732] GO:0006013	alpha-Man-IIa	LManVI	LManII	Hex-t2	LManV	alpha-Man-IIb	LManIII	Pmm2	LManIV	LManI
D-ribose metabolic process	The chemical reactions and pathways involving D-ribose (ribo-pentose). As beta-D-ribofuranose, D-ribose forms the glycose group of all ribonucleosides, ribonucleotides and ribonucleic acids, and also of ribose phosphates, various glycosides, some coenzymes and some forms of vitamin B12. [ISBN:0198506732] GO:0006014	CG13369	CG17010	Rpi
5-phosphoribose 1-diphosphate biosynthetic process	The chemical reactions and pathways resulting in the formation of 5-phosphoribose 1-diphosphate, also known as 5-phosphoribosyl-1-pyrophosphate. [GOC:ai] GO:0006015	Prps	CG2246
inositol metabolic process	The chemical reactions and pathways involving inositol, 1,2,3,4,5,6-cyclohexanehexol, a growth factor for animals and microorganisms. [ISBN:0198547684] GO:0006020	CG17026	CG17027	l(1)G0196	CG17029	CG9391	CG17028	CG9389
inositol biosynthetic process	The chemical reactions and pathways resulting in the formation of inositol, 1,2,3,4,5,6-cyclohexanehexol, a growth factor for animals and microorganisms. [ISBN:0198547684] GO:0006021	Inos
glycosaminoglycan biosynthetic process	The chemical reactions and pathways resulting in the formation of glycosaminoglycans, any of a group of polysaccharides that contain amino sugars. [ISBN:0192800981] GO:0006024	botv	ttv	sotv	sgl	sfl	beta3GalTII
glycosaminoglycan catabolic process	The chemical reactions and pathways resulting in the breakdown of glycosaminoglycans, any one of a group of polysaccharides that contain amino sugars. [ISBN:0192800981] GO:0006027	Idua	Ids	Sgsh	Fuca
chitin biosynthetic process	The chemical reactions and pathways resulting in the formation of chitin, a linear polysaccharide consisting of beta-(1->4)-linked N-acetyl-D-glucosamine residues. [GOC:jl, ISBN:0198506732] GO:0006031	Sur	kkv
chitin catabolic process	The chemical reactions and pathways resulting in the breakdown of chitin, a linear polysaccharide consisting of beta-(1->4)-linked N-acetyl-D-glucosamine residues. [GOC:jl, ISBN:0198506732] GO:0006032	Cht6	Cht7	fdl	Cht10	Idgf6	Cht11	Cht9	Idgf5	Idgf1	Idgf2	Cht12	Cht8	Cht4	Idgf3	Cht2	Cht5	Idgf4
cuticle chitin metabolic process	The chemical reactions and pathways involving cuticle chitin, a linear polysaccharide consisting of beta-(1->4)-linked N-acetyl-D-glucosamine residues, found in cuticles. [GOC:ai] GO:0006034	serp
cuticle chitin biosynthetic process	The chemical reactions and pathways resulting in the formation of cuticle chitin, a linear polysaccharide consisting of beta-(1->4)-linked N-acetyl-D-glucosamine residues, found in cuticles. [GOC:ai] GO:0006035	mmy	Chs2	kkv	knk
cuticle chitin catabolic process	The chemical reactions and pathways resulting in the breakdown of cuticle chitin, a linear polysaccharide consisting of beta-(1->4)-linked N-acetyl-D-glucosamine residues, found in cuticles. [GOC:ai] GO:0006036	NaDg	NaDh
cell wall chitin biosynthetic process	The chemical reactions and pathways resulting in the formation of cell wall chitin, a linear polysaccharide consisting of beta-(1->4)-linked N-acetyl-D-glucosamine residues, found in the walls of cells. [GOC:ai] GO:0006038	Chs2	kkv
glucosamine catabolic process	The chemical reactions and pathways resulting in the breakdown of glucosamine (2-amino-2-deoxyglucopyranose), an aminodeoxysugar that occurs in combined form in chitin. [GOC:jl, ISBN:0198506732] GO:0006043	Oscillin
N-acetylglucosamine metabolic process	The chemical reactions and pathways involving N-acetylglucosamine. The D isomer is a common structural unit of glycoproteins in plants, bacteria and animals; it is often the terminal sugar of an oligosaccharide group of a glycoprotein. [ISBN:0198506732] GO:0006044	botv	CG9550	beta4GalNAcTB	Mgat3	Oscillin	ttv	sotv	beta4GalNAcTA	CG31637
N-acetylglucosamine catabolic process	The chemical reactions and pathways resulting in the breakdown of N-acetylglucosamine. The D isomer is a common structural unit of glycoproteins in plants, bacteria and animals; it is often the terminal sugar of an oligosaccharide group of a glycoprotein. [ISBN:0198506732] GO:0006046	CG17065	Oscillin
UDP-N-acetylglucosamine metabolic process	The chemical reactions and pathways involving UDP-N-acetylglucosamine, a substance composed of N-acetylglucosamine, a common structural unit of oligosaccharides, in glycosidic linkage with uridine diphosphate. [GOC:ai] GO:0006047	Gfat2
UDP-N-acetylglucosamine biosynthetic process	The chemical reactions and pathways resulting in the formation of UDP-N-acetylglucosamine, a substance composed of N-acetylglucosamine, a common structural unit of oligosaccharides, in glycosidic linkage with uridine diphosphate. [GOC:ai] GO:0006048	nst	mmy	Gnpnat
sorbitol catabolic process	The chemical reactions and pathways resulting in the breakdown of sorbitol (D-glucitol), one of the ten stereoisomeric hexitols. It can be derived from glucose by reduction of the aldehyde group. [ISBN:0198506732] GO:0006062	CG4836	Sodh-2	Sodh-1
alcohol metabolic process	The chemical reactions and pathways involving alcohols, any of a class of compounds containing one or more hydroxyl groups attached to a saturated carbon atom. [ISBN:0198506732] GO:0006066	CG18814	Drat	Adh	Fdh	CG4842
ethanol metabolic process	The chemical reactions and pathways involving ethanol, CH3-CH2-OH, a colorless, water-miscible, flammable liquid produced by alcoholic fermentation. [GOC:ai, ISBN:0198506732] GO:0006067	Adh	Gpdh1
ethanol oxidation	An ethanol metabolic process in which ethanol is converted to acetyl-CoA via acetaldehyde and acetate. [GOC:mah, MetaCyc:PWY66-161, MetaCyc:PWY66-162, MetaCyc:PWY66-21] GO:0006069	Adh	Fdh
glycerol metabolic process	The chemical reactions and pathways involving glycerol, 1,2,3-propanetriol, a sweet, hygroscopic, viscous liquid, widely distributed in nature as a constituent of many lipids. [GOC:ai, ISBN:0198506732] GO:0006071	CG1271	Gk1	Gk2
glycerol-3-phosphate metabolic process	The chemical reactions and pathways involving glycerol-3-phosphate, a phosphoric monoester of glycerol. [GOC:go_curators, ISBN:0198506732] GO:0006072	Gpo2	Gpdh2	Gpo1	Gpdh3	mino	Gpo3	Gpdh1
cellular aldehyde metabolic process	The chemical reactions and pathways involving aldehydes, any organic compound with the formula R-CH=O, as carried out by individual cells. [GOC:go_curators, ISBN:0198506732] GO:0006081	AOX4	AOX2	Aldh-III
organic acid metabolic process	The chemical reactions and pathways involving organic acids, any acidic compound containing carbon in covalent linkage. [ISBN:0198506732] GO:0006082	D2hgdh	Cyp18a1	phm
acetate metabolic process	The chemical reactions and pathways involving acetate, the anion of acetic acid. [GOC:go_curators] GO:0006083	CG7920
acetyl-CoA metabolic process	The chemical reactions and pathways involving acetyl-CoA, a derivative of coenzyme A in which the sulfhydryl group is acetylated; it is a metabolite derived from several pathways (e.g. glycolysis, fatty acid oxidation, amino-acid catabolism) and is further metabolized by the tricarboxylic acid cycle. It is a key intermediate in lipid and terpenoid biosynthesis. [ISBN:0198547684] GO:0006084	Hmgs
acetyl-CoA biosynthetic process	The chemical reactions and pathways resulting in the formation of acetyl-CoA, a derivative of coenzyme A in which the sulfhydryl group is acetylated. [GOC:go_curators] GO:0006085	Targ	Acat1	AcCoAS	ATPCL	DIP2
acetyl-CoA biosynthetic process from pyruvate	The chemical reactions and pathways resulting in the formation of acetyl-CoA from pyruvate. [GOC:dph, GOC:go_curators, GOC:tb] GO:0006086	Pdhb	muc	CG7024	Pdha
pyruvate metabolic process	The chemical reactions and pathways involving pyruvate, 2-oxopropanoate. [GOC:go_curators] GO:0006090	Menl-2	CG7848	CG7069	Men-b	Menl-1	Mpc1	Pdha	CG2964	Pdhb	CG31075	Men	PyK	PCB
generation of precursor metabolites and energy	The chemical reactions and pathways resulting in the formation of precursor metabolites, substances from which energy is derived, and any process involved in the liberation of energy from these substances. [GOC:jl] GO:0006091	ACOX1	CG1544	CG11257	Oscillin
gluconeogenesis	The formation of glucose from noncarbohydrate precursors, such as pyruvate, amino acids and glycerol. [MetaCyc:GLUCONEO-PWY] GO:0006094	Pgk	fbp	Pgi	G6P	Tpi	CG9961	Pepck2	PCB	Pepck1
glycolytic process	The chemical reactions and pathways resulting in the breakdown of a carbohydrate into pyruvate, with the concomitant production of a small amount of ATP and the reduction of NAD(P) to NAD(P)H. Glycolysis begins with the metabolism of a carbohydrate to generate products that can enter the pathway and ends with the production of pyruvate. Pyruvate may be converted to acetyl-coenzyme A, ethanol, lactate, or other small molecules. [GOC:bf, GOC:dph, ISBN:0201090910, ISBN:0716720094, ISBN:0879010479, Wikipedia:Glycolysis] GO:0006096	Hex-C	Pgk	Pfrx	CG7059	Gapdh2	Pglym87	Hex-A	Pgi	Hex-t1	Pglym78	Ald1	PyK	Pfk	CG9961	CG11249	CG7069	CG9010	Tpi	CG2964	Eno	CG7362	Hex-t2	CG12229	Ald2	Gapdh1
pentose-phosphate shunt	The metabolic process in which glucose-6-phosphate is oxidized to form carbon dioxide (CO2) and ribulose 5-phosphate, coupled to reduction of NADP+ to NADPH; ribulose 5-P then enters a series of reactions that can yield biosynthetic precursors (ribose-5-phosphate and erythrose-4-phosphate) and glycolytic intermediates (fructose-6-phosphate and glyceraldehyde-3-phosphate). [GOC:pde, ISBN:0198506732, MetaCyc:PENTOSE-P-PWY] GO:0006098	Zw
tricarboxylic acid cycle	A nearly universal metabolic pathway in which the acetyl group of acetyl coenzyme A is effectively oxidized to two CO2 and four pairs of electrons are transferred to coenzymes. The acetyl group combines with oxaloacetate to form citrate, which undergoes successive transformations to isocitrate, 2-oxoglutarate, succinyl-CoA, succinate, fumarate, malate, and oxaloacetate again, thus completing the cycle. In eukaryotes the tricarboxylic acid is confined to the mitochondria. See also glyoxylate cycle. [ISBN:0198506732] GO:0006099	CG33791	Fum2	ScsbetaA	CG10749	Scsalpha1	SdhA	SdhD	Scsalpha2	CG5214	Mdh2	Idh3g	Mdh1	CG12895	mAcon1	Ogdh	Idh3a	CG32026	Irp-1B	CG3483	CG10748	SdhAL	SdhBL	SdhC	Irp-1A	Fum3	CG1544	kdn	Fum1	CG7755	ScsbetaG	mAcon2	CG14757	CG14740	Idh3b	SdhB	Fum4	SdhCL
citrate metabolic process	The chemical reactions and pathways involving citrate, 2-hydroxy-1,2,3-propanetricarboyxlate. Citrate is widely distributed in nature and is an important intermediate in the TCA cycle and the glyoxylate cycle. [ISBN:0198506732] GO:0006101	kdn	Irp-1B	ATPCL	Irp-1A
isocitrate metabolic process	The chemical reactions and pathways involving isocitrate, the anion of isocitric acid, 1-hydroxy-1,2,3-propanetricarboxylic acid. Isocitrate is an important intermediate in the TCA cycle and the glycoxylate cycle. [ISBN:0198506732] GO:0006102	CG7755	Idh3b	Idh3g	Idh	Idh3a	CG32026	CG3483
2-oxoglutarate metabolic process	The chemical reactions and pathways involving oxoglutarate, the dianion of 2-oxoglutaric acid. It is a key constituent of the TCA cycle and a key intermediate in amino-acid metabolism. [ISBN:0198506732] GO:0006103	CG44242	Ogdh
succinyl-CoA metabolic process	The chemical reactions and pathways involving succinyl-CoA, a compound composed of the monovalent acyl group 3-carboxypropanoyl, derived from succinic acid by loss of one OH group, linked to coenzyme A. [GOC:ai] GO:0006104	ScsbetaG	ScsbetaA
succinate metabolic process	The chemical reactions and pathways involving succinate, also known as butanedioate or ethane dicarboxylate, the dianion of succinic acid. Succinate is an important intermediate in metabolism and a component of the TCA cycle. [ISBN:0198506732] GO:0006105	SdhA	Sdhaf3
fumarate metabolic process	The chemical reactions and pathways involving fumarate, the anion of trans-1,2-ethenedicarboxylic acid, the diastereoisomer of maleate. It is a key intermediate in metabolism and is formed in the TCA cycle from succinate and converted into malate. [ISBN:0198506732] GO:0006106	Fum1	Fum3	Fum4	Fum2
oxaloacetate metabolic process	The chemical reactions and pathways involving oxaloacetate, the anion of oxobutanedioic acid, an important intermediate in metabolism, especially as a component of the TCA cycle. [ISBN:0198506732] GO:0006107	Mdh1	CG8132
malate metabolic process	The chemical reactions and pathways involving malate, the anion of hydroxybutanedioic acid, a chiral hydroxydicarboxylic acid. The (+) enantiomer is an important intermediate in metabolism as a component of both the TCA cycle and the glyoxylate cycle. [ISBN:0198506732] GO:0006108	Fum1	Menl-2	CG10748	CG7848	Men-b	Menl-1	Fum2	Mdh1	CG10749	Fum3	Fum4	Men
regulation of carbohydrate metabolic process	Any process that modulates the frequency, rate or extent of the chemical reactions and pathways involving carbohydrates. [GOC:go_curators] GO:0006109	Adgf-A	AdoR	Cbl	Gabat
regulation of glycolytic process	Any process that modulates the frequency, rate or extent of glycolysis. [GOC:go_curators] GO:0006110	N	Dg
regulation of gluconeogenesis	Any process that modulates the frequency, rate or extent of gluconeogenesis, the formation of glucose from noncarbohydrate precursors, such as pyruvate, amino acids and glycerol. [GOC:go_curators] GO:0006111	Gnmt
NADH oxidation	A metabolic process that results in the oxidation of reduced nicotinamide adenine dinucleotide, NADH, to the oxidized form, NAD. [GOC:ai] GO:0006116	Gpdh2	Su(var)3-7	Gpdh3	Gdh	Gpdh1
acetaldehyde metabolic process	The chemical reactions and pathways involving acetaldehyde, a colorless, flammable liquid intermediate in the metabolism of alcohol. [GOC:go_curators] GO:0006117	Aldh	Crz	AOX3	CrzR	Adh
oxidative phosphorylation	The phosphorylation of ADP to ATP that accompanies the oxidation of a metabolite through the operation of the respiratory chain. Oxidation of compounds establishes a proton gradient across the membrane, providing the energy for ATP synthesis. [ISBN:0198506732, ISBN:0471331309] GO:0006119	Cyt-c-p	Cyt-c-d	Nipsnap
mitochondrial electron transport, NADH to ubiquinone	The transfer of electrons from NADH to ubiquinone that occurs during oxidative phosphorylation. [ISBN:0716731363] GO:0006120	ND-24L	ND-B14.5AL	ND-24	ND-B17	ND-19	ND-ASHI	ND-B22	ND-23	ND-42	ND-13A	ND-B14.5B	CIA30	ND-51L2	ND-B14.5A	mt:ND2	ND-51L1	ND-49	ND-51	ND-49L
mitochondrial electron transport, succinate to ubiquinone	The transfer of electrons from succinate to ubiquinone that occurs during oxidative phosphorylation, mediated by the multisubunit enzyme known as complex II. [ISBN:0716731363] GO:0006121	CG14757	SdhAL	SdhBL	SdhC	SdhD	SdhB	CG12895	SdhA	SdhCL
mitochondrial electron transport, ubiquinol to cytochrome c	The transfer of electrons from ubiquinol to cytochrome c that occurs during oxidative phosphorylation, mediated by the multisubunit enzyme known as complex III. [ISBN:0716731363] GO:0006122	Cyt-c1	Cyt-c1L	UQCR-11	UQCR-11L	UQCR-14	UQCR-14L	Cyt-c-p	UQCR-Q	UQCR-6.4	UQCR-C2	RFeSP	Cyt-c-d	UQCR-6.4L	ox
mitochondrial electron transport, cytochrome c to oxygen	The transfer of electrons from cytochrome c to oxygen that occurs during oxidative phosphorylation, mediated by the multisubunit enzyme known as complex IV. [ISBN:0716731363] GO:0006123	COX4L	Cyt-c-p	COX7CL	COX6AL2	mt:CoIII	COX6AL	cype	mt:CoI	COX6CL	COX8	Cyt-c-d	COX5A	COX7AL	mt:CoII	COX7C	COX7AL2	COX5B	COX5BL	COX4	COX7A	levy
glycerophosphate shuttle	The process of transferring reducing equivalents from the cytosol into the mitochondria; NADH is used to synthesise glycerol 3-phosphate in the cytosol; this compound is then transported into the mitochondria where it is converted to dihydroxyacetone phosphate (DHAP) using FAD; DHAP then returns to the cytosol to complete the cycle. [GOC:jl, GOC:mtg_electron_transport, ISBN:0716720094, PMID:16368075] GO:0006127	Gpo1
nucleobase-containing compound metabolic process	Any cellular metabolic process involving nucleobases, nucleosides, nucleotides and nucleic acids. [GOC:ai] GO:0006139	CG10214	CG11403	NitFhit	egl	Ak1	Cmpk	CG31156
purine nucleobase metabolic process	The chemical reactions and pathways involving purine nucleobases, one of the two classes of nitrogen-containing ring compounds found in DNA and RNA, which include adenine and guanine. [GOC:go_curators] GO:0006144	ry	Adk1	Adk2	Adk3	CG30016
purine nucleobase catabolic process	The chemical reactions and pathways resulting in the breakdown of purine nucleobases, one of the two classes of nitrogen-containing ring compounds found in DNA and RNA, which include adenine and guanine. [GOC:go_curators] GO:0006145	CG6106	Uro
guanine catabolic process	The chemical reactions and pathways resulting in the breakdown of guanine, 2-amino-6-hydroxypurine, a purine that is one of the five main bases found in nucleic acids and a component of a number of phosphorylated guanosine derivatives whose metabolic or regulatory functions are important. [GOC:go_curators] GO:0006147	DhpD
adenosine catabolic process	The chemical reactions and pathways resulting in the breakdown of adenosine, adenine riboside, a ribonucleoside found widely distributed in cells of every type as the free nucleoside and in combination in nucleic acids and various nucleoside coenzymes. [GOC:go_curators] GO:0006154	Ada	Adgf-C	Adgf-A2	Adgf-A	Adgf-D	Adgf-E	Adgf-B
purine nucleotide metabolic process	The chemical reactions and pathways involving a purine nucleotide, a compound consisting of nucleoside (a purine base linked to a deoxyribose or ribose sugar) esterified with a phosphate group at either the 3' or 5'-hydroxyl group of the sugar. [GOC:go_curators, ISBN:0198506732] GO:0006163	AdSL	CG11811
purine nucleotide biosynthetic process	The chemical reactions and pathways resulting in the formation of a purine nucleotide, a compound consisting of nucleoside (a purine base linked to a deoxyribose or ribose sugar) esterified with a phosphate group at either the 3' or 5'-hydroxyl group of the sugar. [GOC:go_curators, ISBN:0198506732] GO:0006164	Pfas	Prat2	ras	Prps	Prat	Gart	CG2246
nucleoside diphosphate phosphorylation	The process of introducing a phosphate group into a nucleoside diphosphate to produce a nucleoside triphosphate. [GOC:ai] GO:0006165	awd	nmdyn-D6	dnk	Ak1	nmdyn-D7
purine ribonucleoside salvage	Any process which produces a purine nucleoside from derivatives of it, without de novo synthesis. [GOC:jl] GO:0006166	CG13474	Pgm2a	Pgm2b	Adk1	Adk2	Adk3
AMP biosynthetic process	The chemical reactions and pathways resulting in the formation of AMP, adenosine monophosphate. [GOC:go_curators, ISBN:0198506732] GO:0006167	Adk1	Adk2
adenine salvage	Any process that generates adenine, 6-aminopurine, from derivatives of it without de novo synthesis. [GOC:jl] GO:0006168	Aprt
cAMP biosynthetic process	The chemical reactions and pathways resulting in the formation of the nucleotide cAMP (cyclic AMP, adenosine 3',5'-cyclophosphate). [ISBN:0198506732] GO:0006171	ACXE	Ac78C	CG43373	Ac3	Ac76E	ACXC	ACXA	CG32301	rut	ACXD	CG32305	ACXB
ADP biosynthetic process	The chemical reactions and pathways resulting in the formation of ADP, adenosine 5'-diphosphate. [GOC:ai] GO:0006172	Ak3	Ak2
GMP biosynthetic process	The chemical reactions and pathways resulting in the formation of GMP, guanosine monophosphate. [ISBN:0198506732] GO:0006177	bur
cGMP biosynthetic process	The chemical reactions and pathways resulting in the formation of cyclic GMP, guanosine 3',5'-phosphate. [ISBN:0198506732] GO:0006182	CG31183	CG34357	CG33958	Gyc76C	CG3216	Gycbeta100B	Gyc88E	Gyc32E	Gyc89Db	Gycalpha99B	CG10738	Gyc89Da
GTP biosynthetic process	The chemical reactions and pathways resulting in the formation of GTP, guanosine triphosphate. [ISBN:0198506732] GO:0006183	awd	nmdyn-D7	ras	nmdyn-D6
IMP biosynthetic process	The chemical reactions and pathways resulting in the formation of IMP, inosine monophosphate. [ISBN:0198506732] GO:0006188	AMPdeam
'de novo' IMP biosynthetic process	The chemical reactions and pathways resulting in the formation of IMP, inosine monophosphate, by the stepwise assembly of a purine ring on ribose 5-phosphate. [GOC:mah, ISBN:0716720094] GO:0006189	CG11089	Paics	Gart	Pfas
AMP catabolic process	The chemical reactions and pathways resulting in the breakdown of AMP, adenosine monophosphate. [ISBN:0198506732] GO:0006196	NT5E-2	CG42249	veil	CG30103
dGTP catabolic process	The chemical reactions and pathways resulting in the breakdown of dGTP, guanosine triphosphate. [ISBN:0198506732] GO:0006203	fal
pyrimidine nucleobase metabolic process	The chemical reactions and pathways involving pyrimidine nucleobases, 1,3-diazine, organic nitrogenous bases. [GOC:go_curators] GO:0006206	CG17896	ry
'de novo' pyrimidine nucleobase biosynthetic process	The chemical reactions and pathways resulting in the formation of pyrimidine nucleobases, 1,3-diazine, organic nitrogenous bases, beginning with the synthesis of a pyrimidine ring from simpler precursors. [GOC:mah, ISBN:0716720094] GO:0006207	CRMP	su(r)	pyd3	r-l	Ak1	Dhod	Cmpk	r
pyrimidine nucleobase catabolic process	The chemical reactions and pathways resulting in the breakdown of pyrimidine nucleobases, 1,3-diazine, organic nitrogenous bases. [GOC:go_curators] GO:0006208	pyd3	CRMP
thymine catabolic process	The chemical reactions and pathways resulting in the breakdown of thymine, 5-methyluracil, one of the two major pyrimidine bases present (as thymidine) in DNA but not found in RNA other than (as ribothymidine) in transfer RNA, where it is a minor base. [GOC:go_curators] GO:0006210	CG17896	su(r)
5-methylcytosine catabolic process	The chemical reactions and pathways resulting in the breakdown of 5-methylcytosine, a methylated base of DNA. [GOC:go_curators] GO:0006211	Tet
uracil catabolic process	The chemical reactions and pathways resulting in the breakdown of uracil, 2,4-dioxopyrimidine, one of the pyrimidine bases occurring in RNA, but not in DNA. [GOC:go_curators] GO:0006212	b	su(r)
uridine catabolic process	The chemical reactions and pathways resulting in the breakdown of uridine, uracil riboside, a ribonucleoside very widely distributed but occurring almost entirely as phosphoric esters in ribonucleotides and ribonucleic acids. [GOC:go_curators] GO:0006218	CG3788	CG6330	CG17224
UMP biosynthetic process	The chemical reactions and pathways resulting in the formation of UMP, uridine monophosphate. [ISBN:0198506732] GO:0006222	r-l
UDP biosynthetic process	The chemical reactions and pathways resulting in the formation of UDP, uridine (5'-)diphosphate. [ISBN:0198506732] GO:0006225	Cmpk	CG9541
dUMP biosynthetic process	The chemical reactions and pathways resulting in the formation of dUMP, deoxyuridine monophosphate (2'-deoxyuridine 5'-phosphate). [ISBN:0198506732] GO:0006226	CG6951	dUTPase
dUDP biosynthetic process	The chemical reactions and pathways resulting in the formation of dUDP, deoxyuridine diphosphate (2'-deoxy-5'-uridylyl phosphate). [ISBN:0198506732] GO:0006227	CG5757
UTP biosynthetic process	The chemical reactions and pathways resulting in the formation of UTP, uridine (5'-)triphosphate. [ISBN:0198506732] GO:0006228	awd	nmdyn-D7	r	nmdyn-D6
dTMP biosynthetic process	The chemical reactions and pathways resulting in the formation of dTMP, deoxyribosylthymine monophosphate (2'-deoxyribosylthymine 5'-phosphate). [ISBN:0198506732] GO:0006231	Ts	CG6951
dTDP biosynthetic process	The chemical reactions and pathways resulting in the formation of dTDP, deoxyribosylthymine diphosphate (2'-deoxyribosylthymine5'-diphosphate). [ISBN:0198506732] GO:0006233	CG5757
dTTP biosynthetic process	The chemical reactions and pathways resulting in the formation of dTTP, deoxyribosylthymine triphosphate. [ISBN:0198506732] GO:0006235	CG5757
CTP biosynthetic process	The chemical reactions and pathways resulting in the formation of CTP, cytidine 5'-triphosphate. [ISBN:0198506732] GO:0006241	awd	nmdyn-D6	CTPsyn	nmdyn-D7	Ack
DNA replication	The cellular metabolic process in which a cell duplicates one or more molecules of DNA. DNA replication begins when specific sequences, known as origins of replication, are recognized and bound by initiation proteins, and ends when the original DNA molecule has been completely duplicated and the copies topologically separated. The unit of replication usually corresponds to the genome of the cell, an organelle, or a virus. The template for replication can either be an existing DNA molecule or RNA. [GOC:mah] GO:0006260	Mcm10	Orc5	SuUR	RfC4	Gnf1	Orc3	Top1	Orc2	RPA3	RPA2	Prim2	dup	Mcm6	Cdc45	dpa	RPA1	RecQ4	fs(1)Ya	Orc6	pita	Pif1	PCNA	mus312	Rtel1	kin17	RnrL	Mcm2
DNA-templated DNA replication	A DNA replication process that uses parental DNA as a template for the DNA-dependent DNA polymerases that synthesize the new strands. [GOC:mah, ISBN:0198506732] GO:0006261	PolD1	PolA2	Sld5	RfC3	CG3430	PolE2	Orc5	Chrac-14	PolE4	PolG2	RfC4	Ctf4	Orc2	RPA3	Prim1	CG10185	RPA2	RfC38	Prim2	PolA1	RPA1	PolG1	CG8142	PolE1	CG14805	PCNA
mitochondrial DNA replication	The process in which new strands of DNA are synthesized in the mitochondrion. [GOC:ai] GO:0006264	PolG2	rnh1	mtDNA-helicase	PolG1	mtSSB
DNA topological change	The process in which a transformation is induced in the topological structure of a double-stranded DNA helix, resulting in a change in linking number. [ISBN:071673706X, ISBN:0935702490] GO:0006265	Top3beta	Top2	Top3alpha	mei-W68	Top1	scf	pho
DNA ligation	The re-formation of a broken phosphodiester bond in the DNA backbone, carried out by DNA ligase. [ISBN:0815316194] GO:0006266	DNAlig3	DNAlig1
DNA unwinding involved in DNA replication	The process in which interchain hydrogen bonds between two strands of DNA are broken or 'melted', generating unpaired template strands for DNA replication. [ISBN:071673706X, ISBN:0815316194] GO:0006268	Mcm6	Mcm7	Dsp1	RecQ5	dpa	RPA1	mei-218	RecQ4	Blm	Mcm2	mtSSB
DNA replication, synthesis of RNA primer	The synthesis of a short RNA polymer, usually 4-15 nucleotides long, using one strand of unwound DNA as a template; the RNA then serves as a primer from which DNA polymerases extend synthesis. [PMID:11395402] GO:0006269	Prim1	Prim2
DNA replication initiation	The process in which DNA-dependent DNA replication is started; this begins with the ATP dependent loading of an initiator complex onto the DNA, this is followed by DNA melting and helicase activity. In bacteria, the gene products that enable the helicase activity are loaded after the initial melting and in archaea and eukaryotes, the gene products that enable the helicase activity are inactive when they are loaded and subsequently activate. [ISBN:071673706X, ISBN:0815316194, PMID:28209641] GO:0006270	PolA2	Mcm10	mus101	Mcm7	Sld5	Orc4	Orc5	sbRNA:1	rec	Orc3	Orc2	CG1234	Orc1	Mcm6	Psf2	Cdc45	Mcm5	Psf1	Orc6	Cdc6
DNA strand elongation involved in DNA replication	The process in which an existing DNA strand is extended by activities including the addition of nucleotides to the 3' end of the strand, complementary to an existing template, as part of DNA replication. [GOC:mah, ISBN:071673706X, ISBN:0815316194] GO:0006271	PolD2	RfC4	Psf2	Mcm7	dpa	Mcm3
leading strand elongation	The process in which an existing DNA strand is extended continuously in a 5' to 3' direction by activities including the addition of nucleotides to the 3' end of the strand, complementary to an existing template, as part of DNA replication. Leading strand elongation proceeds in the same direction as the replication fork. [GOC:mah, ISBN:071673706X, ISBN:0815316194] GO:0006272	PolE1	PCNA2	RfC4	PolA1	RfC3	PCNA	RfC38	Chrac-14
lagging strand elongation	The process in which an existing DNA strand is extended in a net 3' to 5' direction by activities including the addition of nucleotides to the 3' end of the strand, complementary to an existing template, as part of DNA replication. Lagging strand DNA elongation proceeds by discontinuous synthesis of short stretches of DNA, known as Okazaki fragments, from RNA primers; these fragments are then joined by DNA ligase. Although each segment of nascent DNA is synthesized in the 5' to 3' direction, the overall direction of lagging strand synthesis is 3' to 5', mirroring the progress of the replication fork. [GOC:mah, ISBN:071673706X, ISBN:0815316194] GO:0006273	DNAlig3	PolA1	DNAlig1
regulation of DNA replication	Any process that modulates the frequency, rate or extent of DNA replication. [GOC:go_curators] GO:0006275	PCNA	CycE	PCNA2	CG11788
DNA amplification	The process in which the number of copies of a gene is increased in certain cells as extra copies of DNA are made in response to certain signals of cell development or of stress from the environment. [ISBN:0721601464] GO:0006277	Cdc45	Orc1
premeiotic DNA replication	The replication of DNA that precedes meiotic cell division. [GO_REF:0000060, GOC:ai, GOC:TermGenie] GO:0006279	dap
DNA repair	The process of restoring DNA after damage. Genomes are subject to damage by chemical and physical agents in the environment (e.g. UV and ionizing radiations, chemical mutagens, fungal and bacterial toxins, etc.) and by free radicals or alkylating agents endogenously generated in metabolism. DNA is also damaged because of errors during its replication. A variety of different DNA repair pathways have been reported that include direct reversal, base excision repair, nucleotide excision repair, photoreactivation, bypass, double-strand break repair pathway, and mismatch repair pathway. [PMID:11563486] GO:0006281	PolD3	spn-B	Brca2	jnj	RfC3	cerv	CG10445	CkIalpha	lds	DMAP1	nbs	Fancd2	qjt	Blm	CG5181	PolG2	RfC4	Rad1	Gnf1	Rad9	DNAlig1	mus304	mof	Ctf4	gkt	CG13627	FANCI	flfl	spn-A	Fancm	Mat1	Marcal1	Nipped-A	RfC38	MAGE	gpp	Prp19	tefu	SMC5	Nse1	Spf45	Ino80	Rad51D	CG5466	RecQ5	Xrcc2	tim	mus81	rad50	pic	Msh6	RecQ4	timeout	Rad17	ApI	CG8142	PolE1	PNKP	Ubc6	Tfb1	ApII	Fancl	pds5	RpS3	mh	mus312	Gen	Nse4	CG42374
regulation of DNA repair	Any process that modulates the frequency, rate or extent of DNA repair. [GOC:go_curators] GO:0006282	Parg	lok	p53
transcription-coupled nucleotide-excision repair	The nucleotide-excision repair process that carries out preferential repair of DNA lesions on the actively transcribed strand of the DNA duplex. In addition, the transcription-coupled nucleotide-excision repair pathway is required for the recognition and repair of a small subset of lesions that are not recognized by the global genome nucleotide excision repair pathway. [PMID:10197977, PMID:11900249] GO:0006283	Polr2I
base-excision repair	In base excision repair, an altered base is removed by a DNA glycosylase enzyme, followed by excision of the resulting sugar phosphate. The small gap left in the DNA helix is filled in by the sequential action of DNA polymerase and DNA ligase. [ISBN:0815316194] GO:0006284	XRCC1	Xpac	Ogg1	Smug	RPA3	rgn	RecQ4	Rrp1
base-excision repair, AP site formation	The formation of an AP site, a deoxyribose sugar with a missing base, by DNA glycosylase which recognizes an altered base in DNA and catalyzes its hydrolytic removal. This sugar phosphate is the substrate recognized by the AP endonuclease, which cuts the DNA phosphodiester backbone at the 5' side of the altered site to leave a gap which is subsequently repaired. [ISBN:0815316194] GO:0006285	Tdg	CG9272	Ogg1
base-excision repair, gap-filling	Repair of the damaged strand by the combined action of an apurinic endouclease that degrades a few bases on the damaged strand and a polymerase that synthesizes a 'patch' in the 5' to 3' direction, using the undamaged strand as a template. [ISBN:1550091131] GO:0006287	PolE1	PolD1
base-excision repair, DNA ligation	The ligation by DNA ligase of DNA strands. Ligation occurs after polymerase action to fill the gap left by the action of endonucleases during base-excision repair. [ISBN:1550091131] GO:0006288	DNAlig3
nucleotide-excision repair	A DNA repair process in which a small region of the strand surrounding the damage is removed from the DNA helix as an oligonucleotide. The small gap left in the DNA helix is filled in by the sequential action of DNA polymerase and DNA ligase. Nucleotide excision repair recognizes a wide range of substrates, including damage caused by UV irradiation (pyrimidine dimers and 6-4 photoproducts) and chemicals (intrastrand cross-links and bulky adducts). [PMID:10197977] GO:0006289	Xpc	Hus1-like	Xpac	Tfb5	mei-9	mus201	mrn	Ogg1	Ssl1	Tfb4	hay	Mnn1	RPA3	CG10694	RPA2	Mat1	Ercc1	RPA1	Rad23	Tfb1	Xpd	PCNA
nucleotide-excision repair, preincision complex assembly	The aggregation, arrangement and bonding together of proteins on DNA to form the multiprotein complex involved in damage recognition, DNA helix unwinding, and endonucleolytic cleavage at the site of DNA damage. This assembly occurs before the phosphodiester backbone of the damaged strand is cleaved 3' and 5' of the site of DNA damage. [GOC:elh, PMID:10197977] GO:0006294	Tfb5
nucleotide-excision repair, DNA incision, 3'-to lesion	The endonucleolytic cleavage of the damaged strand of DNA 3' to the site of damage. The incision occurs at the junction of single-stranded DNA and double-stranded DNA that is formed when the DNA duplex is unwound. The incision precedes the incision formed 5' to the site of damage. [GOC:elh, PMID:10197977] GO:0006295	DdbP1
nucleotide-excision repair, DNA incision, 5'-to lesion	The endonucleolytic cleavage of the damaged strand of DNA 5' to the site of damage. The incision occurs at the junction of single-stranded DNA and double-stranded DNA that is formed when the DNA duplex is unwound. The incision follows the incision formed 3' to the site of damage. [GOC:elh, PMID:10197977] GO:0006296	DdbP1	Ercc1	mei-9	CG9272
nucleotide-excision repair, DNA gap filling	Repair of the gap in the DNA helix by DNA polymerase and DNA ligase after the portion of the strand containing the lesion has been removed by pyrimidine-dimer repair enzymes. [ISBN:0815316194] GO:0006297	PolE1	PolD1	DNAlig4
mismatch repair	A system for the correction of errors in which an incorrect base, which cannot form hydrogen bonds with the corresponding base in the parent strand, is incorporated into the daughter strand. The mismatch repair system promotes genomic fidelity by repairing base-base mismatches, insertion-deletion loops and heterologies generated during DNA replication and recombination. [ISBN:0198506732, PMID:11687886] GO:0006298	Xpc	PCNA2	CG13690	Mlh1	Pms2	spel1	PCNA	Tdg	RPA3	mei-9	Msh6	tos
postreplication repair	The conversion of DNA-damage induced single-stranded gaps into large molecular weight DNA after replication. Includes pathways that remove replication-blocking lesions in conjunction with DNA replication. [GOC:elh] GO:0006301	ben	Nse1	spel1	CG3473	Uev1A	CG10254
double-strand break repair	The repair of double-strand breaks in DNA via homologous and nonhomologous mechanisms to reform a continuous DNA helix. [GOC:elh] GO:0006302	spn-B	mu2	Irbp18	mei-9	Blm	okr	spn-D	CG5316	gkt	mms4	mus207	spn-A	Fancm	Ddx1	PolH	nonC	mus206	CG6171	Rev1	Xrp1	hdm	mio	RecQ4	rad50	CycG	Tctp	Parp	PolQ	Gen	Arp8	mus306	mei-41
double-strand break repair via nonhomologous end joining	The repair of a double-strand break in DNA in which the two broken ends are rejoined with little or no sequence complementarity. Information at the DNA ends may be lost due to the modification of broken DNA ends. This term covers instances of separate pathways, called classical (or canonical) and alternative nonhomologous end joining (C-NHEJ and A-NHEJ). These in turn may further branch into sub-pathways, but evidence is still unclear. [GOC:rph, PMID:10827453, PMID:24837021] GO:0006303	XRCC1	Irbp	mre11	Ku80	DNAlig4	Snm1	Blm	CG3448
DNA methylation	The covalent transfer of a methyl group to either N-6 of adenine or C-5 or N-4 of cytosine. [GOC:ems, ISBN:0198506732] GO:0006306	Mt2	Su(var)3-9	G9a
DNA dealkylation involved in DNA repair	The repair of alkylation damage, e.g. the removal of the alkyl group at the O6-position of guanine by O6-alkylguanine-DNA alkyltransferase (AGT). [PMID:10946226] GO:0006307	agt
DNA catabolic process	The cellular DNA metabolic process resulting in the breakdown of DNA, deoxyribonucleic acid, one of the two main types of nucleic acid, consisting of a long unbranched macromolecule formed from one or two strands of linked deoxyribonucleotides, the 3'-phosphate group of each constituent deoxyribonucleotide being joined in 3',5'-phosphodiester linkage to the 5'-hydroxyl group of the deoxyribose moiety of the next one. [GOC:go_curators, ISBN:0198506732] GO:0006308	DNaseII	Ude
apoptotic DNA fragmentation	The cleavage of DNA during apoptosis, which usually occurs in two stages: cleavage into fragments of about 50 kbp followed by cleavage between nucleosomes to yield 200 bp fragments. [GOC:dph, GOC:mah, GOC:mtg_apoptosis, GOC:tb, ISBN:0721639976, PMID:15723341, PMID:23379520] GO:0006309	DNaseII	Dcr-1	Tengl2	Dcr-2	Tengl4	CG14118	Drep1	Tengl1	Drep4	CG3819	Sid	CG14120	Tengl3	EndoG	CG14062	CG12917	CG33346	CG6839
DNA recombination	Any process in which a new genotype is formed by reassortment of genes resulting in gene combinations different from those that were present in the parents. In eukaryotes genetic recombination can occur by chromosome assortment, intrachromosomal recombination, or nonreciprocal interchromosomal recombination. Interchromosomal recombination occurs by crossing over. In bacteria it may occur by genetic transformation, conjugation, transduction, or F-duction. [ISBN:0198506732] GO:0006310	DNAlig3	spn-B	DNAlig1	Ku80	Rad51D	Xrcc2	RecQ5	mei-9	DNAlig4	spn-A	RecQ4	tos	Blm	CG3448
mitotic recombination	The exchange, reciprocal or nonreciprocal, of genetic material between one DNA molecule and a homologous DNA region that occurs during mitotic cell cycles. [GOC:elh] GO:0006312	Ercc1	spel1	spn-D	spn-A
chromatin organization	Any process that results in the specification, formation or maintenance of the physical structure of eukaryotic chromatin. [GOC:mah, GOC:vw, PMID:20404130] GO:0006325	His2A:CG33862	HmgD	U2A	His2A:CG33841	His2A:CG33820	His2B:CG33890	His2A:CG33814	trx	HP1e	barr	HP1c	HP4	msl-3	His2B:CG33880	His2A:CG33859	His2B:CG33884	Su(var)3-3	Df31	CG13367	His2B:CG33906	rhi	His2A:CG33844	His2B:CG33904	Su(var)205	asf1	Prp19	pea	bon	aurB	His2B	aly	JIL-1	HDAC4	His2A:CG33829	SuUR	His2A:CG33838	Mtor	Su(var)3-9	CG12259	vrs	His2B:CG17949	His2A:CG33856	Trl	His2A:CG31618	His2A:CG33823	His2A:CG33835	Dek	His2A:CG33853	His2A:CG33808	His4r	His2B:CG33872	Hcs	His2B:CG33900	His2A	Kdm5	lncRNA:roX1	Btnd	lncRNA:roX2	His2A:CG33850	Sgf11	scf	Tlk	His2B:CG33888	sti	His2A:CG33832	BEAF-32	His2B:CG33874	Pcl	msl-1	His2B:CG33886	His2A:CG33826	Iswi	His2B:CG33870	E(Pc)	His2B:CG33868	His2A:CG33865	E(var)3-9	jumu	not	His2B:CG33910	stwl	His2A:CG33817	His2B:CG33908	dom	snRNA:U1:82Eb	His2B:CG33896	spt4	His2B:CG33894	His2B:CG33876	His2B:CG33882	His2B:CG33902	His2B:CG33898	wapl	His2B:CG33878	dlt	Chd3	His2A:CG33847	HP6	CG7483	fs(1)Ya	pzg	LamC	HP1b	His2B:CG33892	Elba2	Cap-H2	Nup153
nucleosome assembly	The aggregation, arrangement and bonding together of a nucleosome, the beadlike structural units of eukaryotic chromatin composed of histones and DNA. [GOC:mah] GO:0006334	His1:CG33831	Caf1-55	His4:CG33879	His2A:CG33862	His2A:CG33841	His3:CG33845	His3	His1:CG33834	His2A:CG33820	His2B:CG33890	His2A:CG33814	CG5815	His2B:CG33880	His2B:CG33884	Df31	His2B:CG33906	His1:CG33855	His1:CG31617	His2A:CG33844	His3:CG33812	His2B:CG33904	BigH1	asf1	CG3708	His3:CG33833	CG14441	brk	His1:CG33804	His3:CG33815	His2B	mil	His2A:CG33829	His2A:CG33838	His3:CG33851	His3:CG33803	His2B:CG17949	His4:CG33891	His1:CG33801	His1:CG33837	His4:CG33875	His2A:CG31618	His4:CG33883	His1:CG33813	His2A:CG33823	His2A:CG33835	His3:CG33809	His4:CG33905	His2A:CG33808	His4:CG33893	His1:CG33846	His4r	His3:CG33857	Set	His1:CG33819	His4:CG33873	His2B:CG33872	His1:CG33840	P32	His1:CG33816	His3:CG33830	His4:CG33909	His1:CG33807	His2B:CG33900	His2A	Caf1-180	enok	His3:CG33848	His3:CG33842	His1:CG33852	His3:CG33854	His4:CG33897	His4:CG33881	His2A:CG33850	His1:CG33858	His1:CG33843	His4:CG33907	His2B:CG33888	His2A:CG33832	His3:CG31613	His4:CG33899	His3:CG33821	His1:CG33810	His2B:CG33874	His3:CG33806	His4:CG33885	His4:CG33901	His2B:CG33886	His1:CG33825	His2A:CG33826	Iswi	His4:CG33895	His3:CG33827	His3:CG33818	His2B:CG33870	His4:CG33903	His2B:CG33868	His2A:CG33865	His3:CG33836	His3:CG33863	His1:CG33822	His3:CG33824	His1:CG33828	His1:CG33864	Acf	His2B:CG33910	Nap1	His2A:CG33817	His3:CG33866	His2B:CG33908	His2B:CG33896	His3:CG33860	His2B:CG33894	His3:CG33839	His1:CG33861	His2B:CG33876	His4:CG33889	His2B:CG33882	His3.3B	His4:CG33869	His2B:CG33902	His4:CG33887	His2B:CG33898	His3.3A	His2B:CG33878	His4:CG33877	His2A:CG33847	Daxx	His4:CG31611	His1	His2B:CG33892	Caf1-105	His4:CG33871	His1:CG33849
DNA replication-dependent chromatin assembly	The formation of nucleosomes on newly replicated DNA, coupled to strand elongation. [GOC:mah] GO:0006335	asf1	Caf1-105	CG8223
DNA replication-independent chromatin assembly	The formation of nucleosomes outside the context of DNA replication. [GOC:mah] GO:0006336	yem	asf1	XNP	Hira
chromatin remodeling	A dynamic process of chromatin reorganization resulting in changes to chromatin structure. These changes allow DNA metabolic processes such as transcriptional regulation, DNA recombination, DNA repair, and DNA replication. [GOC:jid, GOC:vw, PMID:12042764, PMID:12697820] GO:0006338	Bap170	Caf1-55	Hira	brm	Dsp1	Atac3	CG2652	CtBP	Hers	Ada3	E(z)	Mocs2B	Nap1	E(bx)	Psc	Kdm4B	Chrac-14	pho	Bap111	Mtor	Tti1	D12	Yeti	dve	okr	osa	tbrd-3	CG43902	Nph	kis	mor	pont	polybromo	rept	Gcn5	wds	Act5C	tbrd-2	Bicra	Atac2	Snr1	CG10395	Arp5	Chd3	Ino80	Iswi	Nlp	Hcf	Chd1	CG12659	Kdm4A	Bap55	Nup153	Atac1	NC2beta	Sgf29	tou	Ada2a	Invadolysin	e(y)3	P32	Gas41	Chrac-16	ear	Jarid2	Ada2b	Mi-2	ADD1	Arp8	Kdm5	Nurf-38	tbrd-1	fs(1)h	CG18004	Hel25E
regulation of gene expression by genomic imprinting	An epigenetic mechanism of regulation of gene expression in which epigenetic modifications (imprints) are established during gametogenesis. For a given gene to show parentally biased expression, the imprint are established exclusively in one of the two parental genomes, thus generating an asymmetry between the maternal and paternal alleles. [PMID:11498578, PMID:31896690, PMID:7502071] GO:0006349	CTCF
transcription, DNA-templated	The cellular synthesis of RNA on a template of DNA. [GOC:jl, GOC:txnOH] GO:0006351	CG13293	Cdk9	PolrMT	CG7101	Pop2	Polr3C	TfIIS	CG8117	Polr3E	dac	pps	CycT
DNA-templated transcription, initiation	Any process involved in the assembly of the RNA polymerase preinitiation complex (PIC) at the core promoter region of a DNA template, resulting in the subsequent synthesis of RNA from that promoter. The initiation phase includes PIC assembly and the formation of the first few bonds in the RNA chain, including abortive initiation, which occurs when the first few nucleotides are repeatedly synthesized and then released. The initiation phase ends just before and does not include promoter clearance, or release, which is the transition between the initiation and elongation phases of transcription. [GOC:jid, GOC:txnOH, PMID:18280161] GO:0006352	His4:CG33879	Trf5	His4:CG33897	His4:CG33881	aly	His4:CG33907	Trf	TfIIB	Polr1F	His4:CG33891	His4:CG33899	Taf2	Trf2	His4:CG33889	His4:CG33875	His4:CG33883	His4:CG33885	His4:CG33869	His4:CG33901	His4:CG33887	His4:CG33877	Brf	His4:CG33905	His4:CG33893	His4	His4:CG33895	His4r	Trf4	His4:CG31611	His4:CG33903	Tbp	His4:CG33873	His4:CG33909	His4:CG33871
DNA-templated transcription, termination	The cellular process that completes DNA-templated transcription; the formation of phosphodiester bonds ceases, the RNA-DNA hybrid dissociates, and RNA polymerase releases the DNA. [GOC:txnOH, ISBN:0716720094, PMID:15020047, PMID:18280161] GO:0006353	lds
regulation of transcription, DNA-templated	Any process that modulates the frequency, rate or extent of cellular DNA-templated transcription. [GOC:go_curators, GOC:txnOH] GO:0006355	Sox21b	sna	tx	Caf1-55	Hira	wde	Brca2	ab	Ibf2	ken	HDAC6	S6KL	abd-A	foxo	Kah	ash1	net	Mitf	sage	bab1	bcd	osa	HDAC3	dve	Ing3	RYBP	REPTOR-BP	CG5815	CG30431	Alh	rgr	Ssdp	CG15011	Tip60	disco	eg	gl	CG11902	CrebB	Cf2	cic	tbrd-2	CG3491	Ets65A	CG17359	EAChm	ftz-f1	msl-3	Zaf1	CG10959	caz	Hcf	lbl	D19A	CG15478	CG8319	NC2alpha	Hand	CG2063	CG4854	Dad	unpg	sima	dysf	Sap30	CG12219	CG10147	CG11695	CG31388	Su(var)205	ush	Nup107	fs(1)h	CG2678	D19B	Oli	ct	Set2	pdm2	CG7379	CG31365	CG33557	Ctr9	Pc	otp	Fer2	CG15073	Sidpn	JIL-1	HDAC4	Hr78	Fer3	CG15356	Mtor	CG2116	Sox21a	SoxN	ftz	Myb	D	mip120	CG15262	CG17328	CG18476	CG1647	Octbeta2R	spen	CG2712	ZIPIC	Rfx	CG8388	CG4730	Sirt1	gro	CG11696	Nipped-A	CG15269	mTTF	sob	Awh	gce	CG12942	CG13287	CG10274	Sox15	prd	lola	CG4282	mute	MRG15	CG8159	CG8578	az2	CG10508	kn	exp	Hcs	salm	ouib	bigmax	Nf-YC	bab2	disco-r	Arp8	Mnt	Not3	CG4820	CG17385	CG1792	rib	nab	Kr-h1	prg	CG17612	stc	RunxB	Myc	CG4318	CG4707	Sgf11	crm	E(bx)	reb	tgo	Cp190	CG10431	CG10321	CG17801	ham	ranshi	sc	CG34224	NSD	unc-4	her	sim	chm	Pcl	mtTFB2	CG9215	CkIIalpha-i1	M1BP	cg	Ubx	O-fut2	pan	CG18764	CG12609	smg	Iswi	CG17202	Sp1	YL-1	upSET	kni	ATbp	bsh	CG34031	CG9899	Hesr	dan	Atx-1	scro	Pfdn5	tai	woc	CG17806	CG30020	Dlip3	ci	CG11906	jub	CG12129	Max	RunxA	CG14667	CG4424	CG4936	jumu	CG31441	CG14711	H2.0	vri	dwg	Ing5	CG10669	CG3032	Acf	Psi	ac	csul	CG2889	nonA-l	Nap1	dimm	not	sno	pho	Nnk	dom	Fer1	CG2701	Mondo	jim	tbrd-3	exex	nonA	CG12391	HDAC1	CG14718	Hr39	danr	lbe	CG13204	CG2202	Mlf	lilli	Nipped-B	hng3	CG17803	Arp5	cwo	mTerf5	dikar	OdsH	Sebp1	nom	CG10654	Nup153	CG1815	CG6813	Nup35	Rga	row	kibra	cas	Hinfp	Sox14	pita	CG7386	peb	Topors	Ada2b	tbrd-1	CG15390	CG7963	Rfx2	tomb
regulation of transcription by RNA polymerase II	Any process that modulates the frequency, rate or extent of transcription mediated by RNA polymerase II. [GOC:go_curators, GOC:txnOH] GO:0006357	MrgBP	HmgZ	BRWD3	net	Ssl1	lab	CG9609	bab1	TFAM	dve	luna	Spt20	brwl	CG31224	CG42726	eg	CrebB	Kr	BtbVII	MED22	Hr83	CG43347	Zaf1	CG12071	CG1529	bowl	fd19B	tin	CG3281	HLH4C	tsh	MED18	CG4854	HGTX	dysf	Drgx	Spt5	achi	Atf3	tio	MEP-1	pdm2	ase	Ets21C	br	btd	chinmo	ovo	klu	NfI	CtBP	mirr	sens-2	pad	dac	erm	ftz	gem	ash2	D	CG18476	CG1647	CG1233	spen	CG2712	ZIPIC	Vsx1	CG11696	MESR4	MED4	ara	CG7786	Usf	l(3)neo38	CG42526	fd3F	FoxK	Bgb	CG10543	Hr96	Paris	kn	MED16	h	org-1	Cdc5	MED7	rib	Lmx1a	CG8089	Phs	CG17612	Lime	sv	vvl	slou	CG1602	slp1	Sgf11	MTF-1	CG15812	tgo	CG34376	ato	pre-lola-G	CG45071	BEAF-32	Pdp1	CG9215	Sox100B	CG14655	CG18764	phol	MED9	zfh1	CG14431	mld	ATbp	bsh	lgs	zf30C	CG9650	Met	Ada2a	eyg	Gas41	gsb	CG2129	NK7.1	CG14667	Lim3	CG31441	ss	C15	CG8924	CG11247	CG32532	CG6770	CG10669	stwl	cad	CG15696	CG11723	pros	dati	CG4374	Mnn1	zld	SREBP	e(y)2	caup	MED26	HDAC1	E(spl)mgamma-HLH	Hr39	Gsc	E(spl)m7-HLH	H15	Klf15	l(2)gd1	Spps	CG6118	Neu2	toe	Fip2	FoxL1	Bap60	CG42741	peb	HHEX	Zif	dpn	lov	Eip78C	ind	ear	CycT	Optix	pre-mod(mdg4)-T	tx	repo	Hr51	TfAP-2	ken	CG4404	MED15	PR-Set7	foxo	bun	sage	CG7691	bcd	CG31875	skd	sd	CG30431	Alh	Ssdp	CG11294	E5	CG6276	Ets65A	Antp	CG4496	Hr3	lbl	oc	CycC	Hand	dar1	unpg	Coop	CG6689	edl	CG10147	CG11695	MBD-R2	CG11398	nau	Ets97D	Plzf	toy	CG2678	CG18599	ct	Atf-2	Atf6	CG31365	CG11085	slp2	Fer2	Irbp18	RAF2	Ada3	Sidpn	aly	svp	Hr78	MED28	CoRest	Poxm	mor	CG17568	Aatf	vg	Awh	Pur-alpha	CG7745	Kdm3	Ada1-2	retn	Axud1	lola	Jra	knrl	E(spl)m8-HLH	az2	l(1)sc	E(spl)m5-HLH	salm	Uxt	slbo	Glut4EF	scrt	FoxP	Mnt	mamo	CG17385	Mef2	wor	CG18262	hng2	mid	topi	CG18011	Non2	E(spl)mbeta-HLH	twi	bi	rno	Doc2	Cp190	CG10321	ey	gcm	her	CG3587	CTCF	Ubx	pan	Iswi	ERR	CG8478	E(spl)m3-HLH	tHMG1	MED20	ro	CG11906	CG6026	CG4936	gsb-n	CG32971	hbn	MED21	CG8301	PHDP	E(z)	dimm	al	CG16903	CG15725	exd	pdm3	CG6654	Fer1	B-H1	acj6	wek	Mat1	CycH	CG6791	Eip74EF	Vsx2	cwo	vnd	HnRNP-K	NFAT	CG10654	Dbx	gt	row	tHMG2	Ada1-1	Kdm2	ocm	HLH3B	Rx	hkb	CG11902	CG7963	CG13123	Sry-delta	CG17002	tll	tj	osa	HDAC3	onecut	HP1c	cyc	da	cnc	gl	CG34367	MED30	cic	Snr1	ftz-f1	ph-p	wdn	CG6683	CG11456	Sry-beta	CG10959	eve	CG31612	Eip93F	Br140	Odj	CG12236	bs	hth	shn	Mabi	grau	sima	crp	CG12605	CG3407	bap	bin	Oli	CG8765	Ets98B	Pc	MED19	zfh2	ems	CG15439	CG44002	CG6907	crol	Adf1	crc	Poxn	CG4360	sqz	B-H2	Trl	zen	dmrt93B	sob	byn	maf-S	Six4	CG6163	prd	CG5245	CHES-1-like	tna	ix	REPTOR	MED27	vis	bab2	CG7987	p53	CG9876	CG4820	Blimp-1	MED6	Asciz	fkh	pygo	E(bx)	dany	CG3726	CG5098	ham	CG32006	CrebA	sim	Marcal1	Boh1	kto	Bap55	ewg	Nf-YB	rn	CG32772	HLH54F	Lpin	Pph13	lmd	usp	MED11	Sox102F	CG14711	mip130	jigr1	ac	Psc	fd96Ca	MED31	CG12391	Sce	dsf	chn	Ets96B	Asx	koko	MED24	pnt	bbx	so	Hinfp	trh	pita	Lim1	Ada2b	brm	kay	Hr38	Elp3	cato	ab	CG10949	CG4709	Scm	CG2652	HmgD	abd-A	dl	Mitf	inv	CG12299	pont	CG43689	zen2	MED14	cbt	MESR3	CG6765	CG3919	tap	CG17359	ap	MED8	Jasper	Abd-B	Pits	CG8319	Meics	CG10462	su(Hw)	amos	CG8944	Opbp	nub	ova	CG9948	mod(mdg4)	Clamp	CG11617	e(y)2b	CG31388	Mi-2	hb	Clk	CG1024	CG33557	Dsp1	E2f2	dmrt99B	Fer3	CG12768	CG2116	Saf-B	CG17328	CG2199	Rfx	CG10631	CG4730	Crg-1	Hnf4	Dif	EcR	CG16863	odd	MED1	gce	fd102C	drm	lolal	sbb	fd96Cb	Stat92E	Smr	htk	CG16779	CG3815	Rel	Mes2	psq	bigmax	pb	Kr-h1	CG4744	CG32121	CG8119	CG10348	lms	E2f1	Myc	grh	CG32767	tup	MED17	Doc1	D12	aop	CG10431	CG7101	ich	sc	Dfd	rept	sug	Brd7-9	Pcl	sr	sens	hang	Sp1	Chd1	salr	croc	Hr4	CG2120	E(spl)mdelta-HLH	esc	kni	l(3)73Ah	CG11504	en	CG9727	Deaf1	Dll	woc	CG17806	ci	CycK	Su(var)2-10	Hel89B	Hey	Nf-YA	CG4328	E(Pc)	dsx	jing	trem	CG4424	Hmx	Dp	btn	CG14710	CG3032	Dr	MED25	pho	Mondo	Ptx1	MED10	ttk	CG1663	lbe	CG3065	Hsf	hng1	CG17803	opa	Doc3	MED23	dmrt11E	fru	Bro	Scr	ebi	Sox14	fd59A	Dref	gcm2
transcription by RNA polymerase I	The synthesis of RNA from a DNA template by RNA polymerase I (RNAP I), originating at an RNAP I promoter. [GOC:jl, GOC:txnOH] GO:0006360	Polr1A	Tfb1	Polr2E	Polr1D	Polr1F	Polr1H	Polr2L	Polr2K	Polr2F	Polr1B	Polr1C	Polr2H
transcription initiation from RNA polymerase I promoter	Any process involved in the assembly of the RNA polymerase I preinitiation complex (PIC) at an RNA polymerase I promoter region of a DNA template, resulting in the subsequent synthesis of RNA from that promoter. The initiation phase includes PIC assembly and the formation of the first few bonds in the RNA chain, including abortive initiation, which occurs when the first few nucleotides are repeatedly synthesized and then released. Promoter clearance, or release, is the transition between the initiation and elongation phases of transcription. [GOC:mah, GOC:txnOH] GO:0006361	Tif-IA
transcription elongation from RNA polymerase I promoter	The extension of an RNA molecule after transcription initiation and promoter clearance at an RNA polymerase I specific promoter by the addition of ribonucleotides catalyzed by RNA polymerase I. [GOC:mah, GOC:txnOH] GO:0006362	Polr1E
termination of RNA polymerase I transcription	The process in which the synthesis of an RNA molecule by RNA polymerase I using a DNA template is completed. RNAP I termination requires binding of a terminator protein so specific sequences downstream of the transcription unit. [GOC:mah, GOC:txnOH, PMID:10684922] GO:0006363	Polr1H
rRNA processing	Any process involved in the conversion of a primary ribosomal RNA (rRNA) transcript into one or more mature rRNA molecules. [GOC:curators] GO:0006364	CG5728	Rpp20	Pop1	Mat89Ba	CG5800	nclb	CG33217	CG12909	CG4022	CG8414	CG9799	CG9107	LTV1	mRpL44	U3-55K	CG32344	Dbp45A	mus301	CG12301	Nnp-1	CG10185	drosha	ppan	wcd	CG3071	Nop56	RpLP0-like	CG11858	CG4866	CG6833	Nop60B	Pop4	bys	CG11583	l(3)07882	CG13097	CG1785	CG1789	CG6712	RpS7	CG13185	CG14805	pths	nop5	CG11417	dbe	CG15916	Pop5	CG11920	CG1542
transcription by RNA polymerase II	The synthesis of RNA from a DNA template by RNA polymerase II (RNAP II), originating at an RNA polymerase II promoter. Includes transcription of messenger RNA (mRNA) and certain small nuclear RNAs (snRNAs). [GOC:jl, GOC:txnOH, ISBN:0321000382] GO:0006366	Taf9	Polr2B	Taf6	Polr2C	Taf13	Polr2D	Cdk12	Tfb5	Polr2K	Polr2F	mrn	Ssl1	Taf4	Tfb4	Polr2A	CG6013	Trf	hay	Polr2G	Polr2I	Taf2	Trf2	CycH	CG32104	Cdk7	Spt6	Polr2E	CG32856	Polr2L	NC2alpha	Polr2J	Spt3	Tbp	TfIIFbeta	Tfb1	TfIIA-L	Xpd	TfIIA-S	TfIIFalpha	Polr2H	moon
transcription initiation from RNA polymerase II promoter	Any process involved in the assembly of the RNA polymerase II preinitiation complex (PIC) at an RNA polymerase II promoter region of a DNA template, resulting in the subsequent synthesis of RNA from that promoter. The initiation phase includes PIC assembly and the formation of the first few bonds in the RNA chain, including abortive initiation, which occurs when the first few nucleotides are repeatedly synthesized and then released. Promoter clearance, or release, is the transition between the initiation and elongation phases of transcription. [GOC:mah, GOC:txnOH] GO:0006367	Taf9	Taf11	Taf6	Taf13	Polr2D	mrn	Taf4	Taf1	Ssl1	Tfb4	Taf12L	Taf7	TfIIEbeta	sa	Taf8	Trf	skd	TfIIA-S-2	hay	TfIIB	Polr2G	Polr2I	Taf2	Trf2	Mat1	CycH	caz	Tbp	TfIIFbeta	Tfb1	Gas41	Taf5	TfIIA-L	TfIIEalpha	Xpd	TfIIA-S	Taf10b	nht	can	Taf10	ear	mia	TfIIFalpha	Taf12
transcription elongation from RNA polymerase II promoter	The extension of an RNA molecule after transcription initiation and promoter clearance at an RNA polymerase II promoter by the addition of ribonucleotides catalyzed by RNA polymerase II. [GOC:mah, GOC:txnOH] GO:0006368	EloB	Cdk9	TfIIFbeta	atms	Spt6	spt4	EloC	EloA	Cdk12	Spt5	TfIIS	dre4	CG40228	TfIIFalpha	CG6244	CG12674	PCID2
termination of RNA polymerase II transcription	The process in which the synthesis of an RNA molecule by RNA polymerase II using a DNA template is completed. [GOC:mah, GOC:txnOH] GO:0006369	MED18	CG4266	Ssu72	Setx	Pcf11
7-methylguanosine mRNA capping	Addition of the 7-methylguanosine cap to the 5' end of a nascent messenger RNA transcript. [GOC:mah, PMID:9266685] GO:0006370	Cmtr1	aft	Rnmt	mRNA-cap
mRNA splice site selection	Selection of a splice site by components of the assembling spliceosome. [GOC:krc, ISBN:0879695897] GO:0006376	hfp	bru1	bru3	CG7564	bru2	Secp43	CG3198
mRNA polyadenylation	The enzymatic addition of a sequence of 40-200 adenylyl residues at the 3' end of a eukaryotic mRNA primary transcript. [ISBN:0198506732] GO:0006378	Sym	hrg	Cpsf160	Cpsf5	MTPAP	Wdr33	nos	CG4266	Cpsf100	Pabp2	Ssu72	Fip1	mkg-p	orb	Cpsf73	cbc	Gld2	wisp	Pcf11
mRNA cleavage	Any process in which a pre-mRNA or mRNA molecule is cleaved at specific sites or in a regulated manner. [GOC:mah] GO:0006379	Polr1H	CG4266	Pcf11	Polr2I
adenosine to inosine editing	The conversion of an adenosine residue to inosine in an RNA molecule by deamination. [PMID:11092837] GO:0006382	Adat1	Adar
transcription by RNA polymerase III	The synthesis of RNA from a DNA template by RNA polymerase III, originating at an RNAP III promoter. [GOC:jl, GOC:txnOH, PMID:12381659] GO:0006383	Trf	Tbp	Pbp95	Pbp45	Polr3G	Brf	Pbp49	CG42516	CG42588	CG8950	Taf105	TfIIIB	Polr3D	TfIIIC	Polr3F
transcription initiation from RNA polymerase III promoter	Any process involved in the assembly of the RNA polymerase III preinitiation complex (PIC) at an RNA polymerase III promoter region of a DNA template, resulting in the subsequent synthesis of RNA from that promoter. The initiation phase includes PIC assembly and the formation of the first few bonds in the RNA chain, including abortive initiation, which occurs when the first few nucleotides are repeatedly synthesized and then released. Promoter clearance, or release, is the transition between the initiation and elongation phases of transcription. [GOC:mah, GOC:txnOH] GO:0006384	CG7099	Trf	Polr3H	Polr3I	l(2)37Cd	CG32856
termination of RNA polymerase III transcription	The process in which transcription by RNA polymerase III is terminated; Pol III has an intrinsic ability to terminate transcription upon incorporation of 4 to 6 contiguous U residues. [GOC:mah, PMID:12944462] GO:0006386	Polr3K
tRNA splicing, via endonucleolytic cleavage and ligation	Splicing of tRNA substrates via recognition of the folded RNA structure that brings the 5' and 3' splice sites into proximity and cleavage of the RNA at both the 3' and 5' splice sites by an endonucleolytic mechanism, followed by ligation of the exons. [GOC:krc, ISBN:0879695897, PMID:9582290] GO:0006388	CG31249	Tpt	cbc	Tsen15	RNaseZ	Archease
mitochondrial transcription	The synthesis of RNA from a mitochondrial DNA template, usually by a specific mitochondrial RNA polymerase. [GOC:jl] GO:0006390	PolrMT	mTerf3	Rim2	mTerf5	mtTFB1	CG14450	mtTFB2
transcription initiation from mitochondrial promoter	A transcription initiation process that takes place at a promoter on the mitochondrial chromosome, and results in RNA synthesis by a mitochondrial RNA polymerase. [GOC:mah] GO:0006391	mtTFB1	mtTFB2
transcription elongation from mitochondrial promoter	The extension of an RNA molecule after transcription initiation and promoter clearance at mitochondrial promoter by the addition of ribonucleotides catalyzed by a mitchondrial RNA polymerase. [GOC:mah, GOC:txnOH] GO:0006392	CG14450
termination of mitochondrial transcription	The process in which the synthesis of an RNA molecule using a mitochondrial DNA template is completed. [GOC:mah] GO:0006393	mTerf5	mTTF
RNA processing	Any process involved in the conversion of one or more primary RNA transcripts into one or more mature RNA molecules. [GOC:mah] GO:0006396	CG14100	CG12493	blanks	CG3732	CG8414	CG1142	ldbr	scaf6	Adat1	CG3808	Csl4	drosha	DIP1	Adar	cbc	CG31550	CG7849	CG14630	Rtca	CG9346	LSm1
mRNA processing	Any process involved in the conversion of a primary mRNA transcript into one or more mature mRNA(s) prior to translation into polypeptide. [GOC:mah] GO:0006397	Ire1	Psi	PAN2	tra2	CG8833	Tdrd3	Lsm10	Rbp4	spt4	Ars2	BCAS2	tho2	heph	Spf30	btz	LS2	PAN3	snama	thoc7
mRNA 3'-end processing by stem-loop binding and cleavage	Any mRNA 3'-end processing that involves the binding to and cleavage of a stem-loop structure. For example, histone mRNAs contain a highly conserved stem-loop sequence at the 3' end of the mRNA with a 6 base pairs (bp) stem and a 4-nt loop. The mRNA is cleaved between these two elements, after the fourth or fifth nucleotide, which is typically an adenosine. [GOC:mah, GOC:tb, PMID:17998288] GO:0006398	Sym	Lsm10	Slbp	Cpsf100	Cpsf73	snRNA:U7	FLASH	Lsm11	Fip1
tRNA metabolic process	The chemical reactions and pathways involving tRNA, transfer RNA, a class of relatively small RNA molecules responsible for mediating the insertion of amino acids into the sequence of nascent polypeptide chains during protein synthesis. Transfer RNA is characterized by the presence of many unusual minor bases, the function of which has not been completely established. [ISBN:0198506732] GO:0006399	Dtd
tRNA modification	The covalent alteration of one or more nucleotides within a tRNA molecule to produce a tRNA molecule with a sequence that differs from that coded genetically. [GOC:curators] GO:0006400	CG6345	CG4045	Adat1	Dtwd2	AlaRS	CG31381	THG	CG15014	AlaRS-m	CG9752	CG2034	CG2006
RNA catabolic process	The chemical reactions and pathways resulting in the breakdown of RNA, ribonucleic acid, one of the two main type of nucleic acid, consisting of a long, unbranched macromolecule formed from ribonucleotides joined in 3',5'-phosphodiester linkage. [ISBN:0198506732] GO:0006401	tst	RNaseX25	Suv3	PNPase	Mtr4	CG30105	CG11164
mRNA catabolic process	The chemical reactions and pathways resulting in the breakdown of mRNA, messenger RNA, which is responsible for carrying the coded genetic 'message', transcribed from DNA, to sites of protein assembly at the ribosomes. [ISBN:0198506732] GO:0006402	Ire1	Not11	Pop2	gw	pcm	Not1	Tudor-SN	Ge-1	Rcd-1r	twin	Rai1	mir-14	Not10	Rcd-1	Dis3l2	AGO1	Rga	Not3	Edc3
RNA localization	A process in which RNA is transported to, or maintained in, a specific location. [GOC:ai] GO:0006403	insc	stau	spn-E
RNA export from nucleus	The directed movement of RNA from the nucleus to the cytoplasm. [GOC:ma] GO:0006405	Moe	Nup98-96	Nup188	CG14712	Nup214	Ranbp21	CG12782	Rae1	Nup154	Nup153	Nup62	SF2	sqd
mRNA export from nucleus	The directed movement of mRNA from the nucleus to the cytoplasm. [GOC:ma] GO:0006406	CG18259	xmas	tex	Rae1	Ref2	PCID2	Mtor	Nup75	Nup160	CG7907	e(y)2	tho2	thoc5	Sem1	Gle1	sbr	sqd	CG6961	mbo	Nup133	Hpr1	thoc6	CG12782	Cbp80	Ref1	Nup107	thoc7	Hel25E
snRNA export from nucleus	The directed movement of snRNA from the nucleus to the cytoplasm. [GOC:ma] GO:0006408	Phax
tRNA export from nucleus	The directed movement of tRNA from the nucleus to the cytoplasm. [GOC:ma] GO:0006409	Mat89Ba
translation	The cellular metabolic process in which a protein is formed, using the sequence of a mature mRNA or circRNA molecule to specify the sequence of amino acids in a polypeptide chain. Translation is mediated by the ribosome, and begins with the formation of a ternary complex between aminoacylated initiator methionine tRNA, GTP, and initiation factor 2, which subsequently associates with the small subunit of the ribosome and an mRNA or circRNA. Translation ends with the release of a polypeptide chain from the ribosome. [GOC:go_curators] GO:0006412	HBS1	tRNA:iMet-CAT-2-1	tRNA:Leu-CAG-1-3	RpS8	mRpL22	tRNA:Pro-AGG-1-5	tRNA:Leu-CAA-2-3	5SrRNA:CR33374	mt:tRNA:Leu-TAG	tRNA:Tyr-GTA-1-3	5SrRNA:CR33437	tRNA:Arg-TCT-2-1	5SrRNA:CR33376	tRNA:Arg-TCG-2-3	5SrRNA:CR33412	tRNA:Lys-CTT-1-9	tRNA:Ala-AGC-2-3	RpL41	5SrRNA:CR33394	5SrRNA:CR33409	mRpL20	5SrRNA:CR33366	tRNA:Arg-CCT-1-3	RpL18	tRNA:Lys-CTT-1-12	tRNA:Asn-GTT-1-7	tRNA:Leu-CAA-1-1	5SrRNA:CR33442	5SrRNA:CR33419	tRNA:Gly-GCC-1-8	tRNA:Leu-TAA-3-1	5SrRNA:CR33381	5SrRNA:CR33373	mRpL12	mRpS21	tRNA:Cys-GCA-4-1	tRNA:Pro-TGG-1-3	5SrRNA:CR33393	5SrRNA:CR33433	tRNA:Tyr-GTA-1-6	mRpL34	mt:tRNA:Cys-GCA	tRNA:Trp-CCA-2-1	mt:tRNA:Trp-TCA	CG17141	5SrRNA:CR33387	5SrRNA:CR33353	tRNA:Met-CAT-1-1	tRNA:Arg-TCG-3-3	tRNA:Gly-TCC-2-2	tRNA:Leu-CAG-1-7	mt:tRNA:Phe-GAA	5SrRNA:CR33439	mRpL21	tRNA:Glu-TTC-1-2	tRNA:Ala-TGC-1-1	5SrRNA:CR33377	mRpS9	5SrRNA:CR33429	tRNA:Lys-CTT-1-4	tRNA:Asn-GTT-1-3	tRNA:Gly-GCC-1-6	RpL37b	mt:tRNA:Ile-GAT	5SrRNA:CR33402	RpS11	mRpL37	5SrRNA:CR33358	tRNA:Arg-ACG-1-7	tRNA:Gln-CTG-2-4	tRNA:Ser-CGA-1-2	mRpS34	tRNA:Asp-GTC-1-5	mRpL9	CG13126	tRNA:Glu-CTC-3-2	tRNA:Gly-GCC-2-1	tRNA:Glu-TTC-1-3	tRNA:Val-CAC-2-2	RpL10Aa	mt:tRNA:Asn-GTT	tRNA:Asn-GTT-1-8	tRNA:Pro-CGG-2-1	5SrRNA:CR33418	tRNA:Asp-GTC-1-1	tRNA:Gly-TCC-1-1	mRpL30	tRNA:Pro-AGG-1-4	tRNA:Leu-TAA-2-1	mRpL19	RpS19b	tRNA:Ala-AGC-2-9	tRNA:Ser-AGA-1-1	tRNA:Tyr-GTA-1-4	5SrRNA:CR33450	tRNA:Ile-AAT-1-3	5SrRNA:CR33424	tRNA:iMet-CAT-1-1	tRNA:Ser-AGA-3-1	5SrRNA:CR33369	tRNA:Leu-TAA-4-1	tRNA:Tyr-GTA-1-2	tRNA:Arg-ACG-1-5	tRNA:Ser-TGA-2-1	5SrRNA:CR33380	tRNA:Arg-ACG-1-9	tRNA:Gly-GCC-1-11	5SrRNA:CR33404	tRNA:Trp-CCA-2-4	tRNA:Val-AAC-2-4	tRNA:Gly-TCC-1-4	RpS18	tRNA:Val-AAC-1-2	tRNA:Val-CAC-2-6	5SrRNA:CR33395	tRNA:Leu-CAG-1-2	mt:tRNA:Val-TAC	eEF1alpha2	mRpS17	5SrRNA:CR33386	tRNA:Gln-CTG-2-1	tRNA:Leu-CAG-1-4	RpL37A	RpS14a	tRNA:Ile-TAT-1-2	tRNA:Ala-AGC-2-1	tRNA:Gly-TCC-1-3	tRNA:Ala-TGC-2-1	tRNA:Gly-TCC-1-2	tRNA:Ile-AAT-1-1	mRpL24	tRNA:Gly-GCC-1-2	CG10602	tRNA:Glu-TTC-1-5	tRNA:Thr-AGT-1-5	tRNA:Thr-AGT-1-1	RpS3A	tRNA:Glu-CTC-2-1	tRNA:Thr-AGT-1-4	tRNA:Asp-GTC-3-1	tRNA:Arg-TCG-2-2	tRNA:Asp-GTC-1-6	5SrRNA:CR33368	tRNA:Lys-CTT-1-8	tRNA:Thr-AGT-1-2	tRNA:Pro-CGG-3-1	tRNA:Trp-CCA-1-2	RpL34a	5SrRNA:CR33428	RpL39	tRNA:Pro-CGG-1-1	tRNA:iMet-CAT-1-3	tRNA:His-GTG-1-4	tRNA:Arg-ACG-1-3	tRNA:Lys-CTT-1-6	5SrRNA:CR33383	tRNA:Asn-GTT-1-1	mt:tRNA:Ala-TGC	mRpL17	tRNA:Phe-GAA-1-7	tRNA:Cys-GCA-1-3	tRNA:Asp-GTC-1-8	tRNA:Arg-ACG-1-2	tRNA:Trp-CCA-1-1	5SrRNA:CR33417	5SrRNA:CR33435	tRNA:Tyr-GTA-1-5	5SrRNA:CR33427	tRNA:Thr-TGT-2-4	eIF4E1	5SrRNA:CR33396	tRNA:Asp-GTC-1-4	tRNA:Ala-CGC-1-1	tRNA:Lys-TTT-2-5	tRNA:Phe-GAA-1-5	mRpS5	tRNA:Met-CAT-1-3	5SrRNA:CR33440	tRNA:Ser-AGA-2-4	mRpL14	RpL23A	RpL3	tRNA:His-GTG-1-3	5SrRNA:CR33452	tRNA:Ala-AGC-2-6	5SrRNA:CR33355	5SrRNA:CR33401	RpL32	mRpL11	tRNA:Ile-AAT-1-7	mRpS18C	tRNA:iMet-CAT-1-2	tRNA:Arg-CCT-1-1	5SrRNA:CR33370	tRNA:Tyr-GTA-1-1	5SrRNA:CR33408	tRNA:Arg-TCG-2-1	mRpL55	5SrRNA:CR33365	mt:tRNA:Gln-TTG	5SrRNA:CR33359	mRpL18	RpL35	RpL14	RpS28a	tRNA:Trp-CCA-2-5	5SrRNA:CR33447	Rp21	mt:tRNA:Ser-GCT	tRNA:Ile-AAT-1-2	tRNA:Asn-GTT-1-10	tRNA:Ala-AGC-2-7	tRNA:Ser-CGA-1-3	tRNA:Gly-TCC-2-1	tRNA:Gln-TTG-1-3	tRNA:Val-CAC-2-5	tRNA:Val-AAC-2-3	tRNA:Met-CAT-1-4	tRNA:Ile-AAT-1-8	tRNA:Phe-GAA-1-8	5SrRNA:CR33446	RpS2	RpL38	tRNA:Asn-GTT-1-5	tRNA:Ala-AGC-1-1	RpL11	tRNA:Ser-AGA-2-1	tRNA:Lys-CTT-1-2	mRpL4	tRNA:Ala-AGC-2-11	tRNA:Gln-TTG-1-1	mRpS11	sta	tRNA:Arg-TCT-1-1	tRNA:Arg-TCG-2-4	tRNA:Ala-AGC-2-4	5SrRNA:CR33451	RpL28	tRNA:Ala-AGC-2-5	tRNA:Phe-GAA-1-3	5SrRNA:CR33397	tRNA:Lys-TTT-2-3	5SrRNA:CR33398	5SrRNA:CR33448	tRNA:Trp-CCA-2-3	tRNA:Glu-CTC-3-4	5SrRNA:CR33388	mRpL1	tRNA:Tyr-GTA-1-9	RpL23	tRNA:Arg-TCG-4-1	5SrRNA:CR33360	RpS30	mt:tRNA:Met-CAT	RpL27	tRNA:Cys-GCA-1-4	tRNA:Met-CAT-2-1	eEF1alpha1	5SrRNA:CR33434	5SrRNA:CR33414	5SrRNA:CR33384	5SrRNA:CR33392	RpS5b	RpS27A	5SrRNA:CR33415	mRpL51	tRNA:Leu-TAA-1-1	tRNA:Lys-CTT-1-1	tRNA:Leu-CAG-1-8	5SrRNA:CR33443	tRNA:Gly-GCC-1-13	mRpS7	tRNA:Ile-AAT-1-4	tRNA:Pro-AGG-1-3	RpL21	tRNA:Glu-TTC-1-1	Rp7-8	5SrRNA:CR33362	tRNA:Ala-CGC-1-2	tRNA:Asp-GTC-1-7	5SrRNA:CR33403	tRNA:Leu-CAA-2-1	Rp34	tRNA:Gln-CTG-3-1	RpL18A	tRNA:Ser-GCT-2-5	tRNA:Gly-GCC-1-12	5SrRNA:CR33430	tRNA:Gly-GCC-1-5	RpL27A	mt:tRNA:Tyr-GTA	tRNA:Val-TAC-1-1	tRNA:iMet-CAT-1-4	tRNA:Asn-GTT-1-4	tko	tRNA:Pro-TGG-1-2	tRNA:Arg-CCT-1-2	tRNA:Glu-CTC-3-6	mRpL33	RpS3	tRNA:Pro-TGG-1-4	5SrRNA:CR33357	tRNA:Arg-ACG-1-6	tRNA:Pro-TGG-1-1	tRNA:Arg-TCG-3-1	tRNA:Cys-GCA-3-1	tRNA:Thr-TGT-2-3	tRNA:Val-CAC-2-3	5SrRNA:CR33372	tRNA:Thr-CGT-1-2	tRNA:Pro-AGG-1-7	tRNA:Ser-GCT-2-2	tRNA:Lys-CTT-1-13	tRNA:Leu-AAG-1-4	5SrRNA:CR33364	5SrRNA:CR33423	tRNA:Tyr-GTA-1-7	tRNA:Val-AAC-2-1	RpS15	5SrRNA:CR33432	tRNA:Glu-CTC-3-3	5SrRNA:CR33425	tRNA:Phe-GAA-1-6	RpL36A	5SrRNA:CR33426	tRNA:Met-CAT-1-5	eIF1A	tRNA:Thr-CGT-1-3	tRNA:Asp-GTC-1-9	RpL40	RpL37a	tRNA:Glu-CTC-3-8	CG31156	mRpL23	tRNA:Arg-ACG-1-10	RpL13	tRNA:Thr-CGT-1-1	tRNA:Ile-TAT-1-1	eIF3m	tRNA:Glu-TTC-1-4	tRNA:Arg-ACG-1-8	tRNA:Pro-AGG-1-6	mt:tRNA:Glu-TTC	tRNA:Val-AAC-2-2	tRNA:Leu-AAG-1-1	mRpL35	tRNA:Asn-GTT-1-6	tRNA:Gln-TTG-1-2	tRNA:Lys-CTT-1-3	tRNA:Asp-GTC-1-10	mt:tRNA:Asp-GTC	tRNA:Thr-TGT-2-1	mRRF1	5SrRNA:CR33420	tRNA:Ala-AGC-2-8	tRNA:Lys-TTT-1-1	tRNA:Lys-TTT-2-1	tRNA:Ser-GCT-2-4	eIF4G1	tRNA:Trp-CCA-2-2	tRNA:iMet-CAT-1-5	tRNA:Glu-CTC-3-1	tRNA:Arg-ACG-1-1	RpL34b	RpS6	tRNA:Thr-AGT-1-6	mt:tRNA:Ser-TGA	tRNA:Gly-GCC-1-4	mRpL3	mRpS30	tRNA:Glu-CTC-3-9	RpS28b	tRNA:Leu-AAG-1-2	5SrRNA:CR33385	5SrRNA:CR33375	mRpL13	tRNA:Asp-GTC-1-2	tRNA:Ser-CGA-1-4	tRNA:Val-CAC-2-1	tRNA:Pro-CGG-2-2	tRNA:Ser-AGA-2-5	mRpL10	mt:tRNA:Thr-TGT	mRpL52	5SrRNA:CR33361	tRNA:Ser-AGA-3-2	RpL10	tRNA:Asp-GTC-1-11	RpS19a	tRNA:Cys-GCA-1-2	tRNA:Cys-GCA-1-1	5SrRNA:CR33367	5SrRNA:CR33400	tRNA:Thr-TGT-2-2	tRNA:Thr-TGT-1-1	RpL12	5SrRNA:CR33379	tRNA:Lys-TTT-2-2	RpL19	5SrRNA:CR33444	tRNA:Thr-AGT-1-3	5SrRNA:CR33431	RpS24	tRNA:His-GTG-1-5	tRNA:Ala-AGC-2-2	tRNA:Phe-GAA-1-4	tRNA:Asp-GTC-1-3	5SrRNA:CR33399	tRNA:Ser-CGA-1-1	tRNA:Phe-GAA-1-2	tRNA:Lys-TTT-2-4	tRNA:Ser-GCT-2-1	5SrRNA:CR33421	tRNA:Leu-CAG-1-5	tRNA:Thr-AGT-1-7	tRNA:Asp-GTC-2-1	CG1789	tRNA:Arg-ACG-1-4	mRpL15	tRNA:Ala-CGC-1-3	5SrRNA:CR33382	5SrRNA:CR33445	tRNA:Leu-TAG-1-1	tRNA:Glu-CTC-3-7	tRNA:Val-CAC-1-1	mRpS23	tRNA:Ala-AGC-2-10	tRNA:Gly-GCC-1-1	tRNA:His-GTG-1-1	RpS13	RpS14b	tRNA:Met-CAT-1-2	RpS27	tRNA:Leu-CAG-1-6	5SrRNA:CR33411	RpS28-like	RpS20	tRNA:Asp-GTC-1-12	tRNA:Gln-CTG-2-2	5SrRNA:CR33449	5SrRNA:CR33441	mRpL32	tRNA:Pro-AGG-1-1	tRNA:Pro-AGG-1-2	tRNA:Ser-TGA-1-1	tRNA:Ser-GCT-1-1	RpS15Ab	tRNA:Lys-CTT-1-10	tRNA:Arg-TCG-3-2	tRNA:Trp-CCA-2-6	tRNA:Gly-GCC-1-9	RpL5	RpLP0-like	5SrRNA:CR33422	tRNA:Ser-GCT-2-3	5SrRNA:CR33390	tRNA:Cys-GCA-2-1	tRNA:Arg-TCT-3-1	mRpL41	tRNA:Ile-AAT-1-5	tRNA:Gln-CTG-1-1	mRpL27	RpS7	tRNA:Val-TAC-1-2	tRNA:Tyr-GTA-1-8	5SrRNA:CR33389	tRNA:Leu-CAA-2-2	mt:tRNA:Leu-TAA	RpS4	5SrRNA:CR33407	RpL10Ab	5SrRNA:CR33438	tRNA:Gly-GCC-1-3	eRF3	tRNA:Leu-CAG-1-1	tRNA:Pro-TGG-1-5	tRNA:Leu-AAG-1-3	RpS15Aa	5SrRNA:CR33410	tRNA:Ile-AAT-1-6	tRNA:Gln-TTG-2-1	tRNA:Gly-GCC-1-7	tRNA:Lys-CTT-1-11	tRNA:SeC-TCA-1-1	tRNA:Gln-CTG-2-5	tRNA:Arg-TCG-1-1	mRpS14	tRNA:Phe-GAA-1-1	tRNA:Pro-CGG-2-3	RpL4	RpS21	tRNA:Ile-AAT-1-9	mt:tRNA:Arg-TCG	5SrRNA:CR33391	tRNA:Glu-CTC-2-3	RpS17	mt:tRNA:Pro-TGG	pix	tRNA:Thr-TGT-2-5	tRNA:Asn-GTT-1-9	5SrRNA:CR33436	tRNA:Tyr-GTA-2-1	tRNA:Val-AAC-1-1	tRNA:Gln-CTG-2-3	tRNA:Glu-TTC-1-6	tRNA:Glu-CTC-2-2	mt:tRNA:His-GTG	RpS12	tRNA:Glu-CTC-3-5	tRNA:His-GTG-1-2	tRNA:Val-CAC-2-4	5SrRNA:CR33378	RpS23	tRNA:Lys-CTT-1-7	5SrRNA:CR33406	RpS5a	tRNA:Glu-CTC-1-1	tRNA:Leu-TAG-1-2	tRNA:Lys-CTT-1-5	tRNA:Ser-AGA-2-2	tRNA:Gln-CTG-4-1	5SrRNA:CR33413	tRNA:Asn-GTT-1-2	tRNA:Ser-AGA-2-3	5SrRNA:CR33354	tRNA:Thr-AGT-2-1	tRNA:Arg-TCG-3-4	RpS16	mt:tRNA:Gly-TCC	5SrRNA:CR33405	tRNA:Gly-GCC-1-10	mt:tRNA:Lys-CTT
translational initiation	The process preceding formation of the peptide bond between the first two amino acids of a protein. This includes the formation of a complex of the ribosome, mRNA or circRNA, and an initiation complex that contains the first aminoacyl-tRNA. [ISBN:019879276X] GO:0006413	eIF3c	eIF3f2	eIF2Bdelta	pix	eIF3i	eIF4E6	eIF2Bepsilon	eIF3g2	eIF3d2	eIF4H2	NAT1	eIF3d1	eIF5B	eIF3g1	eIF4E5	CG31957	eIF3j	eIF4E1	eIF4E3	eIF4A	eIF4EHP	eIF2D	eIF2Bgamma	eIF4E7	eIF5	eIF3e	eIF4H1	mIF2	eIF2alpha	eIF3a	eIF4E4	eIF4B	eIF4G1	eIF2Bbeta	eIF2A	eIF6	mRpL49	eIF3l	eIF3f1	eIF2Balpha	eIF1A	eIF3h	eIF3b	eIF3k	eIF2beta
translational elongation	The successive addition of amino acid residues to a nascent polypeptide chain during protein biosynthesis. [GOC:ems] GO:0006414	eEF1alpha1	eEFSec	eEF2	mEFTs	eEF1alpha2	eEF1gamma	mEFTu2	Dgp-1	RpLP1	eEF1delta	mEFTu1	eEF1beta	CG4849	CG2017
translational termination	The process resulting in the release of a polypeptide chain from the ribosome, usually in response to a termination codon (UAA, UAG, or UGA in the universal genetic code). [GOC:hjd, ISBN:019879276X] GO:0006415	CG30100	eRF3	eRF1	pix
regulation of translation	Any process that modulates the frequency, rate or extent of the chemical reactions and pathways resulting in the formation of proteins by the translation of mRNA or circRNA. [GOC:isa_complete] GO:0006417	spn-B	Rbp6	vas	msi	okr	bol	mus301	Fmr1	brat	glo	how	eIF4G1	sud1	eIF2A	peng	EndoU	CG10947	Cyfip	mtTFB1	l(3)80Fj
alanyl-tRNA aminoacylation	The process of coupling alanine to alanyl-tRNA, catalyzed by alanyl-tRNA synthetase. The alanyl-tRNA synthetase is a  class-II synthetases. The activated amino acid is transferred to the 3'-OH group of an alanine accetping tRNA. [GOC:mcc, ISBN:0716730510] GO:0006419	CG10802	AlaRS-m	AlaRS
arginyl-tRNA aminoacylation	The process of coupling arginine to arginyl-tRNA, catalyzed by arginyl-tRNA synthetase. The arginyl-tRNA synthetase is a  class-I synthetase. The activated amino acid is transferred to the 2'-OH group of an alanine accetping tRNA.  The  2'-O-aminoacyl-tRNA will ultimately migrate to the 3' position via transesterification. [GOC:mcc, ISBN:0716730510] GO:0006420	CG8097	ArgRS-m	ArgRS
asparaginyl-tRNA aminoacylation	The process of coupling asparagine to asparaginyl-tRNA, catalyzed by asparaginyl-tRNA synthetase. The asparaginyl-tRNA synthetase is a  class-II synthetase. The activated amino acid is transferred to the 3'-OH group of an asparagine-accetping tRNA. [GOC:mcc, ISBN:0716730510] GO:0006421	AsnRS	AsnRS-m
aspartyl-tRNA aminoacylation	The process of coupling aspartate to aspartyl-tRNA, catalyzed by aspartyl-tRNA synthetase. The aspartyl-tRNA synthetase is a  class-II synthetase. The activated amino acid is transferred to the 3'-OH group of an aspartic acid  accetping tRNA. [GOC:mah, ISBN:0716730510] GO:0006422	AspRS-m	AspRS
cysteinyl-tRNA aminoacylation	The process of coupling cysteine to cysteinyl-tRNA, catalyzed by cysteinyl-tRNA synthetase. A cysteinyl-tRNA synthetase is a  class-I synthetase. The activated amino acid is transferred to the 2'-OH group of a cysteine-accetping tRNA. The 2'-O-aminoacyl-tRNA will ultimately migrate to the 3' position via transesterification. [GOC:mcc, ISBN:0716730510] GO:0006423	CysRS-m	CysRS
glutamyl-tRNA aminoacylation	The process of coupling glutamate to glutamyl-tRNA, catalyzed by glutamyl-tRNA synthetase. The glutamyl-tRNA synthetase is a  class-I synthetase. The activated amino acid is transferred to the 2'-OH group of a glutamic acid-accetping tRNA. The 2'-O-aminoacyl-tRNA will ultimately migrate to the 3' position via transesterification. [GOC:mcc, ISBN:0716730510] GO:0006424	GluRS-m	GluProRS
glutaminyl-tRNA aminoacylation	The process of coupling glutamine to glutaminyl-tRNA, catalyzed by glutaminyl-tRNA synthetase. The glutaminyl-tRNA synthetase is a  class-I synthetase. The activated amino acid is transferred to the 2'-OH group of a glutamine-accetping tRNA. The 2'-O-aminoacyl-tRNA will ultimately migrate to the 3' position via transesterification. [GOC:mcc, ISBN:0716730510] GO:0006425	GlnRS
glycyl-tRNA aminoacylation	The process of coupling glycine to glycyl-tRNA, catalyzed by glycyl-tRNA synthetase. The glycyll-tRNA synthetase is a  class-II synthetase. The activated amino acid is transferred to the 3'-OH group of a glycine-accepting tRNA. [GOC:mcc, ISBN:0716730510] GO:0006426	ProRS-m	GlyRS
histidyl-tRNA aminoacylation	The process of coupling histidine to histidyl-tRNA, catalyzed by histidyl-tRNA synthetase. The histidyl-tRNA synthetase is a  class-II synthetase. The activated amino acid is transferred to the 3''-OH group of a histidine-accetping tRNA. [GOC:mcc, ISBN:0716730510] GO:0006427	HisRS
isoleucyl-tRNA aminoacylation	The process of coupling isoleucine to isoleucyl-tRNA, catalyzed by isoleucyl-tRNA synthetase. The isoleucyl-tRNA synthetase is a  class-I synthetase. The activated amino acid is transferred to the 2'-OH group of a isoleucine-accetping tRNA. The 2'-O-aminoacyl-tRNA will ultimately migrate to the 3' position via transesterification. [GOC:mcc, ISBN:0716730510] GO:0006428	IleRS	IleRS-m
leucyl-tRNA aminoacylation	The process of coupling leucine to leucyl-tRNA, catalyzed by leucyl-tRNA synthetase. The leucyl-tRNA synthetase is a  class-I synthetase. The activated amino acid is transferred to the 2'-OH group of a leucine-accetping tRNA. The 2'-O-aminoacyl-tRNA will ultimately migrate to the 3' position via transesterification. [GOC:mcc, ISBN:0716730510] GO:0006429	LeuRS-m	LeuRS
lysyl-tRNA aminoacylation	The process of coupling lysine to lysyl-tRNA, catalyzed by lysyl-tRNA synthetase. The lysyl-tRNA synthetase is a  class-II synthetase. The activated amino acid is transferred to the 3'-OH group of a lysine-accetping tRNA. [GOC:mcc, ISBN:0716730510] GO:0006430	LysRS
methionyl-tRNA aminoacylation	The process of coupling methionine to methionyl-tRNA, catalyzed by methionyl-tRNA synthetase. The methionyl-tRNA synthetase is a  class-I synthetase. The activated amino acid is transferred to the 2'-OH group of a methionine-accetping tRNA. The 2'-O-aminoacyl-tRNA will ultimately migrate to the 3' position via transesterification. [GOC:mcc, ISBN:0716730510] GO:0006431	MetRS-m	MetRS
phenylalanyl-tRNA aminoacylation	The process of coupling phenylalanine to phenylalanyl-tRNA, catalyzed by phenylalanyl-tRNA synthetase. The phenylalanyl-tRNA synthetase is a  class-II synthetase. However, unlike other class II enzymes, The activated amino acid is transferred to the 2'-OH group of a phenylalanine-accepting tRNA. The 2'-O-aminoacyl-tRNA will ultimately migrate to the 3' position via transesterification. [GOC:mcc, ISBN:0716730510] GO:0006432	beta-PheRS	PheRS-m	alpha-PheRS
prolyl-tRNA aminoacylation	The process of coupling proline to prolyl-tRNA, catalyzed by prolyl-tRNA synthetase. The prolyl-tRNA synthetase is a  class-II synthetase. The activated amino acid is transferred to the 3'-OH group of a methionine-accetping tRNA. [GOC:mah, ISBN:0716730510] GO:0006433	ProRS-m	GluProRS
seryl-tRNA aminoacylation	The process of coupling serine to seryl-tRNA, catalyzed by seryl-tRNA synthetase. The seryl-tRNA synthetase is a  class-II synthetase. The activated amino acid is transferred to the 3'-OH group of a serine-accetping tRNA. [GOC:mcc, ISBN:0716730510] GO:0006434	SerRS	SerRS-m
threonyl-tRNA aminoacylation	The process of coupling threonine to threonyl-tRNA, catalyzed by threonyl-tRNA synthetase. The threonyl-tRNA synthetase is a  class-II synthetase. The activated amino acid is transferred to the 3'-OH group of a threonine-accetping tRNA. [GOC:mcc, ISBN:0716730510] GO:0006435	ThrRS
tryptophanyl-tRNA aminoacylation	The process of coupling tryptophan to tryptophanyl-tRNA, catalyzed by tryptophanyl-tRNA synthetase. The tryptophanyl-tRNA synthetase is a  class-I synthetase. The activated amino acid is transferred to the 2'-OH group of a tryptophan-accetping tRNA. The 2'-O-aminoacyl-tRNA will ultimately migrate to the 3' position via transesterification. [GOC:mcc, ISBN:0716730510] GO:0006436	TrpRS-m	TrpRS
tyrosyl-tRNA aminoacylation	The process of coupling tyrosine to tyrosyl-tRNA, catalyzed by tyrosyl-tRNA synthetase. The tyrosyl-tRNA synthetase is a class-I synthetase. The activated amino acid is transferred to the 2'-OH group of a tyrosine-accetping tRNA. The 2'-O-aminoacyl-tRNA will ultimately migrate to the 3' position via transesterification. [GOC:mcc, ISBN:0716730510] GO:0006437	TyrRS-m	TyrRS
valyl-tRNA aminoacylation	The process of coupling valine to valyl-tRNA, catalyzed by valyl-tRNA synthetase. The valyl-tRNA synthetase is a  class-I synthetase. The activated amino acid is transferred to the 2'-OH group of a valine-accetping tRNA. The 2'-O-aminoacyl-tRNA will ultimately migrate to the 3' position via transesterification. [GOC:mcc, ISBN:0716730510] GO:0006438	ValRS	ValRS-m
regulation of translational initiation	Any process that modulates the frequency, rate or extent of translational initiation. [GOC:go_curators] GO:0006446	eIF3d1	eIF3j	eIF3d2	eIF3a	Gle1	CG13124	CG5726	eIF3b	eIF3k	CG8963
regulation of translational termination	Any process that modulates the frequency, rate or extent of translational termination. [GOC:go_curators] GO:0006449	sud1	Gle1
regulation of translational fidelity	Any process that modulates the ability of the translational apparatus to interpret the genetic code. [GOC:dph, GOC:tb] GO:0006450	CG10565	CG10802	GatC	Tcs1
translational readthrough	The continuation of translation beyond a stop codon by the use of a special tRNA that recognizes the UAG and UGA codons as modified amino acids, rather than as termination codons. [GOC:jsg, PMID:11179232] GO:0006451	eEFSec	GAPsec
protein folding	The process of assisting in the covalent and noncovalent assembly of single chain polypeptides or multisubunit complexes into the correct tertiary structure. [GOC:go_curators, GOC:rb] GO:0006457	Calr	UK114	DnaJ-1	CG4511	prtp	shv	Hsc70Cb	Tpr2	CG3492	Pfdn2	CCT5	Hsp60C	Qsox3	TrxT	CG18132	CG12379	CG9072	Pfdn4	CG10907	TBCC	CG7387	ClpX	CG15676	Trap1	Cdc37	CG1890	Pfdn1	cyp33	CG8206	viaf	Qsox1	p23	CG7747	CG5071	boca	zda	CG2852	Hsp83	Arl2	ERp44	Hsp60B	CCT6	CG5504	CG9302	CCT8	Hsp60D	nudC	CG7768	CG1924	Gp93	CCT4	Pfdn5	Dpit47	TBCD	Qsox4	Cyp40	Cnx14D	Pfdn6	Cyp1	Csp	Hsp60A	Stip1	CG7872	ninaA	CCT3	CG31251	CG1416	mgr	Qsox2	14-3-3zeta	CCT7	Cypl	CCT2	CCT1	Moca-cyp	ERp60	Hsc70-1	mrj	Cnx99A	CG10029	CG17266
'de novo' protein folding	The process of assisting in the folding of a nascent peptide chain into its correct tertiary structure. [GOC:mb] GO:0006458	ninaA
cellular protein modification process	The covalent alteration of one or more amino acids occurring in proteins, peptides and nascent polypeptides (co-translational, post-translational modifications) occurring at the level of an individual cell. Includes the modification of charged tRNAs that are destined to occur in a protein (pre-translation modification). [GOC:go_curators] GO:0006464	TSG101	Hcs	Pcmt	ubl
signal peptide processing	The proteolytic removal of a signal peptide from a protein during or after transport to a specific location in the cell. [GOC:mah, ISBN:0815316194] GO:0006465	Spp	rho-7	twr	Spase12	CG9240	Spase22-23	SppL	Spase25	CG11110
protein phosphorylation	The process of introducing a phosphate group on to a protein. [GOC:hb] GO:0006468	babo	mbt	Nek2	Wsck	hep	S6KL	CkIalpha	Pkcdelta	Pkg21D	CG8565	Tor	Hipk	Alk	CG31183	Aduk	CG17528	Cdk4	Egfr	for	gskt	sgg	CG7236	CG3216	Erk7	Gyc32E	Cdk8	Pak	btl	CG1227	pll	Gprk1	Srpk79D	awd	RIOK2	Lk6	dco	Ask1	Cam	CG6800	Myt1	CG3277	msn	Slik	CG3008	Bub1	Mos	Adck1	p38a	MabF7D6	fs(1)h	BubR1	Pkc98E	htl	p38b	Ret	Cdk12	Sik2	hppy	Pak3	Pitslre	JIL-1	CG5790	Madm	Takl1	CG9222	p38c	Gprk2	Cad96Ca	Pka-C3	fj	tkv	CG4041	Eip63E	rl	MAPk-Ak2	slpr	Tao	Tcs5	Wee1	sff	yata	CG1951	Ack	CG9886	bma	Pk34A	drl	Mkk4	Cdk2	Akt	trc	CG17698	Sdr	CaMKII	Cdk1	Src42A	CG12069	Nuak	dnt	sax	Cks30A	par-1	Csk	CG7094	Shark	Pask	cdi	Snrk	Ssl	Dsor1	Taf1	grp	Tlk	Pdk	polo	gish	Vps15	CG7156	CkIIbeta	KP78b	Pink1	S6k	PKD	tefu	CG10177	Unc-89	CG8726	Nrk	otk	Sik3	CG10738	Takl2	CaMKI	Stlk	Ilk	S6kII	RIOK1	KP78a	Wnk	fray	mei-41	Atg1	GckIII	SNF4Agamma	Ire1	PEK	CG9962	Strn-Mlck	Ack-like	Lkb1	CG31145	Cdk5	Pvr	png	Drak	Dyrk2	Pka-C1	lok	sqa	Ddr	Gcn2	Cdk9	CG4839	CkIIalpha	Pdk1	Tak1	Mekk1	LIMK1	InR	Pkc53E	Nak	CG4629	nonC	Cdc2rk	Gyc76C	Ror	Cdk7	Prp4k	CG14305	PhKgamma	aux	Doa	dop	hpo	CG3631	niki	CG12147	CG42637	Haspin	AMPKalpha	ksr	wit	aPKC	CG34357	CASK	put	Drl-2	Dref	CG42366
negative regulation of protein kinase activity	Any process that stops, prevents, or reduces the frequency, rate or extent of protein kinase activity. [GOC:go_curators] GO:0006469	par-6	Pten	CG8441	PRAS40	l(2)gl	CG10376
protein dephosphorylation	The process of removing one or more phosphoric residues from a protein. [GOC:hb] GO:0006470	CG4733	CG17746	Pp1-Y1	Ublcp1	twe	mRNA-cap	CG5567	mts	Ptpmeg2	Ptp52F	CanB	CG18662	Mkp	CG7115	Ptp4E	CG10376	stg	Pten	Pp1-Y2	PpN58A	fig	Pp2A-29B	primo-1	CG42327	puc	MKP-4	Phlpp	CanB2	PpV	Ptp36E	rdgC	flfl	Ptpmeg	CG14297	CG32568	IA-2	Ptp99A	CG7378	Pgam5-2	PPP4R2r	PTP-ER	Pp4-19C	hzg	Pgam5	ttm3	CG8584	Pp1-87B	Ptp69D	mop	CG11291	Pp2B-14D	CG11597	Pez	CG15528	eya	csw	Pp1alpha-96A	Mkp3	CG15035	Nil	tws	PpD5	CG12078	Pp2C1	wdb	PpD6	Mppe	PpY-55A	ssh	CanA1	primo-2	Ptp10D	CG10089	PTPMT1	Ssu72	ttm2	ttm50	CG12091	Pp1-13C	Dd	wrd	CG10352	CG13197	Pdp	PpD3	Fcp1	CG2680	Lar	Ppm1	CG17598	CG10417
protein ADP-ribosylation	The transfer, from NAD, of ADP-ribose to protein amino acids. [GOC:pr, RESID:AA0040, RESID:AA0168, RESID:AA0169, RESID:AA0231, RESID:AA0237, RESID:AA0295] GO:0006471	Tnks	Arf4	Parp	Parp16	Arf6
protein acetylation	The addition of an acetyl group to a protein amino acid. An acetyl group is CH3CO-, derived from acetic [ethanoic] acid. [GOC:ai] GO:0006473	Mnat9	Naa80
N-terminal protein amino acid acetylation	The acetylation of the N-terminal amino acid of proteins. [GOC:ai] GO:0006474	Naa40	san	Naa35	vnc
protein deacetylation	The removal of an acetyl group from a protein amino acid. An acetyl group is CH3CO-, derived from acetic [ethanoic] acid. [GOC:ai] GO:0006476	Sirt2	HDAC6	Sirt1	Sirt4
peptidyl-tyrosine sulfation	The sulfation of peptidyl-tyrosine residues to form peptidyl-O4'-sulfo-L-tyrosine. [RESID:AA0172] GO:0006478	Tpst
protein methylation	The addition of a methyl group to a protein amino acid. A methyl group is derived from methane by the removal of a hydrogen atom. [GOC:ai] GO:0006479	CG2921	CG11475	HemK1	CG10584
N-terminal protein amino acid methylation	The methylation of the N-terminal amino acid of a protein. [GOC:ai] GO:0006480	Ntmt
C-terminal protein methylation	The methylation of the C-terminal amino acid of a protein. [GOC:ai] GO:0006481	ste14	CG3793
protein demethylation	The removal of a methyl group, from a protein amino acid. A methyl group is derived from methane by the removal of a hydrogen atom. [GOC:mah] GO:0006482	CG5068	Kdm2
protein glycosylation	A protein modification process that results in the addition of a carbohydrate or carbohydrate derivative unit to a protein amino acid, e.g. the addition of glycan chains to proteins. [GOC:curators, GOC:pr] GO:0006486	CG34452	FucTC	FucTD	ttv	CG1129	Alg12	Mgat1	Alg1	beta3GalTII	CG34451	CG30036	CG30037	Alg2	sotv	FucTA	CG3038	brn	botv	Dpm3	Tango14	CG8673	Uggt	FucTB	CG8668	Dpm1	fng	CG9536	C1GalTA	CG2975	CG11357	CG9662	SiaT	xit	CG34056	Alg3	CG8708	CG32276
protein N-linked glycosylation	A protein glycosylation process in which a carbohydrate or carbohydrate derivative unit is added to a protein via the N4 atom of peptidyl-asparagine, the omega-N of arginine, or the N1' atom peptidyl-tryptophan. [GOC:pr, RESID:AA0151, RESID:AA0156, RESID:AA0327] GO:0006487	FucT6	GCS1	Alg10	GalT1	wol	Gfat2	Alg12	Mgat1	crc	Dad1	OstDelta	meigo	Alg11	kud	Mgat4a	Mgat2	Alg9	sff	Mgat4b	CG33774	Mgat3	gny	xit	Pmm2
dolichol-linked oligosaccharide biosynthetic process	The chemical reactions and pathways resulting in the formation of dolichol-linked oligosaccharide, usually by a stepwise addition of glycosyl chains to endoplasmic reticulum membrane-bound dolichol-P. [GOC:jl, ISBN:0471331309] GO:0006488	Alg13	Alg7	Alg10	CG3149	CG7840	gny	Alg14	Alg12
oligosaccharide-lipid intermediate biosynthetic process	The chemical reactions and pathways resulting in the formation of an oligosaccharide-lipid intermediate, such as a molecule of dolichol-P-man or dolicol-P-Glc used in N-linked glycosylation. [GOC:dph, GOC:hjd, GOC:isa_complete, GOC:pr, GOC:rb] GO:0006490	gny	xit	Alg2	Alg11
N-glycan processing	The conversion of N-linked glycan (N = nitrogen) structures from the initially transferred oligosaccharide to a mature form, by the actions of glycosidases and glycosyltransferases. The early processing steps are conserved and play roles in glycoprotein folding and trafficking. [ISBN:0879695595, PMID:12736198] GO:0006491	Hexo1	alpha-Man-IIa	alpha-Man-Ic	CG3655	fdl	beta4GalT7	alpha-Man-Ia	alpha-Man-Ib	CG7685	GCS2alpha	ninaA	GCS2beta	CG9395	CG12715	CG12910	alpha-Man-IIb	Oga
protein O-linked glycosylation	A protein glycosylation process in which a carbohydrate or carbohydrate derivative unit is added to a protein via the hydroxyl group of peptidyl-serine, peptidyl-threonine, peptidyl-hydroxylysine, or peptidyl-hydroxyproline, or via the phenol group of peptidyl-tyrosine, forming an O-glycan. [GOC:pr, ISBN:0879695595, RESID:AA0153, RESID:AA0154, RESID:AA0155, RESID:AA0157, RESID:AA0212] GO:0006493	Pgant9	sxc	CG31776	wol	Pgant6	shams	O-fut1	Pgant7	Xxylt	CG7579	Pgant35A	CG31139	Pgant4	rumi	Pgant8	Pgant3	Pgant5	Pgant1	Eogt	CG10000	Pgant2	Oga
protein lipidation	The covalent attachment of lipid groups to an amino acid in a protein. [GOC:jl] GO:0006497	Atg18b	Atg7	por	Atg18a	CG11975	Atg16
N-terminal protein myristoylation	The covalent attachment of a myristoyl group to the N-terminal amino acid residue of a protein. [GOC:mah] GO:0006499	Nmt
C-terminal protein lipidation	The covalent attachment of a lipid group to the carboxy-terminus of a protein. [GOC:jl] GO:0006501	Atg5	Atg7	Atg12
GPI anchor metabolic process	The chemical reactions and pathways involving glycosylphosphatidylinositol anchors, molecular mechanisms for attaching membrane proteins to the lipid bilayer of cell membranes. Structurally they consist of a molecule of phosphatidylinositol to which is linked, via the C-6 hydroxyl of the inositol, a carbohydrate chain. This chain is in turn linked to the protein through an ethanolamine phosphate group, the amino group of which is in amide linkage with the C-terminal carboxyl of the protein chain, the phosphate group being esterified to the C-6 hydroxyl of the terminal mannose of the core carbohydrate chain. [ISBN:0198506732] GO:0006505	PGAP1	PGAP3
GPI anchor biosynthetic process	The chemical reactions and pathways resulting in the formation of a glycosylphosphatidylinositol (GPI) anchor that attaches some membrane proteins to the lipid bilayer of the cell membrane. The phosphatidylinositol group is linked via the C-6 hydroxyl residue of inositol to a carbohydrate chain which is itself linked to the protein via an ethanolamine phosphate group, its amino group forming an amide linkage with the C-terminal carboxyl of the protein. Some GPI anchors have variants on this canonical linkage. [GOC:go_curators, ISBN:0198547684] GO:0006506	CG7990	PIG-G	PIG-U	CG5342	PIG-O	CG4907	Mppe	PIG-Q	PIG-H	PGAP3	CG6790	PGAP2	PIG-N	PIG-X	PIG-Wb	PGAP5	PIG-B	PIG-Wa	PIG-M	PIG-V	CG15880	PIG-P	CG13978	Dpm3	PIG-L	Dpm2	Dpm1	PIG-F	GAA1	PIG-A	PIG-S	PIG-C	PIG-Z
GPI anchor release	The GPI anchor metabolic process that results in enzymatic cleavage of the anchor, releasing an anchored protein from the membrane. [GOC:mah, PMID:18811934] GO:0006507	Notum
proteolysis	The hydrolysis of proteins into smaller polypeptides and/or amino acids by cleavage of their peptide bonds. [GOC:bf, GOC:mah] GO:0006508	CG9672	CG31198	CG30187	Ance-5	CG33128	CG5860	CG7142	CG32808	CG7025	CG11670	CG15255	cathD	etaTry	Ser8	tld	CG2200	CG11951	CtsB	CG12951	CG10041	Ufd1	CG3650	CG18493	CG11313	CG18735	CG30283	CG3097	CG8870	Semp1	CG13318	CG34129	CG42694	CG4998	CG9372	CalpA	CG14892	CG33127	yip7	AdamTS-B	CG10232	Ance	alphaTry	CG3505	CG18478	CG1440	CG31267	Ser6	Nna1	CG6048	Nep5	Drice	CG18557	CG4847	CG9377	CG31821	CG9416	CG13527	CG3088	CG18636	CG18420	CG17234	CG10477	CG31219	CG30288	CG3739	CG11865	CG7829	CG11912	CG5355	Jon66Ci	CG17572	CG10663	betaTry	CG31220	CG31343	CG4815	CG34130	Tasp1	CG10472	CG14227	CG4271	Jon25Bii	CG10062	CG34436	CG10764	stl	CG6763	Mmp1	CG3734	Jon66Cii	CG16749	CG4467	CG18754	Jon65Ai	CG31954	S-Lap8	CG10081	CG15253	CG8563	CG5715	CG14760	sol	Decay	CG3795	CG31269	CalpC	CG10469	CG10602	CG5282	CG8774	Phae2	CG2915	CG18563	CG34409	CG6696	CG18223	CG13430	Sp212	psh	Corin	CG30002	CG11843	CG8299	CG18417	CG17242	CG6154	Nep2	CG32147	CG4927	CG9733	CG34290	CG31233	CG30087	CG5849	CG3355	CG33225	CG11771	Send2	Nep4	iotaTry	CG30088	CG42335	CG30083	CG8945	CG4914	CG33458	CG30287	CG30323	Cp1	CG17239	CG30091	CG33459	TER94	grass	slmb	Swim	CG15254	CG42750	CG7791	CG6865	SPH93	CG10051	CalpB	CalpII	CG4259	CG6041	CG14642	mas	Jon44E	Dcp-1	CG11911	CG31780	CG10073	CG30047	CG43124	epsilonTry	CG18477	CG8564	CG43336	Afg3l2	CG30043	CG5909	CG4017	S-Lap5	sona	Sb	CG32379	intr	Jon65Aiii	CG14088	CG46339	sphe	CG2111	CG3117	CG4650	CG4477	flz	Jon74E	CalpI	CG33460	MP1	CG13160	CG2493	Damm	Jon65Aii	CG10104	CG33461	gd	thetaTry	Psn	CG4793	Try29F	CG11034	CG32271	CG31326	Np	Pgcl	CG43742	CG13423	ome	Jon25Biii	CG34437	Invadolysin	CG43110	CG40160	CG9737	SPE	CG10405	Ulp1	CG45002	CG17404	CG3502	CG11037	CG11961	CG32270	CG44837	CG8539	zetaTry	HtrA2	CG11842	CG3916	Jon99Cii	CG10280	CG32755	sphinx2	modSP	CG8560	Dip-B	CG1304	CG32833	CG9953	CG7432	CG17571	CG8773	Jon99Ciii	CG31019	Jon99Ci	CG5246	CG30098	CG7653	Roc1a	Send1	loopin-1	Acer	CG14820	CG16998	CG43335	CG15873	ndl	CG30082	ApepP	S-Lap4	CG11664	CG32269	CG11841	CG5863	teq	CG6592	CG3107	CG17477	CG31266	S-Lap1	CG33465	Ide	CG18179	CG6462	CG31661	CG9673	gammaTry	CG3108	CG5255	CG3700	CG32523	S1P	CG9806	CG30031	CG8329	CG8170	CG30375	CG11836	CG10588	CG30414	CG30090	CG32376	TppII	CG31928	CG31205	CG42264	CG33012	CG2528	CG32374	Sp7	lambdaTry	CG30049	CG30371	CG14990	Jon99Fii	Jon25Bi	CG12374	S-Lap7	CG9631	CG11529	CG14780	CG32483	CG6337	CG6067	Nrd1	spirit	CG3589	Ufsp2	ea	CG4613	CG1773	Sems	CG6974	CG9581	Nep1	Phae1	Psa	CG8738	CG7631	CG33159	CG11626	tpr	CG8952	CG32834	deltaTry	Ser7	CG8586	CG18180	Sse	CG7542	amon	CG16710	CG31681	CG1299	CG6071	CG4572	CG6508	CG34295	aqrs	CG31200	CG43125	CG5390	grsm	CG13744	CG32473	Dpp10	Nepl3	CG11668	CG31827	CG32277	CG9997	Dip-C	CG8562	CG11192	CG4653	CG12256	DppIII	CG31823	scaf	sphinx1	l(2)k05911	Hayan	PIG-K	S-Lap3	CG30289	Ance-4	CG4053	CG10587	Ance-3	CG1632	Strica	CG9897	SP1029	CG17283	CG33226	CG31265	CG10098	kappaTry	CG32260	CG9676	CG4408	CG31445	CG3744	CG18585	CG17684	CG31199	CG17475	CG33160	S-Lap2	AdamTS-A	CG30025	Jon99Fi	rngo	snk	Ance-2	hiro	CG12133	CG8172	CG34171	CG9294	Jon65Aiv	Ser12	Bace	CG17633	CG34458	CG5188	CG31926	CG9649	CG17134	Pomp	CG40470	superdeath	CG33462	CG30286	Nep3
membrane protein ectodomain proteolysis	The proteolytic cleavage of transmembrane proteins and release of their ectodomain (extracellular domain). [GOC:jl, http://www.copewithcytokines.de/] GO:0006509	Kul	kuz	Meltrin	aph-1	pen-2	Nct	mmd	Psn	Tace
ubiquitin-dependent protein catabolic process	The chemical reactions and pathways resulting in the breakdown of a protein or peptide by hydrolysis of its peptide bonds, initiated by the covalent attachment of a ubiquitin group, or multiple ubiquitin groups, to the protein. [GOC:go_curators] GO:0006511	Usp16-45	Uch-L5	EloC	Usp8	CG4661	Ube3a	Fbw5	calypso	UbcE2H	Ubc84D	Usp2	Usp12-46	Ubi-p5E	Uch-L5R	CG14739	PI31	SkpC	sordd1	ctrip	CG6923	Ufd1	Uba1	Usp7	Rpn13	SkpE	roq	SkpD	Roc1a	snama	gol	DUBAI	Usp20-33	CG13994	CG10862	TER94	poe	eff	sip3	Ufd4	Fbxl4	Usp1	Usp15-31	CG4238	SkpB	faf	Ubc6	Rnf146	Rpn12R	POSH	RpL40	Prosalpha6T	lmgA	Cbl	Ubc7	ari-1	CG3356	Rpn13R	I-3	ari-2	Rpn6	CG32847	Cul4	CG3223	CSN3	puf	CG8188	CG7656	Usp30	CG2681	Pink1	Ubc87F	Ndfip	Ubqn	Herc4	CG7420	CG33144	FBXO11	Smurf	Diap2	pic	park	Usp10	Ubc10	CG34308	sina	CG6966	CG31528	CG40045	Bruce	SkpF	Rpn3	not	sordd2	Roc1b	Rpn12	Ntan1	Roc2	CG17030	Npl4	Rpn9	Rchy1	SkpA	scny	Prosalpha3	m-cup	CG5087	dnr1	Prosalpha4	Uch	Prosalpha6	CG12362	Rnf11	Topors	Usp32	gzl	CG8141
protein monoubiquitination	Addition of a single ubiquitin group to a protein. [GOC:ai] GO:0006513	Cbl	Pex12	Fancl	ari-1	CG7220	Bre1	park	CG10254
protein quality control for misfolded or incompletely synthesized proteins	The chemical reactions and pathways resulting in the breakdown of misfolded or attenuated proteins. [GOC:jl] GO:0006515	Lon	ClpP	Pngl	STUB1	Der-1
glycoprotein catabolic process	The chemical reactions and pathways resulting in the breakdown of a glycoprotein, a protein that contains covalently bound glycose (i.e. monosaccharide) residues; the glycose occurs most commonly as oligosaccharide or fairly small polysaccharide but occasionally as monosaccharide. [GOC:go_curators, ISBN:0198506732] GO:0006516	Pngl	beta-Man
protein deglycosylation	The removal of sugar residues from a glycosylated protein. [GOC:mah] GO:0006517	Hexo1	CG10474	CG1827	Hexo2	alpha-Man-IIa	fdl	CG4372	dj-1beta	ENGase	ninaA	Pngl	alpha-Man-IIb
peptide metabolic process	The chemical reactions and pathways involving peptides, compounds of two or more amino acids where the alpha carboxyl group of one is bound to the alpha amino group of another. [GOC:go_curators] GO:0006518	Phm	svr	CG7791	CG4678	Pal1	CG11771
cellular amino acid metabolic process	The chemical reactions and pathways involving amino acids, carboxylic acids containing one or more amino groups, as carried out by individual cells. [ISBN:0198506732] GO:0006520	CG8526	CG17109	CG6465	Tdc2	CG6428	CG6733	CG6738	Tdc1	CG6726	CG17110	amd
arginine metabolic process	The chemical reactions and pathways involving arginine, 2-amino-5-(carbamimidamido)pentanoic acid. [GOC:go_curators] GO:0006525	ry	CG1764
arginine biosynthetic process	The chemical reactions and pathways resulting in the formation of arginine, 2-amino-5-(carbamimidamido)pentanoic acid. [ISBN:0198506732] GO:0006526	Ass
arginine catabolic process	The chemical reactions and pathways resulting in the breakdown of arginine, 2-amino-5-(carbamimidamido)pentanoic acid. [GOC:go_curators] GO:0006527	Nos
asparagine metabolic process	The chemical reactions and pathways involving asparagine, 2-amino-3-carbamoylpropanoic acid. [GOC:go_curators] GO:0006528	CG8132
asparagine biosynthetic process	The chemical reactions and pathways resulting in the formation of asparagine, 2-amino-3-carbamoylpropanoic acid. [GOC:go_curators] GO:0006529	AsnS	CG17486
aspartate biosynthetic process	The chemical reactions and pathways resulting in the formation of aspartate, the anion derived from aspartic acid, 2-aminobutanedioic acid. [GOC:go_curators, ISBN:0198506732] GO:0006532	Got1
aspartate catabolic process	The chemical reactions and pathways resulting in the breakdown of aspartate, the anion derived from aspartic acid, 2-aminobutanedioic acid. [GOC:go_curators, ISBN:0198506732] GO:0006533	Got2
cysteine biosynthetic process from serine	The chemical reactions and pathways resulting in the formation of cysteine from other compounds, including serine. [GOC:go_curators] GO:0006535	Cbs
glutamate metabolic process	The chemical reactions and pathways involving glutamate, the anion of 2-aminopentanedioic acid. [GOC:go_curators] GO:0006536	Gdh
glutamate biosynthetic process	The chemical reactions and pathways resulting in the formation of glutamate, the anion of 2-aminopentanedioic acid. [GOC:go_curators] GO:0006537	CG9674	GLS	Got1	Got2
glutamate catabolic process	The chemical reactions and pathways resulting in the breakdown of glutamate, the anion of 2-aminopentanedioic acid. [GOC:go_curators] GO:0006538	Gad1	bb8	Gs2	Gdh
glutamate catabolic process via 2-oxoglutarate	The chemical reactions and pathways resulting in the breakdown of glutamate, via the intermediate 2-oxoglutarate. [GOC:go_curators] GO:0006539	T3dh
glutamine metabolic process	The chemical reactions and pathways involving glutamine, 2-amino-4-carbamoylbutanoic acid. [GOC:ai] GO:0006541	GLS	r	CG8132
glutamine biosynthetic process	The chemical reactions and pathways resulting in the formation of glutamine, 2-amino-4-carbamoylbutanoic acid. [GOC:ai] GO:0006542	Gs1	Gs2
glutamine catabolic process	The chemical reactions and pathways resulting in the breakdown of glutamine, 2-amino-4-carbamoylbutanoic acid. [GOC:ai] GO:0006543	GLS
glycine biosynthetic process	The chemical reactions and pathways resulting in the formation of glycine, aminoethanoic acid. [GOC:go_curators] GO:0006545	Dhfr	CG10184
glycine catabolic process	The chemical reactions and pathways resulting in the breakdown of glycine, aminoethanoic acid. [GOC:go_curators] GO:0006546	ppl	CG7430
histidine catabolic process	The chemical reactions and pathways resulting in the breakdown of histidine, 2-amino-3-(1H-imidazol-4-yl)propanoic acid. [GOC:go_curators] GO:0006548	Hdc
isoleucine catabolic process	The chemical reactions and pathways resulting in the breakdown of isoleucine, (2R*,3R*)-2-amino-3-methylpentanoic acid. [GOC:ai] GO:0006550	Dbct
leucine catabolic process	The chemical reactions and pathways resulting in the breakdown of leucine, 2-amino-4-methylpentanoic acid. [GOC:ai] GO:0006552	Hmgcl	CG6638	Mccc2	Dbct
lysine catabolic process	The chemical reactions and pathways resulting in the breakdown of lysine, 2,6-diaminohexanoic acid. [GOC:go_curators] GO:0006554	LKRSDH
methionine metabolic process	The chemical reactions and pathways involving methionine (2-amino-4-(methylthio)butanoic acid), a sulfur-containing, essential amino acid found in peptide linkage in proteins. [GOC:jl, ISBN:0198506732] GO:0006555	Adi1
S-adenosylmethionine biosynthetic process	The chemical reactions and pathways resulting in the formation of S-adenosylmethionine, S-(5'-adenosyl)-L-methionine, an important intermediate in one-carbon metabolism. [GOC:go_curators, ISBN:0198506732] GO:0006556	Sam-S
L-phenylalanine catabolic process	The chemical reactions and pathways resulting in the breakdown of phenylalanine, 2-amino-3-phenylpropanoic acid. [GOC:go_curators] GO:0006559	Tat	Dhpr	GstZ1	Faa	Hn	GstZ2	hgo
proline metabolic process	The chemical reactions and pathways involving proline (pyrrolidine-2-carboxylic acid), a chiral, cyclic, nonessential alpha-amino acid found in peptide linkage in proteins. [GOC:jl, ISBN:0198506732] GO:0006560	P5CDh1
proline biosynthetic process	The chemical reactions and pathways resulting in the formation of proline (pyrrolidine-2-carboxylic acid), a chiral, cyclic, nonessential alpha-amino acid found in peptide linkage in proteins. [ISBN:0198506732] GO:0006561	P5CS
proline catabolic process	The chemical reactions and pathways resulting in the breakdown of proline (pyrrolidine-2-carboxylic acid), a chiral, cyclic, nonessential alpha-amino acid found in peptide linkage in proteins. [GOC:jl, ISBN:0198506732] GO:0006562	slgA
L-serine metabolic process	The chemical reactions and pathways involving L-serine, the L-enantiomer of serine, i.e. (2S)-2-amino-3-hydroxypropanoic acid. [GOC:ai, GOC:jsg] GO:0006563	aay
L-serine biosynthetic process	The chemical reactions and pathways resulting in the formation of L-serine, the L-enantiomer of serine, i.e. (2S)-2-amino-3-hydroxypropanoic acid. [GOC:ai, GOC:jsg] GO:0006564	CG11899	aay
L-serine catabolic process	The chemical reactions and pathways resulting in the breakdown of L-serine, the L-enantiomer of serine, i.e. (2S)-2-amino-3-hydroxypropanoic acid. [GOC:ai, GOC:jsg] GO:0006565	Shmt	Srr
threonine catabolic process	The chemical reactions and pathways resulting in the breakdown of threonine (2-amino-3-hydroxybutyric acid), a polar, uncharged, essential amino acid found in peptide linkage in proteins. [GOC:jl, ISBN:0198506732] GO:0006567	Gcat	Srr	CG5955	CG10184
tryptophan metabolic process	The chemical reactions and pathways involving tryptophan, the chiral amino acid 2-amino-3-(1H-indol-3-yl)propanoic acid. [ISBN:0198547684] GO:0006568	ry
tryptophan catabolic process	The chemical reactions and pathways resulting in the breakdown of tryptophan, the chiral amino acid 2-amino-3-(1H-indol-3-yl)propanoic acid. [ISBN:0198547684] GO:0006569	v	cn
tyrosine metabolic process	The chemical reactions and pathways involving tyrosine, an aromatic amino acid, 2-amino-3-(4-hydroxyphenyl)propanoic acid. [GOC:go_curators] GO:0006570	hgo
tyrosine biosynthetic process	The chemical reactions and pathways resulting in the formation of tyrosine, an aromatic amino acid, 2-amino-3-(4-hydroxyphenyl)propanoic acid. [GOC:sm] GO:0006571	Hn
tyrosine catabolic process	The chemical reactions and pathways resulting in the breakdown of tyrosine, an aromatic amino acid, 2-amino-3-(4-hydroxyphenyl)propanoic acid. [GOC:go_curators] GO:0006572	Tat	Hpd	Faa
valine metabolic process	The chemical reactions and pathways involving valine, 2-amino-3-methylbutanoic acid. [GOC:ai] GO:0006573	CG17896
valine catabolic process	The chemical reactions and pathways resulting in the breakdown of valine, 2-amino-3-methylbutanoic acid. [GOC:ai] GO:0006574	CG17896	CG15093	Hibch	Dbct
ethanolamine metabolic process	The chemical reactions and pathways involving ethanolamine (2-aminoethanol), an important water-soluble base of phospholipid (phosphatidylethanolamine). [ISBN:0192800981] GO:0006580	CG14883
acetylcholine catabolic process	The chemical reactions and pathways resulting in the breakdown of acetylcholine, the acetic acid ester of the organic base choline. [GOC:jl, ISBN:0192800752] GO:0006581	Ace
melanin biosynthetic process from tyrosine	The chemical reactions and pathways resulting in the formation of melanin from other compounds, including tyrosine. [GOC:go_curators] GO:0006583	e	yellow-f2	yellow-f	yellow-h	y
catecholamine metabolic process	The chemical reactions and pathways involving any of a group of physiologically important biogenic amines that possess a catechol (3,4-dihydroxyphenyl) nucleus and are derivatives of 3,4-dihydroxyphenylethylamine. [GOC:jl, ISBN:0198506732] GO:0006584	ple	amd	Ddc	speck
dopamine biosynthetic process from tyrosine	The chemical reactions and pathways resulting in the formation of dopamine (3,4-dihydroxyphenylethylamine) from L-tyrosine, via the metabolic precursor 3,4-dihydroxy-L-phenylalanine (L-dopa). Dopamine is a catecholamine neurotransmitter and a metabolic precursor of norepinephrine and epinephrine. [GOC:bf, GOC:jl, ISBN:0198506732] GO:0006585	ple	Ddc
serotonin biosynthetic process from tryptophan	The chemical reactions and pathways resulting in the formation from tryptophan of serotonin (5-hydroxytryptamine), a monoamine neurotransmitter occurring in the peripheral and central nervous systems, also having hormonal properties. [GOC:jl, ISBN:0198506732] GO:0006587	Ddc
octopamine biosynthetic process	The chemical reactions and pathways resulting in the formation of octopamine, 1-(p-hydroxyphenyl)-2-aminoethanol. The D enantiomer is about one-tenth as active as norepinephrine and is found in the salivary glands of Octopus and Eledone species. [ISBN:0198506732] GO:0006589	olf413	Tbh	CG5235
ornithine metabolic process	The chemical reactions and pathways involving ornithine, an amino acid only rarely found in proteins, but which is important in living organisms as an intermediate in the reactions of the urea cycle and in arginine biosynthesis. [GOC:jl, ISBN:0192801023] GO:0006591	Oat
polyamine biosynthetic process	The chemical reactions and pathways resulting in the formation of polyamines, any organic compound containing two or more amino groups. [ISBN:0198506732] GO:0006596	SpdS
spermine biosynthetic process	The chemical reactions and pathways resulting in the formation of spermine, a polybasic amine found in human sperm, in ribosomes and in some viruses and involved in nucleic acid packaging. [GOC:curators] GO:0006597	SamDC	Sms
protein targeting	The process of targeting specific proteins to particular regions of the cell, typically membrane-bounded subcellular organelles. Usually requires an organelle specific protein sequence motif. [GOC:ma] GO:0006605	Nup54	milt	SrpRalpha	HPS4
protein import into nucleus	The directed movement of a protein from the cytoplasm to the nucleus. [GOC:jl] GO:0006606	Cse1	Ran	Nup188	Impbeta11	CG14712	Nup358	oho31	Nup54	Mtor	Nup75	Nxt1	Nup98-96	Tnpo	Ntf-2	Nup160	msk	Nup44A	Arts	Karybeta3	Nup50	CG8219	CG10286	Nup93-2	Sec13	Tnpo-SR	Fs(2)Ket	Nbp70	Nup205	Ipo9	Nup153	Nup62	Nup93-1	cdm	Apl	Gp210	CG10950	Ripalpha	mbo	Nup214	Nup133	Ran-like	CG13926	Ntf-2r	Nup154	Nup107	Kap-alpha3
NLS-bearing protein import into nucleus	The directed movement of a protein bearing a nuclear localization signal (NLS) from the cytoplasm into the nucleus, across the nuclear envelope. [GOC:ai] GO:0006607	Nup75	Nup35	Tnpo	Nup358	Fs(2)Ket	Pen	Nup93-1	alphaKap4	Sec13	Nup153	Kap-alpha1	Nup54	Rcc1	Kap-alpha3
protein export from nucleus	The directed movement of a protein from the nucleus into the cytoplasm. [GOC:jl] GO:0006611	Cse1	Hph	Ran	ebo	RanBP3	Ranbp21	Ran-like	Clbn	Vhl	emb	RanGAP	Ranbp16
protein targeting to membrane	The process of directing proteins towards a membrane, usually using signals contained within the protein. [GOC:curators] GO:0006612	Vps37B	boca	CG17197	CG4676	CG17198	cora	CG13029	CG10344	CG4483	CG17195	CG4956	Xport-A	CG5447	Patsas	Nacalpha	CG17075	Hmr	Dnz1	CG18810	CG8314	CG17196	CG5196	CG4415	Vsp37A	app	GABPI	CG1407	CG17287
SRP-dependent cotranslational protein targeting to membrane	The targeting of proteins to a membrane that occurs during translation and is dependent upon two key components, the signal-recognition particle (SRP) and the SRP receptor. SRP is a cytosolic particle that transiently binds to the endoplasmic reticulum (ER) signal sequence in a nascent protein, to the large ribosomal unit, and to the SRP receptor in the ER membrane. [ISBN:0716731363] GO:0006614	Srp54k	SrpRalpha	Srp72	CG5885	Srp68	Srp9	7SLRNA:CR32864	Sec63	Srp14
SRP-dependent cotranslational protein targeting to membrane, translocation	The process during cotranslational membrane targeting wherein proteins move across a membrane. SRP and its receptor initiate the transfer of the nascent chain across the endoplasmic reticulum (ER) membrane; they then dissociate from the chain, which is transferred to a set of transmembrane proteins, collectively called the translocon. Once the nascent chain translocon complex is assembled, the elongating chain passes directly from the large ribosomal subunit into the centers of the translocon, a protein-lined channel within the membrane. The growing chain is never exposed to the cytosol and does not fold until it reaches the ER lumen. [ISBN:0716731363] GO:0006616	Sil1	Srp54k	TRAM	CG8860	Sec61beta	Sec61alpha	Sec61gamma
SRP-dependent cotranslational protein targeting to membrane, signal sequence recognition	The process in which SRP binds to the signal peptide in a nascent protein, causing protein elongation to pause, during cotranslational membrane targeting. [ISBN:0815316194] GO:0006617	Srp19
post-translational protein targeting to endoplasmic reticulum membrane	The targeting of proteins to a membrane that occurs after their translation. Some secretory proteins exhibit posttranslational transport into the endoplasmic reticulum (ER) lumen: they are synthesized in their entirety on free cytosolic ribosomes and then released into the cytosol, where they are bound by chaperones which keep them in an unfolded state, and subsequently are translocated across the ER membrane. [ISBN:0716731363] GO:0006620	CG7215	Sgt	CG1598	Sec63
protein retention in ER lumen	The retention in the endoplasmic reticulum (ER) lumen of soluble resident proteins. Sorting receptors retrieve proteins with ER localization signals, such as KDEL and HDEL sequences or some transmembrane domains, that have escaped to the cis-Golgi network and return them to the ER. Abnormally folded proteins and unassembled subunits are also selectively retained in the ER. [ISBN:0716731363, PMID:12972550] GO:0006621	KdelR	CG5742	CG11857
protein targeting to lysosome	The process of directing proteins towards the lysosome using signals contained within the protein. [GOC:curators] GO:0006622	Su(dx)	p	dor	Snx16	car
protein targeting to vacuole	The process of directing proteins towards the vacuole, usually using signals contained within the protein. [GOC:curators] GO:0006623	g	Vps15	Vsp37A	Mon1	Vps37B	Vps8	Vps13D	lt	Vps13	Vps13B
vacuolar protein processing	Protein processing that takes place in the vacuole. Most protein processing in the vacuole represents proteolytic cleavage of precursors to form active enzymes. [GOC:mah] GO:0006624	CG8320
protein targeting to peroxisome	The process of directing proteins towards the peroxisome, usually using signals contained within the protein. [GOC:ai] GO:0006625	Pex14
protein targeting to mitochondrion	The process of directing proteins towards and into the mitochondrion, usually mediated by mitochondrial proteins that recognize signals contained within the imported protein. [GOC:mcc, ISBN:0716731363] GO:0006626	CG1847	CG14894	Spag1	Tom40	tomboy40	Gdap1	Tim17b	Tom70
protein processing involved in protein targeting to mitochondrion	The cleavage of peptide bonds in proteins, usually near the N terminus, contributing to the process of import into the mitochondrion. Several different peptidases mediate cleavage of proteins destined for different mitochondrial compartments. [GOC:mcc, PMID:12191769] GO:0006627	CG8728	UQCR-C1	CG9240	CG7791	CG11110
lipid metabolic process	The chemical reactions and pathways involving lipids, compounds soluble in an organic solvent but not, or sparingly, in an aqueous solvent. Includes fatty acids; neutral fats, other fatty-acid esters, and soaps; long-chain (fatty) alcohols and waxes; sphingoids and other long-chain bases; glycolipids, phospholipids and sphingolipids; and carotenes, polyprenols, sterols, terpenes and other isoprenoids. [GOC:ma] GO:0006629	NLaz	SNF4Agamma	CG31089	Cyt-b5-r	CG3635	CG18858	Hydr2	CG11598	ACOX1	PLCXD	adp	CG1941	CG31683	CG34448	CG18302	CG17928	Hydr1	CG1946	CG31091	Dgat2	Lip1	CG11600	CG31659	CG5895	GLaz	Lip2	CG6282	Tk	CG6753	Hmgcl	CG34447	CG10747	CG31872	CG31272	Karl	Plc21C	AMPKalpha	CG8093	CG18530	CG17097	CG18284	CG18301	CG2772	mag	CG11608
fatty acid metabolic process	The chemical reactions and pathways involving fatty acids, aliphatic monocarboxylic acids liberated from naturally occurring fats and oils by hydrolysis. [ISBN:0198547684] GO:0006631	Acbp6	whd	bgm	CG14130	scu	Acbp2	CG16935	fa2h	CG5265	Aasdh	hll	CG8814	Acsf2	Acbp4	Gnpat	mino	Had1	Acbp1	Acbp5	Acbp3	Had2
fatty acid biosynthetic process	The chemical reactions and pathways resulting in the formation of a fatty acid, any of the aliphatic monocarboxylic acids that can be liberated by hydrolysis from naturally occurring fats and oils. Fatty acids are predominantly straight-chain acids of 4 to 24 carbon atoms, which may be saturated or unsaturated; branched fatty acids and hydroxy fatty acids also occur, and very long chain acids of over 30 carbons are found in waxes. [GOC:mah, ISBN:0198506732] GO:0006633	FASN1	Acsl	CG6432	CG6178	ACC	ND-ACP	CG14881	CG8834	Acsx2	ATPCL	bgm	CG17999	Acsf3	SREBP	Acsx4	CG12170	hll	CG3603	FASN3	AcCoAS	CG3961	Fatp3	Acsx1L	beg	CG5568	Acsf2	FASN2	Fatp1	Acsx1R	CG4830	CG9993	Acsx3	Fatp2	CG4563
fatty acid beta-oxidation	A fatty acid oxidation process that results in the complete oxidation of a long-chain fatty acid. Fatty acid beta-oxidation begins with the addition of coenzyme A to a fatty acid, and occurs by successive cycles of reactions during each of which the fatty acid is shortened by a two-carbon fragment removed as acetyl coenzyme A; the cycle continues until only two or three carbons remain (as acetyl-CoA or propionyl-CoA respectively). [GOC:mah, ISBN:0198506732, MetaCyc:FAO-PWY] GO:0006635	CPT2	Abcd3	CG4598	Acox57D-p	Acat2	CG4594	ACOX1	Echs1	Mtpalpha	Seipin	Acox57D-d	Ech1	CROT	yip2	CG4592	CG3699	Acox3	CG4586	Etf-QO	Egm	Abcd1	Mfe2	SERCA	Mcad	CG17544	CG4860	CRAT	Acat1	Mtpbeta	CG8778
unsaturated fatty acid biosynthetic process	The chemical reactions and pathways resulting in the formation of an unsaturated fatty acid, any fatty acid containing one or more double bonds between carbon atoms. [GOC:mah, MetaCyc:PWY-762, MetaCyc:PWY-782] GO:0006636	Fad2	CG15531	Desat1	CG8630	Desat2	CG9747	CG9743
acyl-CoA metabolic process	The chemical reactions and pathways involving acyl-CoA, any derivative of coenzyme A in which the sulfhydryl group is in thiolester linkage with an acyl group. [ISBN:0198506732] GO:0006637	CG1774	scu	CG6178	CG1638	CG13771	CG9547	CG1635
triglyceride metabolic process	The chemical reactions and pathways involving triglyceride, any triester of glycerol. The three fatty acid residues may all be the same or differ in any permutation. Triglycerides are important components of plant oils, animal fats and animal plasma lipoproteins. [ISBN:0198506732] GO:0006641	crc	CG17646	Thor	schlank	Gk1	CG1271	Gk2	Gpdh1
triglyceride mobilization	The release of triglycerides, any triester of glycerol, from storage within cells or tissues, making them available for metabolism. [GOC:mah, PMID:11943743, PMID:15713625] GO:0006642	Hsl	bmm	Lsd-1
membrane lipid metabolic process	The chemical reactions and pathways involving membrane lipids, any lipid found in or associated with a biological membrane. [GOC:ai] GO:0006643	sws
phospholipid metabolic process	The chemical reactions and pathways involving phospholipids, any lipid containing phosphoric acid as a mono- or diester. [ISBN:0198506732] GO:0006644	Taz	wun2	CG11425	CG30503	CG12746	sPLA2	CTPsyn	CG42237	GXIVsPLA2	CG11426	norpA	CG3009	CG11437	CG11438	CG7365	CG14507	CG11029	sws	wun	Ack	CG14883	laza	GIIIspla2
phosphatidylethanolamine biosynthetic process	The chemical reactions and pathways resulting in the formation of phosphatidylethanolamine, any of a class of glycerophospholipids in which a phosphatidyl group is esterified to the hydroxyl group of ethanolamine. [ISBN:0198506732] GO:0006646	Pisd	CG7149	CG33116	bbc	CG2201	eas	Pect
glycerophospholipid metabolic process	The chemical reactions and pathways involving glycerophospholipids, any derivative of glycerophosphate that contains at least one O-acyl, O-alkyl, or O-alkenyl group attached to the glycerol residue. [ISBN:0198506732] GO:0006650	mino	ry
diacylglycerol biosynthetic process	The chemical reactions and pathways resulting in the formation of diacylglycerol, a glyceride in which any two of the R groups (positions not specified) are acyl groups while the remaining R group can be either H or an alkyl group. [GOC:curators] GO:0006651	norpA
phosphatidic acid biosynthetic process	The chemical reactions and pathways resulting in the formation of phosphatidic acid, any derivative of glycerol phosphate in which both the remaining hydroxyl groups of the glycerol moiety are esterified with fatty acids. [ISBN:0198506732] GO:0006654	Pld	puml	Agpat2	Agpat1	rdgA	CG14717
phosphatidylglycerol biosynthetic process	The chemical reactions and pathways resulting in the formation of phosphatidylglycerols, any of a class of phospholipids in which the phosphatidyl group is esterified to the hydroxyl group of glycerol. [ISBN:0198506732] GO:0006655	Acsl
phosphatidylcholine biosynthetic process	The chemical reactions and pathways resulting in the formation of phosphatidylcholines, any of a class of glycerophospholipids in which the phosphatidyl group is esterified to the hydroxyl group of choline. [ISBN:0198506732] GO:0006656	CG2201	Pcyt1	nes
CDP-choline pathway	The phosphatidylcholine biosynthetic process that begins with the phosphorylation of choline and ends with the combination of CDP-choline with diacylglycerol to form phosphatidylcholine. [ISBN:0471331309, MetaCyc:PWY3O-450] GO:0006657	CG2201	Pcyt1	Pcyt2
phosphatidylserine metabolic process	The chemical reactions and pathways involving phosphatidylserines, any of a class of glycerophospholipids in which the phosphatidyl group is esterified to the hydroxyl group of L-serine. They are important constituents of cell membranes. [ISBN:0198506732] GO:0006658	Serinc
phosphatidylserine biosynthetic process	The chemical reactions and pathways resulting in the formation of phosphatidylserines, any of a class of glycerophospholipids in which the phosphatidyl group is esterified to the hydroxyl group of L-serine. [ISBN:0198506732] GO:0006659	Pss
phosphatidylserine catabolic process	The chemical reactions and pathways resulting in the breakdown of phosphatidylserines, any of a class of glycerophospholipids in which the phosphatidyl group is esterified to the hydroxyl group of L-serine. [ISBN:0198506732] GO:0006660	CG15111	CG1309
phosphatidylinositol biosynthetic process	The chemical reactions and pathways resulting in the formation of phosphatidylinositol, any glycophospholipid in which the sn-glycerol 3-phosphate residue is esterified to the 1-hydroxyl group of 1D-myo-inositol. [ISBN:0198506732] GO:0006661	frj	CG5608	rdgA	Pis
sphingolipid metabolic process	The chemical reactions and pathways involving sphingolipids, any of a class of lipids containing the long-chain amine diol sphingosine or a closely related base (a sphingoid). [GOC:mah, ISBN:0198506732] GO:0006665	Sk1	Sk2	Sap-r	cert	Mulk	Serinc	CDase	Cerk	bwa	Arv1
3-keto-sphinganine metabolic process	The chemical reactions and pathways involving 3-keto-sphinganine, a derivative of sphinganine with a ketone group at C3. It is an intermediate in the synthesis of sphingosine. [GOC:ai] GO:0006666	CG10425
ceramide metabolic process	The chemical reactions and pathways involving ceramides, any N-acylated sphingoid. [ISBN:0198547684] GO:0006672	ORMDL	Cerk	Mulk
glucosylceramide biosynthetic process	The chemical reactions and pathways resulting in the formation of glucosylceramides, any compound formed by the replacement of the glycosidic hydroxyl group of a cyclic form of glucose by a ceramide group. [GOC:ai] GO:0006679	GlcT
glucosylceramide catabolic process	The chemical reactions and pathways resulting in the breakdown of glucosylceramides, any compound formed by the replacement of the glycosidic hydroxyl group of a cyclic form of glucose by a ceramide group. [GOC:ai] GO:0006680	CG33090	Gba1a	Gba1b
sphingomyelin metabolic process	The chemical reactions and pathways involving sphingomyelin, N-acyl-4-sphingenyl-1-O-phosphorylcholine, any of a class of phospholipids in which the amino group of sphingosine is in amide linkage with one of several fatty acids, while the terminal hydroxyl group of sphingosine is esterified to phosphorylcholine. [ISBN:0198506732] GO:0006684	nSMase
sphingomyelin catabolic process	The chemical reactions and pathways resulting in the breakdown of sphingomyelin, N-acyl-4-sphingenyl-1-O-phosphorylcholine. [ISBN:0198506732] GO:0006685	CG6962	CG15533	CG3376	CG15534
sphingomyelin biosynthetic process	The chemical reactions and pathways resulting in the formation of sphingomyelin, N-acyl-4-sphingenyl-1-O-phosphorylcholine. [ISBN:0198506732] GO:0006686	SMSr
glycosphingolipid biosynthetic process	The chemical reactions and pathways resulting in the formation of glycosphingolipid, a compound with residues of sphingoid and at least one monosaccharide. [GOC:go_curators] GO:0006688	brn	GlcAT-S	beta4GalNAcTB	egh	alpha4GT2	alpha4GT1	beta4GalNAcTA	GlcAT-P
prostaglandin metabolic process	The chemical reactions and pathways involving prostaglandins, any of a group of biologically active metabolites which contain a cyclopentane ring due to the formation of a bond between two carbons of a fatty acid. They have a wide range of biological activities. [ISBN:0198506732] GO:0006693	ACOX1
steroid biosynthetic process	The chemical reactions and pathways resulting in the formation of steroids, compounds with a 1,2,cyclopentanoperhydrophenanthrene nucleus; includes de novo formation and steroid interconversion by modification. [GOC:go_curators] GO:0006694	CG7724	dare	sit
cholesterol biosynthetic process	The chemical reactions and pathways resulting in the formation of cholesterol, cholest-5-en-3 beta-ol, the principal sterol of vertebrates and the precursor of many steroids, including bile acids and steroid hormones. [GOC:ai] GO:0006695	Mvk	Pmvk
ecdysone biosynthetic process	The chemical reactions and pathways resulting in the formation of ecdysone, (22R)-2-beta,3-beta,14,22,25-pentahydroxycholest-7-en-6-one, an ecdysteroid found in insects. [ISBN:0198506732] GO:0006697	spo	Marf	phm	sro	woc	sad	Cyp4aa1	usp	Cyp6t3	mld	Cyp311a1	dib	spok	ecd
juvenile hormone biosynthetic process	The chemical reactions and pathways resulting in the formation of juvenile hormones, the three sesquiterpenoid derivatives that function to maintain the larval state of insects at molting and that may be required for other processes, e.g. oogenesis. [GOC:go_curators, ISBN:0198547684] GO:0006718	jhamt
juvenile hormone catabolic process	The chemical reactions and pathways resulting in the breakdown of juvenile hormones, the three sesquiterpenoid derivatives that function to maintain the larval state of insects at molting and that may be required for other processes, e.g. oogenesis. [GOC:go_curators, ISBN:0198547684] GO:0006719	Jhe	Jheh2	Jhedup	Jheh1	Jheh3
cuticle hydrocarbon biosynthetic process	The chemical reactions and pathways resulting in the formation of hydrocarbons that make up the cuticle, the outer layer of some animals and plants, which acts to prevent water loss. [GOC:ai] GO:0006723	FASN2	Cpr	Cyp4g1	Desat1
eye pigment biosynthetic process	The chemical reactions and pathways resulting in the formation of eye pigments, any general or particular coloring matter in living organisms, found or utilized in the eye. [GOC:ai] GO:0006726	or	g	cl	se	p	Hn	DhpD	rb
ommochrome biosynthetic process	The chemical reactions and pathways resulting in the formation of ommochromes, any of a large group of natural polycyclic pigments commonly found in the Arthropoda, particularly in the ommatidia of the compound eye. [ISBN:0198506732] GO:0006727	cd	st	Rab32	w	rb	car	or	g	kar	p	bw	cn	po	HPS4	mal	dor	ca	cm	v	lt	z
pteridine biosynthetic process	The chemical reactions and pathways resulting in the formation of pteridine, pyrazino(2,3-dipyrimidine), the parent structure of pterins and the pteroyl group. [ISBN:0198506732] GO:0006728	se	dor	Pu	pr
tetrahydrobiopterin biosynthetic process	The chemical reactions and pathways resulting in the formation of tetrahydrobiopterin, the reduced form of biopterin (2-amino-4-hydroxy-6-(1,2-dihydroxypropyl)-pteridine). It functions as a hydroxylation coenzyme, e.g. in the conversion of phenylalanine to tyrosine. [ISBN:0198506732] GO:0006729	Pu	Dhpr	Pcd	pr	Sptr	CG12116
one-carbon metabolic process	The chemical reactions and pathways involving the transfer of one-carbon units in various oxidation states. [GOC:hjd, GOC:mah, GOC:pde] GO:0006730	Shmt	CAH4	CAH9	Gnmt	CAH8	CAH14	CAH6	CAH3	CAH2	CAH16	CAH13	CARPB	CG8665	CAH15	CAH5	Sfxn2	CARPA	CAHbeta	Sfxn1-3	CAH7	CAH1
NADH metabolic process	The chemical reactions and pathways involving reduced nicotinamide adenine dinucleotide (NADH), a coenzyme present in most living cells and derived from the B vitamin nicotinic acid. [GOC:jl, ISBN:0618254153] GO:0006734	Mdh1	Adh	Men	Gpdh1
NADP metabolic process	The chemical reactions and pathways involving nicotinamide-adenine dinucleotide phosphate, a coenzyme involved in many redox and biosynthetic reactions; metabolism may be of either the oxidized form, NADP, or the reduced form, NADPH. [GOC:mah] GO:0006739	Idh	Zw	cu
NADPH regeneration	A metabolic process that generates a pool of NADPH by the reduction of NADP+. [GOC:mah] GO:0006740	Men
NADP biosynthetic process	The chemical reactions and pathways resulting in the formation of nicotinamide-adenine dinucleotide phosphate, a coenzyme involved in many redox and biosynthetic reactions; biosynthesis may be of either the oxidized form, NADP, or the reduced form, NADPH. [GOC:mah] GO:0006741	NADK	CG33156
ubiquinone biosynthetic process	The chemical reactions and pathways resulting in the formation of ubiquinone, a lipid-soluble electron-transporting coenzyme. [GOC:mah] GO:0006744	Coq6	dare	Pdss2	CG9410	jhamt	Coq5	Coq3	qless	Coq2	Coq4	Coq7	Coq8	Coq9
FAD biosynthetic process	The chemical reactions and pathways resulting in the formation of FAD, the oxidized form of flavin-adenine dinucleotide. [GOC:ai, PMID:20822113] GO:0006747	CG4407	CG16848
glutathione metabolic process	The chemical reactions and pathways involving glutathione, the tripeptide glutamylcysteinylglycine, which acts as a coenzyme for some enzymes and as an antioxidant in the protection of sulfhydryl groups in enzymes and other proteins; it has a specific role in the reduction of hydrogen peroxide (H2O2) and oxidized ascorbate, and it participates in the gamma-glutamyl cycle. [ISBN:0198506732] GO:0006749	GstE10	GstE2	se	eEF1gamma	GstE14	GstD7	CG4752	GstS1	Ggt-1	gfzf	CG30022	GstD1	GstT1	GstD11	GstT4	Gdap1	GstO3	GstO1	Gclc	GstD6	GstD9	GstO2	GstT3	GstE7	GstE5	GstD2	GstE11	GstD5	GstE13	GstT2	GstE1	GstD8	GstD10	GstE9	GstD4	GstZ1	GstZ2	GstE3	GstE4	GstE6	GstD3	GstE12	CG33178	GstE8
glutathione biosynthetic process	The chemical reactions and pathways resulting in the formation of glutathione, the tripeptide glutamylcysteinylglycine, which acts as a coenzyme for some enzymes and as an antioxidant in the protection of sulfhydryl groups in enzymes and other proteins. [GOC:ai, GOC:al, GOC:pde, ISBN:0198506732] GO:0006750	Cth	Gss2	Gclc	Gss1	Gclm
glutathione catabolic process	The chemical reactions and pathways resulting in the breakdown of glutathione, the tripeptide glutamylcysteinylglycine, which acts as a coenzyme for some enzymes and as an antioxidant in the protection of sulfhydryl groups in enzymes and other proteins. [GOC:ai, ISBN:0198506732] GO:0006751	CG1492	CG17636	CG4829	CG2540	CG10365	Ggt-1
nucleoside phosphate metabolic process	The chemical reactions and pathways involving any phosphorylated nucleoside. [GOC:mah] GO:0006753	CG42814	CG42813
ATP biosynthetic process	The chemical reactions and pathways resulting in the formation of ATP, adenosine 5'-triphosphate, a universally important coenzyme and enzyme regulator. [GOC:go_curators, ISBN:0198506732] GO:0006754	CLS
riboflavin metabolic process	The chemical reactions and pathways involving riboflavin (vitamin B2), the precursor for the coenzymes flavin mononucleotide (FMN) and flavin adenine dinucleotide (FAD). [GOC:jl, http://www.indstate.edu/thcme/mwking/vitamins.html] GO:0006771	CG2846
thiamine metabolic process	The chemical reactions and pathways involving thiamine (vitamin B1), a water soluble vitamin present in fresh vegetables and meats, especially liver. [GOC:jl, ISBN:0198506732] GO:0006772	CG14721
Mo-molybdopterin cofactor biosynthetic process	The chemical reactions and pathways resulting in the formation of the Mo-molybdopterin cofactor, essential for the catalytic activity of some enzymes. The cofactor consists of a mononuclear molybdenum (Mo) ion coordinated by one or two molybdopterin ligands. [http://www.sunysb.edu/biochem/BIOCHEM/facultypages/schindelin/, ISSN:09498257, PMID:22370186, PMID:23201473] GO:0006777	Mocs1	Uba4	Mocs2A	Mocs2B	cin	mal
uroporphyrinogen III biosynthetic process	The chemical reactions and pathways resulting in the formation of uroporphyrinogen III. [GOC:ai] GO:0006780	Uros2	Uros1
protoporphyrinogen IX biosynthetic process	The chemical reactions and pathways resulting in the formation of protoporphyrinogen IX. [GOC:go_curators] GO:0006782	Coprox
heme biosynthetic process	The chemical reactions and pathways resulting in the formation of heme, any compound of iron complexed in a porphyrin (tetrapyrrole) ring, from less complex precursors. [GOC:jl, PMID:11788607] GO:0006783	Coprox	FeCH	Urod	Uros2	Pbgs	Alas	Uros1	CG13551	Ppox	CG34423	l(3)02640	Cox10
heme A biosynthetic process	The chemical reactions and pathways resulting in the formation of heme A, a derivative of heme found in cytochrome aa3. [GOC:ai, PMID:11788607] GO:0006784	CG3803
heme oxidation	The chemical reactions and pathways resulting in the loss of electrons from one or more atoms in heme. [GOC:mah] GO:0006788	Ho
sulfur compound metabolic process	The chemical reactions and pathways involving the nonmetallic element sulfur or compounds that contain sulfur, such as the amino acids methionine and cysteine or the tripeptide glutathione. [GOC:ai] GO:0006790	shop	CG31637	CG9550	sfl
phosphate-containing compound metabolic process	The chemical reactions and pathways involving the phosphate group, the anion or salt of any phosphoric acid. [GOC:ai] GO:0006796	Nurf-38
superoxide metabolic process	The chemical reactions and pathways involving superoxide, the superoxide anion O2- (superoxide free radical), or any compound containing this species. [GOC:jl] GO:0006801	CG11257	CG31028
xenobiotic metabolic process	The chemical reactions and pathways involving a xenobiotic compound, a compound foreign to the organim exposed to it. It may be synthesized by another organism (like ampicilin) or it can be a synthetic chemical. [GOC:cab2, GOC:krc] GO:0006805	Cyt-b5	Ugt36E1	Ugt36F1	phm	ss	Cyp18a1	St1	St4	St3
nitrogen compound metabolic process	The chemical reactions and pathways involving organic or inorganic compounds that contain nitrogen. [GOC:jl, ISBN:0198506732] GO:0006807	CG32750	vanin-like	Btnd	Ssadh	r	CG32751
nitric oxide biosynthetic process	The chemical reactions and pathways resulting in the formation of nitric oxide, nitrogen monoxide (NO), a colorless gas only slightly soluble in water. [GOC:ai] GO:0006809	Marc	Nos
ion transport	The directed movement of charged atoms or small charged molecules into, out of or within a cell, or between cells, by means of some agent such as a transporter or pore. [GOC:ai] GO:0006811	clumsy	Nmdar1	Grik	Nmdar2	CG11155	Ir8a	Porin2	SK	Grd	na	porin	Ir25a	trpl	Ekar	Rdl
cation transport	The directed movement of cations, atoms or small molecules with a net positive charge, into, out of or within a cell, or between cells, by means of some agent such as a transporter or pore. [GOC:ai] GO:0006812	nompC	nAChRalpha3	Trpgamma	trpl	CG14744	Tmem63	nan	GluRIB	wtrw	CG5348	CG42260	CG14743	nAChRalpha7	Atpalpha	nAChRalpha5	Cngl	VGlut	pyx	GluRIA	Capa	iav	JYalpha	CG42638	Trpml	Pkd2	CG13223	nrv2	CG33181	CG15270	CngA	CngB	CG12376	TrpA1	nAChRalpha6	nrv1	CG6230	anne
potassium ion transport	The directed movement of potassium ions (K+) into, out of or within a cell, or between cells, by means of some agent such as a transporter or pore. [GOC:ai] GO:0006813	Irk1	Ncc69	Shab	Elk	SLO2	eag	Shal	Irk2	Hk	SK	Sh	sei	Shawl	KCNQ	pyx	Shaw	Irk3	slo
sodium ion transport	The directed movement of sodium ions (Na+) into, out of or within a cell, or between cells, by means of some agent such as a transporter or pore. [GOC:ai] GO:0006814	Smvt	ppk28	tipE	CG31262	ppk19	CG10444	ppk22	CG7720	NAAT1	rumpel	CG31668	salt	CG12106	ppk26	Nckx30C	ppk9	ppk14	CG32669	Nhe1	ppk11	Nach	ppk	ppk6	ppk13	ppk16	CG33124	ppk5	ppk12	CG5687	kumpel	ppk7	SLC5A11	ppk10	ppk30	ppk17	NaCP60E	ppk31	ppk24	rpk	ppk20	ppk15	ppk3	ppk25	ppk18	ppk27	CG2187	ppk29	ppk21	CG1090	ppk23	ppk8	bumpel
calcium ion transport	The directed movement of calcium (Ca) ions into, out of or within a cell, or between cells, by means of some agent such as a transporter or pore. [GOC:ai] GO:0006816	nompC	CG30048	pain	Ca-alpha1D	Trpgamma	Psn	trpl	nan	wtrw	GluRIIA	GluRIIE	Nckx30C	pyx	SelG	brv3	iav	brv2	GluRIIC	Itpr	trp	SPoCk	fwe	GluRIID	cac	CG1840	brv1	TrpA1	stj	GluRIIB	CG1090	RyR
phosphate ion transport	The directed movement of phosphate into, out of or within a cell, or between cells, by means of some agent such as a transporter or pore. [GOC:krc] GO:0006817	CG10481	CG2901	CG10483	CG7536
anion transport	The directed movement of anions, atoms or small molecules with a net negative charge, into, out of or within a cell, or between cells, by means of some agent such as a transporter or pore. [GOC:ai] GO:0006820	MFS14	MFS17	CG9826	CG9254	CG7091	dmGlut	CG15096	CG9825	CG7881	CG9864	NaPi-T	CG18788	CG6978	VGlut	CG12490	CG3036	CG30265	MFS15	MFS9	MFS10	Picot	CG2003	MFS3	CG3649	MFS1	MFS12
chloride transport	The directed movement of chloride into, out of or within a cell, or between cells, by means of some agent such as a transporter or pore. [GOC:krc] GO:0006821	subdued	HisCl1	Ncc69	tty	Clic	Best4	CG15270	ClC-a	CG10353	GluClalpha	CG3638	Best3	Best2	Best1	CG6938	ort	icln
copper ion transport	The directed movement of copper (Cu) ions into, out of or within a cell, or between cells, by means of some agent such as a transporter or pore. [GOC:ai] GO:0006825	Atox1	Ctr1C	Ctr1B	Ctr1A
iron ion transport	The directed movement of iron (Fe) ions into, out of or within a cell, or between cells, by means of some agent such as a transporter or pore. [GOC:ai] GO:0006826	Fer3HCH	Mco3	Mco4	stw	Zip99C	Tsf1	Mco1	Tsf2	Tsf3
manganese ion transport	The directed movement of manganese (Mn) ions into, out of or within a cell, or between cells, by means of some agent such as a transporter or pore. [GOC:ai] GO:0006828	Trpgamma	SPoCk	trpl	trp
zinc ion transport	The directed movement of zinc (Zn II) ions into, out of or within a cell, or between cells, by means of some agent such as a transporter or pore. [GOC:ai] GO:0006829	ZnT33D	ZnT41F	ZnT49B	foi	Zip102B
water transport	The directed movement of water (H2O) into, out of or within a cell, or between cells, by means of some agent such as a transporter or pore. [GOC:ai] GO:0006833	Drip	Eglp3	Eglp1	Prip	Eglp4	Eglp2
dicarboxylic acid transport	The directed movement of dicarboxylic acids into, out of or within a cell, or between cells, by means of some agent such as a transporter or pore. [GOC:krc] GO:0006835	CG1907	Dic4
neurotransmitter transport	The directed movement of a neurotransmitter into, out of or within a cell, or between cells, by means of some agent such as a transporter or pore. Neurotransmitters are any chemical substance that is capable of transmitting (or inhibiting the transmission of) a nerve impulse from a neuron to another cell. [GOC:ai] GO:0006836	CG31904	blot	CG43066	NAAT1	CG15279	CG1698	CG33296	GlyT	CG13795	CG13794	ine	CG13796	CG4476	bdg	CG13793	CG10804	CG8850	List	Ntl
serotonin transport	The directed movement of serotonin into, out of or within a cell, or between cells, by means of some agent such as a transporter or pore. Serotonin (5-hydroxytryptamine) is a monoamine neurotransmitter occurring in the peripheral and central nervous systems. [GOC:ai] GO:0006837	SerT
mitochondrial transport	Transport of substances into, out of or within a mitochondrion. [GOC:ai] GO:0006839	MME1	Cisd2	Ucp4B	CG18418	sesB	colt	Rim2	CG14043	Ant2	Ucp4A
mitochondrial citrate transmembrane transport	The directed movement of citrate, 2-hydroxy-1,2,3-propanetricarboyxlate, into or out of a mitochondrial matrix. [GOC:ai, PMID:20371607] GO:0006843	sea
pyruvate transport	The directed movement of pyruvate into, out of or within a cell, or between cells, by means of some agent such as a transporter or pore. [GOC:krc] GO:0006848	Indy-2	Indy
plasma membrane pyruvate transport	The directed movement of pyruvate, 2-oxopropanoate, across a plasma membrane. [GOC:ai] GO:0006849	hrm
mitochondrial pyruvate transmembrane transport	The process in which pyruvate is transported across a mitochondrial membrane, into or out of the mitochondrion. [GOC:vw, PMID:22628558] GO:0006850	CG9399	CG9396	CG32832	Mpc1
mitochondrial calcium ion transmembrane transport	The process in which a calcium ion (Ca2+) is transported across a mitochondrial membrane, into or out of the mitochondrion. [GOC:ai] GO:0006851	aralar1	Letm1	EMRE	MCU
xenobiotic transmembrane transport	The process in which a xenobiotic, a compound foreign to the organim exposed to it, is transported across a membrane. It may be synthesized by another organism (like ampicilin) or it can be a synthetic chemical. [GOC:ai, GOC:bf, GOC:krc] GO:0006855	Mdr49
eye pigment precursor transport	The directed movement of eye pigment precursors, the inactive forms of visual pigments, into, out of or within a cell, or between cells, by means of some agent such as a transporter or pore. [GOC:ai] GO:0006856	w	st	bw	ca
oligopeptide transport	The directed movement of oligopeptides into, out of or within a cell, or between cells, by means of some agent such as a transporter or pore. Oligopeptides are molecules that contain a small number (2 to 20) of amino-acid residues connected by peptide linkages. [ISBN:0198506732] GO:0006857	CG2930	CG9444	yin
extracellular transport	The transport of substances that occurs outside cells. [GOC:go_curators] GO:0006858	Cow
nucleotide transport	The directed movement of a nucleotide, any compound consisting of a nucleoside that is esterified with (ortho)phosphate, into, out of or within a cell. [ISBN:0198506732] GO:0006862	CG8026
amino acid transport	The directed movement of amino acids, organic acids containing one or more amino substituents, into, out of or within a cell, or between cells, by means of some agent such as a transporter or pore. [GOC:ai] GO:0006865	CG13248	tadr	slif	mnd	CG12531	CG5535	CG7255
lipid transport	The directed movement of lipids into, out of or within a cell, or between cells, by means of some agent such as a transporter or pore. Lipids are compounds soluble in an organic solvent but not, or sparingly, in an aqueous solvent. [ISBN:0198506732] GO:0006869	CG1494	CG34120	CG31213	CG1801	cv-d	CG43672	CG42816	CG8908	Eato	Lsd-1	Mtp	Lsd-2	apolpp	Esyt2	halo	CG6052	klar	Abca3
cellular ion homeostasis	Any process involved in the maintenance of an internal steady state of ions at the level of a cell. [GOC:mah] GO:0006873	uex	Nhe2
cellular calcium ion homeostasis	Any process involved in the maintenance of an internal steady state of calcium ions at the level of a cell. [GOC:ceb, GOC:mah] GO:0006874	PMCA	anne	CG17167	CG12061	CG14744	CG33932	CG5348	scaf6	Nckx30C	CG14743	CG10470	zyd	up	CG45062	Stim	CG42638	SERCA	Itpr	Trpml	Oamb	SPoCk	CG13223	CG12376	CG1090	CG6230	RyR
cellular metal ion homeostasis	Any process involved in the maintenance of an internal steady state of metal ions at the level of a cell. [GOC:ai, GOC:mah] GO:0006875	MTF-1	Letm1
cellular copper ion homeostasis	Any process involved in the maintenance of an internal steady state of copper ions at the level of a cell. [GOC:ai, GOC:mah] GO:0006878	Ctr1B	Ctr1C	Ctr1A	ATP7	Syx5	Scox
cellular iron ion homeostasis	Any process involved in the maintenance of an internal steady state of iron ions at the level of a cell. [GOC:ai, GOC:mah] GO:0006879	CG6523	Cisd2	IscU	AGBE	Irp-1A	ABCB7	Fer2LCH	Fer1HCH	CG33672	VhaAC39-1	Irp-1B	fh
intracellular sequestering of iron ion	The process of binding or confining iron ions in an intracellular area such that they are separated from other components of a biological system. [GOC:ai] GO:0006880	Fer3HCH	Fer2LCH	Fer1HCH
cellular zinc ion homeostasis	Any process involved in the maintenance of an internal steady state of zinc ions at the level of a cell. [GOC:ai, GOC:mah] GO:0006882	ZnT33D	Zip71B	ZnT35C	ZnT86D	Zip99C	ZnT77C	ZnT63C	Catsup	foi
cellular sodium ion homeostasis	Any process involved in the maintenance of an internal steady state of sodium ions at the level of a cell. [GOC:ai, GOC:mah] GO:0006883	CG33310	nrv2	CG11703	nrv3	Atpalpha	JYalpha	CG5250	nrv1
cell volume homeostasis	Any process involved in maintaining the steady state of a cell's volume. The cell's volume refers to the three-dimensional space occupied by a cell. [GOC:dph, GOC:go_curators, GOC:tb] GO:0006884	Ncc69	CG10413	kcc	CG12773	NKCC	Best1	icln
intracellular protein transport	The directed movement of proteins in a cell, including the movement of proteins between specific compartments or structures within a cell, such as organelles of a eukaryotic cell. [GOC:mah] GO:0006886	Sec24AB	AP-2mu	CG8841	GAPsec	betaCOP	AP-2sigma	gammaCOP	eca	RabX6	Sec15	AP-1sigma	didum	CG33298	alphaCOP	Vps33B	gammaSnap1	p24-2	CG4789	Arl4	Clc	Rab1	Vps26	Rim	Slh	Vti1a	AP-1gamma	Snx27	Ran	AP-1-2beta	Sec31	Syx17	opm	Syx5	Rab18	Sar1	CG9308	CG17819	Pat1	bai	Arf4	RabX1	Syx8	Vps45	gammaSnap2	Rab6	cm	Arl5	CG33722	Rich	wls	Vps16B	Snapin	p24-1	Arl6	Syx13	p115	Tsp86D	zetaCOP	Rab32	Arl1	Arp3	car	ninaC	Arfrp1	or	WASp	Myo10A	Arf1	Vps39	loj	AP-2alpha	Syx16	CG4074	Rab14	Osbp	AP-1mu	Snx17	Rop	Vps16A	Rab21	Gga	CG31787	Rab23	Sec24CD	Vps29	Sec23	Lis-1	Chc	Syx4	Rep	Rph	Rab19	Snx1	Cog7	Rab5	Dhc64C	rb	Syx7	btsz	Arpc1	DCTN1-p150	Vps35	Cog3	l(2)gd1	CHOp24	CG13887	Arfip	Syx6	beta'COP	Tsp3A	alphaSnap	PICK1	Arf6	Syx1A
exocytosis	A process of secretion by a cell that results in the release of intracellular molecules (e.g. hormones, matrix proteins) contained within a membrane-bounded vesicle. Exocytosis can occur either by full fusion, when the vesicle collapses into the plasma membrane, or by a kiss-and-run mechanism that involves the formation of a transient contact, a pore, between a granule (for exemple of chromaffin cells) and the plasma membrane. The latter process most of the time leads to only partial secretion of the granule content. Exocytosis begins with steps that prepare vesicles for fusion with the membrane (tethering and docking) and ends when molecules are secreted from the cell. [GOC:mah, ISBN:0716731363, PMID:22323285] GO:0006887	Snap24	Sec6	Amph	Sec10	Csp	Exo84	Rab11	Syx17	Sec15	Syx5	rb	Rab27	Sec8	g	Exo70	Sec5	btsz	CCDC53	Tomosyn	Vamp7	Cadps	Snap29	Snap25	disp	Rop	Sec3	cac	Rab6	cm	wash	jagn	Syx1A	Rph
endoplasmic reticulum to Golgi vesicle-mediated transport	The directed movement of substances from the endoplasmic reticulum (ER) to the Golgi, mediated by COP II vesicles. Small COP II coated vesicles form from the ER and then fuse directly with the cis-Golgi. Larger structures are transported along microtubules to the cis-Golgi. [GOC:ascb_2009, GOC:dph, GOC:jp, GOC:tb, ISBN:0716731363] GO:0006888	p115	Yip1d1	betaCOP	gammaCOP	PGAP1	boca	Syx17	eca	Zw10	opm	Syx5	Trs31	cnir	Madm	Bet5	Bet3	Sar1	PGAP5	CG9308	CG5510	deltaCOP	Rab2	Trs33	alphaCOP	ergic53	loj	CG9067	Sec22	cni	CG32069	bai	Rab9Fb	Cog3	p24-2	Trs23	CG3652	S	l(3)76BDm	CHOp24	CG13887	Rab1	CG3500	Gmap	Ykt6	CG17883	CG31787	Slh	Vti1a	beta'COP	CG7011	CG4293	KdelR	PAPLA1	Sec16	epsilonCOP	CG32576	CG16865	Bet1	Trs20	CG3104	GABPI	p24-1	Yif1	Gos28
retrograde vesicle-mediated transport, Golgi to endoplasmic reticulum	The directed movement of substances from the Golgi back to the endoplasmic reticulum, mediated by vesicles bearing specific protein coats such as COPI or COG. [ISBN:0716731363, PMID:16510524] GO:0006890	zetaCOP	Cog7	CG43322	sau	deltaCOP	alphaCOP	Sec22	CG31729	Cog4	CG11857	CG5946	Sec20	CG9536	Syx18	beta'COP	Ykt6	Slh	Rint1	CG7011	CG4293	epsilonCOP	Rab6	Use1
intra-Golgi vesicle-mediated transport	The directed movement of substances within the Golgi, mediated by small transport vesicles. These either fuse with the cis-Golgi or with each other to form the membrane stacks known as the cis-Golgi reticulum (network). [ISBN:0716731363] GO:0006891	SIDL	betaCOP	Cog2	gammaCOP	zetaCOP	Cog7	Cog6	Bet3	Cog1	comt	alphaCOP	Nsf2	Cog4	Cog3	Cog8	fws	Vti1b	beta'COP	brun	Vti1a	epsilonCOP	Rab6	alphaSnap	CG31495	Gos28
post-Golgi vesicle-mediated transport	The directed movement of substances from the Golgi to other parts of the cell, including organelles and the plasma membrane, mediated by small transport vesicles. [GOC:ai, GOC:mah] GO:0006892	Slh	Lerp	Arf1	Gga	strat
Golgi to plasma membrane transport	The directed movement of substances from the Golgi to the plasma membrane in transport vesicles that move from the trans-Golgi network to the plasma membrane, where they fuse and release their contents by exocytosis. [ISBN:0716731363] GO:0006893	Sec3	Sec8	Snap24	Sec10	Sec5	fidipidine	Exo84	Tomosyn	Sec15	Gga
Golgi to endosome transport	The directed movement of substances from the Golgi to early sorting endosomes. Clathrin vesicles transport substances from the trans-Golgi to endosomes. [GOC:jl, ISBN:0716731363, PMID:10873832] GO:0006895	Rab14	g	CG15099	Sys1
Golgi to vacuole transport	The directed movement of substances from the Golgi to the vacuole. [GOC:ai] GO:0006896	or	g	Vti1a	Vps52	AP-1gamma	scat	Vti1b
endocytosis	A vesicle-mediated transport process in which cells take up external materials or membrane constituents by the invagination of a small region of the plasma membrane to form a new membrane-bounded vesicle. [GOC:mah, ISBN:0198506732, ISBN:0716731363] GO:0006897	Atg1	CG18659	Rab7	hook	Sr-CI	CG9962	kst	AP-2mu	Culd	Rab11	AP-2sigma	Snx1	Reps	Dap160	Mer	SH3PX1	Rab5	dx	mib1	asrij	CG41099	spin	rb	car	gish	g	ktub	aop	Arf1	Hrs	comm	CG2747	Rho1	Eps-15	RhoU	Pi3K59F	AP-2alpha	jar	Vps35	Ocrl	wus	rush	CG31729	Hip1	CG9297	EndoA	dor	lqf	Vps8	lqfR	dco	CG2258	Arr1	CG9132	Atg6	Vps45	Pcyt1	Ppt1	Tsp42Ej	Past1	Rbsn-5	cm	shi	Chc	Cdc42	lt
receptor-mediated endocytosis	An endocytosis process in which cell surface receptors ensure specificity of transport. A specific receptor on the cell surface binds tightly to the extracellular macromolecule (the ligand) that it recognizes; the plasma-membrane region containing the receptor-ligand complex then undergoes endocytosis, forming a transport vesicle containing the receptor-ligand complex and excluding most other plasma-membrane proteins. Receptor-mediated endocytosis generally occurs via clathrin-coated pits and vesicles. [GOC:mah, ISBN:0716731363] GO:0006898	lap	CG6739	Rlip	LpR1	Culd	Amnionless	LpR2	lqf	shi	Chc	AP-1gamma	AP-2alpha	Rme-8	mgl	Ppt1
vesicle budding from membrane	The evagination of a membrane, resulting in formation of a vesicle. [GOC:jid, GOC:tb] GO:0006900	Vps60	CG5498	lap	WASp	shrb	Vps20
vesicle docking involved in exocytosis	The initial attachment of a vesicle membrane to a target membrane, mediated by proteins protruding from the membrane of the vesicle and the target membrane, that contributes to exocytosis. [GOC:aruk, GOC:bc, GOC:jid, PMID:22438915] GO:0006904	Vps11	Rab9Fb	Sec8	RabX4	Rop	CG15399	Rab9Fa	dor	RabX2	Rab9Db	Rab9E	Rab9D	Rab10	Rab3	Rab8
vesicle fusion	Fusion of the membrane of a transport vesicle with its target membrane. [GOC:jid] GO:0006906	Snap24	Syx13	Syx17	Syx5	PsGEF	Syb	Syx7	Sec22	Syx16	Vamp7	Snap29	Syt4	Snap25	nSyb	Syx8	Membrin	Vti1b	Syx6	Vti1a	Gos28	Syx1A	Syx4
phagocytosis	A vesicle-mediated transport process that results in the engulfment of external particulate material by phagocytes and their delivery to the lysosome. The particles are initially contained within phagocytic vacuoles (phagosomes), which then fuse with primary lysosomes to effect digestion of the particles. [ISBN:0198506732] GO:0006909	crq	Dscam1	Sr-CI	NimC1	Zir	mv	Itgbn	NimA	Rac2	drpr	Gs1	polyph	gb	JMJD6	Pxn	NimC4	TM9SF4	NimC3	SCAR	NimC2	Cdc42	scb	eater	hemo
phagocytosis, recognition	The initial step in phagocytosis involving adhesion to bacteria, immune complexes and other particulate matter, or an apoptotic cell and based on recognition of factors such as bacterial cell wall components, opsonins like complement and antibody or protein receptors and lipids like phosphatidyl serine, and leading to intracellular signaling in the phagocytosing cell. [GOC:curators, ISBN:0781735149] GO:0006910	Mcr	eater	emp
phagocytosis, engulfment	The internalization of bacteria, immune complexes and other particulate matter or of an apoptotic cell by phagocytosis, including the membrane and cytoskeletal processes required, which involves one of three mechanisms: zippering of pseudopods around a target via repeated receptor-ligand interactions, sinking of the target directly into plasma membrane of the phagocytosing cell, or induced uptake via an enhanced membrane ruffling of the phagocytosing cell similar to macropinocytosis. [GOC:curators, ISBN:0781735149] GO:0006911	EcR	Crk	crq	psidin	NimC4	drpr	csw
nucleocytoplasmic transport	The directed movement of molecules between the nucleus and the cytoplasm. [GOC:go_curators] GO:0006913	Nxt1	CG13137	Ntf-2	Mapmodulin	Nup58	Ntf-2r	Aladin	RanGAP	Nup54
autophagy	The cellular catabolic process in which cells digest parts of their own cytoplasm; allows for both recycling of macromolecular constituents under conditions of cellular stress and remodeling the intracellular structure for cell differentiation. [GOC:autophagy, ISBN:0198547684, PMID:11099404, PMID:9412464] GO:0006914	Atg1	SNF4Agamma	wdb	Atg7	br	Debcl	srp	Ccz1	CG42554	Atg2	sqa	zda	Atg101	Tor	mts	Aduk	Atg8a	Vps15	Vps28	Vps39	comt	Epg5	Pi3K59F	Ubi-p63E	EcR	Eip74EF	Tango5	CG32087	Atg12	Atg18a	Atg17	ctp	raptor	Atg3	Atg5	rudhira	Lrrk	Atg4b	Atg6	CG42638	Atg4a	wrd	Atg14	Trpml	Uba1	Atg9	hiw	cac	Pten	Sec16	shrb	Pi3K92E	Atg16	Pp2A-29B	Atg13
apoptotic process	A programmed cell death process which begins when a cell receives an internal (e.g. DNA damage) or external signal (e.g. an extracellular death ligand), and proceeds through a series of biochemical events (signaling pathway phase) which trigger an execution phase. The execution phase is the last step of an apoptotic process, and is typically characterized by rounding-up of the cell, retraction of pseudopodes, reduction of cellular volume (pyknosis), chromatin condensation, nuclear fragmentation (karyorrhexis), plasma membrane blebbing and fragmentation of the cell into apoptotic bodies. When the execution phase is completed, the cell has died. [GOC:cjm, GOC:dhl, GOC:ecd, GOC:go_curators, GOC:mtg_apoptosis, GOC:tb, ISBN:0198506732, PMID:18846107, PMID:21494263] GO:0006915	Damm	crq	qkr58E-3	hid	Debcl	CG10209	CG30428	mRpS29	hppy	CG12384	abd-A	pnut	lok	Psn	Diap1	wgn	Tak1	CG17230	rpr	cathD	grim	Fadd	Dronc	Hsp60D	egr	Dredd	CG13516	pll	trus	scyl	Tao	chrb	IFT57	Decay	Buffy	Strica	Drice	Orct	snama	mod(mdg4)	mats	skl	tub	Dcp-1	mbl	p53	Coa8	AIF
activation of cysteine-type endopeptidase activity involved in apoptotic process	Any process that initiates the activity of the inactive enzyme cysteine-type endopeptidase in the context of an apoptotic process. [GOC:al, GOC:dph, GOC:jl, GOC:mtg_apoptosis, GOC:tb, PMID:14744432, PMID:18328827, Wikipedia:Caspase] GO:0006919	Cul3	RnrS	IFT57	Roc1b	klhl10	ntc	Cyt-c-d	lok	p53	Dronc	RnrL	Fadd	Dark
substrate-dependent cell migration	The orderly movement of a cell from one site to another along a substrate such as the extracellular matrix; the migrating cell forms a protrusion that attaches to the substrate. [ISBN:0815316194, PMID:11944043, PMID:14657486] GO:0006929	Mmp2
substrate-dependent cell migration, cell extension	The formation of a cell surface protrusion, such as a lamellipodium or filopodium, at the leading edge of a migrating cell. [ISBN:0815316194, PMID:11944043, PMID:14657486] GO:0006930	PDZ-GEF	Rap1	mys
chemotaxis	The directed movement of a motile cell or organism, or the directed growth of a cell guided by a specific chemical concentration gradient. Movement may be towards a higher concentration (positive chemotaxis) or towards a lower concentration (negative chemotaxis). [ISBN:0198506732] GO:0006935	bif	CG30389	Fmr1
muscle contraction	A process in which force is generated within muscle tissue, resulting in a change in muscle geometry. Force generation involves a chemo-mechanical energy conversion step that is carried out by the actin/myosin complex activity, which generates force through ATP hydrolysis. [GOC:ef, GOC:mtg_muscle, ISBN:0198506732] GO:0006936	Mlc1	Tm1	up	wupA	zip	Unc-89	Tm2	Ca-alpha1D	CG2121	Mhc	robo3	RyR
regulation of muscle contraction	Any process that modulates the frequency, rate or extent of muscle contraction. [GOC:go_curators] GO:0006937	CG3078	Amph	CG4928	CG2121
smooth muscle contraction	A process in which force is generated within smooth muscle tissue, resulting in a change in muscle geometry. Force generation involves a chemo-mechanical energy conversion step that is carried out by the actin/myosin complex activity, which generates force through ATP hydrolysis. Smooth muscle differs from striated muscle in the much higher actin/myosin ratio, the absence of conspicuous sarcomeres and the ability to contract to a much smaller fraction of its resting length. [GOC:ef, GOC:jl, GOC:mtg_muscle, ISBN:0198506732] GO:0006939	Pkd2	Chd64	Dsk
regulation of smooth muscle contraction	Any process that modulates the frequency, rate or extent of smooth muscle contraction. [GOC:go_curators] GO:0006940	Dsk
striated muscle contraction	A process in which force is generated within striated muscle tissue, resulting in the shortening of the muscle. Force generation involves a chemo-mechanical energy conversion step that is carried out by the actin/myosin complex activity, which generates force through ATP hydrolysis. Striated muscle is a type of muscle in which the repeating units (sarcomeres) of the contractile myofibrils are arranged in registry throughout the cell, resulting in transverse or oblique striations observable at the level of the light microscope. [GOC:jl, GOC:mtg_muscle, ISBN:0198506732] GO:0006941	tn
regulation of striated muscle contraction	Any process that modulates the frequency, rate or extent of striated muscle contraction. [GOC:go_curators] GO:0006942	FMRFa
defense response	Reactions, triggered in response to the presence of a foreign body or the occurrence of an injury, which result in restriction of damage to the organism attacked or prevention/recovery from the infection caused by the attack. [GOC:go_curators] GO:0006952	BomS4	Dso1	BaraA2	CG10433	msopa	rsh	IM18	BomBc2	Dso2	BomS1	Dro	BomS2	Dredd	BomT2	Stat92E	Duox	AttC	CG9029	BomS6	BomS5	Drs	Mtk	CG42500
immune response	Any immune system process that functions in the calibrated response of an organism to a potential internal or invasive threat. [GO_REF:0000022, GOC:add] GO:0006955	p38b	Cp1	Sr-CI	mir-964	CG6347	dl	mir-960	Thor	Gr28b	mir-962	Tak1	Vps33B	imd	mir-959	CG11459	psidin	Fadd	Dif	CG4080	egr	Dredd	key	CG5367	PGRP-LA	mir-963	PGRP-LC	Vps16B	Rel	mir-961	CG4847	Dlip3	18w	Atf3	p38a	GNBP1	eater	LRR
humoral immune response	An immune response mediated through a body fluid. [GOC:hb, ISBN:0198506732] GO:0006959	CecC	CecA2	Dso1	BaraA2	CecB	Nplp2	imd	DptB	ird27	ird21	Def	ird24	AttC	ird25	edin	AttA	AttB	CecA1	ird26
male-specific antibacterial humoral response	An immune response against bacteria, specific to males and mediated through a body fluid. [GOC:go_curators] GO:0006962	Anp
positive regulation of antibacterial peptide biosynthetic process	Any process that activates or increases the frequency, rate, or extent of antibacterial peptide biosynthesis. [GOC:mah, PMID:10973475] GO:0006963	ird10	psh	ac	MED25	ird9	grass	ird6	Tak1	imd	Gprk2	pnr	CG4325	Fadd	Dredd	key	Spt6	PGRP-LC	smog	ird8	Rel	Ptip	sphe	Parp	wisp	ush	IKKbeta
positive regulation of biosynthetic process of antibacterial peptides active against Gram-negative bacteria	Any process that activates or increases the frequency, rate, or extent of biosynthesis of antibacterial peptides active against Gram-negative bacteria. [GOC:mah, PMID:10973475] GO:0006964	velo	Rel	Dro	Dredd	kay	Diap2	imd	lola	PGRP-LC	Tab2
positive regulation of biosynthetic process of antibacterial peptides active against Gram-positive bacteria	Any process that activates or increases the frequency, rate, or extent of biosynthesis of antibacterial peptides active against Gram-positive bacteria. [GOC:mah, PMID:10973475] GO:0006965	SPE	spz	PGRP-SA
positive regulation of antifungal peptide biosynthetic process	Any process that activates or increases the frequency, rate, or extent of antifungal peptide biosynthesis. [GOC:mah] GO:0006967	Rel	spz
response to osmotic stress	Any process that results in a change in state or activity of a cell or an organism (in terms of movement, secretion, enzyme production, gene expression, etc.) as a result of a stimulus indicating an increase or decrease in the concentration of solutes outside the organism or cell. [GOC:jl] GO:0006970	p38a	ITP	Ric
cellular response to DNA damage stimulus	Any process that results in a change in state or activity of a cell (in terms of movement, secretion, enzyme production, gene expression, etc.) as a result of a stimulus indicating damage to its DNA from environmental insults or errors during metabolism. [GOC:go_curators] GO:0006974	jnj	mei-9	lok	Blm	Chrac-14	Cul4	CG14130	Mnn1	flfl	MAGE	SMC5	RecQ5	pic	ctrip	Uba1	PCNA2	Rel	CG7044	CG11986	CG1218	Nt5c	Xpd	PCNA	mh	p53	kin17	CG7376
response to oxidative stress	Any process that results in a change in state or activity of a cell or an organism (in terms of movement, secretion, enzyme production, gene expression, etc.) as a result of oxidative stress, a state often resulting from exposure to high levels of reactive oxygen species, e.g. superoxide anions, hydrogen peroxide (H2O2), and hydroxyl radicals. [GOC:jl, PMID:12115731] GO:0006979	TotX	Jafrac1	Pxd	foxo	Nf1	TotA	TFAM	cnc	TotC	ND-B14	rut	Itpr	mol	CG4009	Pi3K92E	sun	p38a	DJ-1alpha	Pxt	Irc	whd	puc	ATPsynD	Keap1	Fer2	TotZ	Ccs	PHGPx	per	srl	Sod3	Sid	dj-1beta	alph	Ucp4A	Duox	Sod1	Sdhaf3	Trap1	fh	Akt	Naam	cysu	Prx5	NLaz	CG15116	Thor	MCU	Pink1	CYLD	S6k	Trx-2	inaE	loco	Adar	chrb	Mt2	hang	park	Atg6	bsk	Gdap2	Oamb	Cyt-b5	CG10211	SelR	Ho	Naprt	Atg1	ben	cd	Cyp1	Mrp4	CG12896	Crtc	IP3K1	fbl	Mnn1	Mekk1	CG9314	CG42331	InR	Ric	Cln3	ND-B17.2	SdhC	scyl	Pxn	Daxx	mtd	ebi	MsrA	Hsp22	Jafrac2
response to unfolded protein	Any process that results in a change in state or activity of a cell or an organism (in terms of movement, secretion, enzyme production, gene expression, etc.) as a result of an unfolded protein stimulus. [GOC:jl] GO:0006986	CG2126	REPTOR	Hsp70Bb	Hsp70Ba	Hsp70Ab	Hsp70Bc
positive regulation of transcription from RNA polymerase II promoter involved in unfolded protein response	The activation of genes whose promoters contain a specific sequence elements such as the unfolded protein response element (UPRE; consensus CAGCGTG) or the ER stress-response element (ERSE; CCAAN(N)9CCACG), as a result of signaling via the unfolded protein response. [GOC:dph, GOC:mah, GOC:tb, GOC:txnOH, PMID:12042763] GO:0006990	Xbp1
cellular response to nitrogen starvation	Any process that results in a change in state or activity of a cell (in terms of movement, secretion, enzyme production, gene expression, etc.) as a result of deprivation of nitrogen. [GOC:jl] GO:0006995	Atg7	Atg8a	Atg5	Atg6	Atg8b
organelle organization	A process that is carried out at the cellular level which results in the assembly, arrangement of constituent parts, or disassembly of an organelle within a cell. An organelle is an organized structure of distinctive morphology and function. Includes the nucleus, mitochondria, plastids, vacuoles, vesicles, ribosomes and the cytoskeleton. Excludes the plasma membrane. [GOC:mah] GO:0006996	CG14562
nucleus organization	A process that is carried out at the cellular level which results in the assembly, arrangement of constituent parts, or disassembly of the nucleus. [GOC:dph, GOC:ems, GOC:jl, GOC:mah] GO:0006997	Msp300	fs(1)Ya	kuk	Topors	Skeletor	LBR	jar	klar	Lam
nuclear envelope organization	A process that is carried out at the cellular level which results in the assembly, arrangement of constituent parts, or disassembly of the nuclear envelope. [GOC:dph, GOC:ems, GOC:jl, GOC:mah] GO:0006998	spag4	MAN1	kud	LamC	Dd	wash	koi	Lam
nuclear pore organization	A process that is carried out at the cellular level which results in the assembly, arrangement of constituent parts, or disassembly of the nuclear pore. [GOC:dph, GOC:jid, GOC:jl, GOC:mah] GO:0006999	Gp210	Nup188	Nup35	Nup93-1	Nup205	Ndc1	Nup153	Nup93-2	Nup54
nucleolus organization	A process that is carried out at the cellular level which results in the assembly, arrangement of constituent parts, or disassembly of the nucleolus. [GOC:dph, GOC:jid, GOC:jl, GOC:mah] GO:0007000	sle	Parp	jumu	vito
telomere maintenance via telomerase	The maintenance of proper telomeric length by the addition of telomeric repeats by telomerase. [GOC:elh] GO:0007004	RPA1	rad50
mitochondrion organization	A process that is carried out at the cellular level which results in the assembly, arrangement of constituent parts, or disassembly of a mitochondrion; includes mitochondrial morphogenesis and distribution, and replication of the mitochondrial genome as well as synthesis of new mitochondrial components. [GOC:dph, GOC:jl, GOC:mah, GOC:sgd_curators, PMID:9786946] GO:0007005	Hsp60A	Rim2	Pmi	Vps13D	Cep89	ref(2)P	Vps13B	Stoml2	Fis1	HtrA2	Marf	Lon	CG31008	Mp	Pink1	Gdap1	CG5504	Chchd2	CG5662	ttm2	Mitofilin	Nipsnap	CG7387	ttm50	CIA30	up	CG9393	porin	park	Nna1	Adck5	trp	bor	Phb2	sra	Drp1	CG31007	Phb1	ttm3	hys	Adck1	CG8004	Miro	mask
mitochondrial membrane organization	A process that is carried out at the cellular level which results in the assembly, arrangement of constituent parts, or disassembly of a mitochondrial membrane, either of the lipid bilayer surrounding a mitochondrion. [GOC:ai, GOC:dph, GOC:jl, GOC:mah] GO:0007006	Taz	ttm50	ttm3	ttm2	CLS
inner mitochondrial membrane organization	A process that is carried out at the cellular level which results in the assembly, arrangement of constituent parts, or disassembly of the mitochondrial inner membrane. [GOC:ai, GOC:dph, GOC:jl, GOC:mah] GO:0007007	CG30412	Taz	CG2076	CG3776	Pmi	Mics1	CG3092	CG9863	Chchd3
plasma membrane organization	A process that is carried out at the cellular level which results in the assembly, arrangement of constituent parts, or disassembly of the plasma membrane. [GOC:dph, GOC:jl, GOC:mah] GO:0007009	Sec8	Sec6	IRSp53	nes	kst	Cip4	alpha-Spec	mfr	scra	wol	oys	Nost	Pi4KIIIalpha	mim
cytoskeleton organization	A process that is carried out at the cellular level which results in the assembly, arrangement of constituent parts, or disassembly of cytoskeletal structures. [GOC:dph, GOC:jl, GOC:mah] GO:0007010	rib	Moe	mbt	Lrch	ovo	BRWD3	ninaC	Unc-115a	trbd	mbc	Sb	Synd	RanBPM	Strip	Pten	CG14995	Hem	jub	mael	CG15208
actin filament organization	A process that is carried out at the cellular level which results in the assembly, arrangement of constituent parts, or disassembly of cytoskeletal structures comprising actin filaments. Includes processes that control the spatial distribution of actin filaments, such as organizing filaments into meshworks, bundles, or other structures, as by cross-linking. [GOC:mah] GO:0007015	Dl	tal-1A	Spn	chic	Hakai	Ret	zye	mew	RhoBTB	cpa	Pak3	capt	cdi	cpb	Rac1	m	osp	tal	Myo81F	didum	cib	Myo10A	CAP	Rho1	btsz	Rac2	swa	Tm2	Myo61F	Shrm	Arp2	dia	spir	capu	N	p130CAS	jar	IKKepsilon	bnk	Myo95E	tyn	d	sick	Hip1	ck	Pka-R1	tal-AA	Myo31DF	coro	RhoGEF2	dyl	Mical	mys	tsr	tal-2A	Msp300	pico	SCAR	Tm1	cindr	ena	Sry-alpha	tal-3A	tmod	Ced-12	SelR	Nup154	Girdin	pod1	Pi4KIIIalpha	Myo28B1
microtubule-based process	Any cellular process that depends upon or alters the microtubule cytoskeleton, that part of the cytoskeleton comprising microtubules and their associated proteins. [GOC:mah] GO:0007017	CG8407	betaTub60D	awd	CG15676	Lk6	mgr	wrl	Cdlc2	Pp4-19C	shot	CG7988	Eb1
microtubule-based movement	A microtubule-based process that results in the movement of organelles, other microtubules, or other cellular components.  Examples include motor-driven movement along microtubules and movement driven by polymerization or depolymerization of microtubules. [GOC:cjm, ISBN:0815316194] GO:0007018	Khc-73	Klp98A	cpb	Arp1	Klp54D	Klp61F	Dhc1	Klp67A	robl	CG16837	sub	SdicC	Dhc36C	neb	cos	Kif19A	Klp59D	Klp10A	CG1571	CG5359	CG12836	mmm	robls54B	Dhc98D	CG13930	CG31275	unc-104	Klp59C	CG14535	cana	halo	CG14763	Arp10	Dlic	Klp31E	ncd	Dhc62B	CG32318	CG13074	robl22E	Sdic3	sw	Sdic	Dhc93AB	SdicA	SdicB	btv	kl-2	nod	pav	Sdic4	kl-3	Klp64D	Dlc90F	CG10834	Khc	robl62A	CG15701	Klc	Sdic2	robl37BC	Sdic1	Dnah3	CG9313	Kap3	Dnai2	CG10822	Dhc64C	Klp68D	CG3339	Klp3A	CG10859	cmet	Dic61B	Kif3C	CG7276	Dhc16F
microtubule depolymerization	The removal of tubulin heterodimers from one or both ends of a microtubule. [ISBN:0815316194] GO:0007019	Kat60	kat80	stai	atl	Klp67A	Klp10A
microtubule nucleation	The process in which tubulin alpha-beta heterodimers begin aggregation to form an oligomeric tubulin structure (a microtubule seed). Microtubule nucleation is the initiating step in the formation of a microtubule in the absence of any existing microtubules ('de novo' microtubule formation). [GOC:go_curators, ISBN:0815316194, PMID:12517712] GO:0007020	Grip163	Grip128	t-Grip91	CG3085	CG17450	msd1	gammaTub37C	Grip91	gammaTub23C	CG32820	nudE	Grip75	sub	Grip84	t-Grip128	Grip71	Plp	CG32819	t-Grip84
tubulin complex assembly	The aggregation and bonding together of alpha- and beta-tubulin to form a tubulin heterodimer. [GOC:mah] GO:0007021	Tbce	CG1890	TBCD	CG15676	CG9072	mgr	mlt	TBCC
post-chaperonin tubulin folding pathway	Completion of folding of alpha- and beta-tubulin; takes place subsequent to chaperonin-mediated partial folding; mediated by a complex of folding cofactors. [PMID:10542094] GO:0007023	Tbce	CG1890	TBCD	CG9072	mlt	TBCC
negative regulation of microtubule depolymerization	Any process that stops, prevents, or reduces the frequency, rate or extent of microtubule depolymerization; prevention of depolymerization of a microtubule can result from binding by 'capping' at the plus end (e.g. by interaction with another cellular protein of structure) or by exposing microtubules to a stabilizing drug such as taxol. [GOC:mah, ISBN:0815316194] GO:0007026	Apc	dar1	Patronin	Apc2	Cep135	alpha-Spec	spas	Mnat9	tacc	Vhl	shot	beta-Spec
endoplasmic reticulum organization	A process that is carried out at the cellular level which results in the assembly, arrangement of constituent parts, or disassembly of the endoplasmic reticulum. [GOC:dph, GOC:jl, GOC:mah] GO:0007029	Rtnl1	ari-1	atl	wol	Sec31	Marf	TER94	Sar1	CG5510	ergic53	msps	tral	ReepA	Sec24CD	Sec16	Sec23	pcx	jagn	ReepB
Golgi organization	A process that is carried out at the cellular level which results in the assembly, arrangement of constituent parts, or disassembly of the Golgi apparatus. [GOC:dph, GOC:jl, GOC:mah] GO:0007030	mbt	Tango1	eca	Zw10	Pld	Rab40	CG8230	CG33298	Erk7	Klp61F	Tango5	Vps51	CG32087	p24-2	rod	ATP8B	CG17207	stg	Grasp65	Pkc98E	Cog2	hppy	atl	opm	fwd	TER94	Myb	Cog1	CG9308	Cad96Ca	bai	CG4041	Snap29	p47	Pi4KIIalpha	Sec16	Tango2	p24-1	p115	wnd	eIF3m	CG43322	Arl1	CG5510	loj	Golgin84	GM130	Tango6	Osbp	CG10177	CG10738	CG31787	Sec24CD	RhoGAP1A	Sec23	garz	Gmap	prd1	ecd	Ire1	Cog7	CG42383	sau	comt	ergic53	Ir48c	GPHR	Cog4	Cog3	dop	CHOp24	Surf4	Rint1	Tango4	CG9356	Use1	Tango8
peroxisome organization	A process that is carried out at the cellular level which results in the assembly, arrangement of constituent parts, or disassembly of a peroxisome. A peroxisome is a small, membrane-bounded organelle that uses dioxygen (O2) to oxidize organic molecules. [GOC:mah] GO:0007031	CG11737	CG31454	Pex11ab	Pex12	Pex13	Abcd3	Pex19	Pex2	Pex5	Pex6	Pex3	Pex7	Pex16	CG31259	Abcd1	Pex10	Pex1	Pex14
endosome organization	A process that is carried out at the cellular level which results in the assembly, arrangement of constituent parts, or disassembly of endosomes. [GOC:dph, GOC:jl, GOC:mah] GO:0007032	SH3PX1	ref(2)P	PLCXD	car	SWIP	Rab35	Ocrl	rush	dop	dor	Vps8	sktl	Pi4KIIalpha	Vps11	Strip	Pten	Hs3st-B	Rme-8	Strump	IPIP	Als2
vacuole organization	A process that is carried out at the cellular level which results in the assembly, arrangement of constituent parts, or disassembly of a vacuole. [GOC:mah] GO:0007033	Vps11	dor	Vps4
vacuolar transport	The directed movement of substances into, out of or within a vacuole. [GOC:ai] GO:0007034	VhaAC39-2	Vps16B	VhaAC39-1	Ndfip
vacuolar acidification	Any process that reduces the pH of the vacuole, measured by the concentration of the hydrogen ion. [GOC:jid] GO:0007035	Vha100-2	Vha100-1	Rbcn-3B	Rbcn-3A	Vha100-3	Vha16-1	Vha68-1	VhaAC39-2	Vha100-5	VhaAC39-1	Vha55	Vha100-4
lysosome organization	A process that is carried out at the cellular level which results in the assembly, arrangement of constituent parts, or disassembly of a lysosome. A lysosome is a cytoplasmic, membrane-bounded organelle that is found in most animal cells and that contains a variety of hydrolases. [GOC:mah] GO:0007040	or	Lamtor1	TER94	Mitf	dor	Hs3st-B	spin	mv	Cln3	Snapin	rb
lysosomal transport	The directed movement of substances into, out of or within a lysosome. [GOC:ai] GO:0007041	Vps11	g	Vps51	Lerp	Vps52	dor	Vps16A	CG6903	lt
lysosomal lumen acidification	Any process that reduces the pH of the lysosomal lumen, measured by the concentration of the hydrogen ion. [GOC:jid] GO:0007042	Wdr24
cell-cell junction assembly	The aggregation, arrangement and bonding together of a set of components to form a junction between cells. [GOC:ai] GO:0007043	p120ctn	par-6	sdt	Patj	aPKC	nullo
spindle organization	A process that is carried out at the cellular level which results in the assembly, arrangement of constituent parts, or disassembly of the spindle, the array of microtubules and associated molecules that forms between opposite poles of a eukaryotic cell during DNA segregation and serves to move the duplicated chromosomes apart. [GOC:go_curators, GOC:mah] GO:0007051	jar	Myb	ncd	sgg	sw	DCTN2-p50	mars	chb	Dhc64C	Klp10A	asp	mts
mitotic spindle organization	A process that is carried out at the cellular level which results in the assembly, arrangement of constituent parts, or disassembly of the microtubule spindle during a mitotic cell cycle. [GOC:go_curators, GOC:mah] GO:0007052	Efhc1.1	Lkb1	Sumo	Chro	aurB	cv-c	feo	Tap42	DCTN2-p50	mars	Orc5	Dhc64C	alphaTub67C	Wdr62	CG8509	Patronin	CG2104	gammaTub37C	Klp61F	aurA	gammaTub23C	Orc2	Klp67A	chb	msps	Eb1	asp	ball	dgt4	nudE	Det	pav	sub	Klp3A	cnn	del	DCTN6-p27	dpa	mei-38	dgt5	Slik	Invadolysin	dgt3	ncd	PCNA	wisp	tacc	dgt6	Efhc1.2	Ptpa	Klp10A
spindle assembly involved in male meiosis	The aggregation, arrangement and bonding together of a set of components to form the spindle during a meiotic cell cycle in males. An example of this is found in Drosophila melanogaster. [GOC:mah] GO:0007053	sau	ifc	Synd	larp
spindle assembly involved in male meiosis I	The formation of the spindle during meiosis I of a meiotic cell cycle in males. An example of this is found in Drosophila melanogaster. [GOC:mah] GO:0007054	fest	Klp67A
spindle assembly involved in female meiosis	The aggregation, arrangement and bonding together of a set of components to form the spindle during a meiotic cell cycle in females. An example of this is found in Drosophila melanogaster. [GOC:mah] GO:0007056	sub	ncd	Incenp	Grip71	wisp	SRPK	wac
spindle assembly involved in female meiosis I	The aggregation, arrangement and bonding together of a set of components to form the spindle during meiosis I of a meiotic cell cycle in females. An example of this is found in Drosophila melanogaster. [GOC:mah] GO:0007057	Cks30A	gammaTub37C	Grip71	Klp10A	nod
spindle assembly involved in female meiosis II	The aggregation, arrangement and bonding together of a set of components to form the spindle during meiosis II of a meiotic cell cycle in females. An example of this is found in Drosophila melanogaster. [GOC:mah] GO:0007058	Grip128	mud	Grip75	polo
chromosome segregation	The process in which genetic material, in the form of chromosomes, is organized into specific structures and then physically separated and apportioned to two or more sets. In eukaryotes, chromosome segregation begins with the condensation of chromosomes, includes chromosome separation, and ends when chromosomes have completed movement to the spindle poles. [GOC:jl, GOC:mah, GOC:mtg_cell_cycle, GOC:vw] GO:0007059	wdb	Naa60	Chro	Nek2	mars	Dp1	Ndc80	Tlk	Spc25	mts	fbl	mam	Top1	cid	Klp67A	Kmn1	Eb1	Klp3A	niki	Mis12	flw	14-3-3zeta	Cenp-C	Mps1	mtm	ncd	mats	neb	pds5	Nuf2	ord	Nnf1b	Rrp6	Pp1-87B	Pp2A-29B	nudE	baf	Nnf1a
male meiosis chromosome segregation	The cell cycle process in which genetic material, in the form of chromosomes, is organized and then physically separated and apportioned to two or more sets during the meiotic cell cycle in a male. [GOC:ai] GO:0007060	mei(2)yh92	Zw10	mei(2)yh15	Su(Ste)	fsl	Klp67A	mei(2)yoh7134	mei(2)yh217	mei(2)yh149	Top2	mod(mdg4)	aust	ord	Topors	mei(3)M19	mei(3)M20	tef	Cap-H2	Cap-D3	nudE
sister chromatid cohesion	The cell cycle process in which the sister chromatids of a replicated chromosome become tethered to each other. [GOC:jh, GOC:mah, ISBN:0815316194] GO:0007062	RfC4	mei-S332	wapl	SMC1	pds5	Scim9	ord	RfC3	SA-2	vtd	sls	SA	RfC38	Scim25
mitotic sister chromatid cohesion	The cell cycle process in which the sister chromatids of a replicated chromosome are joined along the entire length of the chromosome, from their formation in S phase through metaphase during a mitotic cell cycle. This cohesion cycle is critical for high fidelity chromosome transmission. [GOC:ai, GOC:rn, PMID:10827941, PMID:11389843, PMID:14623866] GO:0007064	Nipped-B	pds5	eco	vtd	san	SA	dmt	CG34001	SMC3
male meiosis sister chromatid cohesion	The joining of the sister chromatids of a replicated chromosome along the entire length of the chromosome that occurs during meiosis in a male. [GOC:ai] GO:0007065	mei-S332	aust	ord	Incenp	BubR1
female meiosis sister chromatid cohesion	The joining of the sister chromatids of a replicated chromosome along the entire length of the chromosome that occurs during meiosis in a female. [GOC:ai] GO:0007066	ord	BubR1
mitotic chromosome condensation	The cell cycle process in which chromatin structure is compacted prior to and during mitosis in eukaryotic cells. [GOC:mah, ISBN:0815316194] GO:0007076	SMC2	aurB	vas	Su(var)2-HP2	corto	Orc5	prod	Yeti	barr	Cap-D2	Orc2	aub	glu	spn-E	Cap-G	Mink	Slbp	Invadolysin	Top2	neb	Scim24	Cap-D3	sls
mitotic chromosome movement towards spindle pole	The cell cycle process in which the directed movement of chromosomes from the center of the spindle towards the spindle poles occurs. This mediates by the shortening of microtubules attached to the chromosomes, during mitosis. [GOC:ai] GO:0007079	Klp10A	CycB	Kmn1	Mis12
mitotic metaphase plate congression	The cell cycle process in which chromosomes are aligned at the metaphase plate, a plane halfway between the poles of the mitotic spindle, during mitosis. [GOC:mah, ISBN:0815316194] GO:0007080	Nuf2	Mis12	Nnf1b	Ndc80	cid	DCTN2-p50	Pp1-87B	Cenp-C	nudE	Nnf1a	Kmn1	cmet	Spc25
mitotic nuclear membrane reassembly	The mitotic cell cycle process involving ESCRTIII that results in reformation of the nuclear envelope after mitotic nuclear division. In organisms undergoing closed mitosis this involves resealing or 'repair' of the nuclear envelope in the nuclear bridge. [PMID:26040712, PMID:28242692, PMID:32109380, PMID:32848252] GO:0007084	Lam
regulation of mitotic nuclear division	Any process that modulates the frequency, rate or extent of mitosis. [GOC:go_curators] GO:0007088	Asciz	Nek2	CycA	endos	14-3-3epsilon	Myb	slmb	nej	dgt4	Klp3A	bora	gwl	dgt5	kni	knrl	dgt3	Xpd	fzr	dgt6	Rca1	ago	mei-41
metaphase/anaphase transition of mitotic cell cycle	The cell cycle process in which a cell progresses from metaphase to anaphase during mitosis, triggered by the activation of the anaphase promoting complex by Cdc20/Sleepy homolog which results in the degradation of Securin. [GOC:mtg_cell_cycle, PMID:10465783] GO:0007091	sub	APC7	CG14339	Slik	shtd	tws	cv-c	cana	Cdc27	Cdc23	mr	CG31687	Cdc16
mitotic spindle assembly checkpoint signaling	A signal transduction process that contributes to a mitotic cell cycle spindle assembly checkpoint, that delays the metaphase/anaphase transition of a mitotic nuclear division until the spindle is correctly assembled and chromosomes are attached to the spindle. [GOC:mtg_cell_cycle, PMID:12360190] GO:0007094	Mad1	Mtor	Zwilch	BuGZ	Bub3	Bub1	Chro	aurB	rod	mad2	Zw10	dmt	Mps1	BubR1
mitotic G2 DNA damage checkpoint signaling	A mitotic cell cycle checkpoint that detects and negatively regulates progression through the G2/M transition of the cell cycle in response to DNA damage. [GOC:mtg_cell_cycle, PMID:16299494] GO:0007095	Tctp	tefu	Claspin	mre11	mus101	Cdk1	nbs	Dsor1	l(2)dtl	CG43295
regulation of exit from mitosis	Any process involved in the progression from anaphase/telophase to G1 that is associated with a conversion from high to low mitotic CDK activity. [GOC:rn] GO:0007096	rux	cfo	CycE	ex	cdc14	CycA	CG13599	ago	BubR1
nuclear migration	The directed movement of the nucleus to a specific location within a cell. [GOC:ai] GO:0007097	ssh	Dhc64C	klar	koi	CG9279	gs(1)N26	DCTN1-p150	gs(1)N41	par	asp	Lam	CG31251	nudC	kud	Khc	ens	Msp300	msn	LamC	Lis-1	tacc
centrosome cycle	The cell cycle process in which centrosome duplication and separation takes place. The centrosome cycle can operate with a considerable degree of independence from other processes of the cell cycle. [ISBN:0815316194] GO:0007098	par-6	ana1	Prosbeta5	mip130	Sas-6	Vhl	Prosbeta7	Dhc64C	mts	Hsp83	Sas-4	Myb	hts	ana3	Rcd6	aurA	gammaTub23C	Sgt1	polo	Grip84	cnn	asl	cbs	Grip71	mgr	Plp	SAK	CG45105	Ubc6	Poc1	Cep135	BBS4	Map205	tws	Pp2A-29B	spd-2
centriole replication	The cell cycle process in which a daughter centriole is formed perpendicular to an existing centriole. An immature centriole contains a ninefold radially symmetric array of single microtubules; mature centrioles consist of a radial array of nine microtubule triplets, doublets, or singlets depending upon the species and cell type. Duplicated centrioles also become the ciliary basal body in cells that form cilia during G0. [GOC:cilia, GOC:kmv, ISBN:0815316194, PMID:9889124] GO:0007099	ana1	Rcd2	Rcd1	Sas-6	ana2	Rcd4	Wdr62	mts	Rcd5	Sas-4	Myb	ana3	CCT6	Cp110	CG31802	cnn	asl	Cam	SAK	Cnb	emb	CG17493	stg	Cep97	Cep135	Pp2A-29B
mitotic centrosome separation	Separation of duplicated centrosome components at the beginning of mitosis. The centriole pair within each centrosome becomes part of a separate microtubule organizing center that nucleates a radial array of microtubules called an aster. The two asters move to opposite sides of the nucleus to form the two poles of the mitotic spindle. [ISBN:0815316194] GO:0007100	Invadolysin	ncd	Cep135	Klp61F	aurA	Klp67A	nudE
membrane addition at site of cytokinesis	Any process involved in the net addition of membrane at the site of cytokinesis; includes vesicle recruitment and fusion, local lipid synthesis and insertion. [GOC:clt] GO:0007107	Zw10
meiosis I cytokinesis	A cell cycle process that results in the division of the cytoplasm of a cell after meiosis I, resulting in the separation of the original cell into two daughter cells. [GOC:mtg_cell_cycle] GO:0007110	fermata	Exo84	vib	fwd	sgo	cia	sau	Sec8	ghi	fsco	Klp67A	dia	Lam	Det	Klp3A	fws	bns	brun	bond	Nup107	pbl
meiosis II cytokinesis	A cell cycle process that results in the division of the cytoplasm of a cell after meiosis II, resulting in the separation of the original cell into two daughter cells. [GOC:mtg_cell_cycle] GO:0007111	Det	bns	Sec8	brun	sau	fermata	ghi	sgo	Exo84	fsco	pbl	bond	fws	dia	vib	cia	fwd
male meiosis cytokinesis	A cell cycle process that occurs as part of the male meiotic cell cycle and results in the division of the cytoplasm of a cell to produce two daughter cells. [GOC:ai] GO:0007112	Grip128	Rab11	gammaCOP	scra	Cog7	Mer	Zw10	vib	Syx5	fwd	mtsh	sau	sti	Arf1	alphaCOP	Grip75	Lam	polo	Cog3	hyd	Synd	fws	Rab1	nesd	Pex10	brun	Rint1	pAbp	Pex2	LamC	aust	bond	Nup107	Arf6
endomitotic cell cycle	A mitotic cell cycle in which chromosomes are replicated and sister chromatids separate, but spindle formation, nuclear membrane breakdown and nuclear division do not occur, resulting in an increased number of chromosomes in the cell. [GOC:curators, GOC:dos, GOC:expert_vm] GO:0007113	PolE1	Dp	geminin	Skp2	Cdc7	E2f2	APC10	Rbf	Cdc23	mi	Cks85A
homologous chromosome pairing at meiosis	The meiotic cell cycle process where side by side pairing and physical juxtaposition of homologous chromosomes is created during meiotic prophase. Homologous chromosome pairing begins when the chromosome arms begin to pair from the clustered telomeres and ends when synaptonemal complex or linear element assembly is complete. [GOC:mtg_cell_cycle, PMID:22582262, PMID:23117617, PMID:31811152] GO:0007129	cona	uno	narya	vilya	Fancd2	nenya
synaptonemal complex assembly	The cell cycle process in which the synaptonemal complex is formed. This is a structure that holds paired chromosomes together during prophase I of meiosis and that promotes genetic recombination. [ISBN:0198506732] GO:0007130	cona	Nipped-B	corolla	c(3)G	SA	ball
reciprocal meiotic recombination	The cell cycle process in which double strand breaks are formed and repaired through a single or double Holliday junction intermediate. This results in the equal exchange of genetic material between non-sister chromatids in a pair of homologous chromosomes. These reciprocal recombinant products ensure the proper segregation of homologous chromosomes during meiosis I and create genetic diversity. [PMID:2087779] GO:0007131	spn-B	pch2	narya	mei-9	c(3)G	Blm	mei-P22	okr	mei-99	spn-D	mus304	rec	spn-A	mei-251	Klp3A	Sxl	mei-217	Rad51D	vilya	Ercc1	hdm	mei-218	mei-38	mei-W68	mus312	p53	CG6985	mei-160	nenya	mei-41
male meiotic nuclear division	A cell cycle process by which the cell nucleus divides as part of a meiotic cell cycle in the male germline. [GOC:dph, GOC:mah, GOC:vw] GO:0007140	Syx13	topi	bgcn	twe	crl	Sas-4	f4	mei-S8	eff	Grip91	mmei-1	eIF4G2	fzr2	thoc5	wuc	f7	sub	Klp3A	polo	PI31	Myt1	SAK	f36	larp	mei-S332	pAbp	mei-O81	lup-4	Cdk1	mael	Nup154	tomb
male meiosis I	A cell cycle process comprising the steps by which a cell progresses through male meiosis I, the first meiotic division in the male germline. [GOC:dph, GOC:mah] GO:0007141	orb2	mod(mdg4)	uno	tef	Rae1	Klp67A	aly	pelo	mia	sa	can
female meiotic nuclear division	A cell cycle process by which the cell nucleus divides as part of a meiotic cell cycle in the female germline. [GOC:dph, GOC:ems, GOC:mah, GOC:vw] GO:0007143	Cks30A	mei-114	corolla	lwr	Pp2B-14D	Syx13	mei-9	lds	dhd	mei-S51	mus304	mei-T3	sgg	spn-A	msps	ball	nod	cort	polo	gwl	mei-217	vilya	mei-889	Myt1	mei-218	mei-38	HP6	Mps1	CycG	yem	mei-S82	mei-S332	sra	grau	cup	mei-105	mei-175	mei-S282	solo	tacc	mamo	mei-86	wac
female meiosis I	The cell cycle process in which the first meiotic division occurs in the female germline. [GOC:mah] GO:0007144	Cks30A	gwl	cort	fzy
female meiosis II	The cell cycle process in which the second meiotic division occurs in the female germline. [GOC:mah] GO:0007147	fzy	cort	polo
cell communication	Any process that mediates interactions between a cell and its surroundings. Encompasses interactions such as signaling or attachment between one cell and another cell, between a cell and an extracellular matrix, or between a cell and any other aspect of its environment. [GOC:mah] GO:0007154	Inx2	dco	C901
cell adhesion	The attachment of a cell, either to another cell or to an underlying substrate such as the extracellular matrix, via cell adhesion molecules. [GOC:hb, GOC:pf] GO:0007155	Mmp1	Apc2	mew	Jafrac1	rhea	Cad87A	NijC	Dscam4	glec	crol	mspo	shg	CG17739	mfas	tortuous-trachea-1	alpha-Catr	Cad88C	CG30203	caps	Pak	trn	Cad96Cb	Abi	Vinc	EcR	how	p120ctn	sas	SPARC	Flo2	baz	Zyx	otk	NijB	CG43333	Invadolysin	Ccn	arm	Timp	CG5758	otk2	18w	CG15080	Fas1	NijA	CG30046	fat-spondin
homophilic cell adhesion via plasma membrane adhesion molecules	The attachment of a plasma membrane adhesion molecule in one cell to an identical molecule in an adjacent cell. [ISBN:0198506732] GO:0007156	fz	Dscam1	stan	Cals	Cad87A	kug	ds	fw	Dscam4	shg	CadN	Cad99C	sdk	Cad88C	Con	caps	Bsg	CG13506	Cad74A	Cad96Cb	CG34353	CadN2	klg	hbs	kirre	Cad96Ca	Cad89D	chp	ed	tutl	Cad86C	ft	rst	Cont	bdl	Dscam2	Fas2	Lac	CG44153	Dscam3	sns	Fas1	wrapper	Fas3	CG7166
heterophilic cell-cell adhesion via plasma membrane cell adhesion molecules	The attachment of an adhesion molecule in one cell to a nonidentical adhesion molecule in an adjacent cell. [ISBN:0198506732] GO:0007157	beat-Va	mew	ds	beat-Vb	beat-VII	glec	beat-Ic	beat-Vc	Itgbn	beat-IIb	Nrt	beat-IIa	beat-IIIb	hbs	kirre	if	ft	beat-IIIc	beat-VI	beat-Ia	mys	ItgaPS4	Ama	ItgaPS5	sns	scb	beat-Ib	beat-IV	beat-IIIa
neuron cell-cell adhesion	The attachment of a neuron to another cell via adhesion molecules. [GOC:go_curators] GO:0007158	Nlg2	CG10339	bdl	Nlg1	Nlg3	Nlg4	Nrg
cell-matrix adhesion	The binding of a cell to the extracellular matrix via adhesion molecules. [GOC:hb] GO:0007160	tyn	if	Itgbn	Fit2	zye	mew	ItgaPS5	mesh	Pax	Ndg	mys	scb	dyl	ItgaPS4	Fit1	m	Ilk
negative regulation of cell adhesion	Any process that stops, prevents, or reduces the frequency, rate or extent of cell adhesion. [GOC:go_curators] GO:0007162	RanBPM	PlexA	NijA	PlexB
establishment or maintenance of cell polarity	Any cellular process that results in the specification, formation or maintenance of anisotropic intracellular organization or cell growth patterns. [GOC:mah] GO:0007163	fz	par-6	Exo84	RhoBTB	Lap1	Rac1	pk	Vps15	Rho1	Rac2	RhoU	Pi3K59F	fz3	ric8a	aPKC	fy	Dg	parvin	sn	crb	Cdc42	kay
establishment of tissue polarity	Coordinated organization of groups of cells in a tissue, such that they all orient to similar coordinates. [GOC:jid] GO:0007164	pk	ft
signal transduction	The cellular process in which a signal is conveyed to trigger a change in the activity or state of a cell. Signal transduction begins with reception of a signal (e.g. a ligand binding to a receptor or receptor activation by a stimulus such as light), or for signal transduction in the absence of ligand, signal-withdrawal or the activity of a constitutively active receptor. Signal transduction ends with regulation of a downstream cellular process, e.g. regulation of transcription or regulation of a metabolic process. Signal transduction covers signaling from receptors located on the surface of the cell and signaling via molecules located within the cell. For signaling between cells, signal transduction is restricted to events at and within the receiving cell. [GOC:go_curators, GOC:mtg_signaling_feb11] GO:0007165	drk	RhoGAP93B	Ank	dos	CkIalpha	CG5819	RanGAP	CG31183	RASSF8	CG8916	sgg	rdgBbeta	Pde8	CG3216	Gyc32E	nAChRalpha7	Pde1c	ball	fz4	sas	CG11437	RhoGAP15B	CG17026	CG6927	RhoGAP18B	dco	CG15478	CG6867	CG12344	Mos	Hpr1	Tehao	Snx27	Pde11	CG9389	Toll-9	wun2	SecCl	Ret	wake	Gapvd1	CG5790	Tsc1	gig	Takl1	Myo81F	14-3-3epsilon	Con	ckn	MstProx	pHCl-1	Gbp2	Ank2	GluClalpha	CG4168	nAChRalpha5	CG32568	Pka-C3	CG4950	nAChRalpha2	NtR	Toll-6	CG44838	HisCl1	drl	Cdk2	trc	Magi	Pde9	Rhp	nAChRalpha1	Grd	CG17029	dnt	nAChRalpha6	Crk	Cbl	Sur-8	CG7094	RhoGAP16F	dock	wnd	CG11425	RhoGAP102A	nAChRbeta3	Rdl	gish	pHCl-2	CG9391	Gp150	nAChRbeta2	CG14877	CG11426	ort	MESK2	Nrk	Cdc7	Plp	wun	sav	CG10738	Mob3	Takl2	pico	Lcch3	Ccn	mats	lili	18w	CG17028	CG30158	CG16721	CG12517	CG3529	CG9962	nAChRalpha3	Gbp3	CG13375	CG33958	Tak1	CG2577	CG10089	Rassf	clos	Hs2st	CG42788	Ocrl	Pde6	Toll-4	dnc	CG11438	Gyc76C	spri	alc	Tollo	CG12147	AMPKalpha	ksr	14-3-3zeta	Mob2	nAChRalpha4	CG34357	laza	Asator	CG14069	nAChRbeta1	CG8641	CG17027	Cip4	conv	bsd
cell surface receptor signaling pathway	The series of molecular signals initiated by activation of a receptor on the surface of a cell. The pathway begins with binding of an extracellular ligand to a cell surface receptor, or for receptors that signal in the absence of a ligand, by ligand-withdrawal or the activity of a constitutively active receptor. The pathway ends with regulation of a downstream cellular process, e.g. transcription. [GOC:bf, GOC:mah, GOC:pr, GOC:signaling] GO:0007166	stan	grk	mthl13	mthl6	CG15556	Pdfr	Cirl	mthl4	mthl10	Dh44-R1	Gpa2	Pdk1	mthl5	hec	Dh31-R	mthl3	CG11318	rl	CG15744	mthl2	mthl7	Snmp1	mth	RanBPM	mthl1	mthl11	mthl15	Krn	Dh44-R2	mthl12	spi
receptor guanylyl cyclase signaling pathway	The series of molecular signals initiated by an extracellular ligand binding to a receptor on the surface of the target cell where the receptor possesses guanylyl cyclase activity, and ending with the regulation of a downstream cellular process, e.g. transcription. [GOC:mah, GOC:signaling, PMID:16815030] GO:0007168	CG31183	CG34357	CG33958	Gyc76C	Nplp1	CG3216	Gyc32E	CG10738
transmembrane receptor protein tyrosine kinase signaling pathway	The series of molecular signals initiated by an extracellular ligand binding to a receptor on the surface of the target cell where the receptor possesses tyrosine kinase activity, and ending with the regulation of a downstream cellular process, e.g. transcription. [GOC:ceb, GOC:signaling] GO:0007169	htl	CG13398	FER	Ret	Ack-like	Shark	Src64B	Wsck	sev	Pvr	Ddr	Alk	CG15529	Egfr	tor	Shc	btl	InR	p130CAS	Cad96Ca	Ror	Dok	Nrk	Eph	Ack	jeb	ave	CG3277	drl	Drl-2	mask	Src42A	cnk	dnt	Tie
activation of transmembrane receptor protein tyrosine kinase activity	Any process that initiates the activity of the inactive transmembrane receptor protein tyrosine kinase activity. [GOC:dph, GOC:tb] GO:0007171	CG41520
signal complex assembly	The aggregation, arrangement and bonding together of a set of components to form a complex capable of relaying a signal within a cell. [GOC:bf, GOC:signaling, PMID:9646862] GO:0007172	Fak
epidermal growth factor receptor signaling pathway	The series of molecular signals initiated by binding of a ligand to the tyrosine kinase receptor EGFR (ERBB1) on the surface of a cell. The pathway ends with regulation of a downstream cellular process, e.g. transcription. [GOC:ceb] GO:0007173	drk	grk	Dsor1	Zpr1	Egfr	aop	spen	Shc	phyl	csw	ttk	gro	cic	Ras85D	Vav	rl	Raf	ksr	ebi	pnt	ave	vn	Sos	Krn	cnk	spi
negative regulation of epidermal growth factor-activated receptor activity	Any process that stops, prevents, or reduces the frequency, rate or extent of EGF-activated receptor activity. [GOC:go_curators] GO:0007175	Cbl	mir-279	kek1	mir-996	aos
transforming growth factor beta receptor signaling pathway	The series of molecular signals initiated by an extracellular ligand binding to a transforming growth factor beta receptor on the surface of a target cell, and ending with the regulation of a downstream cellular process, e.g. transcription. [GOC:BHF, GOC:mah, GOC:signaling] GO:0007179	Mad	Dad	Med	Smox
transmembrane receptor protein tyrosine phosphatase signaling pathway	The series of molecular signals initiated by an extracellular ligand binding to a receptor on the surface of the target cell where the receptor possesses protein tyrosine phosphatase activity, and ending with the regulation of a downstream cellular process, e.g. transcription. [GOC:mah, GOC:signaling] GO:0007185	Gp150	ckn
G protein-coupled receptor signaling pathway	The series of molecular signals initiated by a ligand binding to its receptor, in which the  activated receptor promotes the exchange of GDP for GTP on the alpha-subunit of an associated heterotrimeric G-protein complex. The GTP-bound activated alpha-G-protein then dissociates from the beta- and gamma-subunits to further transmit the signal within the cell. The pathway begins with receptor-ligand interaction, and ends with regulation of a downstream cellular process.  The pathway can start from the plasma membrane, Golgi or nuclear membrane. [GOC:bf, GOC:mah, PMID:16902576, PMID:24568158, Wikipedia:G_protein-coupled_receptor] GO:0007186	fz	Theseus	5-HT2B	CG8642	CCKLR-17D1	CG13575	Gpa2	PK2-R1	mthl8	PK2-R2	mthl14	Rh5	Dh31-R	CG13579	Gpb5	PK1-R	MsR2	Gbeta76C	Gprk1	ETHR	Rh4	mthl2	RhoGEF2	TkR86C	mthl1	TkR99D	CNMa	TyrRII	TyrR	Dh44-R2	mthl12	Dh31	Gbeta13F	CCKLR-17D3	mthl6	CCAP-R	CG12290	CG14340	CG15556	CG10359	CG1889	CG9304	Pdfr	Pburs	rk	Octbeta1R	Octbeta2R	Rh6	mAChR-C	CG11318	CG31760	Gbeta5	CG15614	ninaE	Ggamma30A	fog	ric8a	AstA-R2	AdoR	Rh7	CG43324	GABA-B-R1	Ggamma1	Rh2	Tre1	mAChR-B	CapaR	SIFaR	Mip	Cirl	Dup99B	mthl4	mthl10	Octbeta3R	Galphao	mthl5	hec	sofe	DopEcR	loco	mthl3	Dop2R	CCHa2-R	GABA-B-R3	Proc-R	mthl7	Akh	Trissin	AstA-R1	GABA-B-R2	RYa	CCHa1-R	mthl11	smog	MsR1	Lk	dcma	Dh44	Lkr	CG32447	Octalpha2R	AstC-R1	stan	CG13995	CG32547	ETH	mthl13	Dop1R2	NPF	TrissinR	CG30340	CG33639	Dh44-R1	CG43795	Lgr1	Lgr4	Lgr3	Rh3	CG30281	CrzR	RYa-R	CG13229	AkhR	CG4313	AstC-R2	NPFR	CG15744	CNMaR	Galphai	CG31140	SP	moody	mth	Galphas	mthl15	mthl9	FMRFaR	CG7497	SPR	sNPF-R
G protein-coupled receptor signaling pathway, coupled to cyclic nucleotide second messenger	A G protein-coupled receptor signaling pathway in which the signal is transmitted via the activation or inhibition of a nucleotide cyclase activity and a subsequent change in the concentration of a cyclic nucleotide. [GOC:mah, GOC:signaling, ISBN:0815316194] GO:0007187	Oamb	Dop1R1	mAChR-B	5-HT2B	mAChR-A	5-HT1A	5-HT2A	5-HT7	5-HT1B
adenylate cyclase-modulating G protein-coupled receptor signaling pathway	A G protein-coupled receptor signaling pathway in which the signal is transmitted via the activation or inhibition of adenylyl cyclase activity and a subsequent change in the intracellular concentration of cyclic AMP (cAMP). [GOC:mah, GOC:signaling, ISBN:0815316194] GO:0007188	Oamb	Dh44-R1	Octbeta1R	CG30054	Galphao	Galphaq	hec	Galphai	Galphaf	Dh44-R2	cta	Galphas	Dh31-R	Pdfr	CG17760
adenylate cyclase-activating G protein-coupled receptor signaling pathway	A G protein-coupled receptor signaling pathway in which the signal is transmitted via the activation of adenylyl cyclase activity and a subsequent increase in the intracellular concentration of cyclic AMP (cAMP). [GOC:dph, GOC:mah, GOC:signaling, GOC:tb, ISBN:0815316194] GO:0007189	Dh31	Ac76E	CG15556	Ac13E	Cirl	ACXB	Pdfr	ACXE	rk	Octbeta1R	Octbeta3R	Ac3	Lgr1	Lgr4	Octbeta2R	Lgr3	CG32301	DopEcR	Pdf	CG32305	CG11318	Ac78C	CG43373	ACXC	AdoR	ACXD	rut	CG7497	Ilp8	ACXA
activation of adenylate cyclase activity	Any process that initiates the activity of the inactive enzyme adenylate cyclase. [GOC:ai] GO:0007190	rk	amn	Lgr1	Lgr4	Lgr3
adenylate cyclase-activating dopamine receptor signaling pathway	An adenylate cyclase-activating G protein-coupled receptor signaling pathway initiated by dopamine binding to its receptor, and ending with the regulation of a downstream cellular process. [GOC:mah, GOC:signaling] GO:0007191	Galphaf	Galphas	Dop1R1	Dop1R2
adenylate cyclase-activating serotonin receptor signaling pathway	An adenylate cyclase-activating G protein-coupled receptor signaling pathway initiated by serotonin binding to its receptor, and ending with the regulation of a downstream cellular process. [GOC:dph, GOC:mah, GOC:signaling, GOC:tb] GO:0007192	5-HT7
adenylate cyclase-inhibiting G protein-coupled receptor signaling pathway	A G protein-coupled receptor signaling pathway in which the signal is transmitted via the inhibition of adenylyl cyclase activity and a subsequent decrease in the intracellular concentration of cyclic AMP (cAMP). [GOC:dph, GOC:mah, GOC:signaling, GOC:tb, ISBN:0815316194] GO:0007193	ACXE	Octalpha2R	GABA-B-R1	MsR1	CG43373	MsR2	TyrRII	smo	Ac76E	Ilp4	ACXC	ACXA	CG32301	GABA-B-R2	ACXD	CG32305	ACXB
negative regulation of adenylate cyclase activity	Any process that stops, prevents, or reduces the frequency, rate or extent of adenylate cyclase activity. [GOC:go_curators] GO:0007194	NPFR
adenylate cyclase-inhibiting G protein-coupled acetylcholine receptor signaling pathway	An adenylate cyclase-inhibiting G protein-coupled receptor signaling pathway initiated by acetylcholine binding to its receptor, and ending with the regulation of a downstream cellular process. [GOC:dph, GOC:mah, GOC:signaling, GOC:tb] GO:0007197	mAChR-A
adenylate cyclase-inhibiting serotonin receptor signaling pathway	An adenylate cyclase-inhibiting G protein-coupled receptor signaling pathway initiated by serotonin binding to its receptor, and ending with the regulation of a downstream cellular process. [GOC:dph, GOC:mah, GOC:signaling, GOC:tb] GO:0007198	5-HT1B	5-HT1A
phospholipase C-activating G protein-coupled receptor signaling pathway	A G protein-coupled receptor signaling pathway in which the signal is transmitted via the  activation of phospholipase C (PLC) and a subsequent increase in the intracellular concentration of inositol trisphosphate (IP3) and diacylglycerol (DAG). [GOC:dph, GOC:mah, GOC:signaling, GOC:tb, ISBN:0815316194] GO:0007200	Ggamma30A	mtt	mAChR-A
activation of phospholipase C activity	The initiation of the activity of the inactive enzyme phospolipase C as the result of The series of molecular signals generated as a consequence of a G protein-coupled receptor binding to its physiological ligand. [GOC:dph, GOC:mah, GOC:tb, PMID:8280098] GO:0007202	Gbeta76C	Galphaq
positive regulation of cytosolic calcium ion concentration	Any process that increases the concentration of calcium ions in the cytosol. [GOC:ai] GO:0007204	FMRFa	FMRFaR	Lk	Dsk	CG7497	mir-14	Lkr	CCKLR-17D1	Capa
protein kinase C-activating G protein-coupled receptor signaling pathway	The series of molecular signals generated as a consequence of a G protein-coupled receptor binding to its physiological ligand, where the pathway proceeds with activation of protein kinase C (PKC). PKC is activated by second messengers including diacylglycerol (DAG). [GOC:mah, GOC:signaling] GO:0007205	Dgk	CG34384	Dgkepsilon	CG31140	rdgA
phospholipase C-activating serotonin receptor signaling pathway	A phospholipase C-activating receptor G protein-coupled receptor signaling pathway initiated by serotonin binding to its receptor on the surface of a target cell, and ending with the regulation of a downstream cellular process, e.g. transcription. [GOC:dph, GOC:mah, GOC:signaling, GOC:tb] GO:0007208	5-HT1B	5-HT1A
serotonin receptor signaling pathway	The series of molecular signals generated as a consequence of a serotonin receptor binding to one of its physiological ligands. [GOC:mah] GO:0007210	5-HT2B	5-HT1A	5-HT2A	5-HT7	5-HT1B
octopamine or tyramine signaling pathway	A G protein-coupled receptor signaling pathway initiated by octopamine or tyramine binding to their receptor on the surface of a target cell, and ending with the regulation of a downstream cellular process, e.g. transcription, and ending with the regulation of a downstream cellular process. Octopamine and tyramine are decarboxylation products of tyrosine, and are the invertebrate counterparts of the vertebrate adrenergic transmitters. [GOC:mah, PMID:15355245] GO:0007211	Oct-TyrR	Oamb	TyrR
dopamine receptor signaling pathway	The series of molecular signals generated as a consequence of a dopamine receptor binding to one of its physiological ligands. [GOC:mah, PMID:21711983] GO:0007212	Gbeta5	Dop1R1	Dop2R	Dop1R2
G protein-coupled acetylcholine receptor signaling pathway	A G protein-coupled receptor signaling pathway initiated by a ligand binding to an acetylcholine receptor on the surface of a target cell, and ends with regulation of a downstream cellular process, e.g. transcription. [GOC:mah, ISBN:0815316194] GO:0007213	mAChR-A	mAChR-C	mAChR-B
gamma-aminobutyric acid signaling pathway	The series of molecular signals generated by the binding of gamma-aminobutyric acid (GABA, 4-aminobutyrate), an amino acid which acts as a neurotransmitter in some organisms, to its receptor on the surface of a target cell. [GOC:mah] GO:0007214	GABA-B-R3	GABA-B-R2	GABA-B-R1	Lztr1
G protein-coupled glutamate receptor signaling pathway	A G protein-coupled receptor signaling pathway initiated by glutamate binding to its receptor on the surface of a target cell, and ending with the regulation of a downstream cellular process. [GOC:mah, GOC:signaling, PMID:9131252] GO:0007216	mGluR	boss	homer	CG32447
tachykinin receptor signaling pathway	A G protein-coupled receptor signaling pathway initiated by tachykinin binding to its receptor on the surface of a target cell, and ending with the regulation of a downstream cellular process. Tachykinin is a short peptide with the terminal sequence (Phe-X-Gly-Leu-Met-NH2). [GOC:mah, PMID:14723970] GO:0007217	NPFR	Tk	TkR99D	TkR86C
neuropeptide signaling pathway	A G protein-coupled receptor signaling pathway initiated by a neuropeptide binding to its receptor on the surface of a target cell, and ending with the regulation of a downstream cellular process. [GOC:mah, ISBN:0815316194] GO:0007218	SIFa	AstC-R1	CG13995	CG32547	Proc	CCKLR-17D3	ETH	CapaR	7B2	CCAP-R	SIFaR	NPF	CCKLR-17D1	Mip	Pdfr	CG13575	FMRFa	Nplp2	rk	Dsk	amn	Nplp4	PK2-R1	Tk	PK2-R2	CCHa1	CrzR	CG13579	Pdf	RYa-R	Capa	PK1-R	CCHa2-R	Eh	Ms	MsR2	AstC-R2	NPFR	Nplp1	Proc-R	AstA-R2	CNMaR	Akh	Nplp3	TkR86C	AstA-R1	CCHa1-R	TkR99D	ITP	FMRFaR	MsR1	Hug	CCAP	Lk	Crz	CCHa2	AstA	sNPF-R	sNPF
Notch signaling pathway	The series of molecular signals initiated by an extracellular ligand binding to the receptor Notch on the surface of a target cell, and ending with the regulation of a downstream cellular process, e.g. transcription. [GOC:go_curators, GOC:signaling] GO:0007219	Dl	Ser	TfAP-2	pen-2	dx	sno	mib1	Psn	Tace	Kul	uif	Nle	mam	O-fut1	N	wry	Nct	Su(H)	kuz	aph-1
Notch receptor processing	The series of successive proteolytic cleavages of the Notch protein, which result in an active form of the receptor. [PMID:12651094, PMID:14986688] GO:0007220	g	kuz	aph-1	rb	dor	cm	hbs	pen-2	Nct	dx	Rab5	lt	Psn	Tace	car
smoothened signaling pathway	The series of molecular signals generated as a consequence of activation of the transmembrane protein Smoothened. [GOC:mah, PMID:15205520] GO:0007224	Rab23	smo	hh	ci	cos	disp	fu	ptc	ihog	Roc1a	nej	Vps26	shf	boi
patched ligand maturation	The posttranslational modification of members of the Hedgehog family of signaling proteins in order for Hedgehog to exert its biological activity. These modifications include cleavage of its signal sequence, autocatalytic protein cleavage and the attachment of sterol groups. [PMID:15057936] GO:0007225	disp	rasp
positive regulation of hh target transcription factor activity	Any process that increases the activity of a transcription factor that activates transcription of Hedgehog-target genes in response to Smoothened signaling. In Drosophila, Cubitus interruptus (Ci) is the only identified transcription factor so far in the Hedgehog signaling pathway. In vertebrates, members of the Gli protein family are activated in this way. Activation of the Gli/Ci transcription factor is distinct from its stabilization, when proteolytic cleavage is inhibited. [GOC:dph, GOC:tb, PMID:11912487, PMID:15057936] GO:0007228	fu
integrin-mediated signaling pathway	The series of molecular signals initiated by an extracellular ligand binding to an integrin on the surface of a target cell, and ending with the regulation of a downstream cellular process, e.g. transcription. [GOC:mah, GOC:signaling] GO:0007229	if	Itgbn	ics	Fit2	blo	mew	ItgaPS5	mys	ItgaPS4	Fit1	Ilk
I-kappaB kinase/NF-kappaB signaling	The process in which a signal is passed on to downstream components within the cell through the I-kappaB-kinase (IKK)-dependent activation of NF-kappaB. The cascade begins with activation of a trimeric IKK complex (consisting of catalytic kinase subunits IKKalpha and/or IKKbeta, and the regulatory scaffold protein NEMO) and ends with the regulation of transcription of target genes by NF-kappaB. In a resting state, NF-kappaB dimers are bound to I-kappaB proteins, sequestering NF-kappaB in the cytoplasm. Phosphorylation of I-kappaB targets I-kappaB for ubiquitination and proteasomal degradation, thus releasing the NF-kappaB dimers, which can translocate to the nucleus to bind DNA and regulate transcription. [GOC:bf, GOC:jl, PMID:12773372, Reactome:R-HSA-209560] GO:0007249	CG10257	Tak1	dl	kappaB-Ras	Dif
activation of NF-kappaB-inducing kinase activity	The stimulation of the activity of NF-kappaB-inducing kinase through phosphorylation at specific residues. [GOC:jl, PMID:12773372] GO:0007250	Traf4
cytoplasmic sequestering of NF-kappaB	The selective interaction of the transcription factor NF-kappaB with specific molecules in the cytoplasm, thereby inhibiting its translocation into the nucleus. [GOC:jl] GO:0007253	cact
JNK cascade	An intracellular protein kinase cascade containing at least a JNK (a MAPK), a JNKK (a MAPKK) and a JUN3K (a MAP3K). The cascade can also contain an additional tier: the upstream MAP4K. The kinases in each tier phosphorylate and activate the kinases in the downstream tier to transmit a signal within a cell. [GOC:bf, GOC:signaling, PMID:11790549, PMID:20811974] GO:0007254	msn	Mkk4	Aplip1	lic	slpr	Shark	puc	Tak1	Btk	Mtl	Rac2	hep	hppy	Gadd45	Jra	bsk	Rac1
JUN phosphorylation	The process of introducing a phosphate group into a JUN protein. [GOC:jl] GO:0007258	bsk
receptor signaling pathway via JAK-STAT	Any process in which STAT proteins (Signal Transducers and Activators of Transcription) and JAK (Janus Activated Kinase) proteins convey a signal to trigger a change in the activity or state of a cell. The receptor signaling pathway via JAK-STAT begins with activation of a receptor and proceeeds through STAT protein activation by members of the JAK family of tyrosine kinases. STAT proteins dimerize and subsequently translocate to the nucleus. The pathway ends with regulation of target gene expression by STAT proteins. [GOC:bf, GOC:jl, GOC:signaling, PMID:12039028] GO:0007259	upd1	upd3	Stat92E	dome	upd2	RanBPM	hop
tyrosine phosphorylation of STAT protein	The process of introducing a phosphate group to a tyrosine residue of a STAT (Signal Transducer and Activator of Transcription) protein. [GOC:jl, PMID:10918594] GO:0007260	hop
nitric oxide mediated signal transduction	Any intracellular signal transduction in which the signal is passed on within the cell via nitric oxide (NO). Includes synthesis of nitric oxide, receptors/sensors for nitric oxide (such as soluble guanylyl cyclase/sGC) and downstream effectors that further transmit the signal within the cell. Nitric oxide transmits its downstream effects through either cyclic GMP (cGMP)-dependent or independent mechanisms. [GOC:jl, PMID:21549190] GO:0007263	Nos
small GTPase mediated signal transduction	The series of molecular signals in which a small monomeric GTPase relays a signal. [GOC:mah] GO:0007264	Rgk1	RhoBTB	Rac1	RhoL	Rho1	Rgk3	RhoU	strat	Rheb	RhoGAP54D	spg	CdGAPr	Rgk2	RhoGAP68F	Gdi	Rlip	sif	Miro	CG9098	CG8500	Rep
Ras protein signal transduction	The series of molecular signals within the cell that are mediated by a member of the Ras superfamily of proteins switching to a GTP-bound active state. [GOC:bf] GO:0007265	CG34393	drk	Nf1	Rgl	CG5555	CRMP	Epac	PlexA	C3G	Ric	CG4853	RalGPS	Ras85D	PDZ-GEF	Raf	Dok	ksr	Rala	Sos	CG7369	Plzf	Ras64B	Lrr47
Rho protein signal transduction	The series of molecular signals within the cell that are mediated by a member of the Rho family of proteins switching to a GTP-bound active state. [GOC:bf] GO:0007266	RhoGAP71E	RacGAP84C	CG8907	cv-c	RhoGAP100F	RhoGAP19D	alpha-Catr	sti	Rac2	RhoGAPp190	Graf	Mtl	Rok	CG42674	aru	RhoGAP68F	tum	Cdc42	cta	RhoGDI
cell-cell signaling	Any process that mediates the transfer of information from one cell to another. This process includes signal transduction in the receiving cell and, where applicable, release of a ligand and any processes that actively facilitate its transport and presentation to the receiving cell.  Examples include signaling via soluble ligands, via cell adhesion molecules and via gap junctions. [GOC:dos, GOC:mah] GO:0007267	fj	Mer
chemical synaptic transmission	The vesicular release of classical neurotransmitter molecules from a presynapse, across a chemical synapse, the subsequent activation of neurotransmitter receptors at the postsynapse of a target cell (neuron, muscle, or secretory cell) and the effects of this activation on the postsynaptic membrane potential and ionic composition of the postsynaptic cytosol. This process encompasses both spontaneous and evoked release of neurotransmitter and all parts of synaptic vesicle exocytosis. Evoked transmission starts with the arrival of an action potential at the presynapse. [GOC:jl, MeSH:D009435] GO:0007268	Pgk	5-HT2B	5-HT1B	Syt1	Nrx-1	CG8916	nAChRalpha7	sesB	Ace	Srpk79D	CG6927	brp	Csas	rut	Abl	Nmdar1	Ent2	CG12344	dlg1	SecCl	scramb2	stnB	Cep89	Shab	Sec8	GluRIIA	Dop1R1	pHCl-1	Hip14	Fmr1	GluClalpha	nAChRalpha5	Nlg4	nAChRalpha2	NtR	Frq2	AdoR	cpo	HisCl1	cac	pAbp	dtr	Sap47	CaMKII	nAChRalpha1	shi	Grd	unc-13	nAChRalpha6	kcc	mAChR-B	mAChR-A	nAChRbeta3	Rdl	Nlg2	pum	Shal	pHCl-2	sky	Atpalpha	nAChRbeta2	ort	Eaat1	Rop	GluRIIC	5-HT7	Ipp	Lcch3	Oamb	gsb	Chc	5-HT2A	CDase	Ir75c	Ir64a	Acsl	Frq1	Nlg1	nAChRalpha3	5-HT1A	CG10339	Ir75a	lap	dnc	CG13531	Galphas	X11Lbeta	nAChRalpha4	scramb1	nAChRbeta1	stmA	alphaSnap	Nlg3	X11L	VAChT
neurotransmitter secretion	The regulated release of neurotransmitter from the presynapse into the synaptic cleft via calcium-regulated exocytosis during synaptic transmission. [GOC:dph] GO:0007269	Snap24	Frq1	Sec6	Sec10	unc-13	Exo84	HDAC6	veli	Arl1	CanB2	Syb	Syt1	Arl8	Sec8	Vap33	Arl2	Exo70	Sec5	Arf1	unc-13-4A	comt	Hsc70-4	Nsf2	Syx16	nej	Syn	CanB	Rab3-GAP	Cadps	gammaSnap1	Arf4	Syt4	Snap25	Rop	brp	Frq2	nSyb	Rab3-GEF	Vps45	Rab3	Gdi	gammaSnap2	CASK	Sytalpha	cac	alphaSnap	Letm1	stac	Snapin	Arf6	Syx1A	Rep
neuron-neuron synaptic transmission	The process of synaptic transmission from a neuron to another neuron across a synapse. [GOC:add, GOC:dos, GOC:jl, MeSH:D009435] GO:0007270	fusl	lap	sd-2	sd-1	sd-4	sd-14	sd-9	sd-6	svp	sd-8	sd-3	sd-10	cdm	sd-11	sd-13
synaptic transmission, cholinergic	The vesicular release of acetylcholine from a presynapse, across a chemical synapse, the subsequent activation of dopamine receptors at the postsynapse of a target cell (neuron, muscle, or secretory cell) and the effects of this activation on the postsynaptic membrane potential and ionic composition of the postsynaptic cytosol. This process encompasses both spontaneous and evoked release of neurotransmitter and all parts of synaptic vesicle exocytosis. Evoked transmission starts with the arrival of an action potential at the presynapse. [GOC:dos, Wikipedia:Cholinergic] GO:0007271	nAChRbeta1	CG1909	RIC-3	nAChRalpha2	mAChR-B	nAChRalpha1	nAChRalpha7	nAChRbeta3	nAChRbeta2	nAChRalpha6
ensheathment of neurons	The process in which glial cells envelop neuronal cell bodies and/or axons to form an insulating layer. This can take the form of myelinating or non-myelinating ensheathment. [GOC:dgh, GOC:dph, GOC:tb] GO:0007272	sws
neuromuscular synaptic transmission	The process of synaptic transmission from a neuron to a muscle, across a synapse. [GOC:dos, GOC:jl, MeSH:D009435] GO:0007274	Neto	Scamp	cv-c	Slob	be	beag	Smg6	Nlg2	Nrx-1	Fsn	GluRIIA	fusl	Blos1	apt	comt	Pink1	Rbp	GluRIIE	Nsf2	sky	twf	Ten-m	nonC	Smu1	tkv	Tbce	Upf2	Smn	Snap25	brp	Pka-R1	Ten-a	wit	alpha-Spec	GluRIIC	SERCA	RhoGAP92B	rut	Syx18	Rim	wrd	TBPH	CASK	CG5541	Dys	GluRIID	ChAT	P32	cpx	alphaSnap	nwk	Cdc42	gbb	stj	GluRIIB	beta-Spec	Syx1A
multicellular organism development	The biological process whose specific outcome is the progression of a multicellular organism over time from an initial condition (e.g. a zygote or a young adult) to a later condition (e.g. a multicellular animal or an aged adult). [GOC:dph, GOC:ems, GOC:isa_complete, GOC:tb] GO:0007275	CSN5	Spred	ar	tamo	karr	vri	CG2681	Cp19	Cp16	Cp18	Cp15	Dcp-1	MBD-like	Top1	bnb
gamete generation	The generation and maintenance of gametes in a multicellular organism. A gamete is a haploid reproductive cell. [GOC:ems, GOC:mtg_sensu] GO:0007276	bel	ord	bam	vas	mei-P26	mamo
pole cell development	The process whose specific outcome is the progression of the pole cell over time, from its formation to the mature structure. [GOC:jid] GO:0007277	wun2	CycE	pgc	tud	rump	RhoGEF2	lost
pole cell fate determination	The cell fate determination process in which a cell becomes capable of differentiating autonomously into a pole cell regardless of its environment; upon determination, the cell fate cannot be reversed. [GOC:go_curators] GO:0007278	gcl	tor	tsl	Cul3
pole cell formation	Formation of a small group of cells (pole cells) at the posterior pole of the insect blastula. They are the first cells to cellularize after the arrival of nuclei at the end of the syncytial blastula stage and are the precursors to the insect germ cells. [GOC:bf, PMID:9988212] GO:0007279	mt:lrRNA	scra	AGO2	Dhc64C	Dcr-1	TER94	gcl	osk	gs(1)N26	Fmr1	aurA	eIF4A	aub	dia	mt:srRNA	cort	cnn	piwi	me31B	grau	MCPH1	Lasp	tacc
pole cell migration	The directed movement of a pole cell (germline progenitors in insects) from its site of production at the posterior pole of the embryo through to the site where the gonads will form. [GOC:bf, PMID:9988212] GO:0007280	wun2	htl	abd-A	nos	14-3-3epsilon	pum	Hmgcr	tor	byn	pgc	disp	tin	wun	Abd-B	foi	Cerk	wntD	AdamTS-A	hh	Mulk	gus	Tre1
germ cell development	The process whose specific outcome is the progression of an immature germ cell over time, from its formation to the mature structure (gamete). A germ cell is any reproductive cell in a multicellular organism. [GOC:go_curators] GO:0007281	CSN5	wun2	egh	mir-969	Nup358	Ctr9	Jafrac1	bgcn	nclb	tsl	mei-P26	lok	Cul2	mir-9c	shg	dpp	stau	gcl	tj	CSN3	nos	pum	kay	osk	Tet	Fmr1	CSN7	CSN4	EcR	orb	elav	l(3)mbt	bru1	out	pgc	CSN1b	Nop60B	tud	Akap200	fs(1)Yb	Cul5	alien	otu	Lis-1	CSN6	SmB	usp	zpg	gus	Nup154	Tre1	ecd
cystoblast division	Any of the rounds of incomplete mitosis undergone by a cystoblast to form a cyst of interconnected cells. [PMID:21452446] GO:0007282	hfp	hts	enc	bgcn	bam	chb	Dhc64C	sip	asp
spermatogenesis	The developmental process by which male germ line stem cells self renew or give rise to successive cell types resulting in the development of a spermatozoa. [GOC:jid, ISBN:9780878933846, PMID:28073824, PMID:30990821] GO:0007283	lncRNA:CR43802	RacGAP84C	lncRNA:TS1	Yip1d1	lncRNA:CR43862	Mst84Db	exu	dolly-2	lncRNA:CR45542	U2A	lncRNA:CR43484	Brr2	lds	twe	ACXB	HtrA2	lncRNA:CR43753	nos	ms(3)Z5802	Diap1	Mst84Dc	Mst84Da	Sf3b5	ms(3)76Ba	lncRNA:TS2	tbrd-2	ctp	piwi	Pka-R1	ms(3)Z3741	lncRNA:CR43306	Inx2	lup-4	achi	ACXA	Mi-2	mud	Sf3a1	mael	sfl	snRNP-U1-70K	shu	spag4	tej	Mst84Dd	ste24b	Hsp60C	dolly-1	mei-P26	aly	mil	lncRNA:TS18	Syx5	fwd	kmg	crl	Mst89B	Imp	lncRNA:CR45727	tra2	mt:Cyt-b	DnaJ-60	Prp8	Hip14	Ctr1C	ms(3)Z2203	dila	eIF4G2	Trl	unc	Mst87F	hyd	Mst36Fa	ste24c	Raf	Mst36Fb	lncRNA:CR43414	comr	moz	nesd	sip	slmo	lncRNA:TS3	ms(3)Z3-5231	bel	pAbp	spno	vis	lup-3	nht	ifc	Lasp	Hrb27C	Nup154	alphaTub84D	CG30075	Rcd7	topi	bgcn	lncRNA:CR42858	pcm	dj	wnd	lncRNA:TS17	CG14341	Rae1	ms(2)Fra-15	Pex16	vib	sa	ms(2)35Bj	Tudor-SN	lncRNA:CR42859	lncRNA:TS26	lncRNA:CR43282	ms(2)Fra-39	eIF4E3	bam	eya	lncRNA:CR43416	CG14079	ms(2)35Bi	lncRNA:CR44420	mip40	ms(2)Fra-4	ms(2)35Eb	Iswi	Tasp1	ms(2)Fra-38	lncRNA:CR43356	ERR	park	fzo	lncRNA:TS27	Cul3	PAPLA1	Lis-1	SmB	Cyp40	can	ms(3)Z1190	mia	lncRNA:CR44371	Psi	lncRNA:TS23	Mer	ms(2)Fra-1	mtsh	orb2	fbl	lncRNA:CR44412	bol	lncRNA:CR44585	hmw	TTLL3B	wuho	Rcd-1r	uri	l(3)72De	Ddx1	Kap-alpha1	asun	jar	Lam	lncRNA:CR43848	pag	Eip74EF	tho	Grip84	DCTN5-p25	ACXC	ms(2)35Dj	dmrt11E	aPKC	lncRNA:CR44344	Pkd2	asRNA:TS15	so	Dic61B	lncRNA:CR43852	Trs20	zpg	lncRNA:CR45670	tbrd-1	Lar	Arf6
spermatogonial cell division	The mitotic divisions of the primary spermatogonial cell (a primordial male germ cell) to form secondary spermatogonia (primary spermatocytes). [GOC:bf, GOC:pr, ISBN:0879694238] GO:0007284	how	Cdk1	Myt1	bam
primary spermatocyte growth	The phase of growth and gene expression that male germ cells undergo as they enter the spermatocyte stage. The cells grow in volume and transcribe most of the gene products needed for the morphological events that follow meiosis. [GOC:jid, ISBN:0879694238] GO:0007285	Pex10	Pex2	InR	chico
spermatid development	The process whose specific outcome is the progression of a spermatid over time, from its formation to the mature structure. [GOC:dph, GOC:go_curators] GO:0007286	Pex12	Exo84	Cby	aly	sa	mia	Sec8	Adgf-A2	WASp	Mst98Ca	Mst98Cb	heph	Dlc90F	EndoG	ProtA	Ack	Pex10	sktl	Pex2	sns	Cdc42	ProtB	Vrp1	nmd	can	Bruce
Nebenkern assembly	Fusion of mitochondria during insect spermatid differentiation to form two masses, which wrap around each other to form a densely packed sphere called the Nebenkern. [GOC:bf, ISBN:0879694238, PMID:9550716] GO:0007287	nkg	dud	knon	milt	fzo
sperm axoneme assembly	The assembly and organization of the sperm flagellar axoneme, the bundle of microtubules and associated proteins that forms the core of the eukaryotic sperm flagellum, and is responsible for movement. [GOC:bf, GOC:cilia, ISBN:0198547684] GO:0007288	ana1	Mst84Dd	Mst84Db	tctn	wrl	Cby	lup-1	CG34297	orb2	hmw	CG6980	Fmr1	Mst84Dc	Klp59D	dila	Mst84Da	lup-2	Klp64D	asl	Bug22	SAK	CG34124	B9d2	CG34274	Cep135	Kap3	alphaTub84D	CG31294	nsr
spermatid nucleus differentiation	The specialization of the spermatid nucleus during the development of a spermatid into a mature male gamete competent for fertilization. [GOC:bf, GOC:dph, GOC:jl, GOC:mah] GO:0007289	Diap1	hyd	pAbp	driceless	Ance
spermatid nucleus elongation	The change in shape of the spermatid nucleus from a spherical structure to an elongated organelle, during the latter part of spermatid differentiation. [GOC:bf, GOC:dph, GOC:jl, GOC:mah, ISBN:0879694238] GO:0007290	ctp	fws	scat	Prosalpha6T
sperm individualization	The resolution of the male germline syncytium or cyst into individual gametes by packaging each spermatid into its own plasma membrane. [GOC:bf, PMID:9550716] GO:0007291	HBS1	Taz	Rsph3	nes	Npc1a	blanks	ScsbetaA	dj	dud	eIF3m	gdrd	Pif1A	Mer	cmb	mlt	peo	scat	soti	sw	gish	didum	nkg	orb2	poe	gudu	yuri	hmw	TTLL3B	klhl10	ntc	Cyt-c-d	heph	Ance	jar	Duba	Act5C	Fadd	Dronc	EcR	Dark	Osbp	Dredd	aux	ctp	Pen	Bug22	porin	oys	Cds	Ack	eIF2A	Cul3	Past1	fan	shi	Chc	Lasp	pelo	nsr	Prosalpha6T
female gamete generation	Generation of the female gamete; specialised haploid cells produced by meiosis and along with a male gamete takes part in sexual reproduction. [GOC:dph, ISBN:0198506732] GO:0007292	ppan
germarium-derived egg chamber formation	Construction of a stage-1 egg chamber in the anterior part of the germarium, from the progeny of germ-line and somatic stem cells. An example of this is found in Drosophila melanogaster. [GOC:mtg_sensu, ISBN:0879694238] GO:0007293	Nprl2	Csk	egh	enc	Src64B	4B7-11	armi	vas	CycJ	slmb	fu	Nup44A	N	brn	del	Smurf	sosie	mio	Cul5	vret	fng	sqd	BicD	Inx2	Dg	spno	Nprl3	Rab6	Pi4KIIIalpha
germarium-derived oocyte fate determination	The cell fate determination process in which a germarium-derived cell becomes capable of differentiating autonomously into an oocyte cell regardless of its environment; upon determination, the cell fate cannot be reversed. An example of this is found in Drosophila melanogaster. [GOC:mtg_sensu, ISBN:0879694238] GO:0007294	par-1	spn-B	enc	cpa	Dhc64C	pasha	Dcr-1	14-3-3epsilon	hts	dap	spn-D	mus301	egl	Fmr1	spn-A	drosha	spn-E	piwi	baz	AGO1	alpha-Spec	14-3-3zeta	aPKC	tsu	BicD	Lis-1	nudE
growth of a germarium-derived egg chamber	Growth of the egg chamber between the time it leaves the germarium and the onset of vitellogenesis. During this time both nurse cells and the oocyte undergo developmental changes including nuclear organization and cytoplasmic growth. An example of this is found in Drosophila melanogaster. [GOC:mtg_sensu, ISBN:0879694238] GO:0007295	Dg	kug	Septin2	shd	Nup154	Cul5	chico	Cul2	Rab10	Plod
vitellogenesis	The production of yolk. Yolk is a mixture of materials used for embryonic nutrition. [GOC:dph, ISBN:0879694238] GO:0007296	EndoB	jagn	chico
ovarian follicle cell migration	The directed movement of an ovarian follicle cell that takes place during oogenesis. During egg chamber formation, follicle cells migrate to envelop the germ-line cysts and move in between cysts. At stage 10B, follicle cells migrate centripetally between the nurse cells and the oocyte, enclosing the anterior of the egg. An example of this is found in Drosophila melanogaster. [GOC:mtg_sensu, PMID:10822261] GO:0007297	Ppcs	BicC	bwk	kel	cup	sosie	18w	Ppat-Dpck	bun	N	jar	sqd	kay
border follicle cell migration	The directed movement of a border cell through the nurse cells to reach the oocyte. An example of this is found in Drosophila melanogaster. [GOC:mtg_sensu, PMID:10822261] GO:0007298	Rab7	fz	ab	Rab11	cpb	l(2)2D8	Mrtf	Sec15	shg	RhoL	spoon	tj	Ptpmeg2	Egfr	Diap1	sl	Rho1	btl	psidin	Vang	if	dor	mys	tsr	Pvf1	cindr	phm	Rala	stai	dsh	Ced-12	nudE	l(2)61E5	par-6	zip	l(2)17E1	Mhc	Sec8	rk	upd1	apt	l(2)65C2	Shc	l(2)18E4	shd	GMF	Ras85D	EcR	l(2)46F4	CalpB	31B8	Cortactin	Raf	Stat92E	dome	l(2)12A9	sqh	l(2)11B9	ex	ena	slbo	shi	Rap1	Crk	Dl	Sec6	par-1	veli	flr	Dsor1	Dlg5	hop	rols	Sec5	aop	twf	N	mbc	mim	brn	Vav	kuz	l(2)3A2	tai	Socs36E	Lis-1	jing	usp	yki	egh	wts	rhea	Pvr	Rab5	Dhc64C	Rac1	jar	hpo	dop	bbg	baz	Burs	mir-989	kibra	CASK	l(2)50F7	spi
ovarian follicle cell-cell adhesion	The attachment of a somatic follicle cell to another somatic follicle cell or to its substratum, the germline cells. An example of this is found in Drosophila melanogaster. [GOC:bf, GOC:mtg_sensu, PMID:12642496] GO:0007299	brn	egh	baz	RanBPM	mop	Rab4
ovarian nurse cell to oocyte transport	Transfer of constituents synthesized in the ovarian nurse cells to the oocyte, through the ring canals, as the egg chamber is growing. An example of this is found in Drosophila melanogaster. [GOC:mtg_sensu, ISBN:0879694238] GO:0007300	chic	Src64B	Btk	Dcp-1	exu	flw	Rok	kel	Catsup	mi	qua
female germline ring canal formation	Assembly of the intercellular bridges that connect the germ-line cells of a female cyst. [ISBN:0879694238] GO:0007301	cher	Cortactin	Src64B	Pen	Btk	flw	Hsp60C	kel	pcs	rngo
nurse cell nucleus anchoring	Attachment of the nurse cell nucleus to the plasma membrane. [ISBN:0879694238] GO:0007302	Rok
cytoplasmic transport, nurse cell to oocyte	The directed movement of cytoplasmic constituents synthesized in the nurse cells to the oocyte. [ISBN:0879694238] GO:0007303	Abl	Msp300	cher	ena	Lis-1	Dcp-1	Khc	cpb	Ppat-Dpck	Nup154	Ppcs	lark	loco
chorion-containing eggshell formation	The construction of a chorion-containing eggshell. An example of this is found in Drosophila melanogaster. [GOC:mah, GOC:mtg_sensu] GO:0007304	CG12517	CG15721	fs(1)N	CG13299	fs(2)ltoPP43	bun	dec	dpp	Cad99C	fs(1)M3	slmb	CG14187	CG12716	bwk	CG32642	spir	capu	dup	Cp7Fa	CG1077	Cp7Fb	Vm26Ab	Fs(2)Ket	Muc12Ea	Ilp8	chif	Mur11Da	CG4066	Cp7Fc	Cyp18a1	Pxt
vitelline membrane formation involved in chorion-containing eggshell formation	Construction of the vitelline membrane portion of a chorion-containing eggshell. An example of this is found in Drosophila melanogaster. [GOC:mah, GOC:mtg_sensu] GO:0007305	psd	Vm32E	fs(1)M3	Cp36	Vm26Aa	Fs(2)Ugr	fs(1)N	Vm26Ab	Vm26Ac	Vml	polybromo	clos	CG13998	Cad99C
eggshell chorion assembly	Construction of the chorion portion of the eggshell, which comprises the channels for gas exchange in an insect eggshell. [GOC:dph, GOC:mtg_sensu, GOC:tb, ISBN:0879694238] GO:0007306	CG31926	fs(1)38	Cp36	Fs(2)Ugr	Shark	Muc4B	Femcoat	Pxd	ndl	CG13113	Cp70	fch	polybromo	dec	CG31661	CG15571	Pxt
eggshell chorion gene amplification	Amplification by up to 60-fold of the loci containing the chorion gene clusters. Amplification is necessary for the rapid synthesis of chorion proteins by the follicle cells, and occurs by repeated firing of one or more origins located within each gene cluster. [GOC:mtg_sensu, PMID:11157771] GO:0007307	mir-318	Dp	Caf1-55	mip130	Rbf	E2f1	Cul4	mip120	CycE	Myb	geminin	Orc2	ttk	dup	Mcm6	mip40	mir-7	Cdc7	pic	RecQ4	chif	hd	PCNA
oocyte construction	The synthesis, deposition, and organization of the materials in a cell of an ovary; where the cell can then undergo meiosis and form an ovum. An example of this is found in Drosophila melanogaster. [GOC:dph, GOC:ems, GOC:mtg_sensu, GOC:tb, ISBN:0198506732] GO:0007308	alpha-Spec
oocyte axis specification	The establishment, maintenance and elaboration of an axis in the oocyte. An example of this is found in Drosophila melanogaster. [GOC:mtg_sensu, ISBN:0879694238] GO:0007309	Egfr	slmb	BicD	lic	Dg	TBCB	Rok	spn-F	vls	Ras85D
oocyte dorsal/ventral axis specification	The establishment, maintenance and elaboration of the dorsal/ventral axis of the oocyte. An example of this is found in Drosophila melanogaster. [GOC:mtg_sensu, ISBN:0879694238] GO:0007310	CSN5	sll	enc	grk	mir-184	krimp	CkIIalpha	CkIIbeta	Fmr1	cni	cnc	loco	orb	Khc	Syp	sktl	tsu	spz	milt
maternal specification of dorsal/ventral axis, oocyte, germ-line encoded	Polarization of the oocyte along the dorsal-ventral axis, by a gene product encoded by cells of the germ line. An example of this is found in Drosophila melanogaster. [GOC:dph, GOC:mtg_sensu, GOC:tb, ISBN:0879694238] GO:0007311	wek	glo	sel	ea	bai
oocyte nucleus migration involved in oocyte dorsal/ventral axis specification	The directed movement of the oocyte nucleus within the cell as part of the establishment and maintenance of the dorsal/ventral axis of the oocyte. An example of this is found in Drosophila melanogaster. [GOC:dph, GOC:mah, GOC:mtg_sensu, GOC:tb] GO:0007312	BicD	gammaTub37C	egl	Lis-1	flw	jvl	Dhc64C
maternal specification of dorsal/ventral axis, oocyte, soma encoded	Polarization of the oocyte along the dorsal-ventral axis, by a gene product encoded by somatic cells. An example of this is found in Drosophila melanogaster. [GOC:dph, GOC:mtg_sensu, GOC:tb, ISBN:0879694238] GO:0007313	ndl	wbl	sog	tld	cic	dpp
oocyte anterior/posterior axis specification	Polarization of the oocyte along its anterior-posterior axis. An example of this is found in Drosophila melanogaster. [GOC:dph, GOC:mtg_sensu, GOC:tb, ISBN:0879694238] GO:0007314	CSN5	Moe	par-1	grk	vas	Pka-C1	spn-F	hup	nos	IKKepsilon	orb	baz	bip	aPKC	sqd	tsu	lic	Dg	gus	mael	l(2)gl
pole plasm assembly	Establishment of the specialized cytoplasm found at the poles of the egg. An example of this is found in Drosophila melanogaster. [GOC:mtg_sensu] GO:0007315	Moe	Tm1	osk	spn-E	psq	Khc	tud	vas	spir	csul	gus	beb	capu	mago	vls	stau
pole plasm RNA localization	Any process in which RNA is transported to, or maintained in, the oocyte pole plasm. An example of this is found in Drosophila melanogaster. [GOC:ai] GO:0007316	spir	vas	stau	capu
regulation of pole plasm oskar mRNA localization	Any process that modulates the frequency, rate or extent of the process in which oskar mRNA is transported to, or maintained in, the oocyte pole plasm. [GOC:hb] GO:0007317	par-1	enc	Rab11	exu	Pka-C1	spn-F	stau	Syt1	TER94	bic	swa	aub	cnc	mira	spn-E	Rop	Khc	tsu	cup	mael	mago	Syx1A
pole plasm protein localization	Any process in which a protein is transported to, or maintained in, the oocyte pole plasm. An example of this is found in Drosophila melanogaster. [GOC:ai] GO:0007318	par-1	Moe	osk	dlg1	armi	mon2	scrib	bic	aub	csul	btz	stau
negative regulation of oskar mRNA translation	Any process that stops, prevents or reduces the rate that oskar mRNAs are effectively translated into protein. [GOC:ems] GO:0007319	elav	bru1	apt	BicC	cup	Hrb27C	heph	krimp
sperm displacement	The physical displacement of sperm stored from previous mating encounters. [PMID:10440373] GO:0007321	Acp53Eb
single fertilization	The union of male and female gametes to form a zygote. [GOC:ems, GOC:mtg_sensu] GO:0007338	plu	asl	Klp3A
binding of sperm to zona pellucida	The process in which the sperm binds to the zona pellucida glycoprotein layer of the egg. The process begins with the attachment of the sperm plasma membrane to the zona pellucida and includes attachment of the acrosome inner membrane to the zona pellucida after the acrosomal reaction takes place. [GOC:dph, ISBN:0878932437] GO:0007339	Fuca
egg activation	The process in which the egg becomes metabolically active, initiates protein and DNA synthesis and undergoes structural changes to its cortex and/or cytoplasm. [GOC:bf, PMID:9630751] GO:0007343	plu	cort	fragile-locus-A	sra	fragile-locus-D	fragile-locus-C	grau	Vm26Ab	mfr	ndl	png	prage	wisp	fragile-locus-B	gnu
pronuclear fusion	The merging of two pronuclei in a fertilized egg to fuse and produce a single zygotic genome. [GOC:ems, ISBN:087969307X] GO:0007344	Fs(3)Hod	Fs(3)Hub	fs(1)Ya	polo	Fs(3)Far	wisp	tacc	Fs(3)Zom	msps
regulation of mitotic cell cycle	Any process that modulates the rate or extent of progress through the mitotic cell cycle. [GOC:dph, GOC:go_curators, GOC:tb] GO:0007346	Cks30A	Aos1	Ran	Caf1-55	png	ac	Pitslre	mad2	Wdr62	Mtor	plu	14-3-3epsilon	Sin3A	smo	Nup44A	sc	caup	N	asun	Cks85A	vg	Cdc2rk	gwl	Pp4-19C	Smr	Rcc1	stg	hh	CG30291	ci	Pi3K92E	ptc	mars	gnu
regulation of preblastoderm mitotic cell cycle	A cell cycle process that modulates the rate or extent of the progression through the preblastoderm mitotic cell cycle. [GOC:dph, GOC:go_curators, GOC:tb] GO:0007347	oosy	l(3)mbt
regulation of syncytial blastoderm mitotic cell cycle	A cell cycle process that modulates the rate or extent of the progression through the syncytial blastoderm mitotic cell cycle. [GOC:dph, GOC:go_curators, GOC:tb] GO:0007348	God60D	cfo	mus304	geminin	Xpd	twe	grp	mei-41
cellularization	The separation of a multi-nucleate cell or syncytium into individual cells. An example of this is found in Drosophila melanogaster embryo development. [GOC:go_curators, GOC:mtg_sensu, ISBN:0716731363] GO:0007349	Src64B	Btk	Rab11	kuk	scra	pnut	Capr	sw	Rab5	AGO2	Dhc64C	dah	vls	Pld	Sec5	zld	Rho1	Fmr1	DCTN1-p150	dia	nullo	cort	dop	slam	kel	Spt	RhoGEF2	faf	Dab	grau	Cip4	lva	Sry-alpha	Septin2	shi	Cdc42	CLIP-190	Septin1	Syx1A	mei-41
blastoderm segmentation	The hierarchical steps resulting in the progressive subdivision of the anterior/posterior axis of the embryo. [http://fly.ebi.ac.uk/allied-data/lk/interactive-fly/aimain/1aahome.htm, ISBN:0879694238] GO:0007350	slp1	cad	Chi	hop	Cdk4	upd1	D	smo	kis	cni	cnc	HDAC1	pnr	sob	SelG	odd	Doa	eve	Stat92E	dome	alb	kn
zygotic specification of dorsal/ventral axis	The specification of the dorsal/ventral axis of the embryo, through the products of genes expressed in the zygote. [GOC:bf] GO:0007352	dpp	pll
zygotic determination of anterior/posterior axis, embryo	The specification of the anterior/posterior axis of the embryo by products of genes expressed in the zygote; exemplified in insects by the gap genes, pair rule genes and segment polarity gene cascade. [http://fly.ebi.ac.uk/allied-data/lk/interactive-fly/aimain/1aahome.htm, ISBN:0879694238] GO:0007354	hb	gt	Kr	kni
anterior region determination	Specification of the anterior (head and thoracic segments) of the embryo by the gap genes; exemplified in insects by the actions of hunchback gene product. [http://fly.ebi.ac.uk/allied-data/lk/interactive-fly/aimain/1aahome.htm, ISBN:0879694238] GO:0007355	oc	bcd
posterior abdomen determination	The regionalization process in which the posterior (abdominal) regions of the embryo are specified by the gap genes. [GOC:dph, GOC:isa_complete, http://fly.ebi.ac.uk/allied-data/lk/interactive-fly/aimain/1aahome.htm, ISBN:0879694238] GO:0007359	osk
terminal region determination	Specification of the terminal regions (the two non-segmented ends) of the embryo by the gap genes; exemplified in insects by the actions of huckebein and tailless gene products. [http://fly.ebi.ac.uk/allied-data/lk/interactive-fly/aimain/1aahome.htm, ISBN:0879694238] GO:0007362	clos	fs(1)M3	rl	fs(1)N	trk	Raf	tsl	bowl	tor	Shc	cnk	Dsor1	csw	fs(1)h	cic	tll	Ras85D
periodic partitioning	The regionalization process that divides the spatial regions of an embryo into serially repeated regions. [GOC:dph, GOC:isa_complete, GOC:ma] GO:0007365	hop	l(3)03719
periodic partitioning by pair rule gene	Allocation of cells to parasegments in the embryo, through the action of overlapping series of pair rule gene activities. [http://fly.ebi.ac.uk/allied-data/lk/interactive-fly/aimain/1aahome.htm, ISBN:0632030488, ISBN:0879694238] GO:0007366	lilli	ftz	odd	h	eve	prd	run	sob
segment polarity determination	Division of the 14 parasegments of the embryo into anterior and posterior compartments; exemplified by the actions of the segment polarity gene products. [http://fly.ebi.ac.uk/allied-data/lk/interactive-fly/aimain/1aahome.htm, ISBN:0632030488, ISBN:0879694238] GO:0007367	fz	Cow	Apc2	gsb-n	stan	nkd	pygo	dally	AGO2	bcd	Dcr-1	SoxN	Tnks	Egfr	sgg	smo	fu	fz2	rdx	disp	pan	AGO1	sgl	lgs	arr	Apc	en	kn	arm	hh	ci	Axn	frc	dsh	gsb	rasp	wg	dlp	sfl	wls
determination of left/right symmetry	The establishment of an organism's body plan or part of an organism with respect to the left and right halves. The pattern can either be symmetric, such that the halves are mirror images, or asymmetric where the pattern deviates from this symmetry. [GOC:dph, GOC:jid] GO:0007368	Moe	CG13202	Rho1	emc	dic	Myo61F	Myo31DF
gastrulation	A complex and coordinated series of cellular movements that occurs at the end of cleavage during embryonic development of most animals. The details of gastrulation vary from species to species, but usually result in the formation of the three primary germ layers, ectoderm, mesoderm and endoderm. [GOC:curators, ISBN:9780878933846] GO:0007369	stg	Dtg	sala	Raf	tor	CG13427	twi	mthl1	Z600	Ras85D
ventral furrow formation	Formation of a ventral indentation (furrow) from the blastoderm epithelium, which is internalized to form a tube in the interior of the embryo, marking the start of gastrulation. [ISBN:0879694238] GO:0007370	sna	twi	gd	T48	shg	Traf4	Rho1	ea	fog	Irp-1A	RhoGEF2	trbl	Z600	RhoGAP68F	wntD	Abl	Prosalpha6	arm	Drp1
posterior midgut invagination	Formation of a cup-shaped invagination at the posterior end of the embryo, bringing the posterior midgut and hindgut primordia into the interior. [ISBN:0879694238] GO:0007374	fog	Rho1	hkb	RhoGEF2
anterior midgut invagination	Internalization of the anterior midgut into the interior of the embryo. [ISBN:0879694238] GO:0007375	RhoGEF2
cephalic furrow formation	Formation of a partial necklace of inturning tissue on the lateral sides of the embryo, along the dorsal-ventral axis. This furrow demarcates head from thorax in the developing protostome. [ISBN:0879694238] GO:0007376	btd	eve
germ-band extension	Elongation of the germ band on the ventral side of the embryo, accompanied by a halving in width. The elongation process pushes the posterior midgut invagination closed and compresses the amnioserosa further. [ISBN:0879694238] GO:0007377	baz	Rho1	pog	eve	xit	Ptp61F	mys	RhoGEF2	cad	5-HT2A	run
amnioserosa formation	Formation of the amnioserosa, an epithelium that occupies a hole in the embryonic dorsal epidermis. This occurs by the transformation of a narrow strip of cells at the dorsal midline of the blastoderm from columnar to squamous cells, accompanied by a lateral shift. [ISBN:0879694238] GO:0007378	tkv	tsg	srw	scw	sog	tld	dpp	zen
segment specification	The process in which segments assume individual identities; exemplified in insects by the actions of the products of the homeotic genes. [http://fly.ebi.ac.uk/allied-data/lk/interactive-fly/aimain/1aahome.htm, ISBN:0879694238] GO:0007379	Caf1-55	Dsp1	wol	cad	crm	shg	osa	spen	kis	upd2	danr	lilli	CTCF	Stat92E	Abd-B	Kdm2	dan	ihog	Gug	dlp
specification of segmental identity, head	The specification of the characteristic structures of the head segments following establishment of segment boundaries. Identity is considered to be the aggregate of characteristics by which a structure is recognized. [ISBN:0878932437] GO:0007380	Dfd	slp1	tio	croc	tsh	hth
specification of segmental identity, labial segment	The specification of the characteristic structures of the labial segment following establishment of segment boundaries. Identity is considered to be the aggregate of characteristics by which a structure is recognized. [ISBN:0878932437] GO:0007381	pb	gt
specification of segmental identity, maxillary segment	The specification of the characteristic structures of the maxillary segment following establishment of segment boundaries. Identity is considered to be the aggregate of characteristics by which a structure is recognized. [ISBN:0878932437] GO:0007382	jing	pb
specification of segmental identity, antennal segment	The specification of the characteristic structures of the antennal segment following establishment of segment boundaries. Identity is considered to be the aggregate of characteristics by which a structure is recognized. [ISBN:0878932437] GO:0007383	Antp	hth
specification of segmental identity, thorax	The specification of the characteristic structures of the thoracic segments following establishment of segment boundaries. Identity is considered to be the aggregate of characteristics by which a structure is recognized. [ISBN:0878932437] GO:0007384	tsh	Antp	Ubx
specification of segmental identity, abdomen	The specification of the characteristic structures of the abdominal segments following establishment of segment boundaries. Identity is considered to be the aggregate of characteristics by which a structure is recognized. [ISBN:0878932437] GO:0007385	rt	Abd-B	Pc	calypso
compartment pattern specification	The regionalization process in which embryonic segments are divided into compartments that will result in differences in cell differentiation. [http://fly.ebi.ac.uk/allied-data/lk/interactive-fly/aimain/1aahome.htm, ISBN:0879694238] GO:0007386	hh	inv	en
posterior compartment specification	The process involved in the specification of cell identity in the posterior compartments of the segmented embryo. [http://fly.ebi.ac.uk/allied-data/lk/interactive-fly/aimain/1aahome.htm, ISBN:0879694238] GO:0007388	en
pattern specification process	Any developmental process that results in the creation of defined areas or spaces within an organism to which cells respond and eventually are instructed to differentiate. [GOC:go_curators, GOC:isa_complete, ISBN:0521436125] GO:0007389	Apc	odd	Apc2	app	ems	ind	oc	crm	Dr
germ-band shortening	The spreading of the amnioserosa from its compressed state to cover the whole of the dorsal surface. Initiating in the thorax and spreading posteriorly, it is accompanied by the transition from a parasegmental to segmental division of the embryo. [GOC:bf, PMID:12147138] GO:0007390	rhea	srp	nrd	Rac1	tup	raw	Egfr	scaf	Rac2	InR	yrt	sr	EcR	Rab30	Mtl	POSH	ena	peb	ush	ecd
dorsal closure	The process during Drosophila embryogenesis whereby the ectodermal cells of the lateral epithelium stretch in a coordinated fashion to internalize the amnioserosa cells and close the embryo dorsally. [PMID:9224720] GO:0007391	Hakai	stck	Rab11	hep	dib	Egfr	Rho1	Pak	cbt	mys	shot	mmy	Abl	msn	Dab	Pkn	Pvf1	shn	arm	dlg1	dsh	gbb	sinu	Nmt	chic	lwr	rho	zip	puc	cv-c	E(br)24	Traf4	scaf	Col4a1	sad	pyd	alph	shd	Ras85D	tkv	PDZ-GEF	ed	slpr	Rab30	E(br)65	Jra	Ack	POSH	ena	Rap1	Src42A	wg	Ggamma1	l(2)gl	rib	spo	FER	Shark	Npc1b	pcm	scrib	srp	Nrx-IV	tup	Myo10A	aop	cora	Mcr	N	mbc	Vav	Dok	Mtl	Rok	lncRNA:acal	Sec61alpha	bsk	step	crb	Cdc42	scb	cno	jumu	Lkb1	Btk	Pvr	Rac1	dpp	Cka	raw	Tak1	Rac2	ripp	yrt	jar	Inx3	emc	lfb	Mbs	put	peb	Traf6	spi	kay
dorsal closure, elongation of leading edge cells	The change in shape of cells at the dorsal-most (leading) edge of the epidermis from being polygonal to being elongated in the dorsal/ventral axis. [PMID:12147138] GO:0007394	FER	slpr	Shark	Dok	scaf	Rab11	Mtl	Rac2	Rac1
dorsal closure, spreading of leading edge cells	Dorsally-directed movement of a cell at the leading edge of the epithelium over the amnioserosa. [GOC:bf, PMID:12147138] GO:0007395	Egfr	zip	Rho1	hep	Src42A	Pak	bsk	Rac1	Ras85D
suture of dorsal opening	Closure of the dorsal hole. Filopodia extending from each leading edge interdigitate at the dorsal midline and appear to prime the formation of adherens junctions between the two rows of leading edge cells. Newly formed septate junctions are also used to seal the dorsal hole. [GOC:bf, PMID:12147138] GO:0007396	ena
ectoderm development	The process whose specific outcome is the progression of the ectoderm over time, from its formation to the mature structure. In animal embryos, the ectoderm is the outer germ layer of the embryo, formed during gastrulation. [GOC:dph, GOC:tb] GO:0007398	pdm2	shn	sr	wg	ind	sim	Dr
nervous system development	The process whose specific outcome is the progression of nervous tissue over time, from its formation to its mature state. [GOC:dgh] GO:0007399	babo	Apc2	repo	abd-A	dmt	shg	Ptp52F	Tip60	Gfrl	ap	oc	Apc	unc-119	arm	dlg1	stai	Atf3	spz5	ase	Usp20-33	zfh2	Chi	XNP	Lapsyn	Imp	SoxN	Rfx	FucTA	gro	fog	Alp4	Orai	Stat92E	l(2)23Ab	sca	h	frtz	Pp1-87B	l(2)gl	beta-Spec	Tsp86D	alf	in	grh	nrd	hop	NT1	ato	sc	imd	neur	elav	Pex19	mnb	zfh1	Bap55	tou	cact	CG13001	crb	Lim3	Acsl	Rbfox1	ac	Acf	glec	MED25	pros	CG15765	wupA	comm	Hsc70-4	exex	d4	InR	sick	Nos	Doa	Es2	sol	arr	pim	Lar	pbl	CG12935
neuroblast fate determination	The cell fate determination process in which a cell becomes capable of differentiating autonomously into a neuroblast cell regardless of its environment; upon determination, the cell fate cannot be reversed. An example of this process is found in Mus musculus. [GOC:go_curators] GO:0007400	Dl	ase	abd-A	ac	run	stau	Dr	inv	CycE	amx	mam	sc	spen	brat	da	N	neur	mira	Kr	insc	vnd	en	kuz	l(1)sc	hkb	hb	ind
ganglion mother cell fate determination	The cell fate determination process in which a cell becomes capable of differentiating autonomously into a ganglion mother cell regardless of its environment; upon determination, the cell fate cannot be reversed. [GOC:go_curators] GO:0007402	pros	cas	mid	brat	hb	grh	mira
glial cell fate determination	The cell fate determination process in which a cell becomes capable of differentiating autonomously into a glial cell regardless of its environment; upon determination, the cell fate cannot be reversed. [GOC:go_curators, GOC:mtg_sensu] GO:0007403	N	gcm	spen
neuroblast proliferation	The expansion of a neuroblast population by cell division. A neuroblast is any cell that will divide and give rise to a neuron. [GOC:ai, GOC:mtg_sensu, GOC:sart] GO:0007405	Apc	Sgt1	pros	Apc2	l(3)mbt	mira	wcd	Rho1	Lis-1	pins	Zif	enok	brat	numb	p53	N	Dhc64C	Mcm3
negative regulation of neuroblast proliferation	Any process that stops, prevents, or reduces the frequency, rate or extent of the proliferation of neuroblasts. [GOC:ai] GO:0007406	Ctr9	wts	mts	pros	erm	osa	HDAC3	sd	ana	brat	mor	MAGE	Snr1	hpo	polo	numb	tws	Bap60	l(2)gl	brm
axonogenesis	De novo generation of a long process of a neuron, including the terminal branched region. Refers to the morphogenesis or creation of shape or form of the developing axon, which carries efferent (outgoing) action potentials from the cell body towards target cells. [GOC:dph, GOC:jid, GOC:pg, GOC:pr, ISBN:0198506732] GO:0007409	ben	CSN5	Appl	rho	l(3)3425	stan	mid	wwy	Cdk5	Scm	dally	ems	Rab5	ssh	tup	shg	Trim9	l(3)3456	l(3)8172	mfas	pros	pdm3	ckn	WASp	dode	Fmr1	Arpc1	Nrt	Gclc	fax	sim	betaTub60D	bac	Cdk5alpha	sick	SrpRalpha	Vav	l(3)2332	eddy	Khc	gui	lola	Nrg	sff	shot	tsr	bum	Dlic	Abl	abof	axe	boa	drl	Cul3	SCAR	ena	TBCD	Drl-2	Hem	Cdc42	dnt	futsch	nudE	brm	beta-Spec
axon guidance	The chemotaxis process that directs the migration of an axon growth cone to a specific target site in response to a combination of attractive and repulsive cues. [ISBN:0878932437] GO:0007411	babo	RhoGAP93B	Hr51	hep	Sec15	Sema2b	run	Trim9	DIP2	AP-1sigma	velo	Alk	limbo	Ptp52F	Rho1	NetA	kis	Pak	unc-5	chb	Kr	sas	if	tap	ap	comm3	Cont	roam	Toll-7	daw	mys	Abl	Fas1	mud	dlp	nerfin-1	spz5	Chi	CG15611	dac	CadN	XNP	SoxN	beat-Ic	14-3-3epsilon	ckn	D	Bsg	PlexA	Fmr1	robo2	spen	meigo	Nrt	betaTub60D	msps	LanA	Cdk5alpha	tutl	fog	sbb	Toll-6	Dscam2	retn	Eph	Mical	lola	NetB	jeb	drl	CG44153	hiw	diva	ena	Sema1a	DAAM	Rab6	Nf-YC	ptc	Src42A	Rich	Pp1-87B	Ptp69D	Wnt5	dnt	pod1	RhoGEF64C	beta-Spec	Mau2	boi	uzip	Dscam1	FER	dock	Src64B	mid	rambl	PlexB	Sema1b	alf	tup	NT1	hts	caps	nvy	ras	Unc-115a	Nedd4	eya	bur	N	robo3	Ephrin	Vav	sens	fra	bdl	trio	Khc	Sdc	beat-Ia	otk	gogo	bsk	en	kuz	Dg	sli	Dscam3	jing	SelR	Cdc42	scb	tok	Fas3	Sema5c	Acsl	NiPp1	egh	mew	stan	ttv	Dscam4	E(z)	Rac1	pros	Ptp10D	bif	pdm3	comm	Hsc70-4	comm2	acj6	InR	Liprin-alpha	Gyc76C	robo1	Fas2	Pka-R2	Dbx	gt	sm	Sema2a	put	wb	ihog	Cyfip	Ptp61F	Tig	Lar	Smox
axon target recognition	The process in which an axon recognizes and binds to a set of cells with which it may form stable connections. [ISBN:0878932437] GO:0007412	ben	erm	pdm3	frac	sbb	exex	trio	Liprin-beta	not	Lar	Liprin-alpha	Liprin-gamma	CadN
axonal fasciculation	The collection of axons into a bundle of rods, known as a fascicle. [GOC:dgh] GO:0007413	uzip	Dscam1	Con	SCAR	WASp	Hsc70-4	Fmr1	Arpc1	Nrt	zfh1	Fas2	alf	Arp3	Fas3	mmy	Rac1	CadN
axonal defasciculation	Separation of axons away from a bundle of axons known as a fascicle. [GOC:dgh, ISBN:039751820X] GO:0007414	Ptp99A	if	tutl	mew	p130CAS
defasciculation of motor neuron axon	Separation of a motor axon away from a bundle of axons known as a fascicle. [GOC:dgh] GO:0007415	Ptp99A	trol	beat-Ia	RhoGAPp190	Ptp69D	tok	pbl	beat-Ic
synapse assembly	The aggregation, arrangement and bonding together of a set of components to form a synapse.  This process ends when the synapse is mature (functional). [GOC:mah] GO:0007416	par-6	mtg	Tl	Adf1	pros	Nrx-1	caps	comm	LIMK1	nej	Liprin-alpha	Nos	baz	aPKC	lbm	Gs2	drl	TBPH	Got2	Sema1a	Gad1
central nervous system development	The process whose specific outcome is the progression of the central nervous system over time, from its formation to the mature structure. The central nervous system is the core nervous system that serves an integrating and coordinating function. In vertebrates it consists of the brain and spinal cord. In those invertebrates with a central nervous system it typically consists of a brain, cerebral ganglia and a nerve cord. [GOC:bf, GOC:jid, ISBN:0582227089] GO:0007417	sna	dib	eg	E5	Dronc	spg	mys	Ptp4E	mmy	oc	Pas	Rcc1	Abl	pel	HGTX	siz	Hem	Ced-12	CG18599	ct	ase	htl	pdm2	loqs	alphaTub67C	SoxN	ftz	D	apt	sad	Fmr1	Nrt	gkt	shd	cnn	alpha-Spec	mas	TBPH	kub	l(1)sc	esg	wor	rib	spo	mid	Npc1b	mbf1	lms	Rnp4F	tgo	smo	noco	sc	sug	mbc	Pex1	sr	moch	Vav	elav	Smn	trio	foi	ewg	kuz	lmd	jing	Appl	ac	Dr	pros	Ptp10D	raw	exex	schmalspur	ripp	Lam	opa	Ror	fru	vacu	cas	hkb	SmD3	ind
ventral midline development	The process whose specific outcome is the progression of the ventral midline over time, from its formation to the mature structure. In protostomes (such as insects, snails and worms) as well as deuterostomes (vertebrates), the midline is an embryonic region that functions in patterning of the adjacent nervous tissue. The ventral midline in insects is a cell population extending along the ventral surface of the embryo and is the region from which cells detach to form the ventrally located nerve cords. In vertebrates, the midline is originally located dorsally. During development, it folds inwards and becomes the ventral part of the dorsally located neural tube and is then called the ventral midline, or floor plate. [GOC:bf, GOC:go_curators, PMID:12075342] GO:0007418	en	hh	mam	jing	lov	wg	csw	sim	Trc8
ventral cord development	The process whose specific outcome is the progression of the ventral cord over time, from its formation to the mature structure. The ventral cord is one of the distinguishing traits of the central nervous system of all arthropods (such as insects, crustaceans and arachnids) as well as many other invertebrates, such as the annelid worms. [GOC:bf, GOC:go_curators, http://users.rcn.com/jkimball.ma.ultranet/BiologyPages/S/Spemann.html] GO:0007419	Mmp1	htl	Dscam1	Nup358	Ctr9	Pc	Surf6	Pvr	Scm	E2f1	ac	ems	Brr2	grh	wor	Rac1	Psc	dimm	run	Dr	Mmp2	sti	CycE	dap	Prp8	robo2	Galphao	sc	Sce	brat	Cap-D2	eya	neur	nolo	robo3	mira	lbe	loco	Notum	Pcl	seq	glu	sim	if	Antp	ap	Pka-R1	tin	wit	Galphai	moody	mys	svp	oc	Rcc1	mute	pea	Abl	kuz	cas	kn	Mad	l(1)sc	Timp	gsb	18w	gbb	hb	ind	mop	brm	RNaseZ	ago	CycT
brain development	The process whose specific outcome is the progression of the brain over time, from its formation to the mature structure. Brain development begins with patterning events in the neural tube and ends with the mature structure that is the center of thought and emotion. The brain is responsible for the coordination and control of bodily activities and the interpretation of information from the senses (sight, hearing, smell, etc.). [GOC:dph, GOC:jid, GOC:tb, UBERON:0000955] GO:0007420	chic	Apc2	rho	Git	vvl	ems	wor	bst	lab	scc	shg	Dr	CG11035	pros	exd	ash2	D	ato	cib	tgo	Dmtn	Fmr1	brat	disco	ey	E5	sim	eas	bwa	fdl	vnd	l(3)neo38	oc	bsh	Rrp40	hth	Apc	unpg	Invadolysin	diva	vn	bchs	ind	noc
stomatogastric nervous system development	The process whose specific outcome is the progression of the stomatogastric nervous system over time, from its formation to the mature structure. [GOC:jid] GO:0007421	spi	S
peripheral nervous system development	The process whose specific outcome is the progression of the peripheral nervous system over time, from its formation to the mature structure. The peripheral nervous system is one of the two major divisions of the nervous system. Nerves in the PNS connect the central nervous system (CNS) with sensory organs, other organs, muscles, blood vessels and glands. [GOC:go_curators, UBERON:0000010] GO:0007422	Dl	Appl	Dscam1	ase	ct	repo	stich2	Npc1b	vvl	abd-A	ac	mirr	wan	obx	alphaTub67C	Rac1	dmt	pros	exd	Egfr	CycE	Rho1	sc	spdo	spen	N	neur	ttk	GlcAT-P	chn	Ephrin	Pex1	Ras85D	EcR	insc	pav	sens	cnn	cwo	trio	ded	Eph	Pas	hth	unch	mas	vn	l(1)sc	Reph	misn	SmD3	spi	stich1	rack
sensory organ development	The process whose specific outcome is the progression of sensory organs over time, from its formation to the mature structure. [GOC:go_curators] GO:0007423	Dl	Ser	temp	cato	ab	E(spl)m6-BFM	atk	fw	scra	ac	mib1	Poxn	WASp	ato	sd	tant	sc	spdo	da	phyl	N	neur	seq	Eb1	cbt	chn	sinah	ed	insc	tap	sens	l(2)gd1	ck	salr	E(spl)m4-BFM	aPKC	amos	Cul3	Ocho	l(1)sc	salm	l(2)gl	tws	frc	edl	fred	sina	Cyp303a1	E(spl)malpha-BFM	E(spl)m2-BFM	abd	Myo28B1
open tracheal system development	The process whose specific outcome is the progression of an open tracheal system over time, from its formation to the mature structure. An open tracheal system is a respiratory system, a branched network of epithelial tubes that supplies oxygen to target tissues via spiracles. An example of this is found in Drosophila melanogaster. [GOC:mtg_sensu, PMID:8625828] GO:0007424	gammaCOP	Mrtf	aft	shg	Cdk4	Rho1	barr	bnl	btl	dia	dpy	awd	elB	kkv	Abd-B	Ptp4E	mmy	shot	Lac	bs	sinu	ct	hid	pck	cv-c	Hsp60C	ems	Vhl	Tsc1	Hr78	Cad88C	apt	Nsf2	Cad96Cb	pyd	tkv	Stat92E	dome	Akt	esg	h	salm	DAAM	shi	Src42A	rib	Src64B	mbf1	grh	apn	hop	csw	Ubx	Vav	Hs6st	wun	Mipp1	nrv2	crb	jing	Mmp1	vri	wts	Btk	Rac1	Mmp2	Ptp10D	verm	serp	Rac2	Wnt2	InR	Hs2st	Pgant35A	rtv	stumps	vari	knk	wal	pnt	sty	put	vn	trh	conv	peb	thr	kug	pio	noc
epithelial cell fate determination, open tracheal system	The cell fate determination process in which a cell becomes capable of differentiating autonomously into an epithelial cell within an open tracheal system regardless of its environment; upon determination, the cell fate cannot be reversed. Tracheal cells are set aside as 10 clusters of approximately 80 cells on each side of the embryo (termed tracheal placodes). An example of this is found in Drosophila melanogaster. [GOC:mtg_sensu, PMID:11063940] GO:0007425	trh	stumps	Pten
tracheal outgrowth, open tracheal system	The projection of branches of an open tracheal system towards their target tissues. An example of this is found in Drosophila melanogaster. [GOC:bf, GOC:mtg_sensu] GO:0007426	rib	Egfr	drk	Mmp2	Sos	Timp	lolal	stumps	tortuous-trachea-1	Rac2	Shc	btl	ksr	cnk	grh	ttk	Rac1	Ras85D
epithelial cell migration, open tracheal system	The orderly movement of epithelial cells during development of an open tracheal system. An example of this is found in Drosophila melanogaster. [GOC:bf, GOC:mtg_sensu] GO:0007427	rib	Hakai	drk	Stam	dally	Vhl	Mhc	dpp	apt	Shc	bnl	btl	csw	sr	Ras85D	ru	Raf	awd	stumps	Sdc	ksr	sgl	kni	knrl	pnt	AdamTS-A	Akt	hh	esg	Sos	dysf	sli	shi	cnk	dlp	sfl
primary branching, open tracheal system	Formation of primary branches in the open tracheal system. These form from small groups of cells that migrate out at specific positions, organizing into tubes as they migrate. An example of this is found in Drosophila melanogaster. [GOC:mtg_sensu, PMID:29844090] GO:0007428	Gyc76C	put	Mkp3	gloin	bnl	btl	dmt	fang	pnt
secondary branching, open tracheal system	Sprouting of secondary branches in an open tracheal system. These form from the tips of primary branches and are formed by individual cells that roll up into unicellular tubes. An example of this is found in Drosophila melanogaster. [GOC:mtg_sensu, PMID:29844090] GO:0007429	bnl	btl	pnt
terminal branching, open tracheal system	Formation of terminal branches in the open tracheal system. These are long cytoplasmic extensions that form fine tubules that transport oxygen directly to the tissues. An example of the process is found in Drosophila melanogaster. [GOC:mtg_sensu, PMID:29844090] GO:0007430	par-6	lali	rhea	2L2218	Dsor1	VhaAC39-2	Tor	2L2853	2L3393	Hph	Zpr1	Vha100-1	TSG101	VhaPPA1-1	Nsf2	bnl	btl	CCT3	VhaAC39-1	Lam	Ras85D	2L3244	2L1923	2L3120	rl	Rheb	Raf	Zyx	Vha13	2L3047	Cds	aPKC	hdc	bs	2L3193	2L2806	Vha26	noc
salivary gland development	The process whose specific outcome is the progression of the salivary gland over time, from its formation to the mature structure. Salivary glands include any of the saliva-secreting exocrine glands of the oral cavity. [GOC:jid, UBERON:0001044] GO:0007431	rib	htl	fkh	mew	sage	Arl1	dmt	Egfr	CrebA	HUWE1	if	retn	mys	gt	trh	hkb	garz	scb	hb	slv	kug
salivary gland boundary specification	Determination of where the salivary gland forms, the total number of salivary gland cells and how many cells are allocated to each of the specialised cell types within the salivary gland. [PMID:11598957] GO:0007432	exd	fra	mew	robo1	sli	robo2	BthD	unc-5	Scr	NetB	hth
salivary gland morphogenesis	The process in which the anatomical structures of the salivary gland are generated and organized. [GOC:jid] GO:0007435	fz	rib	Ser	fkh	mew	Src64B	zip	Btk	srp	Pvr	twi	Rac1	sigmar	shg	raw	PH4alphaSG2	Rho1	fz2	Rac2	eya	dia	LanB2	PH4alphaSG1	if	Gyc76C	pan	Wnt4	betaTub85D	lolal	Mtl	tin	jeb	drl	Pvf1	Pvf2	eyg	trh	h	hkb	gsb	Drl-2	crb	dsh	shi	Src42A	dnt	Wnt5	bin
larval salivary gland morphogenesis	The process, occurring in the larva, by which the anatomical structures of the salivary gland are generated and organized. [GOC:jid] GO:0007436	Ser	AdamTS-A	chic	rho	caps	btsz	deltaCOP	egl	gammaCOP	BthD	trn
oenocyte development	The process whose specific outcome is the progression of the oenocyte over time, from its formation to the mature structure. The oenocytes are large secretory cells found in clusters underlying the epidermis of larval abdominal segments. [GOC:bf, PMID:11171397] GO:0007438	how	exd	rho	ato	salm	crn	abd-A	spi
foregut morphogenesis	The process in which the anatomical structures of the foregut are generated and organized. [GOC:jid] GO:0007440	upd1	Inx2	hh	drm	thr	N	kug	lin
hindgut morphogenesis	The process in which the anatomical structures of the hindgut are generated and organized. [GOC:jid] GO:0007442	rib	byn	raw	upd1	D	hh	drm	bowl	Stat92E	dome	thr	wg	cad	kug	lin	hop	dpp
Malpighian tubule morphogenesis	The process in which the anatomical structures of the Malpighian tubule are generated and organized. This process takes place entirely during the embryonic phase. A Malpighian tubule is a fine, thin-walled excretory tubule in insects which leads into the posterior part of the gut. [GOC:bf, ISBN:0582227089] GO:0007443	rib	ct	sna	fkh	zip	crn	cv-c	Pvr	twi	cad	dpp	dsp	raw	Egfr	barr	bly	EcR	byn	hap	odd	SPARC	kkv	vkg	wal	Dad	Pvf1	put	shn	trh	crb	pim	fand	thr	pbl	ecd
imaginal disc development	The process whose specific outcome is the progression of the imaginal disc over time, from its formation to the metamorphosis to form adult structures. Imaginal discs are epithelial infoldings in the larvae of holometabolous insects that develop into adult structures (legs, antennae, wings, etc.). [GOC:bf, ISBN:0879694238] GO:0007444	ida	Idgf6	Ipk2	E2f2	lama	dpp	Egfr	ash2	mus304	lace	Idgf1	Idgf2	csw	ppan	Awh	eor	Nos	hyd	B4	Septin5	Idgf5	sav	Idgf3	pico	Invadolysin	Fkbp14	Septin2	wg	Caf1-180	mei-41	Idgf4
imaginal disc growth	The increase in mass of imaginal discs by cell proliferation prior to metamorphosis. Imaginal discs are epithelial infoldings in the larvae of holometabolous insects that develop into adult structures (legs, antennae, wings, etc.) during metamorphosis from larval to adult form. [GOC:bf, GOC:jid, PMID:10679387] GO:0007446	fj	l(2)k04301a	ft	l(2)talc	hyd	hh	Sxl	wts	Su(var)2-10	adm	l(2)k08225	dco	InR	l(2)k11512	pasha	Sfmbt	Vha68-2
imaginal disc pattern formation	The regionalization process that results in defined areas of the imaginal disc that will undergo specific cell differentaiton. Imaginal discs are epithelial infoldings in the larvae of holometabolous insects that develop into adult appendages (legs, antennae, wings, etc.) during metamorphosis from larval to adult form. [GOC:dph, GOC:isa_complete, GOC:jid] GO:0007447	Apc	ft	Apc2	tws	frc
anterior/posterior pattern specification, imaginal disc	The establishment, maintenance and elaboration of the anterior/posterior axis of the imaginal disc. Imaginal discs are epithelial infoldings in the larvae of holometabolous insects that rapidly develop into adult appendages during metamorphosis from larval to adult form. [GOC:bf, ISBN:0879694238] GO:0007448	tkv	Dad	Ptip	Pka-C1	wg	sax
proximal/distal pattern formation, imaginal disc	The establishment, maintenance and elaboration of the proximal/distal axis of the imaginal disc. Imaginal disks are masses of hypodermic cells, carried by the larvae of some insects after leaving the egg, from which masses the wings and legs of the adult are subsequently formed. [GOC:jid, ISBN:0879694238] GO:0007449	Dll	Fbxl7
dorsal/ventral pattern formation, imaginal disc	The establishment, maintenance and elaboration of the dorsal/ventral axis of the imaginal disc. Imaginal disks are masses of hypodermic cells, carried by the larvae of some insects after leaving the egg, from which masses the wings and legs of the adult are subsequently formed. [GOC:jid, ISBN:0879694238] GO:0007450	ap	Axn	wg	tsh	fng	Dr
dorsal/ventral lineage restriction, imaginal disc	Formation and/or maintenance of a lineage boundary between dorsal and ventral compartments that cells cannot cross, thus separating the populations of cells in each compartment. [GOC:bf, PMID:10625531, PMID:9374402] GO:0007451	vg	ap	Su(H)
eye-antennal disc morphogenesis	The process in which the anatomical structures derived from the eye-antennal disc are generated and organized. This includes the transformation of an eye-antennal imaginal disc from a monolayered epithelium in the larvae of holometabolous insects into recognizable adult structures including the eye, antenna, head capsule and maxillary palps. [GOC:bf, ISBN:0879694238] GO:0007455	babo	zip	sqa	hop	bab1	dpp	upd1	Egfr	ato	smo	B-H1	ey	eya	B-H2	aos	N	Ras85D	opa	hyd	Stat92E	pnt	Axn	fzr	bab2	ptc
progression of morphogenetic furrow involved in compound eye morphogenesis	The morphogenetic furrow is a dorsoventral indentation which sweeps anteriorly across the eye disc. Ommatidia begin to form along the furrow, resulting in a graded series of ommatidial development across the anterior/posterior axis of the disc. [PMID:3076112, PMID:3937883] GO:0007458	Optix	br	hh	emc	trr	chn	dpp	ecd
R8 cell fate commitment	The process in which the R8 photoreceptor commits to its cell fate. The R8 receptor contributes the central part of the rhabdomere in the basal parts of the ommatidium. [PMID:3076112, PMID:3937883] GO:0007460	ato
R1/R6 cell fate commitment	The process in which the R1/R6 photoreceptors commit to their cell fate. R1 and R6 are paired photoreceptors which contribute the outer rhabdomeres. [PMID:3076112, PMID:3937883] GO:0007462	svp	phyl
R2/R5 cell fate commitment	The process in which the R2/R5 photoreceptors commit to their cell fate. R2 and R5 are paired photoreceptors which contribute the outer rhabdomeres. [PMID:3076112, PMID:3937883] GO:0007463	ro
R3/R4 cell fate commitment	The process in which the R3/R4 photoreceptors commit to their cell fate. R3 and R4 are paired photoreceptors which contribute the outer rhabdomeres. [PMID:3076112, PMID:3937883] GO:0007464	fz	pnt	aop	Rala	scrib	svp	bdg	nej	grh	lola	Jra	kay
R7 cell fate commitment	The process in which the R7 photoreceptor commits to its cell fate. The R7 receptor contributes the central part of the rhabdomere in the apical parts of the ommatidium. [PMID:3076112, PMID:3937883] GO:0007465	Cbl	drk	sev	dos	Dsor1	mts	pros	phyl	klg	csw	Ras85D	PDZ-GEF	rl	Raf	spg	ksr	pnt	Sos	sina	boss	Rap1	dpn
antennal development	The process whose specific outcome is the progression of the antenna over time, from its formation to the mature structure. The antenna are the sensory structures on the head that are capable of detecting various environmental stimuli. [http://fly.ebi.ac.uk/.bin/cvreport2?id=FBcv0004526] GO:0007469	dan	Asx	ct	Dll	ss	eyg	Dlip3	ck	lz	disco	danr
wing disc morphogenesis	The process in which the anatomical structures derived from the wing disc are generated and organized. This includes the transformation of a wing imaginal disc from a monolayered epithelium in the larvae of holometabolous insects into recognizable adult structures including the wing hinge, wing blade and pleura. [GOC:bf, ISBN:0879694238] GO:0007472	scrib	brk	pygo	dally	bi	hop	CNBP	upd1	Egfr	aos	cbt	Ras85D	vg	fog	Raf	l(2)gd1	Stat92E	dome	mthl1	Pkn	en	arm	Timp	disco-r	gus	Tap42	Grasp65
wing disc proximal/distal pattern formation	The establishment, maintenance and elaboration of the proximal/distal axis of the wing disc, a precursor to the adult wing. [GOC:bf] GO:0007473	hh	tsh	vg
imaginal disc-derived wing vein specification	The regionalization process in which the area of a imaginal disc-derived wing that will form a wing vein is specified. [GOC:dph, GOC:isa_complete, GOC:mtg_sensu] GO:0007474	rho	Rbfox1	tx	EloC	grk	2D5	corto	net	dpp	inv	Egfr	ash2	msk	mor	Shc	caup	aos	N	cic	fuss	Rabex-5	Ras85D	fj	EloB	Snr1	ltl	rl	ara	Raf	Mkp3	Dd	S	cv-2	Lpt	Su(var)3-3	nmo	S6kII	Atx-1	en	Dys	GEFmeso	cv-d	kn	Dg	Lpin	Past1	step	EloA	Hs3st-B	jing	gbb	cnk	sfl	brm	Plzf
apposition of dorsal and ventral imaginal disc-derived wing surfaces	The coming together of the dorsal and ventral surfaces of the imaginal disc-derived wing during the conversion of a folded single layered wing disc to a flat bilayered wing. [GOC:bf, GOC:mtg_sensu] GO:0007475	Dl	moa	blo	mew	stck	rhea	tak	puri	mam	pot	pio	by	how	Asx	if	dpy	2R-L	auk	pyg	bs	Ilk	ics	blis	parvin	peng	2R-F	3L-B	kiwi	3R-C	Ost	bub
imaginal disc-derived wing morphogenesis	The process in which the anatomical structures of the imaginal disc-derived wing are generated and organized. The wing is an appendage modified for flying. [GOC:bf, GOC:mtg_sensu] GO:0007476	babo	drk	CSN8	ds	fw	Mrtf	osa	Egfr	dve	sd	lft	kis	aos	mwh	if	ap	ctp	unk	Septin5	apb	mys	mthl1	Ppcs	shot	tsh	bs	hth	Dad	mir-932	shn	hh	cos	p38b	rho	zfh2	brk	pnut	scw	mirr	Chi	crol	m	wmd	Poxn	ash2	fry	bwk	msk	Gprk2	Trl	SMC3	Ras85D	EcR	PDZ-GEF	Pka-C3	ed	tkv	vg	rl	ara	Raf	fog	sbb	Duox	cv-2	fng	MYPT-75D	Pcyt1	RasGAP1	kn	trc	mir-9a	psq	Hs3st-B	ptc	Src42A	wg	wls	sax	Dl	Cbl	svr	pcm	Bx	bi	cp	smo	LanB1	mam	ast	Gclc	N	neur	cg	pan	Dok	flw	Chd1	Bit	Cul3	Med	Ser	jumu	blo	mew	tnc	rhea	Drak	Pka-C1	dpp	Dr	fbl	EK3-3	dy	Sdb	by	ltl	ft	bbg	emc	Fhos	S	Stim	ksr	Galphas	nmo	pnt	put	vn	Mad	frc	Ppat-Dpck	spi	Septin1	Smox
notum development	The process whose specific outcome is the progression of the dorsal part of the body over time, from its formation to the mature structure. [GOC:jid] GO:0007477	CG32301	Egfr	vn	eyg
leg disc morphogenesis	The process in which the anatomical structures derived from the leg disc are generated and organized. This includes the transformation of a leg imaginal disc from a monolayered epithelium in the larvae of holometabolous insects into recognizable adult structures including the leg, coxa and ventral thoracic pleura. [GOC:bf, ISBN:0879694238] GO:0007478	hh	bab2	N	hop	bab1
leg disc proximal/distal pattern formation	The establishment, maintenance and elaboration of the proximal/distal axis of the leg imaginal disc, a precursor to the adult leg. [GOC:bf] GO:0007479	Egfr	Dll	ap	rho	rl	ru	vn	B-H1	Lim1	jing	disco	B-H2	tsh	dac	pnt	Ras85D
imaginal disc-derived leg morphogenesis	The process in which the anatomical structures of a leg derived from an imaginal disc are generated and organized. A leg is a limb on which an animal walks and stands. An example of this is found in Drosophila melanogaster. [GOC:mtg_sensu, ISBN:0879694238] GO:0007480	Dl	RhoGAP71E	Ser	C15	RhoGAP16F	btd	TfAP-2	ds	Drak	Exn	dally	al	RhoGAP19D	Poxn	osa	hyx	sd	Rho1	Pak	rept	N	lbe	RhoGEF64C	l(3)psg2	vg	RhoGAP15B	ftz-f1	Ubx	RhoGAP54D	CG43658	bowl	trio	Sp1	lbl	CG42674	RhoGAP5A	Pura	RhoGAP68F	RhoGAP92B	fng	Su(H)	hth	rn	Dll	GEFmeso	Med	Mad	CG46491	Sos	Lim1	Gug	wls	Cyp18a1
haltere disc morphogenesis	The process in which the anatomical structures derived from the haltere disc are generated and organized. This includes the transformation of a haltere imaginal disc from a monolayered epithelium in the larvae of holometabolous insects into the recognizable adult capitellum, pedicel, haltere sclerite, metathoracic spiracle and metanotum. [GOC:bf, ISBN:0879694238] GO:0007481	hop
haltere development	The process whose specific outcome is the progression of the haltere over time, from its formation to the mature structure. The haltere is the club-shaped 'balancers' found on each side of the metathorax among the true flies (Diptera). They are the much-modified hind wings. [GOC:jid, http://www.earthlife.net] GO:0007482	drl	vg	Egfr	Ubx	vn	Socs36E	trx	Alh	aos	wds	Syx1A
genital disc morphogenesis	The process in which the anatomical structures derived from the genital disc are generated and organized. This includes the transformation of a genital imaginal disc from a monolayered epithelium in the larvae of holometabolous insects into the recognizable adult genital structures, the anal plates and the hind gut. [GOC:bf, ISBN:0879694238] GO:0007483	lbe	lbl	dac
imaginal disc-derived male genitalia development	The process whose specific outcome is the progression of the male genitalia over time, from formation as part of the genital disc to the mature structure. An example of this is found in Drosophila melanogaster. [GOC:ai, GOC:sensu] GO:0007485	PDZ-GEF	Dll	Btk	TfAP-2	dsx	Dr
imaginal disc-derived female genitalia development	The process whose specific outcome is the progression of the female genitalia over time, from formation as part of the genital disc to the mature structure. An example of this is found in Drosophila melanogaster. [GOC:ai, GOC:sensu] GO:0007486	dsx	Abd-B	lz
analia development	The process whose specific outcome is the progression of the analia over time, from its formation to the mature structure. The analia is the posterior-most vertral appendage that develops from the genital disc. An example of this process is analia development in Drosophila melanogaster. [GOC:ai, GOC:mtg_sensu] GO:0007487	hh	en	Dll	cad
histoblast morphogenesis	The process in which the anatomical structures derived from the histoblast disc are generated and organized. This includes the transformation of histoblast cells into adult structures during pupal metamorphosis. Histoblast cells are cells founded in the embryo that are the progenitors to the adult abdomen. [GOC:bf, ISBN:0879694238] GO:0007488	Cks30A	EcR	Dad	stg	chic	tkv	dap	Mad	mir-965	wg
maintenance of imaginal histoblast diploidy	The negative regulation of the differentiation of polytenized larval hypodermal cells from abdominal histoblasts. The abdominal histoblasts remain a small cluster of diploid cells among the polytenized larval hypodermal cells. [GOC:bf, ISBN:0879694238] GO:0007489	esg
tergite morphogenesis	The process in which the anatomical structures of the tergite are generated and organized. The tergite is the primary plate or sclerite forming the dorsal surface of any insect body segment. [GOC:jid, http://www.earthlife.net] GO:0007490	Cyp301a1
sternite morphogenesis	The process in which the anatomical structures of the sternite are generated and organized. The sternite is the plate or sclerite on the underside of a body segment. [GOC:jid, http://www.earthlife.net] GO:0007491	lgs
endoderm development	The process whose specific outcome is the progression of the endoderm over time, from its formation to the mature structure. The endoderm is the innermost germ layer that develops into the gastrointestinal tract, the lungs and associated tissues. [GOC:dph, GOC:tb] GO:0007492	GATAe	sisA	hkb	srp
endodermal cell fate determination	The cell fate determination process in which a cell becomes capable of differentiating autonomously into an endoderm cell regardless of its environment; upon determination, the cell fate cannot be reversed. [GOC:go_curators, ISBN:0878932437] GO:0007493	htl
midgut development	The process whose specific outcome is the progression of the midgut over time, from its formation to the mature structure. The midgut is the middle part of the alimentary canal from the stomach, or entrance of the bile duct, to, or including, the large intestine. [GOC:jid, UBERON:0001045] GO:0007494	fz	spo	Hakai	mew	cv-c	srp	abd-A	lab	dib	dve	fz2	sad	ripp	GATAe	shd	LanB2	byn	if	Antp	opa	Ubx	cnn	emc	Gp93	Abd-B	mys	Scr	tsh	FoxK	shn	vn	scb
visceral mesoderm-endoderm interaction involved in midgut development	The process of cell-cell signaling between visceral mesoderm cells and endoderm cells that is involved in the differentiation of cells in the midgut. [GOC:dph, GOC:isa_complete] GO:0007495	Pngl	FoxK
anterior midgut development	The process whose specific outcome is the progression of the anterior midgut over time, from its formation to the mature structure. [GOC:jid] GO:0007496	zip	Ssk	sisA	Mef2
posterior midgut development	The process whose specific outcome is the progression of the posterior midgut over time, from its formation to the mature structure. [GOC:go_curators] GO:0007497	sisA
mesoderm development	The process whose specific outcome is the progression of the mesoderm over time, from its formation to the mature structure. The mesoderm is the middle germ layer that develops into muscle, bone, cartilage, blood and connective tissue. [GOC:dph, GOC:tb] GO:0007498	Dl	sna	CG4945	tx	Swip-1	NimB2	Npc2g	CG12896	twi	Prm	dpp	RhoL	CG16719	Alk	pyr	amx	bib	Pde8	Dgat2	CG3987	pcs	Myo61F	S-Lap5	eya	meso18E	N	Ald1	csw	neur	LanA	how	hll	CG43897	up	SPARC	fog	Six4	Scgdelta	stumps	flw	blow	tin	zfh1	Myo31DF	CG17470	fiz	Msp300	E(spl)m8-HLH	Mlc1	shn	Cip4	CG44245	CG34417	ths	wg	Galphaf	CG9445	bt	sls	Zasp66	bap	Mef2
ectoderm and mesoderm interaction	A cell-cell signaling process occurring between the two gastrulation-generated layers of the ectoderm and the mesoderm. [GOC:isa_complete] GO:0007499	twi	sna	hkb
mesodermal cell fate determination	The cell fate determination process in which a cell becomes capable of differentiating autonomously into a mesoderm cell regardless of its environment; upon determination, the cell fate cannot be reversed. [GOC:go_curators, ISBN:0878932437] GO:0007500	htl	mam	pan
mesodermal cell fate specification	The cell fate determination process in which a cell becomes capable of differentiating autonomously into a mesoderm cell in an environment that is neutral with respect to the developmental pathway; upon specification, the cell fate can be reversed. [GOC:go_curators] GO:0007501	pyr	Ubx	ths	twi	abd-A
digestive tract mesoderm development	The process whose specific outcome is the progression of the digestive tract mesoderm over time, from its formation to the mature structure. The digestive tract mesoderm is portion of the middle layer of the three primary germ layers of the embryo which will go on to form part of the digestive tract of the organism. [GOC:ai] GO:0007502	com3	spa3	wb	sli	pim	scw	thr
fat body development	The process whose specific outcome is the progression of the fat body over time, from its formation to the mature structure. A fat body is an insect gland dorsal to the insect gut, with a function analogous to that of the vertebrate liver. It is a storage organ for fats, glycogen and protein and is a major site of intermediary metabolism. [ISBN:0582227089] GO:0007503	svp	Six4	srp
larval fat body development	The process whose specific outcome is the progression of the larval fat body over time, from its formation to the mature structure. The larval fat body consists of a bilaterally symmetrical monolayer of cells lying between the gut and the muscles of the body wall. As in other tissues of the larva, the cells of the fat body complete their divisions in the embryo and increase in size and ploidy during larval life. [GOC:bf, ISBN:0879694238] GO:0007504	SPARC	gbb	Torsin
adult fat body development	The process whose specific outcome is the progression of the adult fat body over time, from its formation to the mature structure. Larval fat body cells that remain at eclosion degenerate in the first 2 to 4 days of adult life, leaving behind the smaller cells of the adult fat body. [GOC:bf, ISBN:0879694238] GO:0007505	Mmp1	Mmp2
gonadal mesoderm development	The process whose specific outcome is the progression of the gonadal mesoderm over time, from its formation to the mature structure. The gonadal mesoderm is the middle layer of the three primary germ layers of the embryo which will go on to form the gonads of the organism. [GOC:ai] GO:0007506	htl	ftz	hh	tin	abd-A	Abd-B	Dl-l	foi	shg
heart development	The process whose specific outcome is the progression of the heart over time, from its formation to the mature structure. The heart is a hollow, muscular organ, which, by contracting rhythmically, keeps up the circulation of the blood. [GOC:jid, UBERON:0000948] GO:0007507	htl	CG3226	mid	Acer	Tl	twi	abd-A	slp1	tup	Doc2	dpp	shg	Doc1	wupA	sgg	Tina-1	apt	trx	Galphao	Tm2	kis	wds	LanA	prc	tkv	Antp	H15	Ubx	akirin	pan	Doc3	svp	Ubc6	Med	Mad	arm	hh	Axn	ush	Mef2
larval heart development	The process whose specific outcome is the progression of the larval heart over time, from its formation to the mature structure. In Drosophila the larval heart (dorsal vessel) is a continuous tube of mesodormal cells that runs beneath the dorsal midline of the epidermis, divided into an anterior aorta and a posterior heart proper. [GOC:bf, ISBN:0879694238] GO:0007508	prc	loh	scb	mys	Hand
mesoderm migration involved in gastrulation	The migration of mesodermal cells during gastrulation to help establish the multilayered body plan of the organism. [GOC:isa_complete, GOC:sat] GO:0007509	pyr	byn	htl	fog	sli	wol	sgl	sfl	mthl1	pbl	jeb
cardioblast cell fate determination	The cell fate determination process in which a cell becomes capable of differentiating autonomously into a cardioblast cell regardless of its environment; upon determination, the cell fate cannot be reversed. A cardioblast is a cardiac precursor cell. It is a cell that has been committed to a cardiac fate, but will undergo more cell division rather than terminally differentiating. [GOC:go_curators] GO:0007510	pnr	svp	fand
adult heart development	The process whose specific outcome is the progression of the adult heart over time, from its formation to the mature structure. [GOC:bf] GO:0007512	eve
hemocyte development	The process whose specific outcome is the progression of the hemocyte over time, from its formation to the mature structure. Hemocytes are blood cells associated with a hemocoel (the cavity containing most of the major organs of the arthropod body) which are involved in defense and clotting of hemolymph, but not involved in transport of oxygen. [GOC:bf, GOC:mtg_sensu] GO:0007516	RhoL	srp	zfh1	gcm	Rac1	dpp	Dronc
muscle organ development	The process whose specific outcome is the progression of the muscle over time, from its formation to the mature structure. The muscle is an organ consisting of a tissue made up of various elongated cells that are specialized to contract and thus to produce movement and mechanical work. [GOC:jid, ISBN:0198506732] GO:0007517	kon	atl	slou	tw	Mhc	Dr	wupA	Tsp	ifm(2)RU3	ifm(2)RU8	mir-252	Wnt2	pcs	ifm(2)RU6	Kr	how	sr	ap	ifm(2)RU7	ifm(2)RU4	raptor	ifm(2)RU5	retn	fru	mys	rt	Scgbeta	ewg	vtw	Dys	CG11617	lmd	wap	mbl	SmD3	nau	Mef2
myoblast fusion	A process in which non-proliferating myoblasts fuse to existing fibers or to myotubes to form new fibers. A myoblast is a mononucleate cell type that, by fusion with other myoblasts, gives rise to the myotubes that eventually develop into skeletal muscle fibers. [CL:0000056, GOC:mtg_muscle] GO:0007520	Crk	dock	Pak3	Arp3	CalpA	Rac1	rols	WASp	Rac2	Whamy	Mp20	lbe	hbs	kirre	mbc	Vav	mib2	rst	sing	Six4	blow	SCAR	siz	lmd	sns	Hem	Ced-12	Vrp1	sls	Arf6	rost	Mef2
muscle cell fate determination	The cell fate determination process in which a cell becomes capable of differentiating autonomously into a muscle cell regardless of its environment; upon determination, the cell fate cannot be reversed. [CL:0000187, GOC:go_curators] GO:0007521	how	CG9849	slou	N	tup
visceral muscle development	The process whose specific outcome is the progression of the visceral muscle over time, from its formation to the mature structure. [GOC:go_curators] GO:0007522	Alk	htl	HLH54F	Vrp1	sls	bap	jeb
larval visceral muscle development	The process whose specific outcome is the progression of the larval visceral muscle over time, from its formation to the mature structure. [GOC:jid] GO:0007523	Msp300	htl	pyr	ths	sns	wg	klar	mbc	kirre
somatic muscle development	The process whose specific outcome is the progression of the somatic muscle over time, from its formation to the mature structure. Somatic muscles are striated muscle structures that connect to the exoskeleton or cuticle. [GOC:jid, GOC:mtg_muscle] GO:0007525	htl	tx	Git	tw	exd	sd	pav	lbe	sr	how	insc	vg	Ubx	vkg	rt	E(spl)mdelta-HLH	tum	hth	Msp300	lmd	salm	unc-45	org-1	sls	C3G
larval somatic muscle development	The process whose specific outcome is the progression of the larval somatic muscle over time, from its formation to the mature structure. [GOC:jid] GO:0007526	His2A:CG33862	rhea	CG5800	Tl	lms	His2A:CG33850	His2A:CG33841	Pkg21D	His2A:CG33829	His2A:CG33838	His2A:CG33820	His2A:CG33817	pyr	skd	His2A:CG33832	Sin3A	His2A:CG33814	Poxm	Alh	ast	eya	His2A:CG31618	chn	mir-92b	pav	EloB	His2A:CG33823	Gyc76C	His2A:CG33835	akirin	ap	pll	polo	His2A:CG33826	Khc	His2A:CG33808	Stat92E	nom	nsl1	His2A:CG33847	ens	lola	Kdm2	tum	kn	tub	His2A:CG33844	ths	crp	His2A	spz	Gug	Kdm5	bsd	nau	His2A:CG33865	Mef2
adult somatic muscle development	The process whose specific outcome is the progression of the adult somatic muscle over time, from its formation to the mature structure. [GOC:jid] GO:0007527	ifm(2)RS3	ifm(2)RS4	CG14260	Mhc	hts	wupA	ifm(2)RU3	ifm(2)RS12	cora	Cf2	ifm(2)RS11	ifm(2)RS10	Sply	ebd1	fln	sing	Unc-89	coro	ewg	ifm(2)RS13	spdi	CG8578	ifm(2)RS5	ifm(2)RS14	ifm(2)RS2	ifm(2)RS9	fliI	ifm(2)RS1	ebd2	ifm(2)RS6
neuromuscular junction development	A process that is carried out at the cellular level which results in the assembly, arrangement of constituent parts, or disassembly of a neuromuscular junction. [GOC:mtg_OBO2OWL_2013] GO:0007528	Neto	Frq1	atl	Nlg1	beag	beta4GalNAcTA	Gem3	CCKLR-17D1	Vap33	Dsk	Fmr1	Ank2	Nedd4	Liprin-beta	cmpy	Abi	CrebB	unc-104	Smu1	Smn	Mon1	Frq2	mGluR	nsl1	Lrrk	wit	Fas2	l(3)neo38	Galphas	Cul5	sff	rut	wrd	C1GalTA	S6kII	Syx18	TBPH	SiaT	CaMKII	rg	mir-8	Hem	gbb	stj	dlp	Nlg3	Gad1	unc-13
establishment of synaptic specificity at neuromuscular junction	The biological process in which a synapse between a motor neuron and a muscle is initially formed. [GOC:isa_complete] GO:0007529	DIP-kappa	DIP-gamma	dpr11	DIP-lambda	cin
sex determination	Any process that establishes and transmits the specification of sexual status of an individual organism. [ISBN:0198506732] GO:0007530	tra2	dgrn	ix	sisA	Mettl3	Sxl	fl(2)d	sc	emc	dsx	dsf	fru	Flacc	her	Ythdc1
primary sex determination	The sex determination process that results in the initial specification of sexual status of an individual organism. [GOC:mah] GO:0007538	upd1	sisA	Stat92E	hop
primary sex determination, soma	The transmission of information about sexual status from the initial, general, determination to signals specific to the soma. [GOC:ems] GO:0007539	fl(2)d	vir	snf
sex determination, establishment of X:A ratio	The developmental process in which an organism senses the number of X chromosomes and autosomes in its genomic complement and responds to it. [GOC:isa_complete, GOC:mr, PMID:20622855, Wikipedia:XY_sex-determination_system] GO:0007540	upd1	sisA	sc	dpn	run
sex determination, primary response to X:A ratio	The developmental process in which an organism interprets its X to autosomal chromosomal complement. [GOC:isa_complete] GO:0007541	gro	her	Sxl
sex differentiation	The establishment of the sex of an organism by physical differentiation. [GOC:ai] GO:0007548	Yp2	ix	Yp1	hid	Sxl	Doa	janA	dmrt99B	dmrt11E	dsx	her	Yp3	janB	bab1	dmrt93B
dosage compensation	Compensating for the variation in the unpaired sex chromosome:autosome chromosome ratios between sexes by activation or inactivation of genes on one or both of the sex chromosomes. [GOC:ems, ISBN:0140512888, PMID:11498577] GO:0007549	Mtor	ocm	msl-3	Mettl3	msl-1	Sxl	lncRNA:roX2	mof	Ndf	Spt5	dpn	vir	Trl	Nup153	mle	msl-2
metamorphosis	A biological process in which an animal physically develops after birth or hatching, involving a conspicuous and relatively abrupt change in the animal's form or structure. Examples include the change from tadpole to frog, and the change from larva to adult. An example of this is found in Drosophila melanogaster. [GOC:sensu, ISBN:0198506732, ISBN:0721662544] GO:0007552	Kr-h1	shep	Asciz	Ptth	Chro	Eig71Ei	east	Eig71Eh	crc	Phk-3	fon	Eig71Ec	tor	Ance	jar	mir-let7	Dronc	Ras85D	EcR	Eig71Ek	dare	ftz-f1	Eip63E	nvd	rl	Raf	Hr3	tin	EbpIII	Eig71Ej	Eig71Ea	Pten	Sox14	Pi3K92E	usp	Cyp18a1
regulation of ecdysteroid metabolic process	Any process that modulates the frequency, rate or extent of the chemical reactions and pathways involving ecdysteroids, a group of polyhydroxylated ketosteroids which initiate post-embryonic development, including the metamorphosis of immature forms and the development of the reproductive system and the maturation of oocytes in adult females. [ISBN:0198506732] GO:0007553	Eip75B
regulation of ecdysteroid secretion	Any process that modulates the frequency, rate or extent of the regulated release of ecdysteroid from a cell. [GOC:go_curators] GO:0007555	dco
regulation of juvenile hormone biosynthetic process	Any process that modulates the frequency, rate or extent of the chemical reactions and pathways resulting in the formation of juvenile hormone. [GOC:go_curators] GO:0007557	SP
imaginal disc morphogenesis	The process in which the anatomical structures derived from an imaginal disc are generated and organized. The imaginal discs are epithelial infoldings in the larvae of holometabolous insects that develop into adult appendages (legs, antennae, wings, etc.) during metamorphosis from larval to adult form. [GOC:jid] GO:0007560	dlt	Mad	scaf	wge	ds	LIMK1	Mbs	Nrg	jar	ewg
imaginal disc eversion	The eversion (turning inside out) of imaginal discs from their peripodial sacs, resulting in movement of the epithelium to the outside of the larval epidermis. [PMID:11494317] GO:0007561	Mmp1	puc	hep	ImpE3	ImpE2	ImpE1	Mmp2
eclosion	The emergence of an adult insect from a pupa case. [GOC:dgh, GOC:dos, GOC:mah, ISBN:0198600461] GO:0007562	Eh	br	raptor	Smyd4-2	alien	lark
regulation of eclosion	Any process that modulates the frequency, rate or extent of the emergence of an insect from a pupa-case or of a larva from an egg. [GOC:go_curators, ISBN:0198600461] GO:0007563	Mccc2	Eh	Chi
regulation of chitin-based cuticle tanning	Any process that modulates the frequency, rate or extent of chitin-based cuticular tanning. [GOC:go_curators, GOC:jid, GOC:mtg_sensu] GO:0007564	rk
aging	A developmental process that is a deterioration and loss of function over time. Aging includes loss of functions such as resistance to disease, homeostasis, and fertility, as well as wear and tear. Aging includes cellular senescence, but is more inclusive. May precede death and may succeed developmental maturation (GO:0021700). [GOC:PO_curators] GO:0007568	Cisd2	mth	Cat	InR	chico
response to nutrient	Any process that results in a change in state or activity of a cell or an organism (in terms of movement, secretion, enzyme production, gene expression, etc.) as a result of a nutrient stimulus. [GOC:go_curators] GO:0007584	shop	CG17691	endos	Tsc1	gig
digestion	The whole of the physical, chemical, and biochemical processes carried out by multicellular organisms to break down ingested nutrients into components that may be easily absorbed and directed into metabolism. [GOC:isa_complete, ISBN:0198506732] GO:0007586	kraken	Lip1
body fluid secretion	The controlled release of a fluid by a cell or tissue in an animal. [GOC:ai, GOC:dph, GOC:mah, GOC:tb] GO:0007589	Dh31	Lk	CapaR	Dh44	trpl
molting cycle, chitin-based cuticle	The periodic shedding of part or all of a chitin-based cuticle, which is then replaced by a new cuticle. An example of this is found in Drosophila melanogaster. [GOC:jl, GOC:mtg_sensu] GO:0007591	crc	Eip75B	Mmp1	dare	Npc1a	Pka-R1	Alh	spok	rig	rut	Itpr	ecd
chitin-based cuticle sclerotization	The process of hardening of a chitin-based cuticle. [GOC:dos, GOC:mtg_sensu] GO:0007593	Pburs	e	speck	Zyx	Burs
puparial adhesion	The adhesion of the puparia of Diptera to their substrate; normally effected by a 'glue' secreted by the larval salivary gland and expectorated at the time of pupariation. [GOC:ma] GO:0007594	Sgs5bis	Sgs9	Sgs8	Sgs1	Eig71Ee	Sgs5	Sgs7	Sgs4	Sgs3
hemostasis	The stopping of bleeding (loss of body fluid) or the arrest of the circulation to an organ or part. [ISBN:0198506732] GO:0007599	Hml
visual perception	The series of events required for an organism to receive a visual stimulus, convert it to a molecular signal, and recognize and characterize the signal. Visual stimuli are detected in the form of photons and are processed to form an image. [GOC:ai] GO:0007601	CarT	Crys	ninaG	t	sif	ninaE	Rh4	Rh3	Rh6	Rh7	boss	nonA	Rh5	Rh2	lovit
phototransduction	The sequence of reactions within a cell required to convert absorbed photons into a molecular signal. [GOC:go_curators] GO:0007602	ninaB	cry	ninaD	DCTN2-p50	rdgA	ninaC	Pld	Gr28b	Inx5	rdgC	Rh3	Rh6	Inx6	pinta	Rh5	Pis	Cib2	CG11426	inaD	inaE	Calx	norpA	Gbeta76C	Inx3	ninaE	Ggamma30A	Rh4	Galphaq	Inx7	porin	Cds	rdgB	Cerk	Itpr	trp	shakB	laza	ogre	rtp	santa-maria	cac	stmA	Inx2	Rab6	zpg	Rh2	TrpA1	inaC
phototransduction, visible light	The sequence of reactions within a cell required to convert absorbed photons from visible light into a molecular signal. A visible light stimulus is electromagnetic radiation that can be perceived visually by an organism; for organisms lacking a visual system, this can be defined as light with a wavelength within the range 380 to 780 nm. [GOC:go_curators, ISBN:0198506732] GO:0007603	ninaB	ogre	Inx3	Gprk1	ninaD	trp	rdgB	trpl	PIP5K59B	ninaC
phototransduction, UV	The sequence of reactions within a cell required to convert absorbed photons from UV light into a molecular signal; ultraviolet radiation is electromagnetic radiation with a wavelength in the range of 10 to 400 nanometers. [GOC:go_curators, ISBN:0198506732] GO:0007604	ninaB	Rh4	ninaD	Rh3	ninaC
sensory perception of sound	The series of events required for an organism to receive an auditory stimulus, convert it to a molecular signal, and recognize and characterize the signal. Sonic stimuli are detected in the form of vibrations and are processed to form a sound. [GOC:ai] GO:0007605	CG14636	ct	nompC	Dnai2	drk	zip	nrv3	nompF	CG5921	Dhc93AB	trpl	uncl	Cad99C	rdgA	nan	nompA	nompJ	ktub	wtrw	ato	btv	Arr2	CAP	DCX-EMAP	tilB	INPP5E	Fitm	Rh6	Ank2	bw	HEATR2	Rfx	Dhc1	Atpalpha	CG8086	Ir75a	Rh5	dia	Eb1	dysc	gl	inaD	sei	unc	Sans	Tmhs	iav	ck	Bmcp	Klp64D	sosie	Plp	Dhc36C	f	Cam	salr	nompE	stops	trp	nompB	rempA	Zmynd10	nrv2	rempD	tko	salm	Ubr3	tous	CG9313	nompI	Root	Kap3	CG14921
sensory perception of chemical stimulus	The series of events required for an organism to receive a sensory chemical stimulus, convert it to a molecular signal, and recognize and characterize the signal. This is a neurological process. [GOC:ai] GO:0007606	CheB98a	Gr64b	Obp58b	Obp28a	Obp49a	CheB53a	Obp58c	dpr3	Obp50b	Gr64a	CheB93b	Obp56a	Obp56h	Obp56i	Obp44a	Obp83a	Obp51a	Obp58d	CheA56a	Obp57a	Galphaf	CheB93a	Obp8a	dpr12	Obp57d	Obp73a	CheA84a	CheB53b	CheB42b	Obp83g	Obp59a	dpr17	Obp69a	dpr14	CheB38a	Obp56c	Obp19c	Gr64d	dpr8	Gr64f	Obp57c	Obp57b	Obp50c	dpr20	CheA29a	dpr13	CheA7a	Gr64e	Obp46a	Obp56g	Gr5a	Gr64c	CheB42a	Obp83b	Obp47b	Obp19a	Obp47a	Obp19b	Obp19d	Obp99a	CheB38b	Obp83cd	dpr5	Obp22a	Obp84a	Obp56f	Obp99b	dpr2	Obp56e	Obp99d	dpr15	Obp57e	Obp18a	CheB38c	CheB74a	Obp50d	CheB42c	dpr11	Obp93a	dpr18	dpr19	dpr16	CheA87a	Obp56b	Obp83ef	dpr9	dpr6	Gr61a	Obp56d	Galphas	Obp50e	dpr10	CheA46a	Obp50a	CheA75a	Obp99c	dpr4	dpr7	CheA86a
sensory perception of smell	The series of events required for an organism to receive an olfactory stimulus, convert it to a molecular signal, and recognize and characterize the signal. Olfaction involves the detection of chemical composition of an organism's ambient medium by chemoreceptors. This is a neurological process. [GOC:ai] GO:0007608	Obp28a	OS9	lush	Arr2	Or59a	Obp56a	if	Obp56h	Obp56i	Galphaq	Or43a	Obp44a	Obp83a	mys	Cam	Obp51a	Or24a	rdgB	Or59c	geko	Obp8a	Or22a	Obp57d	Or83a	rdgA	Or2a	Tk	Or67d	Obp83g	Obp69a	iav	Orco	Or33c	Oct-TyrR	Or46a	Arr1	Obp56c	Or33a	Obp19c	Obp57c	eag	Obp56g	Or49b	Obp83b	Obp19a	Obp47a	Or42b	Obp19b	Obp19d	Obp99a	Klp64D	Obp83cd	Or49a	Obp99b	Obp56f	Obp56e	Or22c	Or23a	Obp99d	Obp57e	Kap3	mew	Obp85a	Dyrk2	Or33b	Or43b	SKIP	pdm3	Klp68D	Or85e	Or22b	Obp56b	Obp83ef	sws	Obp56d	Or47b	Or59b	Obp99c	Or47a
learning or memory	The acquisition and processing of information and/or the storage and retrieval of this information over time. [GOC:jid, PMID:8938125] GO:0007611	Abl	drl	Appl	lilli	amn	Galphas	eag	Orc3	CaMKII	Fas2	Pp1-87B	Sh	14-3-3zeta	CrebB	Adf1	rut
learning	Any process in an organism in which a relatively long-lasting adaptive behavioral change occurs as the result of experience. [ISBN:0582227089, ISBN:0721662544] GO:0007612	Nipped-B	Oamb	Dop1R1	dnc	amn	eag	Orc3	meng	shi	mGluR	Tbh	CrebB	rut	mbm
memory	The activities involved in the mental information processing system that receives (registers), modifies, stores, and retrieves informational stimuli. The main stages involved in the formation and retrieval of memory are encoding (processing of received information by acquisition), storage (building a permanent record of received information as a result of consolidation) and retrieval (calling back the stored information and use it in a suitable way to execute a given task). [GOC:curators, ISBN:0582227089] GO:0007613	Rbfox1	Gba1a	ss	P171	scrib	w	Tbh	mil	HDAC4	Rac1	Gba1b	Adf1	Phm	Dop1R1	P95	CRMP	amn	nemy	Syn	dnc	aPKC	aru	rut	mir-980	SLC22A	drl	shi	scb
short-term memory	The memory process that deals with the storage, retrieval and modification of information received a short time (up to about 30 minutes) ago. This type of memory is typically dependent on direct, transient effects of second messenger activation. [http://hebb.mit.edu/courses/9.03/lecture4.html, ISBN:0582227089] GO:0007614	ATP6AP2	Appl	2mit	drk	Nf1	Psn	Atx2	for	ebo	meng	Pink1	Fmr1	Ank2	kis	Dysb	Nsun2	Nipped-B	dnc	teq	brp	mGluR	Fas2	G9a	rut	bs	cer	rg	shi	scb
anesthesia-resistant memory	The memory process that results in the formation of consolidated memory resistant to disruption of the patterned activity of the brain, without requiring protein synthesis. [PMID:15143285, PMID:17088531] GO:0007615	N	CASK	dnc	amn	MCU	MICU1	Rgk1	klg	meng	brp	rad	Pka-C1	Ddc	5-HT1A	CrebB	rut	Dop2R
long-term memory	The memory process that deals with the storage, retrieval and modification of information a long time (typically weeks, months or years) after receiving that information. This type of memory is typically dependent on gene transcription regulated by second messenger activation. [http://hebb.mit.edu/courses/9.03/lecture4.html, ISBN:0582227089] GO:0007616	ATP6AP2	Appl	svr	Scamp	Src64B	wnd	armi	be	Nf1	HDAC4	Adf1	hop	Atx2	stau	spoon	Ptp10D	Ube3a	for	mura	orb2	amn	osk	per	pum	upd1	meng	vsg	Fmr1	Hn	Ddc	Tomosyn	CrebB	N	Dysb	eas	klg	neur	EcR	gry	teq	pst	pxb	cher	mir-276a	kra	dikar	Stat92E	dome	mGluR	G9a	mld	Mob2	bsk	arr	Gclm	mol	Su(H)	Nmdar1	CG1910	CASK	CG5541	cer	hiw	Gld2	Nmdar2	Socs36E	arm	dbr	sra	CaMKII	fabp	Tob	wg	CG4612	Pkc98E
mating behavior	The behavioral interactions between organisms for the purpose of mating, or sexual reproduction resulting in the formation of zygotes. [GOC:ai, GOC:dph] GO:0007617	dnc	per	Obp56h	dlg1	Rac2	tim	dsf	fru	hni	Pdf	rut	to	nerd	Acp26Ab
mating	The pairwise union of individuals for the purpose of sexual reproduction, ultimately resulting in the formation of zygotes. [GOC:jl, ISBN:0387520546] GO:0007618	Cyp4d21	Est-6	Acp26Aa
courtship behavior	The behavior of an organism for the purpose of attracting sexual partners. [GOC:ai, GOC:dph] GO:0007619	Dh31	eag	Btk	spin	hni	lush	per	eloF	amn	ple	dsf	Or67d	Fad2	dnc	qtc	Obp69a	Pal1	5-HT7	rut	cac	tko	CaMKII	Crz	Est-6	dsx	Sh
copulation	The act of sexual union between male and female, involving the transfer of sperm. [ISBN:0721662544] GO:0007620	coi	per	lig	stuck	pain	tim	dsf	fru	cel
negative regulation of female receptivity	Any process that stops, prevents or reduces the receptiveness of a female to male advances. [GOC:bf, PMID:11092827] GO:0007621	SIFa	don-giovanni	Abd-B	SP	Dup99B
rhythmic behavior	The specific behavior of an organism that recur with measured regularity. [GOC:jl, GOC:pr] GO:0007622	per	sgg	vri	CkIIbeta	Pka-C1	cyc	tim	Pka-R2	Clk	CrebB	to
circadian rhythm	Any biological process in an organism that recurs with a regularity of approximately 24 hours. [GOC:bf, GOC:go_curators] GO:0007623	p38b	cry	dyw	vri	Ilp3	foxo	NPF	lark	Pdfr	to	Ilp5	Ube3a	per	slmb	sgg	CkIIalpha	nvy	Ac3	CkIIbeta	Fmr1	cyc	disco	InR	CrebB	Pdf	CG7988	Pdp1	norpA	Ac78C	dnc	B4	e	mnb	dco	Akap200	Pka-R2	rut	ITP	so	Ilp2	Akt	Clk	sNPF	slo
ultradian rhythm	The specific actions or reactions of an organism that recur with a regularity more frequent than every 24 hours. [GOC:jl, PMID:19708721] GO:0007624	CG10948
grooming behavior	The specific behavior of an organism relating to grooming, cleaning and brushing to remove dirt and parasites. [GOC:jl, GOC:pr] GO:0007625	ben	muc	fout	nac	Fmr1	grdf	usdy	stld	grunt
locomotory behavior	The specific movement from place to place of an organism in response to external or internal stimuli. Locomotion of a whole organism in a manner dependent upon some combination of that organism's internal state and external conditions. [GOC:dph] GO:0007626	Ilp5	Elp3	Dcr-2	TBPH	nab	Rack1	Tdc2	Adar	slgA	spas	Hmgcr	InR	Atpalpha	nemy	Eb1	unc
adult walking behavior	The behavior of an adult relating to the progression of that organism along the ground by the process of lifting and setting down each leg. [GOC:jid, GOC:pr, ISBN:0198606907] GO:0007628	C31	Trpgamma	mbm	Nlg2	nan	ebo	tay	C141	btv	Tk	ey	sim	iav	nob	acd(2)5N18	oc	cex	TBPH	CASK	hiw
flight behavior	The response to external or internal stimuli that results in the locomotory process of flight. Flight is the self-propelled movement of an organism through the air. [GOC:jid, ISBN:0198606907] GO:0007629	ben	Sk2	tutl	ebo	rig	Gpo1	Cdk5	Galphaq	Plc21C	Tbh	Gem2	Gem3	Sema2a	Eb1	Itpr	SERCA	Gpdh1
jump response	The sudden, usually upward, movement off the ground or other surface through sudden muscular effort in the legs, following exposure to an external stimulus. [GOC:jid, ISBN:0198606907] GO:0007630	ben	shakB	nAChRalpha7	Ttc19	Atpalpha
feeding behavior	Behavior associated with the intake of food. [GOC:mah] GO:0007631	for	Gr28b	pain	Rac2	to
visual behavior	The behavior of an organism in response to a visual stimulus. [GOC:jid, GOC:pr] GO:0007632	ogre	verm	VGAT	b	cac	osk	lphA	toi	Fic	CG4476	nonA	mnb	nAChRalpha7	rafl	Galphas	Surf1	mbm	Sema2a
pattern orientation	The actions or reactions of an individual in response to the orientation of a visual pattern. This is exemplified by some classes of insects which are able to detect and learn the orientation of a set of stripes and subsequently behaviorally discriminate between horizontal, vertical or 45 degree stripes. [GOC:jid, PMID:9933535] GO:0007633	tay
chemosensory behavior	Behavior that is dependent upon the sensation of chemicals. [GOC:go_curators] GO:0007635	Ota3	ota5	ota7	Gr66a	Gr8a	ota2	Tmc	gb
chemosensory jump behavior	The sudden, usually upward, movement off the ground or other surface through sudden muscular effort in the legs, following exposure to a chemical substance. [GOC:jid] GO:0007636	acj2	acj1	acj9	acj7	acj4	acj6	acj8	acj3
proboscis extension reflex	The extension, through direct muscle actions, of the proboscis (the trunk-like extension of the mouthparts on the adult external head) in response to a nutritional stimulus. [FB:FBrf0044924, GOC:jid] GO:0007637	aperB	aperC	aperA	Ih	shi	Ggamma1	Sh	Gr64a	Gr5a
mechanosensory behavior	Behavior that is dependent upon the sensation of a mechanical stimulus. [GOC:go_curators] GO:0007638	nompC	pain	para	Pzl	nan	E(sda)D	eas	bas	ppk	tutl	E(sda)F	E(sda)O	Piezo	tko	e(sei)	TrpA1	Root	E(sda)A	jus	kcc
regulation of heart contraction	Any process that modulates the frequency, rate or extent of heart contraction. Heart contraction is the process in which the heart decreases in volume in a characteristic way to propel blood through the body. [GOC:dph, GOC:go_curators, GOC:tb] GO:0008016	Shab	how	for	eag	pain	rad	AstC
tRNA processing	The process in which a pre-tRNA molecule is converted to a mature tRNA, ready for addition of an aminoacyl group. [GOC:jl, PMID:12533506] GO:0008033	Rpp20	Tpt	THG	Rpp21	Tsen2	CG10463	CG2100	Adat1	Ddx1	CG3645	Archease	Rpp30	Tsen15	Pop4	Tsen54	PheRS-m	La	Tsen34	RtcB	CG10495	Pop1	Pop5
neuron recognition	The process in which a neuronal cell in a multicellular organism interprets its surroundings. [GOC:go_curators] GO:0008038	ato	robo1	comm	Fas1	Fas2	robo3
synaptic target recognition	The process in which a neuronal cell in a multicellular organism interprets signals produced by potential target cells, with which it may form synapses. [GOC:mah, ISBN:0878932437] GO:0008039	dpr12	gek	hig	Pvf3	CG7179	ab	Nrx-IV	nrm	Npc2a	shf	upd1	Gli	CG32373	pot	robo2	acj6	dsd	Ten-m	wdp	loaf	tutl	Ten-a	tey	Tmep	CG8668	NetB	slow	Sema1a	CG5758	Mtp	galectin	Fur1	Fas3	CG2901
motor neuron axon guidance	The process in which the migration of an axon growth cone of a motor neuron is directed to a specific target site in response to a combination of attractive and repulsive cues. [CL:0000100, GOC:pr, ISBN:0878932437] GO:0008045	Oli	spz5	trol	Glt	beat-Va	side	Cdk5	PlexB	vvl	beat-Vb	dally	fend	Rac1	tup	kermit	NT1	Mmp2	Ptp10D	beat-Ic	beat-Vc	for	Sulf1	Lsp2	Mp	beat-IIb	caps	Ptp52F	Rho1	fz2	NetA	Rac2	sad	beat-IIa	trn	unc-5	Ten-m	N	beat-IIIb	Ptp99A	Cdk5alpha	Gyc76C	beat-IIIc	cher	beat-VI	fra	Wnt4	robo1	eve	haf	Sdc	Ten-a	beat-Ia	Fas2	tok	zfh1	Nrg	Ptp4E	NetB	grn	Abl	CG6867	Dab	Sema1a	conv	Drl-2	dsh	Cdc42	spz	Ptp69D	beat-Ib	Lar	beat-IV	beat-IIIa	Lim3	ko
male courtship behavior	The behavior of a male, for the purpose of attracting a sexual partner. An example of this process is found in Drosophila melanogaster. [GOC:mtg_sensu, GOC:pr] GO:0008049	ss	egh	acd(2)5N17	Gr39a	acd(2)5D10	TfAP-2	pain	w	Tbh	acd(2)5M8	5-HT1A	NPF	acd(2)5L3	fez	mil	crl	lncRNA:flam	to	pros	Poxn	twz	orb2	amn	btv	acd(2)5M38	ple	CheB42a	Fmr1	acd(2)5E8	hec	dsf	acd(2)5G23	Syn	gb	Ir84a	acd(2)5F3	qtc	jhamt	acd(2)5M7	Adar	Gr33a	Ktl	acd(2)5N15	acd(2)5N18	fne	mGluR	retn	fru	cel	Nrg	acd(2)5N30	lncRNA:sphinx	Oamb	CASK	tko	dlg1	CaMKII	Orcokinin	dsx	lov	ppk25	ppk29	acd(2)5N29	ppk23	Gr32a
female courtship behavior	The behavior of a female, for the purpose of attracting a sexual partner. [GOC:bf, GOC:pr] GO:0008050	Nrg	don-giovanni	shep
sensory organ boundary specification	The process in which boundaries between a sensory organ and the surrounding tissue are established and maintained. [GO_REF:0000021] GO:0008052	mir-9a	B-H1	dally	phyl	B-H2	H	amos
mitochondrial fusion	Merging of two or more mitochondria within a cell to form a single compartment. [PMID:11038192] GO:0008053	Marf	Opa1	rho-7	Chchd3	Gdap1	CG3862	Miga	fzo
ocellus pigment biosynthetic process	The chemical reactions and pathways resulting in the formation of ocellus pigments,  general or particular coloring matter in living organisms, found or utilized in the ocellus, a minute simple eye found in many invertebrates. [GOC:ai, PMID:15176085, PMID:18421706] GO:0008055	g
ocellus development	The process whose specific outcome is the progression of the ocellus over time, from its formation to the mature structure. The ocellus is a simple visual organ of insects. [http://fly.ebi.ac.uk/.bin/cvreport2?id=FBcv0004540] GO:0008056	oc	toy	rdo	noc
[truncated: 1,146,747 more chars]
