# Supplementary material for: Some molecular aspects of larval development in Paralithodes camtschaticus
Source: PLoS One. 2025 Apr 29;20(4):e0322234. doi: 10.1371/journal.pone.0322234 (PMC12040194; doi:10.1371/journal.pone.0322234)
Supplement: S2 File — (ZIP) [file pone.0322234.s010.zip › S2_File/juvenile-zoeaI.rnk]

Name	ranks
Gbp2	28.095082967464048
CG42827	26.438535211865034
eEF1alpha1	24.893525879295805
Cpr78Cb	24.425466741934645
Lcp4	24.04040799653038
Cpr65Ax1	24.04040799653038
Cpr47Eg	23.67236843849122
Hsc70-1	22.87184595622343
cv-d	22.715308239323015
CG10477	22.40570076445491
CG31997	21.98238977352067
eEF2	21.80343983941386
TwdlF	20.99740593310777
pAbp	20.941022451745148
Cpr65Aw	20.551880466025345
nrv3	20.276297244559622
Ant2	20.162816483354028
mt:CoII	20.09716268926153
Act57B	20.073599143950485
RpL3	20.01440826622744
Gapdh2	19.68630996860469
Act42A	19.43675032797245
blw	19.379800799691125
RpL5	19.002203164828707
betaTub97EF	18.393254693268474
RpL6	18.14538553632598
Odc1	18.135481660036877
RpL13	17.996336976920112
Sam-S	17.97852389450029
CG6592	17.959180613307417
RpS4	17.909182996332564
CG11836	17.878265555024356
Act88F	17.831227593861158
Cpr73D	17.783641680956336
CG15818	17.721536527198865
Lcp2	17.6853936562303
Calr	17.661640345280126
RpL10Ab	17.595678268674174
Ald1	17.57303429103567
RpL17	17.3566190307987
G6P	17.284223659953167
RpL8	17.260075185564737
RpLP0	17.200673354514382
RpS3A	17.19082633950914
RpL24	17.18467465090059
14-3-3zeta	16.98732184761452
Ccp84Ab	16.936133800555854
ATPsynC	16.92140162188823
yps	16.86994052902976
glo	16.82178377874908
RpL21	16.6781119389636
His3.3A	16.646345637909715
glob1	16.591762735563016
RpS23	16.565797107083203
Cpr49Ag	16.537777170370134
Ahcy	16.51741527217307
Gs1	16.51741527217307
Mpcp2	16.497384495195853
CG18735	16.479526019391088
CG3927	16.400543212140292
Act5C	16.35210597975798
UQCR-C1	16.293102918786822
Mdh2	16.10944491259237
JYalpha	16.096594480670085
lectin-46Ca	16.092616913838846
CG10407	16.032700278926644
Ubi-p5E	16.004411261011555
FDY	15.895146256875298
RpS26	15.849398024319173
RpL11	15.837251106245189
Cpr31A	15.796834999066045
Prm	15.782513834511084
Eno	15.687636645969487
RpL23	15.63304794667008
RpL37b	15.55494233081392
Cyt-c-d	15.498121526331762
RpS12	15.487457257379003
CG12493	15.315118170227372
CG7768	15.315118170227372
qua	15.169782677857452
nyo	15.134619926927423
Hsp60A	15.123605596779552
RpL37A	15.075816727815695
Cpr78Ca	15.060237795904365
RpL40	15.006127649730246
Ldh	14.994614985439327
RpL34a	14.909104160088352
Trxr-1	14.85681928272804
mEFTu1	14.826546230346038
eEF5	14.820456216952989
RpL27A	14.774648919188405
PyK	14.731829442043779
serp	14.731829442043779
CG30122	14.685601056899332
CG13318	14.610198411337072
Cpr76Ba	14.564534395184571
Rsf1	14.457036561799878
Mur89F	14.42978687290563
UQCR-C2	14.417406295680733
Muc18B	14.332630671136679
Fer2LCH	14.282986132781595
CG31522	14.196105361266612
RpS14b	14.177030393182127
RpS24	14.148134823902504
Pino	14.082926882891757
p23	14.048504380492371
Muc68E	14.024312076692969
Tpi	14.017255887412283
Cyt-c1	14.0024650346834
Cpr49Aa	13.995970245324203
l(2)k05911	13.995970245324203
Amy-d	13.88345680253675
Hsc70-5	13.834633348792996
CCT5	13.769323464745302
RpS15Aa	13.727895913110395
Hsp70Bbb	13.720146095044525
Spn43Aa	13.655037241721372
CG4835	13.638553357987842
LysRS	13.630569644075209
SPARC	13.630569644075209
Try29F	13.612803603450203
Dsp1	13.604180008563674
CG6055	13.435250462689675
meep	13.416576187170518
Alp1	13.38009151301021
eEF1beta	13.30547962201662
CG9372	13.201762132377315
Hsp70Ab	12.98025270062232
CG9297	12.976115400943105
fabp	12.831524956480639
Mtpbeta	12.8112966015275
CG2852	12.802680248008507
yip2	12.802680248008507
capt	12.52889649721637
CG9547	12.52889649721637
CCT8	12.485364443115829
awd	12.475101253154246
GstD11	12.452088298432196
Nacalpha	12.440764422957367
Muc68D	12.346505895717993
CG8560	12.346505895717993
Aldh-III	12.323152969545049
tsr	12.241098763933607
Mcad	12.241098763933607
CtsB	12.18016931262448
Cpr62Bc	12.174699411302454
obst-J	12.168853436165838
Chd64	12.168853436165838
mol	12.068385694617154
CG10077	12.043443194762673
Got2	12.032515844374077
Pdha	12.032515844374077
Su(var)205	11.996349563416993
eIF3d2	11.970984860136342
SdhB	11.970984860136342
Phb1	11.944572010764624
UQCR-14	11.931943027253087
CG13748	11.918407152924617
CG43333	11.906287274549113
Oda	11.906287274549113
CG1354	11.906287274549113
CG18417	11.89418939018826
CG9427	11.89418939018826
Nop56	11.785992679424016
Cpr97Ea	11.748131595928026
Hrb98DE	11.719370946029567
RpS28b	11.66429648665466
Mp20	11.66429648665466
CG5550	11.636030957170926
Cht8	11.579261890599556
Rpt6R	11.52160937364573
Idh3a	11.52160937364573
Fib	11.479071535812038
Prosbeta7	11.465037115916298
CG9314	11.378345257982303
Scsalpha1	11.378345257982303
eIF1A	11.378345257982303
CCT7	11.335498605586
Cpr50Ca	11.278784146911232
UQCR-11	11.27565247556984
CCT1	11.27565247556984
CAH2	11.229133188180032
Ran	11.197308553362054
NaPi-III	11.183072153727416
CG3097	11.167798762752307
Hrb87F	11.118754642694784
betaTub85D	11.037361814886784
gbb	10.989556969934126
Rad23	10.989556969934126
U2af38	10.942131946605873
SamDC	10.942131946605873
eIF3g2	10.942131946605873
Spn88Ea	10.890782488658978
Fkbp12	10.839449392559816
Mics1	10.839449392559816
Arpc2	10.768837319421964
ppan	10.768837319421964
CG3108	10.752990356468386
CG9294	10.751862148478455
snRNP-U1-70K	10.717895386844855
Pep	10.717895386844855
slf	10.665127314817282
Amyrel	10.665127314817282
Nph	10.665127314817282
PHGPx	10.64770414924969
Catsup	10.556850810406454
CG9961	10.519468915278095
CG31924	10.500639594340202
CG8939	10.445246545396765
CG1640	10.4077143131543
ATPsynF	10.4077143131543
CG8635	10.388367606785575
CG1724	10.34984664255882
ND-20	10.331113932296493
CG14515	10.272018105605648
Droj2	10.272018105605648
Rpn13	10.232630228931084
ND-MLRQ	10.191534960418698
CG9701	10.173205522525453
Cht4	10.173205522525453
Prosalpha3	10.173205522525453
CG9265	10.173205522525453
CG13675	10.112127829307882
CG14861	10.11202719588518
CG3841	10.088078885223219
Achl	10.070338395862564
hgo	10.070338395862564
CG31077	10.070338395862564
CG3902	10.049110007552983
CG34236	10.049110007552983
Arpc1	10.007542243002028
CG32409	9.986884278036158
CG6553	9.986884278036158
Ae2	9.932960677036679
Adgf-E	9.902384196008308
CG3803	9.902384196008308
CG15715	9.902384196008308
Rh6	9.88439348311286
CG6712	9.881392806213169
CaBP1	9.881392806213169
tomboy40	9.881392806213169
TwdlV	9.881392806213169
Prx3	9.699744293852607
Echs1	9.677837625596569
Cpr76Bb	9.677837625596569
CG32808	9.63123882863161
CG32191	9.63123882863161
Cpr65Az	9.63123882863161
Akr1B	9.63123882863161
Fkbp39	9.608601481538471
CG6180	9.608601481538471
wds	9.608601481538471
RnrS	9.563161802964808
Drat	9.492267859898151
Arr2	9.444984918451802
Tspo	9.369198833305964
Prosalpha6	9.34734719693836
Chchd3	9.34734719693836
CG15093	9.34734719693836
CG30339	9.27401918203436
ATPsynO	9.27401918203436
CG5793	9.196653605586677
RpL24-like	9.196653605586677
CG13247	9.18447836133157
Tsp47F	9.145541072042278
ATPsynG	9.094213850357576
Cpr49Ad	9.021471402522748
CG10433	9.017511329981309
Vha16-1	8.93161327677005
CG18418	8.93161327677005
CG30022	8.93161327677005
ND-30	8.904855346195594
eIF4E7	8.904855346195594
Cmpk	8.848895910003677
CG4995	8.845348696780025
CG4998	8.830173523438075
CG31800	8.821750295625128
levy	8.821750295625128
CG12817	8.821750295625128
SPE	8.806693452184584
Pp1-13C	8.765009168373345
eIF3i	8.765009168373345
Lamp1	8.708130262994864
Atg8a	8.708130262994864
CG3527	8.708130262994864
lwr	8.708130262994864
SF2	8.679842367409904
Vha13	8.679842367409904
Prosbeta5R1	8.619581966688129
CG6126	8.619581966688129
ClpP	8.589103100523229
CG4928	8.588985268191918
yip7	8.55597797489557
CG14757	8.52841154783377
AnxB9	8.49818418555857
Cpr57A	8.496080652504794
Cchl	8.436960592248932
mts	8.436960592248932
spn-A	8.406436709517537
rump	8.24405042730819
CG6271	8.179864554872266
scu	8.179864554872266
Vha26	8.146856547202791
CG9737	8.135775786325253
CG2915	8.1265270641553
Prosalpha4	8.044174651563578
CG11267	8.044174651563578
Ssb-c31a	8.044174651563578
GstO3	8.044174651563578
UQCR-Q	7.97560741374837
fln	7.97560741374837
Pits	7.722264976865424
obst-A	7.647247536641722
Prestin	7.645927909106122
Lsm12a	7.571137261089805
Ccs	7.479550826890408
CG33156	7.478223632556746
Vha36-1	7.456086101997288
UK114	7.456086101997288
mge	7.456086101997288
Npc2h	7.417864164329007
Cisd2	7.335744141067287
Srp19	7.335744141067287
Uev1A	7.335744141067287
Lcp65Ad	7.296186404110536
Fkbp14	7.296186404110536
Cyt-b5	7.296186404110536
Cdc42	7.296186404110536
CG5071	7.296186404110536
CG4892	7.213015691373586
Clc	7.213015691373586
x16	7.170625069674185
l(1)G0469	7.084476993417937
Sod1	7.082795697055344
Rap1	6.8608206952110535
Sirup	6.8608206952110535
asrij	6.816012105474974
CG5023	6.816012105474974
26-29-p	6.816012105474974
CG30091	6.805701120825076
CG12398	6.752820068545308
ND-B12	6.723661153840072
Acbp2	6.723661153840072
Coq7	6.723661153840072
SmE	6.723661153840072
ND-B14.5A	6.723661153840072
aspr	6.6099396171066385
NHP2	6.578586275141847
mRpS11	6.578586275141847
CG32486	6.573847806630827
CG6966	6.529816939446796
Cpr30B	6.52553635889501
ND-B8	6.428628198713113
sqh	6.428628198713113
Ntf-2r	6.428628198713113
mRpL20	6.378054084120649
ppl	6.378054084120649
mRpS18B	6.274015024831109
Tim23	6.274015024831109
l(2)34Fc	6.274015024831109
CG4613	6.217405715731195
CG41128	6.116561188053051
CG12384	6.116561188053051
eff	6.116561188053051
His2A:CG33859	6.116561188053051
CG40472	6.003970065842463
Cpr67Fb	6.003970065842463
CG10864	5.993368849101213
Ptr	5.901668847988334
CG13551	5.831292159784339
Ak6	5.831292159784339
CanB2	5.831292159784339
mRpS14	5.831292159784339
Ccp84Aa	5.831292159784339
CG11313	5.778765220094686
CG4438	5.772493426003254
ctp	5.772493426003254
CG8483	5.75773734574766
CG32512	5.7487508109119725
PpN58A	5.709860902806443
Tsp74F	5.705199093722091
TpnC4	5.66058499686463
St3	5.651474121576742
Polr2I	5.651474121576742
Trx-2	5.651474121576742
CG3817	5.591913867601885
Syb	5.591913867601885
Tom20	5.591913867601885
mRpS17	5.591913867601885
Mhc	5.571516010558297
GstD1	5.498480051154853
CG6788	5.48161684720761
Roc1b	5.464909204182587
LysX	5.464909204182587
CG5390	5.394023049113488
Cpr66D	5.305520329149792
CG8927	5.2683283828899246
CG6426	5.266622867861714
COX7C	5.266622867861714
slbo	5.264297261950342
lolal	5.198558753856922
CG15202	5.198558753856922
CNT2	5.142638540907078
CG40160	5.122203268787122
CG9922	5.0585442680702375
galla-2	5.0585442680702375
CG34462	4.979106377885517
Crys	4.968403705576554
PPO2	4.942699178277954
Cpr49Ae	4.837574992885719
Ilp5	4.837574992885719
Alg-2	4.763667703100168
Pax	4.752323571129753
Vha14-1	4.607497887559162
ND-13B	4.607497887559162
MagR	4.527489666301956
CG31445	4.487462218200981
Cpr49Ac	4.455944050593025
Cht2	4.397932215928197
b6	4.393401420456701
drm	4.361780443039994
spt4	4.361780443039994
Alp12	4.359429007149352
NAAT1	4.3092497688200035
MP1	4.288877530406519
Ets21C	4.2454840919876
Sclp	4.03343369127915
ringer	4.022894505279088
scyl	3.9204299238178666
Cda4	3.895543228799339
Pvf1	3.880404432947938
Pxd	3.858362913639549
CG6878	3.8265842604675626
CG5280	3.79359288082245
CG14866	3.76316152059572
obst-E	3.74738163520282
Cpr50Cb	3.7137390788311615
JIL-1	3.7121515590700356
CG31220	3.694175464054123
Kr-h1	3.691168077554739
CG16903	3.6818296171078306
CG11825	3.6325699764617827
SCCRO4	3.6325699764617827
mRpL52	3.6325699764617827
Cyp6a16	3.5770346300784293
CG5001	3.5531520852480765
CG2765	3.547398348545144
CG31219	3.4893869171060703
aop	3.4887952704016927
CG12951	3.468889423138014
Tsf3	3.4452398666568325
rumpel	3.4027398144101166
CG7656	3.3872220527920716
MESR3	3.3658388761481803
Jra	3.351166066377824
CG11752	3.3222490350043743
BthD	3.3222490350043743
resilin	3.3222490350043743
CG34417	3.2981556764242463
CG30087	3.214143826403026
CG6429	3.176591864882947
Naa80	3.1143097902749446
CG40228	3.1034247993572026
TwdlX	3.1034247993572026
CG7432	3.0586588330073683
Ir25a	3.0476659638186274
SNRPG	2.988931753076517
CG5359	2.9883769017035147
CG1791	2.9883769017035147
Pgd	2.95498903394688
Sarm	2.75565735339694
e(y)2b	2.7504064531263896
Sf3b5	2.7504064531263896
CG14367	2.6649259955744453
CG30108	2.627369347074893
mRpL34	2.627369347074893
CAH15	2.627369347074893
cbt	2.607581222435411
Dsk	2.5901305276940985
obst-B	2.527529455336929
Gasp	2.5044021087745914
Sap47	2.4700792415797403
Ndae1	2.4682628239276463
ckd	2.4623815509522875
Zip42C.1	2.4116517978858623
Act79B	2.39682069389276
hb	2.3871920120560617
kay	2.3852254656845697
Alp4	2.3654653530098186
knk	2.363263720136724
Cpr72Ec	2.2851680186330086
CG6983	2.284052915212716
CG15765	2.2808958673000053
Sod3	2.2716690545506033
emp	2.2363836459964377
ubl	2.2291956435153324
CG14331	2.2074423094180893
CG4896	2.2069190732138777
Cpr49Ah	2.2048026374741667
CG34150	2.1682524048235736
CG14130	2.1108743359023334
Spn77Ba	2.091913768530182
Cks30A	2.091913768530182
Skeletor	2.091913768530182
robl	2.0778613250365323
CG3630	2.0381219808132878
CG32260	1.9812269681901373
Ufc1	1.972267438663547
Syx18	1.9548720456595527
Rbp1	1.920271492829611
CG13744	1.8972840631309893
CG30380	1.876676322405281
MED30	1.8749706841279314
Mkrn1	1.8617148309296478
prc	1.8552400263568665
CG17187	1.8412552140190341
HSPC300	1.8412552140190341
bgm	1.8313631151916132
Tk	1.820936028813135
Hex-A	1.8180658080329144
Roc2	1.7970253318607563
ND-MWFE	1.7970253318607563
SIFa	1.7943580643966806
Ssu72	1.7844821087229508
CG10264	1.7815143695271471
EMRE	1.7634136332646022
exp	1.737533338565602
CCAP	1.717220480510989
Cp1	1.7158545869561475
vri	1.7158545869561475
Rel	1.6824489147919104
cold	1.663063595171279
Alas	1.6567282606868978
fw	1.6458930209641454
CG6870	1.6375253746148797
l(1)10Bb	1.603376026157748
CG31659	1.577083021899972
ND-15	1.5718763886135536
CG3308	1.5636606639259136
CG15456	1.5621884385234657
jhamt	1.5473730862212136
Npc2b	1.5310571688808963
CG31712	1.5100623981669858
Dh31	1.5052598684161749
IP3K1	1.5044041180179715
SP1029	1.50411962944857
dco	1.5016215328323061
Mettl4	1.4908956112360434
CG45050	1.4549576096289751
Vps2	1.4495392568118162
Tm1	1.421154294759351
SREBP	1.3708497474189258
DCTN3-p24	1.3438174624806456
tau	1.3429413818935614
CG5758	1.3383443584249028
ome	1.3348468785906193
CD98hc	1.3320068715735058
Pburs	1.3161249417932275
CG4537	1.3159238511035938
CG8067	1.3032183561645867
cmpy	1.2974374374046571
7B2	1.2967578497145444
CG10483	1.29537527066751
Atg12	1.2768078701322234
CG3008	1.2734256075128882
Peritrophin-A	1.265880177873625
Dim1	1.2546960212149256
CG10005	1.2526857051937117
CG10252	1.2268794333306667
CG10681	1.2258743260651637
CG14778	1.2208869646343188
Phm	1.2205666042965007
RpS27A	1.1829899049007864
Lgr4	1.1709126419609375
CG11670	1.1651339990961982
obst-F	1.1576081248225396
SmydA-4	1.1571330674757694
Atf3	1.1463404215145419
CG2816	1.1446111103049719
Rad60	1.1324718336483837
CG30423	1.1301839795138002
CG6435	1.0913028676023988
CG5446	1.0907689954989934
CG17219	1.0834479025878507
Mlc-c	1.0537432086887895
sals	1.0409749729313413
Blos1	1.037300079842697
egl	1.027001844908474
Ms	1.0176640762334224
CG1703	0.996913818926964
Tsc1	0.9932148582578727
CG31028	0.993115509646107
CG8086	0.9796035496327474
CG5805	0.9671258575306686
Neb-cGP	0.9609091733535254
CG8860	0.9587157233948008
Dtd	0.9584696298155494
Pal2	0.9407775704617239
alpha-Est10	0.9250691298390704
CG6424	0.9168676143012698
CG30053	0.9150867453908484
CG31211	0.8895411386819025
CG5445	0.8888968259647991
NijC	0.8876203725080092
stv	0.8698906912456941
CG14777	0.8654986351315997
CG42516	0.8568176101766933
Tsp29Fb	0.8536266331736078
COX6AL	0.8507709758856401
Parg	0.8493209187777742
pot	0.8306356026999125
Ntl	0.8014236494094091
RpL28	0.7993579632680872
CG6908	0.7992350064108679
Ilk	0.7901576067913091
CG6340	0.7887769244519411
Exn	0.7763552591326383
Ugt302K1	0.7755066408596265
CG5235	0.7709890623308884
COX7A	0.7671016439466134
Gld	0.7570598161147974
Rm62	0.7456967249789933
orion	0.740425313235956
neur	0.7289225968171493
CG32590	0.7289225968171493
rtv	0.7240134676931665
slmo	0.719900886712844
CG5080	0.706932681923221
CG31917	0.7063174040439584
sea	0.7028010583538341
Pdf	0.701850021999427
pico	0.6967999053901822
Cbp53E	0.692384819829565
CG6153	0.6881492642113434
Serinc	0.6867395414340244
Lamtor2	0.684573334302309
Sap30	0.6775951865948627
Irbp18	0.6753165526326997
Rab14	0.6579721230375553
unk	0.6570741553332196
AstC	0.6487832367684804
CG7484	0.6458989947033454
Mlp84B	0.6458989947033454
Pop5	0.6397161523553669
crc	0.6353399990966327
RpL37a	0.626731709026063
CG11777	0.6247358926057448
anox	0.623947730153707
Sp7	0.6181841790493968
CG5721	0.6121705936847552
Jhe	0.6108260843149781
btz	0.6104019188226611
Hsf	0.6070620390036233
RhoGAP19D	0.607048582956995
Rab18	0.607048582956995
eEF1delta	0.607048582956995
mRpS24	0.6065759224755769
shrb	0.6000208022804141
ND-B14	0.5946620425562047
Nmda1	0.5928059286217681
Dpm3	0.5914359997114351
Det	0.5878901613073007
CG5292	0.5851218137266916
CG15432	0.5851218137266916
Cpr62Bb	0.5851218137266916
noc	0.5779211026482176
mRpL14	0.565992344287156
CG13018	0.5581903188043069
CG10973	0.5550407528603298
IA-2	0.5537033231436517
CG7168	0.5536223050825105
Tob	0.5533637894710638
LSm1	0.548944118295893
Fit1	0.545489834087046
Ets98B	0.5408408229510078
Tsen2	0.5345131133308987
ND-B15	0.5342154933400363
nSyb	0.5273423192887822
fh	0.5152506568835836
CG16721	0.5065207744080281
VhaM9.7-b	0.5039723906550855
by	0.502067180519617
Trs23	0.5014019536041034
CG6567	0.5004824954697852
IFT20	0.49289409606615947
VhaAC39-1	0.49152756063857306
CG15528	0.49016116300286083
mip120	0.4884136079900633
Cht7	0.487955142293536
mino	0.48465746881600946
bc10	0.4782352198205502
CG12713	0.4781763471758999
Vhl	0.4738547628996659
mRpL27	0.46999132347446304
CG4927	0.46999132347446304
CAH9	0.4698477058257028
CG8586	0.4695316326140241
CG32281	0.4687776067743211
CG17996	0.462306851583995
CG7379	0.45103882909528253
CG11050	0.445553641282705
tfc	0.4412802605618864
Mt2	0.4374823621413091
chico	0.43514650580357817
Urm1	0.43263239199523496
CG44774	0.4303744886869705
CG1789	0.41808746332362545
CG9344	0.4177763832113284
Ykt6	0.41701454080092726
CG6583	0.4112151693186872
Rala	0.4094392691514651
Moe	0.4094392691514651
CG6094	0.4094392691514651
Tbc1d15-17	0.4053117420903802
Snx3	0.40417369924437385
CG10731	0.39884352128106915
CG15418	0.3962334195264851
CG11760	0.39015384630525907
Blos2	0.38892030366645935
Bet3	0.38892030366645935
Sbat	0.3863135333857325
isoQC	0.38459896466819876
CG14286	0.37484797274449466
CG42376	0.37429495223756193
Spred	0.3742684749677688
CG3301	0.3724770849363704
myd	0.37217018114558387
kin17	0.371829000772138
CG15358	0.3708641175637811
Pli	0.3708641175637811
Atg9	0.3697872666060864
Ance	0.3667301585144799
CG9890	0.36617892919522116
Clic	0.3643955375455037
dbe	0.3640959555339662
CG8677	0.36026591087403576
mRpL54	0.35752001197105016
AstA	0.3521979963960202
Taf10b	0.3521852710143798
CG12374	0.3517003450896097
MED19	0.34342123335485036
aus	0.3429246538997966
RpS17	0.3426289045041653
Pfdn4	0.34219945884248554
CG10469	0.34073227305142745
mRpL48	0.3398701304157865
c12.1	0.33852936617639157
Coa8	0.3359496053438867
Wee1	0.3356387034586191
Mipp2	0.3287136222104742
CG32708	0.3268687720047809
RpS21	0.3215438627893303
CG34261	0.32103191458828884
mRpL17	0.3208069242263766
Fis1	0.3194628808142276
CG8026	0.3170224882935225
mys	0.3132629654302409
UQCR-6.4	0.3108004589050299
ND-PDSW	0.31043506396553844
CaMKII	0.30935737766206767
CG32500	0.30824944596910125
fsd	0.30735277262230215
Ubi-p63E	0.30644594548750936
sinu	0.3039404161216842
mrn	0.3015242334571435
CG4866	0.2967207044392588
mRpL42	0.29366404017372744
BtbVII	0.29183198504893976
CG34117	0.2918283392495988
CG14105	0.28645412287056937
BCL7-like	0.2827577108840872
rogdi	0.2827577108840872
mRpL40	0.28024430246814713
Mks1	0.2795771120172408
CG8773	0.2794321120620798
CG34242	0.2794321120620798
RpS20	0.27707829310479504
CG5934	0.2763608134180133
CG18547	0.27408692414772645
Ip259	0.2683777677008376
ATPsynCF6	0.26609537787093474
CG7694	0.26482523880164105
CG4115	0.26221021321300836
E(spl)mgamma-HLH	0.25646534117414743
para	0.25412824806637163
Vamp7	0.25036192669516083
Cht6	0.25001642898341153
Bcs1	0.24917972234184402
croc	0.24808062244257487
CG11590	0.24675983618898398
Den1	0.24443200197870055
shot	0.2437354937171582
cype	0.24265401205867343
RpL22-like	0.24108972854489552
Sdb	0.24076719591432033
CG34195	0.2352745194959028
CG32448	0.2330094900241863
ksh	0.23163842455424713
mrj	0.23158023064749358
Taldo	0.22874615522927064
Zasp52	0.22475231060504394
stnB	0.21486037888521667
Mettl5	0.2140931414793783
arg	0.21298742164914017
UQCR-14L	0.2119932587064715
lin-52	0.2109897095826579
Kpc2	0.20869055467234096
gudu	0.20817901074354989
Oat	0.20689405370864367
RpS19b	0.2054925550952127
CG5808	0.20470212282987651
CSN3	0.20297377997512403
Non3	0.20212196594429407
eIF2Bbeta	0.20190335655340733
kri	0.20040357982781692
CG7601	0.2002294091700506
Taf13	0.19992794054560895
RhoGEF64C	0.19992665656592346
rngo	0.19806123211969343
ND-13A	0.19641354411695558
Gos28	0.19326963159352128
CG6118	0.19302366565145823
Pi3K21B	0.1886819340992442
Lk6	0.18767426316859212
CG13676	0.18767426316859212
repo	0.18731992059486693
CG32069	0.1870056053972869
e(y)2	0.1870056053972869
CG33978	0.18535641394117214
ari-1	0.17866381540129825
Pink1	0.17837857253903375
Es2	0.1765450224074724
dpr11	0.17526009531388864
Burs	0.17148875745205522
alpha-Man-IIb	0.17088185260454503
ORMDL	0.168724254893455
Sbds	0.1682131075439719
veli	0.16623032533340623
CG5921	0.16476170539285742
eIF3k	0.16086242071533427
rhea	0.1601275327515898
unc-119	0.15949060983732935
COX6B	0.1587363819530103
Trmt112	0.15725357949927388
Hexim	0.15604821528662677
CG1236	0.15518378476799535
CG5955	0.1536198057389322
CG17327	0.15313571846146334
Gat	0.15313571846146334
UbcE2M	0.15135581029837042
bigmax	0.1483871704089845
Stat92E	0.14497475821792705
Cad88C	0.14477661337599043
Nxt1	0.14355395722087003
fax	0.1419608314360838
bcn92	0.1392941988650493
eIF3h	0.13861834604819567
CG1463	0.13770653649254871
pen-2	0.1366888653484004
nw	0.13590822067338146
CG11030	0.13583572403106245
Tsen54	0.13263199201011167
lectin-37Da	0.12427159036981619
Gfat1	0.12194452109910894
CG31957	0.12169152056580392
Nagk	0.11998824081189668
Gmer	0.11990759347719247
CG7328	0.1104427792110496
mRpS18A	0.1097544507876411
Sh3beta	0.1092752861282565
Ent2	0.107212057210783
Vha36-3	0.10673272951894115
Coq4	0.10601644604531318
Tcs5	0.10356412470936764
ND-B14.5AL	0.10356412470936764
eIF1	0.10275546595586686
AIMP3	0.10159582968751685
how	0.10051016697201456
zip	0.09794285671183636
CG17652	0.09794285671183636
Rh2	0.09794285671183636
Atac3	0.09671134038413022
CG15012	0.09512088639895307
Nmdmc	0.09353862265309314
l(3)mbn	0.09337103482098273
simj	0.09337103482098273
Sox21a	0.09322208842127191
roh	0.08975554643894873
DCTN4-p62	0.08889478000148685
mRpL33	0.08840726664603839
SCCRO	0.08793419692750992
Fuca	0.08760144762131021
CG42374	0.087574945650143
Grx1t	0.0854179184618152
CG16865	0.0822422603347721
IFT46	0.0822422603347721
mRpS25	0.0822422603347721
ND-B14.7	0.07998666714346854
CG6225	0.07853066767134964
Cyp9f2	0.07764642077626602
tn	0.07555747684714653
Rpn12	0.07538410789345282
grass	0.07374621311165468
CG11562	0.07374621311165468
alc	0.07127619456326974
Roc1a	0.07101934524299627
CG12659	0.07060169300553633
wmd	0.07012986460525245
CG4884	0.06991682704301722
Pmi	0.0684660327319365
Vps60	0.068008439477389
CG2145	0.06566500933663853
CG34132	0.06285120964085539
CG11586	0.06218890200805989
Ada1-2	0.05624651225279105
tun	0.05559668118369294
CG1890	0.05559668118369294
CG5986	0.055217534670299655
ens	0.055217534670299655
CtsF	0.054907638727103907
stai	0.054907638727103907
PMCA	0.05467065919747899
mRpL36	0.05374145894228824
ash2	0.05358909802946041
IPIP	0.05190157777861713
Wbp2	0.05041087541474817
mRpL53	0.04962361557011884
Ctr1A	0.04937174484398869
QIL1	0.048922571030504985
Dpit47	0.048422929907408166
ATP6AP2	0.04829605706067665
Grx5	0.04766367454223346
Rab5	0.044735636111721794
PolI	0.042592632470785353
Bin1	0.04135679406148772
CG11835	0.04111832747217293
sls	0.03874079924965396
gzl	0.03846333361276823
Tim9a	0.035574147307353435
CG11710	0.03552456241295268
CG10340	0.03437655778138109
CG7483	0.0342507526684647
VhaSFD	0.03281758434109318
Mo25	0.031002529186538546
CG12118	0.0309237732177885
THG	0.028111475766335936
CG8360	0.027091107132821746
SrpRalpha	0.0267336340510319
CG9117	0.026614202874782226
CycD	0.026422899459541165
tmod	0.02596798455499308
scf	0.024560739572356903
Rab7	0.02378097244233883
CG11523	0.02378097244233883
Cpr47Ee	0.023220835783270607
CG13996	0.023220835783270607
psh	0.023220835783270607
CG7183	0.02214689386129356
Spag1	0.017320714506414748
mRpL28	0.015701871804311752
Hsp22	0.01525647053936429
PolA2	0.014614620175311167
mRpS22	0.014386430004592572
Vps28	0.01414187971614365
CG8326	0.012779844603111813
AMPdeam	0.011603109803328524
CG4968	0.011476480812281586
pelo	0.011298968694135363
Pyroxd1	0.008552961297829146
MED22	0.008268290663219626
Hsp70Bc	0.007903208186278295
RpS5b	0.007551896976093278
Lamtor5	0.006945806515603717
HemK2	0.006225598007599572
CG2126	0.006105323198412554
Tmhs	0.0057739778660374575
CG2260	0.003758717853850493
Ank2	0.003684017714948893
Polr3I	0.0030770715212834793
CG34001	0.0022603782902194773
Gs2	0.0017223248914692312
DPCoAC	0.0
CG11498	-0.0
CG9485	-0.0
CG8507	0.0
Hil	-0.0
Hn	0.0
RpL23A	0.0
COX7AL2	-0.0
CG14817	-0.0
pio	-0.0
l(2)37Cd	-0.0
MED8	0.0
E(Pc)	0.0
Synd	-0.0
nrv2	0.0
Nrg	0.0
ASPP	-0.0
Pepck1	-0.0
CG5321	-0.0
CG4291	-0.0
hyx	-0.0
AnxB11	-0.0
Hml	0.0
Ugt302E1	0.0
Prp4k	-0.0
IP3K2	-0.0
Ercc1	-0.0
mgl	-0.0
CG17726	0.0
pix	0.0
Dhdds	0.0
CG6867	-0.0
CG6972	0.0
Strip	0.0
Syx5	0.0
fwe	0.0
kune	-0.0
Lsm10	-0.0
Glo1	0.0
Vps37B	0.0
CG34310	0.0
Desi	-0.0
CG9921	0.0
l(3)neo43	-0.0
CG8642	-0.0
CG6984	0.0
Sys1	0.0
CG1161	-0.0
Psf3	-0.0
stl	0.0
CG9154	0.0
Sec63	0.0
CG8520	0.0
CG14270	-0.0
Atg1	0.0
Apc	-0.0
alphaSnap	-0.0
CG9400	-0.0005128453654320763
PNUTS	-0.0008432378688275275
CG17272	-0.0009474369839981749
eIF3m	-0.002434055323982872
Polr3F	-0.0035030415828771057
mora	-0.007414404245197615
garz	-0.007544688003448472
IntS9	-0.007551896976093278
Atg5	-0.009517357450032005
Fancl	-0.010426645616655723
viaf	-0.011298968694135363
Cad99C	-0.011603109803328524
CG1103	-0.012366133514225702
Pif1A	-0.013189649021603689
mRpL50	-0.01525647053936429
Cdk5	-0.016309147785997288
CG4686	-0.017361954804780685
Rpt1	-0.01864155712249047
CG34039	-0.018710090219609465
Pi4KIIalpha	-0.019670072049893253
CG3337	-0.020721767491216764
Slip1	-0.021537075585526658
dj-1beta	-0.021908892746388395
cv	-0.023164733407013936
Rpi	-0.023220835783270607
Trxr-2	-0.026315106643772516
CG7841	-0.027831946414364827
sxc	-0.02847155038795487
Letm1	-0.028911940326775198
bisc	-0.029347545672303514
Ccp84Ae	-0.029347545672303514
RpL15	-0.029829647665242855
Oga	-0.0309237732177885
CG7637	-0.032784416232327
Tsp	-0.033203751631313484
Rack1	-0.03353881885679123
PNKP	-0.03353881885679123
CG6891	-0.03434582931464366
CycH	-0.034644094692258556
agt	-0.035206358931512936
Cyp9c1	-0.035206358931512936
Hsp68	-0.036727177484210845
VhaAC45	-0.03688580079739702
kst	-0.040296894712954126
hdc	-0.04040955358077535
CG15561	-0.040753553667260925
ND-B18	-0.04079463096120898
mago	-0.04208660386450596
CSN8	-0.042142915867384174
CG17683	-0.04258963292610771
PolE4	-0.04448247347537787
CG6013	-0.045147336440147214
alphaTub85E	-0.04525450811488462
CG12084	-0.04627561189662398
hlk	-0.04792177180123333
endos	-0.04829605706067665
Eaat1	-0.04833780595946476
CG11164	-0.050438629750116794
Nep2	-0.05190157777861713
CG13175	-0.053337079276035745
Nak	-0.05358909802946041
Coa7	-0.05366457129145859
Ssdp	-0.05413751171165525
CG9107	-0.05467065919747899
Mlp60A	-0.05467065919747899
E(spl)mbeta-HLH	-0.054894315035984846
Vha16-2	-0.05521480034648843
eIF3g1	-0.05589140198373384
CG9386	-0.056100522827311636
Ype	-0.05820609541438319
Sardh	-0.059168638897301305
Cat	-0.05929310619306335
jbug	-0.059749081649872596
CG10075	-0.06042633171633749
CG8519	-0.06081680253161675
Ccdc56	-0.06101316382958162
Clbn	-0.06171066959013642
Acn	-0.06264653414177081
Pepck2	-0.06285120964085539
LanA	-0.06470933083266267
SmydA-5	-0.06470933083266267
MED21	-0.06470933083266267
ND-B16.6	-0.06470933083266267
Src42A	-0.06566500933663853
GstO1	-0.06714245081350298
ND-B14.5B	-0.06714245081350298
Recs1	-0.06744517744750193
Atg4a	-0.06799543410848889
beg	-0.06835866658686994
CG5946	-0.06835866658686994
CG11069	-0.0684660327319365
CG6179	-0.06940486393975602
Ugt50B3	-0.07000390432625468
dgt1	-0.07101934524299627
CG5676	-0.0711985499300728
SkpB	-0.07359234629922833
Neurochondrin	-0.07547948110798851
lute	-0.07560235387421452
sna	-0.07580269087460173
amon	-0.07808173993969321
CG30291	-0.07832943368134088
CG6707	-0.07856710559410249
rt	-0.0794205893144645
CG4858	-0.07975782125093094
CG4957	-0.08098243982412796
CG7218	-0.08110371737468025
STUB1	-0.08145028696801308
CG8414	-0.0822422603347721
CG16986	-0.08240542352261507
CG1239	-0.08437119152304591
Cka	-0.08563120612348883
Rpn9	-0.08578647997462677
CG7071	-0.08588796268399519
chrb	-0.08826476296713241
CG3740	-0.09280992033483447
Ubc7	-0.09322208842127191
Gabat	-0.093997433760496
CG6178	-0.0940147149129775
CG44250	-0.09415566202185235
CG7049	-0.09459723066391085
CG11679	-0.09675743935937002
CG3704	-0.09794285671183636
Dlc90F	-0.09794285671183636
cib	-0.10037294292410052
GstD5	-0.10054483434260109
CG12091	-0.10298760563399524
Cdc37	-0.10356412470936764
TfIIA-S	-0.10356412470936764
Rrp4	-0.10558193051388808
CG33332	-0.10673272951894115
CG14715	-0.10776676376359273
Pcmt	-0.10852233157543859
CG17508	-0.10852233157543859
RpS6	-0.11027486157839834
ArfGAP3	-0.1108108877093923
ABCB7	-0.11164526589632574
Rab3GAP1	-0.11195629699323427
HINT1	-0.11209592160428662
ics	-0.1145451605005751
CG4045	-0.11576289858323097
Gale	-0.11709692819259059
beta-Spec	-0.1172885884697414
CG17271	-0.1181463101231693
Pex3	-0.11960530547754246
Srrm234	-0.11998824081189668
CG4119	-0.12086751545668667
PIG-K	-0.12179106085017655
Cpr23B	-0.12179106085017655
IntS8	-0.12299858313968207
Bug22	-0.12427159036981619
Ras64B	-0.12518177731863378
eIF3l	-0.12971037577121006
CG2061	-0.1309948906799751
bai	-0.13117118802425579
COX5A	-0.1328242889264049
Sara	-0.1331570067599536
CG2100	-0.1357816250493987
mRpL23	-0.13590822067338146
Trax	-0.1359604853611369
BI-1	-0.1389252318714467
mfas	-0.13907241113009938
CG13601	-0.14023934567266666
CG33932	-0.14023934567266666
nonC	-0.14169898018806668
Shrm	-0.14205473529169033
mRpL16	-0.14458967679992973
mRpS34	-0.14652384674635696
IntS11	-0.14872029043783874
CG9733	-0.15098850127752841
Mtr3	-0.1512415667722682
Bmcp	-0.15124834222276912
Herp	-0.15124834222276912
Fip1	-0.15232662257942775
RfC38	-0.1536198057389322
PIG-P	-0.15428074880415305
Polr2C	-0.15500873014723907
eIF3f1	-0.1551349127907285
Hou	-0.15583899573042553
Rbfox1	-0.15659807806015552
Mon1	-0.1569883644493278
Smyd4-4	-0.16052311692069307
Ppox	-0.16118295650048217
CG31637	-0.16122505835636247
Pp1alpha-96A	-0.16134653568697396
CG12863	-0.16227453805140035
Actn	-0.16471975479717338
Sptr	-0.16596087324114506
pho	-0.16656707570162324
Ak1	-0.1694573108577345
CG2656	-0.1694573108577345
Slimp	-0.1711049495687308
Torsin	-0.17188320039070812
NAT1	-0.17225593848574072
CG9389	-0.17225593848574072
ImpE1	-0.17396867226496596
CDC50	-0.17526009531388864
Tim10	-0.17562852001647167
CG9399	-0.17642996250148027
Psn	-0.17707632391671244
alpha-Spec	-0.17707632391671244
Baldspot	-0.17866381540129825
CG17266	-0.17928083159950256
mRpS7	-0.18014523633163773
CG17816	-0.18050052649086787
CG3961	-0.1815332800130923
galectin	-0.18535641394117214
Chrac-14	-0.18535641394117214
CG1998	-0.18546139059541036
mRpL24	-0.1870056053972869
GluRS-m	-0.1870056053972869
CkIIbeta	-0.1870056053972869
rdx	-0.18767426316859212
Ubc10	-0.18767426316859212
Ufd1	-0.18767426316859212
Snoo	-0.18827389597838046
eIF2Bdelta	-0.1886819340992442
Cog2	-0.19013982028986817
ND-18	-0.1902568066973759
Clp	-0.1923104420803009
CG6421	-0.19234787727640532
AsnRS-m	-0.19270733419626465
CG8078	-0.19401922634263064
Fatp2	-0.19532620674720028
ATPsynE	-0.19542924269823225
Polr2G	-0.19551523532010742
Klc	-0.1955796490453334
abs	-0.19643465596866475
His1:CG33864	-0.19722789557925832
CG6398	-0.19883094295719286
Bgb	-0.1994336069492916
mRpS2	-0.2007291184644002
Lis-1	-0.20216388218212614
TTLL4B	-0.20224777145750922
CG32483	-0.2036125539429459
Uba3	-0.20390844299511293
eIF2beta	-0.2041739054997524
CG18048	-0.20453984143642448
su(w[a])	-0.20538743654475955
Mrm2	-0.20587800993357425
CG14767	-0.20587800993357425
dod	-0.20817901074354989
CG18675	-0.20855216350143793
Vps29	-0.2097466356456695
pan	-0.21118472792366064
lsn	-0.2121973369808084
Vps45	-0.2140931414793783
Dtwd2	-0.21466989407224477
CG32099	-0.21486037888521667
CG10139	-0.21667487128534443
Ufd4	-0.21715665867596007
ari-2	-0.22394866061460303
CG9067	-0.2241120716116932
TyrRS-m	-0.22576115931989077
CG14641	-0.22673749230671889
Naa20A	-0.22789591091999006
rept	-0.22973010616528258
Chrac-16	-0.23009469642153052
Ptpa	-0.23009469642153052
CG33521	-0.23009469642153052
CG10674	-0.23188965364644215
CG6550	-0.2335384380006455
Scr	-0.23770549747196
Arr1	-0.2379264902043331
CG4806	-0.23915835875372965
CG9281	-0.23983980813441105
CG5516	-0.2406464150626827
alphaTub84D	-0.2418940529586748
l(2)efl	-0.2418940529586748
Arpc3A	-0.24574318949295607
eEF1gamma	-0.2471964387546288
Hmg-2	-0.2471964387546288
janA	-0.24869848631923275
lama	-0.25046730779247495
CG14100	-0.2506764483054232
Alp8	-0.2513679024023417
CG15116	-0.25230435868082784
Exo70	-0.25273483272042835
fat-spondin	-0.25288749903413477
Srr	-0.2530481922147227
CG7231	-0.2538361748764115
CG13390	-0.25780191187470575
Smr	-0.25782219159759145
Tsf1	-0.25860756090439835
CG4757	-0.25955938110509047
CG4789	-0.26052683297387697
CG17221	-0.2613784736077577
pths	-0.26333199868197105
Fpps	-0.2648479916408543
AP-1mu	-0.2648479916408543
CG6106	-0.26517977057416525
ND-19	-0.2652003536825889
Est-Q	-0.26668349526784707
Bka	-0.2668386899842368
CG12375	-0.269180151751654
Spf45	-0.27015339607385624
pnt	-0.2718575400050641
Dhc64C	-0.27225103335086553
eIF3e	-0.2731697493047864
Hsp83	-0.2743842426926083
CG10495	-0.2776354756560745
Rcd5	-0.27794050496069034
IntS12	-0.2784621133100477
Prx5	-0.27884919603648084
CG9410	-0.27929779806438104
Gip	-0.2827577108840872
Ggamma30A	-0.2827577108840872
mmy	-0.28424906959148194
SdhC	-0.2844507147894487
Pka-R1	-0.28503643988058214
lark	-0.28518584113619305
Ube3a	-0.28520461225081123
Not3	-0.28655349767549637
CG7006	-0.28683654483909565
kappaB-Ras	-0.28684987718371685
wrd	-0.2883874608842895
CG9166	-0.28930100872802483
nero	-0.2930452294665716
Alr	-0.29655472957557544
Rab6	-0.296660446822285
CG6006	-0.2972938128952619
NP15.6	-0.2985443292750464
mRpS26	-0.2989952381667033
CG32485	-0.299156521792563
CG3184	-0.2995621813694655
CG1307	-0.3001108290450488
CG14230	-0.30143064393177477
Socs36E	-0.30158468106566155
l(3)87Df	-0.30158468106566155
Rpn11	-0.30158468106566155
tomboy20	-0.30158468106566155
MED10	-0.3030102769491218
tsu	-0.3039404161216842
Taf12	-0.30469820151084903
eIF2Balpha	-0.3056255245242064
CG30109	-0.3067216962449339
Capr	-0.30825762900570314
Neos	-0.30919207439605534
Coq3	-0.3092253031732535
eca	-0.31279305905119575
yki	-0.31389702094308747
TBCC	-0.31586983833150845
Pym	-0.3167995300675719
mRpL18	-0.3167995300675719
PIG-M	-0.3167995300675719
CG5800	-0.3167995300675719
Alg2	-0.3169716878665636
CG5131	-0.3170224882935225
Gpo1	-0.317910968469864
Mtap	-0.3221843427322103
akirin	-0.32243793376510793
Psf2	-0.3225990527616071
CG9515	-0.3227905102675904
Cdc2rk	-0.32324018173922564
LSm7	-0.32429585983645176
YL-1	-0.3246552586138749
sll	-0.32475070441441467
dnr1	-0.32542258140332486
CG2924	-0.32776725290412995
mRpL9	-0.32805951515864623
CG3408	-0.32935380306831963
CG2818	-0.33033901818071526
Coq5	-0.33120142400496955
CG4036	-0.3319671527111469
LanB1	-0.3322833085189736
CG34213	-0.3331596443695346
Adat1	-0.3348366028396505
Polr3C	-0.33486863173919884
CG31278	-0.3359496053438867
CG12016	-0.33603280122111756
CG3709	-0.33672193772482295
Gas41	-0.3371595026620146
CG9886	-0.337990712731133
SMC3	-0.34006926078073674
Polr1E	-0.3414745584177399
Caper	-0.34151863685920403
CG12320	-0.347782346285148
CG7378	-0.347782346285148
Trm7-32	-0.3492493957501172
alpha-Est5	-0.3494163744428212
CG14966	-0.3556126916315661
CG40191	-0.3559450903235878
CG11123	-0.3569869878073751
MESR6	-0.357807071361066
COX5B	-0.36169802294153236
POLDIP2	-0.3638983041882826
CG11454	-0.36617892919522116
WDR79	-0.36617892919522116
Aldh	-0.36617892919522116
CG10628	-0.36797285641325184
ras	-0.37059144265234456
Srp54	-0.37078352313097845
CG3909	-0.3708641175637811
CG9288	-0.371829000772138
DCTN5-p25	-0.3735531694497826
CDase	-0.3751224286894895
His1:CG33855	-0.3764481084870966
JMJD7	-0.37848637204199054
vnc	-0.3801337216565404
CG9643	-0.3824789546437692
Mettl14	-0.3824789546437692
Pdh	-0.3834837589627357
Elp3	-0.3838945176620524
CG3587	-0.38892030366645935
MED11	-0.38892030366645935
CG18661	-0.38892030366645935
CG1418	-0.38892030366645935
RAF2	-0.38892030366645935
IscU	-0.39015384630525907
Irbp	-0.39015384630525907
ReepA	-0.39321845993610227
Rbm13	-0.3932870977550089
Rrp46	-0.39333026842493113
Rpn5	-0.3940326466536761
ND-24	-0.3942085741708931
SF1	-0.3961121479388415
alphaTub67C	-0.3978044743517233
CG1824	-0.39884352128106915
Ntmt	-0.3998160513419682
CG9855	-0.3998160513419682
CG13623	-0.40161852137701415
Scox	-0.40184757828687234
Rtc1	-0.4037014514401275
CG1218	-0.4070255074586079
ATPsynD	-0.40717394672790225
MTPAP	-0.40819707981491404
Gel	-0.4091051448788678
Vha68-2	-0.4094392691514651
Top3beta	-0.41042483967593407
Sirt6	-0.4123165768275371
CG8517	-0.4145067846267181
cher	-0.41472921044773925
SdhD	-0.4157283073964304
Prosbeta2	-0.4160652106234798
mRpS6	-0.41635559769747127
MED20	-0.41708078931462844
tos	-0.4194486452523141
CG9391	-0.422115093420634
mst	-0.42311633602534915
Pglym78	-0.42529550094940693
CG6523	-0.4262068584038763
epsilonCOP	-0.4267730892581255
Sap-r	-0.42967697896953516
CG3430	-0.4298741844761238
Ubc6	-0.4323972568169414
B52	-0.43263239199523496
CanA-14F	-0.43317175142295355
CG15084	-0.43493544287935026
RanBP3	-0.4374823621413091
AP-1-2beta	-0.43931752607516167
CG3420	-0.43935826623879815
gammaTub23C	-0.43954676290767924
ND-23	-0.44042443596783726
CG12107	-0.4408704500425226
Oatp58Dc	-0.4412802605618864
Prp39	-0.4412802605618864
Fmo-2	-0.4412802605618864
EMC3	-0.44191611338753717
Pu	-0.4423695287839871
Hat1	-0.4451167932113339
mRpS10	-0.445553641282705
CSN7	-0.44807601762678484
mRpL11	-0.45112773014114493
CG13605	-0.45112773014114493
CG31482	-0.45462174121223
CG13284	-0.4557390506107225
mRpS5	-0.45598516562225044
CG5510	-0.462306851583995
CG17904	-0.462306851583995
CG12848	-0.4644781579728183
CG6700	-0.4649560242396481
fne	-0.4651551425588364
Polr3D	-0.4687776067743211
mgr	-0.4687776067743211
Atg18a	-0.4695316326140241
scrib	-0.4695316326140241
ND-42	-0.4701748561627418
Lst8	-0.4736157032484001
GluProRS	-0.47454616523573484
tko	-0.4770939608623427
CG12128	-0.4794481140594281
Cdk2	-0.4799404678566078
Ns4	-0.4799404678566078
pasi1	-0.4826778754473487
IntS14	-0.4835592830608673
Datp	-0.48465746881600946
Col4a1	-0.4865032893868009
alphaTub84B	-0.48734205968914346
Acsl	-0.48734205968914346
CG5532	-0.4878667443082597
MICU1	-0.48927752755015497
Rga	-0.4897084786401937
Ugt37C1	-0.4897084786401937
mRpL37	-0.4915144473481778
U3-55K	-0.4945231363829756
NC2beta	-0.495447978334824
Cul3	-0.49761856468354704
CG7564	-0.4980735472073602
eIF2Bgamma	-0.49964272531239823
mRpS35	-0.5020132595760592
Galphaq	-0.5027687149299718
CG11396	-0.5038623663796737
Regnase-1	-0.5044631991090694
LSm3	-0.5049402730389652
CG9581	-0.5049402730389652
Hsp70Bb	-0.5084816689680499
Yeti	-0.5131299105837941
waw	-0.5138149213281427
CG42450	-0.5149411483968453
Kdm3	-0.5218857155532615
cathD	-0.5266796062946986
Uba4	-0.5302972440422118
CG5969	-0.530592031914944
Vsp37A	-0.5328035631574419
CG5515	-0.5330673089486851
Trs31	-0.5339938561648114
Membrin	-0.5347229919917401
geminin	-0.5368194446767681
mRpL13	-0.5368194446767681
RagA-B	-0.5379872395189906
Mondo	-0.5380691242851754
CG11920	-0.5398722252032877
Inx2	-0.5398935201280003
Cypl	-0.5403014795992452
MED4	-0.5403014795992452
RhoGDI	-0.5403014795992452
Elp2	-0.5403014795992452
mbl	-0.5407138912721956
Spn28F	-0.541013231911813
Rexo5	-0.543741402752089
CG9286	-0.5460403470711405
Sxl	-0.5464471933490107
Ugalt	-0.5484785870735136
CG31301	-0.5484901604387347
MsrA	-0.5497684370935321
Prosalpha4T1	-0.5498947914965151
Coq9	-0.5505149825803719
eIF3d1	-0.5514341877840224
mus101	-0.551674901403117
t	-0.5528636736987005
pros	-0.5544647236879333
coro	-0.5557119871403703
Shmt	-0.5561377678830267
cl	-0.5577383539317224
cerv	-0.5588726650631668
CG12608	-0.5595598358851654
Polr1D	-0.5610707270517314
COX4	-0.5611608069232654
Gnpnat	-0.5615550319937939
ems	-0.564899669907875
Gint3	-0.5662103709024944
BuGZ	-0.5675762465127341
cyp33	-0.5676917853322068
lig	-0.5698847819171042
TTLL15	-0.570965221650939
Dbp80	-0.5717065247412043
CG6195	-0.5731993407518929
vib	-0.5741566229827173
CG2082	-0.5749497050554891
Nap1	-0.5774540842149238
140up	-0.578614686150894
AspRS	-0.5794986734170728
Sf3b1	-0.5799153601829412
NELF-B	-0.5813447454472577
CG8858	-0.5817443568956324
Slu7	-0.5827628215453664
CG8950	-0.5851218137266916
Rpt6	-0.5851218137266916
CG8563	-0.5860140450475222
noi	-0.5875851599092508
CG3436	-0.5883762544423907
Ctr9	-0.5894846041084122
Ald2	-0.5946248325108037
CG3335	-0.596960194299322
COX8	-0.596960194299322
Acat1	-0.5976852115066689
Ide	-0.5984321978353285
Cbp20	-0.5994764094616224
SelT	-0.6005149189990124
Pgm2a	-0.6035400375385684
Cdc5	-0.6070620390036233
Polr1C	-0.6094995972637202
Rpn8	-0.6111580366105013
TAF1B	-0.6121802603784471
Pmm2	-0.6133135034519491
eIF4EHP	-0.6135351440170533
ND-ASHI	-0.6171658566687637
CG8833	-0.6186759481766927
mEFTs	-0.6200651348743138
CG12009	-0.6211982583316478
CG17660	-0.622403123203987
Orct	-0.622403123203987
bsk	-0.6229086747474222
CG6443	-0.6229086747474222
CG32533	-0.6229086747474222
ZnT63C	-0.6270986337994696
CG15283	-0.6307419056974279
Mvk	-0.6325505452124465
Sdhaf3	-0.6329952874688393
CG3356	-0.6347359303485174
CG7741	-0.6353226311252366
arm	-0.6353399990966327
l(2)k14505	-0.6360902804653686
Papss	-0.6378287910201902
gus	-0.6380051231091112
CG6465	-0.638547767183561
mRpL47	-0.6392926757201037
Prosalpha5	-0.6396712896967978
Sec6	-0.6396712896967978
CRIF	-0.6396712896967978
mRpS16	-0.6408912157288496
AsnRS	-0.6437309460589667
bonsai	-0.644671918685743
mub	-0.645004820080151
Rpt5	-0.647711070168316
se	-0.6512379087957926
Trp1	-0.6514048932395126
Rh3	-0.6567306123497508
EMC4	-0.6567306123497508
CG31126	-0.6567306123497508
CG5823	-0.6567306123497508
CG10395	-0.6567306123497508
Tsp2A	-0.6567306123497508
CG33695	-0.6569378556649016
Sld5	-0.6570741553332196
CG8204	-0.6583276475065277
Gbeta13F	-0.66026461069486
cpa	-0.6668527154766225
Septin2	-0.6674495723492131
CG2972	-0.6675569538434138
ND-B17	-0.6679350049251684
CG7420	-0.6699445151872752
beta-PheRS	-0.6711811864968285
Pex13	-0.6719082116466868
CG6686	-0.6720432949080533
CG5731	-0.6749321400611694
ND-B22	-0.6769212183094413
CG11474	-0.6778803538747596
Prps	-0.6779541948945016
Wdr82	-0.6797463208012939
CG40045	-0.6834181968508507
CG18809	-0.6834237641330813
Polr3B	-0.6840029174713936
SPoCk	-0.6865654306988378
Cdk8	-0.6879996449581678
Pal1	-0.6898519216799474
CG9471	-0.691218646373108
mRpS29	-0.693107021190385
CG1674	-0.6938529949031613
vig2	-0.6946788923617397
Dis3l2	-0.6946824977734309
Cog8	-0.6954011546322554
dsd	-0.6966536832233644
CG7215	-0.6966536832233644
CG11638	-0.6967999053901822
trpl	-0.6974142330987475
CG11007	-0.6989337564881248
MESK2	-0.7040351096654817
CG9953	-0.7042031014757026
Plap	-0.7056175937519393
CG33331	-0.7062559168487406
CG6910	-0.7073022651258788
Cyt-c1L	-0.7081962368828868
Kua	-0.7084250479165008
Rpn7	-0.7103684367651748
mr	-0.7129309278070695
BCAS2	-0.7130508376093232
Galphas	-0.7135825468830742
CG43346	-0.7186410925277065
UGP	-0.7207274811673483
CG34184	-0.7227482080765376
nudC	-0.7237018094949553
CG4622	-0.7255502976822037
CG10333	-0.7278459226725218
mxt	-0.7352006268933655
CG7950	-0.7360579368234604
Nulp1	-0.7388078207763816
mRpL39	-0.7388078207763816
sip3	-0.7404910581103492
Eb1	-0.7406071601241726
rho-7	-0.7468652467391559
Srrm1	-0.7486518602368643
Atpalpha	-0.7504728454282203
DMAP1	-0.7506817535176632
CG14480	-0.7512984898888709
sgl	-0.7516328430323276
hth	-0.7516328430323276
Rrp40	-0.7550716222793281
Sec23	-0.7554658736185237
Not1	-0.7569346495465534
Tim8	-0.7581888227024023
Hacl	-0.7581888227024023
Rpn6	-0.7605950420405357
Rrp1	-0.760774102769501
tw	-0.762241454996259
Las	-0.7622611211133192
Polr2A	-0.7630697810138578
CG11583	-0.7631773281767114
Pp2A-29B	-0.766981428211515
CG7523	-0.7671016439466134
Orc4	-0.7691165207056927
CG11099	-0.7691165207056927
CG10038	-0.7717659939922134
Ephrin	-0.7803006363771552
Uch	-0.7832957900681035
CG15211	-0.7844338356884575
CG16753	-0.7850596333478528
SmydA-1	-0.7864257097301757
Mnat9	-0.7881659487681711
CG32104	-0.7891804518878197
Dhps	-0.7910267112414944
Smu1	-0.7916635673373905
CG31075	-0.7919214815989223
CG4751	-0.7943769653829431
Edem1	-0.7969390624163356
Nup214	-0.7969920913784455
CG15117	-0.7992350064108679
Paip2	-0.7992350064108679
CG9804	-0.7996719123103097
ND-39	-0.8020567656490982
CG4042	-0.804096668130835
Zpr1	-0.8057976932192052
Bap111	-0.8128140745295591
HP1b	-0.8145526668967666
Pdi	-0.8151164374597928
ND-SGDH	-0.8151164374597928
CG7461	-0.815858527807472
Tcs3	-0.8184629807329452
RIOK1	-0.8194072459993921
smash	-0.8197562914621618
Adar	-0.8215645819115365
Cul1	-0.8234628737824108
CG8003	-0.8246540280336512
I-2	-0.8283664204369746
SMC1	-0.8289487743150906
Arp3	-0.8319866548987235
Hsc70-3	-0.8339889702055766
ND-20L	-0.834863777099877
abd-A	-0.8353166892898131
CG7024	-0.837047045407414
Rpn10	-0.83710179233632
Prosbeta6	-0.8406835252819131
AMPKalpha	-0.8423324466762998
Pngl	-0.8424001261733911
CG30010	-0.8430868746061168
eIF3a	-0.8473207733594714
Vap33	-0.8493209187777742
CG12099	-0.8505699126707822
eIF5	-0.8521996902948981
mRpL4	-0.8532431129281235
TH1	-0.8563928815868751
OXA1L	-0.8563938713307913
Mocs1	-0.8575062311359004
Pnn	-0.8581122377090693
Arp1	-0.8599766589490433
CG4882	-0.8605505914239552
Usp8	-0.8615346470653156
kra	-0.8620581318099727
DNAlig1	-0.8657430581098209
Dbp21E2	-0.8660628692823976
Ifrd1	-0.8687954880788853
Rpt3	-0.8698193374735524
LTV1	-0.8700439276576535
CG7275	-0.8716179381983614
Polr3A	-0.8729854398060111
CG7556	-0.8736276378102223
Polr1A	-0.8847817105332019
Stlk	-0.8855916492798095
Nf-YC	-0.8861456907514835
beag	-0.8876203725080092
CG8132	-0.8876203725080092
primo-1	-0.8903107280478062
RabGGTb	-0.8908422726027242
l(2)37Cb	-0.8927364371612023
tzn	-0.9006206523253804
prel	-0.905583213495469
kermit	-0.9059581426793509
Fas3	-0.9085568137328756
ais	-0.9118135916191946
Cpsf6	-0.9135330838552965
CG7094	-0.9156166688293347
CG42272	-0.9164796733586452
Jafrac2	-0.917680815035693
CG4872	-0.917680815035693
CG7789	-0.918949388620477
TM9SF3	-0.9191427310074523
Arl2	-0.9201402779350156
Polr1B	-0.9236861104286792
CG1628	-0.9253225786312212
CG6209	-0.9272374415462865
lgs	-0.928914116875503
GstE12	-0.9310649524638774
Nsf2	-0.9314551502263478
CG2063	-0.9336665239406042
MRG15	-0.9342530444647424
HBS1	-0.9361138345101123
CG6073	-0.9368951877572684
Mettl3	-0.9428560022588467
MED27	-0.9437511162084838
CG3735	-0.9454663591033298
rswl	-0.9475012820873331
alien	-0.9476217932004715
CtBP	-0.9537840328201695
CG33096	-0.9557258217553425
Rpp30	-0.9621393639186451
CG18473	-0.9659324958121444
Sec13	-0.9659324958121444
CycK	-0.9659324958121444
ND-MNLL	-0.9659324958121444
beta'COP	-0.9724433697551444
CG6638	-0.9725850825261296
Pcd	-0.9735001748627149
ND-ACP	-0.9773983632592218
PQBP1	-0.9777623067349119
Bx42	-0.981409316399165
Mad1	-0.981409316399165
CG9596	-0.9825074652594448
Faf2	-0.9825074652594448
CG10903	-0.9825734910537299
Cpsf73	-0.9829206378651694
Smn	-0.9843616617379695
Rbbp5	-0.984982968267797
AIMP1	-0.9885162580277473
CG31681	-0.9899186359368235
Pgk	-0.9908494186911
Prp18	-0.9926282202487149
CSN5	-0.9940812034050361
Dsor1	-0.9998926581725643
CG8435	-0.9999215781017748
EMC8-9	-1.0019346845828547
eIF2gamma	-1.0037943503540299
CG9004	-1.0052318280297479
Zw	-1.0065993538623765
ab	-1.0168746220303806
Odc2	-1.0174997932700092
Rpn1	-1.0176802043957731
Prosalpha1R	-1.01936865970071
CG1316	-1.0209215044283286
CCT6	-1.0244456536480622
sn	-1.0256535123202444
Antdh	-1.0263277512333708
Sas10	-1.0268276952850512
Jwa	-1.0289385995230966
EloC	-1.0294518130947645
Mccc2	-1.0297091016299096
Pgls	-1.0297357793723192
Mfap1	-1.0368617061968353
Prp6	-1.036878893684436
Snr1	-1.0369390476778997
Su(fu)	-1.0386971391675286
MetRS	-1.0389434991874409
p24-1	-1.0394336625582317
Thor	-1.0394949219130343
ATPsyngamma	-1.039767304213521
nsl1	-1.0403625425419762
holn1	-1.0416836503944826
EMC6	-1.0427131710233077
CG4074	-1.0442810634859039
CG1850	-1.0446444143196558
128up	-1.0452858330636319
RfC4	-1.045320295596714
Dic1	-1.0456549706293554
Zfrp8	-1.0519649674635807
AP-1sigma	-1.0526752850402152
spo	-1.0527446790099861
CG11180	-1.0534758044117367
CG32052	-1.05364737219149
Nup44A	-1.0564096645307568
cbc	-1.0593044195010888
Nipped-B	-1.0593659267553455
CG4390	-1.062490841604112
DCTN2-p50	-1.0628549013351727
Sgt1	-1.065987521850818
CG10565	-1.0694175207359433
Usp39	-1.0751915186971233
CG9662	-1.0752310324785896
Cln7	-1.0760122850200786
Acbp1	-1.0778185425665052
Nup54	-1.0786169739477725
Uck	-1.0813356983528786
fl(2)d	-1.0875298424455786
PpD3	-1.0882262868293053
CG9231	-1.0882262868293053
Coq2	-1.0901567429511003
Sec24CD	-1.09059301108331
blanks	-1.094988774350726
Ufl1	-1.097055387736399
Yif1	-1.1022183443314877
fs(1)h	-1.1042440931608506
CG4766	-1.1064813558093944
Pgant4	-1.111251985596605
CG3224	-1.1114350193487306
Pgant6	-1.1125364606675037
heph	-1.1181387147028392
CG30105	-1.118723351100018
sel	-1.119065930078379
tobi	-1.1194876429216583
GlnRS	-1.1212604666157824
AP-2mu	-1.1228924315520792
CG31663	-1.1297626744898068
mRpL35	-1.130669418300009
CG13097	-1.1322308301962072
CG8223	-1.1322635238224925
CG2006	-1.1394027473864479
Etfb	-1.1401967195065883
CG4239	-1.140311753210624
ebi	-1.1409625159013717
Amacr	-1.1413045395887371
CG4101	-1.1463404215145419
CG5316	-1.1463404215145419
Ssl1	-1.1469812415999467
san	-1.1480424798642463
CG11417	-1.1492277168118545
Inos	-1.1524312235505045
SmF	-1.156361455314543
CG31548	-1.157230975731188
Karybeta3	-1.1573910656941382
CG8209	-1.1602888059837224
Dph1	-1.161315548546717
CCT4	-1.1649981416801298
Rrp42	-1.1683324112549431
CG12321	-1.1731036872161393
Nsun5	-1.1737852198958605
mRpL38	-1.176552164368186
mRpL12	-1.1805277484975292
CG33158	-1.1813131337930558
Con	-1.1868771983532136
CG6959	-1.187758807866091
CG2076	-1.1900293875297
RabGGTa	-1.1904384673023976
uif	-1.1906470359586385
CG5181	-1.1931571803099117
CstF50	-1.1958568219580954
CG4186	-1.19630185774647
und	-1.1967033999986967
Rpt4R	-1.1993074252609994
ECSIT	-1.2027915866631225
Sgt	-1.2035574516164018
CG7728	-1.2048497034527208
Ttc19	-1.2064845817093628
Prp40	-1.2089688379484869
FRG1	-1.2127833197718942
Nurf-38	-1.2133756546385117
HIP	-1.2152140188494767
CG12170	-1.215709170061904
l(2)k09022	-1.2179836218888667
Polr3E	-1.2216378268365062
barc	-1.2234301291692486
CG12379	-1.2246306192280703
Pfdn2	-1.2246306192280703
CG5886	-1.2248345010279198
Upf1	-1.224873306791704
Ostgamma	-1.2253326531300555
HnRNP-K	-1.2300694629032238
rtp	-1.2306860679555247
EloB	-1.232439696788414
alph	-1.239186721411568
CG8320	-1.2468726876010536
CG3358	-1.247814841239463
Prosbeta1	-1.2486310120069373
Polr2B	-1.2534792102489833
mio	-1.2548741856945587
[truncated: 951 more rows]
