# Supplementary material for: Some molecular aspects of larval development in Paralithodes camtschaticus
Source: PLoS One. 2025 Apr 29;20(4):e0322234. doi: 10.1371/journal.pone.0322234 (PMC12040194; doi:10.1371/journal.pone.0322234)
Supplement: S2 File — (ZIP) [file pone.0322234.s010.zip › S2_File/zoeaIV-zoeaI.rnk]

Name	ranks
Gbp2	26.83744993114338
Lcp4	22.100069765955094
Alp4	20.920981586730257
Cpr47Eg	20.758946375703037
Cpr65Aw	19.578007658156714
Cpr49Ah	18.707655957432273
Cpr78Cb	18.339561136243777
Lcp2	17.25328932116226
Cpr65Ax1	16.20306768732889
Ccp84Ab	14.981230234957717
CG11836	14.84148441606601
Cpr31A	14.827657200336732
CG42827	12.481548041637623
Cpr76Ba	11.96214887538109
CAH15	11.905791574364317
Cpr66D	11.651923552589592
Cpr49Ag	10.503303226975307
Nep2	10.280333906123756
CG34184	9.856245611403686
CG18417	9.841760259370485
CG4928	9.546780978572336
Ccs	9.47254776945158
Gld	9.136365112481155
Cpr30B	8.548187682373872
Cpr78Ca	8.28359870953111
TwdlX	8.195023819256665
Cpr76Bb	8.13803901870719
CG4613	7.834630738307309
Cpr50Ca	7.683210595289481
lectin-46Ca	7.487225041237124
Cpr23B	7.375209733390895
Cpr50Cb	7.261148567439226
Cpr56F	7.240330151115469
resilin	7.0216736255733965
Desi	6.891068816718931
CG13748	6.7514177138491736
CG31659	6.713330861343403
Cpr73D	6.6706607657352635
CG13744	6.587460031934779
CG12964	6.560488713973402
PPO2	6.549531904545289
TwdlV	6.178759126963465
CG34462	6.055386886663185
l(2)34Fc	5.677987040645916
Cpr47Ee	5.510801822928747
CG12951	5.455432616462286
TwdlF	5.363693999784325
CG2915	5.282028888678404
CG33978	5.1380902745440915
CG3841	5.136620610769324
CG6788	5.018780930477061
CG15818	4.9792711616504395
Est-6	4.762600972862499
CG8927	4.644840160819855
TwdlE	4.598114633319647
CG31445	4.5501683053174276
CG14515	4.526239450144554
Cpr64Ad	4.4538465186333305
CG8192	4.4500148011591
mfas	4.357940597175505
Ccp84Ae	4.272436275901171
SPE	4.198978661940432
CG31522	4.19419842460934
l(2)efl	4.188204145298718
Cpr64Ac	4.166147920643268
lectin-37Da	4.152520010771025
emp	4.089371963166678
CG14861	4.0550820916566765
Sardh	4.04428372549446
Pgd	4.019927050498538
hb	3.966838719130911
CG12398	3.9159085363409902
CG4115	3.8219412729646525
ChLD3	3.741007670325832
CG9737	3.5632396032683755
yip7	3.532042132780412
Rh6	3.4981562989447363
CG9400	3.4521882306812453
Skeletor	3.444334108546977
CG1791	3.432904106540551
CG8170	3.387648314901754
Lip4	3.3369129040800334
CG11498	3.2802351905880944
Cpr49Ac	3.205654645799354
CG31220	3.138930002153674
BtbVII	3.0358357454581975
Gasp	3.0084752495765548
stl	3.008459299413254
CG4998	2.9717849318641365
CG13675	2.923531267674232
CG31869	2.9228771776045983
CG13247	2.9077015266418775
tfc	2.899187814656182
Mhc	2.8760146793388217
Cpr62Bb	2.844275749331577
CG31077	2.844275749331577
Pax	2.8327316319703932
CG30091	2.8320658163699908
btz	2.815554045863899
CG31219	2.805742636411487
JIL-1	2.6684060548502107
spz4	2.641983251092438
Ance	2.5922900032334764
Cda4	2.581133085067536
CG17508	2.580437621231851
mxt	2.477269916527628
Cht2	2.4489538925053163
Cpr49Ad	2.3142472578927027
TpnC4	2.2997678064372424
Osi17	2.285585695827308
obst-E	2.281237588787402
CG8773	2.269270881838154
Mlc-c	2.2433263279141404
CG14866	2.2396311547144534
etaTry	2.224782164365547
Cpr97Ea	2.1752015878092723
b6	2.170940611295596
Ndae1	2.1456532836667495
Alas	2.094080716129261
Cht6	2.064649677814794
CG40160	2.062763878417318
Cht5	2.0479545572788873
CG6553	2.021652914823453
CG11313	1.989491449541204
Pxd	1.9558747305137805
Crys	1.9330301284848121
CG8642	1.9101918517167498
myd	1.9011557807508113
St3	1.898391630139169
Tsf3	1.8858030313596381
CG34417	1.866883774660274
Act79B	1.8454535336301159
CG10175	1.8004595908355725
Ae2	1.776200061489169
Sem1	1.7586596766963296
CG4995	1.7451538296376599
Pvf1	1.7386906604818593
CG13284	1.7168628168326503
CG6966	1.6762053747929215
prc	1.6360287005926684
CG15822	1.6292828368367445
Sap47	1.6290111921916741
Cpr65Az	1.6233900383090916
CG32354	1.5999900704258827
exp	1.5842045171917305
Sp7	1.555527965874666
ect	1.5550376941697834
zip	1.5375545980737684
mol	1.5320632399355087
Sdb	1.5256763670815927
Osi24	1.5204061076002884
Pino	1.517891044171272
Ak1	1.4913913132634604
SP1029	1.4554016310132583
wmd	1.4317108766416373
Fit1	1.4198102956239071
Np	1.3882865828886066
CG5721	1.3669498519003787
CG5921	1.3295468842851221
CNT2	1.3232663976018613
CG13676	1.3136430128446237
Rbp1	1.308964374599041
fw	1.2906317393538467
CG17271	1.2859794500567376
CG33156	1.2739552491891093
CG15255	1.262585854897777
CG9733	1.2339301099866962
aspr	1.1869182478578417
CG15528	1.1869182478578417
Ccp84Aa	1.1869182478578417
Cad99C	1.183514292442369
CG7432	1.1654847965497925
knk	1.1290828086894409
SmydA-1	1.1269211240573196
CG10469	1.102549225758832
Hsp70Bb	1.0942958725052052
Naa80	1.0918578444747555
Ilk	1.0666703698467985
psh	1.061968644894778
Cp1	1.0323279019007763
Pal1	1.025587668660489
RAF2	1.016325669871677
CG2082	1.007230555287069
stv	0.994410440090758
rumpel	0.9908953609059834
Ir25a	0.9793799752767767
ringer	0.9792196606270129
CG6435	0.9654246598139979
para	0.9652400814980509
tw	0.9508717259247104
CG11670	0.9404360547231999
ckd	0.9302215205272638
rt	0.9272292191782843
CG6891	0.9118070602125647
NAAT1	0.8992929357552164
Tmhs	0.8965961676239546
obst-J	0.8818318277546031
Cpr62Bc	0.8674208133188083
Fuca	0.8507283095590668
CG5280	0.8360145017554403
Exn	0.797660735267247
CG10864	0.7896111465256511
CG6340	0.7862502101316132
LanA	0.7562437109738093
arg	0.7495447929894099
CG5001	0.7462954933010446
jbug	0.7461402167076856
CG6041	0.7187332067890284
CG6972	0.6942801235939616
Ufc1	0.6886536744613716
Cht7	0.6876875250496967
CG5390	0.6788453073216404
CG6959	0.6526794757199251
shot	0.6422240988295493
Peritrophin-A	0.6381710014223052
SmydA-4	0.6362419399799651
CG4896	0.6352212445665587
CG4408	0.6333444939377044
CG10005	0.6311501885072774
gudu	0.6309868094738156
MP1	0.6284846700854718
Hexo2	0.6279004556659182
Zw	0.6232343658059208
CG18735	0.6119290255937875
CG6429	0.6119290255937875
CG4927	0.6100609743580176
cathD	0.6045790512181997
CG10483	0.6003129468074495
CG45050	0.600003584149857
Cpr30F	0.5935165413982295
Cbp53E	0.59306895596891
Roc2	0.5870171264765556
cbt	0.5850142788131485
CG5080	0.5735534224011993
cmpy	0.5702169295178865
CG7656	0.5695947110747547
Tm1	0.5682593711710937
Mkrn1	0.5669448039517618
SmydA-5	0.5609753061552394
CG32808	0.5599223606284949
Cpr49Aa	0.5599223606284949
CG12279	0.5587241663692097
Mlp60A	0.556683822143915
CG31028	0.5456548449612846
Sclp	0.5410020151703598
LanB1	0.5354264566006739
lectin-46Cb	0.5325136963400987
Rh2	0.5265212688223111
noc	0.5061241515953341
Hml	0.5033487690375174
CaMKII	0.5032633076295169
pip	0.4971816527372627
CG3700	0.4967657929398425
Snoo	0.4955061385898968
CG8492	0.4921351874112378
stnB	0.491556780926629
Vps45	0.48964170913786687
mys	0.4892274191740792
Hsf	0.48625723406167093
rogdi	0.4851412882947999
Mur2B	0.45892028663336526
CG3630	0.45892028663336526
rngo	0.45427029094481475
CG17065	0.4510592420699263
CG9410	0.44686808643943604
CG2765	0.44214366227035795
Jhe	0.44086763300185844
Zasp52	0.43673644417725654
mgl	0.4325983831104974
Cad88C	0.4316692834108497
betaGlu	0.42908171649520954
CG5174	0.4290574645692837
Mlp84B	0.42702830627693933
Npc2e	0.42477026535318774
CG32486	0.4227284529987173
alpha-Man-IIb	0.4227284529987173
CG14367	0.41701605302908124
RhoGEF64C	0.41469967161435967
tmod	0.40868039991232125
CG5758	0.4026714702279474
orion	0.40164223680580496
Sec23	0.40047092687231317
CG10376	0.39246287243960465
unk	0.38967859789482634
CG15765	0.38967859789482634
egl	0.38474987024596596
CG6567	0.38214408098481567
Sod3	0.3766699512740704
crc	0.3730578688228428
STUB1	0.36005294025370393
by	0.35703924940649334
CG10252	0.3552030524470772
ens	0.35054050218364063
CG30423	0.34874910569232337
cher	0.34541966696475607
Serinc	0.34286948970764625
ome	0.3402009777215509
Pal2	0.33488313347993337
Tk	0.33431477845397894
rtv	0.3263846138322059
galectin	0.32535335300993645
LanB2	0.3194488804960158
CG12374	0.31831123826124286
Rpn12	0.3118771272941179
CG1103	0.31104680838606685
CG9095	0.30324732440236507
Fis1	0.2998229187708852
E23	0.29633724124489685
CG1236	0.29548173953258183
Nsf2	0.29308591468243034
Sec24CD	0.2811590782006977
CG8086	0.2730174894299649
CG15456	0.2709047574240742
CG7483	0.2697550827175666
CG1316	0.26912326402924197
VhaSFD	0.267378351219282
kin17	0.2641637665885007
Rpt1	0.2617204878187718
sls	0.2596828042644465
Lgr4	0.25886962648701695
bgm	0.2587109912410559
Vha36-3	0.2587109912410559
lama	0.2575940324762224
sxc	0.2575940324762224
Rpt5	0.25640608959005495
CG15418	0.253502026565631
Gfat1	0.2520413657865402
fax	0.24666859496138935
GstD1	0.24532044040439893
CG6225	0.24356701856299112
alphaSnap	0.24062774504152623
CG10477	0.24062774504152623
Lip3	0.237233270419081
Es2	0.23476233346927605
Hsp70Ab	0.22736563734711382
ana1	0.2244171063190178
Cka	0.22425533635171585
Rpn3	0.22318578119362872
Ntl	0.22135858564077882
Ide	0.2210414181807941
CG7379	0.21565313499866637
Rpn6	0.21491130099584588
Rpn9	0.2128586765355795
CG5934	0.21030191383076566
Paip2	0.20956317722904594
unc-119	0.20862680546321102
GluRS-m	0.20581504465605055
robl	0.20533774069866534
tun	0.2033313423621719
Spred	0.20123231159873706
Blos1	0.20106039747650242
Col4a1	0.19929752335212766
CG16903	0.19929752335212766
Nmda1	0.1971175966651021
Nmdmc	0.1970579802567653
IA-2	0.19560694314939225
Gos28	0.19385511785413498
CG31637	0.1928811827210337
Mettl4	0.19119263462821534
Cat	0.19055971915379588
alpha-Est10	0.18985214689584415
kri	0.18808706885013504
Atg12	0.1856851735985568
Rab14	0.18551756969424815
PMCA	0.18532125528738327
CG34310	0.18532125528738327
CG3355	0.18515781846465768
Exo70	0.18317359931035224
7B2	0.18200224291739997
Rpt6	0.18194012975083582
CG15116	0.17906406195918823
Rpn7	0.17797099286894197
Sbds	0.17797099286894197
Ugt35A1	0.1753429935983477
CG34242	0.1751928600380642
Jra	0.1748947311191719
Pgant6	0.17300394232687286
wol	0.17300394232687286
scf	0.17241706733371673
Tsc1	0.17060222611630504
Clic	0.17025035088873436
pot	0.16872077748844314
CG31681	0.1674905409601146
CG6106	0.16449788811441224
Zip42C.1	0.16421706727290997
garz	0.16158959836925552
CG7218	0.1608402884189904
rhea	0.1608402884189904
Atf3	0.16050441694987927
Sap-r	0.16050441694987927
Rpn5	0.16050441694987927
Dh31	0.16050441694987927
Trs23	0.15898743865036613
CtsF	0.15886029452987685
Ugt302K1	0.15795921736396307
isoQC	0.15582729707161277
Phm	0.15582729707161277
CG6707	0.15582729707161277
aus	0.15582729707161277
dsd	0.15146245455841875
Sptr	0.15146245455841875
Psn	0.14932291948392973
Irbp18	0.14915869228925444
lark	0.14826548831204078
fat-spondin	0.14674402742370915
kst	0.14421899832291799
CG4210	0.1425587331183231
VhaM9.7-b	0.14255094669661025
CG14331	0.14186827484473777
Ggamma30A	0.14186827484473777
CG5321	0.14085937611868354
PpN58A	0.1404736058958912
Rpn2	0.13958346202557131
Pglym78	0.13772072667652302
ics	0.13731822689041284
POLDIP2	0.13730763407742858
Ent2	0.13606655264796225
Dhc64C	0.13606655264796225
m	0.13362370487394098
croc	0.13291016098468958
CG10264	0.13191512332169855
CG31712	0.1288561969011332
slbo	0.1288561969011332
CycD	0.12297775773464703
CG34039	0.12297775773464703
viaf	0.1197762924191852
Gabat	0.1175701797087601
Prosbeta2	0.11646229010863389
obst-F	0.1157666212655981
CG8586	0.11422539362684585
CG14778	0.11392425019587012
Vps28	0.110988308464548
Rpn1	0.110988308464548
Strip	0.10990946320360916
ASPP	0.10625095815509442
ksh	0.10577104523328973
CG44250	0.10577104523328973
CG16721	0.10444899562459094
AsnRS	0.10403989303224415
Atg4a	0.10143191601182971
CG3408	0.10134431771697015
CG34150	0.10112753214847653
rdx	0.09844043838652941
CG15211	0.0975238282765557
colt	0.0975238282765557
bai	0.0967242670700105
CG15117	0.0967242670700105
CG17219	0.0967242670700105
Prp4k	0.09631542099877102
Vha68-2	0.09506804506272279
Pif1A	0.09463311640124726
DCTN3-p24	0.09327137421126361
Rpt4R	0.09315270012166794
Rab6	0.09136627615709068
Oscillin	0.09136627615709068
CG31211	0.0910360451558316
Dpm3	0.09049485936258678
CG6867	0.09043997721953922
Sec61beta	0.09019251703613848
CG7601	0.09019251703613848
Spn28F	0.0879499121287406
par-1	0.08644161370199495
Rtnl1	0.08593494905907405
Tapdelta	0.08550836071626182
TBCC	0.08451223548535211
Hexo1	0.08411706678358839
Spn77Ba	0.08129610321917002
lin-52	0.0812018647408424
Ssdp	0.08068577995841314
vkg	0.08068577995841314
CG6153	0.0789538793293148
repo	0.07832703074882942
CG4101	0.07832703074882942
Rbfox1	0.07832703074882942
Pcmt	0.07801813068500715
CG6583	0.07546572477781802
AP-1mu	0.07518400324004493
CG4239	0.07518400324004493
alpha-Spec	0.07491028141855094
CG11590	0.07486867401062261
Eaat2	0.07336962223480364
Cpr57A	0.07273933074965266
Vha16-2	0.0721237581565874
Prosbeta6	0.07041982478555267
SrpRalpha	0.06844037186631123
Rpt3	0.06700791901713934
eIF4G1	0.06700791901713934
Prosbeta1	0.06665333231070472
CG32512	0.06660255817092668
Dlc90F	0.06660255817092668
COX7AL2	0.06660255817092668
BI-1	0.06593691974206625
SREBP	0.06578953161641261
Ras64B	0.06489488822866765
Mettl5	0.06473790789314429
Rpn11	0.06468224994968376
Ald2	0.06439155223090585
Oga	0.0619886552798076
CG16865	0.06185984656844912
dpr11	0.06185984656844912
LSm1	0.06185984656844912
Ube3a	0.059064052615188864
CG4119	0.059064052615188864
spidey	0.058243964170527136
VhaAC39-1	0.058243964170527136
CG5316	0.058243964170527136
AP-1-2beta	0.057564560241459846
how	0.05556096325966316
Pdi	0.05556096325966316
Prosalpha5	0.055548033720102814
cold	0.054568084397905926
CG11760	0.05449606799985427
Dim1	0.053687374966532454
CG18547	0.053260257403989576
CG33521	0.052421059345394
Rpi	0.05209943763720788
gus	0.05209943763720788
CG14715	0.05209943763720788
eca	0.05177591981427074
CG10731	0.05111747759818721
CG11835	0.05111747759818721
CG12173	0.05111747759818721
CG7025	0.050927230507454936
PNUTS	0.05088591155834492
bisc	0.05038598569665717
Sarm	0.04925677426403887
regucalcin	0.04796898882567182
Pop5	0.04783304938399895
CG4968	0.04753207289684278
CG11007	0.04734538399501958
dco	0.04694207077578499
Vps60	0.04606340199516492
CG13175	0.04568206560120592
CG1824	0.045488499926160476
Den1	0.045412631599547906
CG10340	0.04489713358358185
CG30291	0.04489713358358185
Gmer	0.04450502803466938
Prosalpha1R	0.04374552293534326
Rab3GAP1	0.042910590386289776
eIF1	0.042800575608956615
AnxB11	0.042800575608956615
beta-Spec	0.04190031314246169
Magi	0.04173026790722121
TTLL15	0.04149424227938666
MED20	0.04127993888262676
CD98hc	0.04062622636941148
ari-1	0.03925631652020762
neur	0.039102162704568524
CG30109	0.03809740885900278
eIF2Bdelta	0.03700795682695043
CG18473	0.03700795682695043
Rpn10	0.03700795682695043
mRpL37	0.0368664368161311
Cog2	0.0368664368161311
Pgi	0.0368664368161311
Pka-R1	0.0368664368161311
Optix	0.0368664368161311
Mipp2	0.0368664368161311
ND-19	0.0368664368161311
CG7461	0.0368664368161311
Hexim	0.0368664368161311
CG33331	0.03620763370829917
Tob	0.035542887154232775
Synd	0.03545654261993929
CG13601	0.034613803182274194
Polr2A	0.033867689038589076
hlk	0.033269021052926416
MESR3	0.032571463140245484
Yif1	0.032498028248296305
MED30	0.031715140697843605
CG18661	0.03161403159769237
Rpn8	0.03161403159769237
Tsp74F	0.03161403159769237
Prosalpha4T1	0.031442056787283935
Apc	0.031288832178055545
Pmm2	0.031288832178055545
Pepck1	0.030675249473138603
simj	0.030225055089203447
Sf3b1	0.02930044650326846
Uch	0.029000051432896305
vri	0.02875881621950238
Tbc1d15-17	0.02875881621950238
Gpo1	0.02862146880597479
CG7179	0.027180905536002695
YL-1	0.026800139435291144
Ubc7	0.0266127117429122
Prosalpha2	0.02618624076009231
Syx18	0.0258327767172276
l(1)G0469	0.025764940426792504
cpb	0.024778460359856768
Ets98B	0.0241004462180879
Tsen54	0.023238369007966213
CG17327	0.023238369007966213
Vps25	0.022666507344127538
veli	0.022208936314290113
Amy-p	0.021804663942562013
CG17726	0.021472841201975373
CG8230	0.021315436602689412
bcn92	0.021315436602689412
ND-15	0.020238091227978018
CG14130	0.019837257724496283
mino	0.019837257724496283
CG15283	0.019363783572922656
RpS27A	0.019213736005632663
Hn	0.019121603490105256
CG9166	0.019121603490105256
Ank2	0.019121603490105256
CG11099	0.018549799377403635
shrb	0.01656639086824979
Trs31	0.016546109587149766
CG10681	0.015886900644299446
grass	0.015832231150592936
l(2)37Cb	0.015510686310653684
PIG-K	0.015348615390240775
mRpL54	0.015276406231052864
gammaCOP	0.015093005656835197
Hil	0.015093005656835197
CG6398	0.015093005656835197
Sys1	0.014595999302907071
CG5359	0.014595999302907071
CG7694	0.014524536114950031
E(spl)mgamma-HLH	0.014524536114950031
Jafrac2	0.014524536114950031
Vhl	0.014150878118834755
CanA-14F	0.013462972213151443
ND-B16.6	0.013022258208718284
AstA	0.012724576326225867
GstO1	0.012660014033709577
CG2200	0.011707087496351413
Edg84A	0.011707087496351413
CG8677	0.01167280020093124
cv	0.01167280020093124
CG32751	0.01167280020093124
Bet3	0.011634656077349991
Edem1	0.010616692889399568
CG5235	0.010583993166791423
CG8132	0.010411052539535484
CG33096	0.010308516596084233
IntS9	0.009498280137193322
CG9485	0.008599829258096051
Atpalpha	0.008599829258096051
Gat	0.008599829258096051
Ostgamma	0.008599829258096051
Pngl	0.008214876699416193
Mdh1	0.007700597868373007
Cog8	0.007568013307277966
AMPdeam	0.007568013307277966
Cyp6a16	0.007537660638433761
p24-1	0.007005309458024409
Pi3K21B	0.007005309458024409
Ufd1	0.007005309458024409
ninaE	0.007005309458024409
beta'COP	0.007005309458024409
Scr	0.007005309458024409
eRF1	0.006060277436878276
CG4858	0.00592616227260124
Ugt37C1	0.005545585845992594
Taf12	0.0046663000498456805
CG3308	0.0046663000498456805
Not3	0.0046663000498456805
CG7556	0.00375875788830268
CG33332	0.0033545123419845093
fh	0.00275599620688108
Cht10	0.00275599620688108
Smyd3	0.0027219355039343764
Ada1-2	0.002331719619740959
Rpn13R	0.002267879537547722
CG6700	0.002267879537547722
cib	0.002020033515369546
Atg1	0.002020033515369546
CG1161	0.002020033515369546
wus	0.002020033515369546
Rad60	0.002020033515369546
Lapsyn	0.002020033515369546
CG13996	0.0011938669283174785
Ugalt	0.0011158385117876325
Hsc70-3	0.0009634740977885159
CG2145	0.0009634740977885159
nSyb	0.0009634740977885159
IFT46	-0.0
CG17221	0.0
jhamt	-0.0
CG2100	0.0
Atg18a	-0.0
MED8	0.0
CSN3	-0.0
ems	0.0
CG8563	-0.0
CG12896	-0.0
TER94	-0.0
RpS6	0.0
COX4	0.0
SrpRbeta	-0.0
Dd	0.0
sni	0.0
CkIIbeta	0.0
RpS17	0.0
CG5510	0.0
Dpm1	0.0
Ttc19	0.0
HSPC300	0.0
fwe	-0.0
DCTN4-p62	0.0
Rab5	-0.0
Ppox	-0.0
Cyp9c1	0.0
IP3K2	0.0
Kdm3	-0.0
bigmax	0.0
mRpS18A	0.0
CG8507	-0.0
CG30053	-0.0
Polr2G	0.0
Blos2	0.0
Slh	0.0
CG34117	0.0
lute	-0.0
Ptr	0.0
QIL1	-0.0
EloB	0.0
CG7328	-0.0
ND-20L	0.0
Sec6	0.0
CG5532	0.0
Glo1	-0.0
CCAP	0.0
pico	-0.0
pros	0.0
AstC	0.0
Cln7	0.0
Moe	0.0
Arpc3A	-0.0
CG42374	-0.0
epsilonCOP	0.0
nonC	0.0
mRpL40	-0.0
Ykt6	0.0
His1:CG33846	-0.0
Tsp2A	-0.0
HINT1	-0.0
CG9288	0.0
Cdc2rk	-0.0
COX6AL	0.0
CG3597	0.0
Pepck2	-0.0
mRpL53	-0.0
Atg9	-0.0
CysRS	0.0
Usp8	0.0
kune	0.0
mio	-0.0
CG9804	0.0
CG5292	-0.0
scrib	-0.0
CG11396	-0.0
Pp2A-29B	0.0
Gp93	-0.0
Atg5	-0.0
ATPsyngamma	0.0
ATP6AP2	-0.0
Shrm	0.0
NijC	-0.0
VhaAC45	-0.0
AsnRS-m	-0.0
Mnat9	0.0
Trax	-0.0
Pgant7	0.0
CG6686	0.0
ERp60	-0.0
UQCR-6.4	-0.0
CG7484	0.0
AspRS	0.0
Atg3	0.0
Rab18	-0.0
dgt1	-0.0
CG6179	0.0
sing	0.0
mRpS6	0.0
Arc42	0.0
Acbp1	0.0
eIF3k	-0.0
Prosalpha3T	-0.0
Sara	0.0
alphaTub67C	0.0
CG9662	-0.0
CG32069	0.0
sel	-0.0
MED19	0.0
Clbn	-0.0
Uba5	-0.0
Coq4	0.0
CG5445	-0.0
TyrRS-m	-0.0
CG15432	0.0
Src42A	-0.0
Not1	-0.0
Pink1	0.0
COX7A	0.0
CG1544	-0.0
Lsm10	0.0
mRpL35	0.0
Amacr	-0.0
Top3beta	-0.0
rnh1	-0.0
ND-39	-0.0
SdhC	-0.0
Actn	0.0
CG10495	0.0
CG6094	0.0
CG1440	-0.0
Sap30	-0.0
tau	0.0
CG16986	0.0
Uba3	0.0
trpl	-0.0
JMJD7	0.0
Cyt-c1L	0.0
Gnmt	0.0
Galphas	-0.0
Aldh	-0.0
CG7183	0.0
Tango5	0.0
Regnase-1	-0.0
mAcon2	-0.0
tn	0.0
ND-23	-0.0
CG3356	0.0
COX5A	0.0
CG14777	0.0
mRpS2	0.0
Slip1	-0.0
CG4537	0.0
SIFa	-0.0
nrv3	-0.0
ATPsynG	-0.0
SmE	-0.0
CG5550	-0.0
Ran	0.0
mt:CoII	0.0
Ald1	0.0
Cpr64Ab	-0.0
CG11586	0.0
CG6983	0.0
MED21	0.0
pen-2	0.0
SCCRO	-0.0
CG9921	-0.0
CG2126	-0.0
Adat1	0.0
Ercc1	-0.0
Mettl14	-0.0
mRpL48	-0.0
CG42813	0.0
ND-B18	-0.0
CG14205	0.0
DCTN2-p50	-0.0
GstE12	0.0
CG42272	0.0
CG43346	0.0
mRpL44	-0.00036904356028512504
Srp54	-0.0006420742995952276
CG8299	-0.0008636655002121442
Pbgs	-0.0009543210467993185
Syx5	-0.0009634740977885159
Herp	-0.0009634740977885159
alpha-Est5	-0.0009634740977885159
mmy	-0.0009634740977885159
agt	-0.000964368302637909
CG8067	-0.0011158385117876325
EloC	-0.0015221732878129125
Fpps	-0.0015221732878129125
DppIII	-0.001924604281035631
Bcs1	-0.002020033515369546
IFT20	-0.002020033515369546
nst	-0.002020033515369546
HemK2	-0.002020033515369546
Ssu72	-0.002020033515369546
Psf2	-0.002020033515369546
ND-SGDH	-0.002267879537547722
CG15012	-0.00262073212708512
ND-75	-0.00275599620688108
CG9154	-0.0029403042203333995
ND-24	-0.00375875788830268
Sox21a	-0.004046957636367354
CycK	-0.004046957636367354
CG9386	-0.004046957636367354
bsk	-0.004046957636367354
CG9953	-0.00414196333676414
Idh3g	-0.0046663000498456805
Cpr72Ec	-0.00512425828606359
Nipped-B	-0.005742272796337452
Rpe	-0.006211515715436876
ATPsynE	-0.006230493064128652
CG32260	-0.006314190350174923
MESR6	-0.006314190350174923
Eb1	-0.0067204886164274205
Pmi	-0.007005309458024409
sn	-0.007005309458024409
CG4572	-0.007005309458024409
CG6424	-0.007005309458024409
Prp39	-0.007537660638433761
SdhD	-0.007537660638433761
Ephrin	-0.007537660638433761
sals	-0.007568013307277966
Slimp	-0.007568013307277966
Spp	-0.007994837756677392
RhoGAP19D	-0.007994837756677392
NAT1	-0.008446116182977867
Irbp	-0.008599829258096051
CG6910	-0.008599829258096051
CAH9	-0.008599829258096051
obst-B	-0.008599829258096051
alc	-0.008599829258096051
Hr3	-0.008814616876570737
alphaCOP	-0.00980364603354233
santa-maria	-0.009946673187219231
CG8519	-0.010308516596084233
Jon65Aiii	-0.010668750548693418
CG3961	-0.010702291801077663
Nrg	-0.010702291801077663
Pp1alpha-96A	-0.010760214958405045
CG5823	-0.01134267056248432
Agxt	-0.011634656077349991
CG1703	-0.011634656077349991
Vamp7	-0.011634656077349991
Stat92E	-0.011665479887524978
Acn	-0.01167280020093124
BuGZ	-0.011929154438035727
ND-42	-0.011929154438035727
AP-2mu	-0.012295836959849381
Taf13	-0.012457157323763422
mub	-0.012457157323763422
ATPsynbetaL	-0.012660014033709577
mRpS5	-0.012724576326225867
Vps2	-0.012724576326225867
mr	-0.012846118607925023
UQCR-14L	-0.012853122374192895
Eaat1	-0.013022258208718284
Rala	-0.013089069470214381
GstD5	-0.013367741998639639
NP15.6	-0.013523120534657927
CG42376	-0.013654051687308114
Tsp42Ea	-0.013732929119375107
eRF3	-0.014306815082220061
Prp6	-0.014524536114950031
GluProRS	-0.014595999302907071
Dci	-0.014595999302907071
CG5946	-0.014595999302907071
CG6638	-0.014595999302907071
CG17187	-0.014595999302907071
Sec13	-0.015093005656835197
RpL28	-0.015219171918279525
Jon74E	-0.015219171918279525
CG11722	-0.015348615390240775
c12.1	-0.015702791636900058
ATPsynCF6	-0.015886900644299446
Socs36E	-0.015961584214705914
CG6565	-0.016402304501996416
Cdc23	-0.016810324741382655
mbl	-0.017111028579230882
Su(fu)	-0.017299742050665576
CG8858	-0.017299742050665576
CG13887	-0.017636540148822242
gammaTub23C	-0.01768708903283386
GILT1	-0.017811524084334025
RpL22-like	-0.018056689002410035
Uch-L5	-0.018056689002410035
alphaTub84B	-0.01839386935591448
Clp	-0.018634529497530895
sip3	-0.018962513550119065
CG5986	-0.019121603490105256
Arpc4	-0.019121603490105256
kra	-0.019121603490105256
mRpL23	-0.019363783572922656
RagA-B	-0.019363783572922656
kon	-0.01937874263132752
mRpL33	-0.01982257250142145
Naa20A	-0.019837257724496283
endos	-0.019837257724496283
emei	-0.019837257724496283
Nulp1	-0.019837257724496283
RpL37a	-0.020310025955593947
CG13623	-0.020883916901276934
His3:CG33863	-0.02093226119986317
osa	-0.021315436602689412
CG42450	-0.021315436602689412
CG12016	-0.022208936314290113
uif	-0.022208936314290113
Atac3	-0.022521525133520306
Arr1	-0.022521525133520306
EMRE	-0.022521525133520306
ND-49	-0.022736896380374128
Arf1	-0.022980220852082307
Gip	-0.023238369007966213
bonsai	-0.023238369007966213
betaCOP	-0.023238369007966213
t	-0.023238369007966213
COX8	-0.023238369007966213
CG11777	-0.023238369007966213
su(w[a])	-0.023333043750154964
ND-B14.5B	-0.023389926990615054
l(1)10Bb	-0.023389926990615054
mRpS10	-0.023457910958277692
tobi	-0.02378677482173071
CG11679	-0.02416487041828931
Rel	-0.025587523033022724
CG12659	-0.02569322524923353
Smyd4-4	-0.025764940426792504
Prosalpha7	-0.025764940426792504
beg	-0.0258327767172276
CG8207	-0.02596140986540219
Bgb	-0.026151413552707267
CG2816	-0.026366187932453447
CG14767	-0.026384621910084078
ND-ASHI	-0.026900374301222503
Cbp20	-0.027172606596762343
Scox	-0.027172606596762343
CG40045	-0.027189568606283653
aop	-0.0278816425538959
Cul3	-0.028114864471110505
arm	-0.02814154450798096
mrj	-0.028344547329009817
CG4789	-0.02881727028021239
RpL23A	-0.02930044650326846
eIF2Bgamma	-0.02930044650326846
CG5805	-0.02930044650326846
Usp16-45	-0.02930044650326846
AIMP1	-0.029591811167012243
Nak	-0.029591811167012243
Hsdl2	-0.02965512279537382
MsrA	-0.029988748587362703
IntS8	-0.031032531442729685
eIF2Bbeta	-0.031157216362566534
ND-B22	-0.031288832178055545
CG3420	-0.03152648796866538
RpS5b	-0.03159056297756428
CG17683	-0.03161403159769237
CG34001	-0.03161403159769237
CG9231	-0.03161403159769237
wapl	-0.032023403931920574
CG10674	-0.032204937867948896
CG3008	-0.032498028248296305
Sxl	-0.032498028248296305
CG2061	-0.0331685730395475
ND-PDSW	-0.03362601286592488
RpS19b	-0.033783053180891455
RpS21	-0.034004431348270386
SPoCk	-0.034613803182274194
Polr2B	-0.034613803182274194
Urm1	-0.034613803182274194
yki	-0.03502422190851741
Tudor-SN	-0.035279178991724607
CG9855	-0.03545654261993929
TRAM	-0.03545654261993929
Cyp6a2	-0.035615173183241845
Lamtor2	-0.03580365496700474
CG33722	-0.03590887902752117
Sgt1	-0.03637143512983309
cype	-0.03640644659459152
eIF4E1	-0.0368664368161311
ND-18	-0.0368664368161311
Tsp29Fb	-0.0368664368161311
Hacd1	-0.0368664368161311
tsu	-0.0368664368161311
Tsp	-0.0368664368161311
Pgm1	-0.0368664368161311
CG2926	-0.0368664368161311
Scsalpha2	-0.0368664368161311
mRpL17	-0.0368664368161311
CG12107	-0.0368664368161311
CG1998	-0.0368664368161311
CG6523	-0.0368664368161311
CG7049	-0.03700795682695043
Sec63	-0.03700795682695043
Nfs1	-0.03809740885900278
coro	-0.03895218553197165
DCTN5-p25	-0.03925631652020762
OXA1L	-0.03925631652020762
anox	-0.03938585413921505
lig	-0.0401946539426625
GlnRS	-0.0404888269426732
lsn	-0.04091005409210669
IntS11	-0.04128758326162271
CG12118	-0.04149424227938666
ball	-0.04164724711738069
eIF3m	-0.04173026790722121
Taf10b	-0.04173026790722121
mRpS9	-0.04173026790722121
Plap	-0.04173026790722121
CG17652	-0.04173026790722121
AspRS-m	-0.04173026790722121
CG11050	-0.04173026790722121
Lon	-0.04173026790722121
CG5181	-0.04173026790722121
NELF-B	-0.042299514647932614
Mnt	-0.04303691918806286
mago	-0.04306820352087196
Wbp2	-0.04322490803158789
CG14286	-0.043511777061118175
CG7024	-0.04369658416620556
Chc	-0.04436012834029231
CG31075	-0.0443854635827638
CDase	-0.04465661017011906
CG5446	-0.044706046603423595
Spt-I	-0.044706046603423595
Nagk	-0.04489713358358185
Usp14	-0.04489713358358185
Sply	-0.045488499926160476
Ype	-0.04561358742961261
CG7094	-0.04561358742961261
RhoGDI	-0.04619414411404973
smash	-0.04645574666795774
CG4686	-0.04691290562679711
sea	-0.04691290562679711
Pdhb	-0.047073266405956396
kis	-0.04734538399501958
mRpS26	-0.04740356229450241
EMC4	-0.04740356229450241
IPIP	-0.04766660169497975
CG8435	-0.04766660169497975
Ucp4A	-0.04796898882567182
Sod2	-0.04796898882567182
CG6178	-0.04909164111096267
nrv2	-0.04909164111096267
Chrac-14	-0.049131936307482554
Las	-0.04966266535957007
CG34132	-0.049680466103808094
CG10470	-0.049680466103808094
pnt	-0.049680466103808094
CG3587	-0.049680466103808094
GCS1	-0.05009787745086153
Ubi-p63E	-0.05038598569665717
Acat1	-0.05048363965858242
Vps29	-0.050927230507454936
Dhdds	-0.050966279306628094
COX5B	-0.051109141115370994
Ufl1	-0.05111747759818721
CG31917	-0.05201742159986277
CG17660	-0.05209943763720788
Smr	-0.05209943763720788
Vsp37A	-0.05209943763720788
CG9471	-0.05209943763720788
CG1674	-0.05209943763720788
wrd	-0.054733857928808395
CG31278	-0.05556096325966316
His2A:CG33862	-0.05566650514638279
Mks1	-0.05647359977685206
mRpL3	-0.05647359977685206
Mccc2	-0.05716963215516879
akirin	-0.05720383475512716
eIF2gamma	-0.05731276600223702
Dhrs4	-0.0573425881627682
roh	-0.0577343689559608
CG34045	-0.0577343689559608
CG9643	-0.05802521066746202
Galphaq	-0.05814112747320928
CG42516	-0.058243964170527136
Srrm1	-0.058270768779051255
Naxd	-0.058270768779051255
eEF1delta	-0.05900917509338664
hyx	-0.059064052615188864
CG9389	-0.059064052615188864
Arp2	-0.059064052615188864
CG13390	-0.059064052615188864
mRpL14	-0.059064052615188864
CG31460	-0.05924295114202068
ND-B17	-0.05946412364527576
Alr	-0.059564319959315645
kay	-0.05971139995895353
Ost48	-0.060244623586118255
CG12099	-0.060281186983401416
Ctr9	-0.06069413494052144
mRpS30	-0.06109455622750451
Lam	-0.06185984656844912
CG6209	-0.06185984656844912
SCaMC	-0.06216010926843634
mRpL11	-0.06282079921730883
l(1)G0320	-0.06309978638189552
CG12091	-0.06455257716703058
Klc	-0.06473790789314429
CG8860	-0.06481158650680968
Srr	-0.06481158650680968
CG12375	-0.06528358472493669
CG5355	-0.06543764295080384
mRpS22	-0.06569723667312988
Past1	-0.06578953161641261
EMC8-9	-0.06578953161641261
stg	-0.06578953161641261
ND-B14.5AL	-0.06593691974206625
hth	-0.06593691974206625
Sbat	-0.06593691974206625
CSN7	-0.06624590793345081
EMC3	-0.0666898586908
ATPsynD	-0.06700791901713934
CG5731	-0.06706074088996758
Cdk5	-0.06713789131784545
chrb	-0.06741627603976864
Pfdn4	-0.06844037186631123
amon	-0.06870245323752322
ebi	-0.07041982478555267
pix	-0.07041982478555267
mEFTs	-0.07053642602563538
eIF3l	-0.0710810558870316
deltaCOP	-0.07111298299812473
CG3337	-0.07118222656070408
ND-B14.7	-0.0715479807653677
fsd	-0.0721237581565874
sll	-0.07367996999714566
Syp	-0.07430133989449068
MetRS	-0.07491028141855094
Fum1	-0.07518400324004493
CG8520	-0.07518400324004493
Gyg	-0.07518400324004493
Fancl	-0.07518400324004493
Polr3F	-0.07518400324004493
Pgk	-0.07518400324004493
Trxr-2	-0.07531099483755828
Grx1t	-0.07546572477781802
alphaTub85E	-0.07546572477781802
ATPsynB	-0.07567806932694554
CG14641	-0.07626914146332239
Pyroxd1	-0.07677651519719259
Sccpdh2	-0.07677651519719259
Pnn	-0.07677651519719259
AlaRS	-0.07696179869906102
Gdh	-0.07714673101735144
Ect3	-0.07832703074882942
CG32099	-0.07832703074882942
SERCA	-0.07832703074882942
Bace	-0.07848051800366018
Sgf11	-0.07904763369485
stai	-0.08061000316589116
CG12170	-0.08068577995841314
CG6048	-0.08068577995841314
E(Pc)	-0.0813220361312373
CG10075	-0.08218753289734451
Kr-h1	-0.08220641493741783
Neb-cGP	-0.08237158850225423
mRpL2	-0.08291566395325133
CG9673	-0.08411706678358839
mRpL41	-0.08411706678358839
Nup75	-0.08411706678358839
CG18048	-0.08421664867698414
CG33932	-0.08421664867698414
CtBP	-0.08433881152149704
IP3K1	-0.08433881152149704
TyrRS	-0.08448603926611388
IntS10	-0.08467774116171636
CG10395	-0.08644161370199495
Sh3beta	-0.08644161370199495
mRpL12	-0.08658795257344552
TM9SF2	-0.08658795257344552
eEF1gamma	-0.08658795257344552
CG11710	-0.08702783039400037
Utx	-0.0870966957541857
mRpL19	-0.08756778404784604
Inx2	-0.08779967946151533
CG31548	-0.08893664950483308
Cdc37	-0.08918000044642398
Fip1	-0.09000222077074992
CG7168	-0.09019251703613848
mRpS7	-0.09019251703613848
E(spl)mbeta-HLH	-0.09019251703613848
l(2)37Cd	-0.09019251703613848
mRpL39	-0.09043997721953922
GlyP	-0.09043997721953922
Nup214	-0.09043997721953922
Con	-0.09043997721953922
Nprl2	-0.09043997721953922
CSN6	-0.09043997721953922
beta-PheRS	-0.09043997721953922
CG44774	-0.09049485936258678
CG4291	-0.0910360451558316
heph	-0.09133907151319713
ArgRS	-0.09136627615709068
Ufd4	-0.09141117501866246
mRpL28	-0.09153545585428725
CG15358	-0.09479337995873646
Coq3	-0.0948667638863276
P58IPK	-0.09532750833538686
Surf4	-0.09586437981333414
Der-1	-0.09586437981333414
Gbeta13F	-0.09586437981333414
His1:CG33855	-0.09619780904972577
cl	-0.0967242670700105
mwh	-0.0967242670700105
CG12084	-0.0967242670700105
CG13018	-0.0967242670700105
bc10	-0.0967242670700105
Tim8	-0.0967242670700105
CG7071	-0.0967242670700105
CG5969	-0.0967242670700105
CG3702	-0.09680860213130382
eIF3h	-0.0973466443041656
AOX2	-0.0975238282765557
Sur-8	-0.0975238282765557
Membrin	-0.0975238282765557
eIF2beta	-0.0975238282765557
abd-A	-0.0975238282765557
nero	-0.0975238282765557
eIF2Balpha	-0.0975238282765557
Zasp66	-0.0975238282765557
CG9399	-0.0975238282765557
CG30491	-0.0975238282765557
CG10973	-0.0975238282765557
Ns4	-0.09791493179379977
mRpS35	-0.09844043838652941
Hou	-0.09844043838652941
Nurf-38	-0.09844043838652941
fl(2)d	-0.09986069207890373
CG32533	-0.10021678334827094
mRpL38	-0.1006623101537049
Septin2	-0.10112753214847653
Lamtor5	-0.1020342033308124
CG14683	-0.10215380283602245
ORMDL	-0.10234595722851263
Parg	-0.10268277249106071
Ugt37D1	-0.1031039945017377
CCT2	-0.10351620872388
SMC1	-0.10487444755821396
AIMP3	-0.10552113144953365
se	-0.10552113144953365
IntS12	-0.10577104523328973
HnRNP-K	-0.10577104523328973
sut1	-0.10577104523328973
CG3770	-0.10577104523328973
Grx5	-0.10592705107219326
Mon1	-0.10593667240148438
CG4766	-0.10678113210533925
CG3740	-0.10799416090248945
Snx3	-0.10939575849715245
Dis3l2	-0.10945092779251336
ND-B15	-0.10946864794339788
Pcd	-0.11039405562783611
CCT3	-0.11080990867192872
CG3430	-0.110988308464548
Etfb	-0.11213905477052209
Atg7	-0.11217451410050318
Zpr1	-0.11217451410050318
CG7430	-0.1133696155091686
His1:CG33858	-0.11344193068542581
RpS20	-0.1134526094535165
ThrRS	-0.11392425019587012
Afg3l2	-0.1139347105568297
Dad1	-0.1139347105568297
CG32104	-0.1139347105568297
RpL15	-0.1139347105568297
CDC50	-0.11422539362684585
pelo	-0.11424438655440901
gzl	-0.11424438655440901
Arp1	-0.11424438655440901
Gapdh1	-0.1157666212655981
Jwa	-0.1157666212655981
Pex3	-0.11588682149581823
CG6984	-0.1159540004869609
Alg2	-0.1162957477662368
CG3792	-0.11726936641896596
alpha-Est1	-0.11745341430722878
tomboy20	-0.1175701797087601
TM9SF3	-0.11810352789292884
fend	-0.1192220046282262
ash2	-0.1192220046282262
CG1637	-0.1196156871110768
eIF3g1	-0.11976874598793875
CG7231	-0.12026265569203509
Vps37B	-0.1203955826656811
lectin-21Ca	-0.12084980582073358
P32	-0.12129488428452154
Papss	-0.1224029781978797
Nmnat	-0.12297775773464703
CG5131	-0.12306979284407848
Tsf1	-0.12306979284407848
S-Lap2	-0.12306979284407848
Dp1	-0.12317717249979876
CG13630	-0.12333465148919578
cyp33	-0.12356583216696997
Hmg-2	-0.1242424265697687
Arp3	-0.1242424265697687
CG4074	-0.12456038994170507
Coq9	-0.12511713947401482
Gcat	-0.12609874844074664
CG31482	-0.1265662569860798
Spt6	-0.1267813857375587
ND-B14	-0.12736119472350144
mRpL27	-0.12810365927455855
Cypl	-0.1288561969011332
CstF50	-0.1288561969011332
Neos	-0.1288561969011332
Spn55B	-0.1288561969011332
CG6013	-0.12937333290775352
sna	-0.1316590463053881
Arl2	-0.1316590463053881
Smu1	-0.1316590463053881
Dpit47	-0.13213427991631027
Argk1	-0.13236955684129761
CG11523	-0.13291016098468958
MED11	-0.13291016098468958
Recs1	-0.13291016098468958
CG6118	-0.13291016098468958
Argl	-0.13291016098468958
janA	-0.13291016098468958
kappaB-Ras	-0.13363294723409216
Rack1	-0.13363294723409216
CG11562	-0.13373112663923248
ND-51	-0.1347831680590496
Rcd5	-0.13606655264796225
Nep3	-0.13705993352975307
CG2006	-0.13708253529815062
noi	-0.13730763407742858
ApepP	-0.13730763407742858
CG8950	-0.13730763407742858
ECSIT	-0.13730763407742858
Mettl3	-0.13730763407742858
CG7378	-0.13730763407742858
CG32281	-0.137321303952588
CG1418	-0.13754811251570812
CCT6	-0.13909238741699498
meigo	-0.13961750945159387
Coq5	-0.13961750945159387
CG2076	-0.14034927047372317
Ppt1	-0.1404736058958912
CG12009	-0.1404736058958912
Lis-1	-0.14169728129205258
MED25	-0.14186827484473777
Taldo	-0.14186827484473777
Mpcp1	-0.14186827484473777
mRpS24	-0.14360803015897006
CG5516	-0.14392678843678225
UbcE2M	-0.1455463374379726
mrn	-0.14609671454651657
CG4390	-0.14627609681746165
EMC10	-0.14637443450507995
CG9391	-0.14637443450507995
Elp2	-0.14748639069028452
ArfGAP3	-0.14796980140097993
MED27	-0.14986427028030838
mEFG1	-0.15004515111216202
san	-0.15044424488119285
wal	-0.15248772666803947
Ifrd1	-0.1525426630864474
abs	-0.15257937004495
kdn	-0.15278495401525166
alph	-0.1542474147211708
SkpB	-0.15429175496014552
MED23	-0.15429175496014552
CG8665	-0.15448860597819958
CG9117	-0.15582729707161277
Hat1	-0.15660116136995397
Rga	-0.15843278893797197
MSBP	-0.159049787861041
mRpS16	-0.1592280062635311
Caper	-0.16046536120842914
Prps	-0.16050441694987927
ND-13A	-0.16050441694987927
CG6870	-0.1606171327676343
mRpL1	-0.16099604212796464
CG10333	-0.1610071749329516
Nipsnap	-0.16106794898485552
mRpL51	-0.16158959836925552
Mo25	-0.16158959836925552
EMC6	-0.1619379703927142
Chi	-0.16225070511461456
SMC3	-0.16225070511461456
eIF3f1	-0.1626843222899332
Gel	-0.1627941492957938
Pburs	-0.16346873649868499
CG12320	-0.1636731412567888
ps	-0.16392423143735585
Pfdn2	-0.16406278492807588
ReepA	-0.1644271035315971
CG2260	-0.16449788811441224
TAF1B	-0.16680151634031676
lgs	-0.1674905409601146
Vap33	-0.1674905409601146
CG13369	-0.16767150478362033
mip120	-0.1684209408047811
Nup44A	-0.17083476205213768
CSN1b	-0.17110530152229894
Dbp80	-0.17148079358205068
CG9107	-0.1719486410394754
mRpL22	-0.17277441831762994
Nup107	-0.17300394232687286
CG10628	-0.17300394232687286
Dtwd2	-0.17300394232687286
Alp10	-0.17300394232687286
CG5397	-0.17300394232687286
Bx42	-0.17300394232687286
mRpL9	-0.17300394232687286
LKRSDH	-0.17300394232687286
mRpL24	-0.17300394232687286
Cox10	-0.17300394232687286
Tim9a	-0.17300394232687286
MICU1	-0.1732715936729312
Fmo-2	-0.17335006473513342
CG33303	-0.17336094892843099
mRpL16	-0.17353950045889954
CG5676	-0.17478611280208317
Gint3	-0.1748947311191719
PIG-M	-0.1748947311191719
Rrp46	-0.17500321497177443
eIF2alpha	-0.1751928600380642
CG17896	-0.1753429935983477
CG7564	-0.1758793335663164
Gss2	-0.17643981571777695
CG1598	-0.17797099286894197
RabGGTb	-0.17864181047804759
Odc2	-0.17869192854698498
CG5715	-0.17872436644902137
CG6479	-0.17906406195918823
Elp3	-0.1795549176578078
ABCB7	-0.17994888300423148
CG3709	-0.18080993910300816
CG6195	-0.18095761518760708
IntS14	-0.18153853497693168
140up	-0.18225260105955315
MED22	-0.18324352645953348
Prx5	-0.18324352645953348
CG10472	-0.1834261139408327
Lst8	-0.18366478107263595
tko	-0.1850480648373195
TTLL4B	-0.18532125528738327
Ctr1A	-0.18586900794025257
CG18675	-0.18659348727057024
eIF3e	-0.18705926094707734
CG17633	-0.18755091373201924
Mesh1	-0.18871208169387282
RtcB	-0.18912053411333402
CG11474	-0.18912053411333402
CG13325	-0.18926756038920772
Sac1	-0.19055971915379588
Oat	-0.19055971915379588
Gba1a	-0.19055971915379588
Burs	-0.19055971915379588
DMAP1	-0.19176028038675766
Ubc6	-0.19187491549433688
Polr3C	-0.19230713287473333
CG12379	-0.19248627897906362
Ets21C	-0.1929249613484717
RabGGTa	-0.19372985605161613
beag	-0.19473844931146547
alphaTub84D	-0.19473844931146547
Ccdc56	-0.19541766125182647
CSN4	-0.19546678373748053
TH1	-0.19562992005443966
CG6766	-0.19565340706382034
CG13850	-0.1961418256513924
lap	-0.1961418256513924
Cdc5	-0.19618411924393522
EMC2A	-0.19618411924393522
CDK2AP1	-0.19618411924393522
CG5862	-0.1962860292866629
IleRS	-0.19641498789266007
pio	-0.1979365097683963
PNKP	-0.19863738263398734
Hrd3	-0.19929752335212766
CG6443	-0.19929752335212766
alpha-Est2	-0.19929752335212766
Npc2b	-0.19929752335212766
ND-MNLL	-0.19929752335212766
Polr3I	-0.20038914604048108
CG8360	-0.200895884747285
CG3301	-0.20095292724743383
fus	-0.2012267148417843
Tcs5	-0.20237656101102977
CG6839	-0.2028141472581292
Uba4	-0.20332425721728772
Snr1	-0.20440776166611957
CCT4	-0.20471944797949948
mRpS25	-0.2048151444070992
Uba1	-0.20532243742296652
CG14100	-0.20581504465605055
CG5569	-0.20581504465605055
CG4622	-0.20581504465605055
Capr	-0.20581504465605055
alpha-Est7	-0.20581504465605055
Roc1a	-0.20581504465605055
Alp12	-0.20581504465605055
l(3)72Dp	-0.20743839405303838
Prestin	-0.20800612915078798
Spx	-0.2094440562811688
alpha-PheRS	-0.21034098923158742
CG14120	-0.211932697506331
omd	-0.21228683791694125
CG32500	-0.21237914832118834
l(3)87Df	-0.2125330048066812
CG4036	-0.2125330048066812
Brd8	-0.21279550532104355
CG9581	-0.21417596290004456
dj-1beta	-0.21417596290004456
e(y)2	-0.21476464479244473
CG8078	-0.21532532073301067
CG1789	-0.21565313499866637
Ubqn	-0.21618142613334818
Bin1	-0.21721084877941657
eIF3d1	-0.21721084877941657
CG3376	-0.2172378446127692
CG8209	-0.2176055551934419
CG11771	-0.21814183571341975
Pli	-0.21991612377573205
CG32483	-0.2201172053938367
CG32590	-0.2210414181807941
CG4957	-0.22201783311106513
pho	-0.2223830810605907
CSN5	-0.22318578119362872
CG7420	-0.2238499702894814
ck	-0.22436613024197097
Nup50	-0.22736563734711382
Polr3A	-0.22740890648209428
CG3223	-0.2276618323684572
Mrm2	-0.22843998679125324
Orc4	-0.22852562142509814
mbf1	-0.22859733157930928
Upf1	-0.22955508156744484
Stoml2	-0.2298826355247295
mus101	-0.23056958079416248
Det	-0.23089888036452327
CG17272	-0.23305604599711352
Kpc2	-0.23403475114156308
rswl	-0.23561935783742444
mRpL10	-0.23561935783742444
CG43394	-0.23744278482137882
Sgt	-0.2377939527328289
Slu7	-0.23924274596537567
GstZ2	-0.24039506052354864
l(2)k14505	-0.24062774504152623
Sec31	-0.24062774504152623
SelT	-0.24062774504152623
Ptpa	-0.24062774504152623
CG9294	-0.24062774504152623
Tsen2	-0.24085433687681965
Hacl	-0.24110887293139827
Mfap1	-0.24153381306477723
CG13605	-0.24234192855799538
Phb2	-0.24340861873464403
P5cr	-0.2445180895130586
msi	-0.24478569058822117
ras	-0.24478569058822117
Ltn1	-0.24556965359228963
OstDelta	-0.24666859496138935
thoc7	-0.24706861626463297
eIF4EHP	-0.24755213579051505
14-3-3epsilon	-0.24846448910977367
Coa7	-0.24871369933340665
CG12713	-0.25179366223549193
Bap60	-0.25196965621838824
l(3)neo43	-0.2519913769296054
CG4960	-0.25232843654148096
Karybeta3	-0.25326993771159
eIF3b	-0.25349752970582484
mask	-0.253502026565631
casp	-0.253502026565631
MTPAP	-0.25482902327692636
Gmd	-0.25640608959005495
pch2	-0.25640608959005495
mRpL36	-0.25640608959005495
Stt3B	-0.25640608959005495
Rab8	-0.25640608959005495
CG8531	-0.25640608959005495
Stlk	-0.2566736156767036
Psf3	-0.2566736156767036
CG6550	-0.2571970344159825
HIP	-0.2575940324762224
CG4679	-0.25794673983266864
Pgant4	-0.2588588099786116
Bap111	-0.25957573337830064
Pgm2a	-0.2602888117951415
dom	-0.2602888117951415
AMPKalpha	-0.2604646233528811
CG14997	-0.26051337520771134
CG12321	-0.260639656561373
Dhps	-0.261524373844907
Rbbp5	-0.2616360144082745
firl	-0.26170613773452056
CG18278	-0.2617204878187718
CG8708	-0.2624455144284992
CG5515	-0.26255708862001653
CG15279	-0.26270531023417054
CG8562	-0.2636363126374059
CG3520	-0.2646887872772186
MED14	-0.26766844801683426
mRpS29	-0.26766844801683426
CG31126	-0.26850213816678425
Polr2C	-0.26863912014897257
CG5886	-0.2709047574240742
Inos	-0.2709047574240742
barc	-0.2717462728662031
Ogdh	-0.27187954194590214
mRpS31	-0.2720579201763938
eIF3c	-0.2729529053243409
mora	-0.2730207275832617
Nxt1	-0.2730207275832617
me31B	-0.2732928411584368
CG11454	-0.2751939401404625
Spf45	-0.2763182592975669
pan	-0.2763182592975669
vig2	-0.2763182592975669
Pdh	-0.27710252417611847
Tcs3	-0.2771872353459092
Mulk	-0.2778679338348226
Prp40	-0.2780907322749952
Torsin	-0.2790577681418475
Usp5	-0.27951233503185696
CG1239	-0.2804755455069256
CG14270	-0.28189886315578244
Smn	-0.282258975723877
COX6B	-0.2826454629653854
atms	-0.28452078447760487
MED24	-0.28467660953826057
Cdc16	-0.28480589667911366
LTV1	-0.28480589667911366
CG3552	-0.28549957599375814
Usp39	-0.28550357424880446
Cpsf6	-0.28729602798124193
Pym	-0.28884336272865063
Fatp2	-0.28897784024726947
CG10903	-0.28995924347281277
Srrm234	-0.28995924347281277
Dph1	-0.2905489156311866
Hex-A	-0.29089098081461146
CG34261	-0.29089098081461146
Rb97D	-0.29089098081461146
Nup43	-0.2911828144073337
Idh3b	-0.29232412275562936
UGP	-0.2929278382600746
Nup54	-0.2929278382600746
B52	-0.29464865515189187
Polr1D	-0.2948600914676115
mRpL18	-0.29508661056917507
Fbxo42	-0.29524706717225213
Mtr3	-0.29525441462851226
Pisd	-0.29541234820516593
Dsor1	-0.29541234820516593
CG17996	-0.2959821231840016
Psa	-0.29745687530536663
Grasp65	-0.29804874741558085
rho-7	-0.2990357786686147
CG14480	-0.2996886576560229
Orct	-0.3004373979381226
CG9067	-0.3014036041134939
CG7849	-0.3028820015582131
BCAS2	-0.3028820015582131
Gle1	-0.3029454271016059
Gdi	-0.3033077564909875
Mic26-27	-0.3042417143825628
CG32040	-0.30627083417320666
CG8223	-0.3093707600139889
CG33158	-0.3094707206647357
Mondo	-0.3094707206647357
CG2975	-0.3099779611559251
CG9515	-0.3105842327790005
Mocs2B	-0.3117081064126036
Spg7	-0.31220316253544567
CG3704	-0.31317827844568036
mEFTu2	-0.3132873551905023
Gale	-0.3139336357536083
Mdr50	-0.31546625593998123
Cndp2	-0.3160463290247134
sgg	-0.31831123826124286
Trp1	-0.3194488804960158
Coq6	-0.31959327440428215
Acsl	-0.31959327440428215
LSm3	-0.3196551440095757
Coa8	-0.3196551440095757
Gart	-0.3196551440095757
CG2656	-0.32261921612767464
Sdhaf3	-0.3234529856359235
TBC1d7	-0.32535335300993645
ssx	-0.32535335300993645
Pi4KIIalpha	-0.3263846138322059
slmo	-0.32889818519207176
mnd	-0.32913942022968556
CG8833	-0.32946195047004584
geminin	-0.32946195047004584
CG17765	-0.32953589539708783
Rh3	-0.3295672244121745
CycC	-0.3306877345848924
CG3909	-0.33138430743451935
Mt2	-0.33263805188645906
sesB	-0.3328612700610756
ari-2	-0.3367206918956316
CG4884	-0.3385923843412741
CG4751	-0.33862739784477086
Jon65Aiv	-0.33984987537489475
Wdr82	-0.3408407412272644
CG17904	-0.3410433981234135
CG2924	-0.34203273782661053
Cdk2	-0.34249879258044014
pasi1	-0.3428356353824857
Dbp21E2	-0.34313722434783916
SerRS	-0.3432572889009657
Mccc1	-0.34435059718922356
CG5104	-0.3449292988684692
CG1890	-0.3450666837605284
fne	-0.34727877117491224
CG16812	-0.34799795178673715
CAH1	-0.34874910569232337
CG4866	-0.3499366352586264
CG42724	-0.3502080602039492
CstF64	-0.35054050218364063
CG3511	-0.35054050218364063
holn1	-0.35054050218364063
Bre1	-0.35054050218364063
sinu	-0.35054050218364063
mRpL50	-0.35054050218364063
Hsp68	-0.35054050218364063
CG1907	-0.35054050218364063
out	-0.35331522355752415
bel	-0.35430659165236766
CG4882	-0.35430659165236766
PICK1	-0.35430659165236766
Faf2	-0.35430659165236766
Marf	-0.35430659165236766
CG8778	-0.35549303917384173
cocoon	-0.3568789518166483
CG32448	-0.35703924940649334
dod	-0.35703924940649334
CG17816	-0.35703924940649334
morgue	-0.3573191861684194
Polr3D	-0.3573191861684194
Mtap	-0.35844623524738217
CG8414	-0.35855469332175854
CG2063	-0.36157416333764497
Alp8	-0.3623903240837448
nw	-0.36397747504673394
TfIIA-S	-0.3647923360255082
Zfrp8	-0.3653110130386735
ZnT63C	-0.36702614627507535
Alg-2	-0.36727566896170105
RanBP3	-0.3713202556376601
CG8199	-0.3719796022162437
grsm	-0.3719796022162437
CG8997	-0.3737156689186544
Ms	-0.3772755146645125
cni	-0.3772755146645125
CG31957	-0.37747129969025717
Sirt6	-0.3810660772737998
CRIF	-0.3820763602281068
CG40191	-0.38364422218399574
CG7741	-0.3867800646961894
CG17826	-0.38680589583118574
CG14817	-0.3869423535665489
Rrp4	-0.3869423535665489
CycH	-0.3869423535665489
CG4042	-0.3869423535665489
Trf2	-0.3874017404204996
Had1	-0.38950875465972473
CG5955	-0.39158250460489774
Trmt112	-0.3927551616010057
Lac	-0.39308529237564455
Rab7	-0.3935399342716722
Trm7-32	-0.3950895502621151
Bug22	-0.3962761740601254
CG10139	-0.3962761740601254
Prp5	-0.39930870816759306
RfC38	-0.4011936290377886
Ntmt	-0.40209155347205017
CSN8	-0.40348353634088485
CNBP	-0.4058212397211548
Prp8	-0.40675413975721514
CG1307	-0.4076278069078728
Nup35	-0.40868039991232125
Bap55	-0.41013567482566005
wdb	-0.4101577130617835
AQP	-0.411249964136791
CG7997	-0.4122333511861076
Mad1	-0.4123639736739009
CG16758	-0.4130801961327213
Ssl1	-0.4133085978157113
Letm1	-0.41366369540279085
Lfg	-0.4146832622675911
Nf-YC	-0.4146832622675911
CG6908	-0.41469967161435967
CG3358	-0.41635298996226316
GILT3	-0.41662753783386136
cbc	-0.41701605302908124
spo	-0.4173717957591904
Cyp9f2	-0.41823493977845105
eIF2Bepsilon	-0.4182403959935609
CG32473	-0.41868232095919944
chico	-0.4202749465028519
His1:CG33852	-0.4210939769623477
AhcyL2	-0.42270347765089655
mRpS34	-0.4227284529987173
mRpL4	-0.4250648276358104
D	-0.4250648276358104
CG3107	-0.42571295460029535
CG34458	-0.42589077708126266
Brd7-9	-0.42589077708126266
Polr1B	-0.4308074914141572
CG9886	-0.4316785935938532
CG7789	-0.4325983831104974
TBPH	-0.43528234800394383
CG4186	-0.43559362801357765
Myo31DF	-0.43772617999621605
TfIIEbeta	-0.43901805056286164
vnc	-0.44129819752935306
Cdk8	-0.4421945491626913
HBS1	-0.4421945491626913
CG9281	-0.4450674859663569
vib	-0.44642658135018354
128up	-0.44645473216934434
U2af50	-0.44764953680923536
I-2	-0.4499925649363832
Nup93-1	-0.4509025176966813
wdn	-0.453404436356337
Mtch	-0.4535573108060108
e(r)	-0.4536835289634421
CG16753	-0.4538380625382483
TrpRS	-0.45834234123474105
CG8320	-0.45892028663336526
CG2246	-0.45892028663336526
SdhBL	-0.45892028663336526
CG7215	-0.45892028663336526
Pp1-87B	-0.45892028663336526
CG5021	-0.45892028663336526
BCL7-like	-0.45892028663336526
Nup358	-0.4595173173340582
CG3226	-0.46100500067331884
Sodh-1	-0.46672169681302206
alien	-0.4681621917392893
Ars2	-0.4691105069099908
Jafrac1	-0.4697999567637392
Sf3b2	-0.4697999567637392
CG6465	-0.4707357488503633
Hrb27C	-0.47143627033919244
CG11069	-0.4723511847367135
Cnx99A	-0.4734677148466191
Fas3	-0.47371768468467107
CG5757	-0.47371768468467107
Gnpnat	-0.4740244153911898
Polr3B	-0.47582801065252234
kermit	-0.47582801065252234
Dtd	-0.4765507607471349
D2hgdh	-0.4775392939757874
CG10466	-0.47767543819038666
Nup62	-0.4802656830738511
CG6415	-0.48633161943846054
eIF4B	-0.48633161943846054
CG5554	-0.48807320363647244
CG5808	-0.48828096948621824
Cpr11A	-0.489482687461876
Mi-2	-0.48967114753962365
HDAC1	-0.49172643496819035
CG12895	-0.49217928801343475
Fpgs	-0.4930409935014842
CG10555	-0.4936455602213676
Hsc70Cb	-0.49532031867115656
CG30010	-0.4954225324391698
Pgls	-0.49639686508104164
CG6962	-0.4967657929398425
gny	-0.49802804163377523
NADK	-0.4981585959983331
PpD3	-0.4981585959983331
ida	-0.49970161998132756
caz	-0.5018650841360635
CRMP	-0.5019586400684265
mRpL42	-0.505666678199599
Galt	-0.506064204328093
alpha4GT2	-0.5067268595837658
primo-1	-0.50748882131519
PQBP1	-0.5075730713737101
CG4872	-0.5085302942488317
Mitofilin	-0.5103071122280461
CG8204	-0.5103071122280461
CG2818	-0.5108343084007186
CG4972	-0.5109693839716843
eIF5	-0.5128684522173155
Nup37	-0.5144070042725382
CG11964	-0.5144070042725382
eIF5B	-0.5171243834720132
CG30105	-0.5175347272334795
CG15084	-0.5180434241069684
MRG15	-0.5180434241069684
mRpL47	-0.5190765182329474
muc	-0.5190765182329474
Coq2	-0.5220571141126589
Kua	-0.5267750637975459
CG12863	-0.5270109585039031
Nrd1	-0.5280341949326453
RnpS1	-0.5305857421308824
CG18809	-0.5306970674240417
Pgam5	-0.5309633335204972
tzn	-0.5309633335204972
CG9300	-0.5317065656643447
eIF3a	-0.5329014322197831
Ubc10	-0.5329184439340018
MESK2	-0.5359566730884335
l(2)k09913	-0.538025413373455
Axs	-0.5386352914292052
Apt1	-0.5410020151703598
waw	-0.542670475369067
HisRS	-0.5428543858303783
Neurochondrin	-0.5447561627601627
DnaJ-H	-0.5484733095793386
CG8036	-0.5508830622421289
Acsf3	-0.5512974340905019
PIG-P	-0.5520457250340274
CG10222	-0.5539434798076903
[truncated: 616 more rows]
